# Supplementary material for: Integrated multi-optosis model for pan-cancer candidate biomarker and therapy target discovery
Source: Front Bioinform. 2025 Sep 19;5:1630518. doi: 10.3389/fbinf.2025.1630518 (PMC12491264; doi:10.3389/fbinf.2025.1630518)
Supplement: Supplementary file 1 [file DataSheet3.zip › Dataset_S3_mRNA.csv]

Rank	Signature	Elements	Omic feature	Nomenclature	CTAB	GSI	GFC	PFC	SCS	TNC	HRC	SMC	TMC	TIC	RCD	Combined_Outcome	Protective_Count	Risky_Count	NS_Count	RCD form	Phenotype	Expression	GFC_ranking	PFC_ranking	SCS_ranking	TNC_ranking	HRC_ranking	SMC_ranking	TMC_ranking	TIC_ranking	RCD_ranking	Final_Rank	p.value_log_rank_OS	log_rank_OS	Type_log_rank_OS	p.value_log_rank_DSS	log_rank_DSS	Type_log_rank_DSS	p.value_log_rank_DFI	log_rank_DFI	Type_log_rank_DFI	p.value_log_rank_PFI	log_rank_PFI	Type_log_rank_PFI	p.value_Cox_OS	Type_Cox_OS	p.value_Cox_DSS	Type_Cox_DSS	p.value_Cox_DFI
6	F3	1	mRNA	UVM-94.6.3.N.0.0.0.4.4.2	UVM	94	6	3	N	0	0	0	4	4	2	Meaningless	0	0	4	Apoptosis/Necrosis	TSM	No_data	2	1	1	0	0	0	0	0	2	6	0.53131357756131	0.391878603154763	NS	0.798984277032762	0.064852662567548	NS	NS	NS	NS	0.468314802522666	0.525949422229215	NS	0.701	NS	0.67	NS	NS
5	CP	1	mRNA	UVM-48.6.3.N.0.0.0.4.4.1	UVM	48	6	3	N	0	0	0	4	4	1	Meaningless	0	0	4	Ferroptosis	TSM	No_data	2	1	1	0	0	0	0	0	1	5	0.536766539588478	0.381565605437319	NS	0.506457783245698	0.441378662469112	NS	NS	NS	NS	0.984936641581676	0.000356463526175251	NS	0.602	NS	0.634	NS	NS
5	ABI3BP	1	mRNA	UVM-38.6.3.N.0.0.0.4.4.1	UVM	38	6	3	N	0	0	0	4	4	1	Meaningless	0	0	4	Cellular senescence	TSM	No_data	2	1	1	0	0	0	0	0	1	5	0.587015314527707	0.295029618039857	NS	0.877945590212678	0.0235849923621808	NS	NS	NS	NS	0.601172022627673	0.27323183581044	NS	0.719	NS	0.711	NS	NS
5	(FBLN5 + IGFBP6)	2	mRNA	UVM-33.6.3.N.0.0.0.4.4.1	UVM	33	6	3	N	0	0	0	4	4	1	Meaningless	0	0	4	Apoptosis	TSM	No_data	2	1	1	0	0	0	0	0	1	5	0.96744024064239	0.00166618579748074	NS	0.906410074615953	0.0138222010151192	NS	NS	NS	NS	0.292483232399373	1.10815559733644	NS	0.653	NS	0.588	NS	NS
6	(EFEMP1 + LTBP2)	2	mRNA	UVM-13.6.3.N.0.0.0.4.4.2	UVM	13	6	3	N	0	0	0	4	4	2	Meaningless	0	0	4	Apoptosis/Ferroptosis	TSM	No_data	2	1	1	0	0	0	0	0	2	6	0.938182331917377	0.00601472097009309	NS	0.812212067333142	0.0564410690997219	NS	NS	NS	NS	0.214539955451841	1.54052312768938	NS	0.688	NS	0.643	NS	NS
5	RBP1	1	mRNA	UVM-112.6.3.N.0.0.0.4.4.1	UVM	112	6	3	N	0	0	0	4	4	1	Meaningless	0	0	4	Autophagy	TSM	No_data	2	1	1	0	0	0	0	0	1	5	0.114617236225965	2.48937495152833	NS	0.224017133100481	1.47845037421244	NS	NS	NS	NS	0.650987862397852	0.204656947402361	NS	0.341	NS	0.385	NS	NS
16	NR2F1	1	mRNA	UVM-107.6.3.N.0.4.35.4.4.1	UVM	107	6	3	N	0	4	35	4	4	1	Risky	0	1	3	Necrosis	TSM	No_data	2	1	1	0	3	8	0	0	1	16	0.00341116386796114	8.5733636467898	High	0.00799991403448586	7.03349351023984	High	NS	NS	NS	0.0328699713655092	4.55253892245272	High	0.0652	NS	0.0592	NS	NS
8	MAGEA11	1	mRNA	UVM-102.6.1.P.0.0.0.4.4.1	UVM	102	6	1	P	0	0	0	4	4	1	Meaningless	0	0	4	Apoptosis	TMB	No_data	2	3	2	0	0	0	0	0	1	8	0.852322329768165	0.0346541028221737	NS	0.760827977414183	0.09265551619403	NS	NS	NS	NS	0.180966824951912	1.78966631052375	NS	0.589	NS	0.621	NS	NS
8	C1QTNF3	1	mRNA	UCS-92.6.3.N.3.0.0.4.4.2	UCS	92	6	3	N	3	0	0	4	4	2	Meaningless	0	0	4	Apoptosis/Necrosis	TSM	Overexpression	2	1	1	2	0	0	0	0	2	8	0.770331452925597	0.0852297627459954	NS	0.40811351637542	0.684289604106851	NS	0.355103108400161	0.855137167736469	NS	0.20460464270838	1.60919752025231	NS	0.522	NS	0.279	NS	0.509
8	TIMP3	1	mRNA	UCS-198.6.3.N.2.0.0.4.4.2	UCS	198	6	3	N	2	0	0	4	4	2	Meaningless	0	0	4	Apoptosis/Necrosis	TSM	Underexpression	2	1	1	2	0	0	0	0	2	8	0.621161965350345	0.244237803233804	NS	0.283159642740549	1.15186230660779	NS	0.194236176069055	1.68519054784539	NS	0.35521444791516	0.854741478154748	NS	0.276	NS	0.239	NS	0.179
8	TGFBR2	1	mRNA	UCS-196.6.3.N.2.0.0.4.4.2	UCS	196	6	3	N	2	0	0	4	4	2	Meaningless	0	0	4	Apoptosis/Autophagy	TSM	Underexpression	2	1	1	2	0	0	0	0	2	8	0.351749654482686	0.867135108756528	NS	0.680564028863866	0.169491606421452	NS	0.862254987777063	0.0301037688092579	NS	0.375030341600555	0.786929017105528	NS	0.573	NS	0.293	NS	0.891
10	SPARC	1	mRNA	UCS-194.6.3.N.3.0.0.4.4.4	UCS	194	6	3	N	3	0	0	4	4	4	Meaningless	0	0	4	Apoptosis/Autophagy/Ferroptosis/Necrosis	TSM	Overexpression	2	1	1	2	0	0	0	0	4	10	0.872004639208352	0.0259573015109186	NS	0.730653126324665	0.11851278389007	NS	0.983084645872936	0.000449518053015164	NS	0.808312681151035	0.0588563883506399	NS	0.95	NS	0.854	NS	0.497
8	PDGFRB	1	mRNA	UCS-171.6.3.N.2.0.0.4.4.2	UCS	171	6	3	N	2	0	0	4	4	2	Meaningless	0	0	4	Apoptosis/Ferroptosis	TSM	Underexpression	2	1	1	2	0	0	0	0	2	8	0.539461404687957	0.376538898671445	NS	0.236801245637411	1.39953617408308	NS	0.440226435825658	0.595692063138101	NS	0.410666957887273	0.676869012281229	NS	0.942	NS	0.582	NS	0.956
10	LRP1	1	mRNA	UCS-160.6.3.N.2.0.0.4.4.4	UCS	160	6	3	N	2	0	0	4	4	4	Meaningless	0	0	4	Anoikis/Apoptosis/Autophagy/Necrosis	TSM	Underexpression	2	1	1	2	0	0	0	0	4	10	0.720273632245534	0.128230678127676	NS	0.793636762896328	0.0684298652133214	NS	0.188303094295922	1.73084441173035	NS	0.46371686167307	0.536908293659321	NS	0.365	NS	0.386	NS	0.103
7	HSPG2	1	mRNA	UCS-144.6.3.N.2.0.0.4.4.1	UCS	144	6	3	N	2	0	0	4	4	1	Meaningless	0	0	4	Autophagy	TSM	Underexpression	2	1	1	2	0	0	0	0	1	7	0.780419001557481	0.0777144107102718	NS	0.439854838928927	0.596661026805908	NS	0.950596872538356	0.00383870138447502	NS	0.98830120897123	0.000214997280928454	NS	0.546	NS	0.381	NS	0.708
7	(ANTXR1 + COLEC12)	2	mRNA	UCS-14.6.3.N.2.0.0.4.4.1	UCS	14	6	3	N	2	0	0	4	4	1	Meaningless	0	0	4	Apoptosis	TSM	Underexpression	2	1	1	2	0	0	0	0	1	7	0.775562720002124	0.0812855900735497	NS	0.945137319085791	0.00473542798106976	NS	0.339888674219514	0.910851188450124	NS	0.556433118578249	0.345917786867969	NS	0.895	NS	0.917	NS	0.746
7	COL1A2	1	mRNA	UCS-102.6.3.N.1.0.0.4.4.2	UCS	102	6	3	N	1	0	0	4	4	2	Meaningless	0	0	4	Apoptosis/Pyroptosis	TSM	Unchanged	2	1	1	1	0	0	0	0	2	7	0.315536854788438	1.00735699523677	NS	0.223211672444902	1.48360285158121	NS	0.694341749825163	0.1544253031183	NS	0.29489886458623	1.09712067790375	NS	0.192	NS	0.123	NS	0.309
8	COL1A1	1	mRNA	UCS-100.6.3.N.1.0.0.4.4.3	UCS	100	6	3	N	1	0	0	4	4	3	Meaningless	0	0	4	Apoptosis/Autophagy/Necrosis	TSM	Unchanged	2	1	1	1	0	0	0	0	3	8	0.452708570201424	0.563861465081162	NS	0.337993101287078	0.918028710932437	NS	0.694341749825163	0.1544253031183	NS	0.762916407624635	0.0909946851624603	NS	0.295	NS	0.148	NS	0.437
9	NR4A1	1	mRNA	UCEC-997.6.3.N.2.0.0.4.4.3	UCEC	997	6	3	N	2	0	0	4	4	3	Meaningless	0	0	4	Apoptosis/Autophagy/Necroptosis	TSM	Underexpression	2	1	1	2	0	0	0	0	3	9	0.105441310729236	2.62125058166869	NS	0.127600031394661	2.32146219356597	NS	0.832406580073177	0.0447813562727849	NS	0.494340142932639	0.467065801808446	NS	0.709	NS	0.956	NS	0.676
9	NR2F1	1	mRNA	UCEC-996.6.3.N.2.1.0.4.4.1	UCEC	996	6	3	N	2	1	0	4	4	1	Risky	0	1	3	Necrosis	TSM	Underexpression	2	1	1	2	2	0	0	0	1	9	0.333001001928975	0.937192128874745	NS	0.539374728045886	0.376699861353644	NS	0.188499605697688	1.72930558000746	NS	0.105415937690542	2.62163250070088	NS	0.0275	Risky	0.129	NS	0.207
20	NFIC	1	mRNA	UCEC-985.6.3.N.2.26.0.1.4.1	UCEC	985	6	3	N	2	26	0	1	4	1	Protective	2	0	2	Cellular senescence	TSM	Underexpression	2	1	1	2	6	0	7	0	1	20	0.615851545246028	0.25174142762118	NS	0.405346972852107	0.692406712971702	NS	0.0648548273146471	3.40866671135548	NS	0.281111195667487	1.1617099417902	NS	0.326	NS	0.187	NS	0.0176
10	(BAK1 + EIF5A + GAPDH + KRT18 + KRT8 + MKI67 + PPP1CA + TNNI3 + TRAF4)	9	mRNA	UCEC-97.6.3.P.3.0.0.4.4.3	UCEC	97	6	3	P	3	0	0	4	4	3	Meaningless	0	0	4	Apoptosis/Autophagy/Necrosis	TSM	Overexpression	2	1	2	2	0	0	0	0	3	10	0.231581957963888	1.43111866840162	NS	0.397780640859168	0.71502507008369	NS	0.555032185902604	0.34837898297925	NS	0.642140301542183	0.215953884789324	NS	0.362	NS	0.289	NS	0.749
12	MTUS2	1	mRNA	UCEC-966.6.3.N.2.0.5.4.4.1	UCEC	966	6	3	N	2	0	5	4	4	1	Meaningless	0	0	4	Entosis	TSM	Underexpression	2	1	1	2	0	5	0	0	1	12	0.0397296225693373	4.22939403398171	High	0.127353106578135	2.32447591153249	NS	0.0918548227093947	2.84156304448413	NS	0.0169458658616124	5.70197172762332	High	0.192	NS	0.297	NS	0.155
14	MMP2	1	mRNA	UCEC-959.6.3.N.2.20.0.4.4.5	UCEC	959	6	3	N	2	20	0	4	4	5	Protective	1	0	3	Anoikis/Apoptosis/Autophagy/Ferroptosis/Necrosis	TSM	Underexpression	2	1	1	2	3	0	0	0	5	14	0.557508306046911	0.344036826046633	NS	0.468045165220099	0.526587320226827	NS	0.0997078978338951	2.71020947658094	NS	0.242216948350447	1.36764482200294	NS	0.306	NS	0.926	NS	0.0208
20	MMP12	1	mRNA	UCEC-957.6.3.P.3.28.0.2.4.1	UCEC	957	6	3	P	3	28	0	2	4	1	Protective	3	0	1	Necrosis	TSM	Overexpression	2	1	2	2	8	0	4	0	1	20	0.275389131191975	1.18970469351876	NS	0.802156450569168	0.0627789267703652	NS	0.139439975583471	2.18412846466537	NS	0.110218160187686	2.55109045247175	NS	0.0457	Protective	0.426	NS	0.00352
29	(AXIN2 + OPCML)	2	mRNA	UCEC-95.6.3.N.2.95.58.4.4.1	UCEC	95	6	3	N	2	95	58	4	4	1	Meaningful Protective	4	0	0	Apoptosis	TSM	Underexpression	2	1	1	2	11	11	0	0	1	29	0.019658733542523	5.44194794445621	High	0.0491938465874779	3.86872610806443	High	0.0124613525998053	6.24401695053019	Low	0.0148496765188693	5.93421562418503	Low	0.00473	Protective	0.00349	Protective	0.0024
18	MEG3	1	mRNA	UCEC-938.6.3.N.2.20.0.2.4.5	UCEC	938	6	3	N	2	20	0	2	4	5	Protective	1	0	3	Apoptosis/Autophagy/Ferroptosis/Necroptosis/Pyroptosis	TSM	Underexpression	2	1	1	2	3	0	4	0	5	18	0.519275190665115	0.415332662623973	NS	0.57463999360525	0.314980365320935	NS	0.314402595403849	1.0120902695721	NS	0.395807079780938	0.721027492239605	NS	0.34	NS	0.158	NS	0.0426
21	MEF2C	1	mRNA	UCEC-937.6.3.N.2.20.30.1.4.2	UCEC	937	6	3	N	2	20	30	1	4	2	Protective	1	0	3	Apoptosis/Ferroptosis	TSM	Underexpression	2	1	1	2	3	3	7	0	2	21	0.345192438534759	0.891051802440037	NS	0.0347332608620095	4.45824030173196	High	0.742354121395421	0.108068331663883	NS	0.488821948930171	0.479118329098213	NS	0.9	NS	0.35	NS	0.033
12	MAPK11	1	mRNA	UCEC-929.6.3.N.2.7.0.4.4.3	UCEC	929	6	3	N	2	7	0	4	4	3	Protective	1	0	3	Apoptosis/Cellular senescence/Necrosis	TSM	Underexpression	2	1	1	2	3	0	0	0	3	12	0.451893764766008	0.565897491969712	NS	0.728374279649391	0.120609588693488	NS	0.452371904760381	0.564702024950943	NS	0.162228814552614	1.95332672935564	NS	0.442	NS	0.452	NS	0.312
20	MAP3K5	1	mRNA	UCEC-927.6.3.N.2.0.30.1.4.4	UCEC	927	6	3	N	2	0	30	1	4	4	Meaningless	0	0	4	Apoptosis/Cellular senescence/Ferroptosis/Necrosis	TSM	Underexpression	2	1	1	2	0	3	7	0	4	20	0.0921511330982483	2.83638824979813	NS	0.0299223530698511	4.71374766186223	High	0.472138718344849	0.516966137642178	NS	0.409371047175055	0.680626579629505	NS	0.25	NS	0.114	NS	0.976
11	LPAR2	1	mRNA	UCEC-922.6.3.P.3.7.0.4.4.1	UCEC	922	6	3	P	3	7	0	4	4	1	Protective	1	0	3	Entosis	TSM	Overexpression	2	1	2	2	3	0	0	0	1	11	0.667846821444106	0.184131091942228	NS	0.893189826854084	0.018028177538805	NS	0.208525879526497	1.5816312637491	NS	0.285165395960136	1.14230689634227	NS	0.343	NS	0.0994	NS	0.0668
18	LMNB1	1	mRNA	UCEC-921.6.3.P.3.0.0.1.4.4	UCEC	921	6	3	P	3	0	0	1	4	4	Meaningless	0	0	4	Apoptosis/Cellular senescence/Ferroptosis/Mitotic catastrophe	TSM	Overexpression	2	1	2	2	0	0	7	0	4	18	0.815339880039946	0.0545422746840502	NS	0.823276765173404	0.0498773880199875	NS	0.410279485583724	0.677990681301001	NS	0.442896526597573	0.588766437239052	NS	0.715	NS	0.506	NS	0.732
23	LINC00629	1	mRNA	UCEC-914.6.3.N.2.35.35.4.4.1	UCEC	914	6	3	N	2	35	35	4	4	1	Risky	0	3	1	Apoptosis	TSM	Underexpression	2	1	1	2	8	8	0	0	1	23	0.00384815878457145	8.3541101300889	High	0.00125811784099783	10.4029848382662	High	0.550937249709303	0.355640796832821	NS	0.029151323498283	4.75865474732702	High	0.00298	Risky	0.0012	Risky	0.754
14	LINC-PINT	1	mRNA	UCEC-912.6.3.N.2.34.0.4.4.2	UCEC	912	6	3	N	2	34	0	4	4	2	Risky	0	2	2	Apoptosis/Cellular senescence	TSM	Underexpression	2	1	1	2	6	0	0	0	2	14	0.458987795068117	0.548361898377032	NS	0.198211298164065	1.65550519227478	NS	0.293254653606163	1.10461901516283	NS	0.159279013507334	1.98105780554559	NS	0.104	NS	0.0241	Risky	0.389
17	KNTC1	1	mRNA	UCEC-907.6.3.P.3.1.0.1.4.1	UCEC	907	6	3	P	3	1	0	1	4	1	Risky	0	1	3	Apoptosis	TSM	Overexpression	2	1	2	2	2	0	7	0	1	17	0.305817606282153	1.04865261332451	NS	0.251914432838321	1.31265545619795	NS	0.722342733971338	0.126259076118382	NS	0.143368467794292	2.14142709165344	NS	0.0455	Risky	0.11	NS	0.504
20	KLF4	1	mRNA	UCEC-903.6.3.N.2.7.0.1.4.4	UCEC	903	6	3	N	2	7	0	1	4	4	Protective	1	0	3	Apoptosis/Autophagy/Pyroptosis/Necrosis	TSM	Underexpression	2	1	1	2	3	0	7	0	4	20	0.542298095025909	0.371297081761141	NS	0.463640101434255	0.537092719501429	NS	0.97436870666964	0.00103231051404209	NS	0.263966771614259	1.24783297312403	NS	0.11	NS	0.184	NS	0.694
13	KLF2	1	mRNA	UCEC-901.6.3.N.2.7.0.4.4.4	UCEC	901	6	3	N	2	7	0	4	4	4	Protective	1	0	3	Apoptosis/Autophagy/Ferroptosis/Necrosis	TSM	Underexpression	2	1	1	2	3	0	0	0	4	13	0.559017679584849	0.341407901680475	NS	0.316569117669718	1.00306866764633	NS	0.675915051593831	0.174760666851013	NS	0.0595569234739499	3.54968031593982	NS	0.789	NS	0.528	NS	0.202
13	KIF2C	1	mRNA	UCEC-897.6.3.P.3.0.0.2.4.2	UCEC	897	6	3	P	3	0	0	2	4	2	Meaningless	0	0	4	Cellular senescence/Entosis	TSM	Overexpression	2	1	2	2	0	0	4	0	2	13	0.534085167609081	0.386612961757691	NS	0.754935533599602	0.0974302253262679	NS	0.77250569395209	0.0835781750363035	NS	0.580014951040934	0.306210477910489	NS	0.183	NS	0.286	NS	0.446
11	JUN	1	mRNA	UCEC-891.6.3.N.2.0.0.4.4.5	UCEC	891	6	3	N	2	0	0	4	4	5	Meaningless	0	0	4	Apoptosis/Autophagy/Ferroptosis/Necroptosis/Necrosis	TSM	Underexpression	2	1	1	2	0	0	0	0	5	11	0.296130243107872	1.09154001495288	NS	0.458902576919281	0.548570009231696	NS	0.869355446249739	0.0270527693038006	NS	0.990223399436401	0.00015014724108179	NS	0.474	NS	0.489	NS	0.407
17	ITPKB	1	mRNA	UCEC-890.6.3.N.2.62.0.1.4.1	UCEC	890	6	3	N	2	62	0	1	4	1	Protective	1	0	3	Autophagy	TSM	Underexpression	2	1	1	2	3	0	7	0	1	17	0.53295979300719	0.388745054424016	NS	0.156297970424083	2.00968303107361	NS	0.871099446647884	0.0263289941581712	NS	0.175057306304342	1.83909286440684	NS	0.22	NS	0.0401	Protective	0.855
22	IRS1	1	mRNA	UCEC-880.6.3.N.2.26.0.1.4.3	UCEC	880	6	3	N	2	26	0	1	4	3	Protective	2	0	2	Apoptosis/Autophagy/Cellular senescence	TSM	Underexpression	2	1	1	2	6	0	7	0	3	22	0.0826401663976806	3.01219788734102	NS	0.230905252893532	1.4352764050782	NS	0.203427255175809	1.61759644340541	NS	0.490016733833931	0.476489527859612	NS	0.178	NS	0.607	NS	0.00201
14	IRAK1	1	mRNA	UCEC-876.6.3.P.3.14.0.4.4.1	UCEC	876	6	3	P	3	14	0	4	4	1	Risky	0	2	2	Apoptosis	TSM	Overexpression	2	1	2	2	6	0	0	0	1	14	0.237168300548059	1.39734684646411	NS	0.151248967876736	2.05960908066012	NS	0.0676310011305576	3.33960114728649	NS	0.118989069152272	2.43057731643224	NS	0.427	NS	0.239	NS	0.00451
9	IGFBP7	1	mRNA	UCEC-871.6.3.N.2.0.0.4.4.3	UCEC	871	6	3	N	2	0	0	4	4	3	Meaningless	0	0	4	Apoptosis/Cellular senescence/Ferroptosis	TSM	Underexpression	2	1	1	2	0	0	0	0	3	9	0.327557774971358	0.958528994727823	NS	0.075495656424684	3.15929766812498	NS	0.544111099804636	0.367973247489064	NS	0.766215928795875	0.0884040782325027	NS	0.327	NS	0.0884	NS	0.194
21	IGFBP4	1	mRNA	UCEC-870.6.3.N.2.26.20.2.4.2	UCEC	870	6	3	N	2	26	20	2	4	2	Protective	2	0	2	Apoptosis/Necrosis	TSM	Underexpression	2	1	1	2	6	3	4	0	2	21	0.89883632129361	0.0161624179854666	NS	0.584054195708614	0.299726078814643	NS	0.0183426963773993	5.56311997249926	Low	0.203393590092355	1.6178374359822	NS	0.387	NS	0.561	NS	0.00193
20	(ATF3 + SPARC)	2	mRNA	UCEC-87.6.3.N.2.30.0.1.4.4	UCEC	87	6	3	N	2	30	0	1	4	4	Risky	0	1	3	Apoptosis/Autophagy/Ferroptosis/Necrosis	TSM	Underexpression	2	1	1	2	3	0	7	0	4	20	0.735479213006416	0.114139946518082	NS	0.55613897131738	0.346433578245029	NS	0.498753222950097	0.457588350065273	NS	0.829433150433507	0.0464094946463196	NS	0.112	NS	0.0388	Risky	0.47
15	ID4	1	mRNA	UCEC-866.6.3.N.2.28.0.4.4.1	UCEC	866	6	3	N	2	28	0	4	4	1	Protective	3	0	1	Apoptosis	TSM	Underexpression	2	1	1	2	8	0	0	0	1	15	0.297176396380586	1.08682212920551	NS	0.192811494721036	1.69600325522514	NS	0.121021457726031	2.40405148834538	NS	0.221945742803776	1.49174608256198	NS	0.0235	Protective	0.139	NS	0.00481
9	HTRA1	1	mRNA	UCEC-864.6.3.N.2.0.0.4.4.3	UCEC	864	6	3	N	2	0	0	4	4	3	Meaningless	0	0	4	Anoikis/Apoptosis/Pyroptosis	TSM	Underexpression	2	1	1	2	0	0	0	0	3	9	0.755464531967962	0.0969961988677568	NS	0.558365357884667	0.342542410328519	NS	0.39781756801472	0.714913169332114	NS	0.698773051878493	0.149751390319929	NS	0.608	NS	0.864	NS	0.506
18	HSPD1	1	mRNA	UCEC-861.6.3.P.3.0.0.1.4.4	UCEC	861	6	3	P	3	0	0	1	4	4	Meaningless	0	0	4	Apoptosis/Autophagy/Cuproptosis/Necrosis	TSM	Overexpression	2	1	2	2	0	0	7	0	4	18	0.645457355938674	0.211675456549811	NS	0.426296881039614	0.632890928630953	NS	0.511270744698252	0.431465458845349	NS	0.27349635743538	1.1991263763707	NS	0.948	NS	0.812	NS	0.336
10	HSPA4	1	mRNA	UCEC-859.6.3.P.3.0.0.4.4.3	UCEC	859	6	3	P	3	0	0	4	4	3	Meaningless	0	0	4	Apoptosis/Necroptosis/Necrosis	TSM	Overexpression	2	1	2	2	0	0	0	0	3	10	0.912202072588091	0.0121575753030604	NS	0.996469346981515	1.95809062805797e-05	NS	0.534907148194199	0.385060801745002	NS	0.593956553123131	0.284207633820996	NS	0.749	NS	0.763	NS	0.583
10	HMGA1	1	mRNA	UCEC-855.6.3.P.3.0.0.4.4.3	UCEC	855	6	3	P	3	0	0	4	4	3	Meaningless	0	0	4	Anoikis/Apoptosis/Cellular senescence	TSM	Overexpression	2	1	2	2	0	0	0	0	3	10	0.239004783394636	1.38645438172938	NS	0.531396802757744	0.39171976507226	NS	0.33759435270195	0.919545441839867	NS	0.58861031844438	0.29251975499958	NS	0.682	NS	0.953	NS	0.984
18	HK2	1	mRNA	UCEC-852.6.3.P.3.0.0.1.4.4	UCEC	852	6	3	P	3	0	0	1	4	4	Meaningless	0	0	4	Anoikis/Apoptosis/Autophagy/Necrosis	TSM	Overexpression	2	1	2	2	0	0	7	0	4	18	0.713014133058849	0.135284964533319	NS	0.946023410420197	0.00458346670498885	NS	0.200246689650587	1.64057430328272	NS	0.97337761966853	0.00111371702648891	NS	0.725	NS	0.71	NS	0.987
17	HGF	1	mRNA	UCEC-848.6.3.N.2.30.30.4.4.5	UCEC	848	6	3	N	2	30	30	4	4	5	Risky	0	1	3	Anoikis/Apoptosis/Autophagy/Necroptosis/Necrosis	TSM	Underexpression	2	1	1	2	3	3	0	0	5	17	0.124445546150146	2.36045927812319	NS	0.0111261473033381	6.4450569879203	High	0.298902254672635	1.07908537182379	NS	0.137014148381782	2.21117646070587	NS	0.104	NS	0.0262	Risky	0.515
9	HAS2	1	mRNA	UCEC-843.6.3.N.2.0.0.4.4.3	UCEC	843	6	3	N	2	0	0	4	4	3	Meaningless	0	0	4	Apoptosis/Cellular senescence/Necrosis	TSM	Underexpression	2	1	1	2	0	0	0	0	3	9	0.360551660380311	0.835970842162478	NS	0.428551457611058	0.626745899775172	NS	0.211001151472258	1.56454385049001	NS	0.446120295820719	0.58049006339909	NS	0.994	NS	0.687	NS	0.774
11	GPM6A	1	mRNA	UCEC-831.6.3.N.2.0.30.4.4.2	UCEC	831	6	3	N	2	0	30	4	4	2	Meaningless	0	0	4	Autophagy/Ferroptosis	TSM	Underexpression	2	1	1	2	0	3	0	0	2	11	0.249841353831058	1.32419058755944	NS	0.0486134285149088	3.88865195930252	High	0.904726769219891	0.0143262862642819	NS	0.638606450872189	0.220569341335328	NS	0.972	NS	0.255	NS	0.923
10	(ASPN + RFTN1)	2	mRNA	UCEC-83.6.3.N.2.20.0.4.4.1	UCEC	83	6	3	N	2	20	0	4	4	1	Protective	1	0	3	Necrosis	TSM	Underexpression	2	1	1	2	3	0	0	0	1	10	0.501294080287759	0.452195723881032	NS	0.265345107133909	1.24065369973424	NS	0.119507272198918	2.42376659100466	NS	0.756614682108722	0.096056202659369	NS	0.967	NS	0.56	NS	0.00796
10	GFRA1	1	mRNA	UCEC-826.6.3.N.2.30.0.4.4.1	UCEC	826	6	3	N	2	30	0	4	4	1	Risky	0	1	3	Autophagy	TSM	Underexpression	2	1	1	2	3	0	0	0	1	10	0.753934270521288	0.0982546423377569	NS	0.454771902352436	0.558731227672499	NS	0.729514907450456	0.119557504923643	NS	0.707937887729059	0.140345391366169	NS	0.187	NS	0.0465	Risky	0.964
15	FASN	1	mRNA	UCEC-806.6.3.P.3.11.0.4.4.5	UCEC	806	6	3	P	3	11	0	4	4	5	Risky	0	1	3	Anoikis/Apoptosis/Ferroptosis/Necroptosis/Necrosis	TSM	Overexpression	2	1	2	2	3	0	0	0	5	15	0.330985511303265	0.945038174775331	NS	0.682284618434421	0.167565423931021	NS	0.469124582155153	0.524037218047546	NS	0.384664348106167	0.755741995038348	NS	0.982	NS	0.8	NS	0.0477
20	FANCD2	1	mRNA	UCEC-803.6.3.P.3.0.7.1.4.3	UCEC	803	6	3	P	3	0	7	1	4	3	Meaningless	0	0	4	Apoptosis/Ferroptosis/Mitotic catastrophe	TSM	Overexpression	2	1	2	2	0	3	7	0	3	20	0.313290846716099	1.01675131922454	NS	0.599710469088107	0.275432798088969	NS	0.0572001593273193	3.6167602669206	NS	0.0149091217086987	5.92717528957561	Low	0.715	NS	0.675	NS	0.383
9	FABP4	1	mRNA	UCEC-799.6.3.N.2.0.0.4.4.3	UCEC	799	6	3	N	2	0	0	4	4	3	Meaningless	0	0	4	Apoptosis/Ferroptosis/Necrosis	TSM	Underexpression	2	1	1	2	0	0	0	0	3	9	0.248287534010798	1.33291366789645	NS	0.329613592185942	0.95041536531284	NS	0.0941381926220722	2.80214665142451	NS	0.119560799730968	2.42306494321532	NS	0.184	NS	0.287	NS	0.363
21	EZH2	1	mRNA	UCEC-795.6.3.P.3.0.0.1.4.7	UCEC	795	6	3	P	3	0	0	1	4	7	Meaningless	0	0	4	Anoikis/Apoptosis/Autophagy/Cellular senescence/Ferroptosis/Necroptosis/Necrosis	TSM	Overexpression	2	1	2	2	0	0	7	0	7	21	0.459202759328643	0.547837206662335	NS	0.689521729273986	0.15960360622419	NS	0.956787857920341	0.00293600245547777	NS	0.423724415879251	0.639962392042939	NS	0.367	NS	0.993	NS	0.43
15	(ARHGAP24 + ATG14 + BCL6B + CALCOCO2 + CD34 + COPZ2 + DAB2 + DACT1 + DUSP1 + ELK3 + ENG + EPAS1 + EPS8 + ERN1 + ETS2 + FERMT2 + FGF7 + FHL2 + FLNC + FSTL1 + FTO + GAB1 + GAS1 + GLI1 + HSPB8 + IGF2 + INSR + ITPR1 + KCNB1 + KLF9 + LATS2 + LINC00641 + MEF2A + MYOCD + MYOF + NCAM1 + NDRG2 + P2RY12 + PCDH17 + PEG3 + PER1 + RNASEL + S1PR1 + SH3BGRL + SIDT2 + SMAD5 + SMAD7 + SOX18 + SRPX + TGFBR2 + TIPA…	55	mRNA	UCEC-77.6.3.N.2.0.0.1.4.2	UCEC	77	6	3	N	2	0	0	1	4	2	Meaningless	0	0	4	Apoptosis/Autophagy	TSM	Underexpression	2	1	1	2	0	0	7	0	2	15	0.923685282464125	0.00917622516071085	NS	0.79370902577533	0.0683808417187069	NS	0.686272477017123	0.16315034658941	NS	0.616408992354205	0.250947087249935	NS	0.622	NS	0.283	NS	0.41
8	(AQP1 + FOXO4 + GATA6 + VTN)	4	mRNA	UCEC-75.6.3.N.2.0.0.4.4.2	UCEC	75	6	3	N	2	0	0	4	4	2	Meaningless	0	0	4	Apoptosis/Pyroptosis	TSM	Underexpression	2	1	1	2	0	0	0	0	2	8	0.969580152223469	0.00145426802849584	NS	0.883590540758528	0.02143855633968	NS	0.370707725931929	0.801290785365681	NS	0.890959487237836	0.0187937268774492	NS	0.835	NS	0.638	NS	0.201
24	(ANO1 + FBXO31 + PROX1 + SOCS2)	4	mRNA	UCEC-69.6.3.N.2.7.26.1.4.2	UCEC	69	6	3	N	2	7	26	1	4	2	Protective	1	0	3	Apoptosis/Ferroptosis	TSM	Underexpression	2	1	1	2	3	6	7	0	2	24	0.518764385515271	0.41634916268145	NS	0.298014379568675	1.08305838941199	NS	0.0124666698888315	6.24326135720725	Low	0.00130411398616603	10.3366937563923	Low	0.428	NS	0.289	NS	0.141
15	(ANLN + CTSV + SMC4)	3	mRNA	UCEC-68.6.3.P.3.0.0.1.4.1	UCEC	68	6	3	P	3	0	0	1	4	1	Meaningless	0	0	4	Pyroptosis	TSM	Overexpression	2	1	2	2	0	0	7	0	1	15	0.160512541157745	1.96939078866323	NS	0.620276851246831	0.245478645042785	NS	0.386966844382456	0.748451796102905	NS	0.806959115145309	0.0597073309476096	NS	0.308	NS	0.685	NS	0.588
16	(ANGPTL2 + GLI2 + SATB1 + TCF7L2)	4	mRNA	UCEC-64.6.3.N.2.0.0.1.4.3	UCEC	64	6	3	N	2	0	0	1	4	3	Meaningless	0	0	4	Anoikis/Apoptosis/Cellular senescence	TSM	Underexpression	2	1	1	2	0	0	7	0	3	16	0.455537340140909	0.556837340697001	NS	0.292216472364001	1.1093813338143	NS	0.714379181258697	0.133942163038871	NS	0.460384486957274	0.544959739130604	NS	0.472	NS	0.221	NS	0.161
16	(ANGPT1 + BMPR2 + CAMK2A + COL1A1 + FOXP1 + GPER1 + HSPB2 + HYAL1 + IL6ST + ILK + JAK2 + KIT + LTBP1 + MITF + NGF + NOD1 + SNCA + TAB3 + TUBA1A + ZFP36)	20	mRNA	UCEC-63.6.3.N.2.0.0.1.4.3	UCEC	63	6	3	N	2	0	0	1	4	3	Meaningless	0	0	4	Apoptosis/Autophagy/Necrosis	TSM	Underexpression	2	1	1	2	0	0	7	0	3	16	0.720379822523085	0.128129072325417	NS	0.636390389386246	0.223494100334351	NS	0.430022776012261	0.622761950181939	NS	0.479899949047516	0.499090664427647	NS	0.494	NS	0.275	NS	0.372
11	EMILIN1	1	mRNA	UCEC-624.6.3.N.2.0.0.2.4.1	UCEC	624	6	3	N	2	0	0	2	4	1	Meaningless	0	0	4	Disulfidptosis	TSM	Underexpression	2	1	1	2	0	0	4	0	1	11	0.74606350837546	0.104868635256279	NS	0.920824039093979	0.0098795196174626	NS	0.0532359441790751	3.73649695936325	NS	0.137646558902065	2.20407364101146	NS	0.518	NS	0.363	NS	0.0634
11	EFTUD2	1	mRNA	UCEC-617.6.3.P.3.7.0.4.4.1	UCEC	617	6	3	P	3	7	0	4	4	1	Protective	1	0	3	Apoptosis	TSM	Overexpression	2	1	2	2	3	0	0	0	1	11	0.751348435578301	0.100401427992293	NS	0.929277619086985	0.00787722716376664	NS	0.938986090492261	0.00585902611676699	NS	0.274221262144937	1.19550836956426	NS	0.145	NS	0.168	NS	0.497
13	EFEMP1	1	mRNA	UCEC-615.6.3.N.2.31.0.4.4.2	UCEC	615	6	3	N	2	31	0	4	4	2	Risky	0	2	2	Apoptosis/Ferroptosis	TSM	Underexpression	2	1	1	2	5	0	0	0	2	13	0.201291885700139	1.63297624564269	NS	0.164035295043913	1.93662647278285	NS	0.485771998714267	0.485877599211149	NS	0.270474412934289	1.21433940814873	NS	0.0152	Risky	0.00773	Risky	0.889
15	EDIL3	1	mRNA	UCEC-612.6.3.N.2.0.0.1.4.2	UCEC	612	6	3	N	2	0	0	1	4	2	Meaningless	0	0	4	Apoptosis/Efferocytosis	TSM	Underexpression	2	1	1	2	0	0	7	0	2	15	0.654453517058593	0.200331356986312	NS	0.394318172906826	0.725584518335766	NS	0.277073353349907	1.18138924959252	NS	0.908502956186285	0.0132082233893942	NS	0.629	NS	0.427	NS	0.0607
12	EDA2R	1	mRNA	UCEC-611.6.3.N.2.7.0.4.4.3	UCEC	611	6	3	N	2	7	0	4	4	3	Protective	1	0	3	Anoikis/Apoptosis/Necrosis	TSM	Underexpression	2	1	1	2	3	0	0	0	3	12	0.870119622349727	0.026734389420819	NS	0.277709347481896	1.1782657003104	NS	0.40437290262704	0.695283964053224	NS	0.0862203134251754	2.94356374318202	NS	0.428	NS	0.816	NS	0.405
15	DNMT1	1	mRNA	UCEC-606.6.3.P.3.0.0.2.4.4	UCEC	606	6	3	P	3	0	0	2	4	4	Meaningless	0	0	4	Apoptosis/Autophagy/Pyroptosis/Necrosis	TSM	Overexpression	2	1	2	2	0	0	4	0	4	15	0.37624407934404	0.782938062565393	NS	0.680839799388782	0.169182018191836	NS	0.75709756905802	0.0956630432539545	NS	0.863096959919699	0.0297332143043976	NS	0.886	NS	0.585	NS	0.689
14	DKK2	1	mRNA	UCEC-603.6.3.N.1.20.31.4.4.1	UCEC	603	6	3	N	1	20	31	4	4	1	Protective	1	0	3	Apoptosis	TSM	Unchanged	2	1	1	1	3	5	0	0	1	14	0.0165739340238434	5.74093853589989	High	0.00834116737511548	6.95872025354338	High	0.100082424983823	2.70422949470172	NS	0.954328137845182	0.00328013758261416	NS	0.785	NS	0.51	NS	0.00463
18	DDR2	1	mRNA	UCEC-595.6.3.N.2.30.0.1.4.2	UCEC	595	6	3	N	2	30	0	1	4	2	Risky	0	1	3	Apoptosis/Ferroptosis	TSM	Underexpression	2	1	1	2	3	0	7	0	2	18	0.981048384423161	0.000564279195501185	NS	0.560709427166538	0.33847738193585	NS	0.129383543332916	2.29988541502231	NS	0.540487735218693	0.374636549370116	NS	0.274	NS	0.0387	Risky	0.139
13	DCTPP1	1	mRNA	UCEC-591.6.3.P.3.64.0.4.4.1	UCEC	591	6	3	P	3	64	0	4	4	1	Protective	2	0	2	Autophagy	TSM	Overexpression	2	1	2	2	5	0	0	0	1	13	0.122428839763603	2.38597049713105	NS	0.107650120352138	2.58838396976217	NS	0.343066632206443	0.898937999406282	NS	0.862421942128283	0.0300301038192235	NS	0.0224	Protective	0.0432	Protective	0.444
10	DAP3	1	mRNA	UCEC-589.6.3.P.3.0.0.4.4.3	UCEC	589	6	3	P	3	0	0	4	4	3	Meaningless	0	0	4	Anoikis/Apoptosis/Necrosis	TSM	Overexpression	2	1	2	2	0	0	0	0	3	10	0.479218616112589	0.50064098081655	NS	0.45941632548421	0.547316312329685	NS	0.19205242487788	1.70180244768523	NS	0.26687760073898	1.23272573993842	NS	0.588	NS	0.683	NS	0.834
19	CYGB	1	mRNA	UCEC-588.6.3.N.2.26.26.4.4.1	UCEC	588	6	3	N	2	26	26	4	4	1	Protective	2	0	2	Ferroptosis	TSM	Underexpression	2	1	1	2	6	6	0	0	1	19	0.0544733355855023	3.69813463243892	NS	0.0783539227298253	3.09871906982673	NS	0.0268634026784149	4.89956878639765	Low	0.00379340449702537	8.38015318875625	Low	0.0713	NS	0.0784	NS	0.0209
12	CX3CR1	1	mRNA	UCEC-583.6.3.N.1.0.0.2.4.3	UCEC	583	6	3	N	1	0	0	2	4	3	Meaningless	0	0	4	Apoptosis/Autophagy/Necrosis	TSM	Unchanged	2	1	1	1	0	0	4	0	3	12	0.328591851562151	0.954439412302702	NS	0.505856721100347	0.442628063216414	NS	0.867117619710291	0.0279962582345501	NS	0.470716926473743	0.520292523495489	NS	0.915	NS	0.624	NS	0.66
14	CTSK	1	mRNA	UCEC-582.6.3.N.2.20.20.4.4.2	UCEC	582	6	3	N	2	20	20	4	4	2	Protective	1	0	3	Autophagy/Necrosis	TSM	Underexpression	2	1	1	2	3	3	0	0	2	14	0.507487199368975	0.439244767391238	NS	0.520334501152496	0.413230237403378	NS	0.00687113568934461	7.30634993631913	Low	0.23504583048644	1.4100636306015	NS	0.314	NS	0.0975	NS	0.0153
28	CTF1	1	mRNA	UCEC-578.6.3.N.2.95.28.4.4.3	UCEC	578	6	3	N	2	95	28	4	4	3	Meaningful Protective	4	0	0	Apoptosis/Autophagy/Necrosis	TSM	Underexpression	2	1	1	2	11	8	0	0	3	28	0.0434010468698918	4.07971234551797	Low	0.0645907535511074	3.41540012184754	NS	0.00156588975189731	9.99942659293409	Low	0.0109831991408169	6.468033616891	Low	0.00143	Protective	0.0123	Protective	5.86e-05
15	CLEC9A	1	mRNA	UCEC-566.6.3.N.2.28.0.4.4.1	UCEC	566	6	3	N	2	28	0	4	4	1	Protective	3	0	1	Necrosis	TSM	Underexpression	2	1	1	2	8	0	0	0	1	15	0.352039121684623	0.866093307089235	NS	0.47650289898034	0.506856338332174	NS	0.97941780820464	0.000665578779323701	NS	0.501393014710701	0.451986688046373	NS	0.0313	Protective	0.114	NS	0.0494
18	CLDN5	1	mRNA	UCEC-565.6.3.N.2.7.0.1.4.2	UCEC	565	6	3	N	2	7	0	1	4	2	Protective	1	0	3	Autophagy/Necrosis	TSM	Underexpression	2	1	1	2	3	0	7	0	2	18	0.879462978135536	0.0229977290387821	NS	0.712813645201609	0.135482825313898	NS	0.347352941275783	0.883103944018171	NS	0.0908629950862283	2.85901726501552	NS	0.468	NS	0.369	NS	0.0992
27	CIRBP	1	mRNA	UCEC-562.6.3.N.2.71.95.4.4.2	UCEC	562	6	3	N	2	71	95	4	4	2	Protective	3	0	1	Apoptosis/Ferroptosis	TSM	Underexpression	2	1	1	2	8	11	0	0	2	27	0.0112929634819945	6.41862390804376	Low	0.00322867975999985	8.67351422793683	Low	0.0452603011905945	4.00891377472345	Low	9.00264110348381e-05	15.3351365089371	Low	0.0303	Protective	0.00969	Protective	0.131
11	CHEK2	1	mRNA	UCEC-561.6.3.P.3.0.0.4.4.4	UCEC	561	6	3	P	3	0	0	4	4	4	Meaningless	0	0	4	Anoikis/Apoptosis/Autophagy/Mitotic catastrophe	TSM	Overexpression	2	1	2	2	0	0	0	0	4	11	0.973278760202276	0.00112200683067158	NS	0.663526781771336	0.189267727233369	NS	0.770865298946387	0.0848226214241556	NS	0.660926589841502	0.192399988173615	NS	0.876	NS	0.859	NS	0.888
14	CHEK1	1	mRNA	UCEC-560.6.3.P.3.0.0.2.4.3	UCEC	560	6	3	P	3	0	0	2	4	3	Meaningless	0	0	4	Apoptosis/Autophagy/Mitotic catastrophe	TSM	Overexpression	2	1	2	2	0	0	4	0	3	14	0.349305159860032	0.875979760860943	NS	0.433867271418709	0.612448824735134	NS	0.423394692704215	0.640873429181574	NS	0.126627810395735	2.33336588736273	NS	0.696	NS	0.909	NS	0.751
16	(ALDH1A1 + ALDH1A3 + BGN + DNAJC12 + HIPK3 + PRNP)	6	mRNA	UCEC-56.6.3.N.2.0.0.1.4.3	UCEC	56	6	3	N	2	0	0	1	4	3	Meaningless	0	0	4	Apoptosis/Autophagy/Ferroptosis	TSM	Underexpression	2	1	1	2	0	0	7	0	3	16	0.843767038137138	0.0388394666548524	NS	0.681216418403298	0.168759748821838	NS	0.732558465565204	0.116775422306299	NS	0.682644361765848	0.167164319394893	NS	0.51	NS	0.184	NS	0.672
17	CELF2	1	mRNA	UCEC-555.6.3.N.2.0.0.1.4.4	UCEC	555	6	3	N	2	0	0	1	4	4	Meaningless	0	0	4	Apoptosis/Autophagy/Ferroptosis/Mitotic catastrophe	TSM	Underexpression	2	1	1	2	0	0	7	0	4	17	0.799132977000223	0.0647546520981652	NS	0.535987950702538	0.38302647791503	NS	0.528079750104776	0.398085295736443	NS	0.58970882614316	0.290799219773713	NS	0.242	NS	0.921	NS	0.194
30	CDKN2A	1	mRNA	UCEC-551.6.3.P.3.35.35.4.4.7	UCEC	551	6	3	P	3	35	35	4	4	7	Risky	0	3	1	Anoikis/Apoptosis/Autophagy/Cuproptosis/Cellular senescence/Ferroptosis/Necrosis	TSM	Overexpression	2	1	2	2	8	8	0	0	7	30	0.00372837419545491	8.41158523427902	High	0.00314383719426592	8.72205361452594	High	0.220278280541168	1.50255741665094	NS	0.00139722161214284	10.209458914394	High	0.0158	Risky	0.00988	Risky	0.279
24	CDK16	1	mRNA	UCEC-547.6.3.P.3.35.35.4.4.1	UCEC	547	6	3	P	3	35	35	4	4	1	Risky	0	3	1	Autophagy	TSM	Overexpression	2	1	2	2	8	8	0	0	1	24	0.00240290620871397	9.21309115821496	High	0.00268607378801278	9.00931291085189	High	0.167590173526617	1.90436836897203	NS	0.00334556244623851	8.60872595861855	High	0.0157	Risky	0.0154	Risky	0.457
15	CDK1	1	mRNA	UCEC-546.6.3.P.3.0.0.2.4.4	UCEC	546	6	3	P	3	0	0	2	4	4	Meaningless	0	0	4	Apoptosis/Autophagy/Ferroptosis/Mitotic catastrophe	TSM	Overexpression	2	1	2	2	0	0	4	0	4	15	0.358137195132154	0.844414749448318	NS	0.450863913384303	0.568479104603736	NS	0.684636314971106	0.164953482600646	NS	0.832243191005353	0.0448700331038313	NS	0.719	NS	0.95	NS	0.951
13	CDC7	1	mRNA	UCEC-544.6.3.P.3.0.0.2.4.2	UCEC	544	6	3	P	3	0	0	2	4	2	Meaningless	0	0	4	Apoptosis/Mitotic catastrophe	TSM	Overexpression	2	1	2	2	0	0	4	0	2	13	0.293828560127512	1.10199564651279	NS	0.425200013176465	0.635898254865708	NS	0.996087030560291	2.40511734834546e-05	NS	0.803154744134341	0.0621337226590664	NS	0.371	NS	0.69	NS	0.952
9	CDC25B	1	mRNA	UCEC-543.6.3.P.2.0.0.4.4.2	UCEC	543	6	3	P	2	0	0	4	4	2	Meaningless	0	0	4	Apoptosis/Cellular senescence	TSM	Underexpression	2	1	2	2	0	0	0	0	2	9	0.364660219189868	0.821780102888684	NS	0.30093534333437	1.07004472663819	NS	0.678236504012514	0.172117761145466	NS	0.383948366729443	0.758021603586998	NS	0.535	NS	0.402	NS	0.446
22	CCNE1	1	mRNA	UCEC-534.6.3.P.3.35.12.4.4.2	UCEC	534	6	3	P	3	35	12	4	4	2	Risky	0	3	1	Apoptosis/Autophagy	TSM	Overexpression	2	1	2	2	8	5	0	0	2	22	0.016220850366535	5.778774166911	High	0.0756105397124158	3.15681556413478	NS	0.0351599393994638	4.43739098308232	High	0.0557723419966347	3.65884324630371	NS	0.0493	Risky	0.0454	Risky	0.086
14	CCNB1	1	mRNA	UCEC-533.6.3.P.3.0.0.2.4.3	UCEC	533	6	3	P	3	0	0	2	4	3	Meaningless	0	0	4	Apoptosis/Cellular senescence/Mitotic catastrophe	TSM	Overexpression	2	1	2	2	0	0	4	0	3	14	0.81538772528903	0.0545134954880678	NS	0.697269738265195	0.151327739608954	NS	0.986782911001478	0.000274429777073149	NS	0.704405029732323	0.143929869518287	NS	0.741	NS	0.65	NS	0.668
9	CCDC170	1	mRNA	UCEC-532.6.3.N.1.0.7.4.4.1	UCEC	532	6	3	N	1	0	7	4	4	1	Meaningless	0	0	4	Apoptosis	TSM	Unchanged	2	1	1	1	0	3	0	0	1	9	0.437359214306708	0.603201223808073	NS	0.239726191701849	1.38220335752266	NS	0.166515193377332	1.91403986709639	NS	0.0265241060424819	4.92152425399668	Low	0.348	NS	0.439	NS	0.123
12	CALR	1	mRNA	UCEC-525.6.3.P.3.0.0.4.4.5	UCEC	525	6	3	P	3	0	0	4	4	5	Meaningless	0	0	4	Anoikis/Apoptosis/Autophagy/Cellular senescence/Immunogenic cell death	TSM	Overexpression	2	1	2	2	0	0	0	0	5	12	0.871100221175151	0.0263286749605124	NS	0.462796049963141	0.539123870257698	NS	0.634248711642219	0.226343114870768	NS	0.32074498974365	0.985906231881606	NS	0.328	NS	0.221	NS	0.537
11	C5	1	mRNA	UCEC-520.6.3.N.2.7.0.4.4.2	UCEC	520	6	3	N	2	7	0	4	4	2	Protective	1	0	3	Apoptosis/Necroptosis	TSM	Underexpression	2	1	1	2	3	0	0	0	2	11	0.102574839666813	2.66504630422922	NS	0.0631520897826062	3.45260693709046	NS	0.775991729712417	0.080966617418296	NS	0.142964362641488	2.14575851378121	NS	0.68	NS	0.669	NS	0.0538
15	BIRC5	1	mRNA	UCEC-511.6.3.P.3.0.0.2.4.4	UCEC	511	6	3	P	3	0	0	2	4	4	Meaningless	0	0	4	Anoikis/Apoptosis/Autophagy/Cellular senescence	TSM	Overexpression	2	1	2	2	0	0	4	0	4	15	0.523339187819931	0.407307691033369	NS	0.694460678329993	0.154298781297759	NS	0.573043672628976	0.317616337123262	NS	0.370165090358913	0.803110214574143	NS	0.408	NS	0.393	NS	0.343
19	BCL2	1	mRNA	UCEC-507.6.3.N.2.0.39.4.4.5	UCEC	507	6	3	N	2	0	39	4	4	5	Meaningless	0	0	4	Anoikis/Apoptosis/Autophagy/Mitochondrial permeability transition/Necrosis	TSM	Underexpression	2	1	1	2	0	8	0	0	5	19	0.0141258614493862	6.02234546517735	Low	0.0398184421128289	4.22560411535766	High	0.140918025246494	2.16790576277678	NS	0.00584149527552724	7.5985595162107	Low	0.0825	NS	0.128	NS	0.257
16	AXL	1	mRNA	UCEC-502.6.3.N.2.51.0.4.4.4	UCEC	502	6	3	N	2	51	0	4	4	4	Mixed	1	1	2	Apoptosis/Efferocytosis/Necroptosis/Necrosis	TSM	Underexpression	2	1	1	2	6	0	0	0	4	16	0.359822823435612	0.838511522303594	NS	0.162299754988254	1.95266691399859	NS	0.233024090960326	1.42230678208062	NS	0.848414555260459	0.036535160573852	NS	0.256	NS	0.0252	Risky	0.0254
13	(AHCY + ALG3 + ENO1 + HELLS + HJURP + IDH2 + POLE2 + PYCR1 + SLC25A10)	9	mRNA	UCEC-50.6.3.P.3.0.0.2.4.2	UCEC	50	6	3	P	3	0	0	2	4	2	Meaningless	0	0	4	Apoptosis/Ferroptosis	TSM	Overexpression	2	1	2	2	0	0	4	0	2	13	0.698416809600884	0.150124081693212	NS	0.720731981968689	0.127792441487024	NS	0.688739259871197	0.160453579815248	NS	0.601884603318689	0.272162831019266	NS	0.837	NS	0.766	NS	0.766
15	AURKB	1	mRNA	UCEC-499.6.3.P.3.0.0.2.4.4	UCEC	499	6	3	P	3	0	0	2	4	4	Meaningless	0	0	4	Apoptosis/Autophagy/Cellular senescence/Mitotic catastrophe	TSM	Overexpression	2	1	2	2	0	0	4	0	4	15	0.384834190163879	0.755202120256979	NS	0.346996998040705	0.884408738602618	NS	0.647713591653683	0.208794901728232	NS	0.963919570514924	0.00204625361311564	NS	0.752	NS	0.908	NS	0.75
22	AURKA	1	mRNA	UCEC-497.6.3.P.3.0.31.2.4.6	UCEC	497	6	3	P	3	0	31	2	4	6	Meaningless	0	0	4	Apoptosis/Autophagy/Entosis/Ferroptosis/Mitotic catastrophe/Necrosis	TSM	Overexpression	2	1	2	2	0	5	4	0	6	22	0.0182594554606277	5.57108379864139	High	0.0341524979865628	4.48705326948279	High	0.299884563876937	1.0747074326715	NS	0.0557580312439169	3.6592708004634	NS	0.124	NS	0.152	NS	0.46
18	AR	1	mRNA	UCEC-484.6.3.N.2.0.0.1.4.5	UCEC	484	6	3	N	2	0	0	1	4	5	Meaningless	0	0	4	Anoikis/Apoptosis/Autophagy/Entosis/Ferroptosis	TSM	Underexpression	2	1	1	2	0	0	7	0	5	18	0.288925630958958	1.1246208766338	NS	0.165334115010337	1.92474865782779	NS	0.802301998163513	0.062684637824454	NS	0.207515244591678	1.58867707610456	NS	0.507	NS	0.305	NS	0.953
13	APOL3	1	mRNA	UCEC-481.6.3.N.2.0.0.2.3.2	UCEC	481	6	3	N	2	0	0	2	3	2	Meaningless	0	0	4	Ferroptosis/Necrosis	TSM	Underexpression	2	1	1	2	0	0	4	1	2	13	0.588635761375228	0.292479830877405	NS	0.767904290258066	0.0870942085719256	NS	0.580445410803393	0.305515128636783	NS	0.588304528629012	0.2929998648533	NS	0.401	NS	0.734	NS	0.196
18	ANXA5	1	mRNA	UCEC-478.6.3.N.2.7.0.1.4.2	UCEC	478	6	3	N	2	7	0	1	4	2	Protective	1	0	3	Apoptosis/Cellular senescence	TSM	Underexpression	2	1	1	2	3	0	7	0	2	18	0.900863883998375	0.015517715075152	NS	0.989126345666321	0.000185736736612824	NS	0.157395080723423	1.99907647563357	NS	0.0826000474218991	3.01298508866854	NS	0.52	NS	0.761	NS	0.208
12	AKT3	1	mRNA	UCEC-475.6.3.N.2.30.0.4.4.3	UCEC	475	6	3	N	2	30	0	4	4	3	Risky	0	1	3	Apoptosis/Autophagy/Cellular senescence	TSM	Underexpression	2	1	1	2	3	0	0	0	3	12	0.876211833779464	0.0242652749141561	NS	0.383818516736681	0.758435678774498	NS	0.056218104315316	3.6455834151214	NS	0.750858047291122	0.100811432904973	NS	0.088	NS	0.0226	Risky	0.163
12	AIFM1	1	mRNA	UCEC-471.6.3.P.3.0.0.4.4.5	UCEC	471	6	3	P	3	0	0	4	4	5	Meaningless	0	0	4	Apoptosis/Autophagy/Parthanatos/Necrosis/Erebosis	TSM	Overexpression	2	1	2	2	0	0	0	0	5	12	0.463339253291152	0.537816013337911	NS	0.12832541832064	2.31264624929528	NS	0.199087282403803	1.64905732766304	NS	0.944526041400647	0.00484171114977376	NS	0.591	NS	0.409	NS	0.313
16	(AFF3 + NLRC3)	2	mRNA	UCEC-46.6.3.N.2.26.20.4.4.1	UCEC	46	6	3	N	2	26	20	4	4	1	Protective	2	0	2	Necrosis	TSM	Underexpression	2	1	1	2	6	3	0	0	1	16	0.401599091875428	0.703533010667527	NS	0.962672138967578	0.00219029755328537	NS	0.0470204477561549	3.94465666941528	Low	0.108391039794661	2.57752472768578	NS	0.0871	NS	0.451	NS	0.0445
23	ABL1	1	mRNA	UCEC-458.6.3.N.2.7.7.1.4.4	UCEC	458	6	3	N	2	7	7	1	4	4	Protective	1	0	3	Apoptosis/Autophagy/Cellular senescence/Pyroptosis	TSM	Underexpression	2	1	1	2	3	3	7	0	4	23	0.230026567756959	1.44069710045406	NS	0.27665694374402	1.18343924741902	NS	0.0749240385940825	3.17170835925292	NS	0.0335462677610854	4.5176812135386	Low	0.143	NS	0.151	NS	0.139
10	ABCB1	1	mRNA	UCEC-452.6.3.N.2.0.0.4.4.4	UCEC	452	6	3	N	2	0	0	4	4	4	Meaningless	0	0	4	Apoptosis/Autophagy/Mitotic catastrophe/Necrosis	TSM	Underexpression	2	1	1	2	0	0	0	0	4	10	0.0595984751344069	3.5485230979598	NS	0.107622552413751	2.58878959975994	NS	0.469830898899148	0.522373659918158	NS	0.0962595552921044	2.76644790287182	NS	0.493	NS	0.721	NS	0.741
15	(AFAP1L1 + CSPG4 + NTRK2)	3	mRNA	UCEC-45.6.3.N.2.0.0.1.4.2	UCEC	45	6	3	N	2	0	0	1	4	2	Meaningless	0	0	4	Anoikis/Apoptosis	TSM	Underexpression	2	1	1	2	0	0	7	0	2	15	0.890648286793173	0.0189018335595912	NS	0.592627190241156	0.286260075888182	NS	0.730193051526087	0.118934448601722	NS	0.469956652399302	0.522077900181649	NS	0.443	NS	0.165	NS	0.977
19	(AEBP1 + CAV2 + CMTM5 + COL6A3 + FILIP1L + MMP28 + NTRK3 + PDGFRA + PRKG1 + SLC8A1)	10	mRNA	UCEC-44.6.3.N.2.31.30.2.4.1	UCEC	44	6	3	N	2	31	30	2	4	1	Risky	0	2	2	Apoptosis	TSM	Underexpression	2	1	1	2	5	3	4	0	1	19	0.13104423981526	2.28009034660797	NS	0.0443952091247877	4.04146717992532	High	0.355419138275814	0.854014471896047	NS	0.30498775584695	1.05225741658634	NS	0.0155	Risky	0.000744	Risky	0.547
13	(ADRM1 + CCNF + CHAC2 + CHAF1A + CKS2 + CSE1L + E2F2 + EIF4A3 + EIF4EBP1 + IFI30 + ISG15 + KPNA2 + LRPPRC + MCM7 + MELK + NACC1 + NEU1 + NUDT1 + PKMYT1 + RAB3IP + RACGAP1 + RAD51 + RBM8A + RCC2 + RPA3 + RPN2 + SHMT2 + SLC7A5 + SPAG5 + TPX2 + TRIP13 + TRPM2 + TTK + UBE2T)	34	mRNA	UCEC-43.6.3.P.3.0.0.2.4.2	UCEC	43	6	3	P	3	0	0	2	4	2	Meaningless	0	0	4	Apoptosis/Autophagy	TSM	Overexpression	2	1	2	2	0	0	4	0	2	13	0.915103014090226	0.0113644480317032	NS	0.649635628284199	0.206359815844651	NS	0.988600238636638	0.000204146035356077	NS	0.752692761730812	0.0992821722540392	NS	0.821	NS	0.78	NS	0.725
17	(ADRA1D + COLEC12 + FOXP2 + RBMS3)	4	mRNA	UCEC-42.6.3.N.2.31.31.4.4.1	UCEC	42	6	3	N	2	31	31	4	4	1	Risky	0	2	2	Apoptosis	TSM	Underexpression	2	1	1	2	5	5	0	0	1	17	0.0352921345306711	4.43098502873205	High	0.00358282954355604	8.48400258664086	High	0.196605168659726	1.66741472627628	NS	0.239963550459182	1.3808080765994	NS	0.00062	Risky	6.26e-05	Risky	0.717
10	(`ITGA9-AS1` + NUMA1)	2	mRNA	UCEC-419.6.3.N.2.62.0.4.4.1	UCEC	419	6	3	N	2	62	0	4	4	1	Protective	1	0	3	Apoptosis	TSM	Underexpression	2	1	1	2	3	0	0	0	1	10	0.257851703448076	1.28025459276008	NS	0.188507408236985	1.72924451882049	NS	0.68911151332584	0.160048885245762	NS	0.470272413326126	0.521335823537621	NS	0.0667	NS	0.01	Protective	0.104
13	(`CACNA1G-AS1` + CPEB4 + JAM3 + LTBP2 + MEG8 + PDGFRB + RBMS1 + SCARA5 + `ZEB1-AS1`)	9	mRNA	UCEC-417.6.3.N.2.0.31.4.4.2	UCEC	417	6	3	N	2	0	31	4	4	2	Meaningless	0	0	4	Apoptosis/Ferroptosis	TSM	Underexpression	2	1	1	2	0	5	0	0	2	13	0.0297059678134752	4.72622779590475	High	0.01377757097041	6.06642291897142	High	0.862808674518283	0.0298598235237842	NS	0.315217222780358	1.00868856734372	NS	0.227	NS	0.108	NS	0.26
23	(`AGAP2-AS1` + BAG2 + CCND2 + CD99 + `HAND2-AS1` + HOXA11 + MME + SFRP4 + TWIST2)	9	mRNA	UCEC-415.6.3.N.2.26.20.1.4.1	UCEC	415	6	3	N	2	26	20	1	4	1	Protective	2	0	2	Apoptosis	TSM	Underexpression	2	1	1	2	6	3	7	0	1	23	0.714137972904237	0.134178887733758	NS	0.762122755360127	0.0916239081334301	NS	0.00460686798961285	8.02764578002247	Low	0.0723988169132518	3.22777896725088	NS	0.498	NS	0.923	NS	0.000212
14	(`ADAMTS9-AS1` + ARHGAP6 + CDH4 + COX7A1 + CRIM1 + HLF + HTR2B + LIFR + `PGM5P3-AS1` + POU6F1 + SOX15)	11	mRNA	UCEC-414.6.3.N.2.0.0.1.4.1	UCEC	414	6	3	N	2	0	0	1	4	1	Meaningless	0	0	4	Ferroptosis	TSM	Underexpression	2	1	1	2	0	0	7	0	1	14	0.484662446468684	0.488354046987828	NS	0.117101410396151	2.45566708474778	NS	0.504147884164516	0.446194088701244	NS	0.352145508114196	0.865710712547982	NS	0.355	NS	0.138	NS	0.908
24	(`ACTA2-AS1` + DCN + MYOC + RAB23)	4	mRNA	UCEC-413.6.3.N.2.20.51.1.4.2	UCEC	413	6	3	N	2	20	51	1	4	2	Protective	1	0	3	Apoptosis/Autophagy	TSM	Underexpression	2	1	1	2	3	6	7	0	2	24	0.104672998062722	2.63286022927393	NS	0.0158460198122035	5.81988068788043	High	0.00274461103958501	8.96991673962648	Low	0.88721925714718	0.0201139641259274	NS	0.6	NS	0.16	NS	0.000662
17	(`A2M-AS1` + PCBP3)	2	mRNA	UCEC-412.6.3.N.2.20.0.1.4.1	UCEC	412	6	3	N	2	20	0	1	4	1	Protective	1	0	3	Ferroptosis	TSM	Underexpression	2	1	1	2	3	0	7	0	1	17	0.246673278946331	1.34204710841093	NS	0.178897064684995	1.80676268509001	NS	0.882563058007167	0.0218214563505731	NS	0.69752332194684	0.151061170033295	NS	0.74	NS	0.482	NS	0.00554
21	(TRPC4 + TRPC6)	2	mRNA	UCEC-410.6.3.N.2.26.0.1.4.2	UCEC	410	6	3	N	2	26	0	1	4	2	Protective	2	0	2	Apoptosis/Autophagy	TSM	Underexpression	2	1	1	2	6	0	7	0	2	21	0.33218205448252	0.940372531581991	NS	0.81401169056929	0.0553443871220819	NS	0.138685289283848	2.19248631660233	NS	0.243818941924262	1.35837710290578	NS	0.0894	NS	0.322	NS	0.0092
20	(TGM2 + VCAM1)	2	mRNA	UCEC-407.6.3.N.2.20.0.2.2.3	UCEC	407	6	3	N	2	20	0	2	2	3	Protective	1	0	3	Apoptosis/Autophagy/Necrosis	TSM	Underexpression	2	1	1	2	3	0	4	4	3	20	0.928680694848468	0.0080111191792403	NS	0.437630071813978	0.602488633843988	NS	0.0829813180638033	3.00552054812091	NS	0.313149222776599	1.01734663433821	NS	0.963	NS	0.248	NS	0.0221
17	(SNAI2 + ZEB1)	2	mRNA	UCEC-405.6.3.N.2.0.0.1.4.4	UCEC	405	6	3	N	2	0	0	1	4	4	Meaningless	0	0	4	Anoikis/Apoptosis/Autophagy/Ferroptosis	TSM	Underexpression	2	1	1	2	0	0	7	0	4	17	0.814014911910518	0.0553424342342741	NS	0.212519264726793	1.55418104879346	NS	0.317072239491714	1.00098518422341	NS	0.557086650126077	0.344773659921568	NS	0.252	NS	0.117	NS	0.312
14	(RORA + TRAF1)	2	mRNA	UCEC-402.6.3.N.2.26.0.4.4.2	UCEC	402	6	3	N	2	26	0	4	4	2	Protective	2	0	2	Apoptosis/Necrosis	TSM	Underexpression	2	1	1	2	6	0	0	0	2	14	0.352854000202119	0.863166799107546	NS	0.118298102253472	2.43970989259027	NS	0.386695554591279	0.749307545359456	NS	0.600978447975662	0.273522694952802	NS	0.196	NS	0.529	NS	0.0415
12	(ADM2 + AIMP2 + AK2 + ALDOA + APOBEC3B + ARHGAP11A + ATAD2 + BCL2L12 + BLM + BRI3BP + BUB1B + BZW2 + CCNA2 + CDC20 + CDC25C + CDC45 + CDC6 + CDCA2 + CDCA3 + CDCA5 + CDCA8 + CDK5 + CDKN3 + CENPE + CENPH + CENPL + CENPO + CENPU + CENPW + CEP55 + CHAF1B + CKAP2 + CKMT1A + CKMT1B + CKS1B + CLDN7 + CLPTM1L + COX5A + DDIAS + DDX49 + DEPDC1B + DFFA + DHFR + DIAPH3 + DLGAP5 + DNMT3B + DPP3 + DSN1 + ECHS1…	149	mRNA	UCEC-40.6.3.P.3.0.0.2.4.1	UCEC	40	6	3	P	3	0	0	2	4	1	Meaningless	0	0	4	Apoptosis	TSM	Overexpression	2	1	2	2	0	0	4	0	1	12	0.684094042771386	0.165553642321216	NS	0.931440805404281	0.00740154264218892	NS	0.64084899296692	0.217633533720503	NS	0.988982297953946	0.000190690707009577	NS	0.752	NS	0.937	NS	0.723
15	(A2M + BMP6 + C1QTNF3 + CYP1B1 + DMD + EDN1 + EDNRA + EPHX2 + FOS + GDNF + NFATC2 + RGS2 + RGS5 + SELE + SFRP1 + SOD3 + TNFAIP8L3 + VEGFC + ZFP36L1 + ZFP36L2)	20	mRNA	UCEC-4.6.3.N.2.0.0.1.4.2	UCEC	4	6	3	N	2	0	0	1	4	2	Meaningless	0	0	4	Apoptosis/Necrosis	TSM	Underexpression	2	1	1	2	0	0	7	0	2	15	0.917250743299939	0.010794676833568	NS	0.699532404892563	0.148958751642935	NS	0.462396113522221	0.540088350323485	NS	0.620079368389958	0.24575603066866	NS	0.877	NS	0.658	NS	0.244
19	(PPP4C + SAPCD2)	2	mRNA	UCEC-396.6.3.P.3.62.71.4.4.1	UCEC	396	6	3	P	3	62	71	4	4	1	Protective	1	0	3	Apoptosis	TSM	Overexpression	2	1	2	2	3	8	0	0	1	19	0.0199113735322114	5.41964802243344	Low	0.005548096417196	7.69151732235778	Low	0.466234323599722	0.530886669553833	NS	0.0133210671176496	6.12596344651133	Low	0.0601	NS	0.0134	Protective	0.824
11	(PKM + PRMT5)	2	mRNA	UCEC-394.6.3.P.3.0.0.4.4.4	UCEC	394	6	3	P	3	0	0	4	4	4	Meaningless	0	0	4	Apoptosis/Autophagy/Ferroptosis/Pyroptosis	TSM	Overexpression	2	1	2	2	0	0	0	0	4	11	0.964697233841965	0.00195893893165545	NS	0.737222949937513	0.11258248810341	NS	0.813949360752153	0.0553821807589728	NS	0.314263134407735	1.01267378301382	NS	0.622	NS	0.599	NS	0.832
14	(MTHFD2 + NAA10 + TCOF1)	3	mRNA	UCEC-386.6.3.P.1.0.4.2.4.1	UCEC	386	6	3	P	1	0	4	2	4	1	Meaningless	0	0	4	Apoptosis	TSM	Unchanged	2	1	2	1	0	3	4	0	1	14	0.113338866774017	2.50703678242732	NS	0.109371171889893	2.56328408953675	NS	0.161233926187708	1.96261498741948	NS	0.0206301946769456	5.35776517714555	High	0.91	NS	0.89	NS	0.313
17	(LRRK2 + NR3C1)	2	mRNA	UCEC-371.6.3.N.2.30.31.4.4.3	UCEC	371	6	3	N	2	30	31	4	4	3	Risky	0	1	3	Apoptosis/Autophagy/Necrosis	TSM	Underexpression	2	1	1	2	3	5	0	0	3	17	0.0408607483385982	4.18178065802745	High	0.0045840785858795	8.03662822087143	High	0.780372864083866	0.0777479319797113	NS	0.093532710137914	2.81249661298702	NS	0.0966	NS	0.00652	Risky	0.441
12	(LRR1 + MRPS12 + RELT + SLC25A19 + SPINT2)	5	mRNA	UCEC-370.6.3.P.3.0.0.2.4.1	UCEC	370	6	3	P	3	0	0	2	4	1	Meaningless	0	0	4	Necrosis	TSM	Overexpression	2	1	2	2	0	0	4	0	1	12	0.785876358457347	0.0738041734795221	NS	0.853985619824991	0.0338690585670867	NS	0.936513522649423	0.00634454403320511	NS	0.440636211717736	0.594625001178582	NS	0.727	NS	0.888	NS	0.421
20	(ADCYAP1 + ANTXR1 + CACNA1H + CADM3 + COL3A1 + HIC1 + HOPX + HTRA3 + MEOX2 + NDN + NPR2 + RUNX1T1 + SLC22A3 + TGFB1I1 + WNT2B)	15	mRNA	UCEC-37.6.3.N.2.20.20.1.4.1	UCEC	37	6	3	N	2	20	20	1	4	1	Protective	1	0	3	Apoptosis	TSM	Underexpression	2	1	1	2	3	3	7	0	1	20	0.611365229845306	0.258191673539682	NS	0.528284105872044	0.397691058490225	NS	0.006150991222165	7.50552780514914	Low	0.234085363649858	1.41586403713108	NS	0.438	NS	0.244	NS	0.000524
16	(KIF23 + SDHB)	2	mRNA	UCEC-362.6.3.P.3.0.0.1.4.2	UCEC	362	6	3	P	3	0	0	1	4	2	Meaningless	0	0	4	Apoptosis/Pyroptosis	TSM	Overexpression	2	1	2	2	0	0	7	0	2	16	0.357449317001278	0.846834748300383	NS	0.329582484278489	0.950537636681571	NS	0.688169465013074	0.161074180008944	NS	0.556301086635406	0.34614924276248	NS	0.346	NS	0.363	NS	0.659
31	(ITGA9 + SLC26A4)	2	mRNA	UCEC-360.6.3.N.2.69.95.1.4.1	UCEC	360	6	3	N	2	69	95	1	4	1	Protective	2	0	2	Apoptosis	TSM	Underexpression	2	1	1	2	6	11	7	0	1	31	0.0420984320329095	4.13124243210469	Low	0.0127769888480492	6.19972880563477	Low	0.00565513793872785	7.65703458704568	Low	0.00194229498740717	9.60328587235996	Low	0.0537	NS	0.00693	Protective	0.0591
33	(ADAMTS8 + IL17RD + LMO2 + LPAR1)	4	mRNA	UCEC-36.6.3.N.2.71.58.1.4.1	UCEC	36	6	3	N	2	71	58	1	4	1	Protective	3	0	1	Apoptosis	TSM	Underexpression	2	1	1	2	8	11	7	0	1	33	0.0194590159637436	5.4597872436134	High	0.0435185178125453	4.0751455047291	High	0.0121618735282832	6.287116767389	Low	0.0034137195485171	8.5720000403135	Low	0.000774	Protective	0.0194	Protective	0.0795
10	(ITGA5 + LRP1 + NRP1)	3	mRNA	UCEC-359.6.3.N.2.0.0.4.4.4	UCEC	359	6	3	N	2	0	0	4	4	4	Meaningless	0	0	4	Anoikis/Apoptosis/Autophagy/Necrosis	TSM	Underexpression	2	1	1	2	0	0	0	0	4	10	0.893323018209815	0.0179829732906231	NS	0.327125898583546	0.960242059608667	NS	0.57208800725152	0.319201338065423	NS	0.66276083844813	0.190187223812636	NS	0.492	NS	0.0971	NS	0.926
18	(IRAK3 + LUM + TRPC3)	3	mRNA	UCEC-356.6.3.N.2.20.0.1.4.2	UCEC	356	6	3	N	2	20	0	1	4	2	Protective	1	0	3	Apoptosis/Necrosis	TSM	Underexpression	2	1	1	2	3	0	7	0	2	18	0.135068347986424	2.23326286662945	NS	0.0771841539850979	3.1232193403623	NS	0.103815596456584	2.64592680015693	NS	0.685836927758202	0.163629218287761	NS	0.384	NS	0.174	NS	0.00169
10	(IKBKE + PIF1)	2	mRNA	UCEC-353.6.3.P.3.0.0.4.4.3	UCEC	353	6	3	P	3	0	0	4	4	3	Meaningless	0	0	4	Apoptosis/Autophagy/Pyroptosis	TSM	Overexpression	2	1	2	2	0	0	0	0	3	10	0.885273531872996	0.020818852214294	NS	0.518853580671351	0.416171537919076	NS	0.340304555091854	0.909283664372507	NS	0.394201683101533	0.725942098032825	NS	0.309	NS	0.5	NS	0.815
18	(IGF1 + KDR + KL)	3	mRNA	UCEC-351.6.3.N.2.0.0.1.4.5	UCEC	351	6	3	N	2	0	0	1	4	5	Meaningless	0	0	4	Anoikis/Apoptosis/Autophagy/Cellular senescence/Necrosis	TSM	Underexpression	2	1	1	2	0	0	7	0	5	18	0.330484966620181	0.946996601377454	NS	0.514060208993732	0.425793614436378	NS	0.570952523845434	0.321091344584351	NS	0.65183989213164	0.203588348990987	NS	0.548	NS	0.58	NS	0.638
19	(ID3 + PDCD4)	2	mRNA	UCEC-347.6.3.N.2.71.7.4.4.2	UCEC	347	6	3	N	2	71	7	4	4	2	Protective	3	0	1	Apoptosis/Autophagy	TSM	Underexpression	2	1	1	2	8	3	0	0	2	19	0.0547449902998886	3.68983625910201	NS	0.0578855839843587	3.59695275790807	NS	0.168134179995	1.89950103257365	NS	0.025884373129596	4.96372621147696	Low	0.00638	Protective	0.0103	Protective	0.162
9	(GAS6 + NRP2)	2	mRNA	UCEC-335.6.3.N.2.0.0.4.4.3	UCEC	335	6	3	N	2	0	0	4	4	3	Meaningless	0	0	4	Apoptosis/Efferocytosis/Necrosis	TSM	Underexpression	2	1	1	2	0	0	0	0	3	9	0.371036158764286	0.800191371461153	NS	0.400663258066858	0.706334809623387	NS	0.614268491701066	0.254005794564133	NS	0.687017630712234	0.162332967205835	NS	0.756	NS	0.737	NS	0.315
17	(GABARAPL1 + NEDD4)	2	mRNA	UCEC-333.6.3.N.2.0.0.1.4.4	UCEC	333	6	3	N	2	0	0	1	4	4	Meaningless	0	0	4	Apoptosis/Autophagy/Ferroptosis/Pyroptosis	TSM	Underexpression	2	1	1	2	0	0	7	0	4	17	0.501066982733089	0.452675817592596	NS	0.170679862491574	1.87696178809506	NS	0.942417491301582	0.00521742334997114	NS	0.512903370602481	0.42813932028323	NS	0.494	NS	0.0689	NS	0.932
15	(FOXM1 + MIF)	2	mRNA	UCEC-329.6.3.P.3.0.0.2.4.4	UCEC	329	6	3	P	3	0	0	2	4	4	Meaningless	0	0	4	Apoptosis/Autophagy/Cellular senescence/Necrosis	TSM	Overexpression	2	1	2	2	0	0	4	0	4	15	0.790626241526426	0.0704889183439742	NS	0.307117124366227	1.04303299861966	NS	0.573115192118901	0.317497928881675	NS	0.300044130073266	1.07399802318698	NS	0.943	NS	0.433	NS	0.674
10	(FGF2 + TWIST1)	2	mRNA	UCEC-328.6.3.N.2.0.0.4.4.4	UCEC	328	6	3	N	2	0	0	4	4	4	Meaningless	0	0	4	Anoikis/Apoptosis/Cellular senescence/Necrosis	TSM	Underexpression	2	1	1	2	0	0	0	0	4	10	0.905314276125874	0.014149310453426	NS	0.664093813939744	0.188588725162298	NS	0.877896403815371	0.0236041554065186	NS	0.953685095673868	0.00337325862084993	NS	0.963	NS	0.467	NS	0.15
21	(FAP + INHBA + KLF6 + THBS2)	4	mRNA	UCEC-326.6.3.N.2.30.30.1.4.2	UCEC	326	6	3	N	2	30	30	1	4	2	Risky	0	1	3	Apoptosis/Autophagy	TSM	Underexpression	2	1	1	2	3	3	7	0	2	21	0.522123853260544	0.409695981907852	NS	0.0494751098993734	3.85915940795867	High	0.795253742182909	0.0673373840321782	NS	0.409583784291091	0.680008537465623	NS	0.126	NS	0.00514	Risky	0.266
16	(ETS1 + MIR22HG + NLRP1)	3	mRNA	UCEC-321.6.3.N.2.0.0.1.4.3	UCEC	321	6	3	N	2	0	0	1	4	3	Meaningless	0	0	4	Apoptosis/Autophagy/Pyroptosis	TSM	Underexpression	2	1	1	2	0	0	7	0	3	16	0.558205573457413	0.342820690388203	NS	0.0796289883459305	3.07245800166368	NS	0.0810849485320602	3.04301978793827	NS	0.416209904852275	0.660992123232726	NS	0.61	NS	0.171	NS	0.753
18	(ADAMTS12 + AGTR1 + CRHBP + TIMP2 + TIMP3)	5	mRNA	UCEC-32.6.3.N.2.31.31.4.4.2	UCEC	32	6	3	N	2	31	31	4	4	2	Risky	0	2	2	Apoptosis/Necrosis	TSM	Underexpression	2	1	1	2	5	5	0	0	2	18	0.0016031409242615	9.95613692769827	High	0.00199209423998037	9.55680599599681	High	0.592662838020088	0.286204914336505	NS	0.0701650909286051	3.27915393902583	NS	0.00242	Risky	0.00114	Risky	0.736
12	(ACP1 + ATIC + CCNB2 + DEPDC1 + DNAJB11 + EIF4G1 + FKBP4 + GPT2 + HM13 + KIF18A + LLGL2 + MKLN1 + NCAPD2 + PPAN + PSAT1 + PSME2 + RAC3 + SKA2 + TICRR + TUFM + VAMP8)	21	mRNA	UCEC-26.6.3.P.3.0.0.2.4.1	UCEC	26	6	3	P	3	0	0	2	4	1	Meaningless	0	0	4	Autophagy	TSM	Overexpression	2	1	2	2	0	0	4	0	1	12	0.514830053722698	0.424237697989144	NS	0.84182007594182	0.0398265602687204	NS	0.841661048997522	0.0399077545176866	NS	0.891497671380023	0.0186075146187131	NS	0.656	NS	0.794	NS	0.636
12	(ACOT7 + CCT3 + DHCR7 + GOT1 + NSUN5 + PHKG2 + POLQ + SNRPB)	8	mRNA	UCEC-25.6.3.P.3.0.0.2.4.1	UCEC	25	6	3	P	3	0	0	2	4	1	Meaningless	0	0	4	Ferroptosis	TSM	Overexpression	2	1	2	2	0	0	4	0	1	12	0.998361993169846	4.21455672821217e-06	NS	0.600386462762218	0.2744134165676	NS	0.955129135163775	0.00316597136064671	NS	0.742218979762485	0.108185909619373	NS	0.972	NS	0.742	NS	0.713
12	(ACHE + C7)	2	mRNA	UCEC-21.6.3.N.2.0.0.2.4.2	UCEC	21	6	3	N	2	0	0	2	4	2	Meaningless	0	0	4	Apoptosis/Necroptosis	TSM	Underexpression	2	1	1	2	0	0	4	0	2	12	0.521474656203248	0.410975773788622	NS	0.734430526043092	0.115082347511831	NS	0.322002760867944	0.980794397588777	NS	0.284089996940203	1.14741947086438	NS	0.127	NS	0.0969	NS	0.616
11	(EGR2 + FOSB)	2	mRNA	UCEC-188.6.3.N.1.31.0.4.4.1	UCEC	188	6	3	N	1	31	0	4	4	1	Risky	0	2	2	Apoptosis	TSM	Unchanged	2	1	1	1	5	0	0	0	1	11	0.36177445648707	0.831724115180457	NS	0.167231779765585	1.90758489146418	NS	0.306537340106597	1.04553639252888	NS	0.64414227345255	0.213365471496412	NS	0.0402	Risky	0.00483	Risky	0.331
10	(EGR1 + NGFR)	2	mRNA	UCEC-187.6.3.N.2.0.0.4.4.4	UCEC	187	6	3	N	2	0	0	4	4	4	Meaningless	0	0	4	Apoptosis/Autophagy/Necroptosis/Necrosis	TSM	Underexpression	2	1	1	2	0	0	0	0	4	10	0.0731249268358962	3.21144387968768	NS	0.230387086928262	1.43847000799479	NS	0.983328083698461	0.00043667078050798	NS	0.929438621113422	0.00784130862535753	NS	0.26	NS	0.215	NS	0.569
17	(EFEMP2 + HSPB7 + PLCL1 + RARRES2)	4	mRNA	UCEC-184.6.3.N.2.20.20.2.4.1	UCEC	184	6	3	N	2	20	20	2	4	1	Protective	1	0	3	Autophagy	TSM	Underexpression	2	1	1	2	3	3	4	0	1	17	0.618850783949808	0.247486095268177	NS	0.879199327505036	0.0230992240057138	NS	0.015336362590204	5.87741031977148	Low	0.0887593833668537	2.89673109317956	NS	0.857	NS	0.413	NS	0.000388
13	(E2F7 + GPI + MYBL2 + SUV39H1 + TIMELESS + TOP2A)	6	mRNA	UCEC-182.6.3.P.3.0.0.2.4.2	UCEC	182	6	3	P	3	0	0	2	4	2	Meaningless	0	0	4	Apoptosis/Cellular senescence	TSM	Overexpression	2	1	2	2	0	0	4	0	2	13	0.555915239965131	0.346826240815247	NS	0.99113281109165	0.000123512149199294	NS	0.853652488672172	0.0340255458619842	NS	0.562756454429788	0.334953995775014	NS	0.746	NS	0.779	NS	0.923
14	(ACACB + AKAP11 + ANTXR2 + AOC3 + COL6A1 + CREBRF + ENPP1 + ENTPD1 + FAM225B + FAT4 + FNDC3A + GIMAP6 + GLI3 + HSPB6 + HSPG2 + ITM2A + LEPR + LINC01278 + MACF1 + MAP1B + MBNL1 + MID2 + MYH11 + NR1D2 + PACRG + PAN3 + PDE10A + PKD2 + PMEPA1 + PRRX1 + RASD2 + RUSC2 + SNPH + SYT1 + THSD1 + TPCN1 + `TPT1-AS1` + TRIM23 + WASF3)	39	mRNA	UCEC-18.6.3.N.2.0.0.1.4.1	UCEC	18	6	3	N	2	0	0	1	4	1	Meaningless	0	0	4	Autophagy	TSM	Underexpression	2	1	1	2	0	0	7	0	1	14	0.718893647329137	0.129555221057604	NS	0.953177995175683	0.00344761583360545	NS	0.962805634433891	0.00217464792293746	NS	0.779058381063794	0.0787062466791271	NS	0.655	NS	0.388	NS	0.388
22	(DHCR24 + LINC01234)	2	mRNA	UCEC-173.6.3.P.3.34.35.4.4.1	UCEC	173	6	3	P	3	34	35	4	4	1	Risky	0	2	2	Apoptosis	TSM	Overexpression	2	1	2	2	6	8	0	0	1	22	0.0188035067131291	5.51969780939208	High	0.0116869327650587	6.35775497890658	High	0.230116553285421	1.44014082484372	NS	0.000992498362452521	10.8415086509524	High	0.0867	NS	0.0482	Risky	0.0542
19	(DAB2IP + IL33 + TNFSF12)	3	mRNA	UCEC-169.6.3.N.2.7.0.1.4.3	UCEC	169	6	3	N	2	7	0	1	4	3	Protective	1	0	3	Apoptosis/Autophagy/Necrosis	TSM	Underexpression	2	1	1	2	3	0	7	0	3	19	0.519971927859845	0.413948991521772	NS	0.70372606083739	0.144624682373585	NS	0.219261291268787	1.5091994013734	NS	0.0908542248811022	2.85917252464242	NS	0.136	NS	0.219	NS	0.15
13	(CXCL12 + PRKD1)	2	mRNA	UCEC-167.6.3.N.2.0.0.2.4.3	UCEC	167	6	3	N	2	0	0	2	4	3	Meaningless	0	0	4	Anoikis/Apoptosis/Autophagy	TSM	Underexpression	2	1	1	2	0	0	4	0	3	13	0.368057747308064	0.810211434836314	NS	0.274000239123746	1.1966102253366	NS	0.161088920471639	1.96397421373724	NS	0.468688895045825	0.52506538448218	NS	0.529	NS	0.0647	NS	0.223
16	(CUX1 + FOXO1 + IGFBP3 + IGFBP5 + SMAD3 + WT1)	6	mRNA	UCEC-164.6.3.N.2.0.0.1.4.3	UCEC	164	6	3	N	2	0	0	1	4	3	Meaningless	0	0	4	Apoptosis/Autophagy/Cellular senescence	TSM	Underexpression	2	1	1	2	0	0	7	0	3	16	0.368485911816054	0.808764051091868	NS	0.106129241592392	2.61093396211498	NS	0.758733216203455	0.0943378821290357	NS	0.328794594838264	0.953639602721835	NS	0.4	NS	0.211	NS	0.856
14	(COL1A2 + P2RX7)	2	mRNA	UCEC-155.6.3.N.2.20.20.4.4.2	UCEC	155	6	3	N	2	20	20	4	4	2	Protective	1	0	3	Apoptosis/Pyroptosis	TSM	Underexpression	2	1	1	2	3	3	0	0	2	14	0.522769975343115	0.408425043555749	NS	0.634570274598861	0.225913937562163	NS	0.0367899708731689	4.36010808974602	Low	0.353361775605738	0.861347865978523	NS	0.7	NS	0.213	NS	0.00195
13	(CISD1 + SPC25)	2	mRNA	UCEC-150.6.3.P.3.0.0.2.4.2	UCEC	150	6	3	P	3	0	0	2	4	2	Meaningless	0	0	4	Autophagy/Ferroptosis	TSM	Overexpression	2	1	2	2	0	0	4	0	2	13	0.526200131622751	0.401724233796167	NS	0.853130280262948	0.0342716022416109	NS	0.447914110772146	0.575924816236442	NS	0.526969613853998	0.400231715027809	NS	0.773	NS	0.568	NS	0.454
11	(ABI3BP + ATOH8 + DIP2C + MORC3 + PRELP + RRAD + TBX2 + TBX3)	8	mRNA	UCEC-15.6.3.N.2.0.0.2.4.1	UCEC	15	6	3	N	2	0	0	2	4	1	Meaningless	0	0	4	Cellular senescence	TSM	Underexpression	2	1	1	2	0	0	4	0	1	11	0.232143410275423	1.42768016434365	NS	0.29903654015675	1.07848579908889	NS	0.530614647708954	0.39321430407915	NS	0.854915732764308	0.0334341144885499	NS	0.462	NS	0.253	NS	0.196
14	(CDC25A + LONP1 + SCD)	3	mRNA	UCEC-143.6.3.P.3.0.0.2.4.3	UCEC	143	6	3	P	3	0	0	2	4	3	Meaningless	0	0	4	Apoptosis/Autophagy/Ferroptosis	TSM	Overexpression	2	1	2	2	0	0	4	0	3	14	0.594165890307099	0.283885296277979	NS	0.351291870677763	0.868785075865524	NS	0.249174821746488	1.32792430641902	NS	0.0522158464460317	3.76883957218002	NS	0.416	NS	0.538	NS	0.934
26	(CCL21 + FHL3 + FOXL2 + FOXL2NB + GSN + GULP1 + JAG1 + KCNMA1 + MTUS1 + NEK1 + P2RY1 + PARM1 + PPM1F + PRKACB + RBM5 + SMARCA2 + TPT1 + VAMP2)	18	mRNA	UCEC-131.6.3.N.2.26.26.1.4.1	UCEC	131	6	3	N	2	26	26	1	4	1	Protective	2	0	2	Apoptosis	TSM	Underexpression	2	1	1	2	6	6	7	0	1	26	0.177751420830291	1.81632436896813	NS	0.561121396064222	0.337766310669356	NS	0.00268174635838447	9.01225983288028	Low	0.00035994791836258	12.7294212278931	Low	0.24	NS	0.465	NS	0.0133
10	(CCDC178 + HRC + ITGA8 + ITGBL1 + ITPRIP + TGFBR3)	6	mRNA	UCEC-129.6.3.N.2.0.20.4.4.1	UCEC	129	6	3	N	2	0	20	4	4	1	Meaningless	0	0	4	Anoikis	TSM	Underexpression	2	1	1	2	0	3	0	0	1	10	0.697616789813397	0.150962983945965	NS	0.959504193467612	0.00257817948644315	NS	0.0180388132004159	5.59237583915787	Low	0.0819301086589367	3.0261917377365	NS	0.622	NS	0.511	NS	0.136
11	(CAV1 + TAGLN)	2	mRNA	UCEC-126.6.3.N.2.0.0.4.4.5	UCEC	126	6	3	N	2	0	0	4	4	5	Meaningless	0	0	4	Anoikis/Apoptosis/Autophagy/Cellular senescence/Ferroptosis	TSM	Underexpression	2	1	1	2	0	0	0	0	5	11	0.620029741440659	0.245825767663171	NS	0.273294518577531	1.2001358968846	NS	0.119788489328179	2.42008422999087	NS	0.550722396134395	0.356024613225523	NS	0.298	NS	0.0586	NS	0.306
14	(ABCG2 + ACTA2 + ADAMTS5 + `ADAMTS9-AS2` + ADARB1 + ADRB2 + ADRB3 + AKTIP + AMFR + ANGPTL7 + ANO6 + AOC4P + APBB1 + APOB + ARHGAP31 + ARMCX1 + ATP2B4 + BAZ2B + BTG1 + BTG2 + CAB39L + CACNA1G + CALCRL + CASC15 + CASP12 + CCDC80 + CD93 + CDH13 + CDH5 + CLEC14A + CNN1 + CPE + CPEB1 + CSRNP1 + DCLK1 + DKK3 + DLL1 + DLL4 + DNASE1L3 + DNM3 + DNM3OS + DPT + EBF1 + EBF3 + ECSCR + EGR3 + EHD2 + EID1 + EPB…	217	mRNA	UCEC-12.6.3.N.2.0.0.1.4.1	UCEC	12	6	3	N	2	0	0	1	4	1	Meaningless	0	0	4	Apoptosis	TSM	Underexpression	2	1	1	2	0	0	7	0	1	14	0.76062367190071	0.0928188720011511	NS	0.650546812192781	0.205211427482555	NS	0.850060396307194	0.0357366378540015	NS	0.57530974109329	0.313878724545318	NS	0.584	NS	0.269	NS	0.269
11	ZEB2	1	mRNA	UCEC-1199.6.3.N.2.0.0.4.4.5	UCEC	1199	6	3	N	2	0	0	4	4	5	Meaningless	0	0	4	Anoikis/Apoptosis/Autophagy/Cellular senescence/Pyroptosis	TSM	Underexpression	2	1	1	2	0	0	0	0	5	11	0.777865669441209	0.0795812663451438	NS	0.373554020646502	0.791807883016558	NS	0.337190427589139	0.921084314823914	NS	0.784665565964471	0.0746623498778913	NS	0.47	NS	0.0526	NS	0.184
17	ZDHHC1	1	mRNA	UCEC-1197.6.3.N.2.69.62.4.4.2	UCEC	1197	6	3	N	2	69	62	4	4	2	Protective	2	0	2	Apoptosis/Pyroptosis	TSM	Underexpression	2	1	1	2	6	3	0	0	2	17	0.126689681197007	2.33260532805416	NS	0.0149773720482826	5.9191276826312	Low	0.334493396682524	0.931423136955423	NS	0.136552562158552	2.21638392106622	NS	0.141	NS	0.0326	Protective	0.101
11	ZBTB7A	1	mRNA	UCEC-1196.6.3.N.2.7.0.4.4.2	UCEC	1196	6	3	N	2	7	0	4	4	2	Protective	1	0	3	Anoikis/Apoptosis	TSM	Underexpression	2	1	1	2	3	0	0	0	2	11	0.523566290822026	0.406862493456646	NS	0.591887504723024	0.287406212745851	NS	0.143763076126548	2.13721070008273	NS	0.0748456864818134	3.17341742597001	NS	0.211	NS	0.238	NS	0.132
12	XRCC3	1	mRNA	UCEC-1192.6.3.P.2.0.0.2.4.1	UCEC	1192	6	3	P	2	0	0	2	4	1	Meaningless	0	0	4	Apoptosis	TSM	Underexpression	2	1	2	2	0	0	4	0	1	12	0.842624783200026	0.0394170194716188	NS	0.714061115206139	0.13425436657658	NS	0.637408795632181	0.222147083729997	NS	0.781800509382282	0.0767142799990107	NS	0.372	NS	0.67	NS	0.638
17	WNT5A	1	mRNA	UCEC-1187.6.3.N.2.0.0.1.4.4	UCEC	1187	6	3	N	2	0	0	1	4	4	Meaningless	0	0	4	Apoptosis/Autophagy/Cellular senescence/Necrosis	TSM	Underexpression	2	1	1	2	0	0	7	0	4	17	0.82297024365519	0.0500534783114029	NS	0.81111069570311	0.0571178482064978	NS	0.0796414910525409	3.07220274564281	NS	0.346200130918036	0.887336434660409	NS	0.959	NS	0.675	NS	0.268
13	WNT2	1	mRNA	UCEC-1186.6.3.N.1.26.0.4.4.2	UCEC	1186	6	3	N	1	26	0	4	4	2	Protective	2	0	2	Anoikis/Apoptosis	TSM	Unchanged	2	1	1	1	6	0	0	0	2	13	0.917353450194251	0.0107678008172643	NS	0.920998922126412	0.00983578104479602	NS	0.425905016579623	0.63396398173852	NS	0.410824163929131	0.676414370430875	NS	0.349	NS	0.479	NS	0.0233
14	VWF	1	mRNA	UCEC-1184.6.3.N.2.0.0.2.4.4	UCEC	1184	6	3	N	2	0	0	2	4	4	Meaningless	0	0	4	Apoptosis/Autophagy/NETosis/Necrosis	TSM	Underexpression	2	1	1	2	0	0	4	0	4	14	0.415735663847432	0.662338252789588	NS	0.558100513148911	0.343003745778938	NS	0.270440862387359	1.21450950007883	NS	0.308190323054722	1.03841527743078	NS	0.239	NS	0.686	NS	0.526
21	VIM	1	mRNA	UCEC-1181.6.3.N.2.26.26.4.4.3	UCEC	1181	6	3	N	2	26	26	4	4	3	Protective	2	0	2	Apoptosis/Autophagy/Pyroptosis	TSM	Underexpression	2	1	1	2	6	6	0	0	3	21	0.238210915208148	1.39115043240863	NS	0.147173792615303	2.10130175094171	NS	0.0102019773147949	6.59928421087242	Low	0.0488649085218291	3.87998793477982	Low	0.253	NS	0.218	NS	0.0339
24	UHRF1	1	mRNA	UCEC-1173.6.3.P.3.7.69.2.4.4	UCEC	1173	6	3	P	3	7	69	2	4	4	Protective	1	0	3	Apoptosis/Autophagy/Cellular senescence/Ferroptosis	TSM	Overexpression	2	1	2	2	3	6	4	0	4	24	0.132358286965877	2.26462453583807	NS	0.015445311209755	5.86494843473452	Low	0.0934264369268978	2.81432073568734	NS	0.00446457761751262	8.08448663372576	Low	0.304	NS	0.154	NS	0.748
24	UBE2C	1	mRNA	UCEC-1171.6.3.P.3.4.35.2.4.2	UCEC	1171	6	3	P	3	4	35	2	4	2	Risky	0	1	3	Anoikis/Apoptosis	TSM	Overexpression	2	1	2	2	3	8	4	0	2	24	0.0432310840279121	4.0863429471299	High	0.0448864981062707	4.0228988913412	High	0.106452063220263	2.60611798818833	NS	0.00489761053205695	7.91686354171207	High	0.101	NS	0.106	NS	0.333
17	TXNIP	1	mRNA	UCEC-1170.6.3.N.2.0.0.1.4.4	UCEC	1170	6	3	N	2	0	0	1	4	4	Meaningless	0	0	4	Apoptosis/Autophagy/Pyroptosis/Necrosis	TSM	Underexpression	2	1	1	2	0	0	7	0	4	17	0.97826760396646	0.000742065973630982	NS	0.753586884268903	0.0985415635636396	NS	0.996498819312475	1.92553631194728e-05	NS	0.295584875957594	1.09400796743843	NS	0.906	NS	1	NS	0.907
17	TXNDC17	1	mRNA	UCEC-1168.6.3.P.3.0.71.4.4.2	UCEC	1168	6	3	P	3	0	71	4	4	2	Meaningless	0	0	4	Autophagy/Necrosis	TSM	Overexpression	2	1	2	2	0	8	0	0	2	17	0.00711886481794621	7.24273022341054	Low	0.00457993190819139	8.03826752265973	Low	0.907011304996318	0.0136443739110561	NS	0.00773915711963558	7.09286171887282	Low	0.197	NS	0.117	NS	0.622
10	TSLP	1	mRNA	UCEC-1166.6.3.N.2.0.0.4.4.4	UCEC	1166	6	3	N	2	0	0	4	4	4	Meaningless	0	0	4	Apoptosis/Cellular senescence/Pyroptosis/Necrosis	TSM	Underexpression	2	1	1	2	0	0	0	0	4	10	0.364835673180173	0.821179021096222	NS	0.630164875365401	0.231837241399442	NS	0.95155371012861	0.00369126442868563	NS	0.578611810424315	0.308484237715429	NS	0.751	NS	0.773	NS	0.973
14	(C1QTNF2 + C1QTNF4 + C1QTNF5 + CACNA1C + CDH11 + EDNRB + IFNGR1 + IL1R1 + ITGA1 + LPL + NR1D1 + PID1 + PLVAP + PROCR + SPON2 + STAB2 + STEAP4 + SYNE3)	18	mRNA	UCEC-116.6.3.N.2.0.0.1.4.1	UCEC	116	6	3	N	2	0	0	1	4	1	Meaningless	0	0	4	Necrosis	TSM	Underexpression	2	1	1	2	0	0	7	0	1	14	0.726665113924078	0.122195752254406	NS	0.71072123660448	0.137557626463208	NS	0.222976398296972	1.48511208872705	NS	0.217073757333056	1.52361166795866	NS	0.424	NS	0.298	NS	0.23
22	TRIB3	1	mRNA	UCEC-1159.6.3.P.3.14.14.4.4.3	UCEC	1159	6	3	P	3	14	14	4	4	3	Risky	0	2	2	Apoptosis/Autophagy/Ferroptosis	TSM	Overexpression	2	1	2	2	6	6	0	0	3	22	0.0659959196443471	3.37990348490484	NS	0.0706614831376248	3.26758709960494	NS	0.0484216272451342	3.89529178794544	High	0.0103028117357012	6.58177476959372	High	0.0957	NS	0.0588	NS	0.0392
11	TPM1	1	mRNA	UCEC-1154.6.3.N.2.30.0.4.4.2	UCEC	1154	6	3	N	2	30	0	4	4	2	Risky	0	1	3	Anoikis/Apoptosis	TSM	Underexpression	2	1	1	2	3	0	0	0	2	11	0.983552546299671	0.000424990032017535	NS	0.402394524675583	0.701159007827954	NS	0.191888245054681	1.70306028007632	NS	0.266367573592023	1.23535792732444	NS	0.0696	NS	0.0186	Risky	0.158
8	(C1QTNF1 + MCAM + SLC2A4)	3	mRNA	UCEC-115.6.3.N.2.0.0.4.4.2	UCEC	115	6	3	N	2	0	0	4	4	2	Meaningless	0	0	4	Autophagy/Necrosis	TSM	Underexpression	2	1	1	2	0	0	0	0	2	8	0.420604917486026	0.648624413019655	NS	0.368519679529899	0.808650000984059	NS	0.607809373244627	0.263377252302055	NS	0.776939044669232	0.0802646800158506	NS	0.506	NS	0.678	NS	0.559
20	TMEM43	1	mRNA	UCEC-1141.6.3.N.2.7.7.1.4.1	UCEC	1141	6	3	N	2	7	7	1	4	1	Protective	1	0	3	Anoikis	TSM	Underexpression	2	1	1	2	3	3	7	0	1	20	0.147163944288217	2.10140408139187	NS	0.626298615881067	0.237113635576226	NS	0.0902896961742612	2.8692007922671	NS	0.0371631154206058	4.34292091637797	Low	0.333	NS	0.81	NS	0.156
22	TLR4	1	mRNA	UCEC-1138.6.3.N.2.7.0.1.4.6	UCEC	1138	6	3	N	2	7	0	1	4	6	Protective	1	0	3	Apoptosis/Autophagy/Ferroptosis/Necroptosis/Pyroptosis/Necrosis	TSM	Underexpression	2	1	1	2	3	0	7	0	6	22	0.614637624803896	0.25347665823304	NS	0.500994519189142	0.452829086426578	NS	0.843629846381626	0.0389086002424515	NS	0.877271485101954	0.0238483176565786	NS	0.176	NS	0.734	NS	0.136
16	TIMM50	1	mRNA	UCEC-1133.6.3.P.3.0.0.1.4.2	UCEC	1133	6	3	P	3	0	0	1	4	2	Meaningless	0	0	4	Apoptosis/Necroptosis	TSM	Overexpression	2	1	2	2	0	0	7	0	2	16	0.4760361055059	0.507930491261264	NS	0.644583262250281	0.212797847809835	NS	0.362567772008432	0.828979538921942	NS	0.724499567303983	0.124222170629583	NS	0.357	NS	0.836	NS	0.315
16	(BUB1 + CYC1 + HMMR + TRAIP + UBE2K)	5	mRNA	UCEC-113.6.3.P.3.0.0.1.4.2	UCEC	113	6	3	P	3	0	0	1	4	2	Meaningless	0	0	4	Apoptosis/Necrosis	TSM	Overexpression	2	1	2	2	0	0	7	0	2	16	0.953100765116784	0.00345901161335575	NS	0.641650917119622	0.216589512156517	NS	0.563708746326063	0.333323272594969	NS	0.800665171731545	0.0637493515811363	NS	0.663	NS	0.692	NS	0.672
20	THBS1	1	mRNA	UCEC-1127.6.3.N.2.30.0.1.4.4	UCEC	1127	6	3	N	2	30	0	1	4	4	Risky	0	1	3	Anoikis/Apoptosis/Necrosis/Paraptosis	TSM	Underexpression	2	1	1	2	3	0	7	0	4	20	0.632315499724701	0.228933839453021	NS	0.105836303318026	2.61531804887083	NS	0.468377362982701	0.52580150330975	NS	0.666676623688088	0.18551421130118	NS	0.125	NS	0.0167	Risky	0.784
17	TGFB2	1	mRNA	UCEC-1126.6.3.N.2.0.0.1.4.4	UCEC	1126	6	3	N	2	0	0	1	4	4	Meaningless	0	0	4	Anoikis/Apoptosis/Autophagy/Cellular senescence	TSM	Underexpression	2	1	1	2	0	0	7	0	4	17	0.95202378397779	0.00361989327508024	NS	0.279320538494736	1.17039283358581	NS	0.877986500183284	0.0235690598854137	NS	0.879932828003637	0.0228174222531525	NS	0.676	NS	0.632	NS	0.302
12	TGFB1	1	mRNA	UCEC-1125.6.3.N.2.0.0.4.4.6	UCEC	1125	6	3	N	2	0	0	4	4	6	Meaningless	0	0	4	Anoikis/Apoptosis/Autophagy/Cellular senescence/Ferroptosis/Necrosis	TSM	Underexpression	2	1	1	2	0	0	0	0	6	12	0.439274554534692	0.5981766736118	NS	0.661633457439645	0.191545445404819	NS	0.133737648579048	2.24857336887874	NS	0.124916121834538	2.35457254382409	NS	0.798	NS	0.685	NS	0.272
15	TFRC	1	mRNA	UCEC-1124.6.3.P.3.0.0.2.4.4	UCEC	1124	6	3	P	3	0	0	2	4	4	Meaningless	0	0	4	Apoptosis/Autophagy/Ferroptosis/Necrosis	TSM	Overexpression	2	1	2	2	0	0	4	0	4	15	0.854698188849813	0.0335355831799711	NS	0.993715981500959	6.2030283565973e-05	NS	0.442403919921824	0.590039305515331	NS	0.580313653805164	0.305727854564893	NS	0.841	NS	0.818	NS	0.49
14	TERT	1	mRNA	UCEC-1122.6.3.P.3.7.0.4.4.4	UCEC	1122	6	3	P	3	7	0	4	4	4	Protective	1	0	3	Apoptosis/Autophagy/Cellular senescence/Necrosis	TSM	Overexpression	2	1	2	2	3	0	0	0	4	14	0.447249918162812	0.577611867037854	NS	0.215080398045003	1.53689615586387	NS	0.196232760181946	1.67019244384114	NS	0.0892646273545803	2.88758521326151	NS	0.325	NS	0.0891	NS	0.234
12	TACC3	1	mRNA	UCEC-1119.6.3.P.3.0.0.2.4.1	UCEC	1119	6	3	P	3	0	0	2	4	1	Meaningless	0	0	4	Cellular senescence	TSM	Overexpression	2	1	2	2	0	0	4	0	1	12	0.829852205448331	0.0461781950719834	NS	0.916219163482103	0.0110664956962194	NS	0.307080753497705	1.0431898606119	NS	0.553754282879244	0.350634308502882	NS	0.695	NS	0.604	NS	0.622
14	SNRK	1	mRNA	UCEC-1113.6.3.N.2.0.0.1.4.1	UCEC	1113	6	3	N	2	0	0	1	4	1	Meaningless	0	0	4	Pyroptosis	TSM	Underexpression	2	1	1	2	0	0	7	0	1	14	0.636238601588405	0.223695292238913	NS	0.439520682486367	0.597533436080933	NS	0.580047640494789	0.306157636316664	NS	0.896359460838403	0.0169680841322421	NS	0.885	NS	0.867	NS	0.522
13	(BRMS1 + CENPF + PLK4)	3	mRNA	UCEC-111.6.3.P.3.0.0.2.4.2	UCEC	111	6	3	P	3	0	0	2	4	2	Meaningless	0	0	4	Anoikis/Apoptosis	TSM	Overexpression	2	1	2	2	0	0	4	0	2	13	0.821037883837387	0.0511710859538678	NS	0.526610778501276	0.400927242327259	NS	0.513962653986071	0.42599107062987	NS	0.516790886837625	0.420292984629138	NS	0.895	NS	0.935	NS	0.874
17	SLC25A5	1	mRNA	UCEC-1101.6.3.P.3.0.0.1.4.3	UCEC	1101	6	3	P	3	0	0	1	4	3	Meaningless	0	0	4	Apoptosis/Cellular senescence/Mitochondrial permeability transition	TSM	Overexpression	2	1	2	2	0	0	7	0	3	17	0.766891016325865	0.0878790537108182	NS	0.785800752643878	0.0738576048532947	NS	0.455879453814852	0.555992482807404	NS	0.450982267291499	0.568181948656777	NS	0.585	NS	0.757	NS	0.484
20	SKP2	1	mRNA	UCEC-1096.6.3.P.3.0.0.1.4.6	UCEC	1096	6	3	P	3	0	0	1	4	6	Meaningless	0	0	4	Anoikis/Apoptosis/Autophagy/Cellular senescence/Ferroptosis/Necrosis	TSM	Overexpression	2	1	2	2	0	0	7	0	6	20	0.788244834162658	0.0721408493516344	NS	0.802277948875569	0.0627002122908991	NS	0.115597786101879	2.47597437078928	NS	0.311681065204675	1.02353879512937	NS	0.954	NS	0.524	NS	0.283
19	SIK2	1	mRNA	UCEC-1094.6.3.N.2.7.1.1.4.1	UCEC	1094	6	3	N	2	7	1	1	4	1	Protective	1	0	3	Autophagy	TSM	Underexpression	2	1	1	2	3	2	7	0	1	19	0.0237778669945646	5.11076255549548	High	0.136743715056135	2.21422501010741	NS	0.63546854860813	0.22471769054979	NS	0.227053324594416	1.4592259233515	NS	0.186	NS	0.349	NS	0.859
16	SETD7	1	mRNA	UCEC-1090.6.3.N.2.0.0.1.4.3	UCEC	1090	6	3	N	2	0	0	1	4	3	Meaningless	0	0	4	Apoptosis/Ferroptosis/Pyroptosis	TSM	Underexpression	2	1	1	2	0	0	7	0	3	16	0.812051848616957	0.0565392566071927	NS	0.906805674585522	0.0137050623024291	NS	0.13553164563629	2.22797190432884	NS	0.502042763180645	0.45061559464159	NS	0.678	NS	0.683	NS	0.359
16	(BRCA1 + E2F1)	2	mRNA	UCEC-109.6.3.P.3.0.0.2.4.5	UCEC	109	6	3	P	3	0	0	2	4	5	Meaningless	0	0	4	Anoikis/Apoptosis/Autophagy/Cellular senescence/Necrosis	TSM	Overexpression	2	1	2	2	0	0	4	0	5	16	0.528267063754102	0.39772392521827	NS	0.668436870982957	0.183436004254821	NS	0.331810622019995	0.941818446921343	NS	0.40594659938773	0.69064052635448	NS	0.703	NS	0.732	NS	0.653
19	SESN1	1	mRNA	UCEC-1086.6.3.N.2.7.0.1.4.3	UCEC	1086	6	3	N	2	7	0	1	4	3	Protective	1	0	3	Anoikis/Apoptosis/Autophagy	TSM	Underexpression	2	1	1	2	3	0	7	0	3	19	0.594491826089362	0.283383887432769	NS	0.408692493827822	0.682601063102368	NS	0.688636196196367	0.160565730094589	NS	0.0760052491060919	3.14831847530942	NS	0.282	NS	0.151	NS	0.859
17	SERPINF1	1	mRNA	UCEC-1085.6.3.N.2.26.0.4.4.5	UCEC	1085	6	3	N	2	26	0	4	4	5	Protective	2	0	2	Apoptosis/Autophagy/Cellular senescence/Ferroptosis/Necrosis	TSM	Underexpression	2	1	1	2	6	0	0	0	5	17	0.959991232602187	0.00251648564841777	NS	0.711569199477989	0.136714639435699	NS	0.092710752626907	2.82666413008336	NS	0.130372443049327	2.28806411467262	NS	0.611	NS	0.319	NS	0.00256
10	SEMA5A	1	mRNA	UCEC-1081.6.3.N.2.7.0.4.4.1	UCEC	1081	6	3	N	2	7	0	4	4	1	Protective	1	0	3	Ferroptosis	TSM	Underexpression	2	1	1	2	3	0	0	0	1	10	0.756637214896084	0.0960378371429583	NS	0.963526945858832	0.00209106151749003	NS	0.533757221951412	0.38723343557951	NS	0.277463439397947	1.17947235677541	NS	0.443	NS	0.467	NS	0.0508
12	SELP	1	mRNA	UCEC-1080.6.3.N.2.0.0.2.4.2	UCEC	1080	6	3	N	2	0	0	2	4	2	Meaningless	0	0	4	NETosis/Necrosis	TSM	Underexpression	2	1	1	2	0	0	4	0	2	12	0.10311972098669	2.65661892779485	NS	0.188756050438669	1.7273002317198	NS	0.223173773732134	1.48384583556671	NS	0.605906496231073	0.266179043360161	NS	0.892	NS	0.982	NS	0.427
23	(BPI + C1QTNF7)	2	mRNA	UCEC-108.6.3.N.2.26.26.2.4.1	UCEC	108	6	3	N	2	26	26	2	4	1	Protective	2	0	2	Necrosis	TSM	Underexpression	2	1	1	2	6	6	4	0	1	23	0.701589054766943	0.146824071258529	NS	0.514466859035589	0.42497123720224	NS	0.00506161570222563	7.85729159898379	Low	0.0164656900600617	5.75244867152468	Low	0.279	NS	0.725	NS	0.00708
10	SDC1	1	mRNA	UCEC-1077.6.3.P.3.0.0.4.4.3	UCEC	1077	6	3	P	3	0	0	4	4	3	Meaningless	0	0	4	Apoptosis/Cellular senescence/Necrosis	TSM	Overexpression	2	1	2	2	0	0	0	0	3	10	0.764589909112072	0.0896756468302727	NS	0.658717014069523	0.195085824219956	NS	0.315667972029504	1.00681127740163	NS	0.0980330897877453	2.73725409814294	NS	0.501	NS	0.265	NS	0.892
19	ROCK2	1	mRNA	UCEC-1069.6.3.N.2.0.30.1.4.3	UCEC	1069	6	3	N	2	0	30	1	4	3	Meaningless	0	0	4	Apoptosis/Autophagy/Mitotic catastrophe	TSM	Underexpression	2	1	1	2	0	3	7	0	3	19	0.180860401662602	1.79053984804893	NS	0.0401581682000201	4.21118946127339	High	0.902960889263996	0.0148649441761651	NS	0.187318739700962	1.73858087540197	NS	0.592	NS	0.46	NS	0.854
27	RARA	1	mRNA	UCEC-1060.6.3.N.2.71.7.1.4.3	UCEC	1060	6	3	N	2	71	7	1	4	3	Protective	3	0	1	Apoptosis/Autophagy/Necrosis	TSM	Underexpression	2	1	1	2	8	3	7	0	3	27	0.268154090535333	1.22616531857015	NS	0.0922736048241908	2.83425466890164	NS	0.171866663702888	1.86658546155374	NS	0.040166407674415	4.21084145005238	Low	0.0252	Protective	0.00148	Protective	0.0622
17	RAN	1	mRNA	UCEC-1059.6.3.P.3.0.0.1.4.3	UCEC	1059	6	3	P	3	0	0	1	4	3	Meaningless	0	0	4	Apoptosis/Autophagy/Cellular senescence	TSM	Overexpression	2	1	2	2	0	0	7	0	3	17	0.512215147688338	0.429539189278873	NS	0.558285738498591	0.342681056239128	NS	0.83529156795559	0.0432306543559587	NS	0.668540128261052	0.18331452547809	NS	0.324	NS	0.486	NS	0.763
14	PRKCB	1	mRNA	UCEC-1046.6.3.N.2.7.0.3.3.3	UCEC	1046	6	3	N	2	7	0	3	3	3	Protective	1	0	3	Apoptosis/Autophagy/Ferroptosis	TSM	Underexpression	2	1	1	2	3	0	1	1	3	14	0.206614508280202	1.59499098403405	NS	0.7479403807646	0.103269884259995	NS	0.109228080033468	2.56535435337678	NS	0.0526777691856948	3.75411201249955	NS	0.22	NS	0.911	NS	0.418
13	PRKCA	1	mRNA	UCEC-1044.6.3.N.2.7.0.4.4.4	UCEC	1044	6	3	N	2	7	0	4	4	4	Protective	1	0	3	Anoikis/Apoptosis/Autophagy/Mitotic catastrophe	TSM	Underexpression	2	1	1	2	3	0	0	0	4	13	0.446592357560019	0.579285910097011	NS	0.648697160029193	0.207546634673793	NS	0.363299657236073	0.826454836589735	NS	0.498260479107037	0.458639527363565	NS	0.0725	NS	0.361	NS	0.522
11	PRDX1	1	mRNA	UCEC-1042.6.3.P.3.0.0.4.4.4	UCEC	1042	6	3	P	3	0	0	4	4	4	Meaningless	0	0	4	Apoptosis/Autophagy/Ferroptosis/Oxeiptosis	TSM	Overexpression	2	1	2	2	0	0	0	0	4	11	0.719188158127612	0.129271897442547	NS	0.371464850929645	0.798758386674229	NS	0.142376170405896	2.15208775903839	NS	0.446567565211131	0.579349102247215	NS	0.876	NS	0.987	NS	0.235
15	PRDM1	1	mRNA	UCEC-1041.6.3.N.2.0.0.1.4.2	UCEC	1041	6	3	N	2	0	0	1	4	2	Meaningless	0	0	4	Anoikis/Pyroptosis	TSM	Underexpression	2	1	1	2	0	0	7	0	2	15	0.505558685883928	0.443248520551797	NS	0.104306106216742	2.6384371605066	NS	0.717149981723673	0.131239836604681	NS	0.795720188159424	0.0670239823779269	NS	0.889	NS	0.487	NS	0.251
18	(BMP4 + DLC1 + HMBOX1 + SPOP)	4	mRNA	UCEC-104.6.3.N.2.7.0.1.4.2	UCEC	104	6	3	N	2	7	0	1	4	2	Protective	1	0	3	Apoptosis/Autophagy	TSM	Underexpression	2	1	1	2	3	0	7	0	2	18	0.571671164421459	0.319894315436987	NS	0.707965559337685	0.140317518961238	NS	0.341156899524394	0.906079078147741	NS	0.0934806570935753	2.81338979382712	NS	0.218	NS	0.33	NS	0.209
9	PPP1R15A	1	mRNA	UCEC-1039.6.3.N.2.0.0.4.4.3	UCEC	1039	6	3	N	2	0	0	4	4	3	Meaningless	0	0	4	Apoptosis/Autophagy/Cuproptosis	TSM	Underexpression	2	1	1	2	0	0	0	0	3	9	0.57749859226349	0.310296020298102	NS	0.641851620905649	0.216328694552517	NS	0.575543459299717	0.313494887573504	NS	0.987382437965014	0.000250096134234263	NS	0.992	NS	0.987	NS	0.227
10	PPIF	1	mRNA	UCEC-1038.6.3.P.3.0.0.4.4.3	UCEC	1038	6	3	P	3	0	0	4	4	3	Meaningless	0	0	4	Apoptosis/Mitochondrial permeability transition/Necrosis	TSM	Overexpression	2	1	2	2	0	0	0	0	3	10	0.455886968460724	0.555973936412128	NS	0.276813766812642	1.18266674710775	NS	0.679407348288489	0.17079373874837	NS	0.63965668108037	0.219191454663115	NS	0.507	NS	0.801	NS	0.771
17	PLK1	1	mRNA	UCEC-1032.6.3.P.3.0.0.2.4.6	UCEC	1032	6	3	P	3	0	0	2	4	6	Meaningless	0	0	4	Anoikis/Apoptosis/Autophagy/Cellular senescence/Mitotic catastrophe/Necroptosis	TSM	Overexpression	2	1	2	2	0	0	4	0	6	17	0.526012136702756	0.402089468218429	NS	0.914385463819726	0.0115581097080732	NS	0.763717935153576	0.0903616183976285	NS	0.514379850115691	0.425147101964455	NS	0.63	NS	0.818	NS	0.669
20	PLA2R1	1	mRNA	UCEC-1031.6.3.N.2.0.7.1.4.4	UCEC	1031	6	3	N	2	0	7	1	4	4	Meaningless	0	0	4	Apoptosis/Autophagy/Cellular senescence/Pyroptosis	TSM	Underexpression	2	1	1	2	0	3	7	0	4	20	0.943203593006912	0.00507570223998091	NS	0.705491328276986	0.142822199930656	NS	0.101459388709133	2.68245214663715	NS	0.0295707681921286	4.73407367565729	Low	0.582	NS	0.795	NS	0.405
33	PGR	1	mRNA	UCEC-1020.6.3.N.2.71.71.1.4.4	UCEC	1020	6	3	N	2	71	71	1	4	4	Protective	3	0	1	Apoptosis/Autophagy/Cellular senescence/Necrosis	TSM	Underexpression	2	1	1	2	8	8	7	0	4	33	0.0385740268663655	4.2795293994133	Low	0.0208225076604248	5.34158706122643	Low	0.0553006105634547	3.67299855355783	NS	0.00702100216910451	7.26758812390553	Low	0.0366	Protective	0.00971	Protective	0.0723
19	PGAM5	1	mRNA	UCEC-1019.6.3.P.3.0.0.1.4.5	UCEC	1019	6	3	P	3	0	0	1	4	5	Meaningless	0	0	4	Apoptosis/Cellular senescence/Ferroptosis/Necrosis/Oxeiptosis	TSM	Overexpression	2	1	2	2	0	0	7	0	5	19	0.456113262962019	0.555415659493201	NS	0.380232444357666	0.769950246660195	NS	0.831932862393344	0.0450387114145219	NS	0.906395535507175	0.0138265157302908	NS	0.611	NS	0.412	NS	0.574
14	PECAM1	1	mRNA	UCEC-1017.6.3.N.2.0.0.2.4.4	UCEC	1017	6	3	N	2	0	0	2	4	4	Meaningless	0	0	4	Anoikis/Apoptosis/Pyroptosis/Necrosis	TSM	Underexpression	2	1	1	2	0	0	4	0	4	14	0.1159713762989	2.47090170906051	NS	0.0773234890566363	3.12028014341041	NS	0.278498360241484	1.17440312637476	NS	0.121627456515728	2.3962376483773	NS	0.341	NS	0.222	NS	0.826
16	PDK4	1	mRNA	UCEC-1016.6.3.N.2.0.0.1.4.3	UCEC	1016	6	3	N	2	0	0	1	4	3	Meaningless	0	0	4	Anoikis/Apoptosis/Ferroptosis	TSM	Underexpression	2	1	1	2	0	0	7	0	3	16	0.639765797982791	0.219048596750381	NS	0.929978246110571	0.00772152490104073	NS	0.186396446893154	1.74587259681472	NS	0.409399119414081	0.680544997365886	NS	0.495	NS	0.517	NS	0.13
10	PCK2	1	mRNA	UCEC-1013.6.3.P.3.0.0.4.4.3	UCEC	1013	6	3	P	3	0	0	4	4	3	Meaningless	0	0	4	Autophagy/Entosis/Necrosis	TSM	Overexpression	2	1	2	2	0	0	0	0	3	10	0.872204043537596	0.02587578593	NS	0.94984658830634	0.00395633836309836	NS	0.974540380275014	0.00101852369889196	NS	0.82579561522127	0.0484426871250617	NS	0.328	NS	0.315	NS	0.676
14	PBK	1	mRNA	UCEC-1010.6.3.P.3.0.0.2.4.3	UCEC	1010	6	3	P	3	0	0	2	4	3	Meaningless	0	0	4	Anoikis/Apoptosis/Autophagy	TSM	Overexpression	2	1	2	2	0	0	4	0	3	14	0.546610936851676	0.363423671692862	NS	0.16268009192082	1.94913501197139	NS	0.795780073399758	0.0669838024223249	NS	0.364671798673008	0.821740420788384	NS	0.828	NS	0.591	NS	0.29
15	(BCL6 + ELN + GADD45G + HBEGF + HBP1 + MAP3K3 + MAPK10 + NUAK1 + PRKCH + RARB + TSC22D1 + VASH1)	12	mRNA	UCEC-101.6.3.N.2.0.0.1.4.2	UCEC	101	6	3	N	2	0	0	1	4	2	Meaningless	0	0	4	Apoptosis/Cellular senescence	TSM	Underexpression	2	1	1	2	0	0	7	0	2	15	0.872346585374361	0.0258175960812959	NS	0.751827790700424	0.10000153607782	NS	0.578463775456868	0.308724767012273	NS	0.511560642203714	0.430873507994095	NS	0.777	NS	0.73	NS	0.679
7	PARK2	1	mRNA	UCEC-1008.6.3.N.2.0.0.4.4.1	UCEC	1008	6	3	N	2	0	0	4	4	1	Meaningless	0	0	4	Mitoptosis	TSM	Underexpression	2	1	1	2	0	0	0	0	1	7	0.377350509611482	0.779315684179894	NS	0.350067644773997	0.873211922540344	NS	0.625968426341538	0.2375676578022	NS	0.603093033161525	0.270356046676024	NS	0.999	NS	0.834	NS	0.613
19	(C1QTNF4 + CCDC3)	2	mRNA	THYM-96.6.3.N.3.71.7.3.4.1	THYM	96	6	3	N	3	71	7	3	4	1	Protective	3	0	1	Necrosis	TSM	Overexpression	2	1	1	2	8	3	1	0	1	19	0.241373514187905	1.37255424069055	NS	0.0693149571866244	3.29916861910212	NS	NS	NS	NS	0.0174067671010145	5.65488992591486	Low	0.0166	Protective	0.00712	Protective	NS
16	(C1QTNF1 + MAP4K3 + MCAM + SLC2A4 + VAMP3)	5	mRNA	THYM-94.6.3.N.3.0.7.3.2.2	THYM	94	6	3	N	3	0	7	3	2	2	Meaningless	0	0	4	Autophagy/Necrosis	TSM	Overexpression	2	1	1	2	0	3	1	4	2	16	0.939581882372435	0.00574494142169272	NS	0.274106189927799	1.19608189464169	NS	NS	NS	NS	0.025878487032623	4.96411951878176	Low	0.512	NS	0.408	NS	NS
18	(BUB1 + CCND3 + HMMR + SIVA1 + TRAIP)	5	mRNA	THYM-93.6.3.P.3.2.2.2.3.2	THYM	93	6	3	P	3	2	2	2	3	2	Protective	1	0	3	Apoptosis/Necrosis	TSM	Overexpression	2	1	2	2	2	2	4	1	2	18	0.0372968139642998	4.33680665734652	Low	0.589922010042859	0.29046607991779	NS	NS	NS	NS	0.28544262212941	1.14099289226237	NS	0.00504	Protective	0.155	NS	NS
17	(BLCAP + EYA4 + KANK1 + NTN1 + NUMA1 + PCSK6 + RBMS3 + SMO + ST3GAL3 + TGM1 + TMEM8B + `WEE2-AS1` + ZNF521)	13	mRNA	THYM-90.6.3.N.3.69.7.3.4.1	THYM	90	6	3	N	3	69	7	3	4	1	Protective	2	0	2	Apoptosis	TSM	Overexpression	2	1	1	2	6	3	1	0	1	17	0.656855735364627	0.197365573351546	NS	0.066412003032696	3.36954727284272	NS	NS	NS	NS	0.0244084859316649	5.06537060037448	Low	0.25	NS	0.00736	Protective	NS
20	(BID + PTPN6)	2	mRNA	THYM-89.6.3.P.2.2.0.3.1.3	THYM	89	6	3	P	2	2	0	3	1	3	Protective	1	0	3	Apoptosis/Autophagy/Necrosis	TSM	Underexpression	2	1	2	2	2	0	1	7	3	20	0.0570686854960492	3.62058841769835	NS	0.678893977247131	0.171373535400012	NS	NS	NS	NS	0.541685960757533	0.372423954795108	NS	0.0494	Protective	0.482	NS	NS
17	(BHLHE40 + FBP1 + SPI1)	3	mRNA	THYM-87.6.3.N.2.1.1.2.3.2	THYM	87	6	3	N	2	1	1	2	3	2	Risky	0	1	3	Apoptosis/Autophagy	TSM	Underexpression	2	1	1	2	2	2	4	1	2	17	0.0227925984895099	5.18424306893319	High	0.266622816395783	1.23403986667727	NS	NS	NS	NS	0.172348579511832	1.86239550110565	NS	0.014	Risky	0.0834	NS	NS
19	(BCAR3 + STYK1)	2	mRNA	THYM-85.6.3.N.3.1.1.3.1.1	THYM	85	6	3	N	3	1	1	3	1	1	Risky	0	1	3	Ferroptosis	TSM	Overexpression	2	1	1	2	2	2	1	7	1	19	0.0215206682308776	5.28412786739341	High	0.297043250713073	1.08742139784534	NS	NS	NS	NS	0.271348448819659	1.20991756362592	NS	0.0203	Risky	0.102	NS	NS
14	(BAG3 + BMI1 + FOXO1 + ID2 + IGFBP5 + LMNA + NFIB + PDIA6 + PDPK1 + PHLPP2 + SMAD3)	11	mRNA	THYM-83.6.3.N.3.0.0.3.2.3	THYM	83	6	3	N	3	0	0	3	2	3	Meaningless	0	0	4	Apoptosis/Autophagy/Cellular senescence	TSM	Overexpression	2	1	1	2	0	0	1	4	3	14	0.628624548538331	0.233930589118195	NS	0.201587639610163	1.63083467883914	NS	NS	NS	NS	0.240775352298872	1.37604866164425	NS	0.467	NS	0.369	NS	NS
15	(AZI2 + BACE1 + DACT1 + FERMT2 + FTO + GAB1 + NDRG2 + PEG3 + PPP3CA + SRPX + TMEM59)	11	mRNA	THYM-82.6.3.N.3.62.62.3.4.2	THYM	82	6	3	N	3	62	62	3	4	2	Protective	1	0	3	Apoptosis/Autophagy	TSM	Overexpression	2	1	1	2	3	3	1	0	2	15	0.865243446429752	0.0287992239548332	NS	0.0251452878965807	5.01385262226156	Low	NS	NS	NS	0.0993899193046808	2.71530584503819	NS	0.319	NS	0.00475	Protective	NS
12	(ATP6AP1 + DENND4C + FGF5 + LINC00240 + STAT2 + TRIM45 + TUBB6)	7	mRNA	THYM-79.6.3.N.3.0.0.3.2.1	THYM	79	6	3	N	3	0	0	3	2	1	Meaningless	0	0	4	Pyroptosis	TSM	Overexpression	2	1	1	2	0	0	1	4	1	12	0.694188384147025	0.154588549222432	NS	0.432619796808672	0.615780011134107	NS	NS	NS	NS	0.708071809495615	0.140210527134901	NS	0.911	NS	0.37	NS	NS
15	(ATG9B + ATIC + BANF1 + CDK5RAP3 + CLPP + DCTPP1 + DNAJB11 + RNF113A + TMIGD2)	9	mRNA	THYM-78.6.3.P.3.0.2.2.3.1	THYM	78	6	3	P	3	0	2	2	3	1	Meaningless	0	0	4	Autophagy	TSM	Overexpression	2	1	2	2	0	2	4	1	1	15	0.00968901207445316	6.69119713667535	Low	0.144417705402473	2.13024463771221	NS	NS	NS	NS	0.999361819748144	6.39744692808978e-07	NS	0.129	NS	0.869	NS	NS
16	(ASIC1 + SIX1)	2	mRNA	THYM-75.6.3.N.3.69.0.3.4.3	THYM	75	6	3	N	3	69	0	3	4	3	Protective	2	0	2	Apoptosis/Autophagy/Cellular senescence	TSM	Overexpression	2	1	1	2	6	0	1	0	3	16	0.20968382522975	1.57360794566778	NS	0.0579251089212286	3.59581816672072	NS	NS	NS	NS	0.163737065709322	1.93936897942545	NS	0.437	NS	0.0139	Protective	NS
13	(ASAH1 + CD58 + FCGR2B + HSPA1A + IER3 + IRAK3 + NFKBIZ + PTAFR + TNFRSF10C + TNFRSF10D)	10	mRNA	THYM-74.6.3.N.2.0.0.2.3.2	THYM	74	6	3	N	2	0	0	2	3	2	Meaningless	0	0	4	Apoptosis/Necrosis	TSM	Underexpression	2	1	1	2	0	0	4	1	2	13	0.10794548625001	2.58404514881114	NS	0.875372247402969	0.0245982682374884	NS	NS	NS	NS	0.704414155516379	0.1439205438167	NS	0.129	NS	0.569	NS	NS
18	EIF5A	1	mRNA	THYM-729.6.3.P.3.30.0.2.3.3	THYM	729	6	3	P	3	30	0	2	3	3	Risky	0	1	3	Apoptosis/Autophagy/Necrosis	TSM	Overexpression	2	1	2	2	3	0	4	1	3	18	0.709688988257425	0.138587797502261	NS	0.0824932395210064	3.01508285208145	NS	NS	NS	NS	0.713621763997286	0.134686297907001	NS	0.727	NS	0.0104	Risky	NS
8	EDIL3	1	mRNA	THYM-719.6.3.N.3.0.0.4.4.2	THYM	719	6	3	N	3	0	0	4	4	2	Meaningless	0	0	4	Apoptosis/Efferocytosis	TSM	Overexpression	2	1	1	2	0	0	0	0	2	8	0.819721228209559	0.0519400249567979	NS	0.877235721516701	0.0238623297735486	NS	NS	NS	NS	0.976776854629354	0.000847392516300546	NS	0.622	NS	0.541	NS	NS
19	E2F1	1	mRNA	THYM-716.6.3.P.3.2.0.2.3.5	THYM	716	6	3	P	3	2	0	2	3	5	Protective	1	0	3	Anoikis/Apoptosis/Autophagy/Cellular senescence/Necrosis	TSM	Overexpression	2	1	2	2	2	0	4	1	5	19	0.280274448701512	1.16575861118798	NS	0.459768272292645	0.546458739441196	NS	NS	NS	NS	0.635534928716257	0.224629445343288	NS	0.00872	Protective	0.684	NS	NS
19	DRD2	1	mRNA	THYM-713.6.3.N.3.1.0.3.1.3	THYM	713	6	3	N	3	1	0	3	1	3	Risky	0	1	3	Apoptosis/Autophagy/Pyroptosis	TSM	Overexpression	2	1	1	2	2	0	1	7	3	19	0.0548478332267015	3.68670604812814	NS	0.651950680889657	0.203449647321751	NS	NS	NS	NS	0.176665402846109	1.82545432517055	NS	0.0238	Risky	0.321	NS	NS
20	(ARHGDIB + VAV1)	2	mRNA	THYM-71.6.3.P.2.2.2.3.1.1	THYM	71	6	3	P	2	2	2	3	1	1	Protective	1	0	3	Apoptosis	TSM	Underexpression	2	1	2	2	2	2	1	7	1	20	0.0193619796098595	5.46852322389574	Low	0.227966378042612	1.45350499510592	NS	NS	NS	NS	0.403896713280714	0.696694235945712	NS	0.0272	Protective	0.225	NS	NS
17	DICER1	1	mRNA	THYM-707.6.3.N.2.0.0.1.4.4	THYM	707	6	3	N	2	0	0	1	4	4	Meaningless	0	0	4	Apoptosis/Autophagy/Cellular senescence/Necrosis	TSM	Underexpression	2	1	1	2	0	0	7	0	4	17	0.393237125760385	0.728908775125131	NS	0.359281765612726	0.840402204022902	NS	NS	NS	NS	0.720152752342384	0.128346394671132	NS	0.78	NS	0.269	NS	NS
14	DCAF8L1	1	mRNA	THYM-700.6.1.P.1.5.0.4.4.1	THYM	700	6	1	P	1	5	0	4	4	1	Risky	0	2	2	Apoptosis	TMB	Unchanged	2	3	2	1	5	0	0	0	1	14	0.543644826585208	0.368826125493247	NS	0.321718215100186	0.981948543849933	NS	NS	NS	NS	0.61216682729377	0.257031645863789	NS	0.00421	Risky	NS	NS	NS
13	(ARHGAP6 + POU6F1)	2	mRNA	THYM-70.6.3.N.1.0.1.3.2.1	THYM	70	6	3	N	1	0	1	3	2	1	Meaningless	0	0	4	Ferroptosis	TSM	Unchanged	2	1	1	1	0	2	1	4	1	13	0.0240215749089234	5.09307402869441	High	0.274701975072444	1.19311573657339	NS	NS	NS	NS	0.977134521024503	0.000821484548333615	NS	0.124	NS	0.929	NS	NS
20	DAP3	1	mRNA	THYM-699.6.3.P.3.4.4.2.4.3	THYM	699	6	3	P	3	4	4	2	4	3	Risky	0	1	3	Anoikis/Apoptosis/Necrosis	TSM	Overexpression	2	1	2	2	3	3	4	0	3	20	0.287548445675113	1.13106425278366	NS	0.0839804749874766	2.98613338983178	NS	NS	NS	NS	0.021567700093804	5.28032674680732	High	0.065	NS	0.0922	NS	NS
15	CYFIP1	1	mRNA	THYM-695.6.3.N.3.0.0.3.1.1	THYM	695	6	3	N	3	0	0	3	1	1	Meaningless	0	0	4	Disulfidptosis	TSM	Overexpression	2	1	1	2	0	0	1	7	1	15	0.0679307180654695	3.33232658632132	NS	0.757835646021378	0.0950638183528147	NS	NS	NS	NS	0.68503896761603	0.164508667989049	NS	0.191	NS	0.803	NS	NS
18	CYBB	1	mRNA	THYM-692.6.3.N.2.1.0.2.3.5	THYM	692	6	3	N	2	1	0	2	3	5	Risky	0	1	3	Apoptosis/Ferroptosis/NETosis/Parthanatos/Necrosis	TSM	Underexpression	2	1	1	2	2	0	4	1	5	18	0.114979964815593	2.48440307019756	NS	0.905436159979992	0.0141127348643006	NS	NS	NS	NS	0.583714550963686	0.300267851022909	NS	0.0268	Risky	0.321	NS	NS
10	CXCL1	1	mRNA	THYM-689.6.3.N.1.0.0.3.4.4	THYM	689	6	3	N	1	0	0	3	4	4	Meaningless	0	0	4	Anoikis/Apoptosis/Autophagy/Necroptosis	TSM	Unchanged	2	1	1	1	0	0	1	0	4	10	0.261212015469292	1.26232204996304	NS	0.0695840013069688	3.29280622681678	NS	NS	NS	NS	0.439983549239203	0.596325263807685	NS	0.107	NS	0.224	NS	NS
19	CTSB	1	mRNA	THYM-686.6.3.N.3.0.0.3.1.5	THYM	686	6	3	N	3	0	0	3	1	5	Meaningless	0	0	4	Apoptosis/Autophagy/Cellular senescence/Ferroptosis/Necroptosis	TSM	Overexpression	2	1	1	2	0	0	1	7	5	19	0.125678284709693	2.3450902261092	NS	0.266622816395783	1.23403986667727	NS	NS	NS	NS	0.593033483116233	0.285631781198858	NS	0.368	NS	0.983	NS	NS
19	CTF1	1	mRNA	THYM-684.6.3.N.3.7.69.3.4.3	THYM	684	6	3	N	3	7	69	3	4	3	Protective	1	0	3	Apoptosis/Autophagy/Necrosis	TSM	Overexpression	2	1	1	2	3	6	1	0	3	19	0.879338326177439	0.023045686573346	NS	0.0366600226756668	4.36613644144987	Low	NS	NS	NS	0.0230281572639555	5.16637984237189	Low	0.811	NS	0.267	NS	NS
15	COL8A1	1	mRNA	THYM-677.6.3.N.3.0.0.3.1.1	THYM	677	6	3	N	3	0	0	3	1	1	Meaningless	0	0	4	Parthanatos	TSM	Overexpression	2	1	1	2	0	0	1	7	1	15	0.177824410592371	1.81571306742574	NS	0.635005436277295	0.225333939321317	NS	NS	NS	NS	0.389075212522701	0.741830254197838	NS	0.33	NS	0.488	NS	NS
16	CLU	1	mRNA	THYM-674.6.3.N.3.62.0.3.4.6	THYM	674	6	3	N	3	62	0	3	4	6	Protective	1	0	3	Anoikis/Apoptosis/Autophagy/Cellular senescence/Efferocytosis/Necrosis	TSM	Overexpression	2	1	1	2	3	0	1	0	6	16	0.724918590646976	0.123828606895575	NS	0.0873231935889699	2.92304025311595	NS	NS	NS	NS	0.415729013577147	0.66235714571553	NS	0.633	NS	0.011	Protective	NS
9	CHRFAM7A	1	mRNA	THYM-672.6.3.N.3.0.0.3.4.2	THYM	672	6	3	N	3	0	0	3	4	2	Meaningless	0	0	4	Pyroptosis/Necrosis	TSM	Overexpression	2	1	1	2	0	0	1	0	2	9	0.516297910690264	0.4212822665945	NS	0.307659961869973	1.04069468381281	NS	NS	NS	NS	0.333110733537118	0.936766776159707	NS	0.515	NS	0.685	NS	NS
12	CHMP3	1	mRNA	THYM-671.6.3.N.3.0.0.2.4.2	THYM	671	6	3	N	3	0	0	2	4	2	Meaningless	0	0	4	Autophagy/Pyroptosis	TSM	Overexpression	2	1	1	2	0	0	4	0	2	12	0.228399108440452	1.45080324716368	NS	0.781076284755761	0.0772377060530713	NS	NS	NS	NS	0.43742441040908	0.603029639867343	NS	0.76	NS	0.395	NS	NS
15	(APOL1 + MAP3K1)	2	mRNA	THYM-67.6.3.N.3.0.0.3.2.4	THYM	67	6	3	N	3	0	0	3	2	4	Meaningless	0	0	4	Apoptosis/Autophagy/Mitochondrial permeability transition/Necrosis	TSM	Overexpression	2	1	1	2	0	0	1	4	4	15	0.883102975877003	0.0216198197740253	NS	0.348507488345819	0.878884133865987	NS	NS	NS	NS	0.664309384309185	0.188330967298887	NS	0.508	NS	0.597	NS	NS
17	CHEK1	1	mRNA	THYM-668.6.3.P.3.2.0.2.3.3	THYM	668	6	3	P	3	2	0	2	3	3	Protective	1	0	3	Apoptosis/Autophagy/Mitotic catastrophe	TSM	Overexpression	2	1	2	2	2	0	4	1	3	17	0.0503566338023249	3.82954390594202	NS	0.63478566709012	0.225626740947075	NS	NS	NS	NS	0.998420981264527	3.91647185679232e-06	NS	0.0135	Protective	0.55	NS	NS
18	CFLAR	1	mRNA	THYM-665.6.3.N.2.0.0.1.3.4	THYM	665	6	3	N	2	0	0	1	3	4	Meaningless	0	0	4	Apoptosis/Autophagy/Necroptosis/Necrosis	TSM	Underexpression	2	1	1	2	0	0	7	1	4	18	0.222014487879169	1.49130244627296	NS	0.744468773025266	0.106237726357152	NS	NS	NS	NS	0.839650200147651	0.0409418540295482	NS	0.112	NS	0.679	NS	NS
19	CERS1	1	mRNA	THYM-664.6.3.N.3.71.4.3.4.1	THYM	664	6	3	N	3	71	4	3	4	1	Protective	3	0	1	Autophagy	TSM	Overexpression	2	1	1	2	8	3	1	0	1	19	0.30066403484283	1.07124661442218	NS	0.0881547050233031	2.90775139932264	NS	NS	NS	NS	0.0265028830881907	4.92290725231754	High	0.00933	Protective	0.00379	Protective	NS
18	CEBPE	1	mRNA	THYM-663.6.1.N.2.64.0.2.4.1	THYM	663	6	1	N	2	64	0	2	4	1	Protective	2	0	2	Necrosis	TMB	Underexpression	2	3	1	2	5	0	4	0	1	18	0.462164833752063	0.540646706725335	NS	0.280104930821275	1.16658069637525	NS	NS	NS	NS	0.524991377379523	0.404076654140367	NS	0.00425	Protective	0.00706	Protective	NS
20	CEBPB	1	mRNA	THYM-662.6.3.N.2.31.1.3.3.5	THYM	662	6	3	N	2	31	1	3	3	5	Risky	0	2	2	Anoikis/Apoptosis/Autophagy/Pyroptosis/Necrosis	TSM	Underexpression	2	1	1	2	5	2	1	1	5	20	0.00161953387421088	9.93740853763539	High	0.0605591603915534	3.52200459389054	NS	NS	NS	NS	0.368775891591051	0.807785121028776	NS	0.00464	Risky	0.0329	Risky	NS
20	CDK1	1	mRNA	THYM-655.6.3.P.3.2.2.2.3.4	THYM	655	6	3	P	3	2	2	2	3	4	Protective	1	0	3	Apoptosis/Autophagy/Ferroptosis/Mitotic catastrophe	TSM	Overexpression	2	1	2	2	2	2	4	1	4	20	0.00538081396118584	7.74678864154572	Low	0.107802264707767	2.58614739279899	NS	NS	NS	NS	0.297242616794768	1.0865242093989	NS	0.0294	Protective	0.633	NS	NS
19	CDC25A	1	mRNA	THYM-653.6.3.P.3.2.2.2.3.3	THYM	653	6	3	P	3	2	2	2	3	3	Protective	1	0	3	Apoptosis/Autophagy/Ferroptosis	TSM	Overexpression	2	1	2	2	2	2	4	1	3	19	0.0328002570759394	4.55617464874418	Low	0.580138967491439	0.306010040323917	NS	NS	NS	NS	0.480697924812143	0.497279515085958	NS	0.00552	Protective	0.809	NS	NS
9	CD36	1	mRNA	THYM-649.6.3.N.1.0.0.4.4.4	THYM	649	6	3	N	1	0	0	4	4	4	Meaningless	0	0	4	Apoptosis/Autophagy/Ferroptosis/Necrosis	TSM	Unchanged	2	1	1	1	0	0	0	0	4	9	0.672744615366916	0.178408404545764	NS	0.502926820457075	0.448754912220586	NS	NS	NS	NS	0.977284515388332	0.00081073934582586	NS	0.723	NS	0.327	NS	NS
21	CCT3	1	mRNA	THYM-647.6.3.P.3.34.4.2.4.1	THYM	647	6	3	P	3	34	4	2	4	1	Risky	0	2	2	Ferroptosis	TSM	Overexpression	2	1	2	2	6	3	4	0	1	21	0.772893979173374	0.0832850702504708	NS	0.527126211939414	0.399928447352265	NS	NS	NS	NS	0.049719237238573	3.85090227911877	High	0.188	NS	0.0305	Risky	NS
13	CCNY	1	mRNA	THYM-646.6.3.N.1.62.0.2.4.1	THYM	646	6	3	N	1	62	0	2	4	1	Protective	1	0	3	Autophagy	TSM	Unchanged	2	1	1	1	3	0	4	0	1	13	0.896537049711305	0.0169096554669678	NS	0.219604952900311	1.50695082969765	NS	NS	NS	NS	0.618874905908365	0.247452054433918	NS	0.456	NS	0.036	Protective	NS
19	CCNB1	1	mRNA	THYM-644.6.3.P.3.2.2.2.3.3	THYM	644	6	3	P	3	2	2	2	3	3	Protective	1	0	3	Apoptosis/Cellular senescence/Mitotic catastrophe	TSM	Overexpression	2	1	2	2	2	2	4	1	3	19	0.0382050953425416	4.29586773336128	Low	0.599702292853252	0.275445142398338	NS	NS	NS	NS	0.579805589444411	0.306549046366109	NS	0.0236	Protective	0.579	NS	NS
16	(ANXA5 + DUSP6 + EPHX1 + ERRFI1 + HBP1 + LPAR3 + MAP2K4 + MAPK10 + NFIA + NUAK1 + PAWR + POU2F1 + RARB + SOX5 + VASH1 + ZMAT3)	16	mRNA	THYM-64.6.3.N.3.0.62.3.2.2	THYM	64	6	3	N	3	0	62	3	2	2	Meaningless	0	0	4	Apoptosis/Cellular senescence	TSM	Overexpression	2	1	1	2	0	3	1	4	2	16	0.99322346665428	7.21349074685333e-05	NS	0.0420630525607314	4.13266528951717	Low	NS	NS	NS	0.294605565043066	1.0984543281414	NS	0.674	NS	0.194	NS	NS
13	CBX2	1	mRNA	THYM-639.6.3.P.3.0.0.2.3.1	THYM	639	6	3	P	3	0	0	2	3	1	Meaningless	0	0	4	Cuproptosis	TSM	Overexpression	2	1	2	2	0	0	4	1	1	13	0.0662853539123567	3.37269218460895	NS	0.702970639656028	0.145399983047136	NS	NS	NS	NS	0.882133972277086	0.021982383863328	NS	0.123	NS	0.895	NS	NS
17	BRMS1	1	mRNA	THYM-629.6.3.P.3.0.30.2.3.2	THYM	629	6	3	P	3	0	30	2	3	2	Meaningless	0	0	4	Anoikis/Apoptosis	TSM	Overexpression	2	1	2	2	0	3	4	1	2	17	0.631957841280595	0.229415128618405	NS	0.01371136030154	6.07493169023011	High	NS	NS	NS	0.234338650431898	1.41433160856768	NS	0.791	NS	0.0858	NS	NS
17	BRD4	1	mRNA	THYM-628.6.3.N.3.0.62.2.4.4	THYM	628	6	3	N	3	0	62	2	4	4	Meaningless	0	0	4	Apoptosis/Autophagy/Necroptosis/Pyroptosis	TSM	Overexpression	2	1	1	2	0	3	4	0	4	17	0.113262918114423	2.50809298427212	NS	0.0291274387658318	4.76006555077048	Low	NS	NS	NS	0.0635525845348212	3.44215924513113	NS	0.299	NS	0.0566	NS	NS
17	BNIP3L	1	mRNA	THYM-623.6.3.N.2.0.0.1.4.4	THYM	623	6	3	N	2	0	0	1	4	4	Meaningless	0	0	4	Anoikis/Apoptosis/Autophagy/Necroptosis	TSM	Underexpression	2	1	1	2	0	0	7	0	4	17	0.452958354763497	0.563238455058305	NS	0.304468808932084	1.05451813840641	NS	NS	NS	NS	0.266108339161701	1.23669821131684	NS	0.484	NS	0.3	NS	NS
18	BIRC5	1	mRNA	THYM-621.6.3.P.3.2.0.2.3.4	THYM	621	6	3	P	3	2	0	2	3	4	Protective	1	0	3	Anoikis/Apoptosis/Autophagy/Cellular senescence	TSM	Overexpression	2	1	2	2	2	0	4	1	4	18	0.103590494797195	2.649376880774	NS	0.819693331237986	0.0519563822963438	NS	NS	NS	NS	0.523937792759912	0.40613496391405	NS	0.00967	Protective	0.873	NS	NS
14	(ANTXR2 + ASAP1 + ATG16L2 + BTN3A1 + CREBRF + ENTPD1 + PICALM + SP8)	8	mRNA	THYM-62.6.3.N.2.0.0.1.4.1	THYM	62	6	3	N	2	0	0	1	4	1	Meaningless	0	0	4	Autophagy	TSM	Underexpression	2	1	1	2	0	0	7	0	1	14	0.117630946941675	2.44858389335232	NS	0.898179059087968	0.016374269005848	NS	NS	NS	NS	0.705137922589729	0.14318202143197	NS	0.482	NS	0.593	NS	NS
17	BACH1	1	mRNA	THYM-612.6.3.N.2.0.0.1.4.4	THYM	612	6	3	N	2	0	0	1	4	4	Meaningless	0	0	4	Apoptosis/Autophagy/Cellular senescence/Ferroptosis	TSM	Underexpression	2	1	1	2	0	0	7	0	4	17	0.483336371338894	0.491326068354191	NS	0.253233431118312	1.30537673867295	NS	NS	NS	NS	0.930499374070886	0.0076067288797555	NS	0.839	NS	0.386	NS	NS
14	AXL	1	mRNA	THYM-610.6.3.N.3.0.7.3.4.4	THYM	610	6	3	N	3	0	7	3	4	4	Meaningless	0	0	4	Apoptosis/Efferocytosis/Necroptosis/Necrosis	TSM	Overexpression	2	1	1	2	0	3	1	0	4	14	0.63035064391288	0.231585559899614	NS	0.527307595978324	0.399577380318478	NS	NS	NS	NS	0.0300261021795682	4.70779719062521	Low	0.588	NS	0.159	NS	NS
20	AURKB	1	mRNA	THYM-607.6.3.P.3.2.2.2.3.4	THYM	607	6	3	P	3	2	2	2	3	4	Protective	1	0	3	Apoptosis/Autophagy/Cellular senescence/Mitotic catastrophe	TSM	Overexpression	2	1	2	2	2	2	4	1	4	20	0.049225866815981	3.86763408369529	Low	0.624885637011068	0.239060305308164	NS	NS	NS	NS	0.959357192405668	0.00259694744685732	NS	0.0193	Protective	0.938	NS	NS
22	AURKA	1	mRNA	THYM-606.6.3.P.3.2.2.2.3.6	THYM	606	6	3	P	3	2	2	2	3	6	Protective	1	0	3	Apoptosis/Autophagy/Entosis/Ferroptosis/Mitotic catastrophe/Necrosis	TSM	Overexpression	2	1	2	2	2	2	4	1	6	22	0.0400503577414587	4.2157499767688	Low	0.606425405266918	0.265413143100109	NS	NS	NS	NS	0.617671567560267	0.24915376671169	NS	0.0394	Protective	0.817	NS	NS
16	ATP1A1	1	mRNA	THYM-603.6.3.N.3.0.0.3.1.2	THYM	603	6	3	N	3	0	0	3	1	2	Meaningless	0	0	4	Autophagy/Apoptosis	TSM	Overexpression	2	1	1	2	0	0	1	7	2	16	0.960872973014024	0.00240669982492093	NS	0.328134674550608	0.956245353934653	NS	NS	NS	NS	0.502440269413092	0.449778269561775	NS	0.817	NS	0.136	NS	NS
15	ATF6	1	mRNA	THYM-600.6.3.N.1.0.0.3.2.5	THYM	600	6	3	N	1	0	0	3	2	5	Meaningless	0	0	4	Apoptosis/Autophagy/Cellular senescence/Ferroptosis/Pyroptosis	TSM	Unchanged	2	1	1	1	0	0	1	4	5	15	0.140150732997718	2.17630339423897	NS	0.982747868792587	0.000467598459349098	NS	NS	NS	NS	0.62958492319807	0.232624051518966	NS	0.794	NS	0.308	NS	NS
14	(ANOS1 + `CALML3-AS1` + CD81 + CIDEB + DNER + EGFL7 + EHD2 + GSTM2 + `HOXA-AS2` + PDGFA + RHBDF1 + SALL4 + WNT2B + WNT5B)	14	mRNA	THYM-60.6.3.N.3.7.7.3.4.1	THYM	60	6	3	N	3	7	7	3	4	1	Protective	1	0	3	Apoptosis	TSM	Overexpression	2	1	1	2	3	3	1	0	1	14	0.747347744421133	0.103773237302478	NS	0.0915290282073918	2.84727372312748	NS	NS	NS	NS	0.00728459748522148	7.20141859986662	Low	0.707	NS	0.0724	NS	NS
20	APOBEC3G	1	mRNA	THYM-596.6.3.N.3.1.1.3.1.2	THYM	596	6	3	N	3	1	1	3	1	2	Risky	0	1	3	Anoikis/Necrosis	TSM	Overexpression	2	1	1	2	2	2	1	7	2	20	0.0410491621342323	4.17398422537127	High	0.128310063001547	2.31283229389525	NS	NS	NS	NS	0.343622688867011	0.89686880687478	NS	0.0113	Risky	0.0721	NS	NS
20	APOA1	1	mRNA	THYM-595.6.3.P.3.2.2.2.3.4	THYM	595	6	3	P	3	2	2	2	3	4	Protective	1	0	3	Apoptosis/Autophagy/Pyroptosis/Necrosis	TSM	Overexpression	2	1	2	2	2	2	4	1	4	20	0.0179579774896792	5.60024388553144	Low	0.219528499792645	1.50745069744215	NS	NS	NS	NS	0.19716404700693	1.66325771606589	NS	0.0154	Protective	0.275	NS	NS
16	ANXA3	1	mRNA	THYM-594.6.3.N.2.0.0.1.4.3	THYM	594	6	3	N	2	0	0	1	4	3	Meaningless	0	0	4	Apoptosis/Ferroptosis/Pyroptosis	TSM	Underexpression	2	1	1	2	0	0	7	0	3	16	0.76915086072478	0.0861339079799408	NS	0.490005670604104	0.476513820521632	NS	NS	NS	NS	0.207066243620826	1.59182038972339	NS	0.596	NS	0.604	NS	NS
13	ANGPT2	1	mRNA	THYM-593.6.3.N.3.0.0.2.4.3	THYM	593	6	3	N	3	0	0	2	4	3	Meaningless	0	0	4	Apoptosis/Autophagy/Necroptosis	TSM	Overexpression	2	1	1	2	0	0	4	0	3	13	0.662786932260581	0.190155855189503	NS	0.0772455740993426	3.12192301377501	NS	NS	NS	NS	0.190011857555345	1.71752566841144	NS	0.84	NS	0.105	NS	NS
17	ALOX5	1	mRNA	THYM-591.6.3.N.2.0.0.1.4.4	THYM	591	6	3	N	2	0	0	1	4	4	Meaningless	0	0	4	Apoptosis/Autophagy/Ferroptosis/Pyroptosis	TSM	Underexpression	2	1	1	2	0	0	7	0	4	17	0.317193789471252	1.00048248212325	NS	0.22312627785475	1.4841504206448	NS	NS	NS	NS	0.466343236198818	0.530627330253333	NS	0.381	NS	0.193	NS	NS
19	AIFM1	1	mRNA	THYM-585.6.3.P.3.0.0.1.4.5	THYM	585	6	3	P	3	0	0	1	4	5	Meaningless	0	0	4	Apoptosis/Autophagy/Parthanatos/Necrosis/Erebosis	TSM	Overexpression	2	1	2	2	0	0	7	0	5	19	0.620517340249457	0.245141116107655	NS	0.561538523836649	0.337047353760446	NS	NS	NS	NS	0.0683163513848926	3.32301703506768	NS	0.509	NS	0.182	NS	NS
19	ADORA2A	1	mRNA	THYM-582.6.3.P.3.2.2.2.3.3	THYM	582	6	3	P	3	2	2	2	3	3	Protective	1	0	3	Apoptosis/NETosis/Pyroptosis	TSM	Overexpression	2	1	2	2	2	2	4	1	3	19	0.00931196956775271	6.76199310810652	Low	0.145906018454097	2.11453863872454	NS	NS	NS	NS	0.352221074630728	0.865439050572704	NS	0.032	Protective	0.566	NS	NS
20	ADAM9	1	mRNA	THYM-580.6.3.N.2.0.1.1.3.4	THYM	580	6	3	N	2	0	1	1	3	4	Meaningless	0	0	4	Apoptosis/Autophagy/Efferocytosis/Necrosis	TSM	Underexpression	2	1	1	2	0	2	7	1	4	20	0.0305524086547386	4.67793754245379	High	0.354947987839855	0.85568873408472	NS	NS	NS	NS	0.349671825807284	0.874647729978883	NS	0.169	NS	0.922	NS	NS
13	(ANO1 + ASAH2 + CD276 + CDK14 + CHPF + CTH + CYP24A1 + DDR2 + DUXAP8 + EFEMP1 + FBXO31 + ITGB8 + KLF11 + LINC00472 + LTBP2 + MEG8 + MTCH1 + NOTCH2 + PDGFRB + PDIA4 + RBMS1 + SCARA5 + STEAP3 + TFAP2A + TRIM3)	25	mRNA	THYM-58.6.3.N.3.0.0.3.2.2	THYM	58	6	3	N	3	0	0	3	2	2	Meaningless	0	0	4	Apoptosis/Ferroptosis	TSM	Overexpression	2	1	1	2	0	0	1	4	2	13	0.570597684623493	0.321683484473726	NS	0.0567791211102178	3.62905284467613	NS	NS	NS	NS	0.331603714025218	0.942624835845778	NS	0.736	NS	0.359	NS	NS
13	ADAM17	1	mRNA	THYM-579.6.3.N.1.0.62.3.4.4	THYM	579	6	3	N	1	0	62	3	4	4	Meaningless	0	0	4	Apoptosis/Autophagy/Efferocytosis/Necrosis	TSM	Unchanged	2	1	1	1	0	3	1	0	4	13	0.961011105540314	0.00238972326396013	NS	0.0363066434289829	4.3826436816564	Low	NS	NS	NS	0.500678440916107	0.453498069696138	NS	0.946	NS	0.142	NS	NS
17	ACSS2	1	mRNA	THYM-576.6.3.N.1.0.1.3.1.2	THYM	576	6	3	N	1	0	1	3	1	2	Meaningless	0	0	4	Autophagy/Alkaliptosis	TSM	Unchanged	2	1	1	1	0	2	1	7	2	17	0.0314949980691653	4.62577673410861	High	0.537490832981758	0.380210067960925	NS	NS	NS	NS	0.231092934969642	1.43412179837483	NS	0.0817	NS	0.727	NS	NS
9	(ANGPTL4 + BCAR1 + CPT1A + CRYAB + CSPG4 + CTNND1 + ITGA2 + NTF3 + PAK4 + RHOC + TLE1 + TPM1 + WNT2)	13	mRNA	THYM-57.6.3.N.3.0.0.3.4.2	THYM	57	6	3	N	3	0	0	3	4	2	Meaningless	0	0	4	Anoikis/Apoptosis	TSM	Overexpression	2	1	1	2	0	0	1	0	2	9	0.208646073491134	1.58079599922476	NS	0.0567791211102178	3.62905284467613	NS	NS	NS	NS	0.134433800631298	2.24054257829443	NS	0.939	NS	0.386	NS	NS
18	(`LINC-PINT` + MAP3K3 + STAT6)	3	mRNA	THYM-547.6.3.N.2.0.62.1.4.2	THYM	547	6	3	N	2	0	62	1	4	2	Meaningless	0	0	4	Apoptosis/Cellular senescence	TSM	Underexpression	2	1	1	2	0	3	7	0	2	18	0.908970470088672	0.0130730023491511	NS	0.032575066914792	4.5679740886189	Low	NS	NS	NS	0.242616195692834	1.36532815660903	NS	0.544	NS	0.143	NS	NS
13	(`ACTA2-AS1` + ADAM12 + ALDH2 + ANXA7 + APOL6 + ARHGAP24 + ATG14 + B4GALT1 + BCL6B + BMP4 + BOK + BTRC + C3 + CAMK2D + CANX + CAPN2 + CASC9 + CD34 + CD46 + CLCN3 + CLOCK + COL18A1 + COPZ2 + CREG1 + CSF1 + DAB2 + DAP + DDR1 + DLC1 + DVL3 + EI24 + ELK3 + ENG + EPAS1 + EPS8 + ETS2 + EVA1A + `FGD5-AS1` + FGFR2 + FHL2 + FLNC + FLT1 + FOLR1 + FOXK1 + FRS2 + FSTL1 + GAS1 + GOLM1 + GPX1 + GPX8 + HCRTR1 +…	103	mRNA	THYM-543.6.3.N.3.0.0.3.2.2	THYM	543	6	3	N	3	0	0	3	2	2	Meaningless	0	0	4	Apoptosis/Autophagy	TSM	Overexpression	2	1	1	2	0	0	1	4	2	13	0.579299378678333	0.307368673917108	NS	0.0590695336150188	3.56331861876646	NS	NS	NS	NS	0.0547526926776631	3.68960160741668	NS	0.707	NS	0.316	NS	NS
12	(`A2M-AS1` + AKR1C2 + ALDH3A2 + `ASMTL-AS1` + CEP290 + CRIM1 + CYGB + EMP1 + FBLN1 + FZD7 + GPD2 + HDLBP + HLF + LIFR + P4HA1 + PDP2 + PLXNB2 + SEMA5A + SLC2A12 + YY2)	20	mRNA	THYM-542.6.3.N.3.0.0.3.2.1	THYM	542	6	3	N	3	0	0	3	2	1	Meaningless	0	0	4	Ferroptosis	TSM	Overexpression	2	1	1	2	0	0	1	4	1	12	0.866934697278767	0.0280741149865891	NS	0.0615110899063138	3.49616567394732	NS	NS	NS	NS	0.151437365367029	2.05771241885827	NS	0.538	NS	0.208	NS	NS
14	(TCF7L1 + ZSCAN4)	2	mRNA	THYM-540.6.3.N.3.7.7.3.4.1	THYM	540	6	3	N	3	7	7	3	4	1	Protective	1	0	3	Cellular senescence	TSM	Overexpression	2	1	1	2	3	3	1	0	1	14	0.188589669381014	1.72860093774473	NS	0.0550174366939831	3.68155742543316	NS	NS	NS	NS	0.047609644002173	3.92371211291115	Low	0.341	NS	0.0538	NS	NS
18	(SPRY1 + TSC22D1)	2	mRNA	THYM-538.6.3.N.3.62.62.2.4.2	THYM	538	6	3	N	3	62	62	2	4	2	Protective	1	0	3	Apoptosis/Cellular senescence	TSM	Overexpression	2	1	1	2	3	3	4	0	2	18	0.884504819265782	0.0211007530777236	NS	0.0328545433852236	4.55334282528542	Low	NS	NS	NS	0.182591724930299	1.77640229699196	NS	0.521	NS	0.0107	Protective	NS
16	(S100A6 + TNFSF13)	2	mRNA	THYM-534.6.3.N.1.0.0.3.1.3	THYM	534	6	3	N	1	0	0	3	1	3	Meaningless	0	0	4	Apoptosis/Cellular senescence/Necrosis	TSM	Unchanged	2	1	1	1	0	0	1	7	3	16	0.608630306579364	0.262174292323822	NS	0.682116459405246	0.167753109393479	NS	NS	NS	NS	0.854976572694488	0.0334057654384379	NS	0.583	NS	0.793	NS	NS
16	(RXRA + TFE3)	2	mRNA	THYM-532.6.3.N.2.0.0.1.4.3	THYM	532	6	3	N	2	0	0	1	4	3	Meaningless	0	0	4	Apoptosis/Autophagy/Cellular senescence	TSM	Underexpression	2	1	1	2	0	0	7	0	3	16	0.53809757280206	0.379077096778961	NS	0.262633295702033	1.25482305270949	NS	NS	NS	NS	0.240120768032096	1.37988481774887	NS	0.157	NS	0.593	NS	NS
14	(PTPRJ + TYROBP)	2	mRNA	THYM-528.6.3.N.2.1.0.2.3.1	THYM	528	6	3	N	2	1	0	2	3	1	Risky	0	1	3	Necrosis	TSM	Underexpression	2	1	1	2	2	0	4	1	1	14	0.111989868709894	2.52591407237868	NS	0.253151118729886	1.30582960377842	NS	NS	NS	NS	0.953739081003791	0.0033653905423431	NS	0.00215	Risky	0.0805	NS	NS
17	(PRKCSH + TPCN1)	2	mRNA	THYM-526.6.3.N.3.69.7.3.4.1	THYM	526	6	3	N	3	69	7	3	4	1	Protective	2	0	2	Autophagy	TSM	Overexpression	2	1	1	2	6	3	1	0	1	17	0.567957013372381	0.326112823506324	NS	0.0590695336150188	3.56331861876646	NS	NS	NS	NS	0.00364347592571101	8.45347014848989	Low	0.721	NS	0.0457	Protective	NS
21	(PPAN + TUFM)	2	mRNA	THYM-522.6.3.P.3.30.30.1.4.1	THYM	522	6	3	P	3	30	30	1	4	1	Risky	0	1	3	Autophagy	TSM	Overexpression	2	1	2	2	3	3	7	0	1	21	0.852679568022356	0.034484707986909	NS	0.030137303693907	4.70144303410952	High	NS	NS	NS	0.176580859697617	1.82616777936095	NS	0.99	NS	0.00762	Risky	NS
17	(PID1 + PPP2CB)	2	mRNA	THYM-520.6.3.N.3.62.62.2.4.1	THYM	520	6	3	N	3	62	62	2	4	1	Protective	1	0	3	Necrosis	TSM	Overexpression	2	1	1	2	3	3	4	0	1	17	0.937265637252926	0.00619479982601412	NS	0.0408969905458264	4.18027805190613	Low	NS	NS	NS	0.191193890786885	1.70839386642063	NS	0.704	NS	0.0186	Protective	NS
17	(PFKFB3 + PLA2G4A + TET2)	3	mRNA	THYM-519.6.3.N.2.0.0.1.3.3	THYM	519	6	3	N	2	0	0	1	3	3	Meaningless	0	0	4	Apoptosis/Autophagy/Ferroptosis	TSM	Underexpression	2	1	1	2	0	0	7	1	3	17	0.137799453794712	2.20236191498378	NS	0.983850100816154	0.000409749869515182	NS	NS	NS	NS	0.474964227852979	0.510403519247689	NS	0.373	NS	0.853	NS	NS
19	(OPTN + PEA15)	2	mRNA	THYM-517.6.3.N.3.1.0.3.1.3	THYM	517	6	3	N	3	1	0	3	1	3	Risky	0	1	3	Apoptosis/Autophagy/Necrosis	TSM	Overexpression	2	1	1	2	2	0	1	7	3	19	0.105415160487922	2.62164420086936	NS	0.274701975072444	1.19311573657339	NS	NS	NS	NS	0.60368781889653	0.269469558668568	NS	0.00696	Risky	0.14	NS	NS
16	(NLRC4 + P2RX7)	2	mRNA	THYM-511.6.3.N.2.0.0.1.3.2	THYM	511	6	3	N	2	0	0	1	3	2	Meaningless	0	0	4	Apoptosis/Pyroptosis	TSM	Underexpression	2	1	1	2	0	0	7	1	2	16	0.732573851227179	0.116761451392991	NS	0.440511568091172	0.59494941340624	NS	NS	NS	NS	0.423186414288866	0.641449458143049	NS	0.187	NS	0.986	NS	NS
19	(NKIRAS1 + NMNAT3)	2	mRNA	THYM-510.6.3.N.3.1.1.3.1.1	THYM	510	6	3	N	3	1	1	3	1	1	Risky	0	1	3	Necrosis	TSM	Overexpression	2	1	1	2	2	2	1	7	1	19	0.0225840230940452	5.20022050633014	High	0.261011884994077	1.26338204592902	NS	NS	NS	NS	0.577271869187433	0.310665868227147	NS	0.0197	Risky	0.666	NS	NS
19	(MKI67 + PPP1CA + PTPN2 + SLAMF1 + UXT)	5	mRNA	THYM-503.6.3.P.3.2.2.2.3.3	THYM	503	6	3	P	3	2	2	2	3	3	Protective	1	0	3	Apoptosis/Autophagy/Necrosis	TSM	Overexpression	2	1	2	2	2	2	4	1	3	19	0.0164050809513248	5.75892767172725	Low	0.206075544795081	1.59878453585313	NS	NS	NS	NS	0.721861417268702	0.126716176026265	NS	0.00583	Protective	0.192	NS	NS
20	(ALDH1A3 + CASC2 + EP300 + FSCN1 + HIPK3 + IGF2BP1 + IGF2BP2 + KLF15 + NFE2L1 + PRNP + SHC1 + SNHG14 + SYVN1 + TRPM7)	14	mRNA	THYM-50.6.3.N.3.0.62.3.1.3	THYM	50	6	3	N	3	0	62	3	1	3	Meaningless	0	0	4	Apoptosis/Autophagy/Ferroptosis	TSM	Overexpression	2	1	1	2	0	3	1	7	3	20	0.986435483957452	0.000289048238656489	NS	0.0420141001323134	4.13463608643776	Low	NS	NS	NS	0.107390666879003	2.59220604564001	NS	0.602	NS	0.326	NS	NS
15	(AATK + ARAP1 + C5AR1 + CAST + CHST15 + CLEC5A + CNN2 + CPD + ELL + FHL3 + FNDC3B + GADD45B + HIP1 + IFITM1 + IL4R + INPPL1 + KSR1 + LSINCT5 + LYN + MKRN1 + MXI1 + NFAT5 + NFIL3 + PADI2 + PCA3 + PLXNC1 + PTGS1 + PTPN18 + REL + RHBDF2 + SERPINB9 + SLC8A1 + SLCO1B1 + SP100 + SPAG9 + `SPRY4-IT1` + TP53I11 + `TTN-AS1` + VCAN + VENTX + ZBTB16 + ZDHHC3)	42	mRNA	THYM-5.6.3.N.2.0.0.1.3.1	THYM	5	6	3	N	2	0	0	1	3	1	Meaningless	0	0	4	Apoptosis	TSM	Underexpression	2	1	1	2	0	0	7	1	1	15	0.434088101226038	0.611860650592197	NS	0.311945738031242	1.02241969283005	NS	NS	NS	NS	0.599654390142958	0.275517472003194	NS	0.354	NS	0.419	NS	NS
21	(MIEN1 + MTFP1 + NAA10 + NME1 + PSMD4 + TMSB10)	6	mRNA	THYM-496.6.3.P.3.30.30.1.4.1	THYM	496	6	3	P	3	30	30	1	4	1	Risky	0	1	3	Apoptosis	TSM	Overexpression	2	1	2	2	3	3	7	0	1	21	0.954214498500793	0.00329649893838494	NS	0.0366600226756668	4.36613644144987	High	NS	NS	NS	0.101547789918885	2.6810650891822	NS	0.858	NS	0.0118	Risky	NS
25	(MERTK + TYRO3)	2	mRNA	THYM-492.6.3.N.3.0.0.1.1.5	THYM	492	6	3	N	3	0	0	1	1	5	Meaningless	0	0	4	Apoptosis/Efferocytosis/Ferroptosis/Necroptosis/Necrosis	TSM	Overexpression	2	1	1	2	0	0	7	7	5	25	0.329096871822484	0.952448354363678	NS	0.857647500387475	0.0321734531993654	NS	NS	NS	NS	0.359165005010136	0.840810728416649	NS	0.292	NS	0.884	NS	NS
15	(MCU + MEF2C + QSOX1 + SAT1)	4	mRNA	THYM-491.6.3.N.1.0.0.3.1.2	THYM	491	6	3	N	1	0	0	3	1	2	Meaningless	0	0	4	Apoptosis/Ferroptosis	TSM	Unchanged	2	1	1	1	0	0	1	7	2	15	0.81577955922441	0.0542781064128663	NS	0.0651412639056628	3.4013960867266	NS	NS	NS	NS	0.393414451695808	0.728362591560746	NS	0.714	NS	0.189	NS	NS
20	(MBTPS1 + RHOT1)	2	mRNA	THYM-490.6.3.N.3.62.69.2.4.1	THYM	490	6	3	N	3	62	69	2	4	1	Protective	1	0	3	Ferroptosis	TSM	Overexpression	2	1	1	2	3	6	4	0	1	20	0.075542040533469	3.15829503080066	NS	0.0182642251155462	5.57062646447677	Low	NS	NS	NS	0.00534663327148699	7.75829758389157	Low	0.226	NS	0.0196	Protective	NS
19	(MARK4 + MEGF6 + SGMS2 + ZNF667)	4	mRNA	THYM-489.6.3.N.3.71.0.2.4.1	THYM	489	6	3	N	3	71	0	2	4	1	Protective	3	0	1	Apoptosis	TSM	Overexpression	2	1	1	2	8	0	4	0	1	19	0.233248473988738	1.42094165183334	NS	0.0619616602057819	3.48408356653332	NS	NS	NS	NS	0.172092753268269	1.86461807295392	NS	0.0093	Protective	0.00542	Protective	NS
17	(LRR1 + MC4R + PRKD2 + RELL2)	4	mRNA	THYM-487.6.3.P.3.2.2.2.3.1	THYM	487	6	3	P	3	2	2	2	3	1	Protective	1	0	3	Necrosis	TSM	Overexpression	2	1	2	2	2	2	4	1	1	17	0.042078820657242	4.13203098814802	Low	0.624885637011068	0.239060305308164	NS	NS	NS	NS	0.54133302065191	0.373074744736813	NS	0.00502	Protective	0.197	NS	NS
14	(LINC01278 + NTF4 + SCAP + `TPT1-AS1`)	4	mRNA	THYM-486.6.3.N.3.69.0.3.4.1	THYM	486	6	3	N	3	69	0	3	4	1	Protective	2	0	2	Autophagy	TSM	Overexpression	2	1	1	2	6	0	1	0	1	14	0.197423614320832	1.66133171463662	NS	0.0567791211102178	3.62905284467613	NS	NS	NS	NS	0.0552983948735235	3.67306534180174	NS	0.113	NS	0.00586	Protective	NS
18	(LILRB1 + NOD2)	2	mRNA	THYM-485.6.3.N.2.1.1.2.3.3	THYM	485	6	3	N	2	1	1	2	3	3	Risky	0	1	3	Apoptosis/Autophagy/Necrosis	TSM	Underexpression	2	1	1	2	2	2	4	1	3	18	0.0167375016612367	5.72369180328066	High	0.232022054489636	1.42842253318157	NS	NS	NS	NS	0.585491113032797	0.297441057328338	NS	0.0129	Risky	0.299	NS	NS
15	(LIF + TGFA + TIRAP + TNFAIP8L3 + ZFP36L1)	5	mRNA	THYM-484.6.3.N.1.0.0.3.1.2	THYM	484	6	3	N	1	0	0	3	1	2	Meaningless	0	0	4	Apoptosis/Necrosis	TSM	Unchanged	2	1	1	1	0	0	1	7	2	15	0.293009895512931	1.10573982006256	NS	0.476653210903563	0.506510815531372	NS	NS	NS	NS	0.637472914777033	0.22206244170877	NS	0.472	NS	0.579	NS	NS
13	(IQGAP2 + PBX2)	2	mRNA	THYM-473.6.3.N.1.62.0.2.4.1	THYM	473	6	3	N	1	62	0	2	4	1	Protective	1	0	3	Apoptosis	TSM	Unchanged	2	1	1	1	3	0	4	0	1	13	0.604059008157894	0.268917262427223	NS	0.232232925110986	1.42713287603233	NS	NS	NS	NS	0.928836499610005	0.00797606198667053	NS	0.382	NS	0.0176	Protective	NS
15	(AKR1C1 + NDFIP1 + PDSS2 + TRIM36)	4	mRNA	THYM-47.6.3.N.3.62.62.3.4.2	THYM	47	6	3	N	3	62	62	3	4	2	Protective	1	0	3	Apoptosis/Ferroptosis	TSM	Overexpression	2	1	1	2	3	3	1	0	2	15	0.349762741003229	0.874317745476443	NS	0.0226624884317495	5.1941919751989	Low	NS	NS	NS	0.240898621237987	1.37532766959885	NS	0.684	NS	0.00623	Protective	NS
17	(ILK + ITGB3 + LITAF + LRRK2 + RARA + ZFP36)	6	mRNA	THYM-469.6.3.N.2.0.0.1.3.3	THYM	469	6	3	N	2	0	0	1	3	3	Meaningless	0	0	4	Apoptosis/Autophagy/Necrosis	TSM	Underexpression	2	1	1	2	0	0	7	1	3	17	0.319683409389067	0.99024128538613	NS	0.448579728389684	0.574238043449428	NS	NS	NS	NS	0.687857198190091	0.161414879913105	NS	0.465	NS	0.757	NS	NS
12	(IL2RG + ISG20 + SPOCD1)	3	mRNA	THYM-468.6.3.P.1.0.0.2.3.1	THYM	468	6	3	P	1	0	0	2	3	1	Meaningless	0	0	4	Apoptosis	TSM	Unchanged	2	1	2	1	0	0	4	1	1	12	0.209383539616856	1.57568355590692	NS	0.618090928086874	0.248559897582511	NS	NS	NS	NS	0.462863698543415	0.538960861239653	NS	0.475	NS	0.925	NS	NS
15	(IGF1R + TGFB2)	2	mRNA	THYM-464.6.3.N.3.0.0.3.2.4	THYM	464	6	3	N	3	0	0	3	2	4	Meaningless	0	0	4	Anoikis/Apoptosis/Autophagy/Cellular senescence	TSM	Overexpression	2	1	1	2	0	0	1	4	4	15	0.311956221693263	1.02237539079777	NS	0.432935644966648	0.614935208540848	NS	NS	NS	NS	0.253715935761043	1.30272573853341	NS	0.532	NS	0.41	NS	NS
18	(ICAM3 + RAC2 + SAP30 + WAS)	4	mRNA	THYM-462.6.3.P.2.0.2.3.1.1	THYM	462	6	3	P	2	0	2	3	1	1	Meaningless	0	0	4	Apoptosis	TSM	Underexpression	2	1	2	2	0	2	1	7	1	18	0.00880106524854707	6.86275697886468	Low	0.143307798394212	2.14207650273224	NS	NS	NS	NS	0.579242493500467	0.307460868560362	NS	0.144	NS	0.495	NS	NS
18	(ICAM1 + TLR3)	2	mRNA	THYM-461.6.3.N.3.0.0.3.1.4	THYM	461	6	3	N	3	0	0	3	1	4	Meaningless	0	0	4	Apoptosis/Autophagy/Pyroptosis/Necrosis	TSM	Overexpression	2	1	1	2	0	0	1	7	4	18	0.249013359951419	1.32883061051709	NS	0.747623528442876	0.103538833377568	NS	NS	NS	NS	0.868820190353773	0.0272769265919861	NS	0.106	NS	0.688	NS	NS
18	(AKAP12 + COL2A1 + CYP1B1 + EDNRA + RGS5 + SLC38A2 + USP2)	7	mRNA	THYM-46.6.3.N.3.62.62.2.4.2	THYM	46	6	3	N	3	62	62	2	4	2	Protective	1	0	3	Apoptosis/Necrosis	TSM	Overexpression	2	1	1	2	3	3	4	0	2	18	0.163736573558452	1.93937350994264	NS	0.0393242935629988	4.24680297248857	Low	NS	NS	NS	0.0508071031848674	3.81462083739594	NS	0.226	NS	0.00632	Protective	NS
21	(HSPA5 + PANX1)	2	mRNA	THYM-458.6.3.N.3.0.0.2.1.4	THYM	458	6	3	N	3	0	0	2	1	4	Meaningless	0	0	4	Apoptosis/Autophagy/Ferroptosis/Necroptosis	TSM	Overexpression	2	1	1	2	0	0	4	7	4	21	0.546028199761744	0.364480771164307	NS	0.89192468325098	0.0184604399317741	NS	NS	NS	NS	0.828544626982622	0.04690192046667	NS	0.934	NS	0.323	NS	NS
18	(HJURP + POLE2)	2	mRNA	THYM-454.6.3.P.3.2.2.2.3.2	THYM	454	6	3	P	3	2	2	2	3	2	Protective	1	0	3	Apoptosis/Ferroptosis	TSM	Overexpression	2	1	2	2	2	2	4	1	2	18	0.036408899133609	4.37784982440763	Low	0.592980098017427	0.285714285714286	NS	NS	NS	NS	0.534914649720657	0.385046656398143	NS	0.00449	Protective	0.545	NS	NS
14	(FZD5 + SDC1)	2	mRNA	THYM-448.6.3.N.3.0.0.3.2.3	THYM	448	6	3	N	3	0	0	3	2	3	Meaningless	0	0	4	Apoptosis/Cellular senescence/Necrosis	TSM	Overexpression	2	1	1	2	0	0	1	4	3	14	0.341572624014057	0.904519974784113	NS	0.415434168143057	0.663195230151505	NS	NS	NS	NS	0.523814998200178	0.40637533691153	NS	0.771	NS	0.218	NS	NS
16	(FOXM1 + IRF3)	2	mRNA	THYM-444.6.3.P.3.0.0.2.3.4	THYM	444	6	3	P	3	0	0	2	3	4	Meaningless	0	0	4	Apoptosis/Autophagy/Cellular senescence/Necrosis	TSM	Overexpression	2	1	2	2	0	0	4	1	4	16	0.170462251638773	1.87887337180941	NS	0.60561900605428	0.266603975199423	NS	NS	NS	NS	0.831492392232555	0.0452786957266711	NS	0.0524	NS	0.669	NS	NS
15	(FOXC1 + KDM3B + PCDH7 + SGK2)	4	mRNA	THYM-441.6.3.N.3.0.7.2.4.2	THYM	441	6	3	N	3	0	7	2	4	2	Meaningless	0	0	4	Autophagy/Ferroptosis	TSM	Overexpression	2	1	1	2	0	3	4	0	2	15	0.464355516487527	0.535375733106553	NS	0.296225255153892	1.09111065255885	NS	NS	NS	NS	0.0115426333614188	6.37980160405247	Low	0.757	NS	0.233	NS	NS
18	(AIFM2 + STEAP1)	2	mRNA	THYM-44.6.3.N.3.1.0.2.2.2	THYM	44	6	3	N	3	1	0	2	2	2	Risky	0	1	3	Apoptosis/Ferroptosis	TSM	Overexpression	2	1	1	2	2	0	4	4	2	18	0.272642578551182	1.20340304527013	NS	0.747623528442876	0.103538833377568	NS	NS	NS	NS	0.196817897270172	1.66583079261545	NS	0.0158	Risky	0.272	NS	NS
14	(FGFR1 + PEBP1 + PGRMC1 + WWTR1)	4	mRNA	THYM-437.6.3.N.3.0.0.2.4.4	THYM	437	6	3	N	3	0	0	2	4	4	Meaningless	0	0	4	Apoptosis/Autophagy/Cellular senescence/Ferroptosis	TSM	Overexpression	2	1	1	2	0	0	4	0	4	14	0.925647048746206	0.00870916158609935	NS	0.306463347807592	1.04585631837605	NS	NS	NS	NS	0.227389205446744	1.45711818097213	NS	0.61	NS	0.26	NS	NS
18	(FGF2 + PDGFB)	2	mRNA	THYM-435.6.3.N.3.0.0.3.1.4	THYM	435	6	3	N	3	0	0	3	1	4	Meaningless	0	0	4	Anoikis/Apoptosis/Cellular senescence/Necrosis	TSM	Overexpression	2	1	1	2	0	0	1	7	4	18	0.118844948921103	2.43247731761319	NS	0.295025029451722	1.09654752126686	NS	NS	NS	NS	0.235907953594829	1.40488151022021	NS	0.143	NS	0.526	NS	NS
8	(FCGBP + FLOT2)	2	mRNA	THYM-434.6.3.N.3.0.0.3.4.1	THYM	434	6	3	N	3	0	0	3	4	1	Meaningless	0	0	4	Necroptosis	TSM	Overexpression	2	1	1	2	0	0	1	0	1	8	0.246695921874091	1.3419184897891	NS	0.730993396439373	0.118201460492848	NS	NS	NS	NS	0.664929522926037	0.187590634000264	NS	0.382	NS	0.932	NS	NS
15	(FBXO4 + TACC3)	2	mRNA	THYM-432.6.3.P.3.0.2.2.3.1	THYM	432	6	3	P	3	0	2	2	3	1	Meaningless	0	0	4	Cellular senescence	TSM	Overexpression	2	1	2	2	0	2	4	1	1	15	0.0284205541254092	4.80237369022739	Low	0.509314493012092	0.435475230844652	NS	NS	NS	NS	0.885812563219913	0.0206223338104	NS	0.212	NS	0.82	NS	NS
14	(FAT1 + MIR22HG + NLRX1 + SLC16A4)	4	mRNA	THYM-430.6.3.N.3.0.0.3.2.3	THYM	430	6	3	N	3	0	0	3	2	3	Meaningless	0	0	4	Apoptosis/Autophagy/Pyroptosis	TSM	Overexpression	2	1	1	2	0	0	1	4	3	14	0.575603455290485	0.313396405509821	NS	0.206471129410282	1.59599902953307	NS	NS	NS	NS	0.787389930158266	0.0727388824903777	NS	0.871	NS	0.276	NS	NS
19	(F8 + FFAR4 + GSTA4 + IL13RA1 + LDLRAD3 + `LIFR-AS1` + PARP14 + PBX1 + SLC1A3 + SLCO2A1 + TEX9 + THEM4)	12	mRNA	THYM-429.6.3.N.3.1.1.3.1.1	THYM	429	6	3	N	3	1	1	3	1	1	Risky	0	1	3	Apoptosis	TSM	Overexpression	2	1	1	2	2	2	1	7	1	19	0.0201987898873536	5.39463152383545	High	0.283118968208984	1.15205696627704	NS	NS	NS	NS	0.975199071639767	0.000966486199108441	NS	0.00867	Risky	0.377	NS	NS
14	(EPHA2 + GABARAPL1 + GPX3)	3	mRNA	THYM-424.6.3.N.3.0.0.2.4.4	THYM	424	6	3	N	3	0	0	2	4	4	Meaningless	0	0	4	Apoptosis/Autophagy/Ferroptosis/Pyroptosis	TSM	Overexpression	2	1	1	2	0	0	4	0	4	14	0.888139496161595	0.0197848973387746	NS	0.253169123780954	1.30573052837547	NS	NS	NS	NS	0.532485525149275	0.389646024145559	NS	0.867	NS	0.342	NS	NS
16	(AIF1 + ANXA2R + ATG4D + CCNF + PINX1 + PRDX2 + RBM8A + `RHPN1-AS1` + RPA3 + RPS19 + SNHG3 + UCP2 + USF1)	13	mRNA	THYM-42.6.3.P.3.0.2.2.3.2	THYM	42	6	3	P	3	0	2	2	3	2	Meaningless	0	0	4	Apoptosis/Autophagy	TSM	Overexpression	2	1	2	2	0	2	4	1	2	16	0.0346410259033381	4.46278249293961	Low	0.525282721765125	0.403508771929824	NS	NS	NS	NS	0.638419868747549	0.2208146856051	NS	0.0902	NS	0.953	NS	NS
14	(AHR + APP + BMPR2 + CD40 + COL1A1 + CTSL + DAB2IP + HES1 + HSPA1B + HTT + HYAL1 + IL12A + IL6ST + IRS2 + KRT18 + LTBP1 + MITF + NOD1 + SMURF1 + TAB3 + TGM2 + TNFRSF10B + TNFRSF12A + TNFSF12 + TRIM32)	25	mRNA	THYM-41.6.3.N.3.0.0.3.2.3	THYM	41	6	3	N	3	0	0	3	2	3	Meaningless	0	0	4	Apoptosis/Autophagy/Necrosis	TSM	Overexpression	2	1	1	2	0	0	1	4	3	14	0.866934697278767	0.0280741149865891	NS	0.387423067826739	0.747014623310094	NS	NS	NS	NS	0.962194306528818	0.00224677457029184	NS	0.517	NS	0.725	NS	NS
16	(AGO4 + DUSP1 + FURIN + KLF6 + LINC00858 + LOXL3 + LRG1 + NCAM1 + NR4A2 + NUMB + PFKFB4 + RALB + S1PR1 + SOCS3 + SORL1)	15	mRNA	THYM-38.6.3.N.2.0.0.1.3.2	THYM	38	6	3	N	2	0	0	1	3	2	Meaningless	0	0	4	Apoptosis/Autophagy	TSM	Underexpression	2	1	1	2	0	0	7	1	2	16	0.359982599042244	0.837953948151175	NS	0.908648931891385	0.0131659265272916	NS	NS	NS	NS	0.668891980820614	0.182900940027956	NS	0.777	NS	0.498	NS	NS
12	(AFF4 + AKAP11 + AOC3 + ARL3 + ARSB + ATP6AP2 + CAMSAP2 + CDC14A + CHD2 + COL6A1 + CSDE1 + CTSA + DLG5 + DVL1 + EFEMP2 + EIF4G3 + ENPP1 + FAM225B + FAT4 + FNBP1L + FNDC3A + GAS8 + GFRA1 + GLI3 + GOLGA2 + HSPG2 + KDELR2 + KIFC3 + LEPR + LINC00941 + LLGL2 + LRP6 + MACF1 + MAGT1 + MAP1B + MYO10 + MYO1B + MYO1C + NAGLU + NPC1 + NR1D2 + PACRG + PI4K2A + PIP4K2C + PKD2 + PMEPA1 + POFUT1 + PRRX1 + PSAP …	73	mRNA	THYM-35.6.3.N.3.0.0.3.2.1	THYM	35	6	3	N	3	0	0	3	2	1	Meaningless	0	0	4	Autophagy	TSM	Overexpression	2	1	1	2	0	0	1	4	1	12	0.628624548538331	0.233930589118195	NS	0.201587639610163	1.63083467883914	NS	NS	NS	NS	0.215384218986161	1.53486193559698	NS	0.691	NS	0.264	NS	NS
19	(ADORA2B + AQP1 + ARID5B + COL1A2 + LETMD1 + RCN1 + SIGLEC15 + SMURF2 + TOMM20 + VTN + ZDHHC1)	11	mRNA	THYM-34.6.3.N.3.0.62.3.1.2	THYM	34	6	3	N	3	0	62	3	1	2	Meaningless	0	0	4	Apoptosis/Pyroptosis	TSM	Overexpression	2	1	1	2	0	3	1	7	2	19	0.142518880067875	2.1505494324475	NS	0.0374529915800741	4.32969340011614	Low	NS	NS	NS	0.115040513500763	2.48357482138986	NS	0.822	NS	0.239	NS	NS
16	(ADM + CCR1 + GPR132 + MAP3K8 + OSCAR + PREX1 + REPS2 + SLC7A7 + TLR6)	9	mRNA	THYM-33.6.3.N.2.1.1.2.3.1	THYM	33	6	3	N	2	1	1	2	3	1	Risky	0	1	3	Apoptosis	TSM	Underexpression	2	1	1	2	2	2	4	1	1	16	0.0158723224544675	5.81696362232542	High	0.232022054489636	1.42842253318157	NS	NS	NS	NS	0.275516712755801	1.18907255508639	NS	0.00234	Risky	0.0912	NS	NS
18	(ADAMTS7 + ARHGEF12 + C1QL4 + C1QTNF5 + C1QTNF9B + CD83 + CDH11 + CELSR1 + EDNRB + FST + GGT3P + HAS3 + HYAL2 + IL1R1 + ITGA1 + LIPH + MRAS + MSR1 + NCSTN + NPHP1 + NPNT + NR2F1 + NUB1 + PELI3 + PLVAP + PROCR + SETD4 + SLC22A5 + SPINT2 + TSPAN12)	30	mRNA	THYM-31.6.3.N.3.0.62.3.1.1	THYM	31	6	3	N	3	0	62	3	1	1	Meaningless	0	0	4	Necrosis	TSM	Overexpression	2	1	1	2	0	3	1	7	1	18	0.19639679600784	1.66896817432394	NS	0.0469533610148852	3.94705898159344	Low	NS	NS	NS	0.0690395206810125	3.3057096172027	NS	0.756	NS	0.332	NS	NS
15	(AATBC + AATF + ACTB + ASRGL1 + CCL18 + CD247 + CD6 + CD7 + CD8A + CDK5 + CKS1B + DPP3 + EXOSC5 + FAM72A + HINT2 + `HOXA10-AS` + LAGE3 + LINC01550 + MCM2 + MCTS1 + MTCH2 + MTHFD1 + MYB + NDUFS6 + PKN1 + POLG + POMP + PPIA + PRIM1 + PSMA5 + PSMA6 + PSMB8 + RAD54B + RASSF6 + RASSF7 + RDM1 + REG4 + RFC2 + ROMO1 + RPS27 + RPS6 + SEC61G + SH2D1A + SNHG9 + SUPV3L1 + TFF3 + TRAF3IP3 + UQCRH + WRAP53)	49	mRNA	THYM-3.6.3.P.3.0.2.2.3.1	THYM	3	6	3	P	3	0	2	2	3	1	Meaningless	0	0	4	Apoptosis	TSM	Overexpression	2	1	2	2	0	2	4	1	1	15	0.0154344481143196	5.8661869186819	Low	0.426588142335487	0.632094321041995	NS	NS	NS	NS	0.825454605651582	0.04863563613737	NS	0.199	NS	0.871	NS	NS
18	(ADAM28 + ANG + CASP9 + MYO6 + P2RY12)	5	mRNA	THYM-29.6.3.N.3.1.0.3.1.2	THYM	29	6	3	N	3	1	0	3	1	2	Risky	0	1	3	Apoptosis/Autophagy	TSM	Overexpression	2	1	1	2	2	0	1	7	2	18	0.0824433129853821	3.01606444140053	NS	0.847193757978256	0.037133371426897	NS	NS	NS	NS	0.562616922919465	0.33519337844663	NS	0.00593	Risky	0.349	NS	NS
17	(ADA + AIP + ANXA11 + BCL2L12 + BLM + CCNA2 + CDC20 + CDC25C + CDC45 + CDCA2 + CDCA3 + CDCA5 + CDCA8 + CDKN3 + CENPH + CENPO + CENPU + CENPW + CEP55 + CHAF1B + CHRNA3 + CHRNB4 + DEPDC1B + DGKA + DHFR + DLGAP5 + ENO2 + EPHB6 + ESPL1 + EXO1 + FAM111B + FANCI + FEN1 + GINS2 + GTSE1 + HMGB2 + ILF2 + KIF11 + KIF15 + KIF4A + KNSTRN + KNTC1 + LCK + MAD2L2 + MCM10 + MCM6 + MZB1 + NAIF1 + NCAPG + NCAPH + …	73	mRNA	THYM-27.6.3.P.3.2.2.2.3.1	THYM	27	6	3	P	3	2	2	2	3	1	Protective	1	0	3	Apoptosis	TSM	Overexpression	2	1	2	2	2	2	4	1	1	17	0.0337695495336072	4.50633379259373	Low	0.583250370272971	0.301009301405106	NS	NS	NS	NS	0.49146675248403	0.473313472974047	NS	0.0069	Protective	0.448	NS	NS
13	(ACOT7 + DECR1 + NSUN5 + PHKG2)	4	mRNA	THYM-23.6.3.P.3.0.0.2.3.1	THYM	23	6	3	P	3	0	0	2	3	1	Meaningless	0	0	4	Ferroptosis	TSM	Overexpression	2	1	2	2	0	0	4	1	1	13	0.15494115491151	2.02291791944543	NS	0.566403178761693	0.328737944484338	NS	NS	NS	NS	0.789275987442701	0.0714230441432933	NS	0.333	NS	0.931	NS	NS
17	(ABO + ADARB1 + AMFR + APLP2 + ARMCX1 + ATAD1 + CAT + CCDC8 + CES2 + CPE + CPEB1 + CXXC4 + DCBLD2 + FHL1 + GULP1 + HCG11 + KMT2A + LINC00667 + NCOA1 + NISCH + PAX9 + PDZD2 + POLR2A + PRDM5 + PREX2 + RASSF8 + RECK + RHOBTB2 + RHOU + SERINC3 + SERPINB5 + SLC12A2 + SMARCA1 + THRA + TLE4 + VAMP2 + ZBTB10 + ZNF677)	38	mRNA	THYM-20.6.3.N.3.62.69.3.4.1	THYM	20	6	3	N	3	62	69	3	4	1	Protective	1	0	3	Apoptosis	TSM	Overexpression	2	1	1	2	3	6	1	0	1	17	0.872728486573138	0.0256620237185232	NS	0.0260307613448523	4.95397437182587	Low	NS	NS	NS	0.0404027914859394	4.20088907706579	Low	0.426	NS	0.00443	Protective	NS
14	(ABL1 + PLA2R1)	2	mRNA	THYM-19.6.3.N.3.0.0.2.4.4	THYM	19	6	3	N	3	0	0	2	4	4	Meaningless	0	0	4	Apoptosis/Autophagy/Cellular senescence/Pyroptosis	TSM	Overexpression	2	1	1	2	0	0	4	0	4	14	0.60849314770984	0.262375037080992	NS	0.063302477024153	3.44867553081242	NS	NS	NS	NS	0.189063286106014	1.72490188109329	NS	0.813	NS	0.112	NS	NS
18	(EGR1 + NGFR)	2	mRNA	THYM-187.6.3.N.3.0.0.3.1.4	THYM	187	6	3	N	3	0	0	3	1	4	Meaningless	0	0	4	Apoptosis/Autophagy/Necroptosis/Necrosis	TSM	Overexpression	2	1	1	2	0	0	1	7	4	18	0.663136923087376	0.189735411975111	NS	0.521479683775908	0.410965851886057	NS	NS	NS	NS	0.956352254810407	0.00299555341291401	NS	0.627	NS	0.592	NS	NS
15	(EGLN3 + ENDOG + GAPDH + PDCD1 + SIRT4)	5	mRNA	THYM-186.6.3.P.3.0.0.2.3.3	THYM	186	6	3	P	3	0	0	2	3	3	Meaningless	0	0	4	Apoptosis/Autophagy/Necrosis	TSM	Overexpression	2	1	2	2	0	0	4	1	3	15	0.0907476813501117	2.86105997345135	NS	0.75238819165423	0.0995351460262091	NS	NS	NS	NS	0.309248491304695	1.03388262820362	NS	0.165	NS	0.685	NS	NS
17	(EGFR + ERBB2)	2	mRNA	THYM-185.6.3.N.3.0.62.3.3.6	THYM	185	6	3	N	3	0	62	3	3	6	Meaningless	0	0	4	Anoikis/Apoptosis/Autophagy/Cellular senescence/Ferroptosis/Necrosis	TSM	Overexpression	2	1	1	2	0	3	1	1	6	17	0.524146563498475	0.405726520163416	NS	0.0481964817455397	3.90312144632374	Low	NS	NS	NS	0.217571012094185	1.52032041005916	NS	0.915	NS	0.0759	NS	NS
20	(EEF1B2 + RAD51C)	2	mRNA	THYM-184.6.3.P.3.2.64.2.3.1	THYM	184	6	3	P	3	2	64	2	3	1	Protective	1	0	3	Cellular senescence	TSM	Overexpression	2	1	2	2	2	5	4	1	1	20	0.000536318015422754	11.9849544987824	Low	0.00970628249872096	6.68802228412256	Low	NS	NS	NS	0.262500311576738	1.2555225705576	NS	0.0246	Protective	0.242	NS	NS
15	(EDA + EDAR)	2	mRNA	THYM-183.6.3.N.3.69.0.3.4.2	THYM	183	6	3	N	3	69	0	3	4	2	Protective	2	0	2	Apoptosis/Necrosis	TSM	Overexpression	2	1	1	2	6	0	1	0	2	15	0.725436129030705	0.123343482229441	NS	0.0737812100858255	3.19682869703461	NS	NS	NS	NS	0.0890473894936801	2.89151073723568	NS	0.169	NS	0.00534	Protective	NS
22	(DUSP3 + PARM1)	2	mRNA	THYM-181.6.3.N.3.31.1.3.1.1	THYM	181	6	3	N	3	31	1	3	1	1	Risky	0	2	2	Apoptosis	TSM	Overexpression	2	1	1	2	5	2	1	7	1	22	0.0138296304106745	6.05976221599676	High	0.203786494623079	1.61502773873948	NS	NS	NS	NS	0.845243402799619	0.0380995373093998	NS	0.00149	Risky	0.0061	Risky	NS
18	(DMD + TRPC3)	2	mRNA	THYM-178.6.3.N.3.1.0.3.1.2	THYM	178	6	3	N	3	1	0	3	1	2	Risky	0	1	3	Apoptosis/Necrosis	TSM	Overexpression	2	1	1	2	2	0	1	7	2	18	0.154848776329789	2.02382379462126	NS	0.360854333453486	0.834917821550975	NS	NS	NS	NS	0.646724639851733	0.210054565044886	NS	0.0143	Risky	0.121	NS	NS
13	(DDT + HMHB1 + NDUFS3 + USE1)	4	mRNA	THYM-176.6.3.P.3.0.0.2.3.1	THYM	176	6	3	P	3	0	0	2	3	1	Meaningless	0	0	4	Necrosis	TSM	Overexpression	2	1	2	2	0	0	4	1	1	13	0.113822319997177	2.5003317352269	NS	0.863024063294081	0.0297652028879829	NS	NS	NS	NS	0.82746364044147	0.0475046801349099	NS	0.118	NS	0.886	NS	NS
11	(CYP17A1 + KITLG + PIP4K2B + SEC62 + STK38L + TRIM23 + VPS35 + ZSCAN18 + ZYG11B)	9	mRNA	THYM-171.6.3.N.3.62.0.3.4.1	THYM	171	6	3	N	3	62	0	3	4	1	Protective	1	0	3	Autophagy	TSM	Overexpression	2	1	1	2	3	0	1	0	1	11	0.714501238377801	0.133822465059904	NS	0.145821689547664	2.1154237175978	NS	NS	NS	NS	0.0908201805805204	2.85977536774599	NS	0.467	NS	0.00994	Protective	NS
12	(ABI3BP + ATF7IP + ATOH8 + BMPR1A + CFB + CRTC1 + DIP2C + EML4 + FAM13A + GLB1 + MORC3 + NFIX + OXTR + RNF114 + RRAD + S100A13 + SUN1 + TBX2 + ZMYND11)	19	mRNA	THYM-17.6.3.N.3.0.0.3.2.1	THYM	17	6	3	N	3	0	0	3	2	1	Meaningless	0	0	4	Cellular senescence	TSM	Overexpression	2	1	1	2	0	0	1	4	1	12	0.551750541408498	0.354190464605748	NS	0.0524768604376216	3.76050075640202	NS	NS	NS	NS	0.315883063110692	1.00591669773593	NS	0.751	NS	0.227	NS	NS
20	(CXCL6 + FRZB)	2	mRNA	THYM-168.6.3.N.3.64.71.4.4.1	THYM	168	6	3	N	3	64	71	4	4	1	Protective	2	0	2	Apoptosis	TSM	Overexpression	2	1	1	2	5	8	0	0	1	20	0.0215611193766385	5.28085808441406	Low	0.0206401481933104	5.35692402636045	Low	NS	NS	NS	0.0430455690401383	4.09361163919727	Low	0.0177	Protective	0.0103	Protective	NS
12	(CX3CR1 + EIF2AK2)	2	mRNA	THYM-167.6.3.N.1.0.62.3.4.3	THYM	167	6	3	N	1	0	62	3	4	3	Meaningless	0	0	4	Apoptosis/Autophagy/Necrosis	TSM	Unchanged	2	1	1	1	0	3	1	0	3	12	0.603662516146165	0.269507233069992	NS	0.0499275137964192	3.84389151977272	Low	NS	NS	NS	0.551638236032874	0.354390498420039	NS	0.56	NS	0.263	NS	NS
18	(CX3CL1 + SPARC)	2	mRNA	THYM-166.6.3.N.3.0.0.2.2.4	THYM	166	6	3	N	3	0	0	2	2	4	Meaningless	0	0	4	Apoptosis/Autophagy/Ferroptosis/Necrosis	TSM	Overexpression	2	1	1	2	0	0	4	4	4	18	0.372420318207065	0.795572854690762	NS	0.890918372922176	0.0188079913065286	NS	NS	NS	NS	0.364976716397931	0.820696116291277	NS	0.239	NS	0.527	NS	NS
15	(CTSZ + GDF15 + NEK6)	3	mRNA	THYM-164.6.3.N.1.0.0.3.1.2	THYM	164	6	3	N	1	0	0	3	1	2	Meaningless	0	0	4	Apoptosis/Cellular senescence	TSM	Unchanged	2	1	1	1	0	0	1	7	2	15	0.425673264626532	0.634599293496132	NS	0.302553498780749	1.06290525059098	NS	NS	NS	NS	0.9316920677892	0.00734725745368918	NS	0.461	NS	0.51	NS	NS
18	(CTSD + WNT5A)	2	mRNA	THYM-162.6.3.N.3.0.0.3.1.4	THYM	162	6	3	N	3	0	0	3	1	4	Meaningless	0	0	4	Apoptosis/Autophagy/Cellular senescence/Necrosis	TSM	Overexpression	2	1	1	2	0	0	1	7	4	18	0.650570976277566	0.205181025439895	NS	0.400079435693539	0.708087535680305	NS	NS	NS	NS	0.394240797214296	0.725822015529352	NS	0.944	NS	0.293	NS	NS
16	(CTNNB1 + MMP2 + SP1 + YAP1)	4	mRNA	THYM-161.6.3.N.3.0.0.2.3.5	THYM	161	6	3	N	3	0	0	2	3	5	Meaningless	0	0	4	Anoikis/Apoptosis/Autophagy/Ferroptosis/Necrosis	TSM	Overexpression	2	1	1	2	0	0	4	1	5	16	0.595850467233012	0.281299918539256	NS	0.199844251865002	1.64351226426447	NS	NS	NS	NS	0.85173090311855	0.0349354889323921	NS	0.995	NS	0.203	NS	NS
16	(CPEB4 + EGLN1 + MAFG)	3	mRNA	THYM-157.6.3.N.2.0.0.1.3.2	THYM	157	6	3	N	2	0	0	1	3	2	Meaningless	0	0	4	Apoptosis/Ferroptosis	TSM	Underexpression	2	1	1	2	0	0	7	1	2	16	0.140923825569114	2.16784247687127	NS	0.979470974274438	0.000662143935634152	NS	NS	NS	NS	0.702837272469194	0.14553710644035	NS	0.423	NS	0.457	NS	NS
21	(COX5A + HSPH1 + IL21R)	3	mRNA	THYM-156.6.3.P.3.34.4.2.4.1	THYM	156	6	3	P	3	34	4	2	4	1	Risky	0	2	2	Apoptosis	TSM	Overexpression	2	1	2	2	6	3	4	0	1	21	0.559095833004023	0.34127214770179	NS	0.628314829202046	0.234352908356598	NS	NS	NS	NS	0.0181484047936715	5.58176680945179	High	0.715	NS	0.0312	Risky	NS
12	ZMPSTE24	1	mRNA	THYM-1524.6.3.N.3.0.0.2.4.2	THYM	1524	6	3	N	3	0	0	2	4	2	Meaningless	0	0	4	Autophagy/Cellular senescence	TSM	Overexpression	2	1	1	2	0	0	4	0	2	12	0.706577927499555	0.141719112912533	NS	0.153695371150571	2.03518610646285	NS	NS	NS	NS	0.899560850843981	0.0159305091556512	NS	0.736	NS	0.0997	NS	NS
21	ZKSCAN3	1	mRNA	THYM-1523.6.3.N.3.62.69.2.4.2	THYM	1523	6	3	N	3	62	69	2	4	2	Protective	1	0	3	Autophagy/Cellular senescence	TSM	Overexpression	2	1	1	2	3	6	4	0	2	21	0.161475269616998	1.96035581679508	NS	0.0469449798375416	3.94735935785995	Low	NS	NS	NS	0.0265097658594007	4.92245860898844	Low	0.0758	NS	0.012	Protective	NS
19	ZEB2	1	mRNA	THYM-1520.6.3.N.2.0.0.1.3.5	THYM	1520	6	3	N	2	0	0	1	3	5	Meaningless	0	0	4	Anoikis/Apoptosis/Autophagy/Cellular senescence/Pyroptosis	TSM	Underexpression	2	1	1	2	0	0	7	1	5	19	0.236030723325708	1.40414542108767	NS	0.481479987850057	0.4955092612088	NS	NS	NS	NS	0.173391369545416	1.85337501744477	NS	0.105	NS	0.775	NS	NS
14	(CLDN1 + FN1 + ITGB1 + LRP1 + NRP1)	5	mRNA	THYM-152.6.3.N.3.0.62.3.4.4	THYM	152	6	3	N	3	0	62	3	4	4	Meaningless	0	0	4	Anoikis/Apoptosis/Autophagy/Necrosis	TSM	Overexpression	2	1	1	2	0	3	1	0	4	14	0.174576469020984	1.84319898505219	NS	0.0420141001323134	4.13463608643776	Low	NS	NS	NS	0.361933244236514	0.831174103853705	NS	0.858	NS	0.222	NS	NS
18	VWF	1	mRNA	THYM-1512.6.3.N.3.0.0.3.1.4	THYM	1512	6	3	N	3	0	0	3	1	4	Meaningless	0	0	4	Apoptosis/Autophagy/NETosis/Necrosis	TSM	Overexpression	2	1	1	2	0	0	1	7	4	18	0.344624278492651	0.893153089718181	NS	0.863024063294081	0.029765202887983	NS	NS	NS	NS	0.687048195263284	0.162299491060223	NS	0.12	NS	0.362	NS	NS
8	VSIG4	1	mRNA	THYM-1510.6.3.N.1.0.0.3.4.2	THYM	1510	6	3	N	1	0	0	3	4	2	Meaningless	0	0	4	Apoptosis/Pyroptosis	TSM	Unchanged	2	1	1	1	0	0	1	0	2	8	0.34908292220397	0.876788035777197	NS	0.851959027713217	0.034826813429149	NS	NS	NS	NS	0.382512604151025	0.762611147174054	NS	0.0775	NS	0.384	NS	NS
17	VEGFA	1	mRNA	THYM-1509.6.3.N.1.0.0.2.2.4	THYM	1509	6	3	N	1	0	0	2	2	4	Meaningless	0	0	4	Apoptosis/Autophagy/Pyroptosis/Necrosis	TSM	Unchanged	2	1	1	1	0	0	4	4	4	17	0.570597684623493	0.321683484473726	NS	0.368272622494234	0.80948476983031	NS	NS	NS	NS	0.275157912600999	1.19085126843204	NS	0.495	NS	0.875	NS	NS
20	UHRF1	1	mRNA	THYM-1501.6.3.P.3.2.2.2.3.4	THYM	1501	6	3	P	3	2	2	2	3	4	Protective	1	0	3	Apoptosis/Autophagy/Cellular senescence/Ferroptosis	TSM	Overexpression	2	1	2	2	2	2	4	1	4	20	0.00634210356827214	7.45043738891844	Low	0.124765858542516	2.3564496035915	NS	NS	NS	NS	0.315642487093435	1.00691732400399	NS	0.0119	Protective	0.318	NS	NS
12	(CKAP4 + DRAM1 + FLCN + HERPUD1 + LATS2 + LGALS8 + MEF2A + MUC2 + PER1 + PPT1 + PTPN12 + PXN + SIDT2 + TRIM17 + XAF1)	15	mRNA	THYM-150.6.3.N.1.0.0.3.2.2	THYM	150	6	3	N	1	0	0	3	2	2	Meaningless	0	0	4	Apoptosis/Autophagy	TSM	Unchanged	2	1	1	1	0	0	1	4	2	12	0.385484620834703	0.753137732389705	NS	0.380240313328533	0.769924812030075	NS	NS	NS	NS	0.592976707764127	0.285719525731193	NS	0.533	NS	0.332	NS	NS
14	UCP1	1	mRNA	THYM-1499.6.3.N.2.0.0.1.4.1	THYM	1499	6	3	N	2	0	0	1	4	1	Meaningless	0	0	4	Pyroptosis	TSM	Underexpression	2	1	1	2	0	0	7	0	1	14	0.159060097649135	1.98313911629357	NS	0.310942859654712	1.02666666666667	NS	NS	NS	NS	0.101829483236753	2.67665397585039	NS	0.107	NS	0.999	NS	NS
16	UCHL3	1	mRNA	THYM-1497.6.3.P.3.30.0.2.4.2	THYM	1497	6	3	P	3	30	0	2	4	2	Risky	0	1	3	Apoptosis/Ferroptosis	TSM	Overexpression	2	1	2	2	3	0	4	0	2	16	0.809938236080898	0.0578429972460621	NS	0.434739504789498	0.610128305919071	NS	NS	NS	NS	0.297967585566513	1.08326820271111	NS	0.281	NS	0.0424	Risky	NS
8	UBTD1	1	mRNA	THYM-1496.6.3.N.1.0.0.3.3.1	THYM	1496	6	3	N	1	0	0	3	3	1	Meaningless	0	0	4	Cellular senescence	TSM	Unchanged	2	1	1	1	0	0	1	1	1	8	0.512454549069804	0.429051868325651	NS	0.965220933745026	0.0019012135762399	NS	NS	NS	NS	0.904421453855689	0.0144186975495745	NS	0.567	NS	0.731	NS	NS
16	UBE2C	1	mRNA	THYM-1494.6.3.P.3.2.0.2.3.2	THYM	1494	6	3	P	3	2	0	2	3	2	Protective	1	0	3	Anoikis/Apoptosis	TSM	Overexpression	2	1	2	2	2	0	4	1	2	16	0.0667706681431867	3.36067565549477	NS	0.748267913516503	0.102992274983451	NS	NS	NS	NS	0.634266396595538	0.22631949848763	NS	0.0106	Protective	0.995	NS	NS
20	TXNDC17	1	mRNA	THYM-1489.6.3.P.3.30.0.1.3.2	THYM	1489	6	3	P	3	30	0	1	3	2	Risky	0	1	3	Autophagy/Necrosis	TSM	Overexpression	2	1	2	2	3	0	7	1	2	20	0.685923796026376	0.163533644378383	NS	0.0960050396077594	2.77068548791883	NS	NS	NS	NS	0.130439786245067	2.28726273280111	NS	0.426	NS	0.0131	Risky	NS
19	TXN	1	mRNA	THYM-1488.6.3.P.3.0.0.1.3.4	THYM	1488	6	3	P	3	0	0	1	3	4	Meaningless	0	0	4	Apoptosis/Autophagy/Necroptosis/Oxeiptosis	TSM	Overexpression	2	1	2	2	0	0	7	1	4	19	0.114775518624667	2.48720326047751	NS	0.75238819165423	0.0995351460262091	NS	NS	NS	NS	0.508264643222995	0.437638118899656	NS	0.105	NS	0.786	NS	NS
13	TWIST1	1	mRNA	THYM-1487.6.3.N.3.2.0.3.4.4	THYM	1487	6	3	N	3	2	0	3	4	4	Protective	1	0	3	Anoikis/Apoptosis/Cellular senescence/Necrosis	TSM	Overexpression	2	1	1	2	2	0	1	0	4	13	0.131966217365479	2.26922103579939	NS	0.906994542542411	0.0136493159598865	NS	NS	NS	NS	0.841267783200371	0.040108913157629	NS	0.0414	Protective	0.344	NS	NS
18	TRPM4	1	mRNA	THYM-1485.6.3.N.3.30.0.3.1.1	THYM	1485	6	3	N	3	30	0	3	1	1	Risky	0	1	3	Ferroptosis	TSM	Overexpression	2	1	1	2	3	0	1	7	1	18	0.288843657180545	1.12500330906569	NS	0.392429974718592	0.731399367652111	NS	NS	NS	NS	0.293712375198968	1.10252620693247	NS	0.0951	NS	0.0288	Risky	NS
16	TRIM6	1	mRNA	THYM-1480.6.3.N.3.62.0.2.4.3	THYM	1480	6	3	N	3	62	0	2	4	3	Protective	1	0	3	Autophagy/Ferroptosis/Pyroptosis	TSM	Overexpression	2	1	1	2	3	0	4	0	3	16	0.30245149385108	1.06335385117396	NS	0.478109852334939	0.503171603291868	NS	NS	NS	NS	0.427393004876963	0.629897252437873	NS	0.693	NS	0.0349	Protective	NS
12	TREM2	1	mRNA	THYM-1475.6.3.N.3.0.0.3.4.5	THYM	1475	6	3	N	3	0	0	3	4	5	Meaningless	0	0	4	Apoptosis/Autophagy/Efferocytosis/Pyroptosis/Necrosis	TSM	Overexpression	2	1	1	2	0	0	1	0	5	12	0.88800247771573	0.0198337181592593	NS	0.903621545909605	0.0146622389051131	NS	NS	NS	NS	0.56296986124056	0.334588092125466	NS	0.606	NS	0.737	NS	NS
20	TRAF4	1	mRNA	THYM-1471.6.3.N.3.30.0.3.1.3	THYM	1471	6	3	N	3	30	0	3	1	3	Risky	0	1	3	Apoptosis/Autophagy/Necrosis	TSM	Overexpression	2	1	1	2	3	0	1	7	3	20	0.470145970702364	0.521632882703021	NS	0.342871487833521	0.899665242330027	NS	NS	NS	NS	0.371218176797033	0.799582659383816	NS	0.0858	NS	0.0361	Risky	NS
21	(CIRBP + DHODH + JAM3)	3	mRNA	THYM-147.6.3.N.3.69.7.2.4.2	THYM	147	6	3	N	3	69	7	2	4	2	Protective	2	0	2	Apoptosis/Ferroptosis	TSM	Overexpression	2	1	1	2	6	3	4	0	2	21	0.848474180192169	0.0365060723488449	NS	0.0627149372835937	3.46409183844389	NS	NS	NS	NS	0.019870153699111	5.42326635568223	Low	0.257	NS	0.00577	Protective	NS
17	TP73	1	mRNA	THYM-1469.6.3.N.3.7.7.3.4.4	THYM	1469	6	3	N	3	7	7	3	4	4	Protective	1	0	3	Apoptosis/Autophagy/Cellular senescence/Mitotic catastrophe	TSM	Overexpression	2	1	1	2	3	3	1	0	4	17	0.821725780971485	0.050771744659978	NS	0.400220863129293	0.707662608000978	NS	NS	NS	NS	0.0031130776657099	8.73998098139673	Low	0.857	NS	0.233	NS	NS
16	TP63	1	mRNA	THYM-1467.6.3.N.3.0.0.2.3.5	THYM	1467	6	3	N	3	0	0	2	3	5	Meaningless	0	0	4	Apoptosis/Autophagy/Cellular senescence/Necroptosis/Pyroptosis	TSM	Overexpression	2	1	1	2	0	0	4	1	5	16	0.829789190745476	0.0462129377432387	NS	0.42827459571661	0.627497880759728	NS	NS	NS	NS	0.568012776129655	0.3260188747296	NS	0.457	NS	0.354	NS	NS
27	TNFRSF1B	1	mRNA	THYM-1460.6.3.N.2.35.5.2.3.3	THYM	1460	6	3	N	2	35	5	2	3	3	Risky	0	3	1	Apoptosis/Necroptosis/Necrosis	TSM	Underexpression	2	1	1	2	8	5	4	1	3	27	0.00571046951179266	7.63946995323823	High	0.121118467750259	2.40279771566353	NS	NS	NS	NS	0.00573518018594987	7.63168171387759	High	0.00239	Risky	0.0493	Risky	NS
21	(CIB1 + MRPS12)	2	mRNA	THYM-146.6.3.P.3.30.30.1.4.1	THYM	146	6	3	P	3	30	30	1	4	1	Risky	0	1	3	Necrosis	TSM	Overexpression	2	1	2	2	3	3	7	0	1	21	0.894888824520867	0.0174558789289536	NS	0.0358661250760125	4.40345851011534	High	NS	NS	NS	0.376667390668221	0.781550402440385	NS	0.787	NS	0.0312	Risky	NS
17	TNFRSF1A	1	mRNA	THYM-1458.6.3.N.1.0.62.2.4.5	THYM	1458	6	3	N	1	0	62	2	4	5	Meaningless	0	0	4	Anoikis/Apoptosis/Autophagy/Necroptosis/Necrosis	TSM	Unchanged	2	1	1	1	0	3	4	0	5	17	0.111761852339782	2.52912956636976	NS	0.0303618706944379	4.68868523644841	Low	NS	NS	NS	0.0812423461644719	3.03987153508616	NS	0.507	NS	0.0741	NS	NS
15	TMC8	1	mRNA	THYM-1455.6.3.P.1.0.0.1.4.2	THYM	1455	6	3	P	1	0	0	1	4	2	Meaningless	0	0	4	Apoptosis/Necrosis	TSM	Unchanged	2	1	2	1	0	0	7	0	2	15	0.345199686223001	0.891025027766416	NS	0.476471933055259	0.506927541919035	NS	NS	NS	NS	0.208013573078141	1.58519783556887	NS	0.672	NS	0.736	NS	NS
24	TLR4	1	mRNA	THYM-1453.6.3.N.2.1.1.1.3.6	THYM	1453	6	3	N	2	1	1	1	3	6	Risky	0	1	3	Apoptosis/Autophagy/Ferroptosis/Necroptosis/Pyroptosis/Necrosis	TSM	Underexpression	2	1	1	2	2	2	7	1	6	24	0.0309277823755721	4.65696674356108	High	0.322449630254601	0.978984561304074	NS	NS	NS	NS	0.770471915245409	0.0851225356572625	NS	0.0396	Risky	0.775	NS	NS
20	TLR2	1	mRNA	THYM-1452.6.3.N.2.1.1.2.3.5	THYM	1452	6	3	N	2	1	1	2	3	5	Risky	0	1	3	Apoptosis/Autophagy/Cellular senescence/Pyroptosis/Necrosis	TSM	Underexpression	2	1	1	2	2	2	4	1	5	20	0.0198107265022404	5.42849664059279	High	0.233575821728037	1.41895293495505	NS	NS	NS	NS	0.323049242867707	0.976561300103113	NS	0.0218	Risky	0.308	NS	NS
17	THBS1	1	mRNA	THYM-1446.6.3.N.2.0.1.2.3.4	THYM	1446	6	3	N	2	0	1	2	3	4	Meaningless	0	0	4	Anoikis/Apoptosis/Necrosis/Paraptosis	TSM	Underexpression	2	1	1	2	0	2	4	1	4	17	0.00489719800452171	7.91701593406213	High	0.0567883653443682	3.6287819136089	NS	NS	NS	NS	0.381108050261547	0.76712460818901	NS	0.0502	NS	0.302	NS	NS
11	TGFBR3	1	mRNA	THYM-1444.6.3.N.3.62.0.3.4.1	THYM	1444	6	3	N	3	62	0	3	4	1	Protective	1	0	3	Anoikis	TSM	Overexpression	2	1	1	2	3	0	1	0	1	11	0.770704600290144	0.0849450680898233	NS	0.0787377431301493	3.09076582288761	NS	NS	NS	NS	0.138603018216749	2.19340051905226	NS	0.782	NS	0.00718	Protective	NS
15	TGFBR1	1	mRNA	THYM-1443.6.3.N.1.0.62.2.4.3	THYM	1443	6	3	N	1	0	62	2	4	3	Meaningless	0	0	4	Apoptosis/Ferroptosis/Necrosis	TSM	Unchanged	2	1	1	1	0	3	4	0	3	15	0.931789999885287	0.00732615375570163	NS	0.048441231536224	3.89461184862191	Low	NS	NS	NS	0.167022091495966	1.90947047065072	NS	0.83	NS	0.101	NS	NS
10	TCF7L2	1	mRNA	THYM-1439.6.3.N.3.0.0.3.4.3	THYM	1439	6	3	N	3	0	0	3	4	3	Meaningless	0	0	4	Anoikis/Apoptosis/Cellular senescence	TSM	Overexpression	2	1	1	2	0	0	1	0	3	10	0.652317494723937	0.202990821608349	NS	0.0915290282073918	2.84727372312748	NS	NS	NS	NS	0.0817286237883577	3.03018646041573	NS	0.67	NS	0.0628	NS	NS
21	TBK1	1	mRNA	THYM-1435.6.3.N.1.1.1.3.1.4	THYM	1435	6	3	N	1	1	1	3	1	4	Risky	0	1	3	Apoptosis/Autophagy/Ferroptosis/Necrosis	TSM	Unchanged	2	1	1	1	2	2	1	7	4	21	0.0234610588470847	5.13403996711853	High	0.280576931223306	1.16429326534419	NS	NS	NS	NS	0.361778065422697	0.831711610795841	NS	0.0388	Risky	0.622	NS	NS
18	TAPBP	1	mRNA	THYM-1434.6.3.N.3.30.0.3.1.1	THYM	1434	6	3	N	3	30	0	3	1	1	Risky	0	1	3	Autophagy	TSM	Overexpression	2	1	1	2	3	0	1	7	1	18	0.265413500093172	1.24029867261869	NS	0.194958941827835	1.67974046762234	NS	NS	NS	NS	0.111574451296216	2.53177771335106	NS	0.502	NS	0.0424	Risky	NS
22	STAT3	1	mRNA	THYM-1431.6.3.N.2.0.0.1.3.8	THYM	1431	6	3	N	2	0	0	1	3	8	Meaningless	0	0	4	Anoikis/Apoptosis/Autophagy/Cellular senescence/Ferroptosis/Immunogenic cell death/Pyroptosis/Necrosis	TSM	Underexpression	2	1	1	2	0	0	7	1	8	22	0.457124197683375	0.552926965864178	NS	0.920196422077356	0.010037294765229	NS	NS	NS	NS	0.320864758644083	0.985418330662035	NS	0.255	NS	0.837	NS	NS
19	SQSTM1	1	mRNA	THYM-1429.6.3.N.3.0.0.3.1.5	THYM	1429	6	3	N	3	0	0	3	1	5	Meaningless	0	0	4	Apoptosis/Autophagy/Ferroptosis/Parthanatos/Autosis	TSM	Overexpression	2	1	1	2	0	0	1	7	5	19	0.073724688676657	3.19808190671063	NS	0.754711021889643	0.0976147515127096	NS	NS	NS	NS	0.897104995368377	0.0167234830202026	NS	0.0626	NS	0.908	NS	NS
18	SPC25	1	mRNA	THYM-1427.6.3.P.3.2.2.2.3.2	THYM	1427	6	3	P	3	2	2	2	3	2	Protective	1	0	3	Autophagy/Ferroptosis	TSM	Overexpression	2	1	2	2	2	2	4	1	2	18	0.0337695495336072	4.50633379259373	Low	0.583250370272971	0.301009301405106	NS	NS	NS	NS	0.506984650788672	0.440285578914473	NS	0.0315	Protective	0.612	NS	NS
20	SOD2	1	mRNA	THYM-1424.6.3.N.2.1.0.1.3.4	THYM	1424	6	3	N	2	1	0	1	3	4	Risky	0	1	3	Anoikis/Apoptosis/Ferroptosis/Necrosis	TSM	Underexpression	2	1	1	2	2	0	7	1	4	20	0.368190300423456	0.80976309692743	NS	0.862748338120004	0.029886357127602	NS	NS	NS	NS	0.574307328732457	0.315528495932781	NS	0.0178	Risky	0.181	NS	NS
16	SOCS1	1	mRNA	THYM-1421.6.3.P.3.0.0.2.3.4	THYM	1421	6	3	P	3	0	0	2	3	4	Meaningless	0	0	4	Apoptosis/Autophagy/Ferroptosis/Pyroptosis	TSM	Overexpression	2	1	2	2	0	0	4	1	4	16	0.929900014619601	0.0077388328191398	NS	0.0521713155186156	3.77026664011428	NS	NS	NS	NS	0.829551271643564	0.0463442358442879	NS	0.163	NS	0.308	NS	NS
14	SOAT1	1	mRNA	THYM-1419.6.3.N.1.0.1.3.2.2	THYM	1419	6	3	N	1	0	1	3	2	2	Meaningless	0	0	4	Apoptosis/Necroptosis	TSM	Unchanged	2	1	1	1	0	2	1	4	2	14	0.0308506689164173	4.66125306095995	High	0.30974640031398	1.03175681052548	NS	NS	NS	NS	0.681160452668029	0.168822459203699	NS	0.22	NS	0.646	NS	NS
15	SNRPB	1	mRNA	THYM-1417.6.3.P.3.2.0.2.3.1	THYM	1417	6	3	P	3	2	0	2	3	1	Protective	1	0	3	Ferroptosis	TSM	Overexpression	2	1	2	2	2	0	4	1	1	15	0.426508913840706	0.632310932058684	NS	0.353918911529318	0.859356220046403	NS	NS	NS	NS	0.837772869451494	0.041919724035234	NS	0.00839	Protective	0.808	NS	NS
15	SNAI2	1	mRNA	THYM-1411.6.3.N.3.62.0.3.3.4	THYM	1411	6	3	N	3	62	0	3	3	4	Protective	1	0	3	Anoikis/Apoptosis/Autophagy/Ferroptosis	TSM	Overexpression	2	1	1	2	3	0	1	1	4	15	0.927559893214143	0.00826559170202823	NS	0.0557328442681434	3.66002358008499	NS	NS	NS	NS	0.221284411671663	1.49602230111497	NS	0.938	NS	0.0372	Protective	NS
19	(CHMP4C + CXCL9 + MID2 + SLC2A8 + WDR41)	5	mRNA	THYM-141.6.3.N.3.1.1.3.1.1	THYM	141	6	3	N	3	1	1	3	1	1	Risky	0	1	3	Autophagy	TSM	Overexpression	2	1	1	2	2	2	1	7	1	19	0.0143366958987922	5.99620366166035	High	0.209154461342813	1.57726934363319	NS	NS	NS	NS	0.583811007236567	0.300113927574877	NS	0.00956	Risky	0.183	NS	NS
24	SMPD3	1	mRNA	THYM-1409.6.3.P.3.71.2.2.3.2	THYM	1409	6	3	P	3	71	2	2	3	2	Protective	3	0	1	Apoptosis/Necrosis	TSM	Overexpression	2	1	2	2	8	2	4	1	2	24	0.0144182113926185	5.98620228763205	Low	0.198191142020486	1.65565394911419	NS	NS	NS	NS	0.35258356496927	0.864137001113729	NS	0.00306	Protective	0.046	Protective	NS
10	SLC39A7	1	mRNA	THYM-1404.6.3.N.3.2.0.4.4.2	THYM	1404	6	3	N	3	2	0	4	4	2	Protective	1	0	3	Apoptosis/Ferroptosis	TSM	Overexpression	2	1	1	2	2	0	0	0	2	10	0.922390326995467	0.00949127853152988	NS	0.90372630637056	0.0146302255924247	NS	NS	NS	NS	0.621827643009992	0.243307165737553	NS	0.0367	Protective	0.518	NS	NS
16	SIRT3	1	mRNA	THYM-1399.6.3.N.3.0.0.3.4.9	THYM	1399	6	3	N	3	0	0	3	4	9	Meaningless	0	0	4	Anoikis/Apoptosis/Autophagy/Cellular senescence/Ferroptosis/Mitochondrial permeability transition/Necroptosis/Pyroptosis/Necrosis	TSM	Overexpression	2	1	1	2	0	0	1	0	9	16	0.340440861677135	0.908770462904985	NS	0.392324577146727	0.731725131512539	NS	NS	NS	NS	0.944286617974759	0.00488366285695843	NS	0.648	NS	0.116	NS	NS
20	SIRPA	1	mRNA	THYM-1396.6.3.N.2.1.1.2.3.5	THYM	1396	6	3	N	2	1	1	2	3	5	Risky	0	1	3	Anoikis/Apoptosis/Autophagy/Necroptosis/Necrosis	TSM	Underexpression	2	1	1	2	2	2	4	1	5	20	0.0132023626408555	6.14178967117039	High	0.205293257482019	1.60431163797093	NS	NS	NS	NS	0.521817958322671	0.410298655941608	NS	0.0144	Risky	0.078	NS	NS
10	SIM2	1	mRNA	THYM-1395.6.3.N.3.30.0.4.4.1	THYM	1395	6	3	N	3	30	0	4	4	1	Risky	0	1	3	Apoptosis	TSM	Overexpression	2	1	1	2	3	0	0	0	1	10	0.831547731808037	0.0452485080859379	NS	0.875372247402969	0.0245982682374884	NS	NS	NS	NS	0.966301497328093	0.0017848406025047	NS	0.174	NS	0.04	Risky	NS
17	SETD7	1	mRNA	THYM-1393.6.3.N.3.0.0.3.1.3	THYM	1393	6	3	N	3	0	0	3	1	3	Meaningless	0	0	4	Apoptosis/Ferroptosis/Pyroptosis	TSM	Overexpression	2	1	1	2	0	0	1	7	3	17	0.454285070169063	0.559938382716949	NS	0.322672213593637	0.978084324679458	NS	NS	NS	NS	0.963580097458632	0.0020849671827427	NS	0.303	NS	0.246	NS	NS
14	SESN2	1	mRNA	THYM-1392.6.3.N.1.0.0.2.4.5	THYM	1392	6	3	N	1	0	0	2	4	5	Meaningless	0	0	4	Anoikis/Apoptosis/Autophagy/Ferroptosis/Pyroptosis	TSM	Unchanged	2	1	1	1	0	0	4	0	5	14	0.164160078321179	1.93548065995568	NS	0.986251884419418	0.000296926671484093	NS	NS	NS	NS	0.458230154991477	0.550214274308221	NS	0.0516	NS	0.524	NS	NS
12	SERPINF1	1	mRNA	THYM-1391.6.3.N.3.0.0.3.4.5	THYM	1391	6	3	N	3	0	0	3	4	5	Meaningless	0	0	4	Apoptosis/Autophagy/Cellular senescence/Ferroptosis/Necrosis	TSM	Overexpression	2	1	1	2	0	0	1	0	5	12	0.562274820983156	0.335780777721391	NS	0.368272622494234	0.80948476983031	NS	NS	NS	NS	0.144006129184825	2.13462015524329	NS	0.949	NS	0.572	NS	NS
16	SERPINE1	1	mRNA	THYM-1390.6.3.N.3.0.0.3.2.5	THYM	1390	6	3	N	3	0	0	3	2	5	Meaningless	0	0	4	Apoptosis/Autophagy/Cuproptosis/Cellular senescence/Necrosis	TSM	Overexpression	2	1	1	2	0	0	1	4	5	16	0.289060114741056	1.12399376827157	NS	0.826015528338954	0.0483184697879929	NS	NS	NS	NS	0.639844368608699	0.218945765754995	NS	0.395	NS	0.32	NS	NS
10	(CHKA + CMTM6 + PACSIN2 + RAB7A)	4	mRNA	THYM-139.6.3.N.1.0.0.2.4.1	THYM	139	6	3	N	1	0	0	2	4	1	Meaningless	0	0	4	Autophagy	TSM	Unchanged	2	1	1	1	0	0	4	0	1	10	0.984214839329648	0.000391448431307566	NS	0.296225255153892	1.09111065255885	NS	NS	NS	NS	0.322462730515012	0.978931554704226	NS	0.791	NS	0.339	NS	NS
18	SERPINB1	1	mRNA	THYM-1389.6.3.N.2.62.0.1.4.2	THYM	1389	6	3	N	2	62	0	1	4	2	Protective	1	0	3	Apoptosis/NETosis	TSM	Underexpression	2	1	1	2	3	0	7	0	2	18	0.183905580056518	1.76577694486157	NS	0.0530445482087393	3.74251497005988	NS	NS	NS	NS	0.315066724213524	1.00931614931175	NS	0.172	NS	0.0412	Protective	NS
20	SERPINA1	1	mRNA	THYM-1388.6.3.N.2.5.0.2.3.4	THYM	1388	6	3	N	2	5	0	2	3	4	Risky	0	2	2	Apoptosis/Autophagy/Efferocytosis/Necrosis	TSM	Underexpression	2	1	1	2	5	0	4	1	4	20	0.0829227541701127	3.00666470549798	NS	0.22673985647766	1.46119640275605	NS	NS	NS	NS	0.263742945166736	1.24900320487668	NS	0.0227	Risky	0.118	NS	NS
17	SELENBP1	1	mRNA	THYM-1387.6.3.N.2.5.0.2.4.2	THYM	1387	6	3	N	2	5	0	2	4	2	Risky	0	2	2	Apoptosis/Ferroptosis	TSM	Underexpression	2	1	1	2	5	0	4	0	2	17	0.386285720482882	0.750601938182758	NS	0.281973001824766	1.15755590347494	NS	NS	NS	NS	0.220288445353745	1.50249121496135	NS	0.0222	Risky	0.0674	NS	NS
16	SASH3	1	mRNA	THYM-1383.6.3.P.1.2.2.2.3.1	THYM	1383	6	3	P	1	2	2	2	3	1	Protective	1	0	3	Necrosis	TSM	Unchanged	2	1	2	1	2	2	4	1	1	16	0.00929561217929653	6.76513058378334	Low	0.153529933750587	2.03682377447632	NS	NS	NS	NS	0.698461623051763	0.150077169740698	NS	0.0467	Protective	0.231	NS	NS
17	SAMHD1	1	mRNA	THYM-1381.6.3.N.1.1.0.3.1.2	THYM	1381	6	3	N	1	1	0	3	1	2	Risky	0	1	3	Apoptosis/Necrosis	TSM	Unchanged	2	1	1	1	2	0	1	7	2	17	0.0598047947774505	3.54278975291841	NS	0.175202511103328	1.83785543840622	NS	NS	NS	NS	0.504217950618462	0.44604746634587	NS	0.0205	Risky	0.303	NS	NS
13	ROCK2	1	mRNA	THYM-1370.6.3.N.3.0.0.2.4.3	THYM	1370	6	3	N	3	0	0	2	4	3	Meaningless	0	0	4	Apoptosis/Autophagy/Mitotic catastrophe	TSM	Overexpression	2	1	1	2	0	0	4	0	3	13	0.414630819859965	0.665483187461057	NS	0.322672213593637	0.978084324679458	NS	NS	NS	NS	0.184766405519303	1.75886294033679	NS	0.901	NS	0.0595	NS	NS
18	(CFL1 + CHAF1A + CKS2 + E2F2 + KPNA2 + `LEF1-AS1` + `MAPKAPK5-AS1` + MCM7 + MELK + NUDT1 + PIN1 + PKMYT1 + RAD51 + SMARCA4 + SPAG5 + STMN1 + TPX2 + TRIM28 + TRIP13 + UBE2T)	20	mRNA	THYM-137.6.3.P.3.2.2.2.3.2	THYM	137	6	3	P	3	2	2	2	3	2	Protective	1	0	3	Apoptosis/Autophagy	TSM	Overexpression	2	1	2	2	2	2	4	1	2	18	0.0337695495336072	4.50633379259373	Low	0.583250370272971	0.301009301405106	NS	NS	NS	NS	0.507022474000226	0.440207182803389	NS	0.0076	Protective	0.596	NS	NS
17	RND3	1	mRNA	THYM-1368.6.3.N.3.0.0.2.2.3	THYM	1368	6	3	N	3	0	0	2	2	3	Meaningless	0	0	4	Apoptosis/Autophagy/Entosis	TSM	Overexpression	2	1	1	2	0	0	4	4	3	17	0.373732072603478	0.79121803443087	NS	0.414161491773519	0.666822884789529	NS	NS	NS	NS	0.490723065932574	0.474940453402661	NS	0.389	NS	0.286	NS	NS
24	RIPK2	1	mRNA	THYM-1366.6.3.N.2.5.5.2.3.3	THYM	1366	6	3	N	2	5	5	2	3	3	Risky	0	2	2	Apoptosis/Autophagy/Necrosis	TSM	Underexpression	2	1	1	2	5	5	4	1	3	24	0.0169321529434867	5.70339268514845	High	0.251502711512729	1.31493708212553	NS	NS	NS	NS	0.0472665746790637	3.93587395145989	High	0.00209	Risky	0.0642	NS	NS
18	RIPK1	1	mRNA	THYM-1365.6.3.N.3.62.0.2.4.5	THYM	1365	6	3	N	3	62	0	2	4	5	Protective	1	0	3	Anoikis/Apoptosis/Autophagy/Necroptosis/Necrosis	TSM	Overexpression	2	1	1	2	3	0	4	0	5	18	0.0875126036504423	2.9195437746879	NS	0.165197891822765	1.92598941421144	NS	NS	NS	NS	0.445283675597368	0.582629006125463	NS	0.282	NS	0.048	Protective	NS
15	RAC1	1	mRNA	THYM-1357.6.3.N.3.0.0.2.4.5	THYM	1357	6	3	N	3	0	0	2	4	5	Meaningless	0	0	4	Anoikis/Apoptosis/Autophagy/Necrosis/Methuosis	TSM	Overexpression	2	1	1	2	0	0	4	0	5	15	0.256447982366226	1.28783139226924	NS	0.170774687946563	1.87612967728299	NS	NS	NS	NS	0.85178923569963	0.0349076833993189	NS	0.349	NS	0.639	NS	NS
16	PTX3	1	mRNA	THYM-1355.6.3.N.3.62.0.2.4.3	THYM	1355	6	3	N	3	62	0	2	4	3	Protective	1	0	3	Apoptosis/Pyroptosis/Necrosis	TSM	Overexpression	2	1	1	2	3	0	4	0	3	16	0.565518280506232	0.330239186206824	NS	0.0524768604376216	3.76050075640202	NS	NS	NS	NS	0.665745598420062	0.186619024727445	NS	0.744	NS	0.0478	Protective	NS
27	PTGS2	1	mRNA	THYM-1352.6.3.N.2.5.1.1.3.6	THYM	1352	6	3	N	2	5	1	1	3	6	Risky	0	2	2	Apoptosis/Autophagy/Cellular senescence/Ferroptosis/Pyroptosis/Necrosis	TSM	Underexpression	2	1	1	2	5	2	7	1	6	27	0.0203965568894899	5.3776309399289	High	0.232079162399949	1.42807312902802	NS	NS	NS	NS	0.212688530633407	1.55303106657092	NS	0.0496	Risky	0.0863	NS	NS
14	PTGDR	1	mRNA	THYM-1351.6.3.N.1.1.1.2.4.1	THYM	1351	6	3	N	1	1	1	2	4	1	Risky	0	1	3	Apoptosis	TSM	Unchanged	2	1	1	1	2	2	4	0	1	14	0.0444469571334979	4.03950119471448	High	0.605243493449545	0.267159657450517	NS	NS	NS	NS	0.164657517556238	1.93092283418703	NS	0.025	Risky	0.825	NS	NS
14	(CEBPA + NQO1)	2	mRNA	THYM-135.6.3.N.3.0.0.3.2.3	THYM	135	6	3	N	3	0	0	3	2	3	Meaningless	0	0	4	Apoptosis/Ferroptosis/Necrosis	TSM	Overexpression	2	1	1	2	0	0	1	4	3	14	0.918007394511551	0.0105974727706459	NS	0.115237684918465	2.48088103228246	NS	NS	NS	NS	0.0866733720738316	2.93509857457354	NS	0.0558	NS	0.6	NS	NS
17	PRKCE	1	mRNA	THYM-1345.6.3.N.1.62.4.2.4.2	THYM	1345	6	3	N	1	62	4	2	4	2	Protective	1	0	3	Apoptosis/Autophagy	TSM	Unchanged	2	1	1	1	3	3	4	0	2	17	0.97775514299769	0.000777484357725523	NS	0.270206083383727	1.21570050282298	NS	NS	NS	NS	0.0408523388976234	4.18212951447242	High	0.595	NS	0.0372	Protective	NS
16	PRKCD	1	mRNA	THYM-1344.6.3.N.2.0.0.2.3.5	THYM	1344	6	3	N	2	0	0	2	3	5	Meaningless	0	0	4	Anoikis/Apoptosis/Autophagy/Cellular senescence/Necrosis	TSM	Underexpression	2	1	1	2	0	0	4	1	5	16	0.315686535180964	1.00673404042707	NS	0.847193757978256	0.037133371426897	NS	NS	NS	NS	0.463886001833337	0.536502085531367	NS	0.289	NS	0.832	NS	NS
14	PRKCA	1	mRNA	THYM-1341.6.3.N.3.0.0.2.4.4	THYM	1341	6	3	N	3	0	0	2	4	4	Meaningless	0	0	4	Anoikis/Apoptosis/Autophagy/Mitotic catastrophe	TSM	Overexpression	2	1	1	2	0	0	4	0	4	14	0.623442646483767	0.241058509696262	NS	0.156398573427148	2.00870691142918	NS	NS	NS	NS	0.559533331276658	0.340512873245342	NS	0.551	NS	0.189	NS	NS
18	PRKACA	1	mRNA	THYM-1340.6.3.N.3.62.62.2.4.2	THYM	1340	6	3	N	3	62	62	2	4	2	Protective	1	0	3	Anoikis/Apoptosis	TSM	Overexpression	2	1	1	2	3	3	4	0	2	18	0.507420047362176	0.439383741037988	NS	0.0463905877264833	3.96735501708539	Low	NS	NS	NS	0.261264489043169	1.2620442889023	NS	0.763	NS	0.0478	Protective	NS
13	PRKAA2	1	mRNA	THYM-1339.6.3.N.3.62.0.3.4.3	THYM	1339	6	3	N	3	62	0	3	4	3	Protective	1	0	3	Apoptosis/Autophagy/Cellular senescence	TSM	Overexpression	2	1	1	2	3	0	1	0	3	13	0.852214610273192	0.0347052653951058	NS	0.0650906482956038	3.40267837870648	NS	NS	NS	NS	0.188391340377372	1.7301531475693	NS	0.826	NS	0.0223	Protective	NS
10	PRDX1	1	mRNA	THYM-1336.6.3.N.3.0.0.4.4.4	THYM	1336	6	3	N	3	0	0	4	4	4	Meaningless	0	0	4	Apoptosis/Autophagy/Ferroptosis/Oxeiptosis	TSM	Overexpression	2	1	1	2	0	0	0	0	4	10	0.759828471930583	0.0934561846293612	NS	0.0809336730889807	3.04605180314908	NS	NS	NS	NS	0.251392625225055	1.31554792196103	NS	0.652	NS	0.716	NS	NS
17	PRDM1	1	mRNA	THYM-1333.6.3.N.2.1.1.2.3.2	THYM	1333	6	3	N	2	1	1	2	3	2	Risky	0	1	3	Anoikis/Pyroptosis	TSM	Underexpression	2	1	1	2	2	2	4	1	2	17	0.0115985615600916	6.37122327327365	High	0.187240071393408	1.73920120329833	NS	NS	NS	NS	0.550623623571041	0.356201155626428	NS	0.0245	Risky	0.263	NS	NS
16	PPP1R15A	1	mRNA	THYM-1330.6.3.N.2.0.0.1.4.3	THYM	1330	6	3	N	2	0	0	1	4	3	Meaningless	0	0	4	Apoptosis/Autophagy/Cuproptosis	TSM	Underexpression	2	1	1	2	0	0	7	0	3	16	0.38881013427825	0.742659940911258	NS	0.853796693588767	0.0339577602871751	NS	NS	NS	NS	0.666349727689177	0.185901683623334	NS	0.631	NS	0.928	NS	NS
18	(CDKN1C + KDM4B + MLXIPL + ZNF554)	4	mRNA	THYM-133.6.3.N.3.69.4.3.4.2	THYM	133	6	3	N	3	69	4	3	4	2	Protective	2	0	2	Apoptosis/Autophagy	TSM	Overexpression	2	1	1	2	6	3	1	0	2	18	0.392830468485867	0.730162662015022	NS	0.116295114730297	2.4665205105203	NS	NS	NS	NS	0.0118320225659639	6.33586757975783	High	0.244	NS	0.0143	Protective	NS
9	PPP1R13L	1	mRNA	THYM-1328.6.3.N.3.0.0.3.4.2	THYM	1328	6	3	N	3	0	0	3	4	2	Meaningless	0	0	4	Apoptosis/Mitotic catastrophe	TSM	Overexpression	2	1	1	2	0	0	1	0	2	9	0.902036636246727	0.0151508974199959	NS	0.140119964989968	2.17664121072261	NS	NS	NS	NS	0.268036353642286	1.22676878675277	NS	0.309	NS	0.0869	NS	NS
14	PLK2	1	mRNA	THYM-1323.6.3.N.3.0.0.2.4.4	THYM	1323	6	3	N	3	0	0	2	4	4	Meaningless	0	0	4	Apoptosis/Autophagy/Cellular senescence/Mitotic catastrophe	TSM	Overexpression	2	1	1	2	0	0	4	0	4	14	0.384328988568785	0.756808993273868	NS	0.237591478387619	1.39482786164103	NS	NS	NS	NS	0.258013191856864	1.27938620187479	NS	0.862	NS	0.162	NS	NS
22	PLK1	1	mRNA	THYM-1321.6.3.P.3.2.2.2.3.6	THYM	1321	6	3	P	3	2	2	2	3	6	Protective	1	0	3	Anoikis/Apoptosis/Autophagy/Cellular senescence/Mitotic catastrophe/Necroptosis	TSM	Overexpression	2	1	2	2	2	2	4	1	6	22	0.00829671998151438	6.9682801751493	Low	0.145906018454097	2.11453863872454	NS	NS	NS	NS	0.154096802666768	2.03122062322879	NS	0.00893	Protective	0.509	NS	NS
19	PLAC8	1	mRNA	THYM-1317.6.3.P.2.30.4.2.4.2	THYM	1317	6	3	P	2	30	4	2	4	2	Risky	0	1	3	Apoptosis/Autophagy	TSM	Underexpression	2	1	2	2	3	3	4	0	2	19	0.698625533618782	0.149905655460028	NS	0.0962647795081457	2.76636104963642	NS	NS	NS	NS	0.0151098667657364	5.90361207909811	High	0.778	NS	0.0254	Risky	NS
16	PINK1	1	mRNA	THYM-1314.6.3.N.3.0.0.2.4.6	THYM	1314	6	3	N	3	0	0	2	4	6	Meaningless	0	0	4	Apoptosis/Autophagy/Cellular senescence/Ferroptosis/Pyroptosis/Mitoptosis	TSM	Overexpression	2	1	1	2	0	0	4	0	6	16	0.537062475744589	0.381011349305246	NS	0.341508070282769	0.904761904761905	NS	NS	NS	NS	0.175933992707982	1.83163971961151	NS	0.863	NS	0.347	NS	NS
17	(CDH1 + CTTN + ITGA3 + LATS1 + MMP13 + PHLDA2 + PRKD1 + PTK2 + SESN1 + USP9X)	10	mRNA	THYM-131.6.3.N.3.0.0.3.1.3	THYM	131	6	3	N	3	0	0	3	1	3	Meaningless	0	0	4	Anoikis/Apoptosis/Autophagy	TSM	Overexpression	2	1	1	2	0	0	1	7	3	17	0.616411039057942	0.25094417367034	NS	0.201587639610163	1.63083467883914	NS	NS	NS	NS	0.514123701246127	0.425665138013802	NS	0.7	NS	0.442	NS	NS
19	PIF1	1	mRNA	THYM-1309.6.3.P.3.2.2.2.3.3	THYM	1309	6	3	P	3	2	2	2	3	3	Protective	1	0	3	Apoptosis/Autophagy/Pyroptosis	TSM	Overexpression	2	1	2	2	2	2	4	1	3	19	0.0067243427039273	7.34516320778518	Low	0.131736002754687	2.2719271085494	NS	NS	NS	NS	0.33686197895583	0.922337460848609	NS	0.0236	Protective	0.87	NS	NS
16	PHACTR1	1	mRNA	THYM-1308.6.3.N.2.0.0.1.4.3	THYM	1308	6	3	N	2	0	0	1	4	3	Meaningless	0	0	4	Apoptosis/Efferocytosis/Necrosis	TSM	Underexpression	2	1	1	2	0	0	7	0	3	16	0.780760072047006	0.0774668468991489	NS	0.187923424276145	1.73382281392366	NS	NS	NS	NS	0.524750824048901	0.404545958201093	NS	0.904	NS	0.109	NS	NS
16	PFN1	1	mRNA	THYM-1305.6.3.P.1.2.0.2.3.3	THYM	1305	6	3	P	1	2	0	2	3	3	Protective	1	0	3	Apoptosis/Autophagy/Mitotic catastrophe	TSM	Unchanged	2	1	2	1	2	0	4	1	3	16	0.107806318227035	2.58608785200533	NS	0.852609384924216	0.0345179534394318	NS	NS	NS	NS	0.399086581731057	0.71107677069769	NS	0.0353	Protective	0.525	NS	NS
16	PDX1	1	mRNA	THYM-1301.6.1.P.2.1.0.2.4.1	THYM	1301	6	1	P	2	1	0	2	4	1	Risky	0	1	3	Apoptosis	TMB	Underexpression	2	3	2	2	2	0	4	0	1	16	0.520705438119781	0.412495816452972	NS	0.309506127084221	1.03278209951953	NS	NS	NS	NS	0.705859094058094	0.142448306839876	NS	0.00254	Risky	0.993	NS	NS
12	(CDCP1 + COL13A1 + DLG1 + HMCN1 + HRC + INHBB + ITGA8 + PRDX4 + TMEM43 + TNC)	10	mRNA	THYM-130.6.3.N.3.0.0.3.2.1	THYM	130	6	3	N	3	0	0	3	2	1	Meaningless	0	0	4	Anoikis	TSM	Overexpression	2	1	1	2	0	0	1	4	1	12	0.684779894662134	0.164794788360634	NS	0.757835646021378	0.0950638183528147	NS	NS	NS	NS	0.403588700998231	0.697607730085934	NS	0.568	NS	0.744	NS	NS
19	PBK	1	mRNA	THYM-1295.6.3.P.3.2.2.2.3.3	THYM	1295	6	3	P	3	2	2	2	3	3	Protective	1	0	3	Anoikis/Apoptosis/Autophagy	TSM	Overexpression	2	1	2	2	2	2	4	1	3	19	0.0055385479420591	7.6946261961884	Low	0.113095990327838	2.5104171587849	NS	NS	NS	NS	0.33245757668857	0.939301368081828	NS	0.0078	Protective	0.618	NS	NS
15	PARK2	1	mRNA	THYM-1292.6.3.N.3.0.0.3.1.1	THYM	1292	6	3	N	3	0	0	3	1	1	Meaningless	0	0	4	Mitoptosis	TSM	Overexpression	2	1	1	2	0	0	1	7	1	15	0.819336729496394	0.0521657137710809	NS	0.405149962083788	0.692987837123215	NS	NS	NS	NS	0.0947830304559231	2.79120329461148	NS	0.774	NS	0.247	NS	NS
17	PANX2	1	mRNA	THYM-1290.6.3.N.2.7.7.2.4.1	THYM	1290	6	3	N	2	7	7	2	4	1	Protective	1	0	3	Apoptosis	TSM	Underexpression	2	1	1	2	3	3	4	0	1	17	0.994640352877415	4.51230869559728e-05	NS	0.121969333314094	2.39184845032856	NS	NS	NS	NS	0.0092602643490074	6.77192993177299	Low	0.857	NS	0.174	NS	NS
21	PADI4	1	mRNA	THYM-1287.6.3.P.2.0.2.3.1.4	THYM	1287	6	3	P	2	0	2	3	1	4	Meaningless	0	0	4	Apoptosis/Autophagy/NETosis/Necrosis	TSM	Underexpression	2	1	2	2	0	2	1	7	4	21	0.026326242860816	4.93446290623804	Low	0.288934836444166	1.12457793889177	NS	NS	NS	NS	0.655302978033796	0.199279579607382	NS	0.151	NS	0.602	NS	NS
15	PACS2	1	mRNA	THYM-1286.6.3.N.3.7.0.2.4.2	THYM	1286	6	3	N	3	7	0	2	4	2	Protective	1	0	3	Apoptosis/Necrosis	TSM	Overexpression	2	1	1	2	3	0	4	0	2	15	0.315120744370819	1.00909083908516	NS	0.456564199228465	0.554304482888448	NS	NS	NS	NS	0.183139223076172	1.7719638556107	NS	0.726	NS	0.732	NS	NS
16	OLR1	1	mRNA	THYM-1282.6.3.N.1.1.1.2.4.3	THYM	1282	6	3	N	1	1	1	2	4	3	Risky	0	1	3	Apoptosis/Autophagy/Necrosis	TSM	Unchanged	2	1	1	1	2	2	4	0	3	16	0.0443176245217002	4.04441926043394	High	0.665093943707868	0.187394635729005	NS	NS	NS	NS	0.112818434532493	2.51429001265017	NS	0.022	Risky	0.713	NS	NS
10	NRP2	1	mRNA	THYM-1280.6.3.N.3.0.0.3.4.3	THYM	1280	6	3	N	3	0	0	3	4	3	Meaningless	0	0	4	Apoptosis/Efferocytosis/Necrosis	TSM	Overexpression	2	1	1	2	0	0	1	0	3	10	0.449157209451233	0.572777774284312	NS	0.280104930821275	1.16658069637525	NS	NS	NS	NS	0.149594111602539	2.07638481716628	NS	0.998	NS	0.449	NS	NS
21	NLRP3	1	mRNA	THYM-1275.6.3.N.2.0.0.1.3.7	THYM	1275	6	3	N	2	0	0	1	3	7	Meaningless	0	0	4	Apoptosis/Autophagy/Efferocytosis/Necroptosis/NETosis/Pyroptosis/Necrosis	TSM	Underexpression	2	1	1	2	0	0	7	1	7	21	0.133695311716335	2.24906327231188	NS	0.948791348409914	0.00412480593185501	NS	NS	NS	NS	0.94929794604229	0.00404348820269427	NS	0.122	NS	0.941	NS	NS
11	NFIC	1	mRNA	THYM-1270.6.3.N.3.1.0.3.3.1	THYM	1270	6	3	N	3	1	0	3	3	1	Risky	0	1	3	Cellular senescence	TSM	Overexpression	2	1	1	2	2	0	1	1	1	11	0.0951553026147094	2.78492239935474	NS	0.856263676993885	0.0328089355707845	NS	NS	NS	NS	0.718052569302349	0.130366279907865	NS	0.00838	Risky	0.773	NS	NS
20	(CD63 + EDA2R + ITGAV)	3	mRNA	THYM-127.6.3.N.3.0.0.2.1.3	THYM	127	6	3	N	3	0	0	2	1	3	Meaningless	0	0	4	Anoikis/Apoptosis/Necrosis	TSM	Overexpression	2	1	1	2	0	0	4	7	3	20	0.433874784487991	0.612428806394227	NS	0.959279680902281	0.00260687099461992	NS	NS	NS	NS	0.944702664118596	0.00481087991524689	NS	0.642	NS	0.515	NS	NS
21	NFE2L2	1	mRNA	THYM-1269.6.3.N.3.0.0.2.2.7	THYM	1269	6	3	N	3	0	0	2	2	7	Meaningless	0	0	4	Apoptosis/Autophagy/Cellular senescence/Ferroptosis/Necroptosis/Pyroptosis/Necrosis	TSM	Overexpression	2	1	1	2	0	0	4	4	7	21	0.415888255617519	0.6619048738801	NS	0.355367882880781	0.854196463735672	NS	NS	NS	NS	0.720582037560952	0.1279357129827	NS	0.496	NS	0.309	NS	NS
23	NEDD4	1	mRNA	THYM-1266.6.3.N.3.69.62.2.4.4	THYM	1266	6	3	N	3	69	62	2	4	4	Protective	2	0	2	Apoptosis/Autophagy/Ferroptosis/Pyroptosis	TSM	Overexpression	2	1	1	2	6	3	4	0	4	23	0.49064107998972	0.475120067936527	NS	0.0387036229825298	4.27382901546221	Low	NS	NS	NS	0.0522367323325839	3.76817069266908	NS	0.292	NS	0.0176	Protective	NS
21	NEAT1	1	mRNA	THYM-1264.6.3.N.1.1.1.3.1.4	THYM	1264	6	3	N	1	1	1	3	1	4	Risky	0	1	3	Apoptosis/Autophagy/Ferroptosis/Pyroptosis	TSM	Unchanged	2	1	1	1	2	2	1	7	4	21	0.0175821135894393	5.63731494243324	High	0.228455474762288	1.45045177790525	NS	NS	NS	NS	0.354354475666363	0.857802151227921	NS	0.0141	Risky	0.268	NS	NS
21	NAMPT	1	mRNA	THYM-1261.6.3.N.2.0.0.1.3.7	THYM	1261	6	3	N	2	0	0	1	3	7	Meaningless	0	0	4	Anoikis/Apoptosis/Autophagy/Cellular senescence/Ferroptosis/Parthanatos/Necrosis	TSM	Underexpression	2	1	1	2	0	0	7	1	7	21	0.119470968532513	2.42424266346438	NS	0.987521937238438	0.000244596149944013	NS	NS	NS	NS	0.365442092251852	0.819104591798971	NS	0.0707	NS	0.819	NS	NS
13	MYH9	1	mRNA	THYM-1257.6.3.N.3.0.0.2.4.3	THYM	1257	6	3	N	3	0	0	2	4	3	Meaningless	0	0	4	Anoikis/Apoptosis/Necroptosis	TSM	Overexpression	2	1	1	2	0	0	4	0	3	13	0.572265384775648	0.318906758684922	NS	0.343591955764506	0.896983052510577	NS	NS	NS	NS	0.135941627694146	2.22330667111597	NS	0.6	NS	0.372	NS	NS
14	MYBL2	1	mRNA	THYM-1256.6.3.P.3.0.0.2.3.2	THYM	1256	6	3	P	3	0	0	2	3	2	Meaningless	0	0	4	Apoptosis/Cellular senescence	TSM	Overexpression	2	1	2	2	0	0	4	1	2	14	0.086799673982875	2.93274722386697	NS	0.789465377746691	0.0712916239857852	NS	NS	NS	NS	0.550858682417505	0.355781117612582	NS	0.0573	NS	0.712	NS	NS
17	MTMR3	1	mRNA	THYM-1252.6.3.N.2.62.0.1.4.1	THYM	1252	6	3	N	2	62	0	1	4	1	Protective	1	0	3	Autophagy	TSM	Underexpression	2	1	1	2	3	0	7	0	1	17	0.841305768721077	0.0400894603082073	NS	0.19399339027835	1.68702662001152	NS	NS	NS	NS	0.239182590940191	1.3854051738542	NS	0.224	NS	0.0305	Protective	NS
18	(CD38 + SUV39H1 + TOP2A)	3	mRNA	THYM-125.6.3.P.3.2.2.2.3.2	THYM	125	6	3	P	3	2	2	2	3	2	Protective	1	0	3	Apoptosis/Cellular senescence	TSM	Overexpression	2	1	2	2	2	2	4	1	2	18	0.011837617660637	6.33502906411505	Low	0.18000137985543	1.7976126678368	NS	NS	NS	NS	0.339871507456195	0.910915948271346	NS	0.0132	Protective	0.529	NS	NS
14	MMP17	1	mRNA	THYM-1248.6.3.N.2.7.0.2.4.1	THYM	1248	6	3	N	2	7	0	2	4	1	Protective	1	0	3	Necrosis	TSM	Underexpression	2	1	1	2	3	0	4	0	1	14	0.222427629870124	1.48863975270349	NS	0.348194680729912	0.880025553071229	NS	NS	NS	NS	0.197259306078893	1.66255054428407	NS	0.499	NS	0.37	NS	NS
17	MIR205	1	mRNA	THYM-1238.6.1.P.2.31.0.4.4.3	THYM	1238	6	1	P	2	31	0	4	4	3	Risky	0	2	2	Apoptosis/Autophagy/Cellular senescence	TMB	Underexpression	2	3	2	2	5	0	0	0	3	17	0.526687358390108	0.400778737234422	NS	0.315612323584843	1.00704285332513	NS	NS	NS	NS	0.662937830788871	0.189974513215048	NS	0.0261	Risky	0.0071	Risky	NS
17	MIR17HG	1	mRNA	THYM-1233.6.3.P.3.30.0.2.4.3	THYM	1233	6	3	P	3	30	0	2	4	3	Risky	0	1	3	Apoptosis/Autophagy/Ferroptosis	TSM	Overexpression	2	1	2	2	3	0	4	0	3	17	0.735255677237867	0.114340464510551	NS	0.165564320397081	1.92265454196123	NS	NS	NS	NS	0.332243089794571	0.940135138977769	NS	0.759	NS	0.0422	Risky	NS
15	MIIP	1	mRNA	THYM-1223.6.3.P.2.30.0.2.4.1	THYM	1223	6	3	P	2	30	0	2	4	1	Risky	0	1	3	Mitotic catastrophe	TSM	Underexpression	2	1	2	2	3	0	4	0	1	15	0.892970513950141	0.018102736736772	NS	0.0546626138420391	3.69234803516297	NS	NS	NS	NS	0.280214184367496	1.16605079409802	NS	0.654	NS	0.0205	Risky	NS
10	MFAP2	1	mRNA	THYM-1221.6.3.N.3.2.0.3.4.1	THYM	1221	6	3	N	3	2	0	3	4	1	Protective	1	0	3	Autophagy	TSM	Overexpression	2	1	1	2	2	0	1	0	1	10	0.574891925076199	0.314565675695028	NS	0.964875030110194	0.00193924417823855	NS	NS	NS	NS	0.361802866342999	0.831625684231458	NS	0.0432	Protective	0.389	NS	NS
16	(CD2 + CYC1 + SPN)	3	mRNA	THYM-122.6.3.P.3.0.2.2.3.2	THYM	122	6	3	P	3	0	2	2	3	2	Meaningless	0	0	4	Apoptosis/Necrosis	TSM	Overexpression	2	1	2	2	0	2	4	1	2	16	0.004300269160327	8.15246404229715	Low	0.108809430040546	2.57142857142857	NS	NS	NS	NS	0.839108543138215	0.0412227606487008	NS	0.227	NS	0.712	NS	NS
11	MEG3	1	mRNA	THYM-1216.6.3.N.3.0.0.4.4.5	THYM	1216	6	3	N	3	0	0	4	4	5	Meaningless	0	0	4	Apoptosis/Autophagy/Ferroptosis/Necroptosis/Pyroptosis	TSM	Overexpression	2	1	1	2	0	0	0	0	5	11	0.939122210383377	0.00583286188362753	NS	0.607525000229136	0.263794771482585	NS	NS	NS	NS	0.138236681707863	2.19747867983815	NS	0.536	NS	0.218	NS	NS
17	MCL1	1	mRNA	THYM-1209.6.3.N.2.0.0.1.3.3	THYM	1209	6	3	N	2	0	0	1	3	3	Meaningless	0	0	4	Anoikis/Apoptosis/Autophagy	TSM	Underexpression	2	1	1	2	0	0	7	1	3	17	0.308562832950147	1.03681733328927	NS	0.414053933984157	0.66713022486946	NS	NS	NS	NS	0.500155123460297	0.454607255853312	NS	0.522	NS	0.605	NS	NS
12	MBOAT7	1	mRNA	THYM-1207.6.3.N.2.0.0.2.3.1	THYM	1207	6	3	N	2	0	0	2	3	1	Meaningless	0	0	4	Ferroptosis	TSM	Underexpression	2	1	1	2	0	0	4	1	1	12	0.746589770587912	0.104418988212158	NS	0.496983917425623	0.46137102836077	NS	NS	NS	NS	0.281379429700741	1.16041528950897	NS	0.646	NS	0.55	NS	NS
23	MAVS	1	mRNA	THYM-1206.6.3.N.3.7.69.2.4.4	THYM	1206	6	3	N	3	7	69	2	4	4	Protective	1	0	3	Anoikis/Apoptosis/Autophagy/Necrosis	TSM	Overexpression	2	1	1	2	3	6	4	0	4	23	0.391559990004672	0.73409209022909	NS	0.0294805198155139	4.73933177916822	Low	NS	NS	NS	0.00715406508241345	7.23387435576893	Low	0.504	NS	0.0741	NS	NS
10	MAPK3	1	mRNA	THYM-1204.6.3.N.1.0.0.4.4.5	THYM	1204	6	3	N	1	0	0	4	4	5	Meaningless	0	0	4	Anoikis/Apoptosis/Autophagy/Cellular senescence/Necrosis	TSM	Unchanged	2	1	1	1	0	0	0	0	5	10	0.878820798984298	0.0232453421687576	NS	0.112928697586121	2.51275020999211	NS	NS	NS	NS	0.111797146512092	2.52863137465417	NS	0.589	NS	0.131	NS	NS
19	MAPK1	1	mRNA	THYM-1202.6.3.N.2.0.0.1.4.6	THYM	1202	6	3	N	2	0	0	1	4	6	Meaningless	0	0	4	Anoikis/Apoptosis/Autophagy/Cellular senescence/Ferroptosis/Necrosis	TSM	Underexpression	2	1	1	2	0	0	7	0	6	19	0.890544464959237	0.018937970087648	NS	0.208015938013954	1.58518134751323	NS	NS	NS	NS	0.325957613501158	0.964891195446952	NS	0.513	NS	0.126	NS	NS
17	(CD14 + CXCL16)	2	mRNA	THYM-120.6.3.N.2.1.1.2.3.2	THYM	120	6	3	N	2	1	1	2	3	2	Risky	0	1	3	Apoptosis/Necrosis	TSM	Underexpression	2	1	1	2	2	2	4	1	2	17	0.0222463492179671	5.22641423504739	High	0.261011884994077	1.26338204592902	NS	NS	NS	NS	0.579846091966558	0.30648352877125	NS	0.0144	Risky	0.26	NS	NS
18	(ABCC4 + ABCG2 + ACTA2 + ACVR1C + ACY1 + ADAMTS5 + ADAMTS8 + ADAMTS9 + `ADAMTS9-AS2` + ADRA1D + `AGAP2-AS1` + AHCYL1 + AJUBA + AKTIP + ALCAM + ANTXR1 + ANXA4 + APBB2 + ARF4 + ARHGAP1 + ARHGAP31 + ARL6IP5 + ARNT + ATF7 + ATP2A2 + ATP2B4 + B4GALT2 + BAZ2B + BCL2L2 + `BDNF-AS` + BHLHE41 + BICC1 + BTBD7 + CABYR + CADM1 + CALCRL + CARD10 + CASP12 + CAV2 + CBLB + `CBR3-AS1` + CCDC170 + CCND2 + CD151 + …	373	mRNA	THYM-12.6.3.N.3.0.69.3.2.1	THYM	12	6	3	N	3	0	69	3	2	1	Meaningless	0	0	4	Apoptosis	TSM	Overexpression	2	1	1	2	0	6	1	4	1	18	0.985798973254195	0.000316814631450502	NS	0.0451961952016373	4.01130351439138	Low	NS	NS	NS	0.0493466663348808	3.8635210553024	Low	0.818	NS	0.296	NS	NS
23	MAP2K7	1	mRNA	THYM-1198.6.3.N.3.7.69.2.4.4	THYM	1198	6	3	N	3	7	69	2	4	4	Protective	1	0	3	Apoptosis/Autophagy/Cellular senescence/Necrosis	TSM	Overexpression	2	1	1	2	3	6	4	0	4	23	0.114731287853337	2.48780978970909	NS	0.0265047589552871	4.92278496467303	Low	NS	NS	NS	0.028045529127249	4.82526650367562	Low	0.3	NS	0.0517	NS	NS
20	MAP2K6	1	mRNA	THYM-1196.6.3.P.2.0.2.3.1.3	THYM	1196	6	3	P	2	0	2	3	1	3	Meaningless	0	0	4	Apoptosis/Autophagy/Cellular senescence	TSM	Underexpression	2	1	2	2	0	2	1	7	3	20	0.0092163880171916	6.78040685343595	Low	0.169790038866117	1.88479610535241	NS	NS	NS	NS	0.270900509851891	1.21218150767333	NS	0.274	NS	0.744	NS	NS
15	LTB4R2	1	mRNA	THYM-1191.6.3.N.3.69.0.3.4.2	THYM	1191	6	3	N	3	69	0	3	4	2	Protective	2	0	2	Anoikis/Apoptosis	TSM	Overexpression	2	1	1	2	6	0	1	0	2	15	0.854932988455518	0.0334260727427143	NS	0.0579251089212286	3.59581816672072	NS	NS	NS	NS	0.0565828780605024	3.63481543055846	NS	0.11	NS	0.00161	Protective	NS
21	(CCR5 + RAB13)	2	mRNA	THYM-119.6.3.N.3.31.0.3.1.2	THYM	119	6	3	N	3	31	0	3	1	2	Risky	0	2	2	Apoptosis/Autophagy	TSM	Overexpression	2	1	1	2	5	0	1	7	2	21	0.0590448148504881	3.56401349177512	NS	0.723934020287949	0.124754468804544	NS	NS	NS	NS	0.664501951991804	0.188100890899158	NS	0.00117	Risky	0.022	Risky	NS
15	LIPT1	1	mRNA	THYM-1187.6.3.N.3.0.0.3.1.1	THYM	1187	6	3	N	3	0	0	3	1	1	Meaningless	0	0	4	Cuproptosis	TSM	Overexpression	2	1	1	2	0	0	1	7	1	15	0.53251085013697	0.389597877479805	NS	0.2932062975243	1.1048403542182	NS	NS	NS	NS	0.0770196186764178	3.12669748113776	NS	0.12	NS	0.527	NS	NS
14	LINC01094	1	mRNA	THYM-1186.6.3.N.1.0.0.3.1.1	THYM	1186	6	3	N	1	0	0	3	1	1	Meaningless	0	0	4	Pyroptosis	TSM	Unchanged	2	1	1	1	0	0	1	7	1	14	0.279677405286084	1.16865679325565	NS	0.806064856616164	0.0602730732294343	NS	NS	NS	NS	0.266528104600802	1.23452877005374	NS	0.107	NS	0.405	NS	NS
17	LGALS3	1	mRNA	THYM-1180.6.3.N.3.0.0.2.3.6	THYM	1180	6	3	N	3	0	0	2	3	6	Meaningless	0	0	4	Anoikis/Apoptosis/Autophagy/Necroptosis/NETosis/Necrosis	TSM	Overexpression	2	1	1	2	0	0	4	1	6	17	0.597284682287743	0.279110709660736	NS	0.56153852383665	0.337047353760445	NS	NS	NS	NS	0.740310210315265	0.109854180494694	NS	0.216	NS	0.729	NS	NS
14	LGALS1	1	mRNA	THYM-1178.6.3.N.3.7.0.3.4.4	THYM	1178	6	3	N	3	7	0	3	4	4	Protective	1	0	3	Anoikis/Apoptosis/Autophagy/Ferroptosis	TSM	Overexpression	2	1	1	2	3	0	1	0	4	14	0.26474274132896	1.24378549807041	NS	0.416749796871626	0.659462410139421	NS	NS	NS	NS	0.0524526114135434	3.76127360713321	NS	0.182	NS	0.238	NS	NS
18	LETM1	1	mRNA	THYM-1176.6.3.P.3.2.2.2.3.2	THYM	1176	6	3	P	3	2	2	2	3	2	Protective	1	0	3	Autophagy/Necrosis	TSM	Overexpression	2	1	2	2	2	2	4	1	2	18	0.017557152395786	5.63980573281178	Low	0.21800657342572	1.51744485030988	NS	NS	NS	NS	0.613250364829458	0.255468824064599	NS	0.0116	Protective	0.224	NS	NS
12	LAMP1	1	mRNA	THYM-1173.6.3.N.3.0.0.2.4.2	THYM	1173	6	3	N	3	0	0	2	4	2	Meaningless	0	0	4	Autophagy/Entosis	TSM	Overexpression	2	1	1	2	0	0	4	0	2	12	0.594661057632943	0.283123771521616	NS	0.247491577433012	1.33740807310843	NS	NS	NS	NS	0.404660088936163	0.694434609843611	NS	0.927	NS	0.17	NS	NS
18	KLK1	1	mRNA	THYM-1167.6.3.P.2.2.2.2.4.3	THYM	1167	6	3	P	2	2	2	2	4	3	Protective	1	0	3	Apoptosis/Autophagy/Necrosis	TSM	Underexpression	2	1	2	2	2	2	4	0	3	18	0.00765634855577901	7.11214396112691	Low	0.12446587769492	2.3602044270928	NS	NS	NS	NS	0.528693570500764	0.396901952268388	NS	0.0114	Protective	0.557	NS	NS
22	KIR2DL4	1	mRNA	THYM-1163.6.3.N.2.31.31.2.3.1	THYM	1163	6	3	N	2	31	31	2	3	1	Risky	0	2	2	Cellular senescence	TSM	Underexpression	2	1	1	2	5	5	4	1	1	22	0.00397056047549427	8.29722950153756	High	0.00805466933661825	7.02127861891744	High	NS	NS	NS	0.155394292803603	2.01848325653891	NS	0.016	Risky	0.0248	Risky	NS
18	KIF2C	1	mRNA	THYM-1162.6.3.P.3.2.2.2.3.2	THYM	1162	6	3	P	3	2	2	2	3	2	Protective	1	0	3	Cellular senescence/Entosis	TSM	Overexpression	2	1	2	2	2	2	4	1	2	18	0.0382050953425416	4.29586773336128	Low	0.599702292853252	0.275445142398338	NS	NS	NS	NS	0.559377398724504	0.340783362804661	NS	0.00633	Protective	0.642	NS	NS
21	KEAP1	1	mRNA	THYM-1161.6.3.P.3.30.0.1.4.4	THYM	1161	6	3	P	3	30	0	1	4	4	Risky	0	1	3	Apoptosis/Autophagy/Ferroptosis/Oxeiptosis	TSM	Overexpression	2	1	2	2	3	0	7	0	4	21	0.82904153948467	0.0466261929268265	NS	0.226875850979318	1.46034113142155	NS	NS	NS	NS	0.162233115163348	1.95328672010131	NS	0.233	NS	0.02	Risky	NS
19	KCNQ1OT1	1	mRNA	THYM-1157.6.3.N.2.0.7.1.4.3	THYM	1157	6	3	N	2	0	7	1	4	3	Meaningless	0	0	4	Apoptosis/Autophagy/Pyroptosis	TSM	Underexpression	2	1	1	2	0	3	7	0	3	19	0.615613086459488	0.252081701951855	NS	0.101438535411863	2.68277953748795	NS	NS	NS	NS	0.0343647460014076	4.47646418190907	Low	0.965	NS	0.214	NS	NS
22	ITGA6	1	mRNA	THYM-1152.6.3.N.3.69.4.2.4.3	THYM	1152	6	3	N	3	69	4	2	4	3	Protective	2	0	2	Anoikis/Apoptosis/Ferroptosis	TSM	Overexpression	2	1	1	2	6	3	4	0	3	22	0.912253850134193	0.0121431818596343	NS	0.0561337111182161	3.6480852310425	NS	NS	NS	NS	0.049940722989237	3.84344793000498	High	0.314	NS	0.00682	Protective	NS
22	(CCND1 + KDR + KL + MET + PIK3CA)	5	mRNA	THYM-115.6.3.N.3.0.62.3.1.5	THYM	115	6	3	N	3	0	62	3	1	5	Meaningless	0	0	4	Anoikis/Apoptosis/Autophagy/Cellular senescence/Necrosis	TSM	Overexpression	2	1	1	2	0	3	1	7	5	22	0.557840776336362	0.34345658873912	NS	0.0499275137964192	3.84389151977272	Low	NS	NS	NS	0.0669812203073847	3.35549131251465	NS	0.546	NS	0.229	NS	NS
11	ITGA2B	1	mRNA	THYM-1149.6.3.N.2.0.0.2.4.1	THYM	1149	6	3	N	2	0	0	2	4	1	Meaningless	0	0	4	NETosis	TSM	Underexpression	2	1	1	2	0	0	4	0	1	11	0.330682712853415	0.946222429816172	NS	0.826775460929636	0.0478905104961563	NS	NS	NS	NS	0.562500868712391	0.335392570031781	NS	0.905	NS	0.548	NS	NS
17	(CCNB2 + DEPDC1 + SKA2 + SLC29A1 + TICRR)	5	mRNA	THYM-114.6.3.P.3.2.2.2.3.1	THYM	114	6	3	P	3	2	2	2	3	1	Protective	1	0	3	Autophagy	TSM	Overexpression	2	1	2	2	2	2	4	1	1	17	0.0061559993790069	7.50406197800066	Low	0.128250929836158	2.31354898123633	NS	NS	NS	NS	0.597758407445607	0.278390010753277	NS	0.00435	Protective	0.437	NS	NS
20	IL1RAP	1	mRNA	THYM-1139.6.3.N.2.0.69.1.4.1	THYM	1139	6	3	N	2	0	69	1	4	1	Meaningless	0	0	4	Anoikis	TSM	Underexpression	2	1	1	2	0	6	7	0	1	20	0.909242370573423	0.012994683566796	NS	0.0351554827105895	4.43760738549488	Low	NS	NS	NS	0.030387611248509	4.68722918539223	Low	0.997	NS	0.133	NS	NS
20	IL1B	1	mRNA	THYM-1138.6.3.N.2.0.0.1.3.6	THYM	1138	6	3	N	2	0	0	1	3	6	Meaningless	0	0	4	Apoptosis/Autophagy/Cellular senescence/NETosis/Pyroptosis/Necrosis	TSM	Underexpression	2	1	1	2	0	0	7	1	6	20	0.124320209763976	2.36203136136234	NS	0.892488055181591	0.0182673082877218	NS	NS	NS	NS	0.866683403413858	0.0281812537077707	NS	0.097	NS	0.568	NS	NS
14	IKBKE	1	mRNA	THYM-1132.6.3.P.3.0.0.2.4.3	THYM	1132	6	3	P	3	0	0	2	4	3	Meaningless	0	0	4	Apoptosis/Autophagy/Pyroptosis	TSM	Overexpression	2	1	2	2	0	0	4	0	3	14	0.619725302785702	0.246253842038666	NS	0.0721470919875089	3.23348300192431	NS	NS	NS	NS	0.289730390604666	1.12087375068526	NS	0.797	NS	0.0983	NS	NS
10	IGFBP7	1	mRNA	THYM-1131.6.3.N.3.0.0.3.4.3	THYM	1131	6	3	N	3	0	0	3	4	3	Meaningless	0	0	4	Apoptosis/Cellular senescence/Ferroptosis	TSM	Overexpression	2	1	1	2	0	0	1	0	3	10	0.212070789597333	1.55723322487058	NS	0.0585423915583301	3.57820459290188	NS	NS	NS	NS	0.193395545471411	1.69155930865363	NS	0.341	NS	0.373	NS	NS
20	(CCNA1 + NEDD9)	2	mRNA	THYM-113.6.3.N.2.69.0.1.4.1	THYM	113	6	3	N	2	69	0	1	4	1	Protective	2	0	2	Apoptosis	TSM	Underexpression	2	1	1	2	6	0	7	0	1	20	0.277694001028909	1.17834096509413	NS	0.0817511832760778	3.02973865864468	NS	NS	NS	NS	0.0806171913809723	3.05241486464336	NS	0.215	NS	0.0161	Protective	NS
24	IGFBP3	1	mRNA	THYM-1129.6.3.N.3.1.1.2.1.3	THYM	1129	6	3	N	3	1	1	2	1	3	Risky	0	1	3	Apoptosis/Autophagy/Cellular senescence	TSM	Overexpression	2	1	1	2	2	2	4	7	3	24	0.0287022207849856	4.78538559612974	High	0.314258013869184	1.01269521410579	NS	NS	NS	NS	0.96700223611403	0.00171134122396979	NS	0.00898	Risky	0.159	NS	NS
19	IFNGR2	1	mRNA	THYM-1127.6.3.N.2.31.1.2.3.1	THYM	1127	6	3	N	2	31	1	2	3	1	Risky	0	2	2	Apoptosis	TSM	Underexpression	2	1	1	2	5	2	4	1	1	19	0.0494108851388178	3.86133883584578	High	0.672059568605578	0.179202416935506	NS	NS	NS	NS	0.869711120843507	0.0269043432872984	NS	0.0109	Risky	0.0388	Risky	NS
13	IFI16	1	mRNA	THYM-1125.6.3.P.1.0.0.2.4.3	THYM	1125	6	3	P	1	0	0	2	4	3	Meaningless	0	0	4	Apoptosis/Autophagy/Cellular senescence	TSM	Unchanged	2	1	2	1	0	0	4	0	3	13	0.844365809918129	0.0385384813957603	NS	0.812336308047019	0.0563649921959246	NS	NS	NS	NS	0.813579539941122	0.0556067013908822	NS	0.419	NS	0.355	NS	NS
16	IDH2	1	mRNA	THYM-1123.6.3.P.3.0.2.2.3.2	THYM	1123	6	3	P	3	0	2	2	3	2	Meaningless	0	0	4	Apoptosis/Ferroptosis	TSM	Overexpression	2	1	2	2	0	2	4	1	2	16	0.0470177907151388	3.94475174676111	Low	0.624885637011068	0.239060305308164	NS	NS	NS	NS	0.575173180711388	0.314103141397625	NS	0.208	NS	0.674	NS	NS
18	IDH1	1	mRNA	THYM-1122.6.3.N.3.0.0.2.2.4	THYM	1122	6	3	N	3	0	0	2	2	4	Meaningless	0	0	4	Anoikis/Apoptosis/Ferroptosis/Necrosis	TSM	Overexpression	2	1	1	2	0	0	4	4	4	18	0.124097923663667	2.36482380930967	NS	0.94556392236327	0.00466195636408845	NS	NS	NS	NS	0.828462102577061	0.0469477941285357	NS	0.105	NS	0.524	NS	NS
16	ID1	1	mRNA	THYM-1121.6.3.N.3.62.2.3.4.4	THYM	1121	6	3	N	3	62	2	3	4	4	Protective	1	0	3	Apoptosis/Autophagy/Cellular senescence/Necroptosis	TSM	Overexpression	2	1	1	2	3	2	1	0	4	16	0.0470703424554397	3.94287233034106	Low	0.0532589178794181	3.73577614406295	NS	NS	NS	NS	0.117609663672403	2.44886790256821	NS	0.0569	NS	0.0343	Protective	NS
9	HTRA1	1	mRNA	THYM-1119.6.3.N.3.0.0.4.4.3	THYM	1119	6	3	N	3	0	0	4	4	3	Meaningless	0	0	4	Anoikis/Apoptosis/Pyroptosis	TSM	Overexpression	2	1	1	2	0	0	0	0	3	9	0.0516052333483615	3.78852083914135	NS	0.429784414602652	0.623405971295903	NS	NS	NS	NS	0.49283931742672	0.470321463613816	NS	0.0745	NS	0.804	NS	NS
19	HSPA4	1	mRNA	THYM-1117.6.3.P.3.34.30.4.4.3	THYM	1117	6	3	P	3	34	30	4	4	3	Risky	0	2	2	Apoptosis/Necroptosis/Necrosis	TSM	Overexpression	2	1	2	2	6	3	0	0	3	19	0.143862932865179	2.13614579561459	NS	0.042148536671302	4.12922952090926	High	NS	NS	NS	0.0888761711863757	2.89461200426484	NS	0.299	NS	0.0366	Risky	NS
15	HOXA10	1	mRNA	THYM-1115.6.3.P.3.0.0.2.3.3	THYM	1115	6	3	P	3	0	0	2	3	3	Meaningless	0	0	4	Anoikis/Apoptosis/Autophagy	TSM	Overexpression	2	1	2	2	0	0	4	1	3	15	0.0909824667955996	2.85690386679401	NS	0.806925740060713	0.0597283945187977	NS	NS	NS	NS	0.805143094286896	0.0608591766103497	NS	0.301	NS	0.411	NS	NS
20	HOTAIR	1	mRNA	THYM-1113.6.1.P.1.35.0.4.4.4	THYM	1113	6	1	P	1	35	0	4	4	4	Risky	0	3	1	Apoptosis/Autophagy/Cellular senescence/Pyroptosis	TMB	Unchanged	2	3	2	1	8	0	0	0	4	20	0.129450956624459	2.29907636328911	NS	0.260529070362617	1.26594343534876	NS	NS	NS	NS	0.246672499176647	1.34205153799376	NS	0.00648	Risky	0.00308	Risky	NS
16	HMGA1	1	mRNA	THYM-1109.6.3.P.3.2.0.2.4.3	THYM	1109	6	3	P	3	2	0	2	4	3	Protective	1	0	3	Anoikis/Apoptosis/Cellular senescence	TSM	Overexpression	2	1	2	2	2	0	4	0	3	16	0.37531899579356	0.785978235950592	NS	0.397590052575939	0.715602850637796	NS	NS	NS	NS	0.853738143451684	0.0339852741859032	NS	0.00813	Protective	0.319	NS	NS
19	HGF	1	mRNA	THYM-1103.6.3.N.2.0.0.1.3.5	THYM	1103	6	3	N	2	0	0	1	3	5	Meaningless	0	0	4	Anoikis/Apoptosis/Autophagy/Necroptosis/Necrosis	TSM	Underexpression	2	1	1	2	0	0	7	1	5	19	0.590363517133944	0.289776925464614	NS	0.878157228385867	0.023502628894879	NS	NS	NS	NS	0.195865586619565	1.67293716683531	NS	0.405	NS	0.382	NS	NS
17	HCRT	1	mRNA	THYM-1102.6.3.P.3.0.0.1.4.3	THYM	1102	6	3	P	3	0	0	1	4	3	Meaningless	0	0	4	Apoptosis/Autophagy/Ferroptosis	TSM	Overexpression	2	1	2	2	0	0	7	0	3	17	0.53633121661105	0.382381929809986	NS	0.258847761881723	1.27490904872957	NS	NS	NS	NS	0.733865411253418	0.115591978820375	NS	0.286	NS	0.203	NS	NS
13	HCAR1	1	mRNA	THYM-1099.6.3.N.3.69.0.4.4.1	THYM	1099	6	3	N	3	69	0	4	4	1	Protective	2	0	2	Ferroptosis	TSM	Overexpression	2	1	1	2	6	0	0	0	1	13	0.197423614320832	1.66133171463662	NS	0.0567791211102178	3.62905284467613	NS	NS	NS	NS	0.155670620877861	2.01578615348124	NS	0.162	NS	0.0275	Protective	NS
11	HBEGF	1	mRNA	THYM-1097.6.3.N.3.4.0.4.4.2	THYM	1097	6	3	N	3	4	0	4	4	2	Risky	0	1	3	Apoptosis/Cellular senescence	TSM	Overexpression	2	1	1	2	3	0	0	0	2	11	0.430150654333702	0.622416662382331	NS	0.906994542542411	0.0136493159598865	NS	NS	NS	NS	0.503190811756227	0.448200368746152	NS	0.919	NS	0.544	NS	NS
21	HAGLR	1	mRNA	THYM-1093.6.3.N.3.31.0.2.2.2	THYM	1093	6	3	N	3	31	0	2	2	2	Risky	0	2	2	Apoptosis/Pyroptosis	TSM	Overexpression	2	1	1	2	5	0	4	4	2	21	0.361135199101518	0.833941759218653	NS	0.835003390246606	0.0433842700566766	NS	NS	NS	NS	0.914760495357081	0.0114566849417506	NS	0.0225	Risky	0.0215	Risky	NS
19	GSDMD	1	mRNA	THYM-1090.6.3.P.3.0.0.1.4.5	THYM	1090	6	3	P	3	0	0	1	4	5	Meaningless	0	0	4	Apoptosis/Necroptosis/NETosis/Pyroptosis/Necrosis	TSM	Overexpression	2	1	2	2	0	0	7	0	5	19	0.902330331949898	0.01505973161081	NS	0.282040200233721	1.15723267131396	NS	NS	NS	NS	0.233456664198222	1.41967645578081	NS	0.92	NS	0.141	NS	NS
15	GPM6A	1	mRNA	THYM-1088.6.3.N.3.62.0.2.4.2	THYM	1088	6	3	N	3	62	0	2	4	2	Protective	1	0	3	Autophagy/Ferroptosis	TSM	Overexpression	2	1	1	2	3	0	4	0	2	15	0.217739860674484	1.51920486408715	NS	0.0585423915583301	3.57820459290188	NS	NS	NS	NS	0.169225044463505	1.88979500862349	NS	0.299	NS	0.0143	Protective	NS
15	GNA15	1	mRNA	THYM-1086.6.3.P.3.2.0.2.3.1	THYM	1086	6	3	P	3	2	0	2	3	1	Protective	1	0	3	Pyroptosis	TSM	Overexpression	2	1	2	2	2	0	4	1	1	15	0.0667706681431867	3.36067565549477	NS	0.748267913516503	0.102992274983451	NS	NS	NS	NS	0.992793747029459	8.15737999128143e-05	NS	0.00951	Protective	0.315	NS	NS
24	GJA1	1	mRNA	THYM-1081.6.3.N.3.0.0.2.1.7	THYM	1081	6	3	N	3	0	0	2	1	7	Meaningless	0	0	4	Apoptosis/Autophagy/Ferroptosis/Mitochondrial permeability transition/Necroptosis/Pyroptosis/Necrosis	TSM	Overexpression	2	1	1	2	0	0	4	7	7	24	0.364844342015776	0.821149333212919	NS	0.405149962083788	0.692987837123215	NS	NS	NS	NS	0.990225389654478	0.000150086113436383	NS	0.1	NS	0.973	NS	NS
15	GIGYF1	1	mRNA	THYM-1080.6.3.N.3.7.0.2.4.2	THYM	1080	6	3	N	3	7	0	2	4	2	Protective	1	0	3	Apoptosis/Autophagy	TSM	Overexpression	2	1	1	2	3	0	4	0	2	15	0.506931895611425	0.440394941278462	NS	0.305651064922127	1.04937503886574	NS	NS	NS	NS	0.370611814984737	0.801612099394241	NS	0.655	NS	0.11	NS	NS
22	(CAV1 + TAGLN)	2	mRNA	THYM-108.6.3.N.3.0.0.2.1.5	THYM	108	6	3	N	3	0	0	2	1	5	Meaningless	0	0	4	Anoikis/Apoptosis/Autophagy/Cellular senescence/Ferroptosis	TSM	Overexpression	2	1	1	2	0	0	4	7	5	22	0.0811371476721172	3.04197497560282	NS	0.798208712345384	0.065365129048516	NS	NS	NS	NS	0.316323707744585	1.00408651256152	NS	0.661	NS	0.743	NS	NS
18	GBP5	1	mRNA	THYM-1077.6.3.N.2.1.1.2.3.3	THYM	1077	6	3	N	2	1	1	2	3	3	Risky	0	1	3	Apoptosis/Pyroptosis/Necrosis	TSM	Underexpression	2	1	1	2	2	2	4	1	3	18	0.0103822291993356	6.56810752236819	High	0.187240071393408	1.73920120329833	NS	NS	NS	NS	0.241668466568341	1.37083502561703	NS	0.0187	Risky	0.152	NS	NS
19	GATA6	1	mRNA	THYM-1075.6.3.N.3.4.0.3.1.2	THYM	1075	6	3	N	3	4	0	3	1	2	Risky	0	1	3	Apoptosis/Pyroptosis	TSM	Overexpression	2	1	1	2	3	0	1	7	2	19	0.742450526086079	0.107984499493138	NS	0.822994375404974	0.0500396033032415	NS	NS	NS	NS	0.230488893793567	1.43784186058279	NS	0.515	NS	0.426	NS	NS
16	GAS6	1	mRNA	THYM-1071.6.3.N.3.7.0.2.4.3	THYM	1071	6	3	N	3	7	0	2	4	3	Protective	1	0	3	Apoptosis/Efferocytosis/Necrosis	TSM	Overexpression	2	1	1	2	3	0	4	0	3	16	0.816655676164832	0.0537537326176571	NS	0.0932319597102302	2.81766468256209	NS	NS	NS	NS	0.0928673966917268	2.82395365880997	NS	0.987	NS	0.078	NS	NS
13	FPR1	1	mRNA	THYM-1064.6.3.N.2.0.0.2.3.2	THYM	1064	6	3	N	2	0	0	2	3	2	Meaningless	0	0	4	Apoptosis/Necroptosis	TSM	Underexpression	2	1	1	2	0	0	4	1	2	13	0.26957688751703	1.21889871720828	NS	0.771323224994089	0.0844742234314183	NS	NS	NS	NS	0.55606080025344	0.346570739330856	NS	0.193	NS	0.663	NS	NS
15	FOXO3	1	mRNA	THYM-1063.6.3.N.3.0.0.2.4.5	THYM	1063	6	3	N	3	0	0	2	4	5	Meaningless	0	0	4	Apoptosis/Autophagy/Cellular senescence/Pyroptosis/Necrosis	TSM	Overexpression	2	1	1	2	0	0	4	0	5	15	0.370922907910619	0.800570320010573	NS	0.387423067826739	0.747014623310094	NS	NS	NS	NS	0.650602954650149	0.205140796024027	NS	0.592	NS	0.168	NS	NS
14	FNDC5	1	mRNA	THYM-1059.6.3.N.3.62.0.4.4.5	THYM	1059	6	3	N	3	62	0	4	4	5	Protective	1	0	3	Apoptosis/Autophagy/Necroptosis/Pyroptosis/Necrosis	TSM	Overexpression	2	1	1	2	3	0	0	0	5	14	0.603619715378884	0.269570968665447	NS	0.392324577146727	0.731725131512539	NS	NS	NS	NS	0.177479082353358	1.81860780985193	NS	0.256	NS	0.029	Protective	NS
12	FLOT1	1	mRNA	THYM-1056.6.3.N.2.7.0.4.4.3	THYM	1056	6	3	N	2	7	0	4	4	3	Protective	1	0	3	Apoptosis/Necroptosis/Pyroptosis	TSM	Underexpression	2	1	1	2	3	0	0	0	3	12	0.518994381728572	0.415891253494702	NS	0.307659961869973	1.04069468381281	NS	NS	NS	NS	0.38779887627294	0.745832581274797	NS	0.216	NS	0.058	NS	NS
17	FER	1	mRNA	THYM-1047.6.3.N.3.4.4.2.4.1	THYM	1047	6	3	N	3	4	4	2	4	1	Risky	0	1	3	Anoikis	TSM	Overexpression	2	1	1	2	3	3	4	0	1	17	0.425974169104006	0.633774511601302	NS	0.966226193497217	0.00179283122156084	NS	NS	NS	NS	0.0185172683899342	5.54653884786254	High	0.387	NS	0.758	NS	NS
16	FCGR2A	1	mRNA	THYM-1046.6.3.N.2.0.0.1.3.2	THYM	1046	6	3	N	2	0	0	1	3	2	Meaningless	0	0	4	NETosis/Necrosis	TSM	Underexpression	2	1	1	2	0	0	7	1	2	16	0.0820970452003343	3.02289000677701	NS	0.816499824974111	0.0538468165762039	NS	NS	NS	NS	0.594710989444544	0.283047053531282	NS	0.148	NS	0.969	NS	NS
23	FAS	1	mRNA	THYM-1043.6.3.N.3.1.1.3.1.5	THYM	1043	6	3	N	3	1	1	3	1	5	Risky	0	1	3	Apoptosis/Autophagy/Necroptosis/Necrosis/Erebosis	TSM	Overexpression	2	1	1	2	2	2	1	7	5	23	0.0472155456818085	3.9376908851997	High	0.661927680698773	0.191190422407951	NS	NS	NS	NS	0.826706264995037	0.0479293959249199	NS	0.00709	Risky	0.556	NS	NS
22	FANCD2	1	mRNA	THYM-1041.6.3.P.3.2.2.1.3.3	THYM	1041	6	3	P	3	2	2	1	3	3	Protective	1	0	3	Apoptosis/Ferroptosis/Mitotic catastrophe	TSM	Overexpression	2	1	2	2	2	2	7	1	3	22	0.0088018823053021	6.86259109674456	Low	0.145906018454097	2.11453863872454	NS	NS	NS	NS	0.958248919075732	0.00274064005221351	NS	0.0101	Protective	0.256	NS	NS
11	(CACUL1 + CD93 + CEBPD + CHSY1 + CSNK1D + GP1BA + GRB10 + HDAC5 + IFIT2 + IFITM3 + INPP5A + KIF1B + KLF3 + KLF8 + LINC00222 + NCOA2 + PDLIM7 + PNMA5 + PPM1F + PTPRO + RAPGEF1 + RNF144B + SCN5A + SH2B3 + SLFN12 + THBD + TRPS1 + UGCG + WSB1)	29	mRNA	THYM-104.6.3.N.1.0.0.3.2.1	THYM	104	6	3	N	1	0	0	3	2	1	Meaningless	0	0	4	Apoptosis	TSM	Unchanged	2	1	1	1	0	0	1	4	1	11	0.532996197649405	0.388675956141386	NS	0.256896760209398	1.28540348905969	NS	NS	NS	NS	0.490504627892871	0.475419117819038	NS	0.41	NS	0.503	NS	NS
14	F2RL1	1	mRNA	THYM-1039.6.3.N.1.0.0.3.2.4	THYM	1039	6	3	N	1	0	0	3	2	4	Meaningless	0	0	4	Apoptosis/Autophagy/Mitochondrial permeability transition/Necrosis	TSM	Unchanged	2	1	1	1	0	0	1	4	4	14	0.31577314357262	1.00637376152963	NS	0.440595263352223	0.594731562670432	NS	NS	NS	NS	0.963892986539414	0.00204927213501766	NS	0.463	NS	0.666	NS	NS
23	EZH2	1	mRNA	THYM-1036.6.3.P.3.2.2.2.3.7	THYM	1036	6	3	P	3	2	2	2	3	7	Protective	1	0	3	Anoikis/Apoptosis/Autophagy/Cellular senescence/Ferroptosis/Necroptosis/Necrosis	TSM	Overexpression	2	1	2	2	2	2	4	1	7	23	0.0047457537629525	7.97386364786103	Low	0.107802264707767	2.58614739279899	NS	NS	NS	NS	0.267147813383038	1.23133374384574	NS	0.0266	Protective	0.61	NS	NS
12	ERBB4	1	mRNA	THYM-1033.6.3.N.3.7.0.3.4.2	THYM	1033	6	3	N	3	7	0	3	4	2	Protective	1	0	3	Anoikis/Apoptosis	TSM	Overexpression	2	1	1	2	3	0	1	0	2	12	0.551106566469818	0.35533852550162	NS	0.0567791211102178	3.62905284467613	NS	NS	NS	NS	0.137431774728488	2.20648184776565	NS	0.681	NS	0.3	NS	NS
14	(CACNA1C + COMT + SLC27A1)	3	mRNA	THYM-103.6.3.N.3.7.7.3.4.1	THYM	103	6	3	N	3	7	7	3	4	1	Protective	1	0	3	Necrosis	TSM	Overexpression	2	1	1	2	3	3	1	0	1	14	0.66364181953316	0.18912985604333	NS	0.0683826699851823	3.32142170633424	NS	NS	NS	NS	0.0275856015050666	4.85378090702803	Low	0.616	NS	0.0613	NS	NS
13	EPHB4	1	mRNA	THYM-1029.6.3.N.3.0.7.3.3.2	THYM	1029	6	3	N	3	0	7	3	3	2	Meaningless	0	0	4	Apoptosis/Immunogenic cell death	TSM	Overexpression	2	1	1	2	0	3	1	1	2	13	0.64283485469288	0.215053726936659	NS	0.0728829608168255	3.216867916309	NS	NS	NS	NS	0.0406760825468466	4.1894587197055	Low	0.695	NS	0.236	NS	NS
12	(C5AR2 + FCGR1A + FCGR2C + FCGR3A + `HLA-E` + IFNGR1 + NLRP12 + SLCO3A1 + SNAP23 + STEAP4)	10	mRNA	THYM-102.6.3.N.2.0.0.2.3.1	THYM	102	6	3	N	2	0	0	2	3	1	Meaningless	0	0	4	Necrosis	TSM	Underexpression	2	1	1	2	0	0	4	1	1	12	0.0773963012672306	3.11874647575086	NS	0.76494993732859	0.089393247562515	NS	NS	NS	NS	0.661763061680359	0.191389010759723	NS	0.091	NS	0.728	NS	NS
13	(C5 + FERMT1)	2	mRNA	THYM-101.6.3.N.3.0.0.3.2.2	THYM	101	6	3	N	3	0	0	3	2	2	Meaningless	0	0	4	Apoptosis/Necroptosis	TSM	Overexpression	2	1	1	2	0	0	1	4	2	13	0.133229645395082	2.25446322526917	NS	0.975571653843339	0.00093765643637718	NS	NS	NS	NS	0.907640054314411	0.013459655734219	NS	0.137	NS	0.8	NS	NS
19	(C1QTNF9 + CREBBP + FBXL2 + FOXP1)	4	mRNA	THYM-100.6.3.N.3.62.62.2.4.3	THYM	100	6	3	N	3	62	62	2	4	3	Protective	1	0	3	Apoptosis/Autophagy/Necrosis	TSM	Overexpression	2	1	1	2	3	3	4	0	3	19	0.506443309990299	0.441408717462866	NS	0.0415384517204972	4.15391200609043	Low	NS	NS	NS	0.0543405050636658	3.70220825347157	NS	0.294	NS	0.00814	Protective	NS
16	(A2M + ACE + ACTN4 + ACVR1 + AGTR1 + BAG4 + BMP2 + BMP6 + CHRNA7 + DDAH1 + DSG2 + DUOX2 + EBF2 + EXT1 + F2R + F3 + GDNF + IGFBP4 + IL15RA + IL5 + LTBR + MALT1 + MMP3 + NFATC2 + `NKX3-1` + PDIA3 + PTPRZ1 + RORA + S100A10 + SDC2 + SDC4 + TIMP3 + TNFRSF10A + TNFRSF19 + VEGFC + YBX3)	36	mRNA	THYM-1.6.3.N.3.0.62.3.2.2	THYM	1	6	3	N	3	0	62	3	2	2	Meaningless	0	0	4	Apoptosis/Necrosis	TSM	Overexpression	2	1	1	2	0	3	1	4	2	16	0.503666664097381	0.447202040715368	NS	0.0415384517204972	4.15391200609043	Low	NS	NS	NS	0.296758553243689	1.08870393590485	NS	0.836	NS	0.398	NS	NS
16	(ATF3 + SPHK1)	2	mRNA	THCA-99.6.3.N.1.0.0.1.4.4	THCA	99	6	3	N	1	0	0	1	4	4	Meaningless	0	0	4	Apoptosis/Autophagy/Ferroptosis/Necrosis	TSM	Unchanged	2	1	1	1	0	0	7	0	4	16	0.725219521380742	0.123546393446249	NS	0.523209318357158	0.407562432456306	NS	0.620683214247326	0.244908478614237	NS	0.675264685932781	0.175505331780033	NS	0.383	NS	0.984	NS	0.427
21	(ATAD2 + DCBLD2 + EMILIN2 + IL21R)	4	mRNA	THCA-97.6.3.N.3.11.11.2.2.1	THCA	97	6	3	N	3	11	11	2	2	1	Risky	0	1	3	Apoptosis	TSM	Overexpression	2	1	1	2	3	3	4	4	1	21	0.611900943768734	0.25741605384162	NS	0.751113334481761	0.10059787708881	NS	0.0350866469837037	4.44095347491841	High	0.17945900799594	1.80209846160931	NS	0.611	NS	0.768	NS	0.00238
18	(ASPN + FST + PELI2 + SLC9A8 + SPON2)	5	mRNA	THCA-96.6.3.N.2.1.1.1.4.1	THCA	96	6	3	N	2	1	1	1	4	1	Risky	0	1	3	Necrosis	TSM	Underexpression	2	1	1	2	2	2	7	0	1	18	0.0168237954135682	5.71466281456705	High	0.256586095392624	1.28708363806148	NS	0.107043702174328	2.59733314137452	NS	0.204818994850176	1.60767456524572	NS	0.00223	Risky	0.0647	NS	0.679
19	ENDOG	1	mRNA	THCA-938.6.3.P.1.20.0.1.4.3	THCA	938	6	3	P	1	20	0	1	4	3	Protective	1	0	3	Apoptosis/Autophagy/Necrosis	TSM	Unchanged	2	1	2	1	3	0	7	0	3	19	0.670349439618315	0.181193647068173	NS	0.067250160683387	3.34889457009044	NS	0.668173124186669	0.18374650983959	NS	0.316393292580549	1.00379780234328	NS	0.957	NS	0.482	NS	0.0154
18	EMILIN1	1	mRNA	THCA-936.6.3.N.2.0.0.1.2.1	THCA	936	6	3	N	2	0	0	1	2	1	Meaningless	0	0	4	Disulfidptosis	TSM	Underexpression	2	1	1	2	0	0	7	4	1	18	0.82379547005677	0.0495801447182181	NS	0.668096709608698	0.18383652977673	NS	0.975538600551315	0.000940196380823681	NS	0.903707790675353	0.0146358811439142	NS	0.102	NS	0.182	NS	0.661
15	ELAVL1	1	mRNA	THCA-933.6.3.N.3.0.0.2.4.5	THCA	933	6	3	N	3	0	0	2	4	5	Meaningless	0	0	4	Apoptosis/Autophagy/Cellular senescence/Ferroptosis/Pyroptosis	TSM	Overexpression	2	1	1	2	0	0	4	0	5	15	0.82682254698878	0.0478640594135893	NS	0.815101074557921	0.0546860373293661	NS	0.508784310711539	0.436566544085016	NS	0.0833900205860422	2.99755996373792	NS	0.647	NS	0.942	NS	0.621
16	EHMT2	1	mRNA	THCA-931.6.3.N.2.30.0.2.4.3	THCA	931	6	3	N	2	30	0	2	4	3	Risky	0	1	3	Apoptosis/Autophagy/Necrosis	TSM	Underexpression	2	1	1	2	3	0	4	0	3	16	0.551911467902	0.353903962091885	NS	0.253745486001197	1.30256358380228	NS	0.127911705824763	2.31766745981321	NS	0.501561956027805	0.451629898746047	NS	0.315	NS	0.0092	Risky	0.28
13	EGR1	1	mRNA	THCA-929.6.3.N.1.7.0.3.4.4	THCA	929	6	3	N	1	7	0	3	4	4	Protective	1	0	3	Apoptosis/Autophagy/Necroptosis/Necrosis	TSM	Unchanged	2	1	1	1	3	0	1	0	4	13	0.830039179937535	0.0460751885655591	NS	0.644726397276291	0.212613807048408	NS	0.550457837815377	0.356497608336864	NS	0.0585895796064962	3.5768662547709	NS	0.709	NS	0.618	NS	0.276
12	EGFR	1	mRNA	THCA-928.6.3.N.2.0.0.4.4.6	THCA	928	6	3	N	2	0	0	4	4	6	Meaningless	0	0	4	Anoikis/Apoptosis/Autophagy/Cellular senescence/Ferroptosis/Necrosis	TSM	Underexpression	2	1	1	2	0	0	0	0	6	12	0.941839521869662	0.00532287300475298	NS	0.685754436825277	0.163720006255703	NS	0.644220918990053	0.213264174805442	NS	0.976140118630272	0.000894511489487543	NS	0.654	NS	0.669	NS	0.574
22	EGF	1	mRNA	THCA-924.6.3.P.2.31.31.2.4.1	THCA	924	6	3	P	2	31	31	2	4	1	Risky	0	2	2	Apoptosis	TSM	Underexpression	2	1	2	2	5	5	4	0	1	22	0.0202916306641272	5.38662933902774	High	0.0415683795334244	4.15269234329485	High	0.850627278465495	0.0354637159051205	NS	0.615441392843571	0.252326882362955	NS	0.00204	Risky	0.00229	Risky	0.363
20	EDNRA	1	mRNA	THCA-922.6.3.N.2.12.0.1.4.2	THCA	922	6	3	N	2	12	0	1	4	2	Risky	0	2	2	Apoptosis/Necrosis	TSM	Underexpression	2	1	1	2	5	0	7	0	2	20	0.694938852822546	0.153790680369915	NS	0.700548704304761	0.147901682925031	NS	0.0642494944322717	3.42414525418272	NS	0.589380601182496	0.291312614843183	NS	0.0431	Risky	0.486	NS	0.0314
12	EDIL3	1	mRNA	THCA-920.6.3.N.3.0.0.2.4.2	THCA	920	6	3	N	3	0	0	2	4	2	Meaningless	0	0	4	Apoptosis/Efferocytosis	TSM	Overexpression	2	1	1	2	0	0	4	0	2	12	0.334807628242024	0.930212826931862	NS	0.740945115398338	0.109297699832495	NS	0.424976753278901	0.636511804005401	NS	0.0549853480036294	3.68253024446002	NS	0.38	NS	0.542	NS	0.974
17	DUSP10	1	mRNA	THCA-917.6.3.N.3.35.1.4.4.1	THCA	917	6	3	N	3	35	1	4	4	1	Risky	0	3	1	Apoptosis	TSM	Overexpression	2	1	1	2	8	2	0	0	1	17	0.0238747713170847	5.10370673437127	High	0.778443097289073	0.079156990953025	NS	0.603266085484847	0.270097933151768	NS	0.336640034713769	0.923185183058	NS	0.00175	Risky	0.00821	Risky	0.209
24	DRD4	1	mRNA	THCA-915.6.3.N.2.52.1.1.4.1	THCA	915	6	3	N	2	52	1	1	4	1	Mixed	1	2	1	Apoptosis	TSM	Underexpression	2	1	1	2	8	2	7	0	1	24	0.0481648950927395	3.90422299033884	High	0.0575082281097851	3.6078266350871	NS	0.119461164446055	2.42437125797748	NS	0.483605227767168	0.49072241675321	NS	0.00989	Risky	0.000223	Risky	0.0425
9	DKK1	1	mRNA	THCA-910.6.3.N.2.0.0.4.4.3	THCA	910	6	3	N	2	0	0	4	4	3	Meaningless	0	0	4	Apoptosis/Cellular senescence/Ferroptosis	TSM	Underexpression	2	1	1	2	0	0	0	0	3	9	0.937754308989984	0.00609847078055878	NS	0.719704397645756	0.128776112391201	NS	0.718489401811118	0.129944681595961	NS	0.546208053783117	0.364154288103418	NS	0.512	NS	0.677	NS	0.776
15	(ARID5B + COL1A2 + GATA6 + GSDMB + INPP5D + STAT5A + YAF2)	7	mRNA	THCA-91.6.3.N.2.0.0.1.4.2	THCA	91	6	3	N	2	0	0	1	4	2	Meaningless	0	0	4	Apoptosis/Pyroptosis	TSM	Underexpression	2	1	1	2	0	0	7	0	2	15	0.371787449830395	0.79768156116584	NS	0.266114237573361	1.23666769750299	NS	0.383980864951479	0.757918001968862	NS	0.366206269334693	0.816497293499651	NS	0.554	NS	0.553	NS	0.769
14	DHCR7	1	mRNA	THCA-907.6.3.N.3.7.0.2.4.1	THCA	907	6	3	N	3	7	0	2	4	1	Protective	1	0	3	Ferroptosis	TSM	Overexpression	2	1	1	2	3	0	4	0	1	14	0.991673699020796	0.000108903002518768	NS	0.697810952597869	0.150759137314262	NS	0.227428069321813	1.4568745412991	NS	0.0751724283284336	3.16630298624284	NS	0.915	NS	0.688	NS	0.229
19	DDIT3	1	mRNA	THCA-902.6.3.P.2.0.0.2.2.4	THCA	902	6	3	P	2	0	0	2	2	4	Meaningless	0	0	4	Apoptosis/Autophagy/Necroptosis/Necrosis	TSM	Underexpression	2	1	2	2	0	0	4	4	4	19	0.280241022537361	1.16592066331815	NS	0.247594300377094	1.33682704977794	NS	0.582584013510057	0.30207577463389	NS	0.604510050141594	0.268247119730315	NS	0.422	NS	0.349	NS	0.75
12	DAPK3	1	mRNA	THCA-901.6.3.N.2.30.0.4.4.3	THCA	901	6	3	N	2	30	0	4	4	3	Risky	0	1	3	Apoptosis/Autophagy/Cellular senescence	TSM	Underexpression	2	1	1	2	3	0	0	0	3	12	0.270751920116225	1.21293353466305	NS	0.224997265799855	1.4722104010483	NS	0.815578297656888	0.054398944572132	NS	0.925775154211933	0.00867908986436242	NS	0.0789	NS	0.0306	Risky	0.93
15	(ABHD16A + ADAM8 + ADAMTS7 + AKAP8 + ARHGEF2 + ARID5A + AZU1 + BPI + C1QTNF5 + CACNA1C + CACTIN + CCDC3 + CDH11 + CELSR1 + CLDN18 + CLEC4A + CPNE1 + DDX39B + EFNA1 + FCGR2C + FRMD8 + GGT3P + IFNGR1 + IGFLR1 + IL17D + IL1R1 + INPP5K + LBP + MAFF + MFRP + NONO + NR2F1 + PID1 + PPM1B + PRKD2 + PROCR + RELT + RFTN1 + SAA1 + SETD4 + SFPQ + SLC19A3 + SLCO3A1 + STEAP4 + TNFRSF11A)	45	mRNA	THCA-9.6.3.N.2.0.0.1.3.1	THCA	9	6	3	N	2	0	0	1	3	1	Meaningless	0	0	4	Necrosis	TSM	Underexpression	2	1	1	2	0	0	7	1	1	15	0.702568036838494	0.145814150552624	NS	0.260607181244457	1.26552864930587	NS	0.956875849050495	0.00292404605486943	NS	0.517973337218078	0.417926820855086	NS	0.485	NS	0.743	NS	0.753
23	DAPK2	1	mRNA	THCA-899.6.3.N.3.62.0.1.2.3	THCA	899	6	3	N	3	62	0	1	2	3	Protective	1	0	3	Anoikis/Apoptosis/Autophagy	TSM	Overexpression	2	1	1	2	3	0	7	4	3	23	0.0894188945893941	2.88480386393138	NS	0.204965089854785	1.60663764863912	NS	0.984855774463108	0.00036030158475226	NS	0.717263926891697	0.13112937441479	NS	0.0915	NS	0.0128	Protective	0.552
11	CYP19A1	1	mRNA	THCA-894.6.3.N.2.62.0.4.4.2	THCA	894	6	3	N	2	62	0	4	4	2	Protective	1	0	3	Apoptosis/Autophagy	TSM	Underexpression	2	1	1	2	3	0	0	0	2	11	0.884825474170106	0.0209829278118353	NS	0.0773255136299541	3.12023747815557	NS	0.789316395965704	0.0713949933135273	NS	0.193780577334379	1.68863823298011	NS	0.394	NS	0.00292	Protective	0.51
22	CYP17A1	1	mRNA	THCA-893.6.3.P.2.31.31.2.4.1	THCA	893	6	3	P	2	31	31	2	4	1	Risky	0	2	2	Autophagy	TSM	Underexpression	2	1	2	2	5	5	4	0	1	22	0.0152149417650598	5.89140671934319	High	0.0409285829889384	4.17896936582873	High	0.0955514276974225	2.7782683717674	NS	0.221070006521409	1.49741194324587	NS	0.0111	Risky	0.00628	Risky	0.095
20	CXCR4	1	mRNA	THCA-891.6.3.N.1.0.0.2.1.4	THCA	891	6	3	N	1	0	0	2	1	4	Meaningless	0	0	4	Anoikis/Apoptosis/Autophagy/Necrosis	TSM	Unchanged	2	1	1	1	0	0	4	7	4	20	0.898895460381947	0.0161434248072767	NS	0.608925275100717	0.261742906888202	NS	0.205978185091797	1.5994710617821	NS	0.71399973999717	0.134314657979477	NS	0.806	NS	0.433	NS	0.351
17	CXCR2	1	mRNA	THCA-890.6.3.N.2.0.0.1.3.3	THCA	890	6	3	N	2	0	0	1	3	3	Meaningless	0	0	4	Apoptosis/Cellular senescence/Immunogenic cell death	TSM	Underexpression	2	1	1	2	0	0	7	1	3	17	0.950868260985519	0.00379658933122825	NS	0.274475329604745	1.19424315466977	NS	0.0516202408852356	3.78803416950409	NS	0.216976122506725	1.5242589540866	NS	0.765	NS	0.307	NS	0.242
19	CXCL8	1	mRNA	THCA-889.6.3.N.3.0.0.2.3.8	THCA	889	6	3	N	3	0	0	2	3	8	Meaningless	0	0	4	Anoikis/Apoptosis/Autophagy/Cellular senescence/Immunogenic cell death/NETosis/Pyroptosis/Necrosis	TSM	Overexpression	2	1	1	2	0	0	4	1	8	19	0.407072968395237	0.687333122965753	NS	0.914917611097085	0.0114143284154032	NS	0.392813706271879	0.730214386626802	NS	0.289489175867028	1.12199550347817	NS	0.313	NS	0.913	NS	0.417
19	CXCL5	1	mRNA	THCA-888.6.3.N.3.0.4.2.3.5	THCA	888	6	3	N	3	0	4	2	3	5	Meaningless	0	0	4	Apoptosis/Autophagy/Necroptosis/NETosis/Necrosis	TSM	Overexpression	2	1	1	2	0	3	4	1	5	19	0.159075376677948	1.98299374732144	NS	0.709230416908076	0.139046849964275	NS	0.127946134718174	2.31724890860453	NS	0.0490294684983502	3.87434393506229	High	0.193	NS	0.665	NS	0.223
15	CTNNB1	1	mRNA	THCA-885.6.3.N.3.0.0.2.4.5	THCA	885	6	3	N	3	0	0	2	4	5	Meaningless	0	0	4	Anoikis/Apoptosis/Autophagy/Ferroptosis/Necrosis	TSM	Overexpression	2	1	1	2	0	0	4	0	5	15	0.289307976294088	1.12283894320279	NS	0.845618096678299	0.037912922313479	NS	0.105203150226766	2.62483938280656	NS	0.535471223475352	0.383998149412307	NS	0.703	NS	0.6	NS	0.464
17	CRABP2	1	mRNA	THCA-881.6.3.N.3.4.11.2.4.1	THCA	881	6	3	N	3	4	11	2	4	1	Risky	0	1	3	Apoptosis	TSM	Overexpression	2	1	1	2	3	3	4	0	1	17	0.883363688184142	0.0215227970234683	NS	0.841880286822192	0.0397958408896633	NS	0.0443274288127834	4.04404590872864	High	0.0776565786350197	3.11327683318858	NS	0.153	NS	0.317	NS	0.0746
15	COX5A	1	mRNA	THCA-879.6.3.P.3.20.0.2.4.1	THCA	879	6	3	P	3	20	0	2	4	1	Protective	1	0	3	Apoptosis	TSM	Overexpression	2	1	2	2	3	0	4	0	1	15	0.508489179427382	0.437174884798422	NS	0.779782296722241	0.0781776980320069	NS	0.318721283307359	0.994186591232169	NS	0.635855214112106	0.224203958565013	NS	0.896	NS	0.985	NS	0.0328
11	COL8A1	1	mRNA	THCA-878.6.3.N.3.0.0.2.4.1	THCA	878	6	3	N	3	0	0	2	4	1	Meaningless	0	0	4	Parthanatos	TSM	Overexpression	2	1	1	2	0	0	4	0	1	11	0.440171665805521	0.595834800655992	NS	0.622512722256041	0.242351709266097	NS	0.0577301164057433	3.60142356222374	NS	0.176677720472126	1.82535041038621	NS	0.407	NS	0.267	NS	0.709
14	COL13A1	1	mRNA	THCA-876.6.3.N.3.62.0.2.4.1	THCA	876	6	3	N	3	62	0	2	4	1	Protective	1	0	3	Anoikis	TSM	Overexpression	2	1	1	2	3	0	4	0	1	14	0.133193304304747	2.25488553016913	NS	0.0544779020113425	3.69799477739196	NS	0.711855429683214	0.13643075364315	NS	0.976263019338035	0.00088531736805994	NS	0.0582	NS	0.0258	Protective	0.437
18	CLU	1	mRNA	THCA-874.6.3.N.3.0.2.2.4.6	THCA	874	6	3	N	3	0	2	2	4	6	Meaningless	0	0	4	Anoikis/Apoptosis/Autophagy/Cellular senescence/Efferocytosis/Necrosis	TSM	Overexpression	2	1	1	2	0	2	4	0	6	18	0.0118537907386725	6.33260755253527	Low	0.51597605829803	0.421929037312067	NS	0.174537265539203	1.84353433822643	NS	0.115694562732516	2.47465858883883	NS	0.139	NS	0.444	NS	0.44
14	CLIC1	1	mRNA	THCA-872.6.3.N.3.0.0.2.4.4	THCA	872	6	3	N	3	0	0	2	4	4	Meaningless	0	0	4	Apoptosis/Autophagy/Cellular senescence/Paraptosis	TSM	Overexpression	2	1	1	2	0	0	4	0	4	14	0.370473053950211	0.802077172172099	NS	0.198906661144532	1.65038409963532	NS	0.512972240642975	0.427999415865424	NS	0.827496175307638	0.047486479812201	NS	0.544	NS	0.264	NS	0.639
16	CLEC7A	1	mRNA	THCA-870.6.3.N.1.0.0.2.2.3	THCA	870	6	3	N	1	0	0	2	2	3	Meaningless	0	0	4	Apoptosis/Pyroptosis/Necrosis	TSM	Unchanged	2	1	1	1	0	0	4	4	3	16	0.380360981327199	0.769534873713832	NS	0.712143202519737	0.136145675824021	NS	0.847171216862395	0.0371444643136794	NS	0.967035872229036	0.00170785212111259	NS	0.766	NS	0.0653	NS	0.256
24	CLDN5	1	mRNA	THCA-869.6.3.N.2.26.7.1.4.2	THCA	869	6	3	N	2	26	7	1	4	2	Protective	2	0	2	Autophagy/Necrosis	TSM	Underexpression	2	1	1	2	6	3	7	0	2	24	0.123133580213096	2.37700290971108	NS	0.652391775003824	0.202897984667978	NS	0.126282883805697	2.33761355514161	NS	0.000643129868335701	11.6468024729405	Low	0.72	NS	0.783	NS	0.00992
20	CLDN2	1	mRNA	THCA-868.6.3.N.3.9.2.2.4.3	THCA	868	6	3	N	3	9	2	2	4	3	Protective	2	0	2	Apoptosis/Autophagy/Necrosis	TSM	Overexpression	2	1	1	2	5	2	4	0	3	20	0.0314086694694882	4.63048578344094	Low	0.22012806981679	1.50353613914105	NS	0.598990856448756	0.276520606097002	NS	0.127961348930302	2.31706398974364	NS	0.0167	Protective	0.0552	NS	0.591
19	CLDN1	1	mRNA	THCA-867.6.3.N.3.62.2.2.4.4	THCA	867	6	3	N	3	62	2	2	4	4	Protective	1	0	3	Anoikis/Apoptosis/Autophagy/Necrosis	TSM	Overexpression	2	1	1	2	3	2	4	0	4	19	0.0208933672258081	5.33566502785843	Low	0.203123791996312	1.61977049316715	NS	0.505861270371031	0.442618597286204	NS	0.955482448084577	0.00311625835281193	NS	0.0555	NS	0.0183	Protective	0.79
14	CKMT1A	1	mRNA	THCA-864.6.3.P.2.4.4.4.4.1	THCA	864	6	3	P	2	4	4	4	4	1	Risky	0	1	3	Apoptosis	TSM	Underexpression	2	1	2	2	3	3	0	0	1	14	0.508950279401559	0.436224707619319	NS	0.25271097145404	1.30825427663818	NS	0.153241040655718	2.03968833527611	NS	0.00808184858766248	7.01524693730561	High	0.427	NS	0.192	NS	0.332
17	CKAP4	1	mRNA	THCA-863.6.3.N.3.31.0.2.4.2	THCA	863	6	3	N	3	31	0	2	4	2	Risky	0	2	2	Apoptosis/Autophagy	TSM	Overexpression	2	1	1	2	5	0	4	0	2	17	0.396378212321052	0.719286005082119	NS	0.721364242000384	0.127189313919363	NS	0.908945386729337	0.0130802394220677	NS	0.947101325751457	0.00440196429226341	NS	0.00424	Risky	0.037	Risky	0.592
9	CISD1	1	mRNA	THCA-862.6.3.P.2.0.0.4.4.2	THCA	862	6	3	P	2	0	0	4	4	2	Meaningless	0	0	4	Autophagy/Ferroptosis	TSM	Underexpression	2	1	2	2	0	0	0	0	2	9	0.259266934894321	1.27266707098502	NS	0.626089783936852	0.237400724387228	NS	0.911522597276125	0.0123472597878272	NS	0.962536781944583	0.00220622282711266	NS	0.392	NS	0.78	NS	0.299
17	CHPF	1	mRNA	THCA-861.6.3.N.3.20.1.2.4.2	THCA	861	6	3	N	3	20	1	2	4	2	Protective	1	0	3	Apoptosis/Ferroptosis	TSM	Overexpression	2	1	1	2	3	2	4	0	2	17	0.0361135518448188	4.39173468641803	High	0.221936833618301	1.49180358872122	NS	0.0659979101326645	3.37985377631545	NS	0.116847208082888	2.4590799313943	NS	0.194	NS	0.443	NS	0.0223
13	(AQP5 + BDH2)	2	mRNA	THCA-86.6.3.N.3.2.20.4.4.2	THCA	86	6	3	N	3	2	20	4	4	2	Protective	1	0	3	Apoptosis/Autophagy	TSM	Overexpression	2	1	1	2	2	3	0	0	2	13	0.0954118343595705	2.7806097990948	NS	0.222623410285556	1.48738001739389	NS	0.0193152311252813	5.47274805823035	Low	0.188547416096623	1.72893147114315	NS	0.0254	Protective	0.0516	NS	0.222
12	CHAC1	1	mRNA	THCA-858.6.3.P.2.0.30.4.4.2	THCA	858	6	3	P	2	0	30	4	4	2	Meaningless	0	0	4	Apoptosis/Ferroptosis	TSM	Underexpression	2	1	2	2	0	3	0	0	2	12	0.0777723023105877	3.11085127059005	NS	0.0413198119226449	4.16285044577847	High	0.406522799651109	0.688946930897544	NS	0.935534162618395	0.00654222995897521	NS	0.35	NS	0.0989	NS	0.698
17	CFB	1	mRNA	THCA-856.6.3.N.3.2.0.2.2.1	THCA	856	6	3	N	3	2	0	2	2	1	Protective	1	0	3	Cellular senescence	TSM	Overexpression	2	1	1	2	2	0	4	4	1	17	0.118463577339008	2.43751742982038	NS	0.68165337981154	0.16827059551117	NS	0.216687961957464	1.52617138705639	NS	0.173884377848508	1.84913203268773	NS	0.0497	Protective	0.317	NS	0.764
19	CELF2	1	mRNA	THCA-853.6.3.N.2.1.0.1.4.4	THCA	853	6	3	N	2	1	0	1	4	4	Risky	0	1	3	Apoptosis/Autophagy/Ferroptosis/Mitotic catastrophe	TSM	Underexpression	2	1	1	2	2	0	7	0	4	19	0.391508494101476	0.734251746103861	NS	0.680594042766611	0.169457895868089	NS	0.627645895966267	0.235266640383079	NS	0.99671160328726	1.69859854125085e-05	NS	0.0489	Risky	0.365	NS	0.277
16	CEBPB	1	mRNA	THCA-852.6.3.N.2.21.0.4.4.5	THCA	852	6	3	N	2	21	0	4	4	5	Mixed	1	1	2	Anoikis/Apoptosis/Autophagy/Pyroptosis/Necrosis	TSM	Underexpression	2	1	1	2	5	0	0	0	5	16	0.274608966853925	1.19357825243883	NS	0.0923443417112477	2.83302376236406	NS	0.418200606945393	0.655366268560379	NS	0.844100170336415	0.0386718606553959	NS	0.0364	Risky	0.0808	NS	0.0153
28	CDKN2B-AS1	1	mRNA	THCA-850.6.3.N.3.14.14.1.4.3	THCA	850	6	3	N	3	14	14	1	4	3	Risky	0	2	2	Apoptosis/Autophagy/Pyroptosis	TSM	Overexpression	2	1	1	2	6	6	7	0	3	28	0.334413059575158	0.931732811362238	NS	0.687120685819687	0.162220111058965	NS	0.0123703072015593	6.25700625809519	High	0.0410859394877927	4.1724667881835	High	0.233	NS	0.92	NS	0.0209
28	CDKN2A	1	mRNA	THCA-849.6.3.N.3.5.14.2.4.7	THCA	849	6	3	N	3	5	14	2	4	7	Risky	0	2	2	Anoikis/Apoptosis/Autophagy/Cuproptosis/Cellular senescence/Ferroptosis/Necrosis	TSM	Overexpression	2	1	1	2	5	6	4	0	7	28	0.202562873783057	1.62379907258918	NS	0.308928114289974	1.03525282903677	NS	0.00752993898354304	7.14199389193136	High	0.00546516309156742	7.71870346117716	High	0.0316	Risky	0.3	NS	0.128
31	CDKN2A	1	mRNA	THCA-848.6.1.P.3.5.14.2.4.7	THCA	848	6	1	P	3	5	14	2	4	7	Risky	0	2	2	Anoikis/Apoptosis/Autophagy/Cuproptosis/Cellular senescence/Ferroptosis/Necrosis	TMB	Overexpression	2	3	2	2	5	6	4	0	7	31	0.202562873783057	1.62379907258918	NS	0.308928114289974	1.03525282903677	NS	0.00752993898354304	7.14199389193136	High	0.00546516309156742	7.71870346117716	High	0.0316	Risky	0.3	NS	0.128
14	CDC25A	1	mRNA	THCA-844.6.3.P.1.0.0.3.2.3	THCA	844	6	3	P	1	0	0	3	2	3	Meaningless	0	0	4	Apoptosis/Autophagy/Ferroptosis	TSM	Unchanged	2	1	2	1	0	0	1	4	3	14	0.356268428241845	0.851004134127574	NS	0.755645027930124	0.0968483508196691	NS	0.517546507966401	0.418779842244899	NS	0.764854394278009	0.0894681424132082	NS	0.799	NS	0.93	NS	0.922
16	CD9	1	mRNA	THCA-842.6.3.N.3.62.0.3.2.2	THCA	842	6	3	N	3	62	0	3	2	2	Protective	1	0	3	Apoptosis/Cellular senescence	TSM	Overexpression	2	1	1	2	3	0	1	4	2	16	0.106553929210236	2.60460163743488	NS	0.0563688147345327	3.64112553753467	NS	0.532034777102059	0.390503656876615	NS	0.563989986854177	0.332842685534551	NS	0.113	NS	0.0229	Protective	0.485
21	CD84	1	mRNA	THCA-840.6.3.N.1.62.0.2.1.2	THCA	840	6	3	N	1	62	0	2	1	2	Protective	1	0	3	Autophagy/Necrosis	TSM	Unchanged	2	1	1	1	3	0	4	7	2	21	0.58379964973321	0.300132049040431	NS	0.257591103640265	1.28165736494342	NS	0.192620422336832	1.69746050864439	NS	0.553972917783316	0.350247750929763	NS	0.513	NS	0.0219	Protective	0.304
16	(APP + BIRC2 + BTK + CTLA4 + MAPKAPK2 + MITF + RARA)	7	mRNA	THCA-84.6.3.N.1.0.0.2.2.3	THCA	84	6	3	N	1	0	0	2	2	3	Meaningless	0	0	4	Apoptosis/Autophagy/Necrosis	TSM	Unchanged	2	1	1	1	0	0	4	4	3	16	0.578300641612348	0.308989971276258	NS	0.276807403743635	1.18269808045991	NS	0.423691992895984	0.640051930810437	NS	0.716656239803872	0.131719094312638	NS	0.976	NS	0.212	NS	0.556
24	CD47	1	mRNA	THCA-837.6.3.N.3.64.64.2.4.4	THCA	837	6	3	N	3	64	64	2	4	4	Protective	2	0	2	Apoptosis/Autophagy/Efferocytosis/Necrosis	TSM	Overexpression	2	1	1	2	5	5	4	0	4	24	3.44990780805077e-05	17.1523035369393	Low	0.00310063134411531	8.74728618845438	Low	0.408889596183753	0.682027030574125	NS	0.14268181261553	2.14879523168347	NS	0.0198	Protective	0.0242	Protective	0.623
16	CD163	1	mRNA	THCA-833.6.3.N.2.62.0.3.2.2	THCA	833	6	3	N	2	62	0	3	2	2	Protective	1	0	3	Apoptosis/Necrosis	TSM	Underexpression	2	1	1	2	3	0	1	4	2	16	0.745995635746189	0.104926704445616	NS	0.316935626367835	1.00155048558056	NS	0.15129928547474	2.05910225462828	NS	0.0515989412518487	3.78872492598277	NS	0.394	NS	0.00167	Protective	0.669
18	CCDC88A	1	mRNA	THCA-831.6.3.N.2.1.0.1.4.3	THCA	831	6	3	N	2	1	0	1	4	3	Risky	0	1	3	Apoptosis/Autophagy/Necrosis	TSM	Underexpression	2	1	1	2	2	0	7	0	3	18	0.0994123592548435	2.71494560759322	NS	0.598389502994246	0.277431746671543	NS	0.194412073266388	1.68386199768916	NS	0.704107877835296	0.144233719975208	NS	0.0424	Risky	0.702	NS	0.132
20	CASP8	1	mRNA	THCA-827.6.3.N.2.0.0.1.4.7	THCA	827	6	3	N	2	0	0	1	4	7	Meaningless	0	0	4	Anoikis/Apoptosis/Autophagy/Lysosome-dependent cell death/Necroptosis/Pyroptosis/Necrosis	TSM	Underexpression	2	1	1	2	0	0	7	0	7	20	0.856741193812654	0.0325889241472662	NS	0.326288876911054	0.963570708910386	NS	0.3199797768775	0.989029140372129	NS	0.484892583197708	0.487839627127363	NS	0.543	NS	0.92	NS	0.477
22	CASP6	1	mRNA	THCA-825.6.3.N.3.11.14.2.4.3	THCA	825	6	3	N	3	11	14	2	4	3	Risky	0	1	3	Apoptosis/Mitotic catastrophe/Pyroptosis	TSM	Overexpression	2	1	1	2	3	6	4	0	3	22	0.141360797182587	2.16308318277575	NS	0.0570323938800582	3.62164677727027	NS	0.0118901272844147	6.32717941934415	High	0.0228167976204858	5.18239916785309	High	0.153	NS	0.152	NS	0.0231
19	CASP3	1	mRNA	THCA-824.6.3.N.3.11.0.2.4.6	THCA	824	6	3	N	3	11	0	2	4	6	Risky	0	1	3	Anoikis/Apoptosis/Autophagy/Pyroptosis/Necrosis/Erebosis	TSM	Overexpression	2	1	1	2	3	0	4	0	6	19	0.582679696110474	0.301922488092694	NS	0.271980672266228	1.20673016643372	NS	0.0936484705779894	2.81051220997946	NS	0.515243793587112	0.423403172480634	NS	0.698	NS	0.923	NS	0.0493
16	CASP2	1	mRNA	THCA-823.6.3.N.2.0.0.1.4.3	THCA	823	6	3	N	2	0	0	1	4	3	Meaningless	0	0	4	Anoikis/Apoptosis/Necrosis	TSM	Underexpression	2	1	1	2	0	0	7	0	3	16	0.783265148332502	0.0756615793980225	NS	0.299128971684927	1.07807330172537	NS	0.83003249481987	0.046078869403727	NS	0.928070537352063	0.00814915501449933	NS	0.197	NS	0.151	NS	0.574
15	CASP1	1	mRNA	THCA-822.6.3.N.2.62.0.3.3.4	THCA	822	6	3	N	2	62	0	3	3	4	Protective	1	0	3	Apoptosis/Autophagy/Pyroptosis/Necrosis	TSM	Underexpression	2	1	1	2	3	0	1	1	4	15	0.8739866951604	0.0251528865790779	NS	0.801165392981456	0.0634229588043912	NS	0.538343284906601	0.378618939309148	NS	0.661522380900884	0.191679577381453	NS	0.707	NS	0.0273	Protective	0.658
13	(APOL6 + B4GALT1 + BBC3 + BCL2L10 + BHLHE40 + BLACAT1 + CAPNS1 + CDK7 + CFL1 + CSNK1A1 + CTSC + DDR1 + DIRAS3 + DRAIC + DRAM1 + DUSP4 + ELK3 + EVA1A + `FGD5-AS1` + FOXQ1 + FUT2 + GNB1 + GPR37 + HAGLROS + HCK + HNRNPC + INHBA + INSR + KCNN4 + KLF5 + KLK6 + LINC00511 + MACC1 + MVP + MYO6 + NACC1 + NMI + ODC1 + PCDH17 + PLAC8 + PLIN3 + PMAIP1 + PPP3CA + PPT1 + RALB + RBM8A + RCC2 + RUNX2 + SAMD4A + …	63	mRNA	THCA-82.6.3.N.3.0.0.2.3.2	THCA	82	6	3	N	3	0	0	2	3	2	Meaningless	0	0	4	Apoptosis/Autophagy	TSM	Overexpression	2	1	1	2	0	0	4	1	2	13	0.942054462635995	0.00528353351794505	NS	0.59277531843894	0.286030906386721	NS	0.290581638803793	1.11692456900311	NS	0.205483774520055	1.60296328910416	NS	0.872	NS	0.512	NS	0.673
21	C3	1	mRNA	THCA-817.6.3.N.2.64.0.1.3.2	THCA	817	6	3	N	2	64	0	1	3	2	Protective	2	0	2	Apoptosis/Autophagy	TSM	Underexpression	2	1	1	2	5	0	7	1	2	21	0.0909849845639993	2.85685936107776	NS	0.228007798769954	1.4532461183415	NS	0.482025361209942	0.494277562997406	NS	0.130186089077222	2.29028412907648	NS	0.0227	Protective	0.0393	Protective	0.912
28	C1QTNF6	1	mRNA	THCA-816.6.3.N.2.35.0.1.2.3	THCA	816	6	3	N	2	35	0	1	2	3	Risky	0	3	1	Apoptosis/Ferroptosis/Necrosis	TSM	Underexpression	2	1	1	2	8	0	7	4	3	28	0.37510729060295	0.786675458909087	NS	0.273742806007492	1.19789500102816	NS	0.218094517842917	1.51686507570412	NS	0.269920021265968	1.21715340713838	NS	0.0191	Risky	0.00111	Risky	0.0903
25	C1QTNF3	1	mRNA	THCA-815.6.3.N.2.35.1.1.4.2	THCA	815	6	3	N	2	35	1	1	4	2	Risky	0	3	1	Apoptosis/Necrosis	TSM	Underexpression	2	1	1	2	8	2	7	0	2	25	0.0126164810130309	6.22210801338988	High	0.235421408372432	1.40780325243014	NS	0.132908749649416	2.25819667979284	NS	0.376626531549906	0.781684247411579	NS	0.00626	Risky	0.00696	Risky	0.161
25	BMP6	1	mRNA	THCA-811.6.3.N.2.69.0.1.2.2	THCA	811	6	3	N	2	69	0	1	2	2	Protective	2	0	2	Apoptosis/Necrosis	TSM	Underexpression	2	1	1	2	6	0	7	4	2	25	0.48331727061276	0.491368975433743	NS	0.309384880770294	1.03329987233809	NS	0.753196236828831	0.0988647651019037	NS	0.163902471697424	1.93784720758969	NS	0.789	NS	0.0436	Protective	0.223
22	(APOC1 + DPP4)	2	mRNA	THCA-81.6.3.N.3.64.64.2.4.2	THCA	81	6	3	N	3	64	64	2	4	2	Protective	2	0	2	Apoptosis/Ferroptosis	TSM	Overexpression	2	1	1	2	5	5	4	0	2	22	0.00147048417486417	10.1152383245377	Low	0.0068768447055122	7.30485758542359	Low	0.326534142954117	0.962594169537925	NS	0.554197229395853	0.349851455768224	NS	0.00186	Protective	0.000268	Protective	0.832
12	BMF	1	mRNA	THCA-809.6.3.N.1.0.0.2.4.3	THCA	809	6	3	N	1	0	0	2	4	3	Meaningless	0	0	4	Anoikis/Apoptosis/Autophagy	TSM	Unchanged	2	1	1	1	0	0	4	0	3	12	0.661834933887799	0.191302292531968	NS	0.28100297764972	1.16223270627486	NS	0.722251588655447	0.126345564176526	NS	0.951780549960665	0.00365673610927702	NS	0.803	NS	0.315	NS	0.537
14	BIRC3	1	mRNA	THCA-808.6.3.N.1.0.0.2.3.4	THCA	808	6	3	N	1	0	0	2	3	4	Meaningless	0	0	4	Anoikis/Apoptosis/Necroptosis/Necrosis	TSM	Unchanged	2	1	1	1	0	0	4	1	4	14	0.992960552738778	7.78409745926189e-05	NS	0.263974826786531	1.24779088125111	NS	0.154231004103995	2.02989754599094	NS	0.567955726264661	0.326114992230022	NS	0.951	NS	0.408	NS	0.255
27	BDKRB1	1	mRNA	THCA-805.6.3.N.2.58.1.1.4.1	THCA	805	6	3	N	2	58	1	1	4	1	Mixed	2	2	0	Apoptosis	TSM	Underexpression	2	1	1	2	11	2	7	0	1	27	0.0109431355796097	6.47452825788493	High	0.0521006076033675	3.77253524356308	NS	0.0739127314470593	3.19391655026183	NS	0.101554196065466	2.68096462496718	NS	0.000463	Risky	0.00169	Risky	0.018
20	BCL2L1	1	mRNA	THCA-804.6.3.N.3.0.0.2.2.6	THCA	804	6	3	N	3	0	0	2	2	6	Meaningless	0	0	4	Apoptosis/Autophagy/Mitochondrial permeability transition/Mitotic catastrophe/Necrosis/Mitoptosis	TSM	Overexpression	2	1	1	2	0	0	4	4	6	20	0.0608289728605607	3.51463721666169	NS	0.182599356012532	1.77634032762318	NS	0.0850107240445996	2.96640221415982	NS	0.336216785427345	0.924803872938467	NS	0.749	NS	0.532	NS	0.294
20	BAZ1A	1	mRNA	THCA-802.6.3.N.2.11.11.1.4.1	THCA	802	6	3	N	2	11	11	1	4	1	Risky	0	1	3	Cellular senescence	TSM	Underexpression	2	1	1	2	3	3	7	0	1	20	0.634189399044814	0.226422331598542	NS	0.278715287399924	1.17334358524537	NS	0.0143451126277198	5.99516828261009	High	0.384634010630253	0.755838464038664	NS	0.473	NS	0.682	NS	0.0265
12	BAX	1	mRNA	THCA-801.6.3.N.3.0.0.4.4.6	THCA	801	6	3	N	3	0	0	4	4	6	Meaningless	0	0	4	Anoikis/Apoptosis/Autophagy/Mitochondrial permeability transition/Necrosis/Erebosis	TSM	Overexpression	2	1	1	2	0	0	0	0	6	12	0.319001302139074	0.993036729799203	NS	0.703237181429253	0.145126156060724	NS	0.204085096303876	1.61289667601166	NS	0.89576395750977	0.0171647592718592	NS	0.78	NS	0.956	NS	0.17
17	BACH1	1	mRNA	THCA-800.6.3.N.1.0.0.2.2.4	THCA	800	6	3	N	1	0	0	2	2	4	Meaningless	0	0	4	Apoptosis/Autophagy/Cellular senescence/Ferroptosis	TSM	Unchanged	2	1	1	1	0	0	4	4	4	17	0.0995875850730653	2.71213568740381	NS	0.79720476988167	0.066031691671379	NS	0.0928941824066216	2.82349067305053	NS	0.318118649817184	0.996665734355798	NS	0.125	NS	0.765	NS	0.118
21	AXL	1	mRNA	THCA-798.6.3.N.2.0.0.1.2.4	THCA	798	6	3	N	2	0	0	1	2	4	Meaningless	0	0	4	Apoptosis/Efferocytosis/Necroptosis/Necrosis	TSM	Underexpression	2	1	1	2	0	0	7	4	4	21	0.124788741902822	2.35616358707857	NS	0.0894875361316957	2.88356796888049	NS	0.340801110133885	0.907415438749073	NS	0.234242423595036	1.41491356144968	NS	0.0701	NS	0.24	NS	0.237
27	ATG9B	1	mRNA	THCA-795.6.3.N.2.35.35.2.4.1	THCA	795	6	3	N	2	35	35	2	4	1	Risky	0	3	1	Autophagy	TSM	Underexpression	2	1	1	2	8	8	4	0	1	27	0.00379951529561595	8.37722778745326	High	0.00768351859034788	7.10579392521969	High	0.192069283036827	1.70167336318267	NS	0.0473837737527382	3.9317087924641	High	9.14e-05	Risky	1.43e-05	Risky	0.172
12	ARSB	1	mRNA	THCA-788.6.3.N.1.1.0.2.4.1	THCA	788	6	3	N	1	1	0	2	4	1	Risky	0	1	3	Autophagy	TSM	Unchanged	2	1	1	1	2	0	4	0	1	12	0.331366439310917	0.943550399439552	NS	0.278898309971462	1.17245045280837	NS	0.874266279180123	0.0250404623898182	NS	0.791171153557308	0.0701138041140393	NS	0.00987	Risky	0.844	NS	0.659
17	ARID3A	1	mRNA	THCA-787.6.3.N.2.11.0.1.4.1	THCA	787	6	3	N	2	11	0	1	4	1	Risky	0	1	3	Autophagy	TSM	Underexpression	2	1	1	2	3	0	7	0	1	17	0.137332577228668	2.20759549585442	NS	0.231925792181908	1.42901173123949	NS	0.541858276539513	0.372106503150995	NS	0.550431050683881	0.35654552391369	NS	0.0753	NS	0.526	NS	0.0443
20	ARHGDIB	1	mRNA	THCA-784.6.3.N.3.69.7.2.4.1	THCA	784	6	3	N	3	69	7	2	4	1	Protective	2	0	2	Apoptosis	TSM	Overexpression	2	1	1	2	6	3	4	0	1	20	0.857797272172142	0.0321050593986598	NS	0.079221386444464	3.08080336141663	NS	0.263070162516489	1.25252815322646	NS	0.0123177061328283	6.26455561056395	Low	0.129	NS	0.000662	Protective	0.496
17	ARC	1	mRNA	THCA-782.6.3.N.1.26.20.3.4.2	THCA	782	6	3	N	1	26	20	3	4	2	Protective	2	0	2	Apoptosis/Necroptosis	TSM	Unchanged	2	1	1	1	6	3	1	0	2	17	0.822432051258001	0.0503634471591886	NS	0.620701432368961	0.244882936164649	NS	0.0293750396133785	4.74549862062176	Low	0.280559728618491	1.16437654812507	NS	0.399	NS	0.791	NS	0.000206
18	AQP1	1	mRNA	THCA-780.6.3.N.2.7.0.1.4.2	THCA	780	6	3	N	2	7	0	1	4	2	Protective	1	0	3	Apoptosis/Pyroptosis	TSM	Underexpression	2	1	1	2	3	0	7	0	2	18	0.31964898932703	0.990382159436181	NS	0.733857781144113	0.115598868392346	NS	0.441799997321037	0.591602792296014	NS	0.145096120106628	2.12306289286803	NS	0.545	NS	0.332	NS	0.467
21	(APBB1 + CALCRL + CARD10 + CD93 + CLEC14A + DKK3 + DLX6 + DNM3OS + EBF3 + ELOVL2 + ERG + FBLN5 + FLI1 + FLT4 + FRZB + GATA2 + GDPD5 + GJA5 + `HAND2-AS1` + HCG11 + HIC1 + IFITM3 + JAG1 + LMO2 + `MBNL1-AS1` + MEOX2 + MYCT1 + NEDD9 + NES + NOTCH4 + NR5A2 + NRN1 + PCAT19 + PODXL + PREX1 + RHOJ + RUNX1T1 + SCN5A + SMO + SOX17 + SPRY4 + TBXA2R + TEK + TRO)	44	mRNA	THCA-78.6.3.N.2.7.0.1.2.1	THCA	78	6	3	N	2	7	0	1	2	1	Protective	1	0	3	Apoptosis	TSM	Underexpression	2	1	1	2	3	0	7	4	1	21	0.196678715066826	1.66686688776487	NS	0.841738462122415	0.0398682190260225	NS	0.525493799012061	0.403097694745755	NS	0.12237294188285	2.3866842283361	NS	0.378	NS	0.725	NS	0.166
16	APOL3	1	mRNA	THCA-778.6.3.N.2.62.0.3.2.2	THCA	778	6	3	N	2	62	0	3	2	2	Protective	1	0	3	Ferroptosis/Necrosis	TSM	Underexpression	2	1	1	2	3	0	1	4	2	16	0.387737038638118	0.746026968789403	NS	0.300510387677485	1.07192788629473	NS	0.914324501819583	0.0115746391938916	NS	0.263606142355806	1.2497190585582	NS	0.127	NS	0.0148	Protective	0.985
24	APOL1	1	mRNA	THCA-776.6.3.N.3.62.0.2.1.4	THCA	776	6	3	N	3	62	0	2	1	4	Protective	1	0	3	Apoptosis/Autophagy/Mitochondrial permeability transition/Necrosis	TSM	Overexpression	2	1	1	2	3	0	4	7	4	24	0.562143932447216	0.336005698955153	NS	0.274466590077963	1.19428665169086	NS	0.39599590371319	0.720451332818078	NS	0.598280741147493	0.277596741599396	NS	0.0956	NS	0.0337	Protective	0.588
24	APOE	1	mRNA	THCA-774.6.3.N.3.71.69.4.4.4	THCA	774	6	3	N	3	71	69	4	4	4	Protective	3	0	1	Apoptosis/Autophagy/Pyroptosis/Necrosis	TSM	Overexpression	2	1	1	2	8	6	0	0	4	24	0.0783155762842802	3.0995159607546	NS	0.0477458537874105	3.91890908110079	Low	0.307403031938145	1.04180076169196	NS	0.0385628512760069	4.28002190638609	Low	0.00968	Protective	0.004	Protective	0.283
16	APOBEC3G	1	mRNA	THCA-773.6.3.N.3.0.0.2.2.2	THCA	773	6	3	N	3	0	0	2	2	2	Meaningless	0	0	4	Anoikis/Necrosis	TSM	Overexpression	2	1	1	2	0	0	4	4	2	16	0.332362339229578	0.939671494319112	NS	0.281918044763303	1.15782032572896	NS	0.418160320476017	0.655479726077492	NS	0.719365093223221	0.129101851739236	NS	0.385	NS	0.256	NS	0.272
12	APLNR	1	mRNA	THCA-772.6.3.N.3.7.0.3.4.2	THCA	772	6	3	N	3	7	0	3	4	2	Protective	1	0	3	Apoptosis/Autophagy	TSM	Overexpression	2	1	1	2	3	0	1	0	2	12	0.803436631361182	0.0619521778288705	NS	0.316406581204542	1.00374267677965	NS	0.660737072748807	0.192629483756137	NS	0.0736499951284373	3.19973961729101	NS	0.875	NS	0.111	NS	0.869
16	APAF1	1	mRNA	THCA-771.6.3.N.2.0.0.1.4.3	THCA	771	6	3	N	2	0	0	1	4	3	Meaningless	0	0	4	Apoptosis/Mitochondrial permeability transition/Erebosis	TSM	Underexpression	2	1	1	2	0	0	7	0	3	16	0.129693347025258	2.29617122115587	NS	0.234301394410221	1.41455688823386	NS	0.345407734196588	0.890256773576732	NS	0.249443949827387	1.32641525720285	NS	0.251	NS	0.448	NS	0.706
24	ANXA1	1	mRNA	THCA-770.6.3.N.3.0.64.1.4.6	THCA	770	6	3	N	3	0	64	1	4	6	Meaningless	0	0	4	Apoptosis/Autophagy/Efferocytosis/Necroptosis/Pyroptosis/Necrosis	TSM	Overexpression	2	1	1	2	0	5	7	0	6	24	0.00398828025079601	8.28914317994847	Low	0.0403629198038065	4.20256348633521	Low	0.799726943994531	0.0643639461663493	NS	0.830735507072503	0.045692631651721	NS	0.0651	NS	0.0583	NS	0.984
19	ALDOA	1	mRNA	THCA-763.6.3.P.1.31.31.3.3.1	THCA	763	6	3	P	1	31	31	3	3	1	Risky	0	2	2	Apoptosis	TSM	Unchanged	2	1	2	1	5	5	1	1	1	19	0.0245824319656381	5.05306394140077	High	0.0448601449242384	4.0238894683086	High	0.198993438246916	1.64974649309372	NS	0.961306181327236	0.00235366004537638	NS	0.0144	Risky	0.0209	Risky	0.0693
19	AKT1	1	mRNA	THCA-761.6.3.N.2.0.0.2.4.9	THCA	761	6	3	N	2	0	0	2	4	9	Meaningless	0	0	4	Anoikis/Apoptosis/Autophagy/Cellular senescence/Ferroptosis/Mitochondrial permeability transition/Mitotic catastrophe/NETosis/Necrosis	TSM	Underexpression	2	1	1	2	0	0	4	0	9	19	0.713279651666844	0.135023177735613	NS	0.779665537793644	0.078262816726065	NS	0.935750603166011	0.00649827822087778	NS	0.450171333606328	0.570220437719558	NS	0.344	NS	0.811	NS	0.961
15	(AP2M1 + APEX2 + BCAT1 + CAB39 + CDC14A + CLEC12A + CMTM6 + CMTM7 + CRIP1 + CRIP2 + `FAM83A-AS1` + GJB5 + GRP + ITPKB + KIF18A + LINC00941 + MFAP2 + PMEPA1 + RAB11A + RASD2 + RGS19 + S1PR2 + SCARB2 + SNX10 + SUSD4 + TFAP2C + UBE2A + UBQLN2)	28	mRNA	THCA-76.6.3.N.3.0.0.2.2.1	THCA	76	6	3	N	3	0	0	2	2	1	Meaningless	0	0	4	Autophagy	TSM	Overexpression	2	1	1	2	0	0	4	4	1	15	0.679746751293279	0.170411051543555	NS	0.20201074455004	1.62777737551448	NS	0.637891718264247	0.221510074719277	NS	0.899659868072257	0.0158989477671347	NS	0.522	NS	0.96	NS	0.527
23	AKAP12	1	mRNA	THCA-758.6.3.N.2.8.7.1.4.2	THCA	758	6	3	N	2	8	7	1	4	2	Mixed	1	1	2	Apoptosis/Necrosis	TSM	Underexpression	2	1	1	2	5	3	7	0	2	23	0.103646394379162	2.64851935538245	NS	0.646887252992361	0.209847124035917	NS	0.234015848998317	1.41628496337407	NS	0.0480187737301115	3.90932872560104	Low	0.044	Risky	0.578	NS	0.241
10	AJAP1	1	mRNA	THCA-757.6.3.N.1.0.0.2.4.1	THCA	757	6	3	N	1	0	0	2	4	1	Meaningless	0	0	4	Disulfidptosis	TSM	Unchanged	2	1	1	1	0	0	4	0	1	10	0.835700828891796	0.0430129825457868	NS	0.769223029943022	0.0860784892127098	NS	0.226035113372589	1.46563843389015	NS	0.270045111062426	1.21651784170677	NS	0.565	NS	0.25	NS	0.806
23	AIMP2	1	mRNA	THCA-755.6.3.P.1.30.1.1.2.1	THCA	755	6	3	P	1	30	1	1	2	1	Risky	0	1	3	Apoptosis	TSM	Unchanged	2	1	2	1	3	2	7	4	1	23	0.042765294321282	4.10465584693571	High	0.170395382686043	1.87946133912843	NS	0.150710957281905	2.06504017093456	NS	0.139577695495329	2.18260874793968	NS	0.0547	NS	0.0268	Risky	0.312
17	AIFM1	1	mRNA	THCA-753.6.3.P.3.7.0.3.3.5	THCA	753	6	3	P	3	7	0	3	3	5	Protective	1	0	3	Apoptosis/Autophagy/Parthanatos/Necrosis/Erebosis	TSM	Overexpression	2	1	2	2	3	0	1	1	5	17	0.590704760424156	0.289244997269196	NS	0.354788931501926	0.856254637730813	NS	0.84035161155823	0.0405795829610237	NS	0.175905324353903	1.8318827659182	NS	0.934	NS	0.912	NS	0.0684
14	AGER	1	mRNA	THCA-752.6.3.N.2.0.20.4.4.5	THCA	752	6	3	N	2	0	20	4	4	5	Meaningless	0	0	4	Apoptosis/Autophagy/Immunogenic cell death/Pyroptosis/Necrosis	TSM	Underexpression	2	1	1	2	0	3	0	0	5	14	0.573907494397369	0.316188131194914	NS	0.713720046988518	0.134589606406299	NS	0.0242533628932696	5.07642255209416	Low	0.100784048066397	2.69309235853801	NS	0.833	NS	0.917	NS	0.336
22	AFAP1L1	1	mRNA	THCA-751.6.3.N.2.7.0.1.2.2	THCA	751	6	3	N	2	7	0	1	2	2	Protective	1	0	3	Anoikis/Apoptosis	TSM	Underexpression	2	1	1	2	3	0	7	4	2	22	0.558012336543924	0.343157433928525	NS	0.675559588897963	0.175167439045433	NS	0.784800836569992	0.0745662093273721	NS	0.0932716476621148	2.81698165079452	NS	0.488	NS	0.872	NS	0.797
24	ADORA3	1	mRNA	THCA-750.6.3.N.1.7.7.1.2.2	THCA	750	6	3	N	1	7	7	1	2	2	Protective	1	0	3	Apoptosis/Pyroptosis	TSM	Unchanged	2	1	1	1	3	3	7	4	2	24	0.0533577237070743	3.73267979344239	NS	0.0581292064014647	3.58997246183286	NS	0.105487003741578	2.62056305714374	NS	0.0122975271372895	6.26746051106864	Low	0.0751	NS	0.0691	NS	0.277
17	(AOC3 + EFEMP2 + EPHA1 + HSPB6 + HSPG2 + KITLG + MYH11)	7	mRNA	THCA-75.6.3.N.2.7.0.1.4.1	THCA	75	6	3	N	2	7	0	1	4	1	Protective	1	0	3	Autophagy	TSM	Underexpression	2	1	1	2	3	0	7	0	1	17	0.232735814720645	1.42406296624526	NS	0.797146514261104	0.0660704808475171	NS	0.234567961670434	1.41294596277212	NS	0.0991237300810967	2.71958587241427	NS	0.133	NS	0.752	NS	0.0565
29	ADIPOQ	1	mRNA	THCA-748.6.3.N.2.1.26.2.1.4	THCA	748	6	3	N	2	1	26	2	1	4	Risky	0	1	3	Apoptosis/Autophagy/Pyroptosis/Necrosis	TSM	Underexpression	2	1	1	2	2	6	4	7	4	29	0.705722177635212	0.142587438988772	NS	0.299544309784836	1.0762217799023	NS	0.037015506865419	4.34969812060198	Low	0.0297322024785946	4.72470966092825	Low	0.0403	Risky	0.953	NS	0.806
13	ADAM17	1	mRNA	THCA-744.6.3.N.1.0.0.2.4.4	THCA	744	6	3	N	1	0	0	2	4	4	Meaningless	0	0	4	Apoptosis/Autophagy/Efferocytosis/Necrosis	TSM	Unchanged	2	1	1	1	0	0	4	0	4	13	0.33907282569036	0.913933762607368	NS	0.68932969040257	0.15981196999408	NS	0.594739914333007	0.283002617837795	NS	0.996616768782044	1.79798406705349e-05	NS	0.119	NS	0.443	NS	0.708
24	ADAM12	1	mRNA	THCA-743.6.3.N.3.42.0.2.2.2	THCA	743	6	3	N	3	42	0	2	2	2	Risky	0	3	1	Apoptosis/Autophagy	TSM	Overexpression	2	1	1	2	8	0	4	4	2	24	0.247829203118448	1.3354994966225	NS	0.808366220747423	0.0588228627293437	NS	0.265988042108586	1.23732071886033	NS	0.896033421591004	0.0170756213835063	NS	0.0106	Risky	0.039	Risky	0.039
26	ACRBP	1	mRNA	THCA-742.6.1.N.2.20.20.1.2.1	THCA	742	6	1	N	2	20	20	1	2	1	Protective	1	0	3	Apoptosis	TMB	Underexpression	2	3	1	2	3	3	7	4	1	26	0.747775190864332	0.103410051831438	NS	0.57471473641338	0.314857298094405	NS	0.026738445919264	4.90762087630095	Low	0.0707795455677278	3.26484884144384	NS	0.457	NS	0.314	NS	0.0073
12	ACO2	1	mRNA	THCA-741.6.3.P.1.0.0.2.4.2	THCA	741	6	3	P	1	0	0	2	4	2	Meaningless	0	0	4	Apoptosis/Autophagy	TSM	Unchanged	2	1	2	1	0	0	4	0	2	12	0.404901578028585	0.693721085800646	NS	0.745374443297249	0.10545899796615	NS	0.510371267455415	0.433305835718611	NS	0.923176867111127	0.00929927902935405	NS	0.283	NS	0.643	NS	0.182
14	ACD	1	mRNA	THCA-740.6.3.N.2.20.20.4.4.2	THCA	740	6	3	N	2	20	20	4	4	2	Protective	1	0	3	Apoptosis/Cellular senescence	TSM	Underexpression	2	1	1	2	3	3	0	0	2	14	0.391305428843375	0.734881615178112	NS	0.279505604159943	1.16949220065916	NS	0.0216319141902745	5.27515079185954	Low	0.108459568937622	2.57652445528531	NS	0.354	NS	0.486	NS	0.00719
17	ABL1	1	mRNA	THCA-739.6.3.N.2.0.0.1.4.4	THCA	739	6	3	N	2	0	0	1	4	4	Meaningless	0	0	4	Apoptosis/Autophagy/Cellular senescence/Pyroptosis	TSM	Underexpression	2	1	1	2	0	0	7	0	4	17	0.635346544834419	0.22487993678931	NS	0.691606595014449	0.15735163971803	NS	0.259335498429966	1.27230078047873	NS	0.321341578442171	0.983478290133055	NS	0.271	NS	0.634	NS	0.496
33	ABCB1	1	mRNA	THCA-735.6.3.N.2.93.7.1.2.4	THCA	735	6	3	N	2	93	7	1	2	4	Protective	3	0	1	Apoptosis/Autophagy/Mitotic catastrophe/Necrosis	TSM	Underexpression	2	1	1	2	9	3	7	4	4	33	0.538422944237058	0.378470487629378	NS	0.402989309095987	0.699388304662302	NS	0.144573222261259	2.12859497310159	NS	0.00904392591347891	6.81413186816664	Low	0.578	NS	0.0105	Protective	0.0186
14	(ANXA3 + DPP9)	2	mRNA	THCA-72.6.3.N.2.0.0.3.2.3	THCA	72	6	3	N	2	0	0	3	2	3	Meaningless	0	0	4	Apoptosis/Ferroptosis/Pyroptosis	TSM	Underexpression	2	1	1	2	0	0	1	4	3	14	0.370915278917026	0.80059585318418	NS	0.196656800492157	1.66703010173796	NS	0.913030033068476	0.0119284477867026	NS	0.97743222068539	0.000800227308894656	NS	0.784	NS	0.715	NS	0.552
12	(`BBOX1-AS1` + CD276 + CYP24A1 + ETV4 + ITGB8 + LASP1 + LINC00460 + QSOX1 + SLC35F2 + SPTBN2)	10	mRNA	THCA-710.6.3.N.3.0.0.2.4.2	THCA	710	6	3	N	3	0	0	2	4	2	Meaningless	0	0	4	Apoptosis/Ferroptosis	TSM	Overexpression	2	1	1	2	0	0	4	0	2	12	0.45113885859249	0.567788975719663	NS	0.631018499070154	0.230682131321123	NS	0.573268510863328	0.317244191129245	NS	0.599627764613874	0.275557679850449	NS	0.534	NS	0.673	NS	0.826
24	(`AFAP1-AS1` + `AGAP2-AS1` + ANTXR1 + BNIP2 + CACNA1G + CACNA1H + CD99 + CRNDE + DLX5 + GRIN2D + HOXB5 + HTRA3 + `IGF2-AS` + MARK4 + MSX1 + MZF1 + NKD2 + NPTX2 + PARP3 + PDLIM7 + PLOD3 + PRUNE2 + PSD + PXDN + RASL11B + ROR2 + SATB2 + SEMA3B + SEMA6A + SENP5 + SIX4 + TMEM45A + TNPO2 + TSPAN2 + TTYH3)	35	mRNA	THCA-709.6.3.N.2.31.31.1.4.1	THCA	709	6	3	N	2	31	31	1	4	1	Risky	0	2	2	Apoptosis	TSM	Underexpression	2	1	1	2	5	5	7	0	1	24	0.00035673550506643	12.746187876351	High	0.00609778117732651	7.52117738812812	High	0.265794563199674	1.23832265986773	NS	0.381109485465693	0.767119984225403	NS	1.38e-07	Risky	7.8e-07	Risky	0.726
12	(`ADAMTS9-AS2` + GSN + ITK + LCK + TJP2)	5	mRNA	THCA-708.6.3.N.2.62.0.3.3.1	THCA	708	6	3	N	2	62	0	3	3	1	Protective	1	0	3	Apoptosis	TSM	Underexpression	2	1	1	2	3	0	1	1	1	12	0.0917828946678676	2.84282193846299	NS	0.0544358437677021	3.69928335713124	NS	0.939996027137524	0.00566630386611328	NS	0.53502855038354	0.38483192240262	NS	0.0668	NS	0.00332	Protective	0.788
15	(`ACTA2-AS1` + AGO2 + AGO4 + ANG + ANKDD1A + AQP3 + ATP13A2 + BACE1 + BIRC6 + BMP4 + BMX + BOK + CARM1 + CASP7 + CASP9 + CD34 + CDK11B + CDKN1C + CERS5 + CRHR2 + CSF1 + DAB2 + DCN + DDIT4 + DDX5 + DLC1 + DNM2 + DNMT3A + E2F4 + ENG + FAP + FBXL20 + FERMT2 + FLII + GAB1 + GLS + GPSM1 + H19 + HDAC6 + HDAC7 + HNRNPK + HOXC6 + HSF1 + IGF2 + JMJD6 + KLF6 + KLF9 + LGALS8 + LINC00641 + LOXL3 + MAP3K11 + …	116	mRNA	THCA-707.6.3.N.2.0.0.1.4.2	THCA	707	6	3	N	2	0	0	1	4	2	Meaningless	0	0	4	Apoptosis/Autophagy	TSM	Underexpression	2	1	1	2	0	0	7	0	2	15	0.450131508071505	0.570320697029076	NS	0.665228120910247	0.1872347795357	NS	0.467072254797842	0.528893908570205	NS	0.274040987350014	1.19640700128701	NS	0.151	NS	0.653	NS	0.897
20	(TSPYL5 + UNC5D)	2	mRNA	THCA-706.6.1.N.2.0.0.1.2.1	THCA	706	6	1	N	2	0	0	1	2	1	Meaningless	0	0	4	Apoptosis	TMB	Underexpression	2	3	1	2	0	0	7	4	1	20	0.878012384611746	0.0235589819847383	NS	0.787951991305293	0.0723454043607383	NS	0.843403201531031	0.0390229508940117	NS	0.267302693717927	1.23053667106093	NS	0.682	NS	0.908	NS	0.902
14	(TGFB2 + YWHAZ)	2	mRNA	THCA-705.6.3.N.3.0.0.2.4.4	THCA	705	6	3	N	3	0	0	2	4	4	Meaningless	0	0	4	Anoikis/Apoptosis/Autophagy/Cellular senescence	TSM	Overexpression	2	1	1	2	0	0	4	0	4	14	0.437583831595308	0.6026102379116	NS	0.632248905961632	0.229023405423009	NS	0.254821930507471	1.29667247240547	NS	0.71763362256923	0.130771341421033	NS	0.896	NS	0.784	NS	0.9
24	(TGFA + TNFRSF10C)	2	mRNA	THCA-704.6.3.N.3.64.0.1.2.2	THCA	704	6	3	N	3	64	0	1	2	2	Protective	2	0	2	Apoptosis/Necrosis	TSM	Overexpression	2	1	1	2	5	0	7	4	2	24	0.270766773248199	1.21285833831478	NS	0.0513997954603975	3.79519794163228	NS	0.562748156826521	0.334968228094241	NS	0.549389310972905	0.358412331107498	NS	0.00215	Protective	0.000213	Protective	0.472
17	(SNAI2 + ZEB1)	2	mRNA	THCA-702.6.3.N.2.0.0.1.4.4	THCA	702	6	3	N	2	0	0	1	4	4	Meaningless	0	0	4	Anoikis/Apoptosis/Autophagy/Ferroptosis	TSM	Underexpression	2	1	1	2	0	0	7	0	4	17	0.0789781720640409	3.08580506733206	NS	0.560253836800699	0.339264911023694	NS	0.7120339689656	0.136253846505228	NS	0.227881001381895	1.4540387720118	NS	0.0751	NS	0.308	NS	0.549
16	(SATB1 + TCF7L2)	2	mRNA	THCA-700.6.3.N.2.0.0.1.4.3	THCA	700	6	3	N	2	0	0	1	4	3	Meaningless	0	0	4	Anoikis/Apoptosis/Cellular senescence	TSM	Underexpression	2	1	1	2	0	0	7	0	3	16	0.726691476778198	0.122171198359002	NS	0.772728951543969	0.083409576466194	NS	0.33470719303448	0.930599503034345	NS	0.313792879538104	1.01464385569967	NS	0.922	NS	0.857	NS	0.802
14	(ABCC5 + `ADAMTS9-AS1` + ATL1 + CP + EMP1 + HCAR1 + `ITGB2-AS1` + KDM5C + LCP2 + MITD1 + PCBP3 + PCDHB14 + POU6F1 + SEMA5A + SLC2A12 + USP3 + YTHDC1 + YY2)	18	mRNA	THCA-7.6.3.N.2.0.0.1.4.1	THCA	7	6	3	N	2	0	0	1	4	1	Meaningless	0	0	4	Ferroptosis	TSM	Underexpression	2	1	1	2	0	0	7	0	1	14	0.594322460735562	0.283644362497321	NS	0.267836089461684	1.22779601376303	NS	0.963869539029616	0.00205193637196801	NS	0.118378168533249	2.43864863092137	NS	0.298	NS	0.713	NS	0.602
19	(PRKAA1 + RELA)	2	mRNA	THCA-696.6.3.N.2.0.0.1.4.6	THCA	696	6	3	N	2	0	0	1	4	6	Meaningless	0	0	4	Apoptosis/Autophagy/Cellular senescence/Ferroptosis/Necroptosis/Necrosis	TSM	Underexpression	2	1	1	2	0	0	7	0	6	19	0.298880353674043	1.07918319069064	NS	0.662650949532943	0.19031936033738	NS	0.697398572943263	0.15119227356466	NS	0.969720313062551	0.00144089126542352	NS	0.182	NS	0.549	NS	0.46
27	(PLTP + TFAP2A)	2	mRNA	THCA-694.6.3.N.2.31.30.1.2.2	THCA	694	6	3	N	2	31	30	1	2	2	Risky	0	2	2	Apoptosis/Ferroptosis	TSM	Underexpression	2	1	1	2	5	3	7	4	2	27	0.0638533617776681	3.43435892948485	NS	0.00951641619020993	6.72324803936434	High	0.873611788977269	0.0253040461877989	NS	0.101908221483358	2.67542337767426	NS	0.00204	Risky	0.000371	Risky	0.914
17	(PLCD1 + `ROR1-AS1`)	2	mRNA	THCA-693.6.3.N.1.11.11.2.4.2	THCA	693	6	3	N	1	11	11	2	4	2	Risky	0	1	3	Apoptosis/Autophagy	TSM	Unchanged	2	1	1	1	3	3	4	0	2	17	0.983125722821138	0.000447337175210792	NS	0.88101159722313	0.0224061857855148	NS	0.0297090961116451	4.7260466957162	High	0.100558017126218	2.69667096274017	NS	0.655	NS	0.786	NS	0.00776
10	(PCDH20 + ZDHHC16)	2	mRNA	THCA-690.6.3.N.1.0.0.2.4.1	THCA	690	6	3	N	1	0	0	2	4	1	Meaningless	0	0	4	Ferroptosis	TSM	Unchanged	2	1	1	1	0	0	4	0	1	10	0.113570449155307	2.50382102442942	NS	0.659021189864454	0.194714765331787	NS	0.452130226858898	0.565306031559543	NS	0.503657439944919	0.44722137747855	NS	0.82	NS	0.783	NS	0.451
17	(ANXA2 + ITGA3 + ITGB4 + MMP13 + PHLDA2)	5	mRNA	THCA-69.6.3.N.3.0.0.2.2.3	THCA	69	6	3	N	3	0	0	2	2	3	Meaningless	0	0	4	Anoikis/Apoptosis/Autophagy	TSM	Overexpression	2	1	1	2	0	0	4	4	3	17	0.959856673738468	0.00253345550149528	NS	0.861357362774248	0.0305014202151279	NS	0.210880687544453	1.56536993447721	NS	0.125447862835248	2.34795022651468	NS	0.809	NS	0.856	NS	0.507
20	(PCAT6 + SHB)	2	mRNA	THCA-689.6.3.N.3.30.30.1.4.1	THCA	689	6	3	N	3	30	30	1	4	1	Risky	0	1	3	Apoptosis	TSM	Overexpression	2	1	1	2	3	3	7	0	1	20	0.231190344992559	1.43352298453543	NS	0.0139233214410704	6.04783971718966	High	0.0940976698184298	2.80283707397965	NS	0.74524461821961	0.105570431846312	NS	0.063	NS	2.85e-05	Risky	0.126
12	(OTUD5 + SGK2 + USP11)	3	mRNA	THCA-688.6.3.N.2.0.0.2.4.2	THCA	688	6	3	N	2	0	0	2	4	2	Meaningless	0	0	4	Autophagy/Ferroptosis	TSM	Underexpression	2	1	1	2	0	0	4	0	2	12	0.428657606253455	0.626457785306204	NS	0.590615301321258	0.289384384695592	NS	0.076935259029041	3.12848387535183	NS	0.106378207984455	2.60721837376717	NS	0.304	NS	0.249	NS	0.961
13	(ORAI3 + PPP1R13L + WEE1)	3	mRNA	THCA-686.6.3.N.3.0.0.3.2.2	THCA	686	6	3	N	3	0	0	3	2	2	Meaningless	0	0	4	Apoptosis/Mitotic catastrophe	TSM	Overexpression	2	1	1	2	0	0	1	4	2	13	0.945126645168353	0.00473727369414637	NS	0.356611603593724	0.849790526353187	NS	0.0749425980983917	3.17130380862854	NS	0.966781669937913	0.00173430911632621	NS	0.508	NS	0.909	NS	0.48
10	(NUPR1 + TRIB3)	2	mRNA	THCA-685.6.3.P.2.0.0.4.4.3	THCA	685	6	3	P	2	0	0	4	4	3	Meaningless	0	0	4	Apoptosis/Autophagy/Ferroptosis	TSM	Underexpression	2	1	2	2	0	0	0	0	3	10	0.180322532008847	1.79496387657217	NS	0.612072060697978	0.257168615701938	NS	0.475195504175784	0.50986915312926	NS	0.674062402971551	0.17688684266034	NS	0.325	NS	0.281	NS	0.721
10	(NFATC4 + SRD5A2)	2	mRNA	THCA-682.6.3.N.2.4.0.4.4.1	THCA	682	6	3	N	2	4	0	4	4	1	Risky	0	1	3	Necrosis	TSM	Underexpression	2	1	1	2	3	0	0	0	1	10	0.372875537336156	0.794059168810451	NS	0.738574479762095	0.111383522429842	NS	0.834842990030712	0.0434698959723976	NS	0.293454381777567	1.10370529873062	NS	0.0909	NS	0.0822	NS	0.118
20	(MUTYH + OBSCN + TUT1)	3	mRNA	THCA-680.6.3.N.2.20.26.2.4.1	THCA	680	6	3	N	2	20	26	2	4	1	Protective	1	0	3	Apoptosis	TSM	Underexpression	2	1	1	2	3	6	4	0	1	20	0.646082895723965	0.210874430916705	NS	0.728674937498094	0.120331769046048	NS	0.0193673554120065	5.4680380687278	Low	0.0335283638929039	4.51859452248455	Low	0.771	NS	0.308	NS	0.0122
21	(MMP1 + TICAM1)	2	mRNA	THCA-678.6.3.N.3.4.5.2.4.3	THCA	678	6	3	N	3	4	5	2	4	3	Risky	0	1	3	Apoptosis/Autophagy/Necrosis	TSM	Overexpression	2	1	1	2	3	5	4	0	3	21	0.0340953949172264	4.48991389477482	High	0.0763505078600054	3.14092473393152	NS	0.0849023934195908	2.96846475061749	NS	0.0135407745218415	6.09704997288541	High	0.151	NS	0.329	NS	0.0593
16	(MBOAT7 + P4HA1)	2	mRNA	THCA-673.6.3.N.3.31.0.2.4.1	THCA	673	6	3	N	3	31	0	2	4	1	Risky	0	2	2	Ferroptosis	TSM	Overexpression	2	1	1	2	5	0	4	0	1	16	0.167055964558335	1.90916569049217	NS	0.279339743420053	1.17029933670265	NS	0.56731298472006	0.327199180854163	NS	0.104557834124718	2.63460846721756	NS	0.00593	Risky	0.00133	Risky	0.814
14	(MAP4K4 + NOS2 + NUP62 + WNT5A)	4	mRNA	THCA-669.6.3.N.3.0.0.2.4.4	THCA	669	6	3	N	3	0	0	2	4	4	Meaningless	0	0	4	Apoptosis/Autophagy/Cellular senescence/Necrosis	TSM	Overexpression	2	1	1	2	0	0	4	0	4	14	0.409915578133535	0.67904555360456	NS	0.744125364165199	0.106533830499645	NS	0.129407600774193	2.29959663891816	NS	0.34673858945986	0.885357134430489	NS	0.77	NS	0.573	NS	0.541
30	(LRRK2 + TNFRSF12A)	2	mRNA	THCA-668.6.3.N.3.64.64.1.2.3	THCA	668	6	3	N	3	64	64	1	2	3	Protective	2	0	2	Apoptosis/Autophagy/Necrosis	TSM	Overexpression	2	1	1	2	5	5	7	4	3	30	0.0219606567518359	5.24889942502068	Low	0.044983586109853	4.01925477419623	Low	0.81954167180777	0.0520453549322611	NS	0.225412903394398	1.46957409841952	NS	0.00825	Protective	0.00111	Protective	0.801
15	(LRPPRC + PPARGC1A)	2	mRNA	THCA-667.6.3.P.2.1.0.2.4.2	THCA	667	6	3	P	2	1	0	2	4	2	Risky	0	1	3	Apoptosis/Autophagy	TSM	Underexpression	2	1	2	2	2	0	4	0	2	15	0.0707094080122321	3.26647497278429	NS	0.218088734845356	1.51690319161933	NS	0.300199559931155	1.07330747017521	NS	0.813257216320183	0.0558027772363567	NS	0.00681	Risky	0.105	NS	0.328
15	(LEF1 + TSC22D1)	2	mRNA	THCA-663.6.3.N.3.7.0.2.4.2	THCA	663	6	3	N	3	7	0	2	4	2	Protective	1	0	3	Apoptosis/Cellular senescence	TSM	Overexpression	2	1	1	2	3	0	4	0	2	15	0.282467684954619	1.15517869769817	NS	0.680374917866553	0.169704099396009	NS	0.123111297727464	2.37728557445896	NS	0.0658332789730031	3.38397053950084	NS	0.784	NS	0.691	NS	0.176
18	(LDHA + LGALS1)	2	mRNA	THCA-661.6.3.N.3.0.0.2.2.4	THCA	661	6	3	N	3	0	0	2	2	4	Meaningless	0	0	4	Anoikis/Apoptosis/Autophagy/Ferroptosis	TSM	Overexpression	2	1	1	2	0	0	4	4	4	18	0.55302417422765	0.351927265398353	NS	0.177783532336633	1.8160553940032	NS	0.851664055331916	0.0349673675165429	NS	0.143876763849344	2.1359983631491	NS	0.861	NS	0.773	NS	0.807
19	(ANO6 + ARL11 + CCND2 + CCR1 + GNG5 + GRHL3 + IGFBP6 + IL17RD + IL2RB + ITGB1BP1 + MTUS1 + PLAG1 + PLEKHA4 + PROS1 + RAB27A + RASSF3 + REN + RHOG + RPS6KA2 + SELPLG + SLC34A2 + TACSTD2 + TIAM1)	23	mRNA	THCA-66.6.3.N.3.64.62.2.4.1	THCA	66	6	3	N	3	64	62	2	4	1	Protective	2	0	2	Apoptosis	TSM	Overexpression	2	1	1	2	5	3	4	0	1	19	0.0539409783973099	3.71452475540515	NS	0.0387757815542856	4.27066373318171	Low	0.308344699698675	1.03775274849775	NS	0.86073947479737	0.030776709623386	NS	0.0393	Protective	0.00271	Protective	0.699
19	(LAPTM5 + SDC4 + SELL + TMC8 + TNFSF15)	5	mRNA	THCA-659.6.3.N.3.62.0.2.2.2	THCA	659	6	3	N	3	62	0	2	2	2	Protective	1	0	3	Apoptosis/Necrosis	TSM	Overexpression	2	1	1	2	3	0	4	4	2	19	0.777345091780725	0.0799648196295275	NS	0.230474851370972	1.43792848231673	NS	0.937332090043735	0.00618165575188279	NS	0.516929894740858	0.420014328435935	NS	0.11	NS	0.00563	Protective	0.696
21	(KRT6A + LINC00926 + MFHAS1 + MIR155HG + SNIP1 + STAT2 + USP25)	7	mRNA	THCA-656.6.3.N.2.0.0.1.1.1	THCA	656	6	3	N	2	0	0	1	1	1	Meaningless	0	0	4	Pyroptosis	TSM	Underexpression	2	1	1	2	0	0	7	7	1	21	0.272324201388509	1.20500212763785	NS	0.237160386395707	1.39739400770758	NS	0.851428492075493	0.0350798236072295	NS	0.789397952964915	0.0713383959715545	NS	0.319	NS	0.38	NS	0.526
18	(JUN + TNFAIP3)	2	mRNA	THCA-652.6.3.N.2.0.0.1.4.5	THCA	652	6	3	N	2	0	0	1	4	5	Meaningless	0	0	4	Apoptosis/Autophagy/Ferroptosis/Necroptosis/Necrosis	TSM	Underexpression	2	1	1	2	0	0	7	0	5	18	0.272701310764146	1.20310831217287	NS	0.810445859644264	0.0575284457552961	NS	0.311996618017044	1.022204701494	NS	0.0877853778486046	2.9145227840702	NS	0.166	NS	0.986	NS	0.682
14	(IRF3 + MAP2K7)	2	mRNA	THCA-650.6.3.N.2.0.0.2.4.4	THCA	650	6	3	N	2	0	0	2	4	4	Meaningless	0	0	4	Apoptosis/Autophagy/Cellular senescence/Necrosis	TSM	Underexpression	2	1	1	2	0	0	4	0	4	14	0.291556138672868	1.11242165973754	NS	0.673383903334392	0.177669302778194	NS	0.246988267149436	1.34025917618072	NS	0.199905534270158	1.64306442914187	NS	0.945	NS	0.736	NS	0.702
15	(ANO1 + DDR2 + EFEMP1 + FBXO31 + FHOD1 + GABPB1 + GOLPH3 + LTBP2 + LUCAT1 + MEF2C + PDGFRB + PLA2G6 + PLIN2 + RBMS1 + SCARA5 + SRSF2 + STEAP1 + TRIM3 + USP35)	19	mRNA	THCA-65.6.3.N.2.0.0.1.4.2	THCA	65	6	3	N	2	0	0	1	4	2	Meaningless	0	0	4	Apoptosis/Ferroptosis	TSM	Underexpression	2	1	1	2	0	0	7	0	2	15	0.127017034433772	2.32858813582132	NS	0.233219288889309	1.42111912210787	NS	0.317619610799215	0.998723376008446	NS	0.374893718180306	0.787379391149361	NS	0.101	NS	0.467	NS	0.89
13	(IRF1 + SREBF1)	2	mRNA	THCA-649.6.3.N.2.0.0.3.3.5	THCA	649	6	3	N	2	0	0	3	3	5	Meaningless	0	0	4	Apoptosis/Autophagy/Ferroptosis/Pyroptosis/Necrosis	TSM	Underexpression	2	1	1	2	0	0	1	1	5	13	0.48879909403712	0.479168719362144	NS	0.237851915713252	1.39328030010653	NS	0.919851302175127	0.0101245916099851	NS	0.782654821809471	0.0760992968324581	NS	0.767	NS	0.658	NS	0.217
27	(IQGAP3 + SEZ6L2)	2	mRNA	THCA-648.6.3.N.3.14.14.2.2.1	THCA	648	6	3	N	3	14	14	2	2	1	Risky	0	2	2	Apoptosis	TSM	Overexpression	2	1	1	2	6	6	4	4	1	27	0.664091410579432	0.188591600045268	NS	0.848786647428235	0.0363538304694507	NS	0.0232924737029466	5.14655996794535	High	0.0337325132128748	4.50821058552048	High	0.818	NS	0.25	NS	0.000387
14	(IL1A + MMP7 + S100A6 + TNFSF13)	4	mRNA	THCA-647.6.3.N.3.0.0.2.3.3	THCA	647	6	3	N	3	0	0	2	3	3	Meaningless	0	0	4	Apoptosis/Cellular senescence/Necrosis	TSM	Overexpression	2	1	1	2	0	0	4	1	3	14	0.666533842433141	0.185683392059708	NS	0.204265171253133	1.61161329149508	NS	0.373745165872882	0.791174674729517	NS	0.900068989142677	0.0157688789238297	NS	0.833	NS	0.374	NS	0.571
11	(IL18BP + TNFRSF25 + TRAF5)	3	mRNA	THCA-646.6.3.N.2.0.0.3.3.3	THCA	646	6	3	N	2	0	0	3	3	3	Meaningless	0	0	4	Apoptosis/Necroptosis/Necrosis	TSM	Underexpression	2	1	1	2	0	0	1	1	3	11	0.834929246139782	0.0434238392122085	NS	0.853141137154606	0.0342664773128472	NS	0.631879390811685	0.229520779914615	NS	0.200698401091212	1.63728487783472	NS	0.863	NS	0.891	NS	0.373
15	(IKZF3 + LMO3)	2	mRNA	THCA-645.6.3.N.3.62.0.2.4.2	THCA	645	6	3	N	3	62	0	2	4	2	Protective	1	0	3	Anoikis/Apoptosis	TSM	Overexpression	2	1	1	2	3	0	4	0	2	15	0.910863819230648	0.0125325857018779	NS	0.0786895786640494	3.09176155860065	NS	0.952513249356188	0.00354632100854778	NS	0.997378516703723	1.07948255755619e-05	NS	0.183	NS	0.00638	Protective	0.691
19	(IKBKE + SLC16A4)	2	mRNA	THCA-644.6.3.N.3.62.62.2.4.3	THCA	644	6	3	N	3	62	62	2	4	3	Protective	1	0	3	Apoptosis/Autophagy/Pyroptosis	TSM	Overexpression	2	1	1	2	3	3	4	0	3	19	0.0928617439154915	2.82405138447273	NS	0.0437915464281109	4.06458105819802	Low	0.395539231213867	0.721845460065347	NS	0.130736229642561	2.28374054326878	NS	0.166	NS	0.0077	Protective	0.302
12	(IGFBP3 + JUNB)	2	mRNA	THCA-643.6.3.N.1.0.0.2.4.3	THCA	643	6	3	N	1	0	0	2	4	3	Meaningless	0	0	4	Apoptosis/Autophagy/Cellular senescence	TSM	Unchanged	2	1	1	1	0	0	4	0	3	12	0.137050999542669	2.21076156565453	NS	0.85207941025043	0.0347695354157369	NS	0.853904143009237	0.0339072975910819	NS	0.761962101278097	0.0917515658397749	NS	0.238	NS	0.929	NS	0.647
22	(IGF1 + PIK3CA)	2	mRNA	THCA-642.6.3.N.2.0.0.1.2.5	THCA	642	6	3	N	2	0	0	1	2	5	Meaningless	0	0	4	Anoikis/Apoptosis/Autophagy/Cellular senescence/Necrosis	TSM	Underexpression	2	1	1	2	0	0	7	4	5	22	0.753424652318379	0.0986757153235301	NS	0.620734437320136	0.244836666281279	NS	0.760324629662234	0.0930582596336058	NS	0.969038774801708	0.00150651764406196	NS	0.661	NS	0.748	NS	0.861
27	(IFITM1 + ST6GALNAC1)	2	mRNA	THCA-640.6.3.N.2.69.69.2.2.1	THCA	640	6	3	N	2	69	69	2	2	1	Protective	2	0	2	Apoptosis	TSM	Underexpression	2	1	1	2	6	6	4	4	1	27	0.11812378823931	2.44202313755814	NS	0.00828143626954436	6.97157956745839	Low	0.109070387893063	2.56763931021891	NS	0.00285972562085979	8.8948725728967	Low	0.176	NS	0.00193	Protective	0.332
16	(ANKRD1 + TRPV4)	2	mRNA	THCA-64.6.3.N.2.0.0.1.4.3	THCA	64	6	3	N	2	0	0	1	4	3	Meaningless	0	0	4	Apoptosis/Ferroptosis/Necrosis	TSM	Underexpression	2	1	1	2	0	0	7	0	3	16	0.0658035293467796	3.38471563063867	NS	0.278551449118195	1.1741437273611	NS	0.194641171355343	1.68213372812633	NS	0.104473548432351	2.63588929759609	NS	0.0708	NS	0.402	NS	0.979
16	(HAS2 + MAPK11 + MCM3AP)	3	mRNA	THCA-631.6.3.N.2.0.0.1.4.3	THCA	631	6	3	N	2	0	0	1	4	3	Meaningless	0	0	4	Apoptosis/Cellular senescence/Necrosis	TSM	Underexpression	2	1	1	2	0	0	7	0	3	16	0.85772915119523	0.032136157764822	NS	0.640968012791691	0.217478389213519	NS	0.112977730812503	2.51206600225419	NS	0.054449868086632	3.69885356307321	NS	0.551	NS	0.822	NS	0.406
16	(HAGLR + `LOXL1-AS1` + NLRC4 + TPM3)	4	mRNA	THCA-630.6.3.N.3.0.0.2.2.2	THCA	630	6	3	N	3	0	0	2	2	2	Meaningless	0	0	4	Apoptosis/Pyroptosis	TSM	Overexpression	2	1	1	2	0	0	4	4	2	16	0.3963150955772	0.719478281575333	NS	0.70366363065272	0.144688665518983	NS	0.17555815766742	1.8348296260708	NS	0.359821202224541	0.838517181644078	NS	0.0904	NS	0.924	NS	0.709
16	(ANGPTL7 + CAPN5 + CHSY1 + ERF + F10 + FBN1 + FGF14 + FKBP14 + HAS1 + HOXA1 + HOXA5 + KCTD20 + KLF10 + MME + MSRB3 + MXD1 + NAAA + NFIL3 + NR4A3 + NTN1 + `PAX8-AS1` + PCSK6 + PLAGL1 + PRKAR2B + PTGIS + RBP4 + RECK + SLC20A1 + SLC22A3 + SOX7 + TCF4 + TDP1 + TGFB3 + TRPS1 + TWIST2)	35	mRNA	THCA-63.6.3.N.2.1.0.1.4.1	THCA	63	6	3	N	2	1	0	1	4	1	Risky	0	1	3	Apoptosis	TSM	Underexpression	2	1	1	2	2	0	7	0	1	16	0.062305751081659	3.47491956650735	NS	0.699263712187852	0.149238945948588	NS	0.167940333681239	1.90123334290299	NS	0.3340364219703	0.933185958180714	NS	0.000167	Risky	0.0627	NS	0.862
18	(GSDMA + SIGLEC15)	2	mRNA	THCA-627.6.3.N.3.62.62.2.4.2	THCA	627	6	3	N	3	62	62	2	4	2	Protective	1	0	3	Apoptosis/Pyroptosis	TSM	Overexpression	2	1	1	2	3	3	4	0	2	18	0.750853900621322	0.100814903782754	NS	0.0484057600910766	3.89584232423389	Low	0.537852615597262	0.379534227035046	NS	0.230522333785897	1.43763560909558	NS	0.085	NS	0.00237	Protective	0.673
19	(GJB2 + RPLP0P2 + RTKN2)	3	mRNA	THCA-622.6.3.N.3.31.1.2.3.1	THCA	622	6	3	N	3	31	1	2	3	1	Risky	0	2	2	Apoptosis	TSM	Overexpression	2	1	1	2	5	2	4	1	1	19	0.0338222053619659	4.50366919000063	High	0.0807466326854782	3.04980911684506	NS	0.924894178039514	0.00888695211195268	NS	0.553960859385168	0.350269063286864	NS	0.00114	Risky	0.0125	Risky	0.555
11	(GATA1 + ZDHHC1)	2	mRNA	THCA-619.6.3.N.2.20.0.4.4.2	THCA	619	6	3	N	2	20	0	4	4	2	Protective	1	0	3	Apoptosis/Pyroptosis	TSM	Underexpression	2	1	1	2	3	0	0	0	2	11	0.175480316887674	1.83549128496805	NS	0.0630052478502431	3.45645530299877	NS	0.101798164053941	2.67714375189315	NS	0.520108153470262	0.413678838528311	NS	0.148	NS	0.0876	NS	0.0133
22	(FZD7 + NSUN2 + SETDB1)	3	mRNA	THCA-616.6.3.N.2.31.30.1.4.1	THCA	616	6	3	N	2	31	30	1	4	1	Risky	0	2	2	Ferroptosis	TSM	Underexpression	2	1	1	2	5	3	7	0	1	22	0.142334634074639	2.15253582218615	NS	0.00864502306383896	6.89472975826197	High	0.879840227891586	0.0228529004915721	NS	0.443411685376154	0.587437629927352	NS	0.0159	Risky	0.000461	Risky	0.716
17	(FUS + NEAT1 + NEDD4)	3	mRNA	THCA-615.6.3.N.2.0.0.1.4.4	THCA	615	6	3	N	2	0	0	1	4	4	Meaningless	0	0	4	Apoptosis/Autophagy/Ferroptosis/Pyroptosis	TSM	Underexpression	2	1	1	2	0	0	7	0	4	17	0.52563726289256	0.402818463722215	NS	0.339589020510494	0.91198223289231	NS	0.257697865408763	1.28108246946766	NS	0.815312098815861	0.0545589889274426	NS	0.921	NS	0.482	NS	0.224
10	(FOXS1 + NDN)	2	mRNA	THCA-613.6.3.N.1.7.0.3.4.1	THCA	613	6	3	N	1	7	0	3	4	1	Protective	1	0	3	Apoptosis	TSM	Unchanged	2	1	1	1	3	0	1	0	1	10	0.914683213659608	0.0114775482756563	NS	0.298782639985642	1.07961973254265	NS	0.740949646910464	0.109293733693636	NS	0.10527796182992	2.6237111006946	NS	0.952	NS	0.372	NS	0.202
18	(FOXP3 + PYCARD)	2	mRNA	THCA-612.6.3.N.3.0.11.2.3.4	THCA	612	6	3	N	3	0	11	2	3	4	Meaningless	0	0	4	Apoptosis/Autophagy/Pyroptosis/Necrosis	TSM	Overexpression	2	1	1	2	0	3	4	1	4	18	0.93532507140533	0.00658483089545416	NS	0.750134388656151	0.101418151498527	NS	0.0445755223724986	4.03462721746844	High	0.124841199812975	2.35550814142628	NS	0.799	NS	0.86	NS	0.159
28	(FOXF1 + IL13RA2)	2	mRNA	THCA-610.6.3.N.2.27.26.1.4.1	THCA	610	6	3	N	2	27	26	1	4	1	Mixed	2	1	1	Apoptosis	TSM	Underexpression	2	1	1	2	8	6	7	0	1	28	0.134511763048493	2.23964610226671	NS	0.243718716456668	1.35895473978966	NS	0.017766466486791	5.61903125904092	Low	0.0081493213097662	7.00036247097551	Low	0.00734	Risky	0.0852	NS	0.000153
14	(ANGPTL4 + FOSL1 + RANBP9)	3	mRNA	THCA-61.6.3.N.1.0.0.1.4.2	THCA	61	6	3	N	1	0	0	1	4	2	Meaningless	0	0	4	Anoikis/Apoptosis	TSM	Unchanged	2	1	1	1	0	0	7	0	2	14	0.152969240531427	2.04238900221598	NS	0.36487633538135	0.821039775018778	NS	0.452429691935965	0.564557676830655	NS	0.881327771716979	0.022286381746813	NS	0.209	NS	0.594	NS	0.638
17	(FOXC1 + SLC11A1)	2	mRNA	THCA-608.6.3.N.2.1.0.1.4.2	THCA	608	6	3	N	2	1	0	1	4	2	Risky	0	1	3	Autophagy/Ferroptosis	TSM	Underexpression	2	1	1	2	2	0	7	0	2	17	0.189274830057272	1.72325315854184	NS	0.728315948708259	0.120663530350382	NS	0.363701610519732	0.825071253212081	NS	0.624277489584306	0.23990119009767	NS	0.000586	Risky	0.211	NS	0.884
12	(FH + GOT1)	2	mRNA	THCA-606.6.3.P.2.0.0.2.4.1	THCA	606	6	3	P	2	0	0	2	4	1	Meaningless	0	0	4	Ferroptosis	TSM	Underexpression	2	1	2	2	0	0	4	0	1	12	0.165238922602633	1.92561557205401	NS	0.278590340485958	1.17395373871161	NS	0.426089439483595	0.633458786544837	NS	0.533988093815473	0.386796553676577	NS	0.141	NS	0.235	NS	0.483
14	(FER + HMCN1 + ITGBL1 + ITPRIP)	4	mRNA	THCA-605.6.3.N.2.0.0.1.4.1	THCA	605	6	3	N	2	0	0	1	4	1	Meaningless	0	0	4	Anoikis	TSM	Underexpression	2	1	1	2	0	0	7	0	1	14	0.656840106343693	0.197384783355314	NS	0.694259896162895	0.15451241772952	NS	0.318277424362434	0.996011961983102	NS	0.287239046759181	1.1325172238868	NS	0.102	NS	0.575	NS	0.581
17	(FBLN1 + PRRX2)	2	mRNA	THCA-602.6.3.N.2.1.0.1.3.1	THCA	602	6	3	N	2	1	0	1	3	1	Risky	0	1	3	Ferroptosis	TSM	Underexpression	2	1	1	2	2	0	7	1	1	17	0.215726478020706	1.53257444020869	NS	0.286064604310753	1.13805068672489	NS	0.889682022856183	0.0192395137286659	NS	0.914875689265114	0.011425622279907	NS	0.026	Risky	0.183	NS	0.933
21	(ANGPTL2 + GLI2)	2	mRNA	THCA-60.6.3.N.2.31.0.1.4.3	THCA	60	6	3	N	2	31	0	1	4	3	Risky	0	2	2	Anoikis/Apoptosis/Cellular senescence	TSM	Underexpression	2	1	1	2	5	0	7	0	3	21	0.0820374752789548	3.02406736998375	NS	0.734352340477896	0.11515278190334	NS	0.336292821101835	0.924512878289145	NS	0.466448823423868	0.530376001801965	NS	0.0104	Risky	0.032	Risky	0.495
15	(F2RL1 + MAP3K1)	2	mRNA	THCA-599.6.3.N.3.0.0.2.3.4	THCA	599	6	3	N	3	0	0	2	3	4	Meaningless	0	0	4	Apoptosis/Autophagy/Mitochondrial permeability transition/Necrosis	TSM	Overexpression	2	1	1	2	0	0	4	1	4	15	0.8146682498481	0.0549471096752073	NS	0.772796841938029	0.0833583438995312	NS	0.503593704729583	0.447355003335181	NS	0.556208858818779	0.346310982669867	NS	0.924	NS	0.64	NS	0.362
15	(F2R + FOS)	2	mRNA	THCA-598.6.3.N.3.7.7.3.4.2	THCA	598	6	3	N	3	7	7	3	4	2	Protective	1	0	3	Apoptosis/Necrosis	TSM	Overexpression	2	1	1	2	3	3	1	0	2	15	0.125505175449131	2.34723831620206	NS	0.752124755172145	0.0997542400033906	NS	0.356347073950075	0.850725869324563	NS	0.0404377967443232	4.19942046236052	Low	0.371	NS	0.531	NS	0.451
29	(ETS2 + PER1)	2	mRNA	THCA-596.6.3.N.2.26.27.1.4.2	THCA	596	6	3	N	2	26	27	1	4	2	Protective	2	0	2	Apoptosis/Autophagy	TSM	Underexpression	2	1	1	2	6	8	7	0	2	29	0.0378248196551492	4.31288244500341	High	0.660983025070561	0.192331679491888	NS	0.0497720263671029	3.84912242247936	Low	0.0190936829140044	5.49291498286208	Low	0.292	NS	0.918	NS	0.00963
17	(ESR1 + TBK1 + TUG1)	3	mRNA	THCA-593.6.3.N.2.0.0.1.4.4	THCA	593	6	3	N	2	0	0	1	4	4	Meaningless	0	0	4	Apoptosis/Autophagy/Ferroptosis/Necrosis	TSM	Underexpression	2	1	1	2	0	0	7	0	4	17	0.614719651342049	0.253359170649654	NS	0.722008533674495	0.126576362847139	NS	0.193044818230353	1.69422605075486	NS	0.17266776230076	1.85962781144966	NS	0.321	NS	0.955	NS	0.6
16	(ERBB2 + HIF1A + TGFB1)	3	mRNA	THCA-592.6.3.N.3.0.0.2.4.6	THCA	592	6	3	N	3	0	0	2	4	6	Meaningless	0	0	4	Anoikis/Apoptosis/Autophagy/Cellular senescence/Ferroptosis/Necrosis	TSM	Overexpression	2	1	1	2	0	0	4	0	6	16	0.59793368071181	0.278123661658821	NS	0.863085177233285	0.0297383835968829	NS	0.855366823725208	0.0332242190149507	NS	0.993789925966384	6.05790142331066e-05	NS	0.235	NS	0.568	NS	0.377
24	(ANGPT2 + NR4A1)	2	mRNA	THCA-59.6.3.N.2.1.1.1.2.3	THCA	59	6	3	N	2	1	1	1	2	3	Risky	0	1	3	Apoptosis/Autophagy/Necroptosis	TSM	Underexpression	2	1	1	2	2	2	7	4	3	24	0.0260233430802599	4.9544671770492	High	0.288359108551542	1.12726669974093	NS	0.400653080523958	0.706365332456455	NS	0.459066186355422	0.548170513348717	NS	0.0132	Risky	0.158	NS	0.425
22	(ANGPT1 + IL33 + ZFP36)	3	mRNA	THCA-58.6.3.N.2.7.7.1.4.3	THCA	58	6	3	N	2	7	7	1	4	3	Protective	1	0	3	Apoptosis/Autophagy/Necrosis	TSM	Underexpression	2	1	1	2	3	3	7	0	3	22	0.652672946319444	0.202546802567933	NS	0.0611835376162881	3.50500833910858	NS	0.435619634232706	0.607793960091454	NS	0.0204291164396773	5.37484838850615	Low	0.278	NS	0.278	NS	0.117
11	(AMIGO2 + GNA15 + TUBB6)	3	mRNA	THCA-57.6.3.N.3.0.0.2.4.1	THCA	57	6	3	N	3	0	0	2	4	1	Meaningless	0	0	4	Pyroptosis	TSM	Overexpression	2	1	1	2	0	0	4	0	1	11	0.506290117016032	0.441726926651326	NS	0.694781413164439	0.15395786657348	NS	0.59389363523421	0.284304560737378	NS	0.382506023018147	0.762632240563356	NS	0.786	NS	0.513	NS	0.597
11	(ALPK2 + AMMECR1 + ARAP1 + ARHGAP1 + ARRDC3 + BAG6 + CALM1 + CBL + CD28 + CLCA2 + COL11A1 + COL4A1 + CTSE + CXCL6 + DHCR24 + DKKL1 + DMBT1 + DPF2 + DYRK2 + EMP2 + FNDC3B + GRIN1 + HIPK2 + IRF2BP2 + ITGAM + ITGB5 + JUND + KDM5B + KIF3A + LAMA1 + LGR4 + LINGO1 + LNX1 + LPIN2 + NAE1 + NELFB + NT5DC2 + PACS1 + PBX1 + PLXND1 + RIPK4 + RSPO2 + RSU1 + SERPINB2 + SERPINB4 + SIAH2 + SKAP2 + TFPI2 + TGM1 +…	55	mRNA	THCA-53.6.3.N.1.0.0.2.3.1	THCA	53	6	3	N	1	0	0	2	3	1	Meaningless	0	0	4	Apoptosis	TSM	Unchanged	2	1	1	1	0	0	4	1	1	11	0.94641507461743	0.00451709117498257	NS	0.200005904309686	1.64233130051721	NS	0.939401527825741	0.00577935739337772	NS	0.386852907157703	0.748811092490388	NS	0.465	NS	0.983	NS	0.507
14	(ALOX5 + EPHA2 + PKM + SOCS1)	4	mRNA	THCA-51.6.3.N.3.0.0.2.4.4	THCA	51	6	3	N	3	0	0	2	4	4	Meaningless	0	0	4	Apoptosis/Autophagy/Ferroptosis/Pyroptosis	TSM	Overexpression	2	1	1	2	0	0	4	0	4	14	0.773425690379608	0.0828846021377193	NS	0.227216918645207	1.45819885906147	NS	0.269584133650116	1.21886183191394	NS	0.41616059060273	0.661131995392239	NS	0.908	NS	0.369	NS	0.56
11	(ALOX15 + NOTCH2)	2	mRNA	THCA-50.6.3.N.1.0.0.2.4.2	THCA	50	6	3	N	1	0	0	2	4	2	Meaningless	0	0	4	Apoptosis/Ferroptosis	TSM	Unchanged	2	1	1	1	0	0	4	0	2	11	0.920371659463779	0.00999311523116575	NS	0.720810451050636	0.127717500562932	NS	0.633934268393643	0.226763272882833	NS	0.262307742016483	1.25653629702687	NS	0.659	NS	0.758	NS	0.886
12	(ALDH1L1 + CKMT1B + LINC01550 + PEBP4 + RAP1GAP + SFTPC)	6	mRNA	THCA-49.6.3.P.2.0.0.2.4.1	THCA	49	6	3	P	2	0	0	2	4	1	Meaningless	0	0	4	Apoptosis	TSM	Underexpression	2	1	2	2	0	0	4	0	1	12	0.613060938689405	0.255741607910997	NS	0.543119347048708	0.369788920457603	NS	0.518375494043507	0.417124235289797	NS	0.572678921875807	0.318220674007128	NS	0.242	NS	0.204	NS	0.482
14	(ALDH1A3 + AMBRA1 + ATG7 + IGF2BP2 + NOX1 + PRNP + SCD)	7	mRNA	THCA-48.6.3.N.3.0.0.2.3.3	THCA	48	6	3	N	3	0	0	2	3	3	Meaningless	0	0	4	Apoptosis/Autophagy/Ferroptosis	TSM	Overexpression	2	1	1	2	0	0	4	1	3	14	0.40457227134834	0.694694237199416	NS	0.600659708531445	0.27400205222232	NS	0.52084809304073	0.412213618501986	NS	0.317150738440008	1.00066050216302	NS	0.571	NS	0.131	NS	0.52
19	(AKT3 + EWSR1 + IFI16 + IGFBP5 + IL7R + ILF3 + ING1 + PML + PRODH + SMAD3 + TCF3 + TFE3 + WRN)	13	mRNA	THCA-45.6.3.N.2.0.62.1.4.3	THCA	45	6	3	N	2	0	62	1	4	3	Meaningless	0	0	4	Apoptosis/Autophagy/Cellular senescence	TSM	Underexpression	2	1	1	2	0	3	7	0	3	19	0.429381940532908	0.624494630280415	NS	0.047309206165716	3.93435760414895	Low	0.716784979970565	0.131594035555694	NS	0.850530251675784	0.0355103520169505	NS	0.691	NS	0.618	NS	0.667
17	(AIF1 + CD4 + CTSS + CXCR3 + EPS8 + FLRT3 + LRG1 + TRIM14 + TRPC5 + UCP2)	10	mRNA	THCA-43.6.3.N.3.64.0.2.4.2	THCA	43	6	3	N	3	64	0	2	4	2	Protective	2	0	2	Apoptosis/Autophagy	TSM	Overexpression	2	1	1	2	5	0	4	0	2	17	0.108479699788663	2.57623075111418	NS	0.0574705959083424	3.60891519647363	NS	0.729016804209986	0.120016306767864	NS	0.553558184785829	0.350981264855583	NS	0.0347	Protective	0.00137	Protective	0.983
17	(AHR + BID + BIRC7 + BMPR2 + CD40 + COL1A1 + CTF1 + CXCL2 + DAB2IP + HPSE + IL23A + ITGB3 + KISS1 + KRT18 + LGALS9 + NOD1 + OLR1 + PEA15 + PTP4A3 + RELB + RIPK2 + RPS6KA3 + TUBA1A)	23	mRNA	THCA-42.6.3.N.3.0.0.2.2.3	THCA	42	6	3	N	3	0	0	2	2	3	Meaningless	0	0	4	Apoptosis/Autophagy/Necrosis	TSM	Overexpression	2	1	1	2	0	0	4	4	3	17	0.755114025951662	0.0972836591466304	NS	0.225884683527868	1.46658875474132	NS	0.874369870243518	0.0249988726784589	NS	0.890395173602654	0.0189899945070571	NS	0.917	NS	0.395	NS	0.832
14	(AHI1 + ANTXR2 + ARL4C + ASAP1 + ATG16L1 + ATG16L2 + ATG9A + ATXN7 + C9orf72 + CC2D1A + CHD2 + CHD6 + CROCC + DMXL2 + EIF4G1 + EPG5 + FAT4 + GFRA1 + GOLGA2 + GRAMD1A + HEXIM1 + HGS + KIFC3 + KLHL20 + LDLR + LEPR + MACF1 + MBNL1 + MKNK1 + MTMR3 + MYCBP2 + MYO1B + MYO1C + NCAPD2 + NLRC5 + NPC1 + PAN3 + PICALM + PIP4K2B + PKD2 + PLA2G5 + PLEKHM1 + PNPLA2 + PRDM10 + PRRX1 + PTPRS + RARRES2 + RUSC1 + …	67	mRNA	THCA-41.6.3.N.2.0.0.1.4.1	THCA	41	6	3	N	2	0	0	1	4	1	Meaningless	0	0	4	Autophagy	TSM	Underexpression	2	1	1	2	0	0	7	0	1	14	0.955149479288211	0.00316309812642406	NS	0.712680449948887	0.135614366023752	NS	0.693235229106582	0.155605344060503	NS	0.673997347414403	0.176961778005758	NS	0.213	NS	0.685	NS	0.751
13	(ABCA1 + ABCG1)	2	mRNA	THCA-4.6.3.N.1.0.0.3.2.3	THCA	4	6	3	N	1	0	0	3	2	3	Meaningless	0	0	4	Apoptosis/Autophagy/Efferocytosis	TSM	Unchanged	2	1	1	1	0	0	1	4	3	13	0.680127713838431	0.16998210295314	NS	0.756298180077993	0.0963143734029054	NS	0.792992743633038	0.068867600300335	NS	0.356588025276899	0.849873857630334	NS	0.972	NS	0.883	NS	0.605
20	(AGT + ARRB2 + CAMK2A + CD209 + CYP2E1 + EGLN3 + FOXP1 + HSPB2 + IL10 + IL2RA + IL6R + IL6ST + ILK + JAK2 + NFATC1 + NGF + NOD2 + NOS3 + PIK3R1 + PTPN2 + PTPN22 + S100A8 + S100A9 + SMURF1 + TGM2 + TLR9 + TNFAIP8L1 + TNFRSF10B + TNFSF13B + TRAF4 + VCAM1 + XPO1 + ZC3H12A)	33	mRNA	THCA-39.6.3.N.2.0.0.1.2.3	THCA	39	6	3	N	2	0	0	1	2	3	Meaningless	0	0	4	Apoptosis/Autophagy/Necrosis	TSM	Underexpression	2	1	1	2	0	0	7	4	3	20	0.712443747790725	0.135848306761644	NS	0.266106753130385	1.23670641635819	NS	0.327359706294634	0.959314274593392	NS	0.805413962885224	0.0606866324975291	NS	0.277	NS	0.808	NS	0.435
13	(AGR2 + ALK + ANXA5 + BTG3 + CDKN2B + COMP + DUSP6 + E2F3 + EHF + ELF3 + ITPR2 + LPAR3 + MAP2K1 + MSN + TOP2B + WNT7A + ZMAT3)	17	mRNA	THCA-38.6.3.N.3.0.0.2.3.2	THCA	38	6	3	N	3	0	0	2	3	2	Meaningless	0	0	4	Apoptosis/Cellular senescence	TSM	Overexpression	2	1	1	2	0	0	4	1	2	13	0.76898728400559	0.0862595903109156	NS	0.212236021597418	1.55610781911077	NS	0.58451695791791	0.298988943095879	NS	0.850875007145018	0.0353447885627768	NS	0.718	NS	0.761	NS	0.771
22	(ADRA1B + LIPH)	2	mRNA	THCA-36.6.3.N.3.64.2.2.2.1	THCA	36	6	3	N	3	64	2	2	2	1	Protective	2	0	2	Necrosis	TSM	Overexpression	2	1	1	2	5	2	4	4	1	22	0.0104794931014504	6.55151431221936	Low	0.054476467875518	3.69803869905611	NS	0.217732472173998	1.51925365672983	NS	0.377077756947123	0.780207269370843	NS	0.00287	Protective	0.00123	Protective	0.55
12	(ADORA2B + SMURF2)	2	mRNA	THCA-35.6.3.N.1.0.0.2.3.2	THCA	35	6	3	N	1	0	0	2	3	2	Meaningless	0	0	4	Apoptosis/Pyroptosis	TSM	Unchanged	2	1	1	1	0	0	4	1	2	12	0.704622415675827	0.143707815254749	NS	0.731847863257902	0.117421700510098	NS	0.103768318571715	2.64665073734977	NS	0.269811855257294	1.21770328171781	NS	0.476	NS	0.366	NS	0.246
27	(ADAMTS9 + APOC1P1 + BNIPL + FOLR2 + HEY2 + HTRA4 + POU2F3 + RXRG)	8	mRNA	THCA-31.6.3.N.3.64.95.2.4.1	THCA	31	6	3	N	3	64	95	2	4	1	Protective	2	0	2	Apoptosis	TSM	Overexpression	2	1	1	2	5	11	4	0	1	27	0.00133719362727824	10.2904653456583	Low	0.00592196388197674	7.57389604701321	Low	0.0445536904123724	4.03545383483708	Low	0.0346708340048654	4.46131318534398	Low	0.000337	Protective	0.000195	Protective	0.683
19	(ADAMTS12 + BCL3 + BMP2 + CASP8AP2 + CCL19 + CNR1 + CRHBP + DLX2 + DUSP2 + EDAR + EDN1 + EXT1 + FGFR3 + GDNF + IL15RA + IL1R2 + L1CAM + LTBR + LUM + MADD + MALT1 + MAP3K14 + MAPK7 + MMP3 + MTA2 + MUC4 + NFKBIZ + PACS2 + PIAS3 + PTPRC + PTPRZ1 + SAMHD1 + SELE + SEMA3A + SLC38A2 + SLC6A6 + TIMP2 + TNFAIP1 + TNFRSF10D + TNFRSF4 + TNFSF14 + TRADD + TRAF1 + USP4 + YBX3)	45	mRNA	THCA-30.6.3.N.2.0.0.1.2.2	THCA	30	6	3	N	2	0	0	1	2	2	Meaningless	0	0	4	Apoptosis/Necrosis	TSM	Underexpression	2	1	1	2	0	0	7	4	2	19	0.823314920111802	0.0498554915942014	NS	0.237675596411986	1.39432779360072	NS	0.996126791176294	2.35648735423449e-05	NS	0.28948767248831	1.12200249857217	NS	0.33	NS	0.97	NS	0.764
20	(ADAM28 + ATXN2 + DVL2 + DVL3 + GIGYF1 + POU5F1 + TRIM17)	7	mRNA	THCA-29.6.3.N.2.31.0.1.4.2	THCA	29	6	3	N	2	31	0	1	4	2	Risky	0	2	2	Apoptosis/Autophagy	TSM	Underexpression	2	1	1	2	5	0	7	0	2	20	0.554310564703093	0.349651339481759	NS	0.0535990537285534	3.72514251390959	NS	0.890117940175187	0.0190867965405799	NS	0.283135572026941	1.15197749965568	NS	0.00297	Risky	8.87e-06	Risky	0.94
12	(ACTN4 + ACVR1 + ARF6 + CARD11 + CARD9 + CCL20 + CD14 + CD58 + CD70 + CHI3L1 + COL2A1 + CXCL16 + CYBA + CYP1B1 + DDAH2 + DMD + GLRX + IER3 + LTB + PARP4 + PTAFR + RETN + RYBP + S100A10 + S100B + SPN + SUMO2 + TNFRSF10A + TNFRSF18 + TNFRSF21 + TNFRSF8 + TNFSF4 + TOP1 + VASP + VEGFC + ZFP36L1)	36	mRNA	THCA-26.6.3.N.3.0.0.2.4.2	THCA	26	6	3	N	3	0	0	2	4	2	Meaningless	0	0	4	Apoptosis/Necrosis	TSM	Overexpression	2	1	1	2	0	0	4	0	2	12	0.80088428163853	0.0636062734014056	NS	0.234128889758944	1.41560055406372	NS	0.558746277498194	0.341879613575737	NS	0.401611955485196	0.703494564312201	NS	0.91	NS	0.398	NS	0.528
12	(ACTB + ADRB3 + AJUBA + ALCAM + ALOX15B + ANXA11 + ANXA4 + APLP2 + AREG + ARL6IP5 + B3GAT1 + BASP1 + BCL10 + BFAR + BHLHE41 + BPIFA1 + BTG2 + C19orf33 + C1GALT1C1 + CA7 + CALB2 + CALM2 + CANT1 + CBFB + CCDC8 + CCL18 + CCL22 + CCNA1 + CCR3 + CCR8 + CD151 + CD22 + CDC42 + CDH13 + CDK2AP1 + CGA + CHST6 + CKLF + CLDN3 + CLDN4 + CLEC5A + CNN2 + CORO1B + CORO1C + CREB3 + CRLF2 + CSK + CSTA + CTSH + CXC…	206	mRNA	THCA-24.6.3.N.3.0.0.2.3.1	THCA	24	6	3	N	3	0	0	2	3	1	Meaningless	0	0	4	Apoptosis	TSM	Overexpression	2	1	1	2	0	0	4	1	1	12	0.184290564219449	1.76268018553479	NS	0.208732729341956	1.58019415438927	NS	0.272997983083907	1.20162074997676	NS	0.275929582753251	1.18702939358585	NS	0.493	NS	0.312	NS	0.759
20	(ACSL5 + CD53 + LAIR1 + RGS1 + UACA + VAV1)	6	mRNA	THCA-22.6.3.N.1.62.0.2.1.1	THCA	22	6	3	N	1	62	0	2	1	1	Protective	1	0	3	Apoptosis	TSM	Unchanged	2	1	1	1	3	0	4	7	1	20	0.454146687685063	0.560281888564939	NS	0.225089773792988	1.47162313691203	NS	0.89321336906233	0.0180201832691695	NS	0.655007075104951	0.199645580893075	NS	0.158	NS	0.00451	Protective	0.584
19	(ELN + SRF)	2	mRNA	THCA-211.6.3.N.2.1.1.1.4.2	THCA	211	6	3	N	2	1	1	1	4	2	Risky	0	1	3	Apoptosis/Cellular senescence	TSM	Underexpression	2	1	1	2	2	2	7	0	2	19	0.0296458151607295	4.72971396028388	High	0.217492879417999	1.52083696503097	NS	0.536807033935755	0.381489731078133	NS	0.251937617576007	1.31252711016369	NS	0.0119	Risky	0.174	NS	0.332
21	(ACP5 + LPL + SIRPG + TYROBP)	4	mRNA	THCA-21.6.3.N.3.62.0.2.1.1	THCA	21	6	3	N	3	62	0	2	1	1	Protective	1	0	3	Necrosis	TSM	Overexpression	2	1	1	2	3	0	4	7	1	21	0.870565211779662	0.0265496358230467	NS	0.254898888646988	1.29625247392906	NS	0.502694326350759	0.449243703734118	NS	0.551166759636242	0.355231108119452	NS	0.159	NS	0.00296	Protective	0.622
16	(EDA2R + HAVCR2 + ITGAV)	3	mRNA	THCA-207.6.3.N.3.0.11.2.4.3	THCA	207	6	3	N	3	0	11	2	4	3	Meaningless	0	0	4	Anoikis/Apoptosis/Necrosis	TSM	Overexpression	2	1	1	2	0	3	4	0	3	16	0.837508378679561	0.0420584591381905	NS	0.650198761493878	0.205649628656723	NS	0.0312474355362157	4.63931703247141	High	0.372777267179549	0.79438571593795	NS	0.894	NS	0.349	NS	0.115
13	(DVL1 + SPRED2 + TAPBP)	3	mRNA	THCA-205.6.3.N.1.0.0.1.4.1	THCA	205	6	3	N	1	0	0	1	4	1	Meaningless	0	0	4	Autophagy	TSM	Unchanged	2	1	1	1	0	0	7	0	1	13	0.591293123580769	0.288329338793624	NS	0.551319166427011	0.354959229810276	NS	0.585953047017391	0.296708887562926	NS	0.603398546427859	0.269900468852222	NS	0.45	NS	0.733	NS	0.827
18	(DNMT1 + ELANE + TXNIP)	3	mRNA	THCA-201.6.3.N.2.0.0.1.3.4	THCA	201	6	3	N	2	0	0	1	3	4	Meaningless	0	0	4	Apoptosis/Autophagy/Pyroptosis/Necrosis	TSM	Underexpression	2	1	1	2	0	0	7	1	4	18	0.307647868803208	1.04074671732126	NS	0.649283605532942	0.206804514436475	NS	0.458960415404103	0.54842875546449	NS	0.799330264205476	0.0646247388205348	NS	0.0861	NS	0.247	NS	0.909
27	(DNM1 + GRIN2A)	2	mRNA	THCA-200.6.3.N.2.35.31.1.4.1	THCA	200	6	3	N	2	35	31	1	4	1	Risky	0	3	1	Apoptosis	TSM	Underexpression	2	1	1	2	8	5	7	0	1	27	0.0037463799052313	8.40282678600282	High	0.00798924919409172	7.03588258523066	High	0.586343160611707	0.296091464773379	NS	0.17379688689306	1.84988399618169	NS	5.12e-05	Risky	1.87e-06	Risky	0.0974
11	(ACOT7 + ACSL4 + GPD2 + ISYNA1 + MYEOV + PLXNB2 + SLC38A5)	7	mRNA	THCA-20.6.3.N.3.0.0.2.4.1	THCA	20	6	3	N	3	0	0	2	4	1	Meaningless	0	0	4	Ferroptosis	TSM	Overexpression	2	1	1	2	0	0	4	0	1	11	0.17760934666858	1.8175150954013	NS	0.584205402985957	0.299485090438586	NS	0.392556523564553	0.731008395102699	NS	0.746037138191567	0.104891194453398	NS	0.694	NS	0.978	NS	0.294
14	(AATBC + AATK + ABCB4 + ABCC10 + ACIN1 + ACTA2 + ACTL6A + ACVR1C + ADA + ADAM15 + ADAMTS8 + ADARB1 + ADCYAP1 + ADRB2 + AEBP1 + AGTR2 + AIRE + AMH + ANAPC2 + ANPEP + AOC4P + APOBEC3A + AQP2 + ARHGAP17 + ARHGAP31 + ARHGDIA + ARID2 + ARID3B + ARID4B + ARL5B + ASCL1 + ATP2B1 + ATP2B4 + ATP8A1 + BAIAP2L2 + BATF3 + BAZ2B + BCL11A + BCL2L12 + BGLAP + BICC1 + BPTF + C5AR1 + CABYR + CACNA2D2 + CACUL1 + CA…	387	mRNA	THCA-2.6.3.N.2.0.0.1.4.1	THCA	2	6	3	N	2	0	0	1	4	1	Meaningless	0	0	4	Apoptosis	TSM	Underexpression	2	1	1	2	0	0	7	0	1	14	0.604973536763877	0.267559591426975	NS	0.754154525929655	0.0980729619072708	NS	0.10316134824944	2.6559771067266	NS	0.0718620910076122	3.23996687810526	NS	0.19	NS	0.59	NS	0.884
11	(DHX9 + GBP1)	2	mRNA	THCA-197.6.3.N.2.0.0.3.3.3	THCA	197	6	3	N	2	0	0	3	3	3	Meaningless	0	0	4	Apoptosis/Pyroptosis/Necrosis	TSM	Underexpression	2	1	1	2	0	0	1	1	3	11	0.127658357367726	2.32075127247231	NS	0.271224273759846	1.21054469252415	NS	0.999401129067821	5.63360543176921e-07	NS	0.292809929361667	1.10665640079956	NS	0.533	NS	0.153	NS	0.69
15	(DGAT1 + ERAS + MORC2 + MSTO2P)	4	mRNA	THCA-196.6.3.N.2.31.30.4.4.1	THCA	196	6	3	N	2	31	30	4	4	1	Risky	0	2	2	Autophagy	TSM	Underexpression	2	1	1	2	5	3	0	0	1	15	0.348772197463266	0.877919310297551	NS	0.0322525356192115	4.58502314839031	High	0.277082407964811	1.18134471649396	NS	0.532097797447447	0.390383670022942	NS	0.0445	Risky	0.00112	Risky	0.485
22	(DAPK1 + HGF + MAP3K7 + SIRPA + TNFRSF1A)	5	mRNA	THCA-193.6.3.N.2.0.0.1.2.5	THCA	193	6	3	N	2	0	0	1	2	5	Meaningless	0	0	4	Anoikis/Apoptosis/Autophagy/Necroptosis/Necrosis	TSM	Underexpression	2	1	1	2	0	0	7	4	5	22	0.495945439503304	0.463601845234008	NS	0.624093945375251	0.240155336092162	NS	0.87333113028204	0.0254175097642443	NS	0.185762871455529	1.75090603682017	NS	0.254	NS	0.898	NS	0.918
19	(CYP2R1 + MC1R + RTEL1 + `RTEL1-TNFRSF6B` + SPPL2B + ZNF71)	6	mRNA	THCA-192.6.3.N.2.31.30.2.4.1	THCA	192	6	3	N	2	31	30	2	4	1	Risky	0	2	2	Necrosis	TSM	Underexpression	2	1	1	2	5	3	4	0	1	19	0.117429810815432	2.45127017417141	NS	0.0283466181235505	4.80686201931058	High	0.629795598567174	0.232338042276434	NS	0.607590250685866	0.263698933197945	NS	0.0415	Risky	0.00245	Risky	0.708
24	ZSCAN4	1	mRNA	THCA-1917.6.3.N.2.71.64.2.4.1	THCA	1917	6	3	N	2	71	64	2	4	1	Protective	3	0	1	Cellular senescence	TSM	Underexpression	2	1	1	2	8	5	4	0	1	24	0.0243409198073973	5.07017545544573	Low	0.00594371688699358	7.56728748510937	Low	0.4228414650092	0.642404408050038	NS	0.198729433867275	1.65168731609328	NS	0.00606	Protective	0.00793	Protective	0.0862
22	ZEB2	1	mRNA	THCA-1915.6.3.N.2.0.0.1.2.5	THCA	1915	6	3	N	2	0	0	1	2	5	Meaningless	0	0	4	Anoikis/Apoptosis/Autophagy/Cellular senescence/Pyroptosis	TSM	Underexpression	2	1	1	2	0	0	7	4	5	22	0.986715933563294	0.000277218421085814	NS	0.770165448359215	0.0853565828920891	NS	0.723882439393122	0.124803080920957	NS	0.919109684570227	0.0103134730205717	NS	0.267	NS	0.477	NS	0.604
20	YTHDC2	1	mRNA	THCA-1914.6.3.N.2.1.1.1.4.3	THCA	1914	6	3	N	2	1	1	1	4	3	Risky	0	1	3	Apoptosis/Ferroptosis/Necrosis	TSM	Underexpression	2	1	1	2	2	2	7	0	3	20	0.0399008336901884	4.22209639998162	High	0.051587275725445	3.78910337197482	NS	0.41501988965361	0.664374287467184	NS	0.53946219125698	0.376537438191828	NS	0.0418	Risky	0.107	NS	0.5
15	YIPF2	1	mRNA	THCA-1913.6.3.N.3.20.0.3.2.1	THCA	1913	6	3	N	3	20	0	3	2	1	Protective	1	0	3	Apoptosis	TSM	Overexpression	2	1	1	2	3	0	1	4	1	15	0.937108194832594	0.00622599731609262	NS	0.74410743459628	0.106549302787204	NS	0.60239006117714	0.271406164783695	NS	0.984037526134772	0.00040029320896541	NS	0.729	NS	0.322	NS	0.0428
12	XIAP	1	mRNA	THCA-1909.6.3.N.3.0.0.3.4.5	THCA	1909	6	3	N	3	0	0	3	4	5	Meaningless	0	0	4	Anoikis/Apoptosis/Autophagy/Necroptosis/Necrosis	TSM	Overexpression	2	1	1	2	0	0	1	0	5	12	0.350456722067664	0.871802721829986	NS	0.289097126473491	1.12382124485605	NS	0.077109196605998	3.12480288745855	NS	0.250535401056972	1.32031569562635	NS	0.113	NS	0.586	NS	0.66
25	WWTR1	1	mRNA	THCA-1907.6.3.N.2.1.1.1.2.4	THCA	1907	6	3	N	2	1	1	1	2	4	Risky	0	1	3	Apoptosis/Autophagy/Cellular senescence/Ferroptosis	TSM	Underexpression	2	1	1	2	2	2	7	4	4	25	0.0466254391794135	3.95885386892134	High	0.24594123747004	1.34621311638953	NS	0.615852172544891	0.251740532861814	NS	0.230697387586023	1.43655649889338	NS	0.039	Risky	0.531	NS	0.682
16	WTAP	1	mRNA	THCA-1905.6.3.N.2.0.0.1.4.3	THCA	1905	6	3	N	2	0	0	1	4	3	Meaningless	0	0	4	Autophagy/Cellular senescence/Ferroptosis	TSM	Underexpression	2	1	1	2	0	0	7	0	3	16	0.90734033316237	0.0135475506696284	NS	0.249847921345519	1.32415385902887	NS	0.258629249655205	1.27607955832877	NS	0.083726282465081	2.99104189265453	NS	0.571	NS	0.417	NS	0.642
30	WT1	1	mRNA	THCA-1904.6.3.N.2.44.14.2.4.3	THCA	1904	6	3	N	2	44	14	2	4	3	Meaningful Risky	0	4	0	Apoptosis/Autophagy/Cellular senescence	TSM	Underexpression	2	1	1	2	11	6	4	0	3	30	0.067617950353732	3.33991869103889	NS	0.285493456878665	1.14075211997832	NS	0.0433243147533691	4.08270243579732	High	0.0484487614941371	3.89435076287436	High	0.00836	Risky	0.0252	Risky	0.00855
18	(CXCL1 + SRC)	2	mRNA	THCA-190.6.3.N.2.0.0.3.1.4	THCA	190	6	3	N	2	0	0	3	1	4	Meaningless	0	0	4	Anoikis/Apoptosis/Autophagy/Necroptosis	TSM	Underexpression	2	1	1	2	0	0	1	7	4	18	0.452346940305409	0.564764393256428	NS	0.771207084670321	0.0845625113810245	NS	0.660301775213104	0.193157224857582	NS	0.837769592156726	0.0419214416352433	NS	0.548	NS	0.742	NS	0.503
18	VSIG4	1	mRNA	THCA-1899.6.3.N.1.62.0.2.2.2	THCA	1899	6	3	N	1	62	0	2	2	2	Protective	1	0	3	Apoptosis/Pyroptosis	TSM	Unchanged	2	1	1	1	3	0	4	4	2	18	0.265889749849675	1.23782961724379	NS	0.773959932311523	0.0824832803456795	NS	0.65589782787553	0.198545029958556	NS	0.419977274173848	0.650378819755271	NS	0.916	NS	0.00539	Protective	0.758
13	VIM	1	mRNA	THCA-1898.6.3.N.3.0.0.2.4.3	THCA	1898	6	3	N	3	0	0	2	4	3	Meaningless	0	0	4	Apoptosis/Autophagy/Pyroptosis	TSM	Overexpression	2	1	1	2	0	0	4	0	3	13	0.171207736722665	1.87233632763334	NS	0.0673485734734022	3.34648768137025	NS	0.16600650518681	1.91864143416841	NS	0.624839746499797	0.239123694252563	NS	0.146	NS	0.116	NS	0.662
12	VAMP3	1	mRNA	THCA-1894.6.3.N.3.0.0.2.4.2	THCA	1894	6	3	N	3	0	0	2	4	2	Meaningless	0	0	4	Autophagy/Necrosis	TSM	Overexpression	2	1	1	2	0	0	4	0	2	12	0.905702097934989	0.0140330973374662	NS	0.243640665816406	1.35940477550758	NS	0.170217206336232	1.88102930751508	NS	0.237015023618018	1.39826057886877	NS	0.641	NS	0.413	NS	0.935
12	USP18	1	mRNA	THCA-1892.6.3.N.3.7.0.4.4.3	THCA	1892	6	3	N	3	7	0	4	4	3	Protective	1	0	3	Apoptosis/Autophagy/Pyroptosis	TSM	Overexpression	2	1	1	2	3	0	0	0	3	12	0.2566894382117	1.28652445708241	NS	0.237362846747181	1.39618812533937	NS	0.161525088147048	1.95988995428036	NS	0.0541364455112977	3.70848691442259	NS	0.312	NS	0.163	NS	0.0575
22	UQCRH	1	mRNA	THCA-1890.6.3.P.3.30.30.1.3.1	THCA	1890	6	3	P	3	30	30	1	3	1	Risky	0	1	3	Apoptosis	TSM	Overexpression	2	1	2	2	3	3	7	1	1	22	0.162821781637382	1.94782165516725	NS	0.00518332293763124	7.81434156313752	High	0.309838554646479	1.03136384587669	NS	0.689753900313862	0.159351909155053	NS	0.165	NS	0.0469	Risky	0.163
14	(CX3CL1 + SPARC + TNFSF11)	3	mRNA	THCA-189.6.3.N.3.0.0.2.4.4	THCA	189	6	3	N	3	0	0	2	4	4	Meaningless	0	0	4	Apoptosis/Autophagy/Ferroptosis/Necrosis	TSM	Overexpression	2	1	1	2	0	0	4	0	4	14	0.935015776170061	0.00664810292089841	NS	0.194081797984231	1.68635772414088	NS	0.911434699305951	0.0123719062441234	NS	0.832526758254838	0.0447161899564635	NS	0.953	NS	0.34	NS	0.564
20	ULK3	1	mRNA	THCA-1889.6.3.N.2.34.34.4.4.2	THCA	1889	6	3	N	2	34	34	4	4	2	Risky	0	2	2	Autophagy/Cellular senescence	TSM	Underexpression	2	1	1	2	6	6	0	0	2	20	0.680887839679067	0.169128120567752	NS	0.0407780796599612	4.1852133545175	High	0.0986553876629899	2.72714684040258	NS	0.031566115160782	4.62190754570205	High	0.0807	NS	0.000644	Risky	0.0918
25	ULK1	1	mRNA	THCA-1888.6.3.N.2.31.30.1.4.4	THCA	1888	6	3	N	2	31	30	1	4	4	Risky	0	2	2	Apoptosis/Autophagy/Necrosis/Autosis	TSM	Underexpression	2	1	1	2	5	3	7	0	4	25	0.168909409179317	1.8925959980953	NS	0.0393159794083575	4.24716203395486	High	0.344449877781841	0.893799034648647	NS	0.909173963598548	0.0130143652130345	NS	0.0481	Risky	0.0261	Risky	0.452
14	UBTD1	1	mRNA	THCA-1884.6.3.N.3.20.0.2.4.1	THCA	1884	6	3	N	3	20	0	2	4	1	Protective	1	0	3	Cellular senescence	TSM	Overexpression	2	1	1	2	3	0	4	0	1	14	0.29698275798834	1.08769378043242	NS	0.168530998080208	1.89596199010673	NS	0.140065905144153	2.17723496106166	NS	0.0761907122658809	3.14434229038798	NS	0.213	NS	0.206	NS	0.0131
16	TYRO3	1	mRNA	THCA-1880.6.3.N.3.0.0.3.2.5	THCA	1880	6	3	N	3	0	0	3	2	5	Meaningless	0	0	4	Apoptosis/Efferocytosis/Ferroptosis/Necroptosis/Necrosis	TSM	Overexpression	2	1	1	2	0	0	1	4	5	16	0.278636448502537	1.1737285392223	NS	0.247708083550184	1.33618381162248	NS	0.475272728724657	0.509690819183055	NS	0.142427895331794	2.15152999435033	NS	0.0821	NS	0.0591	NS	0.535
12	(CTSZ + GADD45A + HBEGF + NEK6 + VASH1)	5	mRNA	THCA-188.6.3.N.1.0.0.3.2.2	THCA	188	6	3	N	1	0	0	3	2	2	Meaningless	0	0	4	Apoptosis/Cellular senescence	TSM	Unchanged	2	1	1	1	0	0	1	4	2	12	0.611512152669485	0.257978809022503	NS	0.571978118001295	0.319383926431213	NS	0.774190976208152	0.0823100470399227	NS	0.71723645902427	0.131155997855793	NS	0.296	NS	0.722	NS	0.811
19	TWIST1	1	mRNA	THCA-1877.6.3.N.2.1.0.1.4.4	THCA	1877	6	3	N	2	1	0	1	4	4	Risky	0	1	3	Anoikis/Apoptosis/Cellular senescence/Necrosis	TSM	Underexpression	2	1	1	2	2	0	7	0	4	19	0.490561728365203	0.47529395892113	NS	0.774286549351886	0.0822384453328544	NS	0.368713651261113	0.807995145105482	NS	0.670759276103113	0.18071526064728	NS	0.0126	Risky	0.0634	NS	0.998
14	TSPO	1	mRNA	THCA-1872.6.3.N.3.0.0.3.2.3	THCA	1872	6	3	N	3	0	0	3	2	3	Meaningless	0	0	4	Apoptosis/Mitochondrial permeability transition/Necrosis	TSM	Overexpression	2	1	1	2	0	0	1	4	3	14	0.950263780933898	0.00389070679030713	NS	0.701989007264571	0.146410996387048	NS	0.253440249864186	1.30423966488214	NS	0.998888477002233	1.94069400201171e-06	NS	0.696	NS	0.685	NS	0.0951
15	TRPV1	1	mRNA	THCA-1869.6.3.N.2.34.0.4.4.3	THCA	1869	6	3	N	2	34	0	4	4	3	Risky	0	2	2	Apoptosis/Autophagy/Necrosis	TSM	Underexpression	2	1	1	2	6	0	0	0	3	15	0.892923569813455	0.0181187165578497	NS	0.297711047275043	1.08441921272205	NS	0.0633242428146146	3.44810735683028	NS	0.0734360728936876	3.20449730082031	NS	0.1	NS	0.0375	Risky	0.137
20	TRPM2	1	mRNA	THCA-1867.6.3.N.1.64.0.2.2.2	THCA	1867	6	3	N	1	64	0	2	2	2	Protective	2	0	2	Apoptosis/Autophagy	TSM	Unchanged	2	1	1	1	5	0	4	4	2	20	0.336742140261182	0.92279509508522	NS	0.280543629988203	1.16445449208584	NS	0.968631241294292	0.00154645894133152	NS	0.554327366634348	0.349621678868338	NS	0.0444	Protective	0.0318	Protective	0.661
16	TRIM6	1	mRNA	THCA-1865.6.3.N.2.0.0.1.4.3	THCA	1865	6	3	N	2	0	0	1	4	3	Meaningless	0	0	4	Autophagy/Ferroptosis/Pyroptosis	TSM	Underexpression	2	1	1	2	0	0	7	0	3	16	0.705150552235723	0.143169153588114	NS	0.725317204737252	0.123454863563772	NS	0.69503160026516	0.153692240301633	NS	0.718442391268033	0.129990015631581	NS	0.751	NS	0.546	NS	0.701
24	TRIM59	1	mRNA	THCA-1864.6.3.N.3.11.11.2.2.4	THCA	1864	6	3	N	3	11	11	2	2	4	Risky	0	1	3	Apoptosis/Autophagy/Ferroptosis/Pyroptosis	TSM	Overexpression	2	1	1	2	3	3	4	4	4	24	0.746439469342982	0.104547299195123	NS	0.606427804482969	0.265409605144289	NS	0.0345540363200917	4.46707797263661	High	0.112767531888183	2.51500141788264	NS	0.657	NS	0.87	NS	0.04
15	TRIM38	1	mRNA	THCA-1863.6.3.N.2.0.0.1.4.2	THCA	1863	6	3	N	2	0	0	1	4	2	Meaningless	0	0	4	Autophagy/Pyroptosis	TSM	Underexpression	2	1	1	2	0	0	7	0	2	15	0.106523041945137	2.60506124922575	NS	0.0500744767409553	3.83896319574427	NS	0.381759903238447	0.765026989560564	NS	0.691692535586011	0.157259208547153	NS	0.878	NS	0.738	NS	0.643
17	TRIM22	1	mRNA	THCA-1862.6.3.N.2.62.0.3.2.3	THCA	1862	6	3	N	2	62	0	3	2	3	Protective	1	0	3	Apoptosis/Autophagy/Cellular senescence	TSM	Underexpression	2	1	1	2	3	0	1	4	3	17	0.547259837577242	0.362249011338701	NS	0.768703364744373	0.0864779728129913	NS	0.102357636013508	2.66841933556017	NS	0.683890510231365	0.165779229821952	NS	0.253	NS	0.0342	Protective	0.484
28	TRIM21	1	mRNA	THCA-1861.6.3.N.3.64.64.2.2.4	THCA	1861	6	3	N	3	64	64	2	2	4	Protective	2	0	2	Apoptosis/Autophagy/Ferroptosis/Pyroptosis	TSM	Overexpression	2	1	1	2	5	5	4	4	4	28	0.00695591202028001	7.28431834314168	Low	0.0484449259910036	3.89448374567597	Low	0.348174638297848	0.880098734366261	NS	0.473099817019167	0.514726733932355	NS	0.000475	Protective	0.0049	Protective	0.549
14	TREM1	1	mRNA	THCA-1859.6.3.N.3.0.0.2.4.4	THCA	1859	6	3	N	3	0	0	2	4	4	Meaningless	0	0	4	Apoptosis/Autophagy/Immunogenic cell death/Pyroptosis	TSM	Overexpression	2	1	1	2	0	0	4	0	4	14	0.427341641763235	0.630037274323132	NS	0.748864489272076	0.102487689641543	NS	0.677623245316414	0.172813642535445	NS	0.828662179829006	0.0468366157312081	NS	0.332	NS	0.829	NS	0.745
16	TRAP1	1	mRNA	THCA-1857.6.3.P.2.30.30.4.4.3	THCA	1857	6	3	P	2	30	30	4	4	3	Risky	0	1	3	Apoptosis/Autophagy/Necrosis	TSM	Underexpression	2	1	2	2	3	3	0	0	3	16	0.134964780075159	2.2344484122665	NS	0.00812977372020629	7.00466165603969	High	0.351588231283118	0.867716583937797	NS	0.411042312015822	0.675783907469511	NS	0.293	NS	0.0206	Risky	0.0941
15	TP63	1	mRNA	THCA-1852.6.3.N.3.0.0.2.4.5	THCA	1852	6	3	N	3	0	0	2	4	5	Meaningless	0	0	4	Apoptosis/Autophagy/Cellular senescence/Necroptosis/Pyroptosis	TSM	Overexpression	2	1	1	2	0	0	4	0	5	15	0.191174013643995	1.7085468825626	NS	0.199486535129717	1.64612958367608	NS	0.548170475575586	0.36060491038229	NS	0.210316271855002	1.5692478905162	NS	0.52	NS	0.423	NS	0.915
25	TNIP1	1	mRNA	THCA-1851.6.3.N.3.30.31.1.4.4	THCA	1851	6	3	N	3	30	31	1	4	4	Risky	0	1	3	Apoptosis/Autophagy/Necroptosis/Necrosis	TSM	Overexpression	2	1	1	2	3	5	7	0	4	25	0.0376282981537195	4.32174581965919	High	0.0137820406887208	6.0658500293256	High	0.828171860717867	0.0471093202500867	NS	0.445820712962114	0.581255276203584	NS	0.0987	NS	0.0217	Risky	0.254
17	(CSF3 + LIMS1 + NFATC2 + RGS2 + TNFAIP8L3)	5	mRNA	THCA-185.6.3.N.2.1.0.1.4.2	THCA	185	6	3	N	2	1	0	1	4	2	Risky	0	1	3	Apoptosis/Necrosis	TSM	Underexpression	2	1	1	2	2	0	7	0	2	17	0.098440073443776	2.73063604877401	NS	0.781610650194932	0.0768513134648956	NS	0.388789007529454	0.742726101751855	NS	0.41731362695259	0.657868008450634	NS	0.00489	Risky	0.42	NS	0.278
22	TNFSF12	1	mRNA	THCA-1848.6.3.N.2.20.20.1.4.3	THCA	1848	6	3	N	2	20	20	1	4	3	Protective	1	0	3	Apoptosis/Autophagy/Necrosis	TSM	Underexpression	2	1	1	2	3	3	7	0	3	22	0.772653170538467	0.0834667837163969	NS	0.796927324610713	0.0662165358386416	NS	0.0393838767752178	4.24423209408317	Low	0.190075556437771	1.71703187590887	NS	0.566	NS	0.932	NS	0.026
17	TNFSF10	1	mRNA	THCA-1846.6.3.N.2.0.0.3.2.6	THCA	1846	6	3	N	2	0	0	3	2	6	Meaningless	0	0	4	Apoptosis/Autophagy/Entosis/Necroptosis/Pyroptosis/Necrosis	TSM	Underexpression	2	1	1	2	0	0	1	4	6	17	0.288727862444774	1.12554376195077	NS	0.65665846496012	0.197608125240322	NS	0.507743879224601	0.438713850106698	NS	0.661305319441764	0.191941854391567	NS	0.909	NS	0.327	NS	0.551
17	TNFRSF1B	1	mRNA	THCA-1844.6.3.N.3.0.0.2.2.3	THCA	1844	6	3	N	3	0	0	2	2	3	Meaningless	0	0	4	Apoptosis/Necroptosis/Necrosis	TSM	Overexpression	2	1	1	2	0	0	4	4	3	17	0.0781000930703052	3.10400181959792	NS	0.0551721025906382	3.67687690774352	NS	0.0567607316642607	3.62959194388612	NS	0.514758153439616	0.424382842330396	NS	0.221	NS	0.126	NS	0.274
22	TNFAIP2	1	mRNA	THCA-1840.6.3.N.2.14.0.1.3.2	THCA	1840	6	3	N	2	14	0	1	3	2	Risky	0	2	2	Apoptosis/Necrosis	TSM	Underexpression	2	1	1	2	6	0	7	1	2	22	0.941324129821293	0.0054178001232437	NS	0.70155761565007	0.146856570176697	NS	0.587596870167151	0.294112887793789	NS	0.308523499183667	1.03698594377475	NS	0.259	NS	0.184	NS	0.0338
16	(CSF2 + TUBB4B)	2	mRNA	THCA-184.6.3.N.3.64.0.2.4.1	THCA	184	6	3	N	3	64	0	2	4	1	Protective	2	0	2	Apoptosis	TSM	Overexpression	2	1	1	2	5	0	4	0	1	16	0.239545367544069	1.38326743458373	NS	0.239842437171448	1.38151981479855	NS	0.880922776483769	0.0224399005915674	NS	0.561428674825334	0.337236588968099	NS	0.0137	Protective	0.0306	Protective	0.879
28	TNF	1	mRNA	THCA-1839.6.3.N.3.11.11.2.2.8	THCA	1839	6	3	N	3	11	11	2	2	8	Risky	0	1	3	Apoptosis/Autophagy/Efferocytosis/Ferroptosis/Necroptosis/NETosis/Pyroptosis/Necrosis	TSM	Overexpression	2	1	1	2	3	3	4	4	8	28	0.843662908273704	0.0388919338727002	NS	0.361851368693486	0.831457663949647	NS	0.0456861234886162	3.99312993180763	High	0.315031476006111	1.00946319171054	NS	0.544	NS	0.396	NS	0.0137
11	TLR5	1	mRNA	THCA-1836.6.3.N.1.0.0.2.4.2	THCA	1836	6	3	N	1	0	0	2	4	2	Meaningless	0	0	4	Cellular senescence/Necrosis	TSM	Unchanged	2	1	1	1	0	0	4	0	2	11	0.342514180661882	0.900998264743246	NS	0.269979619568574	1.21685054980983	NS	0.485190104980245	0.487175180407752	NS	0.287321970806527	1.13212760844367	NS	0.972	NS	0.564	NS	0.495
26	TLR4	1	mRNA	THCA-1834.6.3.N.2.0.0.1.1.6	THCA	1834	6	3	N	2	0	0	1	1	6	Meaningless	0	0	4	Apoptosis/Autophagy/Ferroptosis/Necroptosis/Pyroptosis/Necrosis	TSM	Underexpression	2	1	1	2	0	0	7	7	6	26	0.164567187323937	1.93174932166848	NS	0.715456122295694	0.132888129979604	NS	0.337053025347094	0.921608353107651	NS	0.539816625984919	0.375879730145739	NS	0.0753	NS	0.683	NS	0.655
15	TLR2	1	mRNA	THCA-1832.6.3.N.3.0.0.2.4.5	THCA	1832	6	3	N	3	0	0	2	4	5	Meaningless	0	0	4	Apoptosis/Autophagy/Cellular senescence/Pyroptosis/Necrosis	TSM	Overexpression	2	1	1	2	0	0	4	0	5	15	0.349058494568688	0.876876921381335	NS	0.265681530902332	1.23890842388734	NS	0.537926389510871	0.379396512846667	NS	0.974288692040026	0.00103876805187104	NS	0.403	NS	0.848	NS	0.204
14	(CRTC1 + EML4 + MIA + MORC3 + PRELP + RRAD + SMARCD1 + SUN1 + TBX2 + YPEL3 + ZMIZ1)	11	mRNA	THCA-183.6.3.N.2.0.0.1.4.1	THCA	183	6	3	N	2	0	0	1	4	1	Meaningless	0	0	4	Cellular senescence	TSM	Underexpression	2	1	1	2	0	0	7	0	1	14	0.496851699169753	0.461654617420922	NS	0.615565818845698	0.252149185748722	NS	0.146335071661396	2.11004440089521	NS	0.412214688106981	0.672404082412394	NS	0.148	NS	0.553	NS	0.638
17	TIMP1	1	mRNA	THCA-1828.6.3.N.3.62.0.2.4.4	THCA	1828	6	3	N	3	62	0	2	4	4	Protective	1	0	3	Anoikis/Apoptosis/Ferroptosis/Necrosis	TSM	Overexpression	2	1	1	2	3	0	4	0	4	17	0.21726937837557	1.522315809311	NS	0.214283526313399	1.54224785523522	NS	0.186365533169433	1.7461177292643	NS	0.173364762080742	1.85360440438811	NS	0.0606	NS	0.0357	Protective	0.936
19	TICRR	1	mRNA	THCA-1827.6.3.N.2.43.30.4.4.1	THCA	1827	6	3	N	2	43	30	4	4	1	Risky	0	3	1	Autophagy	TSM	Underexpression	2	1	1	2	9	3	0	0	1	19	0.187282706655835	1.73886497130722	NS	0.037934299800834	4.30796565328713	High	0.0874531538443051	2.92064032501492	NS	0.166284765299842	1.91612231158404	NS	0.119	NS	0.0316	Risky	0.000838
21	THBS1	1	mRNA	THCA-1825.6.3.N.2.0.0.1.2.4	THCA	1825	6	3	N	2	0	0	1	2	4	Meaningless	0	0	4	Anoikis/Apoptosis/Necrosis/Paraptosis	TSM	Underexpression	2	1	1	2	0	0	7	4	4	21	0.25051550974214	1.32042656622269	NS	0.783117327941913	0.0757674694231048	NS	0.249049567149946	1.3286273126205	NS	0.432096684956119	0.617181246763676	NS	0.0651	NS	0.678	NS	0.22
21	THBD	1	mRNA	THCA-1824.6.3.N.2.8.1.1.4.1	THCA	1824	6	3	N	2	8	1	1	4	1	Mixed	1	1	2	Apoptosis	TSM	Underexpression	2	1	1	2	5	2	7	0	1	21	0.0261398377103055	4.94674508314122	High	0.60546880330332	0.26682615676601	NS	0.0670815442908803	3.35302719675121	NS	0.108880338550459	2.57039795107223	NS	0.0221	Risky	0.691	NS	0.259
23	TGFBR1	1	mRNA	THCA-1823.6.3.N.3.62.62.2.2.3	THCA	1823	6	3	N	3	62	62	2	2	3	Protective	1	0	3	Apoptosis/Ferroptosis/Necrosis	TSM	Overexpression	2	1	1	2	3	3	4	4	3	23	0.314261268412481	1.01268159274806	NS	0.0376249863540944	4.32189560137559	Low	0.266520073496275	1.23457023665929	NS	0.62662130604748	0.236670444205242	NS	0.192	NS	0.0278	Protective	0.638
25	TERT	1	mRNA	THCA-1815.6.1.P.2.44.0.3.4.4	THCA	1815	6	1	P	2	44	0	3	4	4	Meaningful Risky	0	4	0	Apoptosis/Autophagy/Cellular senescence/Necrosis	TMB	Underexpression	2	3	2	2	11	0	1	0	4	25	0.0956652997333294	2.7763611299045	NS	0.222921798075928	1.48546261100401	NS	0.563186822299485	0.334216367948113	NS	0.213100294098817	1.55023810143792	NS	1.11e-05	Risky	0.001	Risky	0.0191
15	(CRLS1 + CTHRC1 + DNAJB1 + IRX5)	4	mRNA	THCA-181.6.3.N.1.31.1.3.3.1	THCA	181	6	3	N	1	31	1	3	3	1	Risky	0	2	2	Apoptosis	TSM	Unchanged	2	1	1	1	5	2	1	1	1	15	0.0357621146755539	4.40841212546881	High	0.316525887747418	1.00324788999797	NS	0.734224250075613	0.115268225590655	NS	0.61223837050507	0.256928272064442	NS	0.000123	Risky	0.000181	Risky	0.225
17	SYT1	1	mRNA	THCA-1809.6.3.N.3.11.0.1.4.1	THCA	1809	6	3	N	3	11	0	1	4	1	Risky	0	1	3	Autophagy	TSM	Overexpression	2	1	1	2	3	0	7	0	1	17	0.811736009729269	0.0567330775425564	NS	0.603811910211188	0.269284841932773	NS	0.112652557608249	2.51660957826756	NS	0.216241360709416	1.52914133559047	NS	0.804	NS	0.472	NS	0.019
15	SUPT5H	1	mRNA	THCA-1808.6.3.N.2.30.0.2.4.2	THCA	1808	6	3	N	2	30	0	2	4	2	Risky	0	1	3	Apoptosis/Necrosis	TSM	Underexpression	2	1	1	2	3	0	4	0	2	15	0.596894355931207	0.279705426039673	NS	0.248812675715417	1.32995807896501	NS	0.55619975318436	0.346326953978126	NS	0.696254134502184	0.152398065290797	NS	0.162	NS	0.0125	Risky	0.884
17	STYK1	1	mRNA	THCA-1807.6.3.N.3.11.11.2.4.1	THCA	1807	6	3	N	3	11	11	2	4	1	Risky	0	1	3	Ferroptosis	TSM	Overexpression	2	1	1	2	3	3	4	0	1	17	0.0896058157765741	2.88144074716049	NS	0.216913992032774	1.52467103898031	NS	0.0112658513805327	6.42289261264088	High	0.109737196275652	2.55800193921902	NS	0.547	NS	0.372	NS	0.0236
11	STMN1	1	mRNA	THCA-1805.6.3.N.3.11.0.4.4.2	THCA	1805	6	3	N	3	11	0	4	4	2	Risky	0	1	3	Apoptosis/Autophagy	TSM	Overexpression	2	1	1	2	3	0	0	0	2	11	0.457274480102252	0.552557745240226	NS	0.620641574061971	0.24496686585071	NS	0.630907369246459	0.230832309383255	NS	0.753675483041697	0.0984683423799604	NS	0.769	NS	0.84	NS	0.0358
13	STAT4	1	mRNA	THCA-1803.6.3.N.2.11.0.3.3.2	THCA	1803	6	3	N	2	11	0	3	3	2	Risky	0	1	3	Apoptosis/Necrosis	TSM	Underexpression	2	1	1	2	3	0	1	1	2	13	0.811817832446039	0.0566828317401666	NS	0.240587914636423	1.37714583313511	NS	0.0742748539465543	3.18592708652568	NS	0.713834822601981	0.134476739207653	NS	0.994	NS	0.971	NS	0.0464
21	STAT3	1	mRNA	THCA-1802.6.3.N.2.0.0.1.4.8	THCA	1802	6	3	N	2	0	0	1	4	8	Meaningless	0	0	4	Anoikis/Apoptosis/Autophagy/Cellular senescence/Ferroptosis/Immunogenic cell death/Pyroptosis/Necrosis	TSM	Underexpression	2	1	1	2	0	0	7	0	8	21	0.461995677475522	0.541055365833764	NS	0.760041890095475	0.0932849067127703	NS	0.982195499778874	0.000498025460777002	NS	0.693833210488115	0.154966986969652	NS	0.639	NS	0.637	NS	0.969
17	(CRIM1 + CYGB)	2	mRNA	THCA-180.6.3.N.2.7.0.1.4.1	THCA	180	6	3	N	2	7	0	1	4	1	Protective	1	0	3	Ferroptosis	TSM	Underexpression	2	1	1	2	3	0	7	0	1	17	0.335210995807064	0.928661420633763	NS	0.27337260395766	1.19974523295849	NS	0.382695468978935	0.762025247118999	NS	0.0767925014523276	3.13151170488366	NS	0.243	NS	0.648	NS	0.299
21	SPRY1	1	mRNA	THCA-1793.6.3.N.2.62.62.1.4.2	THCA	1793	6	3	N	2	62	62	1	4	2	Protective	1	0	3	Apoptosis/Cellular senescence	TSM	Underexpression	2	1	1	2	3	3	7	0	2	21	0.080208035340061	3.0606812354141	NS	0.00570877563972394	7.64000508124546	Low	0.21524449539032	1.53579702477091	NS	0.105285268049148	2.62360095798664	NS	0.376	NS	0.0384	Protective	0.292
14	SPINT2	1	mRNA	THCA-1792.6.3.N.3.20.20.3.4.1	THCA	1792	6	3	N	3	20	20	3	4	1	Protective	1	0	3	Necrosis	TSM	Overexpression	2	1	1	2	3	3	1	0	1	14	0.522746648276069	0.408470880091418	NS	0.785519230518693	0.0740567419225901	NS	0.0307047866377665	4.66939250650752	Low	0.054904643956321	3.68497957715979	NS	0.37	NS	0.509	NS	0.043
20	SP1	1	mRNA	THCA-1788.6.3.N.2.0.1.1.4.5	THCA	1788	6	3	N	2	0	1	1	4	5	Meaningless	0	0	4	Anoikis/Apoptosis/Autophagy/Ferroptosis/Necrosis	TSM	Underexpression	2	1	1	2	0	2	7	0	5	20	0.0363226844190182	4.38189072884502	High	0.219958876500386	1.50463950168012	NS	0.560831012990358	0.338267416906124	NS	0.370252513048846	0.802816839427183	NS	0.371	NS	0.494	NS	0.427
25	SOX15	1	mRNA	THCA-1786.6.3.N.2.52.26.2.4.1	THCA	1786	6	3	N	2	52	26	2	4	1	Mixed	1	2	1	Ferroptosis	TSM	Underexpression	2	1	1	2	8	6	4	0	1	25	0.347638688731286	0.882057780616273	NS	0.247805817300349	1.33563159256488	NS	0.00266307418823419	9.02503093623031	Low	0.00133426419901084	10.2945122081991	Low	0.00457	Risky	5.32e-05	Risky	0.0271
27	SOCS2	1	mRNA	THCA-1785.6.3.N.2.26.26.1.4.2	THCA	1785	6	3	N	2	26	26	1	4	2	Protective	2	0	2	Apoptosis/Ferroptosis	TSM	Underexpression	2	1	1	2	6	6	7	0	2	27	0.455840379691075	0.55608892679954	NS	0.814127236384718	0.0552743620144086	NS	0.0237766671885511	5.11085010287956	Low	0.00232588547516777	9.27274747617705	Low	0.13	NS	0.904	NS	0.0176
33	SNHG15	1	mRNA	THCA-1781.6.1.N.2.26.26.1.2.2	THCA	1781	6	1	N	2	26	26	1	2	2	Protective	2	0	2	Apoptosis/Autophagy	TMB	Underexpression	2	3	1	2	6	6	7	4	2	33	0.346502280417286	0.886225260994369	NS	0.684930306848185	0.164628637774372	NS	0.00160171090812844	9.95777986218582	Low	0.000381978227892099	12.6183506238751	Low	0.961	NS	0.293	NS	0.0107
27	SNAI1	1	mRNA	THCA-1778.6.3.N.2.31.31.1.4.4	THCA	1778	6	3	N	2	31	31	1	4	4	Risky	0	2	2	Apoptosis/Autophagy/Cellular senescence/Necrosis	TSM	Underexpression	2	1	1	2	5	5	7	0	4	27	0.00110662716850962	10.640082838876	High	0.0101331831717275	6.61133211447231	High	0.358273630561958	0.843935519810631	NS	0.147901415132886	2.09376258980047	NS	1.03e-05	Risky	5.11e-05	Risky	0.706
17	SMPD4	1	mRNA	THCA-1775.6.3.N.2.31.0.2.4.2	THCA	1775	6	3	N	2	31	0	2	4	2	Risky	0	2	2	Apoptosis/Necrosis	TSM	Underexpression	2	1	1	2	5	0	4	0	2	17	0.461676344207088	0.54182748140465	NS	0.626766913772948	0.236470630483876	NS	0.619294925756695	0.246859791718103	NS	0.571351396633079	0.320426583488724	NS	0.0421	Risky	0.0224	Risky	0.914
16	SLC6A14	1	mRNA	THCA-1770.6.3.N.3.0.0.2.2.2	THCA	1770	6	3	N	3	0	0	2	2	2	Meaningless	0	0	4	Ferroptosis/Pyroptosis	TSM	Overexpression	2	1	1	2	0	0	4	4	2	16	0.344404479316231	0.89396725391729	NS	0.722065443488729	0.126522301499621	NS	0.161109713491288	1.96377922253392	NS	0.229557929250056	1.44359838978226	NS	0.73	NS	0.697	NS	0.21
10	(CPT2 + MDH1 + MTFP1 + NDUFS6 + RNF187)	5	mRNA	THCA-177.6.3.P.3.0.0.3.3.1	THCA	177	6	3	P	3	0	0	3	3	1	Meaningless	0	0	4	Apoptosis	TSM	Overexpression	2	1	2	2	0	0	1	1	1	10	0.361543721908723	0.832523931131625	NS	0.705020278529944	0.143301916043777	NS	0.438847121320505	0.599295054163194	NS	0.584361059158733	0.29923714312548	NS	0.387	NS	0.315	NS	0.248
20	SLC52A3	1	mRNA	THCA-1769.6.3.N.3.26.7.2.4.1	THCA	1769	6	3	N	3	26	7	2	4	1	Protective	2	0	2	Necrosis	TSM	Overexpression	2	1	1	2	6	3	4	0	1	20	0.898621316447617	0.0162315648099872	NS	0.776790296494374	0.0803746802817726	NS	0.510489866609154	0.433062854514149	NS	0.0272932934524406	4.87216152015708	Low	0.973	NS	0.626	NS	0.0453
16	SLC38A4	1	mRNA	THCA-1768.6.3.N.2.2.0.1.4.1	THCA	1768	6	3	N	2	2	0	1	4	1	Protective	1	0	3	Necrosis	TSM	Underexpression	2	1	1	2	2	0	7	0	1	16	0.33386560758731	0.933845717588324	NS	0.277950976274405	1.17708135157694	NS	0.0647919397013201	3.4102675761869	NS	0.165446725277502	1.92372385645051	NS	0.037	Protective	0.0843	NS	0.364
14	SLC25A5	1	mRNA	THCA-1762.6.3.P.2.0.0.2.4.3	THCA	1762	6	3	P	2	0	0	2	4	3	Meaningless	0	0	4	Apoptosis/Cellular senescence/Mitochondrial permeability transition	TSM	Underexpression	2	1	2	2	0	0	4	0	3	14	0.102276943701408	2.66967442982786	NS	0.634542658816274	0.225950775651156	NS	0.799673632570516	0.0643989625151653	NS	0.90992775932844	0.0127983203494141	NS	0.463	NS	0.732	NS	0.837
17	SLC1A5	1	mRNA	THCA-1760.6.3.N.3.0.4.2.4.4	THCA	1760	6	3	N	3	0	4	2	4	4	Meaningless	0	0	4	Apoptosis/Autophagy/Cellular senescence/Ferroptosis	TSM	Overexpression	2	1	1	2	0	3	4	0	4	17	0.46855003750294	0.52539339368203	NS	0.800292246341679	0.0639932640840247	NS	0.0576034992104463	3.60507417017	NS	0.0162830300743509	5.77204990542988	High	0.459	NS	0.743	NS	0.17
8	(CPT1C + OGT + SRSF3 + U2AF1)	4	mRNA	THCA-176.6.3.N.2.0.0.4.4.2	THCA	176	6	3	N	2	0	0	4	4	2	Meaningless	0	0	4	Autophagy/Cellular senescence	TSM	Underexpression	2	1	1	2	0	0	0	0	2	8	0.316408859762015	1.00373322488178	NS	0.0585074611865316	3.57919601979999	NS	0.873114624930309	0.0255052155194139	NS	0.679897072532702	0.170241720284521	NS	0.659	NS	0.452	NS	0.803
15	SLC12A5	1	mRNA	THCA-1759.6.3.N.3.30.0.2.4.2	THCA	1759	6	3	N	3	30	0	2	4	2	Risky	0	1	3	Apoptosis/Ferroptosis	TSM	Overexpression	2	1	1	2	3	0	4	0	2	15	0.397917042483789	0.714611805494303	NS	0.756269441731173	0.0963378340863511	NS	0.120943501918431	2.40505980847979	NS	0.099816006706985	2.70848081398349	NS	0.226	NS	0.0267	Risky	0.532
23	SIX1	1	mRNA	THCA-1754.6.3.N.2.7.0.1.2.3	THCA	1754	6	3	N	2	7	0	1	2	3	Protective	1	0	3	Apoptosis/Autophagy/Cellular senescence	TSM	Underexpression	2	1	1	2	3	0	7	4	3	23	0.667307179290101	0.184768162061832	NS	0.272070896989904	1.20627604862469	NS	0.877900873084656	0.0236024138480209	NS	0.157498698744577	1.99807907097628	NS	0.566	NS	0.592	NS	0.948
17	SIRT6	1	mRNA	THCA-1753.6.3.N.2.0.0.2.4.7	THCA	1753	6	3	N	2	0	0	2	4	7	Meaningless	0	0	4	Apoptosis/Autophagy/Cellular senescence/Efferocytosis/Ferroptosis/Necroptosis/Necrosis	TSM	Underexpression	2	1	1	2	0	0	4	0	7	17	0.84517958705529	0.0381313679199935	NS	0.652358138786828	0.202940020702519	NS	0.921115251781227	0.00980674104953081	NS	0.351897167033998	0.866604060337167	NS	0.975	NS	0.686	NS	0.739
25	SIRT3	1	mRNA	THCA-1752.6.3.N.2.20.20.2.4.9	THCA	1752	6	3	N	2	20	20	2	4	9	Protective	1	0	3	Anoikis/Apoptosis/Autophagy/Cellular senescence/Ferroptosis/Mitochondrial permeability transition/Necroptosis/Pyroptosis/Necrosis	TSM	Underexpression	2	1	1	2	3	3	4	0	9	25	0.617456366564706	0.249458863056221	NS	0.727774579857949	0.12116480728287	NS	0.01027700078502	6.58623993957563	Low	0.115192934060869	2.481491979656	NS	0.298	NS	0.245	NS	0.0481
8	SFTPA1	1	mRNA	THCA-1751.6.3.N.3.0.0.4.4.2	THCA	1751	6	3	N	3	0	0	4	4	2	Meaningless	0	0	4	Necroptosis/Necrosis	TSM	Overexpression	2	1	1	2	0	0	0	0	2	8	0.762295166388	0.0914870161271705	NS	0.279983215637753	1.16717134738556	NS	0.408454915262214	0.683293517025987	NS	0.641136922048339	0.217258328523037	NS	0.5	NS	0.838	NS	0.161
24	(COL6A1 + HDAC10 + RUSC2 + TTYH1)	4	mRNA	THCA-175.6.3.N.2.31.31.1.4.1	THCA	175	6	3	N	2	31	31	1	4	1	Risky	0	2	2	Autophagy	TSM	Underexpression	2	1	1	2	5	5	7	0	1	24	0.00798477238376472	7.03688642613015	High	0.00568037026766266	7.6490031139547	High	0.790423837893149	0.0706285246917727	NS	0.820584728695731	0.0514350522432589	NS	1.61e-05	Risky	2.13e-05	Risky	0.842
15	SERTAD1	1	mRNA	THCA-1747.6.3.N.3.7.0.2.4.2	THCA	1747	6	3	N	3	7	0	2	4	2	Protective	1	0	3	Apoptosis/Necroptosis	TSM	Overexpression	2	1	1	2	3	0	4	0	2	15	0.359049553829605	0.841214851086723	NS	0.245389785637241	1.3493614177296	NS	0.142497192651766	2.1507830984361	NS	0.0797465506385915	3.07005954705308	NS	0.478	NS	0.878	NS	0.0796
19	SERPINF1	1	mRNA	THCA-1746.6.3.N.2.0.0.1.3.5	THCA	1746	6	3	N	2	0	0	1	3	5	Meaningless	0	0	4	Apoptosis/Autophagy/Cellular senescence/Ferroptosis/Necrosis	TSM	Underexpression	2	1	1	2	0	0	7	1	5	19	0.812574614590624	0.0562192204912005	NS	0.244080195938352	1.35687275850335	NS	0.90997216649884	0.0127856499665137	NS	0.875633534548855	0.0244943884221236	NS	0.296	NS	0.972	NS	0.619
22	SERPINE1	1	mRNA	THCA-1745.6.3.N.2.1.1.1.4.5	THCA	1745	6	3	N	2	1	1	1	4	5	Risky	0	1	3	Apoptosis/Autophagy/Cuproptosis/Cellular senescence/Necrosis	TSM	Underexpression	2	1	1	2	2	2	7	0	5	22	0.0363787477034573	4.37926188914242	High	0.328395238248888	0.955215665625955	NS	0.589400105901757	0.291282090078627	NS	0.735797974349544	0.1138543475411	NS	0.0376	Risky	0.286	NS	0.649
14	SERPINA1	1	mRNA	THCA-1744.6.3.N.3.0.0.2.4.4	THCA	1744	6	3	N	3	0	0	2	4	4	Meaningless	0	0	4	Apoptosis/Autophagy/Efferocytosis/Necrosis	TSM	Overexpression	2	1	1	2	0	0	4	0	4	14	0.333684377838744	0.934546198772884	NS	0.179348884264768	1.80301117597571	NS	0.431188740987831	0.619619436201025	NS	0.376809960134707	0.781083537885057	NS	0.139	NS	0.0779	NS	0.995
14	SEMA7A	1	mRNA	THCA-1742.6.3.N.1.0.0.2.2.1	THCA	1742	6	3	N	1	0	0	2	2	1	Meaningless	0	0	4	Anoikis	TSM	Unchanged	2	1	1	1	0	0	4	4	1	14	0.542785531377358	0.37040143791135	NS	0.61950136331428	0.246569021962007	NS	0.546288444364383	0.364008422268733	NS	0.478234643719113	0.502886302898471	NS	0.0522	NS	0.291	NS	0.308
21	SELP	1	mRNA	THCA-1740.6.3.N.2.7.7.1.4.2	THCA	1740	6	3	N	2	7	7	1	4	2	Protective	1	0	3	NETosis/Necrosis	TSM	Underexpression	2	1	1	2	3	3	7	0	2	21	0.298449948023659	1.08110743173513	NS	0.759364889911437	0.0938288225153091	NS	0.18397473030967	1.76522015601634	NS	0.0497552554850871	3.84968765914345	Low	0.94	NS	0.0539	NS	0.237
23	SDHB	1	mRNA	THCA-1736.6.3.P.3.0.26.1.3.2	THCA	1736	6	3	P	3	0	26	1	3	2	Meaningless	0	0	4	Apoptosis/Pyroptosis	TSM	Overexpression	2	1	2	2	0	6	7	1	2	23	0.964125874946018	0.00202290421054953	NS	0.260834286808081	1.26432354270154	NS	0.0364628888170661	4.3753244122015	Low	0.0230616233112876	5.16385737407656	Low	0.449	NS	0.958	NS	0.113
15	S100A4	1	mRNA	THCA-1730.6.3.N.3.0.0.2.4.5	THCA	1730	6	3	N	3	0	0	2	4	5	Meaningless	0	0	4	Anoikis/Apoptosis/Autophagy/Ferroptosis/Pyroptosis	TSM	Overexpression	2	1	1	2	0	0	4	0	5	15	0.438592439049584	0.599962225701578	NS	0.227973198312638	1.453462364986	NS	0.928121115106779	0.0081376676352824	NS	0.356804832642122	0.849107894429754	NS	0.721	NS	0.556	NS	0.574
22	(COL18A1 + DEDD + FOXK1 + GAS1 + NDRG1)	5	mRNA	THCA-173.6.3.N.2.31.1.1.4.2	THCA	173	6	3	N	2	31	1	1	4	2	Risky	0	2	2	Apoptosis/Autophagy	TSM	Underexpression	2	1	1	2	5	2	7	0	2	22	0.0177495711803798	5.62069872550146	High	0.275060151603397	1.19133641312441	NS	0.203926690475501	1.61402672991426	NS	0.190185804509457	1.71617769063991	NS	6.5e-05	Risky	0.000658	Risky	0.539
18	S100A11	1	mRNA	THCA-1726.6.3.N.3.64.0.2.4.3	THCA	1726	6	3	N	3	64	0	2	4	3	Protective	2	0	2	Apoptosis/Autophagy/NETosis	TSM	Overexpression	2	1	1	2	5	0	4	0	3	18	0.149046950048136	2.08197775241103	NS	0.553824604684169	0.350509944582904	NS	0.521268724750545	0.411382324274652	NS	0.782447767508888	0.0762481018472528	NS	0.0437	Protective	0.00926	Protective	0.569
17	RRAGD	1	mRNA	THCA-1723.6.3.P.1.0.4.1.4.1	THCA	1723	6	3	P	1	0	4	1	4	1	Meaningless	0	0	4	Autophagy	TSM	Unchanged	2	1	2	1	0	3	7	0	1	17	0.267735309677394	1.22831331186391	NS	0.755471312225758	0.0969906427795374	NS	0.0654400653054471	3.39384787882169	NS	0.00709261797420091	7.24936270892173	High	0.296	NS	0.498	NS	0.511
21	RRAGA	1	mRNA	THCA-1722.6.3.N.3.7.26.2.4.2	THCA	1722	6	3	N	3	7	26	2	4	2	Protective	1	0	3	Autophagy/Necrosis	TSM	Overexpression	2	1	1	2	3	6	4	0	2	21	0.687265247236723	0.162061878007894	NS	0.759291805316344	0.0938876435984066	NS	0.0324242616162495	4.57592364414756	Low	0.00345113723416324	8.55215346906201	Low	0.657	NS	0.157	NS	0.179
19	RPA3	1	mRNA	THCA-1719.6.3.P.3.20.0.1.4.2	THCA	1719	6	3	P	3	20	0	1	4	2	Protective	1	0	3	Apoptosis/Autophagy	TSM	Overexpression	2	1	2	2	3	0	7	0	2	19	0.646034597486405	0.210936212992268	NS	0.24276482771074	1.36446689309521	NS	0.34053565465366	0.908413725347974	NS	0.586327996570284	0.296115448942819	NS	0.866	NS	0.494	NS	0.0166
16	ROCK2	1	mRNA	THCA-1718.6.3.N.2.0.0.1.4.3	THCA	1718	6	3	N	2	0	0	1	4	3	Meaningless	0	0	4	Apoptosis/Autophagy/Mitotic catastrophe	TSM	Underexpression	2	1	1	2	0	0	7	0	3	16	0.10120709839284	2.68641798016973	NS	0.214006815748501	1.54411174885088	NS	0.318388437652747	0.99555510631159	NS	0.968359439212632	0.00157338849014926	NS	0.0862	NS	0.482	NS	0.626
23	ROCK1	1	mRNA	THCA-1716.6.3.N.2.0.0.1.2.6	THCA	1716	6	3	N	2	0	0	1	2	6	Meaningless	0	0	4	Anoikis/Apoptosis/Autophagy/Entosis/Mitotic catastrophe/Pyroptosis	TSM	Underexpression	2	1	1	2	0	0	7	4	6	23	0.661293716476136	0.191955880360857	NS	0.273205390652967	1.2005819780844	NS	0.268252147484499	1.22566297342603	NS	0.753743580044438	0.0984120849068755	NS	0.4	NS	0.918	NS	0.449
17	RND3	1	mRNA	THCA-1715.6.3.N.2.0.0.3.1.3	THCA	1715	6	3	N	2	0	0	3	1	3	Meaningless	0	0	4	Apoptosis/Autophagy/Entosis	TSM	Underexpression	2	1	1	2	0	0	1	7	3	17	0.964103939394288	0.00202538048364205	NS	0.597212242860956	0.279221019992512	NS	0.666081633530485	0.186219815510858	NS	0.979715798412655	0.00064644159173671	NS	0.477	NS	0.796	NS	0.94
13	RHOA	1	mRNA	THCA-1714.6.3.N.3.0.0.2.4.3	THCA	1714	6	3	N	3	0	0	2	4	3	Meaningless	0	0	4	Anoikis/Apoptosis/Entosis	TSM	Overexpression	2	1	1	2	0	0	4	0	3	13	0.341335760881612	0.905407975782482	NS	0.724655252561012	0.124075862768864	NS	0.48390860564907	0.490041919648304	NS	0.578578998845505	0.30853753984964	NS	0.633	NS	0.583	NS	0.777
24	RHBDF1	1	mRNA	THCA-1713.6.3.N.2.4.14.2.2.1	THCA	1713	6	3	N	2	4	14	2	2	1	Risky	0	1	3	Apoptosis	TSM	Underexpression	2	1	1	2	3	6	4	4	1	24	0.892916516667613	0.0181211180744548	NS	0.69374693775431	0.155058991280655	NS	0.0335278409391273	4.51862120696772	High	0.00495593252148419	7.89544931866145	High	0.42	NS	0.468	NS	0.077
23	RET	1	mRNA	THCA-1710.6.3.N.2.7.0.1.2.3	THCA	1710	6	3	N	2	7	0	1	2	3	Protective	1	0	3	Anoikis/Apoptosis/Autophagy	TSM	Underexpression	2	1	1	2	3	0	7	4	3	23	0.272537944543135	1.2039283223022	NS	0.695257947049284	0.153452153490528	NS	0.620519639175528	0.245137890935084	NS	0.132606911354876	2.2617176122565	NS	0.135	NS	0.51	NS	0.377
15	RECQL	1	mRNA	THCA-1708.6.3.N.2.0.0.1.4.2	THCA	1708	6	3	N	2	0	0	1	4	2	Meaningless	0	0	4	Apoptosis/Mitotic catastrophe	TSM	Underexpression	2	1	1	2	0	0	7	0	2	15	0.804473765149002	0.0612866559377059	NS	0.680197929337072	0.169903112133106	NS	0.201021897945682	1.63493447219235	NS	0.797002824556712	0.0661662077390461	NS	0.634	NS	0.485	NS	0.439
27	RASIP1	1	mRNA	THCA-1705.6.3.N.2.26.7.1.2.1	THCA	1705	6	3	N	2	26	7	1	2	1	Protective	2	0	2	Autophagy	TSM	Underexpression	2	1	1	2	6	3	7	4	1	27	0.323054074040317	0.976541799611954	NS	0.717417476667419	0.130980601419148	NS	0.110055260364092	2.55342761478616	NS	0.0039528370248888	8.30535431327715	Low	0.679	NS	0.439	NS	0.0181
15	RAC1	1	mRNA	THCA-1703.6.3.N.3.0.0.2.4.5	THCA	1703	6	3	N	3	0	0	2	4	5	Meaningless	0	0	4	Anoikis/Apoptosis/Autophagy/Necrosis/Methuosis	TSM	Overexpression	2	1	1	2	0	0	4	0	5	15	0.485170085995814	0.487219867089823	NS	0.61008823405623	0.260046465680962	NS	0.0550547784561179	3.6804261083078	NS	0.110921430620339	2.54104388613983	NS	0.581	NS	0.93	NS	0.46
11	(CMTM1 + ELF4 + FCGR2B + IL1RL1 + LIF)	5	mRNA	THCA-170.6.3.N.1.0.0.2.4.2	THCA	170	6	3	N	1	0	0	2	4	2	Meaningless	0	0	4	Apoptosis/Necrosis	TSM	Unchanged	2	1	1	1	0	0	4	0	2	11	0.816487714664566	0.05385405315439	NS	0.64888777456245	0.20730524458941	NS	0.382373592020995	0.763056808483799	NS	0.644029355380362	0.213510962786256	NS	0.257	NS	0.715	NS	0.44
13	(ACAT1 + ESRRA + LAMTOR1 + MT3)	4	mRNA	THCA-17.6.3.P.2.0.0.2.4.2	THCA	17	6	3	P	2	0	0	2	4	2	Meaningless	0	0	4	Apoptosis/Autophagy	TSM	Underexpression	2	1	2	2	0	0	4	0	2	13	0.635034477538274	0.225295264660237	NS	0.873536943198597	0.0253342790929161	NS	0.164612013055689	1.93133911837247	NS	0.802993466239316	0.0622377179162246	NS	0.898	NS	0.91	NS	0.613
23	PTX3	1	mRNA	THCA-1699.6.3.N.2.31.1.1.4.3	THCA	1699	6	3	N	2	31	1	1	4	3	Risky	0	2	2	Apoptosis/Pyroptosis/Necrosis	TSM	Underexpression	2	1	1	2	5	2	7	0	3	23	0.00622445022551998	7.48414834314584	High	0.594361250324911	0.283584692576172	NS	0.985172609067725	0.00034538172261616	NS	0.838434664812833	0.0415736342058539	NS	0.00031	Risky	0.0254	Risky	0.671
18	PTPN1	1	mRNA	THCA-1694.6.3.N.2.1.0.1.4.3	THCA	1694	6	3	N	2	1	0	1	4	3	Risky	0	1	3	Anoikis/Apoptosis/Necrosis	TSM	Underexpression	2	1	1	2	2	0	7	0	3	18	0.261726326566533	1.25960259904557	NS	0.219886012851796	1.50511498066064	NS	0.551249866238888	0.355082836855625	NS	0.835806846325707	0.0429566889652507	NS	0.0444	Risky	0.134	NS	0.972
20	PTK6	1	mRNA	THCA-1693.6.3.N.1.35.0.2.4.3	THCA	1693	6	3	N	1	35	0	2	4	3	Risky	0	3	1	Anoikis/Apoptosis/Autophagy	TSM	Unchanged	2	1	1	1	8	0	4	0	3	20	0.555026966794222	0.348388174039661	NS	0.675678608937487	0.175031177107363	NS	0.772315911109617	0.0837216393606154	NS	0.136740138352259	2.21426537492639	NS	0.0242	Risky	0.0161	Risky	0.614
23	PTK2B	1	mRNA	THCA-1691.6.3.N.3.64.64.2.4.3	THCA	1691	6	3	N	3	64	64	2	4	3	Protective	2	0	2	Anoikis/Apoptosis/Necrosis	TSM	Overexpression	2	1	1	2	5	5	4	0	3	23	0.0225475667569712	5.20302885396208	Low	0.00577800688367458	7.61826443412914	Low	0.237738065022015	1.39395656670316	NS	0.115434604910474	2.47819574962089	NS	0.0391	Protective	0.00953	Protective	0.117
20	PTHLH	1	mRNA	THCA-1689.6.3.N.2.1.20.1.4.2	THCA	1689	6	3	N	2	1	20	1	4	2	Risky	0	1	3	Anoikis/Apoptosis	TSM	Underexpression	2	1	1	2	2	3	7	0	2	20	0.0928527902987085	2.82420618857292	NS	0.306345216542633	1.04636729864095	NS	0.00361616691166911	8.46715441546501	Low	0.61107146098886	0.258617622595435	NS	0.0115	Risky	0.197	NS	0.764
16	PTGS2	1	mRNA	THCA-1688.6.3.N.3.0.0.2.4.6	THCA	1688	6	3	N	3	0	0	2	4	6	Meaningless	0	0	4	Apoptosis/Autophagy/Cellular senescence/Ferroptosis/Pyroptosis/Necrosis	TSM	Overexpression	2	1	1	2	0	0	4	0	6	16	0.62507553549183	0.238798107628815	NS	0.571420107263245	0.320312162239609	NS	0.515727908953842	0.422428181562943	NS	0.182640868679182	1.77600327023171	NS	0.688	NS	0.158	NS	0.465
16	PSAT1	1	mRNA	THCA-1686.6.3.P.2.0.0.2.2.1	THCA	1686	6	3	P	2	0	0	2	2	1	Meaningless	0	0	4	Autophagy	TSM	Underexpression	2	1	2	2	0	0	4	4	1	16	0.0560227330269462	3.65138123071812	NS	0.190112170899769	1.71674812859888	NS	0.156203832187462	2.01059707171687	NS	0.967331822834751	0.00167730665161825	NS	0.0612	NS	0.0974	NS	0.364
16	PROC	1	mRNA	THCA-1684.6.3.N.3.0.62.2.4.3	THCA	1684	6	3	N	3	0	62	2	4	3	Meaningless	0	0	4	Apoptosis/NETosis/Necrosis	TSM	Overexpression	2	1	1	2	0	3	4	0	3	16	0.087651254152036	2.91698950145051	NS	0.0436224098620003	4.07111735514988	Low	0.175914664359489	1.831803577639	NS	0.786556180013037	0.0733246692061645	NS	0.278	NS	0.398	NS	0.209
18	PRDM1	1	mRNA	THCA-1682.6.3.N.3.62.62.2.4.2	THCA	1682	6	3	N	3	62	62	2	4	2	Protective	1	0	3	Anoikis/Pyroptosis	TSM	Overexpression	2	1	1	2	3	3	4	0	2	18	0.0759232867267554	3.1500790089053	NS	0.00568795561419788	7.6465958033807	Low	0.361367993005953	0.833133548642667	NS	0.331487532060151	0.943077929357726	NS	0.0673	NS	0.00249	Protective	0.75
16	PPP1R15A	1	mRNA	THCA-1679.6.3.N.2.0.0.1.4.3	THCA	1679	6	3	N	2	0	0	1	4	3	Meaningless	0	0	4	Apoptosis/Autophagy/Cuproptosis	TSM	Underexpression	2	1	1	2	0	0	7	0	3	16	0.196872714700225	1.66542295832034	NS	0.748947963312008	0.102417196026211	NS	0.581217591258388	0.304270360041818	NS	0.40750376145745	0.686071706827916	NS	0.0952	NS	0.594	NS	0.46
16	PPIF	1	mRNA	THCA-1676.6.3.P.2.1.0.2.4.3	THCA	1676	6	3	P	2	1	0	2	4	3	Risky	0	1	3	Apoptosis/Mitochondrial permeability transition/Necrosis	TSM	Underexpression	2	1	2	2	2	0	4	0	3	16	0.051040863864133	3.80693188387703	NS	0.167430339124565	1.90580188099513	NS	0.882407810406475	0.021879611817256	NS	0.902262810056394	0.0150806662974904	NS	0.0157	Risky	0.144	NS	0.419
18	POSTN	1	mRNA	THCA-1675.6.3.N.1.12.0.2.3.3	THCA	1675	6	3	N	1	12	0	2	3	3	Risky	0	2	2	Apoptosis/Autophagy/Necrosis	TSM	Unchanged	2	1	1	1	5	0	4	1	3	18	0.160606006839665	1.96851093228029	NS	0.689274662879441	0.159871704371591	NS	0.304973407067319	1.05231985817077	NS	0.533029966514241	0.388611868353202	NS	0.0423	Risky	0.201	NS	0.0365
12	POLDIP2	1	mRNA	THCA-1673.6.3.P.3.0.0.2.4.1	THCA	1673	6	3	P	3	0	0	2	4	1	Meaningless	0	0	4	Autophagy	TSM	Overexpression	2	1	2	2	0	0	4	0	1	12	0.261459416850258	1.26101307265608	NS	0.23970477289524	1.38232934761563	NS	0.563467798800775	0.333735374252969	NS	0.228777416403191	1.44844632550732	NS	0.271	NS	0.131	NS	0.843
11	PNKP	1	mRNA	THCA-1672.6.3.N.2.0.0.2.4.1	THCA	1672	6	3	N	2	0	0	2	4	1	Meaningless	0	0	4	Mitotic catastrophe	TSM	Underexpression	2	1	1	2	0	0	4	0	1	11	0.857391019146796	0.0322907507065098	NS	0.230515905265357	1.43767525618274	NS	0.696358911691588	0.152287441539955	NS	0.879656310975862	0.0229234488905294	NS	0.989	NS	0.343	NS	0.924
15	PLP2	1	mRNA	THCA-1671.6.3.N.3.4.0.2.4.2	THCA	1671	6	3	N	3	4	0	2	4	2	Risky	0	1	3	Apoptosis/Autophagy	TSM	Overexpression	2	1	1	2	3	0	4	0	2	15	0.900061155700275	0.0157713642566078	NS	0.731868221272877	0.117403157587529	NS	0.15736951176553	1.9993227117283	NS	0.0888848083638809	2.89445540450483	NS	0.78	NS	0.703	NS	0.0523
24	PLK4	1	mRNA	THCA-1670.6.3.N.3.14.14.2.4.2	THCA	1670	6	3	N	3	14	14	2	4	2	Risky	0	2	2	Anoikis/Apoptosis	TSM	Overexpression	2	1	1	2	6	6	4	0	2	24	0.0569617003266865	3.62371044265763	NS	0.0663841299961554	3.37023885734981	NS	0.00326679289127674	8.6521297072925	High	0.0252263795570629	5.00827858293931	High	0.453	NS	0.273	NS	0.000656
21	PLK2	1	mRNA	THCA-1669.6.3.N.2.0.0.1.2.4	THCA	1669	6	3	N	2	0	0	1	2	4	Meaningless	0	0	4	Apoptosis/Autophagy/Cellular senescence/Mitotic catastrophe	TSM	Underexpression	2	1	1	2	0	0	7	4	4	21	0.901313666759249	0.0153765037583885	NS	0.722563264045963	0.126049952434577	NS	0.0828946503287888	3.00721407752979	NS	0.56454364320939	0.331897940767174	NS	0.574	NS	0.277	NS	0.202
14	PLAUR	1	mRNA	THCA-1667.6.3.N.3.0.0.2.4.4	THCA	1667	6	3	N	3	0	0	2	4	4	Meaningless	0	0	4	Anoikis/Apoptosis/Efferocytosis/Necrosis	TSM	Overexpression	2	1	1	2	0	0	4	0	4	14	0.338504109699691	0.916088481197307	NS	0.855533765234196	0.0331467132000849	NS	0.307676865663962	1.04062195537009	NS	0.175073683598829	1.83895323899714	NS	0.537	NS	0.804	NS	0.217
23	PIM1	1	mRNA	THCA-1664.6.3.N.2.31.15.3.4.3	THCA	1664	6	3	N	2	31	15	3	4	3	Risky	0	2	2	Apoptosis/Cellular senescence/Ferroptosis	TSM	Underexpression	2	1	1	2	5	8	1	0	3	23	0.0144177472338022	5.9862590717309	High	0.0950659294072737	2.78642784179848	NS	0.0129188683395528	6.18018616889843	High	0.0236941221341784	5.11688427393145	High	0.00128	Risky	0.0132	Risky	0.0879
20	PIK3CD	1	mRNA	THCA-1663.6.3.N.2.0.0.1.2.3	THCA	1663	6	3	N	2	0	0	1	2	3	Meaningless	0	0	4	Apoptosis/Autophagy/NETosis	TSM	Underexpression	2	1	1	2	0	0	7	4	3	20	0.877956882965118	0.0235805938246688	NS	0.721171425136343	0.127373075958257	NS	0.258662054124702	1.27590375587289	NS	0.142216724097239	2.15380854916828	NS	0.88	NS	0.569	NS	0.748
21	PHLDA1	1	mRNA	THCA-1661.6.3.N.3.26.26.3.4.2	THCA	1661	6	3	N	3	26	26	3	4	2	Protective	2	0	2	Apoptosis/Autophagy	TSM	Overexpression	2	1	1	2	6	6	1	0	2	21	0.958155540074234	0.00275292426846478	NS	0.760209563194789	0.0931504617875283	NS	0.00205152687308385	9.50285278946567	Low	0.000688948798763023	11.5188261694878	Low	0.294	NS	0.919	NS	0.00822
12	PHACTR1	1	mRNA	THCA-1660.6.3.N.1.0.0.2.4.3	THCA	1660	6	3	N	1	0	0	2	4	3	Meaningless	0	0	4	Apoptosis/Efferocytosis/Necrosis	TSM	Unchanged	2	1	1	1	0	0	4	0	3	12	0.0592841464950735	3.55729856415849	NS	0.271243623762462	1.21044694439905	NS	0.419941213966231	0.650479735079617	NS	0.178992264770803	1.80597131820793	NS	0.119	NS	0.295	NS	0.545
14	PFN1	1	mRNA	THCA-1659.6.3.N.3.0.0.3.2.3	THCA	1659	6	3	N	3	0	0	3	2	3	Meaningless	0	0	4	Apoptosis/Autophagy/Mitotic catastrophe	TSM	Overexpression	2	1	1	2	0	0	1	4	3	14	0.274298794366519	1.19512211573759	NS	0.253561513067699	1.30357349971791	NS	0.37647017767685	0.78219661495349	NS	0.745699800651177	0.105180016912994	NS	0.788	NS	0.822	NS	0.726
16	PELI1	1	mRNA	THCA-1657.6.3.N.1.0.0.2.2.3	THCA	1657	6	3	N	1	0	0	2	2	3	Meaningless	0	0	4	Apoptosis/Necroptosis/Necrosis	TSM	Unchanged	2	1	1	1	0	0	4	4	3	16	0.6528415682366	0.202336369766112	NS	0.560047685219209	0.339621665451895	NS	0.496488549112205	0.462434177369978	NS	0.564594128976658	0.331811882143303	NS	0.975	NS	0.447	NS	0.682
24	PECAM1	1	mRNA	THCA-1656.6.3.N.2.0.7.1.2.4	THCA	1656	6	3	N	2	0	7	1	2	4	Meaningless	0	0	4	Anoikis/Apoptosis/Pyroptosis/Necrosis	TSM	Underexpression	2	1	1	2	0	3	7	4	4	24	0.225411741097843	1.46958146248996	NS	0.305733167918649	1.04901882758871	NS	0.307606297539772	1.04092560854902	NS	0.0245634195641412	5.05440465977506	Low	0.411	NS	0.323	NS	0.957
20	PDZK1IP1	1	mRNA	THCA-1655.6.3.N.3.64.11.2.4.2	THCA	1655	6	3	N	3	64	11	2	4	2	Protective	2	0	2	Apoptosis/Autophagy	TSM	Overexpression	2	1	1	2	5	3	4	0	2	20	0.414144220119951	0.666872229572358	NS	0.196608221034541	1.66739198472063	NS	0.0179253395091917	5.60343103143864	High	0.0662178139245578	3.37437194172348	NS	0.0328	Protective	0.00516	Protective	0.091
16	PDHA1	1	mRNA	THCA-1653.6.3.P.2.20.0.2.4.2	THCA	1653	6	3	P	2	20	0	2	4	2	Protective	1	0	3	Apoptosis/Autophagy	TSM	Underexpression	2	1	2	2	3	0	4	0	2	16	0.218762355443978	1.51247142752688	NS	0.294667329384893	1.09817334077359	NS	0.15028730706766	2.06933227979731	NS	0.117729225433929	2.44727317706486	NS	0.672	NS	0.729	NS	0.0482
20	PDGFB	1	mRNA	THCA-1652.6.3.N.2.7.0.1.4.4	THCA	1652	6	3	N	2	7	0	1	4	4	Protective	1	0	3	Anoikis/Apoptosis/Cellular senescence/Necrosis	TSM	Underexpression	2	1	1	2	3	0	7	0	4	20	0.813179397942795	0.0558501702972006	NS	0.614178899859809	0.254134324931697	NS	0.4353034199058	0.608631819206035	NS	0.0561934260897635	3.64631458268963	NS	0.355	NS	0.765	NS	0.393
13	PCSK9	1	mRNA	THCA-1651.6.3.N.1.0.0.2.4.4	THCA	1651	6	3	N	1	0	0	2	4	4	Meaningless	0	0	4	Apoptosis/Ferroptosis/Pyroptosis/Necrosis	TSM	Unchanged	2	1	1	1	0	0	4	0	4	13	0.820600691899231	0.0514257414241283	NS	0.779114364880254	0.0786653029926079	NS	0.546635260449046	0.363379593595612	NS	0.582344835358146	0.302459167181314	NS	0.773	NS	0.861	NS	0.456
21	(CHD1L + FAM225B + LRRC15 + MAP1B + SLC2A9)	5	mRNA	THCA-165.6.3.N.2.31.1.1.4.1	THCA	165	6	3	N	2	31	1	1	4	1	Risky	0	2	2	Autophagy	TSM	Underexpression	2	1	1	2	5	2	7	0	1	21	0.0487265721209273	3.88474807867916	High	0.67602533986148	0.17463457185834	NS	0.93691889633748	0.00626361153641643	NS	0.382153896071684	0.763761603563137	NS	0.00184	Risky	0.0492	Risky	0.442
9	PCDH7	1	mRNA	THCA-1649.6.3.N.3.0.0.3.4.2	THCA	1649	6	3	N	3	0	0	3	4	2	Meaningless	0	0	4	Autophagy/Ferroptosis	TSM	Overexpression	2	1	1	2	0	0	1	0	2	9	0.992553319386151	8.7107979865141e-05	NS	0.711298275453394	0.1369836534196	NS	0.273709220311784	1.19806272945201	NS	0.388033057813153	0.745096828824813	NS	0.431	NS	0.682	NS	0.587
17	PANX2	1	mRNA	THCA-1640.6.3.N.2.51.0.2.4.1	THCA	1640	6	3	N	2	51	0	2	4	1	Mixed	1	1	2	Apoptosis	TSM	Underexpression	2	1	1	2	6	0	4	0	1	17	0.538254411139759	0.378784610210209	NS	0.753724350312128	0.0984279695166458	NS	0.101587362877609	2.68044459813427	NS	0.465064461710709	0.533678434107434	NS	0.133	NS	0.0192	Risky	0.035
10	PADI4	1	mRNA	THCA-1638.6.3.N.2.0.0.4.4.4	THCA	1638	6	3	N	2	0	0	4	4	4	Meaningless	0	0	4	Apoptosis/Autophagy/NETosis/Necrosis	TSM	Underexpression	2	1	1	2	0	0	0	0	4	10	0.918159754840397	0.0105579857112634	NS	0.271438648153525	1.2094622495107	NS	0.934150994973734	0.00682662610406921	NS	0.752204054222269	0.0996882609674763	NS	0.506	NS	0.411	NS	0.536
14	OSM	1	mRNA	THCA-1631.6.3.N.3.0.0.3.2.3	THCA	1631	6	3	N	3	0	0	3	2	3	Meaningless	0	0	4	Apoptosis/Pyroptosis/Necrosis	TSM	Overexpression	2	1	1	2	0	0	1	4	3	14	0.201058434140836	1.6346692935551	NS	0.39598392427262	0.720487873974663	NS	0.239768334977895	1.38195550150795	NS	0.4424196833025	0.589998539970688	NS	0.234	NS	0.889	NS	0.23
16	(CEMIP + CTTN + CXCL12 + MCL1 + PTK2 + SCRIB)	6	mRNA	THCA-163.6.3.N.2.0.0.1.4.3	THCA	163	6	3	N	2	0	0	1	4	3	Meaningless	0	0	4	Anoikis/Apoptosis/Autophagy	TSM	Underexpression	2	1	1	2	0	0	7	0	3	16	0.164382750952898	1.93343845603424	NS	0.706616677176123	0.141679865429499	NS	0.664907415262785	0.187616996783502	NS	0.285607100396663	1.14021405865146	NS	0.243	NS	0.904	NS	0.568
27	NTF3	1	mRNA	THCA-1624.6.3.N.2.26.26.1.4.2	THCA	1624	6	3	N	2	26	26	1	4	2	Protective	2	0	2	Anoikis/Apoptosis	TSM	Underexpression	2	1	1	2	6	6	7	0	2	27	0.142757868371119	2.14797715442069	NS	0.0628173039485342	3.46139482110003	NS	0.0328577496590368	4.55317572414215	Low	0.00282085071728377	8.91986688519731	Low	0.519	NS	0.266	NS	0.0129
16	NRP2	1	mRNA	THCA-1623.6.3.N.3.62.0.2.4.3	THCA	1623	6	3	N	3	62	0	2	4	3	Protective	1	0	3	Apoptosis/Efferocytosis/Necrosis	TSM	Overexpression	2	1	1	2	3	0	4	0	3	16	0.748198468581159	0.103051100495037	NS	0.205691868639202	1.60149222644934	NS	0.854983095555324	0.0334027267755317	NS	0.872941741193996	0.0255753615132178	NS	0.292	NS	0.0262	Protective	0.761
17	NRP1	1	mRNA	THCA-1621.6.3.N.2.0.0.1.4.4	THCA	1621	6	3	N	2	0	0	1	4	4	Meaningless	0	0	4	Anoikis/Apoptosis/Autophagy/Necrosis	TSM	Underexpression	2	1	1	2	0	0	7	0	4	17	0.109919507681996	2.55537819833765	NS	0.667955099485097	0.184003422111145	NS	0.772729883121159	0.0834088733486956	NS	0.124296094660196	2.36233403686085	NS	0.0906	NS	0.433	NS	0.842
19	(CDKN1A + HMOX1)	2	mRNA	THCA-162.6.3.N.3.0.0.2.2.5	THCA	162	6	3	N	3	0	0	2	2	5	Meaningless	0	0	4	Apoptosis/Autophagy/Cellular senescence/Ferroptosis/Necrosis	TSM	Overexpression	2	1	1	2	0	0	4	4	5	19	0.81297169911416	0.055976767346351	NS	0.636240582169674	0.223692666302052	NS	0.400695162502633	0.706239134315747	NS	0.592502868991697	0.286452504716334	NS	0.677	NS	0.171	NS	0.818
15	NR1H2	1	mRNA	THCA-1617.6.3.N.3.0.20.2.4.2	THCA	1617	6	3	N	3	0	20	2	4	2	Meaningless	0	0	4	Cellular senescence/Pyroptosis	TSM	Overexpression	2	1	1	2	0	3	4	0	2	15	0.85218197421356	0.0347207739625514	NS	0.825168580032638	0.0487977844333527	NS	0.0258254314131243	4.96766887994253	Low	0.0730659252306164	3.21276471342003	NS	0.41	NS	0.636	NS	0.217
19	NOX5	1	mRNA	THCA-1614.6.3.N.1.26.20.2.4.1	THCA	1614	6	3	N	1	26	20	2	4	1	Protective	2	0	2	Apoptosis	TSM	Unchanged	2	1	1	1	6	3	4	0	1	19	0.666132831078058	0.186159037411039	NS	0.897911883058736	0.0164607869014243	NS	0.0185596852534538	5.54253440741258	Low	0.0986819867674347	2.72671637352044	NS	0.533	NS	0.617	NS	0.0123
16	NOX4	1	mRNA	THCA-1613.6.3.N.3.0.0.2.4.6	THCA	1613	6	3	N	3	0	0	2	4	6	Meaningless	0	0	4	Anoikis/Apoptosis/Autophagy/Cellular senescence/Ferroptosis/Necroptosis	TSM	Overexpression	2	1	1	2	0	0	4	0	6	16	0.677905742164856	0.172492881163818	NS	0.553083137645249	0.351822727089793	NS	0.990827496841363	0.000132164479397066	NS	0.80931565584705	0.058230021109422	NS	0.681	NS	0.866	NS	0.219
12	NOTCH1	1	mRNA	THCA-1611.6.3.N.2.0.0.4.4.6	THCA	1611	6	3	N	2	0	0	4	4	6	Meaningless	0	0	4	Anoikis/Apoptosis/Autophagy/Cellular senescence/Mitotic catastrophe/Necrosis	TSM	Underexpression	2	1	1	2	0	0	0	0	6	12	0.0686755971272721	3.31439493278529	NS	0.565577029077088	0.330139377502855	NS	0.562496443698207	0.335400166542853	NS	0.421096215336058	0.647253846871461	NS	0.177	NS	0.851	NS	0.85
13	(CDK9 + FLOT1)	2	mRNA	THCA-161.6.3.N.2.0.0.2.4.3	THCA	161	6	3	N	2	0	0	2	4	3	Meaningless	0	0	4	Apoptosis/Necroptosis/Pyroptosis	TSM	Underexpression	2	1	1	2	0	0	4	0	3	13	0.596947606119286	0.279624244280668	NS	0.722567191465568	0.126046229920321	NS	0.0792749004687362	3.07970506512118	NS	0.306037321089773	1.04770031051351	NS	0.974	NS	0.778	NS	0.776
21	NLRP3	1	mRNA	THCA-1605.6.3.N.3.0.0.2.2.7	THCA	1605	6	3	N	3	0	0	2	2	7	Meaningless	0	0	4	Apoptosis/Autophagy/Efferocytosis/Necroptosis/NETosis/Pyroptosis/Necrosis	TSM	Overexpression	2	1	1	2	0	0	4	4	7	21	0.554342208925717	0.349595479038785	NS	0.806309595609397	0.0601179608805138	NS	0.123532946900207	2.37194634143884	NS	0.277819537283432	1.17772544176428	NS	0.947	NS	0.473	NS	0.0985
12	NKILA	1	mRNA	THCA-1603.6.3.N.1.31.0.4.4.2	THCA	1603	6	3	N	1	31	0	4	4	2	Risky	0	2	2	Apoptosis/Autophagy	TSM	Unchanged	2	1	1	1	5	0	0	0	2	12	0.552891757588727	0.352162108017907	NS	0.329348307435572	0.951458574477194	NS	0.207830548116956	1.58647453700338	NS	0.270452624909876	1.21444986436241	NS	0.00711	Risky	0.000365	Risky	0.176
20	NGFR	1	mRNA	THCA-1600.6.3.N.2.62.62.2.4.4	THCA	1600	6	3	N	2	62	62	2	4	4	Protective	1	0	3	Apoptosis/Autophagy/Necroptosis/Necrosis	TSM	Underexpression	2	1	1	2	3	3	4	0	4	20	0.207044488687362	1.59197289367255	NS	0.0464602657202992	3.96482808989285	Low	0.143325964300207	2.1418820206866	NS	0.0535938428567416	3.72530488120251	NS	0.064	NS	0.0267	Protective	0.894
23	(CDK2 + TP53BP1)	2	mRNA	THCA-160.6.3.N.2.0.0.1.1.3	THCA	160	6	3	N	2	0	0	1	1	3	Meaningless	0	0	4	Apoptosis/Cellular senescence/Mitotic catastrophe	TSM	Underexpression	2	1	1	2	0	0	7	7	3	23	0.301484696566648	1.06761538106539	NS	0.0606453695194605	3.51964681545542	NS	0.402553368794334	0.700685748277279	NS	0.0844174920979434	2.97773192335514	NS	0.723	NS	0.918	NS	0.865
20	NFKBIA	1	mRNA	THCA-1598.6.3.N.2.0.1.1.4.5	THCA	1598	6	3	N	2	0	1	1	4	5	Meaningless	0	0	4	Apoptosis/Autophagy/Cellular senescence/Necroptosis/Necrosis	TSM	Underexpression	2	1	1	2	0	2	7	0	5	20	0.0374907012467194	4.3279805347631	High	0.232714446173641	1.42419324840355	NS	0.132605505916628	2.2617340275708	NS	0.340666937263325	0.907919885811986	NS	0.391	NS	0.668	NS	0.111
21	NFKB1	1	mRNA	THCA-1597.6.3.N.2.0.0.1.4.8	THCA	1597	6	3	N	2	0	0	1	4	8	Meaningless	0	0	4	Apoptosis/Autophagy/Cellular senescence/Ferroptosis/Mitotic catastrophe/Necroptosis/Pyroptosis/Necrosis	TSM	Underexpression	2	1	1	2	0	0	7	0	8	21	0.347746454035986	0.881663538984209	NS	0.706036994731917	0.142267643079541	NS	0.697408664809031	0.151181665200651	NS	0.810937407068343	0.0572247201052341	NS	0.472	NS	0.898	NS	0.365
16	NDUFS3	1	mRNA	THCA-1592.6.3.P.3.20.0.3.2.1	THCA	1592	6	3	P	3	20	0	3	2	1	Protective	1	0	3	Necrosis	TSM	Overexpression	2	1	2	2	3	0	1	4	1	16	0.706313590542415	0.141987011316277	NS	0.731004473583516	0.118191333374588	NS	0.0642716776226374	3.42357528186387	NS	0.135310851807779	2.23049089068691	NS	0.617	NS	0.661	NS	0.0147
11	NDUFA4	1	mRNA	THCA-1590.6.3.P.3.0.0.3.3.2	THCA	1590	6	3	P	3	0	0	3	3	2	Meaningless	0	0	4	Apoptosis/Ferroptosis	TSM	Overexpression	2	1	2	2	0	0	1	1	2	11	0.855979554000648	0.0329402053515968	NS	0.659759262268221	0.19381615672175	NS	0.26412016418768	1.24703170245743	NS	0.472699366347897	0.515658906884138	NS	0.753	NS	0.69	NS	0.13
13	(CDIP1 + CYC1 + DIO2)	3	mRNA	THCA-159.6.3.P.2.0.0.2.4.2	THCA	159	6	3	P	2	0	0	2	4	2	Meaningless	0	0	4	Apoptosis/Necrosis	TSM	Underexpression	2	1	2	2	0	0	4	0	2	13	0.855065434122421	0.0333643817833033	NS	0.7477736155368	0.103411389039333	NS	0.250037548095374	1.32309389022754	NS	0.106945412856616	2.59878887758853	NS	0.31	NS	0.67	NS	0.165
25	NAT1	1	mRNA	THCA-1588.6.3.N.1.69.7.2.2.3	THCA	1588	6	3	N	1	69	7	2	2	3	Protective	2	0	2	Anoikis/Apoptosis/Necroptosis	TSM	Unchanged	2	1	1	1	6	3	4	4	3	25	0.611689184085078	0.257722469293246	NS	0.36815836460734	0.809871093748225	NS	0.959766461288678	0.00254486463199157	NS	0.0430159531950104	4.09477507123755	Low	0.192	NS	0.00506	Protective	0.478
16	MYH9	1	mRNA	THCA-1587.6.3.N.2.0.0.1.4.3	THCA	1587	6	3	N	2	0	0	1	4	3	Meaningless	0	0	4	Anoikis/Apoptosis/Necroptosis	TSM	Underexpression	2	1	1	2	0	0	7	0	3	16	0.610081611556901	0.260056106430036	NS	0.347153208353744	0.883835889122524	NS	0.565060722294166	0.331017224812013	NS	0.416364799459878	0.660552948699405	NS	0.141	NS	0.332	NS	0.516
16	MYD88	1	mRNA	THCA-1585.6.3.N.1.0.11.2.4.4	THCA	1585	6	3	N	1	0	11	2	4	4	Meaningless	0	0	4	Apoptosis/Autophagy/Necroptosis/Necrosis	TSM	Unchanged	2	1	1	1	0	3	4	0	4	16	0.51145046582462	0.431098412107191	NS	0.227964822173972	1.45351472028277	NS	0.0448608522226198	4.02386287401183	High	0.175418298019148	1.83601869727461	NS	0.957	NS	0.396	NS	0.134
20	MYC	1	mRNA	THCA-1584.6.3.N.2.0.0.1.4.7	THCA	1584	6	3	N	2	0	0	1	4	7	Meaningless	0	0	4	Apoptosis/Autophagy/Cellular senescence/Ferroptosis/Mitotic catastrophe/Necroptosis/Necrosis	TSM	Underexpression	2	1	1	2	0	0	7	0	7	20	0.829606466474025	0.0463137586491374	NS	0.225248779201384	1.47061440661596	NS	0.761272832690425	0.0923003686005348	NS	0.618498412401016	0.247983693977369	NS	0.38	NS	0.68	NS	0.13
15	MUC1	1	mRNA	THCA-1582.6.3.N.3.0.0.2.4.5	THCA	1582	6	3	N	3	0	0	2	4	5	Meaningless	0	0	4	Anoikis/Apoptosis/Autophagy/Pyroptosis/Necrosis	TSM	Overexpression	2	1	1	2	0	0	4	0	5	15	0.548143246942692	0.360653996203148	NS	0.852132879326284	0.034744110472696	NS	0.0870584446047593	2.92794126355412	NS	0.0874102624333226	2.92143195760626	NS	0.664	NS	0.352	NS	0.473
16	(CDH2 + CEACAM6 + LAMB3 + LAMC2 + MFGE8 + PRKACA + RHOC + SFN)	8	mRNA	THCA-158.6.3.N.3.0.0.2.2.2	THCA	158	6	3	N	3	0	0	2	2	2	Meaningless	0	0	4	Anoikis/Apoptosis	TSM	Overexpression	2	1	1	2	0	0	4	4	2	16	0.839563889636979	0.0409865482237695	NS	0.642210906530408	0.21586227463653	NS	0.991118092898365	0.000123922529435754	NS	0.419264693262064	0.652375391423633	NS	0.912	NS	0.751	NS	0.982
26	MTHFD1	1	mRNA	THCA-1579.6.3.P.3.35.34.2.4.1	THCA	1579	6	3	P	3	35	34	2	4	1	Risky	0	3	1	Apoptosis	TSM	Overexpression	2	1	2	2	8	6	4	0	1	26	0.0820085312009614	3.02463976515947	NS	0.0436235735075646	4.07107229493374	High	0.137144798263529	2.2097060805123	NS	0.000330860303927261	12.8870682680099	High	0.0335	Risky	0.0211	Risky	0.545
19	MTA1	1	mRNA	THCA-1577.6.3.N.2.30.30.2.4.3	THCA	1577	6	3	N	2	30	30	2	4	3	Risky	0	1	3	Anoikis/Apoptosis/Autophagy	TSM	Underexpression	2	1	1	2	3	3	4	0	3	19	0.173095168631652	1.8559308967507	NS	0.043045891842481	4.09359896283355	High	0.649698652571892	0.206280260308041	NS	0.538191815299532	0.378901326030435	NS	0.0973	NS	0.0061	Risky	0.586
29	MMP9	1	mRNA	THCA-1572.6.3.N.3.14.14.2.2.3	THCA	1572	6	3	N	3	14	14	2	2	3	Risky	0	2	2	Apoptosis/Autophagy/Necrosis	TSM	Overexpression	2	1	1	2	6	6	4	4	3	29	0.776106924047232	0.0808810848128153	NS	0.656742064056182	0.197505315014785	NS	0.0238822004256229	5.10316703085452	High	0.00847474197451259	6.93030110642358	High	0.323	NS	0.951	NS	0.0125
23	MMP2	1	mRNA	THCA-1571.6.3.N.2.30.1.1.4.5	THCA	1571	6	3	N	2	30	1	1	4	5	Risky	0	1	3	Anoikis/Apoptosis/Autophagy/Ferroptosis/Necrosis	TSM	Underexpression	2	1	1	2	3	2	7	0	5	23	0.0491472049052598	3.87031812923538	High	0.252971128777744	1.30682050117054	NS	0.124145335470572	2.36422773732397	NS	0.315709350822235	1.00663911797111	NS	0.0608	NS	0.021	Risky	0.981
11	(CDH17 + GLUD1 + MARCKS + PABPC4 + PLK3 + PRMT1 + ROS1 + SEC23A + SSB + TP53INP1 + TSPAN1 + UPF1 + VRK2 + XDH)	14	mRNA	THCA-157.6.3.N.1.0.0.2.4.2	THCA	157	6	3	N	1	0	0	2	4	2	Meaningless	0	0	4	Apoptosis/Autophagy	TSM	Unchanged	2	1	1	1	0	0	4	0	2	11	0.390874263250844	0.736220561806978	NS	0.689045240912048	0.160120889785591	NS	0.636778960054425	0.22297956162762	NS	0.937159500958351	0.00621582225737397	NS	0.345	NS	0.957	NS	0.699
12	MMP17	1	mRNA	THCA-1569.6.3.N.2.31.0.4.4.1	THCA	1569	6	3	N	2	31	0	4	4	1	Risky	0	2	2	Necrosis	TSM	Underexpression	2	1	1	2	5	0	0	0	1	12	0.0879960012451589	2.91065736140311	NS	0.58986312555085	0.29055807335725	NS	0.283303339596043	1.15117488725843	NS	0.26757716532627	1.22912554929828	NS	0.0028	Risky	0.0209	Risky	0.486
22	MLKL	1	mRNA	THCA-1568.6.3.N.2.0.0.1.2.5	THCA	1568	6	3	N	2	0	0	1	2	5	Meaningless	0	0	4	Apoptosis/Autophagy/Necroptosis/Pyroptosis/Necrosis	TSM	Underexpression	2	1	1	2	0	0	7	4	5	22	0.854685347115393	0.0335415778980932	NS	0.323357080364842	0.97531951676762	NS	0.70750992849832	0.140776858047048	NS	0.13558991890523	2.22730784381907	NS	0.414	NS	0.721	NS	0.689
12	(CDCP1 + CDH3 + IL1RAP + INHBB + MMP11 + SMARCE1 + TMEM43 + TNC + VSTM2L)	9	mRNA	THCA-155.6.3.N.3.0.0.2.3.1	THCA	155	6	3	N	3	0	0	2	3	1	Meaningless	0	0	4	Anoikis	TSM	Overexpression	2	1	1	2	0	0	4	1	1	12	0.710618075929313	0.137660382878248	NS	0.573677265982267	0.316568366821856	NS	0.384406173485417	0.756563300393503	NS	0.506959212090607	0.440338311318673	NS	0.694	NS	0.569	NS	0.423
18	MIB2	1	mRNA	THCA-1544.6.3.N.2.51.0.2.4.2	THCA	1544	6	3	N	2	51	0	2	4	2	Mixed	1	1	2	Apoptosis/Necrosis	TSM	Underexpression	2	1	1	2	6	0	4	0	2	18	0.795382331738309	0.067250907754723	NS	0.613328599820717	0.255356214784046	NS	0.0827776949327594	3.00950247589437	NS	0.167907493213825	1.90152704916729	NS	0.212	NS	0.0278	Risky	0.0216
12	MIAT	1	mRNA	THCA-1543.6.3.N.2.0.0.3.3.4	THCA	1543	6	3	N	2	0	0	3	3	4	Meaningless	0	0	4	Apoptosis/Autophagy/Cellular senescence/Efferocytosis	TSM	Underexpression	2	1	1	2	0	0	1	1	4	12	0.99250302369936	8.82886617483079e-05	NS	0.762906666905955	0.0910023934556893	NS	0.51391801768299	0.426081438496005	NS	0.502380250802321	0.449904623107575	NS	0.556	NS	0.534	NS	0.416
24	MGST1	1	mRNA	THCA-1542.6.3.N.3.62.2.1.2.2	THCA	1542	6	3	N	3	62	2	1	2	2	Protective	1	0	3	Autophagy/Ferroptosis	TSM	Overexpression	2	1	1	2	3	2	7	4	2	24	0.0446084014835024	4.03338312887683	Low	0.0602999011802122	3.52911678782375	NS	0.320886539026892	0.985329629924947	NS	0.74912003808971	0.102271963668117	NS	0.103	NS	0.0118	Protective	0.783
16	MEX3A	1	mRNA	THCA-1541.6.3.N.3.30.0.2.3.2	THCA	1541	6	3	N	3	30	0	2	3	2	Risky	0	1	3	Autophagy/Ferroptosis	TSM	Overexpression	2	1	1	2	3	0	4	1	2	16	0.633976420042581	0.226706922252463	NS	0.878693842746454	0.0232944549078592	NS	0.201772674183416	1.62949671416156	NS	0.263981119900122	1.24775799803215	NS	0.172	NS	0.0206	Risky	0.352
18	METTL3	1	mRNA	THCA-1539.6.3.N.2.0.0.3.2.7	THCA	1539	6	3	N	2	0	0	3	2	7	Meaningless	0	0	4	Apoptosis/Autophagy/Cuproptosis/Cellular senescence/Ferroptosis/Necroptosis/Pyroptosis	TSM	Underexpression	2	1	1	2	0	0	1	4	7	18	0.517278003730292	0.419317082305259	NS	0.197754599702607	1.65888009003319	NS	0.336424611218739	0.924008715581802	NS	0.305516913903901	1.04995733193159	NS	0.584	NS	0.0519	NS	0.742
18	MERTK	1	mRNA	THCA-1537.6.3.N.2.0.0.1.4.5	THCA	1537	6	3	N	2	0	0	1	4	5	Meaningless	0	0	4	Apoptosis/Efferocytosis/Ferroptosis/Necroptosis/Necrosis	TSM	Underexpression	2	1	1	2	0	0	7	0	5	18	0.304295157432403	1.05527574096745	NS	0.224530540220145	1.47517771606339	NS	0.678727217966275	0.171562119475723	NS	0.680845697482685	0.169175400429589	NS	0.627	NS	0.256	NS	0.749
27	MEG3	1	mRNA	THCA-1535.6.3.N.2.31.0.1.2.5	THCA	1535	6	3	N	2	31	0	1	2	5	Risky	0	2	2	Apoptosis/Autophagy/Ferroptosis/Necroptosis/Pyroptosis	TSM	Underexpression	2	1	1	2	5	0	7	4	5	27	0.592805156280437	0.28598475846882	NS	0.66837425325376	0.183509695139794	NS	0.817180554452914	0.0534408668667768	NS	0.556380947885983	0.346009231180789	NS	0.00414	Risky	0.00152	Risky	0.349
19	MEFV	1	mRNA	THCA-1534.6.3.N.2.1.1.1.4.2	THCA	1534	6	3	N	2	1	1	1	4	2	Risky	0	1	3	Autophagy/Pyroptosis	TSM	Underexpression	2	1	1	2	2	2	7	0	2	19	0.0395184817177856	4.23843918988625	High	0.228897987105359	1.44769613537103	NS	0.44985495882448	0.571017281386191	NS	0.801197586763212	0.0634019829765781	NS	0.0262	Risky	0.11	NS	0.281
20	MDM4	1	mRNA	THCA-1533.6.3.N.2.31.0.1.4.2	THCA	1533	6	3	N	2	31	0	1	4	2	Risky	0	2	2	Apoptosis/Cellular senescence	TSM	Underexpression	2	1	1	2	5	0	7	0	2	20	0.151015396067283	2.06196424353862	NS	0.17855349578368	1.80962271173738	NS	0.81885037816866	0.0524519244229067	NS	0.672683370166349	0.178479307018794	NS	0.0343	Risky	0.0256	Risky	0.342
11	MDK	1	mRNA	THCA-1531.6.3.N.3.0.0.2.4.1	THCA	1531	6	3	N	3	0	0	2	4	1	Meaningless	0	0	4	NETosis	TSM	Overexpression	2	1	1	2	0	0	4	0	1	11	0.562654744307234	0.335128480141082	NS	0.802869728019763	0.0623175694529303	NS	0.613004896243442	0.255822347091183	NS	0.511475372253445	0.431047563026014	NS	0.69	NS	0.384	NS	0.799
26	(CD81 + CSRNP1 + CYP2C8 + DLL1 + EGFL7 + GSTA4 + LINC01106 + MOB2 + NBAT1 + NOG + PLAT)	11	mRNA	THCA-153.6.3.N.2.26.26.1.4.1	THCA	153	6	3	N	2	26	26	1	4	1	Protective	2	0	2	Apoptosis	TSM	Underexpression	2	1	1	2	6	6	7	0	1	26	0.313440876086559	1.01612105510554	NS	0.689635038335837	0.159480738882415	NS	0.00464977563428504	8.01085588239161	Low	3.36402571518013e-05	17.2001907634556	Low	0.218	NS	0.663	NS	0.000718
10	MCUR1	1	mRNA	THCA-1529.6.3.P.3.0.0.3.3.1	THCA	1529	6	3	P	3	0	0	3	3	1	Meaningless	0	0	4	Mitochondrial permeability transition	TSM	Overexpression	2	1	2	2	0	0	1	1	1	10	0.106386530501969	2.60709433284135	NS	0.0557352695891957	3.65995107722941	NS	0.153137018644776	2.04072127955502	NS	0.162976585300938	1.9463882324318	NS	0.0502	NS	0.0827	NS	0.455
17	MCOLN1	1	mRNA	THCA-1528.6.3.N.2.0.0.1.4.4	THCA	1528	6	3	N	2	0	0	1	4	4	Meaningless	0	0	4	Apoptosis/Autophagy/Entosis/Pyroptosis	TSM	Underexpression	2	1	1	2	0	0	7	0	4	17	0.768004794525015	0.0870165702585917	NS	0.868134773978749	0.0275653563532397	NS	0.227092798299505	1.45897802101786	NS	0.359290635670614	0.840371176748807	NS	0.751	NS	0.808	NS	0.432
11	MAPK15	1	mRNA	THCA-1524.6.3.N.2.30.0.4.4.2	THCA	1524	6	3	N	2	30	0	4	4	2	Risky	0	1	3	Autophagy/Cellular senescence	TSM	Underexpression	2	1	1	2	3	0	0	0	2	11	0.45679211225397	0.553743527743572	NS	0.205377016349449	1.60371866837835	NS	0.408705598873295	0.682562883916263	NS	0.992081013818597	9.85084096487696e-05	NS	0.0801	NS	0.0015	Risky	0.778
17	MAP3K6	1	mRNA	THCA-1521.6.3.N.2.64.0.2.3.1	THCA	1521	6	3	N	2	64	0	2	3	1	Protective	2	0	2	Apoptosis	TSM	Underexpression	2	1	1	2	5	0	4	1	1	17	0.555070189586318	0.348312061888037	NS	0.056846210404127	3.62708764623237	NS	0.518586013119916	0.41670453755879	NS	0.968375173498648	0.00157182322328149	NS	0.0374	Protective	0.0114	Protective	0.507
18	MAP3K5	1	mRNA	THCA-1520.6.3.N.3.0.0.2.2.4	THCA	1520	6	3	N	3	0	0	2	2	4	Meaningless	0	0	4	Apoptosis/Cellular senescence/Ferroptosis/Necrosis	TSM	Overexpression	2	1	1	2	0	0	4	4	4	18	0.362500669313754	0.829211368022366	NS	0.751311831430642	0.100432000315833	NS	0.820015225167101	0.0517678050596257	NS	0.531118892339626	0.392250341505194	NS	0.428	NS	0.109	NS	0.883
20	MAP3K12	1	mRNA	THCA-1518.6.3.N.2.34.30.2.4.1	THCA	1518	6	3	N	2	34	30	2	4	1	Risky	0	2	2	Apoptosis	TSM	Underexpression	2	1	1	2	6	3	4	0	1	20	0.866567051960842	0.0282309310141626	NS	0.0465322583349965	3.96222141372892	High	0.121928436257961	2.39237279013529	NS	0.35006338234083	0.873227372469887	NS	0.188	NS	0.000597	Risky	0.12
19	LTBP1	1	mRNA	THCA-1515.6.3.N.2.11.0.1.4.3	THCA	1515	6	3	N	2	11	0	1	4	3	Risky	0	1	3	Apoptosis/Autophagy/Necrosis	TSM	Underexpression	2	1	1	2	3	0	7	0	3	19	0.637479956806251	0.222053146909718	NS	0.699814625959446	0.148664775558853	NS	0.382297877437437	0.763299639691949	NS	0.536001823029286	0.383000415385313	NS	0.719	NS	0.778	NS	0.0456
25	LRP1	1	mRNA	THCA-1513.6.3.N.2.31.20.1.4.4	THCA	1513	6	3	N	2	31	20	1	4	4	Risky	0	2	2	Anoikis/Apoptosis/Autophagy/Necrosis	TSM	Underexpression	2	1	1	2	5	3	7	0	4	25	0.240756744903102	1.37615753409676	NS	0.810767857592923	0.0573293881781924	NS	0.020366564984635	5.38019812815418	Low	0.229686435946706	1.44280210955243	NS	0.00486	Risky	0.049	Risky	0.355
18	LONP1	1	mRNA	THCA-1512.6.3.P.3.0.0.1.3.3	THCA	1512	6	3	P	3	0	0	1	3	3	Meaningless	0	0	4	Apoptosis/Autophagy/Ferroptosis	TSM	Overexpression	2	1	2	2	0	0	7	1	3	18	0.358823200440216	0.84200769236267	NS	0.280636691503963	1.16400399864474	NS	0.828308824159744	0.0470330608245893	NS	0.32939191345898	0.951287020907283	NS	0.32	NS	0.146	NS	0.895
9	LMTK3	1	mRNA	THCA-1510.6.3.N.1.20.0.4.4.1	THCA	1510	6	3	N	1	20	0	4	4	1	Protective	1	0	3	Apoptosis	TSM	Unchanged	2	1	1	1	3	0	0	0	1	9	0.562800794472011	0.334877949132428	NS	0.360273906175966	0.836938240887866	NS	0.415514700929488	0.662966231981052	NS	0.356847387937472	0.84895762491378	NS	0.168	NS	0.102	NS	0.0313
19	LINC01133	1	mRNA	THCA-1506.6.3.N.2.0.0.1.2.2	THCA	1506	6	3	N	2	0	0	1	2	2	Meaningless	0	0	4	Ferroptosis/Pyroptosis	TSM	Underexpression	2	1	1	2	0	0	7	4	2	19	0.387060043084553	0.748158009873408	NS	0.738188624978421	0.111725093097572	NS	0.818699963383106	0.0525406081731816	NS	0.463501548337201	0.53742573348052	NS	0.167	NS	0.602	NS	0.599
25	LINC00624	1	mRNA	THCA-1505.6.3.N.2.14.31.1.4.1	THCA	1505	6	3	N	2	14	31	1	4	1	Risky	0	2	2	Apoptosis	TSM	Underexpression	2	1	1	2	6	5	7	0	1	25	0.0464572725000796	3.96493655923668	High	0.0288275124420004	4.77788460283593	High	0.148082728870072	2.09189044808202	NS	0.203299148750188	1.61851374825107	NS	0.129	NS	0.143	NS	0.0379
18	LINC00619	1	mRNA	THCA-1504.6.3.N.1.69.2.2.4.1	THCA	1504	6	3	N	1	69	2	2	4	1	Protective	2	0	2	Apoptosis	TSM	Unchanged	2	1	1	1	6	2	4	0	1	18	0.0316425004059446	4.61776185530211	Low	0.0517120597211019	3.78505989146175	NS	0.275779756808788	1.18777038991954	NS	0.17055926091168	1.87802085633971	NS	0.145	NS	0.0299	Protective	0.169
15	LINC00467	1	mRNA	THCA-1503.6.3.P.1.0.0.1.3.1	THCA	1503	6	3	P	1	0	0	1	3	1	Meaningless	0	0	4	Apoptosis	TSM	Unchanged	2	1	2	1	0	0	7	1	1	15	0.205133505444301	1.60544339184963	NS	0.20536402082476	1.60381065128802	NS	0.333763498549677	0.934240322436703	NS	0.366118846785175	0.816795188257195	NS	0.652	NS	0.494	NS	0.354
26	LGALS3	1	mRNA	THCA-1499.6.3.N.3.62.62.2.2.6	THCA	1499	6	3	N	3	62	62	2	2	6	Protective	1	0	3	Anoikis/Apoptosis/Autophagy/Necroptosis/NETosis/Necrosis	TSM	Overexpression	2	1	1	2	3	3	4	4	6	26	0.232802272257602	1.42365787277464	NS	0.0498877016598395	3.84522923733058	Low	0.866955951265953	0.0280650630061303	NS	0.44669565007326	0.579022690829842	NS	0.0626	NS	0.027	Protective	0.908
16	LBR	1	mRNA	THCA-1494.6.3.N.2.1.0.1.4.1	THCA	1494	6	3	N	2	1	0	1	4	1	Risky	0	1	3	Cellular senescence	TSM	Underexpression	2	1	1	2	2	0	7	0	1	16	0.308190129387132	1.03841610885296	NS	0.243336521089531	1.36116013591681	NS	0.230288942205637	1.43907587679058	NS	0.777807397998737	0.0796241503295532	NS	0.0358	Risky	0.148	NS	0.463
11	KRT14	1	mRNA	THCA-1489.6.3.N.2.62.0.4.4.2	THCA	1489	6	3	N	2	62	0	4	4	2	Protective	1	0	3	Anoikis/Apoptosis	TSM	Underexpression	2	1	1	2	3	0	0	0	2	11	0.144849627064396	2.1256679017795	NS	0.0620640377037701	3.48135134448261	NS	0.193201534136506	1.69303376786668	NS	0.599891249384805	0.275159949880494	NS	0.0843	NS	0.0116	Protective	0.489
23	KLF4	1	mRNA	THCA-1488.6.3.N.2.69.0.1.4.4	THCA	1488	6	3	N	2	69	0	1	4	4	Protective	2	0	2	Apoptosis/Autophagy/Pyroptosis/Necrosis	TSM	Underexpression	2	1	1	2	6	0	7	0	4	23	0.565108720838939	0.330935550192716	NS	0.579628982701111	0.30683483548695	NS	0.394284213877954	0.725688744027825	NS	0.629471873678226	0.232777615005008	NS	0.7	NS	0.039	Protective	0.0993
23	KLF2	1	mRNA	THCA-1485.6.3.N.2.7.7.1.4.4	THCA	1485	6	3	N	2	7	7	1	4	4	Protective	1	0	3	Apoptosis/Autophagy/Ferroptosis/Necrosis	TSM	Underexpression	2	1	1	2	3	3	7	0	4	23	0.641577052434042	0.216685548557143	NS	0.376679099606354	0.781512050445167	NS	0.149484099057041	2.07750747620141	NS	0.00416550226603585	8.21022338335395	Low	0.909	NS	0.113	NS	0.0695
15	KIF23	1	mRNA	THCA-1484.6.3.N.3.11.0.2.4.2	THCA	1484	6	3	N	3	11	0	2	4	2	Risky	0	1	3	Apoptosis/Pyroptosis	TSM	Overexpression	2	1	1	2	3	0	4	0	2	15	0.815183021905933	0.0546366819374795	NS	0.753408441924211	0.0986891254236658	NS	0.0883944273138073	2.90337267069051	NS	0.158147827499296	1.99184762914	NS	0.82	NS	0.58	NS	0.00635
26	KDM6B	1	mRNA	THCA-1483.6.3.N.2.31.31.1.4.3	THCA	1483	6	3	N	2	31	31	1	4	3	Risky	0	2	2	Apoptosis/Autophagy/Cellular senescence	TSM	Underexpression	2	1	1	2	5	5	7	0	3	26	0.00475906699691486	7.96879268290194	High	0.00954934846961275	6.71708681033605	High	0.574753808983391	0.314792976022984	NS	0.872320869281754	0.0258280891930035	NS	0.00123	Risky	0.0151	Risky	0.879
16	KDM1A	1	mRNA	THCA-1482.6.3.N.2.30.0.2.4.3	THCA	1482	6	3	N	2	30	0	2	4	3	Risky	0	1	3	Apoptosis/Autophagy/Ferroptosis	TSM	Underexpression	2	1	1	2	3	0	4	0	3	16	0.784214263208984	0.0749835847768221	NS	0.31698189281608	1.00135900052172	NS	0.24617263393444	1.3448946153571	NS	0.261557247032329	1.26049588588565	NS	0.243	NS	0.0229	Risky	0.835
19	KCNQ1OT1	1	mRNA	THCA-1481.6.3.N.2.11.0.1.4.3	THCA	1481	6	3	N	2	11	0	1	4	3	Risky	0	1	3	Apoptosis/Autophagy/Pyroptosis	TSM	Underexpression	2	1	1	2	3	0	7	0	3	19	0.429892577525224	0.62311366238389	NS	0.190334626395533	1.71502555634912	NS	0.316320140387367	1.00410131590869	NS	0.987734903001155	0.000236317596716767	NS	0.149	NS	0.156	NS	0.0458
8	KCNK5	1	mRNA	THCA-1478.6.3.N.3.0.0.4.4.2	THCA	1478	6	3	N	3	0	0	4	4	2	Meaningless	0	0	4	Autophagy/Pyroptosis	TSM	Overexpression	2	1	1	2	0	0	0	0	2	8	0.612503528012562	0.256545370096709	NS	0.694090926558391	0.154692337158912	NS	0.868226674789295	0.0275265931325758	NS	0.981834074276422	0.000518453721883905	NS	0.57	NS	0.292	NS	0.798
12	KCNJ11	1	mRNA	THCA-1477.6.3.P.2.0.0.2.4.1	THCA	1477	6	3	P	2	0	0	2	4	1	Meaningless	0	0	4	Necrosis	TSM	Underexpression	2	1	2	2	0	0	4	0	1	12	0.748446102053828	0.102841419530889	NS	0.795464658840881	0.0671955740408405	NS	0.897190217306612	0.0166956376978416	NS	0.30579435624014	1.04875343708808	NS	0.456	NS	0.79	NS	0.494
12	KAT2A	1	mRNA	THCA-1475.6.3.N.2.30.0.4.4.3	THCA	1475	6	3	N	2	30	0	4	4	3	Risky	0	1	3	Apoptosis/Ferroptosis/Necrosis	TSM	Underexpression	2	1	1	2	3	0	0	0	3	12	0.488652861219576	0.479491224952679	NS	0.449472333390109	0.57198215695522	NS	0.987726318682387	0.000236648535083392	NS	0.700415577739023	0.148039903947275	NS	0.791	NS	0.0454	Risky	0.822
26	JAM3	1	mRNA	THCA-1474.6.3.N.2.1.31.1.2.2	THCA	1474	6	3	N	2	1	31	1	2	2	Risky	0	1	3	Apoptosis/Ferroptosis	TSM	Underexpression	2	1	1	2	2	5	7	4	2	26	0.00521317480067041	7.80396392149916	High	0.0364710456312978	4.37494321086839	High	0.646970164296351	0.209741404140106	NS	0.504049545798071	0.446399932161231	NS	0.0148	Risky	0.0996	NS	0.651
25	ITM2A	1	mRNA	THCA-1473.6.1.N.2.26.7.1.4.1	THCA	1473	6	1	N	2	26	7	1	4	1	Protective	2	0	2	Autophagy	TMB	Underexpression	2	3	1	2	6	3	7	0	1	25	0.693087329228901	0.15576346403168	NS	0.819283984798386	0.0521967134241583	NS	0.133711966021423	2.24887053538046	NS	0.0118858656189702	6.32781516565387	Low	0.997	NS	0.0734	NS	0.0424
14	ITGB6	1	mRNA	THCA-1472.6.3.N.1.1.1.2.4.1	THCA	1472	6	3	N	1	1	1	2	4	1	Risky	0	1	3	Apoptosis	TSM	Unchanged	2	1	1	1	2	2	4	0	1	14	0.0256341665006924	4.98052745873921	High	0.27912272394896	1.17135634200339	NS	0.119785526822891	2.42012297224336	NS	0.0985025618517068	2.72962255511082	NS	0.00686	Risky	0.0626	NS	0.328
21	ITGA8	1	mRNA	THCA-1471.6.3.N.2.7.0.1.2.1	THCA	1471	6	3	N	2	7	0	1	2	1	Protective	1	0	3	Anoikis	TSM	Underexpression	2	1	1	2	3	0	7	4	1	21	0.933565776430076	0.00694878826563291	NS	0.299983088003011	1.07426935050489	NS	0.713893255690316	0.134419298339959	NS	0.109559885986157	2.56055830700561	NS	0.353	NS	0.656	NS	0.948
9	ITGA6	1	mRNA	THCA-1470.6.3.N.1.0.0.3.4.3	THCA	1470	6	3	N	1	0	0	3	4	3	Meaningless	0	0	4	Anoikis/Apoptosis/Ferroptosis	TSM	Unchanged	2	1	1	1	0	0	1	0	3	9	0.662885284491186	0.190037648929724	NS	0.282353759859079	1.15572569927401	NS	0.889154945687507	0.0194249958584152	NS	0.436177449732563	0.606318201401394	NS	0.777	NS	0.174	NS	0.705
21	ITGA5	1	mRNA	THCA-1469.6.3.N.2.1.1.1.4.4	THCA	1469	6	3	N	2	1	1	1	4	4	Risky	0	1	3	Anoikis/Apoptosis/Autophagy/Necrosis	TSM	Underexpression	2	1	1	2	2	2	7	0	4	21	0.0184174106205812	5.55600363086072	High	0.0617059387817307	3.49092924604845	NS	0.980714251099191	0.000584355968067992	NS	0.732155528760462	0.117141640489619	NS	0.0148	Risky	0.176	NS	0.734
22	ITGA2	1	mRNA	THCA-1466.6.3.N.3.11.11.2.2.2	THCA	1466	6	3	N	3	11	11	2	2	2	Risky	0	1	3	Anoikis/Apoptosis	TSM	Overexpression	2	1	1	2	3	3	4	4	2	22	0.747945744946405	0.103265334381899	NS	0.587036199348367	0.294996664455862	NS	0.0100168832127397	6.63189165893961	High	0.059543935648761	3.55004220431776	NS	0.821	NS	0.755	NS	0.0276
17	IRF9	1	mRNA	THCA-1463.6.3.N.2.2.2.3.2.2	THCA	1463	6	3	N	2	2	2	3	2	2	Protective	1	0	3	Apoptosis/Pyroptosis	TSM	Underexpression	2	1	1	2	2	2	1	4	2	17	0.0376473723140056	4.32088342740331	Low	0.0569765862776643	3.62327567047083	NS	0.780249086690091	0.0778379011661631	NS	0.612115421116485	0.257105939514647	NS	0.0335	Protective	0.204	NS	0.454
15	IRF7	1	mRNA	THCA-1461.6.3.N.2.0.0.1.4.2	THCA	1461	6	3	N	2	0	0	1	4	2	Meaningless	0	0	4	Cellular senescence/Necrosis	TSM	Underexpression	2	1	1	2	0	0	7	0	2	15	0.802864508877917	0.0623209386980792	NS	0.783417080901408	0.0755528266430927	NS	0.504278301404448	0.445921203104772	NS	0.392880364541772	0.730008712203818	NS	0.589	NS	0.361	NS	0.31
14	IQGAP1	1	mRNA	THCA-1458.6.3.N.3.0.0.2.3.3	THCA	1458	6	3	N	3	0	0	2	3	3	Meaningless	0	0	4	Anoikis/Apoptosis/Pyroptosis	TSM	Overexpression	2	1	1	2	0	0	4	1	3	14	0.0665862418542214	3.36523108211351	NS	0.201724147772757	1.6298474636231	NS	0.0609733588994327	3.51070894834456	NS	0.584894763951837	0.298388008277288	NS	0.321	NS	0.0958	NS	0.658
12	INF2	1	mRNA	THCA-1456.6.3.N.3.0.0.2.4.2	THCA	1456	6	3	N	3	0	0	2	4	2	Meaningless	0	0	4	Apoptosis/Disulfidptosis	TSM	Overexpression	2	1	1	2	0	0	4	0	2	12	0.559117807066553	0.341233984857708	NS	0.522703667477449	0.408555344726475	NS	0.279663472616874	1.16872451872096	NS	0.412512904391951	0.671546619155309	NS	0.484	NS	0.588	NS	0.904
19	IL6	1	mRNA	THCA-1454.6.3.N.2.0.0.1.4.6	THCA	1454	6	3	N	2	0	0	1	4	6	Meaningless	0	0	4	Apoptosis/Autophagy/Cellular senescence/Ferroptosis/NETosis/Necrosis	TSM	Underexpression	2	1	1	2	0	0	7	0	6	19	0.3770054016197	0.780443939760603	NS	0.910336116538031	0.0126820461508923	NS	0.778034303856133	0.0794572326644826	NS	0.43250750749768	0.61608057840854	NS	0.15	NS	0.768	NS	0.886
23	IL37	1	mRNA	THCA-1453.6.1.P.2.4.4.3.3.6	THCA	1453	6	1	P	2	4	4	3	3	6	Risky	0	1	3	Apoptosis/Autophagy/Cellular senescence/Necroptosis/Pyroptosis/Necrosis	TMB	Underexpression	2	3	2	2	3	3	1	1	6	23	0.342591726312695	0.900708802229531	NS	0.272273596250042	1.20525651286298	NS	0.0693886487305702	3.2974233265051	NS	0.000757431875579972	11.3427473724626	High	0.511	NS	0.604	NS	0.109
12	IL32	1	mRNA	THCA-1452.6.3.N.2.0.0.3.3.4	THCA	1452	6	3	N	2	0	0	3	3	4	Meaningless	0	0	4	Apoptosis/Necroptosis/Pyroptosis/Necrosis	TSM	Underexpression	2	1	1	2	0	0	1	1	4	12	0.6887084594808	0.160487090957049	NS	0.298811872022355	1.07948911739521	NS	0.271432278425999	1.20949439682637	NS	0.831054727335676	0.0455178118940371	NS	0.619	NS	0.367	NS	0.29
20	IL1B	1	mRNA	THCA-1450.6.3.N.3.0.0.2.2.6	THCA	1450	6	3	N	3	0	0	2	2	6	Meaningless	0	0	4	Apoptosis/Autophagy/Cellular senescence/NETosis/Pyroptosis/Necrosis	TSM	Overexpression	2	1	1	2	0	0	4	4	6	20	0.782761525302903	0.0760226726307715	NS	0.233438955072317	1.41978402313346	NS	0.212567032671247	1.55385640620771	NS	0.721768464149442	0.126804559548415	NS	0.73	NS	0.192	NS	0.273
25	(CCND1 + KL + MET)	3	mRNA	THCA-145.6.3.N.3.0.62.1.2.5	THCA	145	6	3	N	3	0	62	1	2	5	Meaningless	0	0	4	Anoikis/Apoptosis/Autophagy/Cellular senescence/Necrosis	TSM	Overexpression	2	1	1	2	0	3	7	4	5	25	0.0761077447610272	3.14611976108917	NS	0.042465773763512	4.1165428778375	Low	0.942116734887127	0.00527216355712119	NS	0.450369751720767	0.56972113363536	NS	0.285	NS	0.0519	NS	0.806
21	IL18	1	mRNA	THCA-1449.6.3.N.3.64.2.2.4.4	THCA	1449	6	3	N	3	64	2	2	4	4	Protective	2	0	2	Apoptosis/Autophagy/Pyroptosis/Necrosis	TSM	Overexpression	2	1	1	2	5	2	4	0	4	21	0.0355043705346093	4.42075274149196	Low	0.055614407727099	3.66356821484319	NS	0.899587295460223	0.0159220769167762	NS	0.505195929196034	0.444004563294619	NS	0.03	Protective	0.012	Protective	0.434
15	IL17RA	1	mRNA	THCA-1448.6.3.N.2.0.0.1.4.2	THCA	1448	6	3	N	2	0	0	1	4	2	Meaningless	0	0	4	Apoptosis/Immunogenic cell death	TSM	Underexpression	2	1	1	2	0	0	7	0	2	15	0.783520192414106	0.0754790677322014	NS	0.305379958251063	1.05055214038244	NS	0.268323657084242	1.22529677460339	NS	0.11734831678876	2.45236001842767	NS	0.549	NS	0.963	NS	0.382
22	IL11	1	mRNA	THCA-1447.6.3.N.1.35.0.2.2.1	THCA	1447	6	3	N	1	35	0	2	2	1	Risky	0	3	1	Apoptosis	TSM	Unchanged	2	1	1	1	8	0	4	4	1	22	0.193558074194669	1.69032544289788	NS	0.0731490027366587	3.21090523531297	NS	0.341129257102048	0.906182837046456	NS	0.0569237921743568	3.62481816640565	NS	0.0488	Risky	4.05e-05	Risky	0.234
12	IL10RA	1	mRNA	THCA-1446.6.3.N.2.62.0.3.3.1	THCA	1446	6	3	N	2	62	0	3	3	1	Protective	1	0	3	Autophagy	TSM	Underexpression	2	1	1	2	3	0	1	1	1	12	0.594112867215414	0.283966919064149	NS	0.272152152469273	1.2058672360272	NS	0.187718884438889	1.73543027388915	NS	0.496333947430655	0.462766346635015	NS	0.507	NS	0.00866	Protective	0.29
19	IKBKG	1	mRNA	THCA-1444.6.3.N.2.0.0.1.4.6	THCA	1444	6	3	N	2	0	0	1	4	6	Meaningless	0	0	4	Anoikis/Apoptosis/Autophagy/Ferroptosis/Pyroptosis/Necrosis	TSM	Underexpression	2	1	1	2	0	0	7	0	6	19	0.415336337071396	0.663473505168849	NS	0.599305011942937	0.276045374062691	NS	0.275860587740678	1.18737056039134	NS	0.203875039933489	1.61439542424415	NS	0.242	NS	0.203	NS	0.272
25	IGFBP7	1	mRNA	THCA-1441.6.3.N.2.26.7.1.4.3	THCA	1441	6	3	N	2	26	7	1	4	3	Protective	2	0	2	Apoptosis/Cellular senescence/Ferroptosis	TSM	Underexpression	2	1	1	2	6	3	7	0	3	25	0.548076050234849	0.360775153046126	NS	0.302972042474071	1.061066607867	NS	0.0895298109484086	2.88280731977594	NS	0.0102590784942742	6.58934717799813	Low	0.329	NS	0.658	NS	0.0497
21	(CCL2 + CFLAR + IKBKB + RIPK3)	4	mRNA	THCA-144.6.3.N.2.0.0.1.2.4	THCA	144	6	3	N	2	0	0	1	2	4	Meaningless	0	0	4	Apoptosis/Autophagy/Necroptosis/Necrosis	TSM	Underexpression	2	1	1	2	0	0	7	4	4	21	0.779552709632837	0.0783451172878917	NS	0.699805632412462	0.148674138557961	NS	0.402139558173124	0.701919222528201	NS	0.60382719392819	0.269262096840893	NS	0.478	NS	0.151	NS	0.349
26	IGFBP2	1	mRNA	THCA-1439.6.3.N.2.57.26.2.4.1	THCA	1439	6	3	N	2	57	26	2	4	1	Mixed	2	1	1	Apoptosis	TSM	Underexpression	2	1	1	2	9	6	4	0	1	26	0.33621120319625	0.924825240059176	NS	0.264058248166756	1.24735506109844	NS	0.00686083137069071	7.30904671934438	Low	0.00810475732158833	7.01017907065191	Low	0.113	NS	0.0486	Risky	0.0018
17	IGF1R	1	mRNA	THCA-1437.6.3.N.2.0.0.1.4.4	THCA	1437	6	3	N	2	0	0	1	4	4	Meaningless	0	0	4	Anoikis/Apoptosis/Autophagy/Cellular senescence	TSM	Underexpression	2	1	1	2	0	0	7	0	4	17	0.403001805211022	0.699351143903922	NS	0.748265763845613	0.102994095651793	NS	0.175224835638578	1.83766529494551	NS	0.480647963048637	0.497392767605779	NS	0.398	NS	0.629	NS	0.735
20	IFNA1	1	mRNA	THCA-1435.6.3.N.3.26.26.4.4.2	THCA	1435	6	3	N	3	26	26	4	4	2	Protective	2	0	2	Apoptosis/Necrosis	TSM	Overexpression	2	1	1	2	6	6	0	0	2	20	0.453782585568774	0.561186482107732	NS	0.64593899004314	0.211058544312249	NS	0.011416001624952	6.39938324284336	Low	0.00770655733902992	7.10042739204127	Low	0.791	NS	0.901	NS	0.0157
28	IFI27	1	mRNA	THCA-1434.6.3.N.1.26.26.2.2.3	THCA	1434	6	3	N	1	26	26	2	2	3	Protective	2	0	2	Apoptosis/Autophagy/Pyroptosis	TSM	Unchanged	2	1	1	1	6	6	4	4	3	28	0.964044588979874	0.00203208807596864	NS	0.729389971610002	0.119672490627576	NS	0.0482411477398532	3.9015650767624	Low	0.045411738005078	4.00328265024477	Low	0.772	NS	0.452	NS	0.0422
17	ICAM1	1	mRNA	THCA-1432.6.3.N.3.62.0.2.4.4	THCA	1432	6	3	N	3	62	0	2	4	4	Protective	1	0	3	Apoptosis/Autophagy/Pyroptosis/Necrosis	TSM	Overexpression	2	1	1	2	3	0	4	0	4	17	0.579136068632222	0.30763340145344	NS	0.16772378667058	1.90317122970944	NS	0.303890465394736	1.057043493389	NS	0.354143031662644	0.858556245297787	NS	0.177	NS	0.0249	Protective	0.543
18	(CAV1 + STK11 + TAGLN)	3	mRNA	THCA-143.6.3.N.2.0.0.1.4.5	THCA	143	6	3	N	2	0	0	1	4	5	Meaningless	0	0	4	Anoikis/Apoptosis/Autophagy/Cellular senescence/Ferroptosis	TSM	Underexpression	2	1	1	2	0	0	7	0	5	18	0.633913084454822	0.226791595974669	NS	0.725199863458982	0.123564817641255	NS	0.222431156851605	1.48861704685094	NS	0.419273047785972	0.652351953696359	NS	0.416	NS	0.929	NS	0.204
32	HYAL1	1	mRNA	THCA-1429.6.3.N.2.26.26.1.2.3	THCA	1429	6	3	N	2	26	26	1	2	3	Protective	2	0	2	Apoptosis/Autophagy/Necrosis	TSM	Underexpression	2	1	1	2	6	6	7	4	3	32	0.0644875561134896	3.41803945824659	NS	0.837075690522853	0.0422859349511656	NS	0.0100225958167042	6.63087608197833	Low	0.000315935689512492	12.97347143653	Low	0.674	NS	0.136	NS	0.0099
25	HTRA2	1	mRNA	THCA-1428.6.3.N.2.30.26.1.4.3	THCA	1428	6	3	N	2	30	26	1	4	3	Risky	0	1	3	Apoptosis/Autophagy/Necroptosis	TSM	Underexpression	2	1	1	2	3	6	7	0	3	25	0.307273281615856	1.0423597900204	NS	0.239205515407137	1.38526996995462	NS	0.0153439981822886	5.87653396944905	Low	0.00726518888763605	7.20620658930319	Low	0.142	NS	0.0342	Risky	0.15
9	HTRA1	1	mRNA	THCA-1426.6.3.N.1.0.0.3.4.3	THCA	1426	6	3	N	1	0	0	3	4	3	Meaningless	0	0	4	Anoikis/Apoptosis/Pyroptosis	TSM	Unchanged	2	1	1	1	0	0	1	0	3	9	0.288776351727559	1.12531741262901	NS	0.251383136858045	1.31560058578752	NS	0.631424195259052	0.230134394022625	NS	0.14944971276042	2.07785857401107	NS	0.192	NS	0.212	NS	0.373
15	HTR2B	1	mRNA	THCA-1424.6.3.N.2.62.0.3.2.1	THCA	1424	6	3	N	2	62	0	3	2	1	Protective	1	0	3	Ferroptosis	TSM	Underexpression	2	1	1	2	3	0	1	4	1	15	0.867636800296111	0.0277758861538946	NS	0.0745488361796471	3.17990999301188	NS	0.8016061484715	0.0631361054193398	NS	0.0821173069065976	3.02248975661907	NS	0.537	NS	0.0116	Protective	0.768
23	HSPA9	1	mRNA	THCA-1422.6.3.P.2.31.0.2.2.3	THCA	1422	6	3	P	2	31	0	2	2	3	Risky	0	2	2	Apoptosis/Autophagy/Cellular senescence	TSM	Underexpression	2	1	2	2	5	0	4	4	3	23	0.117130150200716	2.4552817475413	NS	0.239712845393966	1.38228186181094	NS	0.759219166565285	0.0939461258289507	NS	0.4005998887194	0.7065248749855	NS	0.0112	Risky	0.0052	Risky	0.843
13	HSPA1B	1	mRNA	THCA-1420.6.3.N.1.31.0.4.4.3	THCA	1420	6	3	N	1	31	0	4	4	3	Risky	0	2	2	Apoptosis/Autophagy/Necrosis	TSM	Unchanged	2	1	1	1	5	0	0	0	3	13	0.0695852585736828	3.29277655664734	NS	0.0666186640475699	3.36442926100914	NS	0.579593487928731	0.306892294950741	NS	0.820238964113972	0.0516369430142081	NS	0.000401	Risky	0.000142	Risky	0.902
23	HRC	1	mRNA	THCA-1417.6.3.N.2.26.7.1.4.1	THCA	1417	6	3	N	2	26	7	1	4	1	Protective	2	0	2	Anoikis	TSM	Underexpression	2	1	1	2	6	3	7	0	1	23	0.551125761414734	0.35530426887881	NS	0.735234184384987	0.11435975454943	NS	0.081645496358672	3.03183767685115	NS	0.00409461665817412	8.24137213549221	Low	0.605	NS	0.932	NS	0.0343
14	HNRNPA1	1	mRNA	THCA-1411.6.3.N.3.0.0.2.4.4	THCA	1411	6	3	N	3	0	0	2	4	4	Meaningless	0	0	4	Apoptosis/Autophagy/Ferroptosis/Necroptosis	TSM	Overexpression	2	1	1	2	0	0	4	0	4	14	0.573693916940838	0.316540856703595	NS	0.728660589212925	0.120345019269117	NS	0.803163920717455	0.0621278081893458	NS	0.824131424517375	0.0493881238335343	NS	0.537	NS	0.598	NS	0.682
10	HMGCL	1	mRNA	THCA-1410.6.3.P.3.0.0.3.3.1	THCA	1410	6	3	P	3	0	0	3	3	1	Meaningless	0	0	4	Ferroptosis	TSM	Overexpression	2	1	2	2	0	0	1	1	1	10	0.907514638514351	0.0134963993568156	NS	0.588963768283633	0.291965449610483	NS	0.904271300283394	0.0144642558165467	NS	0.787758319063494	0.0724808578631008	NS	0.918	NS	0.988	NS	0.163
17	HMGB1	1	mRNA	THCA-1409.6.3.N.3.0.0.2.4.7	THCA	1409	6	3	N	3	0	0	2	4	7	Meaningless	0	0	4	Apoptosis/Autophagy/Ferroptosis/Immunogenic cell death/Necroptosis/Pyroptosis/Necrosis	TSM	Overexpression	2	1	1	2	0	0	4	0	7	17	0.414691896362987	0.665309009521829	NS	0.799737480284333	0.0643570268529349	NS	0.906417892666787	0.0138198811645897	NS	0.724275451396096	0.124432957558189	NS	0.146	NS	0.113	NS	0.646
16	HMGA2	1	mRNA	THCA-1408.6.3.N.3.62.0.2.4.3	THCA	1408	6	3	N	3	62	0	2	4	3	Protective	1	0	3	Apoptosis/Autophagy/Cellular senescence	TSM	Overexpression	2	1	1	2	3	0	4	0	3	16	0.379274782235228	0.773051229040746	NS	0.562202584303418	0.335904898102108	NS	0.307523432267711	1.04128229153105	NS	0.266337248625523	1.2355146284145	NS	0.0573	NS	0.0208	Protective	0.141
20	HMGA1	1	mRNA	THCA-1406.6.3.N.3.0.0.1.2.3	THCA	1406	6	3	N	3	0	0	1	2	3	Meaningless	0	0	4	Anoikis/Apoptosis/Cellular senescence	TSM	Overexpression	2	1	1	2	0	0	7	4	3	20	0.874898954878474	0.0247870084584576	NS	0.822049821002645	0.0505842009054661	NS	0.973059285636106	0.00114052073812474	NS	0.548259332350076	0.36044475739617	NS	0.96	NS	0.717	NS	0.614
21	HLA-G	1	mRNA	THCA-1404.6.3.N.3.62.64.2.4.3	THCA	1404	6	3	N	3	62	64	2	4	3	Protective	1	0	3	Apoptosis/Cellular senescence/Necrosis	TSM	Overexpression	2	1	1	2	3	5	4	0	3	21	0.0181238572424023	5.58413737881418	Low	0.00436794562486054	8.12415006541017	Low	0.844296158269292	0.0385734307682483	NS	0.295756726912299	1.09322966003205	NS	0.231	NS	0.0369	Protective	0.68
15	HLA-E	1	mRNA	THCA-1402.6.3.N.2.62.0.3.2.1	THCA	1402	6	3	N	2	62	0	3	2	1	Protective	1	0	3	Necrosis	TSM	Underexpression	2	1	1	2	3	0	1	4	1	15	0.134005446774014	2.24547853742336	NS	0.0641084855072318	3.427773236155	NS	0.519862597635522	0.414165897688247	NS	0.559334076219504	0.340858538069108	NS	0.0567	NS	0.00146	Protective	0.739
21	HINT2	1	mRNA	THCA-1400.6.3.P.1.20.0.1.2.1	THCA	1400	6	3	P	1	20	0	1	2	1	Protective	1	0	3	Apoptosis	TSM	Unchanged	2	1	2	1	3	0	7	4	1	21	0.490765194261559	0.474848178277524	NS	0.223313842069945	1.4829480468599	NS	0.0706916006014602	3.26688811064158	NS	0.267623688265806	1.22888654299075	NS	0.255	NS	0.086	NS	0.0088
22	(CASP4 + FOXO3)	2	mRNA	THCA-140.6.3.N.2.0.0.1.2.5	THCA	140	6	3	N	2	0	0	1	2	5	Meaningless	0	0	4	Apoptosis/Autophagy/Cellular senescence/Pyroptosis/Necrosis	TSM	Underexpression	2	1	1	2	0	0	7	4	5	22	0.678679014887543	0.171616653818423	NS	0.266286204081908	1.23577844592782	NS	0.308179731283585	1.03846074929512	NS	0.79347593310863	0.0685390403116109	NS	0.311	NS	0.264	NS	0.283
16	HECTD3	1	mRNA	THCA-1398.6.3.N.2.2.2.2.4.2	THCA	1398	6	3	N	2	2	2	2	4	2	Protective	1	0	3	Apoptosis/Ferroptosis	TSM	Underexpression	2	1	1	2	2	2	4	0	2	16	0.0027988301251024	8.9341805113011	Low	0.0514269294495253	3.79431442170708	NS	0.932434993598943	0.00718792574269933	NS	0.727907829341371	0.121041317731817	NS	0.04	Protective	0.0881	NS	0.497
17	GSK3B	1	mRNA	THCA-1393.6.3.N.3.0.0.2.3.6	THCA	1393	6	3	N	3	0	0	2	3	6	Meaningless	0	0	4	Apoptosis/Autophagy/Ferroptosis/Necroptosis/Pyroptosis/Necrosis	TSM	Overexpression	2	1	1	2	0	0	4	1	6	17	0.857106702875794	0.032421035615228	NS	0.238579949955506	1.38896508373901	NS	0.26356223400166	1.24994891742376	NS	0.501090949299014	0.452625133807995	NS	0.704	NS	0.667	NS	0.0633
18	GSDMD	1	mRNA	THCA-1392.6.3.N.2.0.0.1.4.5	THCA	1392	6	3	N	2	0	0	1	4	5	Meaningless	0	0	4	Apoptosis/Necroptosis/NETosis/Pyroptosis/Necrosis	TSM	Underexpression	2	1	1	2	0	0	7	0	5	18	0.87816511828967	0.02349956122311	NS	0.686152630953421	0.163282031878264	NS	0.0925475005937557	2.82949424345212	NS	0.223274656686507	1.48319914339772	NS	0.687	NS	0.653	NS	0.201
14	(CASP10 + SLAMF1)	2	mRNA	THCA-139.6.3.N.2.62.0.3.3.3	THCA	139	6	3	N	2	62	0	3	3	3	Protective	1	0	3	Apoptosis/Autophagy/Necrosis	TSM	Underexpression	2	1	1	2	3	0	1	1	3	14	0.577152346491652	0.31086095897205	NS	0.257644436079759	1.28137014129579	NS	0.66792841773342	0.18403487749811	NS	0.37672920985016	0.781347935982867	NS	0.221	NS	0.00773	Protective	0.59
19	GPI	1	mRNA	THCA-1388.6.3.P.2.31.31.4.4.2	THCA	1388	6	3	P	2	31	31	4	4	2	Risky	0	2	2	Apoptosis/Cellular senescence	TSM	Underexpression	2	1	2	2	5	5	0	0	2	19	6.47617911415654e-05	15.9580498339774	High	0.00826443939568899	6.97525611504437	High	0.84479320522287	0.0383243857567881	NS	0.10650199923639	2.60537445478986	NS	0.00138	Risky	0.0115	Risky	0.711
14	GPER1	1	mRNA	THCA-1387.6.3.P.2.0.0.2.4.3	THCA	1387	6	3	P	2	0	0	2	4	3	Meaningless	0	0	4	Apoptosis/Autophagy/Necrosis	TSM	Underexpression	2	1	2	2	0	0	4	0	3	14	0.267622308214435	1.22889363210213	NS	0.49317438180263	0.469593185442983	NS	0.374257621181222	0.789479296695402	NS	0.846455156421462	0.0374977449129578	NS	0.394	NS	0.637	NS	0.241
20	GJA1	1	mRNA	THCA-1384.6.3.N.2.0.0.1.4.7	THCA	1384	6	3	N	2	0	0	1	4	7	Meaningless	0	0	4	Apoptosis/Autophagy/Ferroptosis/Mitochondrial permeability transition/Necroptosis/Pyroptosis/Necrosis	TSM	Underexpression	2	1	1	2	0	0	7	0	7	20	0.233990950963071	1.41643576312996	NS	0.0740102070217904	3.19176183224835	NS	0.595743748098652	0.281463254305621	NS	0.376633754127384	0.781660586441534	NS	0.33	NS	0.489	NS	0.277
15	GBP3	1	mRNA	THCA-1382.6.3.N.3.0.11.2.4.2	THCA	1382	6	3	N	3	0	11	2	4	2	Meaningless	0	0	4	Pyroptosis/Necrosis	TSM	Overexpression	2	1	1	2	0	3	4	0	2	15	0.584352561086467	0.299250676403494	NS	0.73200136883794	0.117281921615866	NS	0.0472861176836902	3.93517865286278	High	0.207024869562268	1.59211044166017	NS	0.238	NS	0.233	NS	0.129
26	GBP2	1	mRNA	THCA-1381.6.3.N.3.2.64.2.1.2	THCA	1381	6	3	N	3	2	64	2	1	2	Protective	1	0	3	Pyroptosis/Necrosis	TSM	Overexpression	2	1	1	2	2	5	4	7	2	26	0.017743849934332	5.62126374988814	Low	0.0439332262819017	4.05912624028953	Low	0.802188547312126	0.0627581273190715	NS	0.879623597730425	0.0229360089631294	NS	0.033	Protective	0.0592	NS	0.577
20	(CARD16 + LY96)	2	mRNA	THCA-138.6.3.N.1.62.0.2.1.1	THCA	138	6	3	N	1	62	0	2	1	1	Protective	1	0	3	Necrosis	TSM	Unchanged	2	1	1	1	3	0	4	7	1	20	0.841925729353981	0.0397726644301983	NS	0.246709229167832	1.34184290710303	NS	0.669136033298683	0.182614392779083	NS	0.55760762932481	0.343863415093071	NS	0.662	NS	0.0181	Protective	0.95
9	GAS6	1	mRNA	THCA-1379.6.3.N.2.0.0.4.4.3	THCA	1379	6	3	N	2	0	0	4	4	3	Meaningless	0	0	4	Apoptosis/Efferocytosis/Necrosis	TSM	Underexpression	2	1	1	2	0	0	0	0	3	9	0.492778573638929	0.470453581936606	NS	0.643429605144217	0.214284730652102	NS	0.262357348050724	1.25627507222059	NS	0.0547061969423799	3.69101862464342	NS	0.829	NS	0.865	NS	0.351
25	FPR2	1	mRNA	THCA-1374.6.3.N.2.1.14.1.4.4	THCA	1374	6	3	N	2	1	14	1	4	4	Risky	0	1	3	Apoptosis/Efferocytosis/Ferroptosis/Pyroptosis	TSM	Underexpression	2	1	1	2	2	6	7	0	4	25	0.379192083189514	0.773319533146645	NS	0.706494454076972	0.141803679778684	NS	0.0400403416718552	4.21617432282191	High	0.0430518155304085	4.09336635890367	High	0.039	Risky	0.6	NS	0.4
12	FLT3	1	mRNA	THCA-1368.6.3.N.2.0.0.3.3.4	THCA	1368	6	3	N	2	0	0	3	3	4	Meaningless	0	0	4	Apoptosis/Autophagy/Ferroptosis/Necroptosis	TSM	Underexpression	2	1	1	2	0	0	1	1	4	12	0.719205259812825	0.129255456135297	NS	0.303492843126515	1.05878333052486	NS	0.23840765322997	1.389984878939	NS	0.984925508549264	0.000356990694003028	NS	0.989	NS	0.199	NS	0.564
12	FLNB	1	mRNA	THCA-1367.6.3.N.2.0.0.2.4.2	THCA	1367	6	3	N	2	0	0	2	4	2	Meaningless	0	0	4	Apoptosis/Disulfidptosis	TSM	Underexpression	2	1	1	2	0	0	4	0	2	12	0.784419318004875	0.0748375359894085	NS	0.836772611632975	0.0424456525279591	NS	0.0924757664385738	2.83073953249774	NS	0.261667920735013	1.25991108985493	NS	0.339	NS	0.399	NS	0.116
11	FGF21	1	mRNA	THCA-1364.6.3.P.2.0.0.4.4.4	THCA	1364	6	3	P	2	0	0	4	4	4	Meaningless	0	0	4	Apoptosis/Autophagy/Ferroptosis/Pyroptosis	TSM	Underexpression	2	1	2	2	0	0	0	0	4	11	0.400216183717704	0.707676664105252	NS	0.303385673092276	1.059252768076	NS	0.193001247834655	1.69455773198329	NS	0.0613243186223602	3.50120162696212	NS	0.986	NS	0.752	NS	0.389
11	FGF2	1	mRNA	THCA-1363.6.3.N.2.0.0.3.4.4	THCA	1363	6	3	N	2	0	0	3	4	4	Meaningless	0	0	4	Anoikis/Apoptosis/Cellular senescence/Necrosis	TSM	Underexpression	2	1	1	2	0	0	1	0	4	11	0.946176272444773	0.00455750323631702	NS	0.902784192480481	0.0149193983533066	NS	0.112312247937084	2.52138014986161	NS	0.834810642302761	0.0434871747259685	NS	0.473	NS	0.128	NS	0.253
21	FFAR4	1	mRNA	THCA-1362.6.3.N.3.76.0.2.2.1	THCA	1362	6	3	N	3	76	0	2	2	1	Mixed	1	1	2	Apoptosis	TSM	Overexpression	2	1	1	2	6	0	4	4	1	21	0.407515129190002	0.686038447134629	NS	0.311541727458917	1.02412844749437	NS	0.141563432662931	2.16088177759687	NS	0.336668405501267	0.923076778302736	NS	0.261	NS	0.015	Protective	0.0493
16	(CAPN1 + `DLX6-AS1` + DRD2 + ETS1 + NLRP1 + PIF1 + SGK1)	7	mRNA	THCA-136.6.3.N.2.0.0.1.4.3	THCA	136	6	3	N	2	0	0	1	4	3	Meaningless	0	0	4	Apoptosis/Autophagy/Pyroptosis	TSM	Underexpression	2	1	1	2	0	0	7	0	3	16	0.318672743849965	0.994386047235808	NS	0.686550114555759	0.162845519424641	NS	0.175322637512896	1.8368326216248	NS	0.581808706494027	0.303319710346824	NS	0.131	NS	0.407	NS	0.604
16	FCGR2A	1	mRNA	THCA-1358.6.3.N.3.0.0.2.2.2	THCA	1358	6	3	N	3	0	0	2	2	2	Meaningless	0	0	4	NETosis/Necrosis	TSM	Overexpression	2	1	1	2	0	0	4	4	2	16	0.825131516949444	0.0488188162557642	NS	0.667093727202192	0.185020510959562	NS	0.332342971915287	0.939746779813303	NS	0.474980619348331	0.510365632625937	NS	0.603	NS	0.386	NS	0.224
19	FBXW7	1	mRNA	THCA-1356.6.3.N.2.11.0.1.4.3	THCA	1356	6	3	N	2	11	0	1	4	3	Risky	0	1	3	Apoptosis/Autophagy/Mitotic catastrophe	TSM	Underexpression	2	1	1	2	3	0	7	0	3	19	0.180777371379137	1.79122178562076	NS	0.0690129498281792	3.30634209158617	NS	0.586490519051952	0.295858461204069	NS	0.495814240977024	0.463884240953891	NS	0.965	NS	0.776	NS	0.0352
18	FAT1	1	mRNA	THCA-1355.6.3.N.2.1.0.1.4.3	THCA	1355	6	3	N	2	1	0	1	4	3	Risky	0	1	3	Apoptosis/Autophagy/Pyroptosis	TSM	Underexpression	2	1	1	2	2	0	7	0	3	18	0.125211743726489	2.35088700336987	NS	0.253891350709298	1.3017635024732	NS	0.979452410090479	0.000663342281760155	NS	0.370287039877231	0.802701000087213	NS	0.0181	Risky	0.058	NS	0.837
17	FAS	1	mRNA	THCA-1353.6.3.N.3.0.2.2.4.5	THCA	1353	6	3	N	3	0	2	2	4	5	Meaningless	0	0	4	Apoptosis/Autophagy/Necroptosis/Necrosis/Erebosis	TSM	Overexpression	2	1	1	2	0	2	4	0	5	17	0.0251363237798664	5.01446993874174	Low	0.212906344701551	1.55155284871084	NS	0.126178480572175	2.33890179357735	NS	0.461419536003817	0.542449033672142	NS	0.407	NS	0.0785	NS	0.204
18	(CAPG + SAT1)	2	mRNA	THCA-135.6.3.N.3.62.7.2.4.2	THCA	135	6	3	N	3	62	7	2	4	2	Protective	1	0	3	Apoptosis/Ferroptosis	TSM	Overexpression	2	1	1	2	3	3	4	0	2	18	0.247758905422292	1.33589662262063	NS	0.0553728230937998	3.67082338024615	NS	0.0549320909771897	3.68414614398116	NS	0.0220203105846337	5.24417948830374	Low	0.0756	NS	0.00362	Protective	0.525
23	EPHB4	1	mRNA	THCA-1343.6.3.N.2.31.30.1.4.2	THCA	1343	6	3	N	2	31	30	1	4	2	Risky	0	2	2	Apoptosis/Immunogenic cell death	TSM	Underexpression	2	1	1	2	5	3	7	0	2	23	0.0850269778946124	2.96609299786983	NS	0.0435374371362139	4.07441120323905	High	0.78005182276926	0.0779814008822684	NS	0.229751246213811	1.44240072205851	NS	0.0375	Risky	0.00618	Risky	0.741
29	ENTPD1	1	mRNA	THCA-1341.6.3.N.3.62.71.1.2.1	THCA	1341	6	3	N	3	62	71	1	2	1	Protective	1	0	3	Autophagy	TSM	Overexpression	2	1	1	2	3	8	7	4	1	29	0.0339750675931814	4.49595821850285	Low	0.00616706930876654	7.50082625629725	Low	0.0630403353774843	3.45553487664094	NS	0.019549843387513	5.45165094573546	Low	0.0627	NS	0.000947	Protective	0.523
20	(CADM1 + CPE + EGR2)	3	mRNA	THCA-133.6.3.N.3.26.7.2.4.1	THCA	133	6	3	N	3	26	7	2	4	1	Protective	2	0	2	Apoptosis	TSM	Overexpression	2	1	1	2	6	3	4	0	1	20	0.288572075766774	1.12627130603801	NS	0.661406169075357	0.191819970433021	NS	0.0559094783121943	3.65475199408421	NS	0.0114246925357983	6.39803221878185	Low	0.726	NS	0.553	NS	0.0155
16	(C7 + CDC37 + FPR1)	3	mRNA	THCA-131.6.3.N.2.0.0.1.3.2	THCA	131	6	3	N	2	0	0	1	3	2	Meaningless	0	0	4	Apoptosis/Necroptosis	TSM	Underexpression	2	1	1	2	0	0	7	1	2	16	0.344540594884556	0.893462981688784	NS	0.681427067681322	0.168523835436038	NS	0.511080310998586	0.431854628022922	NS	0.519923055503029	0.414045942113847	NS	0.531	NS	0.346	NS	0.673
14	(C5AR2 + CD33 + HYAL3 + ICOSLG + NLRP12 + RASGRP1 + SNAP23 + TLR1)	8	mRNA	THCA-130.6.3.N.1.0.0.2.2.1	THCA	130	6	3	N	1	0	0	2	2	1	Meaningless	0	0	4	Necrosis	TSM	Unchanged	2	1	1	1	0	0	4	4	1	14	0.69319792507615	0.15564521710193	NS	0.27484994282566	1.19238032019282	NS	0.351522140155849	0.867954761015552	NS	0.617334486584894	0.24963175911075	NS	0.384	NS	0.553	NS	0.467
17	(C1QTNF2 + C1QTNF7 + HYAL2)	3	mRNA	THCA-128.6.3.N.2.7.0.1.4.1	THCA	128	6	3	N	2	7	0	1	4	1	Protective	1	0	3	Necrosis	TSM	Underexpression	2	1	1	2	3	0	7	0	1	17	0.333857260910336	0.933877967637274	NS	0.275333932632725	1.1899783041887	NS	0.344962795732343	0.89190055131678	NS	0.129623498358405	2.29700776326404	NS	0.288	NS	0.877	NS	0.209
15	(C1QTNF1 + CTSK + MCAM + SYT11)	4	mRNA	THCA-127.6.3.N.2.0.0.1.4.2	THCA	127	6	3	N	2	0	0	1	4	2	Meaningless	0	0	4	Autophagy/Necrosis	TSM	Underexpression	2	1	1	2	0	0	7	0	2	15	0.761704063265259	0.0919568091044488	NS	0.696802726366992	0.151819375095193	NS	0.209245275502413	1.57664043937485	NS	0.148359049599355	2.08904229124388	NS	0.209	NS	0.92	NS	0.642
15	(C1QL1 + CCR6 + CD83 + CEBPE + COMT + CRH + DCSTAMP + F5 + GATA3 + IGFL1 + IL27RA + IRAK2 + KRT19 + LILRA2 + MED4 + MMP12 + NCSTN + OAS2 + OAS3 + PSMG2 + TANK + TEC + TNFAIP6 + TNFSF18 + TNFSF9)	25	mRNA	THCA-125.6.3.N.3.0.0.2.2.1	THCA	125	6	3	N	3	0	0	2	2	1	Meaningless	0	0	4	Necrosis	TSM	Overexpression	2	1	1	2	0	0	4	4	1	15	0.898397786652093	0.0163036123468632	NS	0.597002125225157	0.279541143632608	NS	0.232522890710659	1.42536179083479	NS	0.102268876565137	2.66979996622205	NS	0.742	NS	0.262	NS	0.656
20	(C1QBP + NEU1)	2	mRNA	THCA-124.6.3.P.3.0.0.1.2.2	THCA	124	6	3	P	3	0	0	1	2	2	Meaningless	0	0	4	Apoptosis/Autophagy	TSM	Overexpression	2	1	2	2	0	0	7	4	2	20	0.442111055751531	0.5907970864801	NS	0.632564067894728	0.228599715226044	NS	0.334923696813929	0.929766155433139	NS	0.409642490812843	0.679838066777328	NS	0.435	NS	0.664	NS	0.899
19	(BRD8 + BRD9 + CNOT3 + CTBP1 + JPH3 + LINC00342 + LPIN3 + MEIS1 + PARP6 + PCBP4 + PCGF1 + PIDD1 + PKD1 + PNN + PTN + VPS52 + ZNF23)	17	mRNA	THCA-123.6.3.N.2.31.30.2.4.1	THCA	123	6	3	N	2	31	30	2	4	1	Risky	0	2	2	Apoptosis	TSM	Underexpression	2	1	1	2	5	3	4	0	1	19	0.155687393210432	2.01562262196403	NS	0.0336450043840246	4.51265360915752	High	0.638272384436683	0.221008736425638	NS	0.520616800624871	0.412671226601748	NS	0.00325	Risky	2.15e-05	Risky	0.58
22	(ABL2 + BMPR1B + DOT1L + FGF7 + FLNC + FSTL1 + FURIN + GLI1 + HOTAIRM1 + NR4A2 + RBPJ)	11	mRNA	THCA-12.6.3.N.2.31.1.1.4.2	THCA	12	6	3	N	2	31	1	1	4	2	Risky	0	2	2	Apoptosis/Autophagy	TSM	Underexpression	2	1	1	2	5	2	7	0	2	22	0.00257893186285196	9.08373230484975	High	0.0510097419510348	3.80795340784828	NS	0.767820563212327	0.0871589154244004	NS	0.958672369407721	0.00268527986451759	NS	0.000176	Risky	0.0316	Risky	0.958
16	(BGN + DNAJB6 + DNAJC12 + EP300 + FOSL2 + FSCN1 + MIR17HG + PFKFB3 + PLA2G4A + `PSMA3-AS1` + PTBP1 + RUNX3 + SHC1 + SNHG14 + TET2)	15	mRNA	THCA-118.6.3.N.2.0.0.1.4.3	THCA	118	6	3	N	2	0	0	1	4	3	Meaningless	0	0	4	Apoptosis/Autophagy/Ferroptosis	TSM	Underexpression	2	1	1	2	0	0	7	0	3	16	0.120157387045928	2.41526823030174	NS	0.21932164165706	1.50880422546402	NS	0.970939538978583	0.00132714074514779	NS	0.552739518572306	0.352432236781717	NS	0.087	NS	0.305	NS	0.752
15	(BDNF + CD44 + FN1 + ITGB1)	4	mRNA	THCA-117.6.3.N.3.0.0.2.3.4	THCA	117	6	3	N	3	0	0	2	3	4	Meaningless	0	0	4	Anoikis/Apoptosis/Autophagy/Necrosis	TSM	Overexpression	2	1	1	2	0	0	4	1	4	15	0.659991877925953	0.193533459615437	NS	0.195309025548859	1.6771091213364	NS	0.516238730644523	0.421401137518892	NS	0.713383123005507	0.13492123858452	NS	0.713	NS	0.208	NS	0.449
25	(BCL6B + DUSP1 + EPAS1 + RCAN1 + RELN + TGFBR2 + TRPC4)	7	mRNA	THCA-116.6.3.N.2.7.7.1.2.2	THCA	116	6	3	N	2	7	7	1	2	2	Protective	1	0	3	Apoptosis/Autophagy	TSM	Underexpression	2	1	1	2	3	3	7	4	2	25	0.239343456961739	1.38445675050185	NS	0.619484789369714	0.2465923586739	NS	0.350583603566586	0.871343629680844	NS	0.0210135848107545	5.32566532255784	Low	0.133	NS	0.754	NS	0.117
15	(BCL6 + CCL11 + CDC25B + ERRFI1 + ETV6 + FZR1 + HNRNPD + MAP2K3 + MAP3K3 + NUAK1 + PAWR + POU2F1 + SF3B1 + SMC5 + SRSF7 + STAT6 + STS + TRIB2)	18	mRNA	THCA-115.6.3.N.2.0.0.1.4.2	THCA	115	6	3	N	2	0	0	1	4	2	Meaningless	0	0	4	Apoptosis/Cellular senescence	TSM	Underexpression	2	1	1	2	0	0	7	0	2	15	0.81056511889978	0.0574546777242135	NS	0.222182801389831	1.49021695316428	NS	0.776456474344886	0.0806218402727683	NS	0.46695054259739	0.529183007780954	NS	0.16	NS	0.545	NS	0.674
20	(BCL2A1 + HDAC9 + ITGB2 + STAT1 + TMSB4X + TNFAIP8L2)	6	mRNA	THCA-112.6.3.N.3.62.0.2.2.3	THCA	112	6	3	N	3	62	0	2	2	3	Protective	1	0	3	Apoptosis/Autophagy/Necrosis	TSM	Overexpression	2	1	1	2	3	0	4	4	3	20	0.963803232428254	0.00205947988486519	NS	0.274639224507926	1.19342776410619	NS	0.556719276444201	0.345416501182069	NS	0.740125160369969	0.110016667960608	NS	0.282	NS	0.00627	Protective	0.341
15	(BCAR1 + CCR7 + CSPG4 + CTNND1 + ITGA4 + KDM3A + KLF12 + LAMA3 + LTB4R2 + PAK4 + SIK1 + TPM1 + WNT2 + ZBTB7A)	14	mRNA	THCA-110.6.3.N.2.0.0.1.4.2	THCA	110	6	3	N	2	0	0	1	4	2	Meaningless	0	0	4	Anoikis/Apoptosis	TSM	Underexpression	2	1	1	2	0	0	7	0	2	15	0.1219555851835	2.39202469290752	NS	0.749521204799188	0.101933817056425	NS	0.333534181182634	0.935127117338271	NS	0.503252923727815	0.448069967699673	NS	0.141	NS	0.607	NS	0.866
21	(BARD1 + CD80)	2	mRNA	THCA-109.6.3.N.2.14.11.3.2.1	THCA	109	6	3	N	2	14	11	3	2	1	Risky	0	2	2	Apoptosis	TSM	Underexpression	2	1	1	2	6	3	1	4	1	21	0.925405922912551	0.00876590622922437	NS	0.734597509242849	0.114931999169888	NS	0.0465559670513181	3.96136390966658	High	0.453252534634667	0.562505404825959	NS	0.137	NS	0.271	NS	0.00602
14	(BANF1 + FBXO2)	2	mRNA	THCA-108.6.3.N.3.20.0.2.4.1	THCA	108	6	3	N	3	20	0	2	4	1	Protective	1	0	3	Autophagy	TSM	Overexpression	2	1	1	2	3	0	4	0	1	14	0.459481715567605	0.547156900585531	NS	0.797196044880952	0.0660375003907899	NS	0.537084551335785	0.380970026429809	NS	0.405591227105459	0.69168680694405	NS	0.356	NS	0.942	NS	0.0249
17	(BAG3 + LMNA + RPIA)	3	mRNA	THCA-107.6.3.N.3.0.0.1.3.3	THCA	107	6	3	N	3	0	0	1	3	3	Meaningless	0	0	4	Apoptosis/Autophagy/Cellular senescence	TSM	Overexpression	2	1	1	2	0	0	7	1	3	17	0.98265679875554	0.000472548958585949	NS	0.864401813442012	0.0291636115167174	NS	0.883617860786754	0.0214284225534518	NS	0.57634160624913	0.312186409137246	NS	0.521	NS	0.951	NS	0.617
17	(B4GALT2 + LOXL2)	2	mRNA	THCA-106.6.3.N.3.31.0.2.3.1	THCA	106	6	3	N	3	31	0	2	3	1	Risky	0	2	2	Apoptosis	TSM	Overexpression	2	1	1	2	5	0	4	1	1	17	0.191945882105251	1.70261856175812	NS	0.281264296473075	1.1609707978573	NS	0.836530805748134	0.0425733053385182	NS	0.926434444660088	0.0085251563795682	NS	0.00124	Risky	0.00147	Risky	0.332
24	(ATXN3 + `CDR1-AS`)	2	mRNA	THCA-104.6.3.N.2.11.14.1.4.2	THCA	104	6	3	N	2	11	14	1	4	2	Risky	0	1	3	Apoptosis/Autophagy	TSM	Underexpression	2	1	1	2	3	6	7	0	2	24	0.695462920556473	0.153234924140251	NS	0.911828967464655	0.0122615485168302	NS	0.000664744243967341	11.5853219532341	High	0.0273667434630648	4.86752372033551	High	0.3	NS	0.895	NS	0.00147
23	(ATP1B1 + FOSB + GJA3 + OPCML + TSPAN13)	5	mRNA	THCA-103.6.3.N.3.26.26.2.4.1	THCA	103	6	3	N	3	26	26	2	4	1	Protective	2	0	2	Apoptosis	TSM	Overexpression	2	1	1	2	6	6	4	0	1	23	0.767339911495762	0.0875308834840807	NS	0.661947233313332	0.191166843246213	NS	0.00385878243478155	8.34910083489769	Low	0.00434821521446938	8.13235834748854	Low	0.934	NS	0.434	NS	0.0298
11	(ATF7IP + CST1 + OXTR)	3	mRNA	THCA-101.6.3.N.3.0.0.2.4.1	THCA	101	6	3	N	3	0	0	2	4	1	Meaningless	0	0	4	Cellular senescence	TSM	Overexpression	2	1	1	2	0	0	4	0	1	11	0.278905599512667	1.17241489584975	NS	0.830884408523033	0.0456110427441224	NS	0.529364417235531	0.395611483711787	NS	0.991318811778317	0.000118384640547531	NS	0.184	NS	0.121	NS	0.735
24	(ABI3 + CYSLTR1)	2	mRNA	THCA-10.6.3.N.2.7.7.1.2.1	THCA	10	6	3	N	2	7	7	1	2	1	Protective	1	0	3	Cellular senescence	TSM	Underexpression	2	1	1	2	3	3	7	4	1	24	0.400385533353041	0.707168120250811	NS	0.0680794034367617	3.32873050312324	NS	0.252315340661882	1.310438153234	NS	0.0297600855222657	4.72309766753248	Low	0.989	NS	0.0604	NS	0.358
28	(A2M + CST3 + EBF2 + F3 + IRAK3 + SDC2)	6	mRNA	THCA-1.6.3.N.2.7.26.1.2.2	THCA	1	6	3	N	2	7	26	1	2	2	Protective	1	0	3	Apoptosis/Necrosis	TSM	Underexpression	2	1	1	2	3	6	7	4	2	28	0.0919216788817895	2.8403938788659	NS	0.612736044814186	0.256209898303153	NS	0.0480326271687616	3.90884395925341	Low	0.00439163436561674	8.1143447536024	Low	0.273	NS	0.742	NS	0.11
16	(CD36 + SPARC)	2	mRNA	TGCT-99.6.3.N.1.0.14.3.4.4	TGCT	99	6	3	N	1	0	14	3	4	4	Meaningless	0	0	4	Apoptosis/Autophagy/Ferroptosis/Necrosis	TSM	Unchanged	2	1	1	1	0	6	1	0	4	16	0.45709617124495	0.552995843669194	NS	0.587329798267593	0.294533654998565	NS	0.0357629489579038	4.40837233186118	High	0.0351797044628683	4.43643160110047	High	0.285	NS	0.591	NS	0.343
9	(CD276 + DPP4 + IDH2 + RBMS1 + STC1)	5	mRNA	TGCT-98.6.3.N.3.0.0.3.4.2	TGCT	98	6	3	N	3	0	0	3	4	2	Meaningless	0	0	4	Apoptosis/Ferroptosis	TSM	Overexpression	2	1	1	2	0	0	1	0	2	9	0.0758030542898912	3.15266527458444	NS	0.0897887025219614	2.87815757536623	NS	0.656550161778689	0.197741364208308	NS	0.547223549603043	0.362314632577897	NS	0.554	NS	0.597	NS	0.436
12	(CCDC178 + HMCN1 + HRC + INHBB + PPME1 + SESN3 + VSTM2L)	7	mRNA	TGCT-95.6.3.N.2.0.0.2.3.1	TGCT	95	6	3	N	2	0	0	2	3	1	Meaningless	0	0	4	Anoikis	TSM	Underexpression	2	1	1	2	0	0	4	1	1	12	0.328325141660689	0.955492564705234	NS	0.581422475372418	0.303940639497555	NS	0.980107446167558	0.000621714447506787	NS	0.543052571402781	0.36991139134761	NS	0.841	NS	0.876	NS	0.646
8	ZMAT3	1	mRNA	TGCT-925.6.3.N.1.0.0.3.4.2	TGCT	925	6	3	N	1	0	0	3	4	2	Meaningless	0	0	4	Apoptosis/Cellular senescence	TSM	Unchanged	2	1	1	1	0	0	1	0	2	8	0.722922473757493	0.125709739783789	NS	0.492721136220651	0.470578533971267	NS	0.65328327608361	0.201785760830518	NS	0.931465845552665	0.00739612369300354	NS	0.364	NS	0.757	NS	0.95
17	ZEB2	1	mRNA	TGCT-924.6.3.N.2.0.1.2.4.5	TGCT	924	6	3	N	2	0	1	2	4	5	Meaningless	0	0	4	Anoikis/Apoptosis/Autophagy/Cellular senescence/Pyroptosis	TSM	Underexpression	2	1	1	2	0	2	4	0	5	17	0.0449956864339288	4.01880117916803	High	0.0823039102014748	3.01880859488732	NS	0.424793981831544	0.637014445780437	NS	0.987542874970025	0.000243775925236766	NS	0.218	NS	0.234	NS	0.807
24	ZEB1	1	mRNA	TGCT-923.6.3.N.2.0.0.1.1.4	TGCT	923	6	3	N	2	0	0	1	1	4	Meaningless	0	0	4	Anoikis/Apoptosis/Autophagy/Ferroptosis	TSM	Underexpression	2	1	1	2	0	0	7	7	4	24	0.468656515789901	0.525141856774203	NS	0.602070388115704	0.271884557006336	NS	0.27155451931743	1.20887762518421	NS	0.293867679568164	1.10181706732668	NS	0.761	NS	0.812	NS	0.397
11	YAP1	1	mRNA	TGCT-921.6.3.N.1.0.0.3.4.5	TGCT	921	6	3	N	1	0	0	3	4	5	Meaningless	0	0	4	Anoikis/Apoptosis/Autophagy/Ferroptosis/Necrosis	TSM	Unchanged	2	1	1	1	0	0	1	0	5	11	0.462875740244824	0.538931848998963	NS	0.594698572250283	0.283066130747609	NS	0.370933431854108	0.80053509904811	NS	0.149462535612531	2.07772763689898	NS	0.77	NS	0.752	NS	0.737
15	WNT5A	1	mRNA	TGCT-920.6.3.N.2.0.0.2.3.4	TGCT	920	6	3	N	2	0	0	2	3	4	Meaningless	0	0	4	Apoptosis/Autophagy/Cellular senescence/Necrosis	TSM	Underexpression	2	1	1	2	0	0	4	1	4	15	0.805346168992624	0.0607297930348499	NS	0.572596454944336	0.318357414203386	NS	0.600518019517222	0.27421531224104	NS	0.159922630978864	1.97495751973913	NS	0.985	NS	0.917	NS	0.352
10	(CAPN1 + PGF + VIM)	3	mRNA	TGCT-92.6.3.N.3.0.0.3.4.3	TGCT	92	6	3	N	3	0	0	3	4	3	Meaningless	0	0	4	Apoptosis/Autophagy/Pyroptosis	TSM	Overexpression	2	1	1	2	0	0	1	0	3	10	0.323200297199335	0.975951768122314	NS	0.573185396645596	0.317381725989441	NS	0.605470399182979	0.266823795507041	NS	0.439533127354466	0.597500927003987	NS	0.436	NS	0.485	NS	0.503
14	VWF	1	mRNA	TGCT-919.6.3.N.3.4.0.3.4.4	TGCT	919	6	3	N	3	4	0	3	4	4	Risky	0	1	3	Apoptosis/Autophagy/NETosis/Necrosis	TSM	Overexpression	2	1	1	2	3	0	1	0	4	14	0.319571916541631	0.990697674418605	NS	0.567347177933	0.32714144296279	NS	0.235268350537894	1.40872388853992	NS	0.0864711933587838	2.9388702483136	NS	0.512	NS	0.441	NS	0.0724
14	TXNRD3	1	mRNA	TGCT-914.6.3.N.2.11.0.2.4.1	TGCT	914	6	3	N	2	11	0	2	4	1	Risky	0	1	3	Apoptosis	TSM	Underexpression	2	1	1	2	3	0	4	0	1	14	0.431186573822754	0.619625265210337	NS	0.554256592708873	0.349746628258719	NS	0.0999049935423705	2.70705944646565	NS	0.142722519282753	2.14835731824099	NS	0.437	NS	0.492	NS	0.0129
11	TXN	1	mRNA	TGCT-913.6.3.P.3.0.0.4.4.4	TGCT	913	6	3	P	3	0	0	4	4	4	Meaningless	0	0	4	Apoptosis/Autophagy/Necroptosis/Oxeiptosis	TSM	Overexpression	2	1	2	2	0	0	0	0	4	11	0.419149245963504	0.652699337768827	NS	0.538860056276464	0.377656607435749	NS	0.93597964910407	0.00645192912741986	NS	0.846629495636323	0.0374115719467141	NS	0.717	NS	0.719	NS	0.678
25	TTR	1	mRNA	TGCT-910.6.3.N.2.14.23.2.3.2	TGCT	910	6	3	N	2	14	23	2	3	2	Risky	0	2	2	Apoptosis/Autophagy	TSM	Underexpression	2	1	1	2	6	6	4	1	2	25	0.973548523652504	0.00109945855094079	NS	0.589608707784315	0.290955758556299	NS	0.0303279251756411	4.69060738151102	Low	0.0285151810478678	4.79664700494491	High	0.88	NS	0.773	NS	0.0366
10	TSPO	1	mRNA	TGCT-909.6.3.N.3.0.0.3.4.3	TGCT	909	6	3	N	3	0	0	3	4	3	Meaningless	0	0	4	Apoptosis/Mitochondrial permeability transition/Necrosis	TSM	Overexpression	2	1	1	2	0	0	1	0	3	10	0.815226000172997	0.054610806305893	NS	0.582269334584447	0.302580257519991	NS	0.456134328881752	0.555363711281488	NS	0.326039203926689	0.964565793750085	NS	0.383	NS	0.2	NS	0.604
14	TRIM6	1	mRNA	TGCT-908.6.3.P.1.0.0.2.3.3	TGCT	908	6	3	P	1	0	0	2	3	3	Meaningless	0	0	4	Autophagy/Ferroptosis/Pyroptosis	TSM	Unchanged	2	1	2	1	0	0	4	1	3	14	0.749124801361037	0.102267945048275	NS	0.610344471705011	0.259673618825243	NS	0.50726770378582	0.439699139227343	NS	0.839877384379108	0.0408243324749199	NS	0.844	NS	0.918	NS	0.442
16	TRAF5	1	mRNA	TGCT-905.6.3.N.2.0.20.2.4.3	TGCT	905	6	3	N	2	0	20	2	4	3	Meaningless	0	0	4	Apoptosis/Necroptosis/Necrosis	TSM	Underexpression	2	1	1	2	0	3	4	0	3	16	0.198100148724204	1.65632572093507	NS	0.0840594183205557	2.98461224652844	NS	0.0399093380470978	4.22173477076947	Low	0.581944577206055	0.303101472883937	NS	0.755	NS	0.747	NS	0.112
15	TP63	1	mRNA	TGCT-903.6.3.N.2.0.0.2.4.5	TGCT	903	6	3	N	2	0	0	2	4	5	Meaningless	0	0	4	Apoptosis/Autophagy/Cellular senescence/Necroptosis/Pyroptosis	TSM	Underexpression	2	1	1	2	0	0	4	0	5	15	0.198100148724204	1.65632572093507	NS	0.0840594183205557	2.98461224652844	NS	0.983901848623776	0.000407127864292667	NS	0.420010234683777	0.650286590308005	NS	0.774	NS	0.541	NS	0.481
14	TNIP1	1	mRNA	TGCT-901.6.3.N.3.0.0.2.4.4	TGCT	901	6	3	N	3	0	0	2	4	4	Meaningless	0	0	4	Apoptosis/Autophagy/Necroptosis/Necrosis	TSM	Overexpression	2	1	1	2	0	0	4	0	4	14	0.793436886189857	0.0685655603201842	NS	0.560925224792484	0.338104783672561	NS	0.680529613365573	0.16953026551692	NS	0.356846435109267	0.848960989232615	NS	0.322	NS	0.28	NS	0.806
16	(CAMP + GAS5)	2	mRNA	TGCT-90.6.3.P.3.0.0.2.3.4	TGCT	90	6	3	P	3	0	0	2	3	4	Meaningless	0	0	4	Apoptosis/Autophagy/Pyroptosis/Necrosis	TSM	Overexpression	2	1	2	2	0	0	4	1	4	16	0.716529489772345	0.131842285516388	NS	0.486655406989913	0.483912571829823	NS	0.471928033180496	0.517458029212601	NS	0.704864846805522	0.143460409178032	NS	0.54	NS	0.616	NS	0.973
13	(ABI3BP + ATOH8 + BAZ1A + FAM13A + FBXO4 + NFIC + NFIX + PRELP + TBX2 + TINF2 + YPEL3 + ZMYND11)	12	mRNA	TGCT-9.6.3.N.2.0.1.2.4.1	TGCT	9	6	3	N	2	0	1	2	4	1	Meaningless	0	0	4	Cellular senescence	TSM	Underexpression	2	1	1	2	0	2	4	0	1	13	0.0413366375544932	4.16216081705297	High	0.075337721062076	3.1627165643958	NS	0.604483922615291	0.268285910178254	NS	0.828102916315383	0.0471477320533228	NS	0.514	NS	0.515	NS	0.869
12	TNFRSF1A	1	mRNA	TGCT-898.6.3.N.3.0.0.3.4.5	TGCT	898	6	3	N	3	0	0	3	4	5	Meaningless	0	0	4	Anoikis/Apoptosis/Autophagy/Necroptosis/Necrosis	TSM	Overexpression	2	1	1	2	0	0	1	0	5	12	0.474753299014013	0.510891240974049	NS	0.60983524924718	0.260414910094762	NS	0.230118507333212	1.44012874815197	NS	0.101852825213673	2.67628905616963	NS	0.511	NS	0.814	NS	0.404
12	TLR5	1	mRNA	TGCT-894.6.3.N.2.0.0.2.4.2	TGCT	894	6	3	N	2	0	0	2	4	2	Meaningless	0	0	4	Cellular senescence/Necrosis	TSM	Underexpression	2	1	1	2	0	0	4	0	2	12	0.186063602101	1.74851439934346	NS	0.0771956738789488	3.12297611813936	NS	0.803117826618873	0.0621575196702357	NS	0.997143430005982	1.28177404302742e-05	NS	0.311	NS	0.25	NS	0.461
13	TIMM50	1	mRNA	TGCT-893.6.3.P.2.0.11.3.4.2	TGCT	893	6	3	P	2	0	11	3	4	2	Meaningless	0	0	4	Apoptosis/Necroptosis	TSM	Underexpression	2	1	2	2	0	3	1	0	2	13	0.819720831851072	0.0519402573419186	NS	0.586741189485546	0.295462373415553	NS	0.0460317531817191	3.98043210392108	High	0.12043838509371	2.41161074131141	NS	0.332	NS	0.323	NS	0.211
10	TIFA	1	mRNA	TGCT-892.6.3.N.3.0.0.3.4.3	TGCT	892	6	3	N	3	0	0	3	4	3	Meaningless	0	0	4	Apoptosis/Pyroptosis/Necrosis	TSM	Overexpression	2	1	1	2	0	0	1	0	3	10	0.195032100108186	1.67919012874787	NS	0.0823039102014748	3.01880859488732	NS	0.202321698880686	1.62553525836503	NS	0.815980239627288	0.0541577582184325	NS	0.572	NS	0.277	NS	0.315
11	THBS1	1	mRNA	TGCT-891.6.3.N.3.0.0.3.4.4	TGCT	891	6	3	N	3	0	0	3	4	4	Meaningless	0	0	4	Anoikis/Apoptosis/Necrosis/Paraptosis	TSM	Overexpression	2	1	1	2	0	0	1	0	4	11	0.475779290704357	0.508522187066577	NS	0.611181231641784	0.258458409348911	NS	0.504611766761606	0.445224007381423	NS	0.487995199394622	0.480943634996653	NS	0.708	NS	0.865	NS	0.439
15	TGFB2	1	mRNA	TGCT-890.6.3.N.2.0.0.2.3.4	TGCT	890	6	3	N	2	0	0	2	3	4	Meaningless	0	0	4	Anoikis/Apoptosis/Autophagy/Cellular senescence	TSM	Underexpression	2	1	1	2	0	0	4	1	4	15	0.306003489044896	1.04784688995215	NS	0.545478496626359	0.36547986714061	NS	0.723400537736951	0.125257761092733	NS	0.184647876143898	1.75981272662354	NS	0.945	NS	0.877	NS	0.466
16	TERT	1	mRNA	TGCT-888.6.3.P.2.0.0.2.3.4	TGCT	888	6	3	P	2	0	0	2	3	4	Meaningless	0	0	4	Apoptosis/Autophagy/Cellular senescence/Necrosis	TSM	Underexpression	2	1	2	2	0	0	4	1	4	16	0.981354444283662	0.000546197373883029	NS	0.545478496626359	0.36547986714061	NS	0.131339768894935	2.27659704818634	NS	0.420560209505772	0.648749252824529	NS	0.489	NS	0.768	NS	0.284
7	TCF7L1	1	mRNA	TGCT-886.6.3.N.1.0.0.3.4.1	TGCT	886	6	3	N	1	0	0	3	4	1	Meaningless	0	0	4	Cellular senescence	TSM	Unchanged	2	1	1	1	0	0	1	0	1	7	0.474088396561383	0.512430971407188	NS	0.608973423718708	0.261672533066662	NS	0.306659974085306	1.04500637153469	NS	0.192503575859828	1.69835249486036	NS	0.742	NS	0.927	NS	0.555
16	TAGLN	1	mRNA	TGCT-884.6.3.N.2.0.0.2.3.5	TGCT	884	6	3	N	2	0	0	2	3	5	Meaningless	0	0	4	Anoikis/Apoptosis/Autophagy/Cellular senescence/Ferroptosis	TSM	Underexpression	2	1	1	2	0	0	4	1	5	16	0.806857641721621	0.0597713847245705	NS	0.574091364997939	0.315884674166317	NS	0.458241744043027	0.550185903442505	NS	0.772783509818789	0.083368403457342	NS	0.862	NS	0.915	NS	0.587
15	STUB1	1	mRNA	TGCT-883.6.3.N.2.0.0.2.3.4	TGCT	883	6	3	N	2	0	0	2	3	4	Meaningless	0	0	4	Apoptosis/Autophagy/Ferroptosis/Necroptosis	TSM	Underexpression	2	1	1	2	0	0	4	1	4	15	0.983438821749011	0.000430888314010852	NS	0.579962828649191	0.306294744628338	NS	0.96404929197866	0.00203155615287487	NS	0.823850410708405	0.0495487156451387	NS	0.736	NS	0.915	NS	0.171
9	ST8SIA6-AS1	1	mRNA	TGCT-881.6.3.P.2.0.0.3.4.1	TGCT	881	6	3	P	2	0	0	3	4	1	Meaningless	0	0	4	Mitotic catastrophe	TSM	Underexpression	2	1	2	2	0	0	1	0	1	9	0.847671402087043	0.0368987180878646	NS	0.614432143595755	0.253771121299426	NS	0.697816583153883	0.150753228299529	NS	0.936543160189314	0.00633860921046998	NS	0.769	NS	0.936	NS	0.534
15	(C1QTNF1 + RRAGA + SYT11)	3	mRNA	TGCT-88.6.3.N.2.0.0.1.4.2	TGCT	88	6	3	N	2	0	0	1	4	2	Meaningless	0	0	4	Autophagy/Necrosis	TSM	Underexpression	2	1	1	2	0	0	7	0	2	15	0.794022356942208	0.0681684933908222	NS	0.56150896017236	0.337098275647737	NS	0.391101956844205	0.73551321594087	NS	0.671066425255271	0.180357226587693	NS	0.669	NS	0.639	NS	0.956
17	SRC	1	mRNA	TGCT-879.6.3.N.2.0.1.2.3.4	TGCT	879	6	3	N	2	0	1	2	3	4	Meaningless	0	0	4	Anoikis/Apoptosis/Autophagy/Necroptosis	TSM	Underexpression	2	1	1	2	0	2	4	1	4	17	0.0478834415092482	3.91407211431799	High	0.0878016868821576	2.91422311717473	NS	0.481032348878389	0.496521944938521	NS	0.8377179456447	0.041948513938004	NS	0.428	NS	0.413	NS	0.924
9	SPC25	1	mRNA	TGCT-876.6.3.P.3.0.0.4.4.2	TGCT	876	6	3	P	3	0	0	4	4	2	Meaningless	0	0	4	Autophagy/Ferroptosis	TSM	Overexpression	2	1	2	2	0	0	0	0	2	9	0.540377369322196	0.37484079959893	NS	0.540377369322196	0.37484079959893	NS	0.310304083907645	1.02938105701778	NS	0.502194396923106	0.450296053250722	NS	0.946	NS	0.903	NS	0.249
19	SOD1	1	mRNA	TGCT-874.6.3.P.3.2.0.2.3.5	TGCT	874	6	3	P	3	2	0	2	3	5	Protective	1	0	3	Apoptosis/Autophagy/Ferroptosis/Necrosis/Oxeiptosis	TSM	Overexpression	2	1	2	2	2	0	4	1	5	19	0.507565103676041	0.439083581085522	NS	0.651490649544943	0.204025954649496	NS	0.397139938146574	0.716968991580555	NS	0.731025243499485	0.118172346087941	NS	0.0473	Protective	0.0613	NS	0.783
10	SNHG16	1	mRNA	TGCT-873.6.3.P.3.0.0.4.4.3	TGCT	873	6	3	P	3	0	0	4	4	3	Meaningless	0	0	4	Apoptosis/Autophagy/Cuproptosis	TSM	Overexpression	2	1	2	2	0	0	0	0	3	10	0.43685787761775	0.604521956430067	NS	0.56150896017236	0.337098275647737	NS	0.506916706513682	0.440426432158738	NS	0.390202788829546	0.73830998414933	NS	0.996	NS	0.795	NS	0.265
12	SNAI2	1	mRNA	TGCT-872.6.3.N.1.0.1.3.4.4	TGCT	872	6	3	N	1	0	1	3	4	4	Meaningless	0	0	4	Anoikis/Apoptosis/Autophagy/Ferroptosis	TSM	Unchanged	2	1	1	1	0	2	1	0	4	12	0.0423124846644402	4.12266058507889	High	0.0771956738789488	3.12297611813936	NS	0.399637218939819	0.709417610396685	NS	0.104412573350997	2.63681659887553	NS	0.381	NS	0.462	NS	0.499
17	SMPD1	1	mRNA	TGCT-871.6.3.N.2.4.0.2.3.3	TGCT	871	6	3	N	2	4	0	2	3	3	Risky	0	1	3	Apoptosis/Autophagy/Necrosis	TSM	Underexpression	2	1	1	2	3	0	4	1	3	17	0.43685787761775	0.604521956430067	NS	0.56150896017236	0.337098275647737	NS	0.602011474518429	0.271972779947527	NS	0.488131852777881	0.480641575848952	NS	0.813	NS	0.817	NS	0.142
9	SLC52A1	1	mRNA	TGCT-868.6.3.P.3.0.0.4.4.2	TGCT	868	6	3	P	3	0	0	4	4	2	Meaningless	0	0	4	Cellular senescence/Necrosis	TSM	Overexpression	2	1	2	2	0	0	0	0	2	9	0.95418256216307	0.00330110436055317	NS	0.519408089299937	0.415068483146113	NS	0.117239148527	2.45382126992892	NS	0.329512748002221	0.950811794760841	NS	0.746	NS	0.865	NS	0.5
10	SLC40A1	1	mRNA	TGCT-867.6.3.N.3.0.0.3.4.3	TGCT	867	6	3	N	3	0	0	3	4	3	Meaningless	0	0	4	Autophagy/Ferroptosis/Necrosis	TSM	Overexpression	2	1	1	2	0	0	1	0	3	10	0.191685305445104	1.70461680033081	NS	0.080383144827043	3.05713786475625	NS	0.768132078612016	0.0869182988693636	NS	0.677444195697122	0.173017125581552	NS	0.66	NS	0.637	NS	0.995
20	SIRT3	1	mRNA	TGCT-860.6.3.N.2.0.0.2.3.9	TGCT	860	6	3	N	2	0	0	2	3	9	Meaningless	0	0	4	Anoikis/Apoptosis/Autophagy/Cellular senescence/Ferroptosis/Mitochondrial permeability transition/Necroptosis/Pyroptosis/Necrosis	TSM	Underexpression	2	1	1	2	0	0	4	1	9	20	0.0802448397116339	3.05993580090755	NS	0.095477821021315	2.7795025269088	NS	0.365554289486657	0.818721312255516	NS	0.154313107972092	2.02908873661984	NS	0.573	NS	0.578	NS	0.468
14	(BUB1 + FAF1 + TNFRSF8)	3	mRNA	TGCT-86.6.3.P.2.0.0.2.3.2	TGCT	86	6	3	P	2	0	0	2	3	2	Meaningless	0	0	4	Apoptosis/Necrosis	TSM	Underexpression	2	1	2	2	0	0	4	1	2	14	0.345549473668272	0.889733733948864	NS	0.608973423718708	0.261672533066662	NS	0.378671639617385	0.775009926973847	NS	0.840779742342541	0.0403592815094687	NS	0.329	NS	0.621	NS	0.317
18	SIRT1	1	mRNA	TGCT-859.6.3.P.2.0.0.2.4.7	TGCT	859	6	3	P	2	0	0	2	4	7	Meaningless	0	0	4	Apoptosis/Autophagy/Cellular senescence/Ferroptosis/Parthanatos/Pyroptosis/Necrosis	TSM	Underexpression	2	1	2	2	0	0	4	0	7	18	0.331645402558126	0.942462307917582	NS	0.586741189485546	0.295462373415553	NS	0.411907786055993	0.673287475625139	NS	0.227918893240712	1.4538018415352	NS	0.623	NS	0.986	NS	0.833
8	SFTPA1	1	mRNA	TGCT-858.6.3.N.2.0.0.4.4.2	TGCT	858	6	3	N	2	0	0	4	4	2	Meaningless	0	0	4	Necroptosis/Necrosis	TSM	Underexpression	2	1	1	2	0	0	0	0	2	8	0.996271540334639	2.18364450267502e-05	NS	0.567347177933	0.32714144296279	NS	0.811789448188735	0.0567002593179215	NS	0.96947588869443	0.00146425894779658	NS	0.613	NS	0.343	NS	0.174
14	SETD7	1	mRNA	TGCT-857.6.3.N.2.0.0.2.3.3	TGCT	857	6	3	N	2	0	0	2	3	3	Meaningless	0	0	4	Apoptosis/Ferroptosis/Pyroptosis	TSM	Underexpression	2	1	1	2	0	0	4	1	3	14	0.44671313513188	0.578978143178902	NS	0.574091364997939	0.315884674166317	NS	0.788729061413621	0.071803290593353	NS	0.331684570516143	0.942309631562522	NS	0.691	NS	0.871	NS	0.861
14	SERPINA1	1	mRNA	TGCT-855.6.3.N.3.0.0.2.4.4	TGCT	855	6	3	N	3	0	0	2	4	4	Meaningless	0	0	4	Apoptosis/Autophagy/Efferocytosis/Necrosis	TSM	Overexpression	2	1	1	2	0	0	4	0	4	14	0.0878016868821578	2.91422311717473	NS	0.0878016868821576	2.91422311717473	NS	0.443298283005539	0.58772993689019	NS	0.302470289302424	1.06327117725318	NS	0.342	NS	0.245	NS	0.155
8	SDHB	1	mRNA	TGCT-854.6.3.P.1.0.0.4.4.2	TGCT	854	6	3	P	1	0	0	4	4	2	Meaningless	0	0	4	Apoptosis/Pyroptosis	TSM	Unchanged	2	1	2	1	0	0	0	0	2	8	0.953252120886737	0.00343669586501429	NS	0.518452437924528	0.416970802737662	NS	0.678000710339769	0.172385127901492	NS	0.42059174821799	0.648661184013283	NS	0.942	NS	0.428	NS	0.137
12	S100A4	1	mRNA	TGCT-853.6.3.N.3.0.0.3.4.5	TGCT	853	6	3	N	3	0	0	3	4	5	Meaningless	0	0	4	Anoikis/Apoptosis/Autophagy/Ferroptosis/Pyroptosis	TSM	Overexpression	2	1	1	2	0	0	1	0	5	12	0.191964052109901	1.70247934273444	NS	0.0805484020728812	3.05380147988598	NS	0.334715167786091	0.930568794527162	NS	0.0856999811312549	2.9533454771229	NS	0.301	NS	0.173	NS	0.417
12	RNF114	1	mRNA	TGCT-852.6.3.P.2.0.0.2.4.1	TGCT	852	6	3	P	2	0	0	2	4	1	Meaningless	0	0	4	Cellular senescence	TSM	Underexpression	2	1	2	2	0	0	4	0	1	12	0.467803633009693	0.527159229488772	NS	0.600971462671945	0.273533194532575	NS	0.804530356880497	0.0612504511485842	NS	0.852976876670119	0.0343440578285777	NS	0.406	NS	0.655	NS	0.519
9	RND3	1	mRNA	TGCT-851.6.3.N.1.0.0.3.4.3	TGCT	851	6	3	N	1	0	0	3	4	3	Meaningless	0	0	4	Apoptosis/Autophagy/Entosis	TSM	Unchanged	2	1	1	1	0	0	1	0	3	9	0.323763322182442	0.973683167583977	NS	0.574091364997939	0.315884674166317	NS	0.668895913770888	0.182896320160148	NS	0.725809403740992	0.122994249745034	NS	0.535	NS	0.631	NS	0.888
[truncated: 8,970 more rows]
[truncated: 26 more columns]
