# Supplementary material for: Integrated multi-optosis model for pan-cancer candidate biomarker and therapy target discovery
Source: Front Bioinform. 2025 Sep 19;5:1630518. doi: 10.3389/fbinf.2025.1630518 (PMC12491264; doi:10.3389/fbinf.2025.1630518)
Supplement: Supplementary file 2 [file DataSheet8.zip]

Archive with 1 entries (1 files):
- Dataset_S8_Mutation.csv
