# Supplementary material for: Integrated multi-optosis model for pan-cancer candidate biomarker and therapy target discovery
Source: Front Bioinform. 2025 Sep 19;5:1630518. doi: 10.3389/fbinf.2025.1630518 (PMC12491264; doi:10.3389/fbinf.2025.1630518)
Supplement: Supplementary file 2 [file DataSheet8.zip › Dataset_S8_Mutation.csv]

Rank	Signature	Elements	Omic feature	Nomenclature	CTAB	GSI	GFC	PFC	SCS	TNC	HRC	SMC	TMC	TIC	RCD	Combined_Outcome	Protective_Count	Risky_Count	NS_Count	RCD form	Phenotype	Expression	GFC_ranking	PFC_ranking	SCS_ranking	TNC_ranking	HRC_ranking	SMC_ranking	TMC_ranking	TIC_ranking	RCD_ranking	Final_Rank	p.value_log_rank_OS	log_rank_OS	Type_log_rank_OS	p.value_log_rank_DSS	log_rank_DSS	Type_log_rank_DSS	p.value_log_rank_DFI	log_rank_DFI	Type_log_rank_DFI	p.value_log_rank_PFI	log_rank_PFI	Type_log_rank_PFI	p.value_Cox_OS	Type_Cox_OS	p.value_Cox_DSS	Type_Cox_DSS	p.value_Cox_DFI
13	GRHL2	1	Mutation	UVM-99.2.1.P.0.0.0.4.4.2	UVM	99	2	1	P	0	0	0	4	4	2	Meaningless	0	0	4	Anoikis/Apoptosis	TMB	No_data	6	3	2	0	0	0	0	0	2	13	0.551847739302898	0.354017401356138	NS	0.562438690307779	0.335499323487674	NS	NS	NS	NS	0.489215549421045	0.478251136902672	NS	0.725	NS	0.85	NS	NS
26	GJA1	1	Mutation	UVM-98.2.1.P.0.35.0.4.4.7	UVM	98	2	1	P	0	35	0	4	4	7	Risky	0	3	1	Apoptosis/Autophagy/Ferroptosis/Mitochondrial permeability transition/Necroptosis/Pyroptosis/Necrosis	TMB	No_data	6	3	2	0	8	0	0	0	7	26	0.551847739302898	0.354017401356138	NS	0.562438690307779	0.335499323487674	NS	NS	NS	NS	0.489215549421045	0.478251136902672	NS	0.0113	Risky	0.00567	Risky	NS
24	FOXO3	1	Mutation	UVM-97.2.1.P.0.71.0.4.4.5	UVM	97	2	1	P	0	71	0	4	4	5	Protective	3	0	1	Apoptosis/Autophagy/Cellular senescence/Pyroptosis/Necrosis	TMB	No_data	6	3	2	0	8	0	0	0	5	24	0.551847739302898	0.354017401356138	NS	0.562438690307779	0.335499323487674	NS	NS	NS	NS	0.489215549421045	0.478251136902672	NS	0.00526	Protective	0.00596	Protective	NS
18	FOXM1	1	Mutation	UVM-96.2.1.P.0.4.0.4.4.4	UVM	96	2	1	P	0	4	0	4	4	4	Risky	0	1	3	Apoptosis/Autophagy/Cellular senescence/Necrosis	TMB	No_data	6	3	2	0	3	0	0	0	4	18	0.551847739302898	0.354017401356138	NS	0.562438690307779	0.335499323487674	NS	NS	NS	NS	0.489215549421045	0.478251136902672	NS	0.3	NS	0.147	NS	NS
18	FBXW7	1	Mutation	UVM-95.2.1.P.0.0.0.2.4.3	UVM	95	2	1	P	0	0	0	2	4	3	Meaningless	0	0	4	Apoptosis/Autophagy/Mitotic catastrophe	TMB	No_data	6	3	2	0	0	0	4	0	3	18	0.551847739302898	0.354017401356138	NS	0.562438690307779	0.335499323487674	NS	NS	NS	NS	0.489215549421045	0.478251136902672	NS	0.62	NS	0.622	NS	NS
15	ESR1	1	Mutation	UVM-93.2.1.P.0.0.0.4.4.4	UVM	93	2	1	P	0	0	0	4	4	4	Meaningless	0	0	4	Apoptosis/Autophagy/Ferroptosis/Necrosis	TMB	No_data	6	3	2	0	0	0	0	0	4	15	0.551847739302898	0.354017401356138	NS	0.562438690307779	0.335499323487674	NS	NS	NS	NS	0.489215549421045	0.478251136902672	NS	0.113	NS	0.152	NS	NS
19	(DCAF12 + DEPDC5 + MLST8 + PARD3 + TBC1D15)	5	Mutation	UVM-9.2.1.P.0.4.0.2.4.1	UVM	9	2	1	P	0	4	0	2	4	1	Risky	0	1	3	Autophagy	TMB	No_data	6	3	2	0	3	0	4	0	1	19	0.292370231309455	1.10867465196474	NS	0.300727425966975	1.07096566872583	NS	NS	NS	NS	0.918409443356617	0.0104934352532946	NS	0.0819	NS	0.0667	NS	NS
24	(COL4A1 + EGF + F7 + FOXS1 + GPR4 + GRHL3 + LPCAT1 + NOTUM + RAC2 + RUNX1 + TCIRG1 + TXN2)	12	Mutation	UVM-8.2.1.P.0.35.0.2.4.1	UVM	8	2	1	P	0	35	0	2	4	1	Risky	0	3	1	Apoptosis	TMB	No_data	6	3	2	0	8	0	4	0	1	24	NS	NS	NS	NS	NS	NS	NS	NS	NS	NS	NS	NS	4.1e-05	Risky	3.59e-05	Risky	NS
20	(CCDC8 + RNF43)	2	Mutation	UVM-7.2.1.P.0.71.0.4.4.1	UVM	7	2	1	P	0	71	0	4	4	1	Protective	3	0	1	Apoptosis	TMB	No_data	6	3	2	0	8	0	0	0	1	20	0.35005960880674	0.873241050513456	NS	0.360683273151271	0.835512802529043	NS	NS	NS	NS	0.895960427850076	0.0170997441802963	NS	7.71e-07	Protective	9.7e-07	Protective	NS
19	(CCAR1 + ELOVL2 + HDAC5 + NSD1 + RAD23B + SMARCAD1 + XRCC2)	7	Mutation	UVM-6.2.1.P.0.4.0.2.4.1	UVM	6	2	1	P	0	4	0	2	4	1	Risky	0	1	3	Apoptosis	TMB	No_data	6	3	2	0	3	0	4	0	1	19	0.407863787566079	0.685019002865809	NS	0.382642229075994	0.762195787159447	NS	NS	NS	NS	0.58591940977994	0.296762163405518	NS	0.0949	NS	0.0773	NS	NS
21	EIF2AK2	1	Mutation	UVM-52.2.1.P.0.4.0.2.4.3	UVM	52	2	1	P	0	4	0	2	4	3	Risky	0	1	3	Apoptosis/Autophagy/Necrosis	TMB	No_data	6	3	2	0	3	0	4	0	3	21	0.551847739302898	0.354017401356138	NS	0.562438690307779	0.335499323487674	NS	NS	NS	NS	0.489215549421045	0.478251136902672	NS	0.275	NS	0.274	NS	NS
17	EFEMP2	1	Mutation	UVM-51.2.1.P.0.64.0.4.4.1	UVM	51	2	1	P	0	64	0	4	4	1	Protective	2	0	2	Autophagy	TMB	No_data	6	3	2	0	5	0	0	0	1	17	0.551847739302898	0.354017401356138	NS	0.562438690307779	0.335499323487674	NS	NS	NS	NS	0.489215549421045	0.478251136902672	NS	0.0213	Protective	0.0267	Protective	NS
20	EDN1	1	Mutation	UVM-50.2.1.P.0.4.0.2.4.2	UVM	50	2	1	P	0	4	0	2	4	2	Risky	0	1	3	Apoptosis/Necrosis	TMB	No_data	6	3	2	0	3	0	4	0	2	20	0.551847739302898	0.354017401356138	NS	0.562438690307779	0.335499323487674	NS	NS	NS	NS	0.489215549421045	0.478251136902672	NS	0.179	NS	0.178	NS	NS
17	(APOA4 + MUC4 + SMPD3)	3	Mutation	UVM-5.2.1.P.0.0.0.2.4.2	UVM	5	2	1	P	0	0	0	2	4	2	Meaningless	0	0	4	Apoptosis/Necrosis	TMB	No_data	6	3	2	0	0	0	4	0	2	17	0.394519921615223	0.724965585495604	NS	0.407106965880737	0.68723350301886	NS	NS	NS	NS	0.321722679121019	0.981930426946936	NS	0.518	NS	0.769	NS	NS
19	DAPK1	1	Mutation	UVM-49.2.1.P.0.4.0.4.4.5	UVM	49	2	1	P	0	4	0	4	4	5	Risky	0	1	3	Anoikis/Apoptosis/Autophagy/Necroptosis/Necrosis	TMB	No_data	6	3	2	0	3	0	0	0	5	19	0.551847739302898	0.354017401356138	NS	0.562438690307779	0.335499323487674	NS	NS	NS	NS	0.489215549421045	0.478251136902672	NS	0.424	NS	0.447	NS	NS
25	CENPF	1	Mutation	UVM-47.2.1.P.0.35.0.2.4.2	UVM	47	2	1	P	0	35	0	2	4	2	Risky	0	3	1	Anoikis/Apoptosis	TMB	No_data	6	3	2	0	8	0	4	0	2	25	0.551847739302898	0.354017401356138	NS	0.562438690307779	0.335499323487674	NS	NS	NS	NS	0.489215549421045	0.478251136902672	NS	0.0262	Risky	0.0219	Risky	NS
24	CELSR1	1	Mutation	UVM-46.2.1.P.0.35.0.2.4.1	UVM	46	2	1	P	0	35	0	2	4	1	Risky	0	3	1	Necrosis	TMB	No_data	6	3	2	0	8	0	4	0	1	24	0.551847739302898	0.354017401356138	NS	0.562438690307779	0.335499323487674	NS	NS	NS	NS	0.489215549421045	0.478251136902672	NS	0.000317	Risky	0.000345	Risky	NS
17	CBX2	1	Mutation	UVM-45.2.1.P.0.31.0.4.4.1	UVM	45	2	1	P	0	31	0	4	4	1	Risky	0	2	2	Cuproptosis	TMB	No_data	6	3	2	0	5	0	0	0	1	17	0.551847739302898	0.354017401356138	NS	0.562438690307779	0.335499323487674	NS	NS	NS	NS	0.489215549421045	0.478251136902672	NS	0.0256	Risky	0.0214	Risky	NS
18	CACNA1C	1	Mutation	UVM-43.2.1.P.0.34.0.4.4.1	UVM	43	2	1	P	0	34	0	4	4	1	Risky	0	2	2	Necrosis	TMB	No_data	6	3	2	0	6	0	0	0	1	18	0.551847739302898	0.354017401356138	NS	0.562438690307779	0.335499323487674	NS	NS	NS	NS	0.489215549421045	0.478251136902672	NS	0.0518	NS	0.027	Risky	NS
12	C1QTNF8	1	Mutation	UVM-42.2.1.P.0.0.0.4.4.1	UVM	42	2	1	P	0	0	0	4	4	1	Meaningless	0	0	4	Necrosis	TMB	No_data	6	3	2	0	0	0	0	0	1	12	0.551847739302898	0.354017401356138	NS	0.562438690307779	0.335499323487674	NS	NS	NS	NS	0.489215549421045	0.478251136902672	NS	0.42	NS	0.518	NS	NS
27	BIRC5	1	Mutation	UVM-41.2.1.P.0.35.0.2.4.4	UVM	41	2	1	P	0	35	0	2	4	4	Risky	0	3	1	Anoikis/Apoptosis/Autophagy/Cellular senescence	TMB	No_data	6	3	2	0	8	0	4	0	4	27	0.551847739302898	0.354017401356138	NS	0.562438690307779	0.335499323487674	NS	NS	NS	NS	0.489215549421045	0.478251136902672	NS	0.049	Risky	0.0301	Risky	NS
16	ATF7IP	1	Mutation	UVM-40.2.1.P.0.0.0.2.4.1	UVM	40	2	1	P	0	0	0	2	4	1	Meaningless	0	0	4	Cellular senescence	TMB	No_data	6	3	2	0	0	0	4	0	1	16	0.551847739302898	0.354017401356138	NS	0.562438690307779	0.335499323487674	NS	NS	NS	NS	0.489215549421045	0.478251136902672	NS	0.852	NS	0.789	NS	NS
12	(ALPL + ARMCX1 + BZW2 + CASP14 + CHRM1 + CUL7 + DTNA + GSR + KMT2D + OBSCN + P2RY2 + PDZD2 + ROR2 + RXRG + ST3GAL3 + TCF19 + TOX3 + TRIM63 + UTRN)	19	Mutation	UVM-4.2.1.P.0.0.0.4.4.1	UVM	4	2	1	P	0	0	0	4	4	1	Meaningless	0	0	4	Apoptosis	TMB	No_data	6	3	2	0	0	0	0	0	1	12	0.291194842533641	1.11408887193065	NS	0.304035372828185	1.05641016745636	NS	NS	NS	NS	0.218663429737763	1.51312124123453	NS	1	NS	0.787	NS	NS
14	ALDH1A3	1	Mutation	UVM-39.2.1.P.0.0.0.4.4.3	UVM	39	2	1	P	0	0	0	4	4	3	Meaningless	0	0	4	Apoptosis/Autophagy/Ferroptosis	TMB	No_data	6	3	2	0	0	0	0	0	3	14	0.551847739302898	0.354017401356138	NS	0.562438690307779	0.335499323487674	NS	NS	NS	NS	0.489215549421045	0.478251136902672	NS	0.792	NS	0.946	NS	NS
16	(LAMA3 + ZBTB7A)	2	Mutation	UVM-37.2.1.P.0.4.0.4.4.2	UVM	37	2	1	P	0	4	0	4	4	2	Risky	0	1	3	Anoikis/Apoptosis	TMB	No_data	6	3	2	0	3	0	0	0	2	16	NS	NS	NS	NS	NS	NS	NS	NS	NS	NS	NS	NS	0.169	NS	0.176	NS	NS
13	(HUWE1 + MUC2 + SERPINA3 + SMARCA4)	4	Mutation	UVM-36.2.1.P.0.0.0.4.4.2	UVM	36	2	1	P	0	0	0	4	4	2	Meaningless	0	0	4	Apoptosis/Autophagy	TMB	No_data	6	3	2	0	0	0	0	0	2	13	0.433562513327305	0.613261288150453	NS	0.448071567232692	0.575525446522919	NS	NS	NS	NS	0.361333556353532	0.833253060053612	NS	0.189	NS	0.188	NS	NS
24	(HDLBP + HTR2B)	2	Mutation	UVM-35.2.1.P.0.35.0.2.4.1	UVM	35	2	1	P	0	35	0	2	4	1	Risky	0	3	1	Ferroptosis	TMB	No_data	6	3	2	0	8	0	4	0	1	24	0.479457121118709	0.500097872273927	NS	0.487706586654095	0.481582047615983	NS	NS	NS	NS	0.389665458255504	0.739985702176234	NS	6.16e-05	Risky	9.72e-05	Risky	NS
20	(FGFR4 + FOXP2 + GLP1R + KPNB1)	4	Mutation	UVM-34.2.1.P.0.35.0.4.4.1	UVM	34	2	1	P	0	35	0	4	4	1	Risky	0	3	1	Apoptosis	TMB	No_data	6	3	2	0	8	0	0	0	1	20	NS	NS	NS	NS	NS	NS	NS	NS	NS	NS	NS	NS	0.0234	Risky	0.00308	Risky	NS
20	(ERAP2 + THSD1)	2	Mutation	UVM-32.2.1.P.0.35.0.4.4.1	UVM	32	2	1	P	0	35	0	4	4	1	Risky	0	3	1	Autophagy	TMB	No_data	6	3	2	0	8	0	0	0	1	20	NS	NS	NS	NS	NS	NS	NS	NS	NS	NS	NS	NS	0.00099	Risky	0.000376	Risky	NS
12	(AHI1 + CYP17A1 + HSPG2 + LLGL2 + PI4K2A)	5	Mutation	UVM-3.2.1.P.0.0.0.4.4.1	UVM	3	2	1	P	0	0	0	4	4	1	Meaningless	0	0	4	Autophagy	TMB	No_data	6	3	2	0	0	0	0	0	1	12	NS	NS	NS	NS	NS	NS	NS	NS	NS	NS	NS	NS	0.0866	NS	0.0607	NS	NS
20	(AGAP2 + GIP + PLA2G7)	3	Mutation	UVM-2.2.1.P.0.35.0.4.4.1	UVM	2	2	1	P	0	35	0	4	4	1	Risky	0	3	1	Apoptosis	TMB	No_data	6	3	2	0	8	0	0	0	1	20	NS	NS	NS	NS	NS	NS	NS	NS	NS	NS	NS	NS	0.000437	Risky	0.000359	Risky	NS
25	(E2F7 + MAP2K3)	2	Mutation	UVM-12.2.1.P.0.35.0.2.4.2	UVM	12	2	1	P	0	35	0	2	4	2	Risky	0	3	1	Apoptosis/Cellular senescence	TMB	No_data	6	3	2	0	8	0	4	0	2	25	0.821176643420951	0.0510904002041104	NS	0.300727425966975	1.07096566872583	NS	NS	NS	NS	0.507697801607918	0.438809123149713	NS	0.00448	Risky	0.0035	Risky	NS
12	ZC3H13	1	Mutation	UVM-117.2.1.P.0.0.0.4.4.1	UVM	117	2	1	P	0	0	0	4	4	1	Meaningless	0	0	4	Ferroptosis	TMB	No_data	6	3	2	0	0	0	0	0	1	12	0.551847739302898	0.354017401356138	NS	0.562438690307779	0.335499323487674	NS	NS	NS	NS	0.489215549421045	0.478251136902672	NS	0.134	NS	0.148	NS	NS
23	YAP1	1	Mutation	UVM-116.2.1.P.0.4.0.2.4.5	UVM	116	2	1	P	0	4	0	2	4	5	Risky	0	1	3	Anoikis/Apoptosis/Autophagy/Ferroptosis/Necrosis	TMB	No_data	6	3	2	0	3	0	4	0	5	23	0.551847739302898	0.354017401356138	NS	0.562438690307779	0.335499323487674	NS	NS	NS	NS	0.489215549421045	0.478251136902672	NS	0.281	NS	0.203	NS	NS
23	TRAF3	1	Mutation	UVM-115.2.1.P.0.35.0.4.4.4	UVM	115	2	1	P	0	35	0	4	4	4	Risky	0	3	1	Apoptosis/Autophagy/Pyroptosis/Necrosis	TMB	No_data	6	3	2	0	8	0	0	0	4	23	0.551847739302898	0.354017401356138	NS	0.562438690307779	0.335499323487674	NS	NS	NS	NS	0.489215549421045	0.478251136902672	NS	0.0041	Risky	0.00367	Risky	NS
25	THBS2	1	Mutation	UVM-114.2.1.P.0.35.0.2.4.2	UVM	114	2	1	P	0	35	0	2	4	2	Risky	0	3	1	Apoptosis/Autophagy	TMB	No_data	6	3	2	0	8	0	4	0	2	25	0.551847739302898	0.354017401356138	NS	0.562438690307779	0.335499323487674	NS	NS	NS	NS	0.489215549421045	0.478251136902672	NS	4.71e-05	Risky	6.61e-05	Risky	NS
14	RET	1	Mutation	UVM-113.2.1.P.0.0.0.4.4.3	UVM	113	2	1	P	0	0	0	4	4	3	Meaningless	0	0	4	Anoikis/Apoptosis/Autophagy	TMB	No_data	6	3	2	0	0	0	0	0	3	14	0.551847739302898	0.354017401356138	NS	0.562438690307779	0.335499323487674	NS	NS	NS	NS	0.489215549421045	0.478251136902672	NS	0.349	NS	0.52	NS	NS
22	RBL1	1	Mutation	UVM-111.2.1.P.0.4.0.1.4.1	UVM	111	2	1	P	0	4	0	1	4	1	Risky	0	1	3	Cellular senescence	TMB	No_data	6	3	2	0	3	0	7	0	1	22	0.551847739302898	0.354017401356138	NS	0.562438690307779	0.335499323487674	NS	NS	NS	NS	0.489215549421045	0.478251136902672	NS	0.0769	NS	0.0849	NS	NS
15	RAC3	1	Mutation	UVM-110.2.1.P.0.30.0.4.4.1	UVM	110	2	1	P	0	30	0	4	4	1	Risky	0	1	3	Autophagy	TMB	No_data	6	3	2	0	3	0	0	0	1	15	0.551847739302898	0.354017401356138	NS	0.562438690307779	0.335499323487674	NS	NS	NS	NS	0.489215549421045	0.478251136902672	NS	0.0638	NS	0.0404	Risky	NS
21	(DLX2 + NCR3 + SLC9A3)	3	Mutation	UVM-11.2.1.P.0.35.0.4.4.2	UVM	11	2	1	P	0	35	0	4	4	2	Risky	0	3	1	Apoptosis/Necrosis	TMB	No_data	6	3	2	0	8	0	0	0	2	21	NS	NS	NS	NS	NS	NS	NS	NS	NS	NS	NS	NS	8.09e-05	Risky	9.76e-05	Risky	NS
14	PRPF8	1	Mutation	UVM-109.2.1.P.0.0.0.4.4.3	UVM	109	2	1	P	0	0	0	4	4	3	Meaningless	0	0	4	Apoptosis/Autophagy/Necrosis	TMB	No_data	6	3	2	0	0	0	0	0	3	14	0.551847739302898	0.354017401356138	NS	0.562438690307779	0.335499323487674	NS	NS	NS	NS	0.489215549421045	0.478251136902672	NS	0.266	NS	0.311	NS	NS
20	PLA2G6	1	Mutation	UVM-108.2.1.P.0.4.0.2.4.2	UVM	108	2	1	P	0	4	0	2	4	2	Risky	0	1	3	Apoptosis/Ferroptosis	TMB	No_data	6	3	2	0	3	0	4	0	2	20	0.551847739302898	0.354017401356138	NS	0.562438690307779	0.335499323487674	NS	NS	NS	NS	0.489215549421045	0.478251136902672	NS	0.397	NS	0.417	NS	NS
15	NGFR	1	Mutation	UVM-106.2.1.P.0.0.0.4.4.4	UVM	106	2	1	P	0	0	0	4	4	4	Meaningless	0	0	4	Apoptosis/Autophagy/Necroptosis/Necrosis	TMB	No_data	6	3	2	0	0	0	0	0	4	15	0.551847739302898	0.354017401356138	NS	0.562438690307779	0.335499323487674	NS	NS	NS	NS	0.489215549421045	0.478251136902672	NS	0.301	NS	0.178	NS	NS
21	MSR1	1	Mutation	UVM-105.2.1.P.0.31.0.2.4.1	UVM	105	2	1	P	0	31	0	2	4	1	Risky	0	2	2	Necrosis	TMB	No_data	6	3	2	0	5	0	4	0	1	21	0.551847739302898	0.354017401356138	NS	0.562438690307779	0.335499323487674	NS	NS	NS	NS	0.489215549421045	0.478251136902672	NS	0.0155	Risky	0.014	Risky	NS
19	MERTK	1	Mutation	UVM-104.2.1.P.0.4.0.4.4.5	UVM	104	2	1	P	0	4	0	4	4	5	Risky	0	1	3	Apoptosis/Efferocytosis/Ferroptosis/Necroptosis/Necrosis	TMB	No_data	6	3	2	0	3	0	0	0	5	19	0.551847739302898	0.354017401356138	NS	0.562438690307779	0.335499323487674	NS	NS	NS	NS	0.489215549421045	0.478251136902672	NS	0.931	NS	0.592	NS	NS
19	MAP3K5	1	Mutation	UVM-103.2.1.P.0.0.0.2.4.4	UVM	103	2	1	P	0	0	0	2	4	4	Meaningless	0	0	4	Apoptosis/Cellular senescence/Ferroptosis/Necrosis	TMB	No_data	6	3	2	0	0	0	4	0	4	19	0.551847739302898	0.354017401356138	NS	0.562438690307779	0.335499323487674	NS	NS	NS	NS	0.489215549421045	0.478251136902672	NS	0.771	NS	0.798	NS	NS
34	KIR2DL4	1	Mutation	UVM-101.2.1.P.0.35.0.1.1.1	UVM	101	2	1	P	0	35	0	1	1	1	Risky	0	3	1	Cellular senescence	TMB	No_data	6	3	2	0	8	0	7	7	1	34	0.551847739302898	0.354017401356138	NS	0.562438690307779	0.335499323487674	NS	NS	NS	NS	0.489215549421045	0.478251136902672	NS	0.00334	Risky	0.00693	Risky	NS
24	KAT2A	1	Mutation	UVM-100.2.1.P.0.4.0.1.4.3	UVM	100	2	1	P	0	4	0	1	4	3	Risky	0	1	3	Apoptosis/Ferroptosis/Necrosis	TMB	No_data	6	3	2	0	3	0	7	0	3	24	0.551847739302898	0.354017401356138	NS	0.562438690307779	0.335499323487674	NS	NS	NS	NS	0.489215549421045	0.478251136902672	NS	0.191	NS	0.199	NS	NS
17	(DIDO1 + IL17RD)	2	Mutation	UVM-10.2.1.P.0.64.0.4.4.1	UVM	10	2	1	P	0	64	0	4	4	1	Protective	2	0	2	Apoptosis	TMB	No_data	6	3	2	0	5	0	0	0	1	17	NS	NS	NS	NS	NS	NS	NS	NS	NS	NS	NS	NS	0.00601	Protective	0.0124	Protective	NS
21	(ADIPOR1 + DPP4 + MEN1)	3	Mutation	UVM-1.2.1.P.0.35.0.4.4.2	UVM	1	2	1	P	0	35	0	4	4	2	Risky	0	3	1	Apoptosis/Ferroptosis	TMB	No_data	6	3	2	0	8	0	0	0	2	21	NS	NS	NS	NS	NS	NS	NS	NS	NS	NS	NS	NS	0.0452	Risky	0.0368	Risky	NS
18	CMA1	1	Mutation	UCS-99.2.1.P.2.62.0.4.4.2	UCS	99	2	1	P	2	62	0	4	4	2	Protective	1	0	3	Anoikis/Apoptosis	TMB	Underexpression	6	3	2	2	3	0	0	0	2	18	0.419295975983676	0.652287634653364	NS	0.432226520806154	0.616833221236819	NS	0.548404959771545	0.360182387203887	NS	0.309587262586809	1.03243576404255	NS	0.079	NS	0.0234	Protective	0.541
20	CDKN2A	1	Mutation	UCS-98.2.1.P.3.0.0.4.4.7	UCS	98	2	1	P	3	0	0	4	4	7	Meaningless	0	0	4	Anoikis/Apoptosis/Autophagy/Cuproptosis/Cellular senescence/Ferroptosis/Necrosis	TMB	Overexpression	6	3	2	2	0	0	0	0	7	20	0.419295975983676	0.652287634653364	NS	0.432226520806154	0.616833221236819	NS	0.548404959771545	0.360182387203887	NS	0.309587262586809	1.03243576404255	NS	0.918	NS	0.949	NS	0.735
17	CDH17	1	Mutation	UCS-97.2.1.P.1.7.0.4.4.2	UCS	97	2	1	P	1	7	0	4	4	2	Protective	1	0	3	Apoptosis/Autophagy	TMB	Unchanged	6	3	2	1	3	0	0	0	2	17	0.419295975983676	0.652287634653364	NS	0.432226520806154	0.616833221236819	NS	0.548404959771545	0.360182387203887	NS	0.309587262586809	1.03243576404255	NS	0.413	NS	0.528	NS	0.0794
19	CCDC88A	1	Mutation	UCS-96.2.1.P.3.20.0.4.4.3	UCS	96	2	1	P	3	20	0	4	4	3	Protective	1	0	3	Apoptosis/Autophagy/Necrosis	TMB	Overexpression	6	3	2	2	3	0	0	0	3	19	0.419295975983676	0.652287634653364	NS	0.432226520806154	0.616833221236819	NS	0.548404959771545	0.360182387203887	NS	0.309587262586809	1.03243576404255	NS	0.4	NS	0.567	NS	0.0449
26	CBX5	1	Mutation	UCS-95.2.1.P.3.95.0.4.4.2	UCS	95	2	1	P	3	95	0	4	4	2	Meaningful Protective	4	0	0	Apoptosis/Autophagy	TMB	Overexpression	6	3	2	2	11	0	0	0	2	26	0.75379625725756	0.09836857840922	NS	0.790657248587167	0.0704675445221303	NS	0.548404959771545	0.360182387203887	NS	0.736538889238975	0.113192052779462	NS	0.0101	Protective	0.0296	Protective	0.0319
20	CASP8	1	Mutation	UCS-94.2.1.P.2.0.0.4.4.7	UCS	94	2	1	P	2	0	0	4	4	7	Meaningless	0	0	4	Anoikis/Apoptosis/Autophagy/Lysosome-dependent cell death/Necroptosis/Pyroptosis/Necrosis	TMB	Underexpression	6	3	2	2	0	0	0	0	7	20	0.419295975983676	0.652287634653364	NS	0.432226520806154	0.616833221236819	NS	0.548404959771545	0.360182387203887	NS	0.309587262586809	1.03243576404255	NS	0.472	NS	0.292	NS	0.219
16	CAPN6	1	Mutation	UCS-93.2.1.P.1.7.0.4.4.1	UCS	93	2	1	P	1	7	0	4	4	1	Protective	1	0	3	Apoptosis	TMB	Unchanged	6	3	2	1	3	0	0	0	1	16	0.419295975983676	0.652287634653364	NS	0.432226520806154	0.616833221236819	NS	0.548404959771545	0.360182387203887	NS	0.309587262586809	1.03243576404255	NS	0.085	NS	0.0735	NS	0.131
22	BRSK2	1	Mutation	UCS-91.2.1.P.2.35.0.4.4.1	UCS	91	2	1	P	2	35	0	4	4	1	Risky	0	3	1	Apoptosis	TMB	Underexpression	6	3	2	2	8	0	0	0	1	22	0.419295975983676	0.652287634653364	NS	0.432226520806154	0.616833221236819	NS	0.548404959771545	0.360182387203887	NS	0.309587262586809	1.03243576404255	NS	0.0471	Risky	0.0171	Risky	0.411
13	BRCC3	1	Mutation	UCS-90.2.1.P.1.0.0.4.4.1	UCS	90	2	1	P	1	0	0	4	4	1	Meaningless	0	0	4	Pyroptosis	TMB	Unchanged	6	3	2	1	0	0	0	0	1	13	0.618256092772776	0.248326245697935	NS	0.627510442539632	0.235451930906652	NS	0.360105801915796	0.837524235748897	NS	0.75162267236658	0.100172544271502	NS	0.195	NS	0.291	NS	0.333
15	(ADRM1 + APLNR + CKAP4 + MAPRE1 + MSI2 + NGB + ODC1 + PMAIP1 + PPP2R2B + RCC2 + STAU1 + STK17B + TET1 + TRPM8 + TTK + TXNDC9 + UBASH3B)	17	Mutation	UCS-9.2.1.P.3.0.0.4.4.2	UCS	9	2	1	P	3	0	0	4	4	2	Meaningless	0	0	4	Apoptosis/Autophagy	TMB	Overexpression	6	3	2	2	0	0	0	0	2	15	0.98121622274041	0.000554326933458628	NS	0.964789371529711	0.00194872025911797	NS	NS	NS	NS	0.628543195431588	0.234041473009815	NS	0.391	NS	0.429	NS	0.22
17	BDNF	1	Mutation	UCS-89.2.1.P.3.0.0.4.4.4	UCS	89	2	1	P	3	0	0	4	4	4	Meaningless	0	0	4	Anoikis/Apoptosis/Autophagy/Necrosis	TMB	Overexpression	6	3	2	2	0	0	0	0	4	17	0.419295975983676	0.652287634653364	NS	0.432226520806154	0.616833221236819	NS	0.548404959771545	0.360182387203887	NS	0.309587262586809	1.03243576404255	NS	0.234	NS	0.423	NS	0.453
16	ATP7B	1	Mutation	UCS-88.2.1.P.2.0.0.4.4.3	UCS	88	2	1	P	2	0	0	4	4	3	Meaningless	0	0	4	Apoptosis/Autophagy/Cuproptosis	TMB	Underexpression	6	3	2	2	0	0	0	0	3	16	0.419295975983676	0.652287634653364	NS	0.432226520806154	0.616833221236819	NS	0.548404959771545	0.360182387203887	NS	0.309587262586809	1.03243576404255	NS	0.242	NS	0.292	NS	0.45
18	ATM	1	Mutation	UCS-87.2.1.P.2.0.0.4.4.5	UCS	87	2	1	P	2	0	0	4	4	5	Meaningless	0	0	4	Apoptosis/Autophagy/Cellular senescence/Ferroptosis/Mitotic catastrophe	TMB	Underexpression	6	3	2	2	0	0	0	0	5	18	0.780829469540472	0.0774165272778124	NS	0.822274167343678	0.0504545701632798	NS	0.548404959771545	0.360182387203887	NS	0.675946453525661	0.174724758890835	NS	0.229	NS	0.215	NS	0.176
17	ATF6	1	Mutation	UCS-86.2.1.P.1.0.0.4.4.5	UCS	86	2	1	P	1	0	0	4	4	5	Meaningless	0	0	4	Apoptosis/Autophagy/Cellular senescence/Ferroptosis/Pyroptosis	TMB	Unchanged	6	3	2	1	0	0	0	0	5	17	0.419295975983676	0.652287634653364	NS	0.432226520806154	0.616833221236819	NS	0.548404959771545	0.360182387203887	NS	0.309587262586809	1.03243576404255	NS	0.524	NS	0.387	NS	0.304
17	ATF3	1	Mutation	UCS-85.2.1.P.2.0.0.4.4.4	UCS	85	2	1	P	2	0	0	4	4	4	Meaningless	0	0	4	Apoptosis/Autophagy/Ferroptosis/Necrosis	TMB	Underexpression	6	3	2	2	0	0	0	0	4	17	0.419295975983676	0.652287634653364	NS	0.432226520806154	0.616833221236819	NS	0.548404959771545	0.360182387203887	NS	0.309587262586809	1.03243576404255	NS	0.169	NS	0.219	NS	0.204
14	ANLN	1	Mutation	UCS-84.2.1.P.3.0.0.4.4.1	UCS	84	2	1	P	3	0	0	4	4	1	Meaningless	0	0	4	Pyroptosis	TMB	Overexpression	6	3	2	2	0	0	0	0	1	14	0.780829469540472	0.0774165272778124	NS	0.822274167343678	0.0504545701632798	NS	0.548404959771545	0.360182387203887	NS	0.675946453525661	0.174724758890835	NS	0.936	NS	0.457	NS	0.471
17	ALOX5	1	Mutation	UCS-83.2.1.P.2.0.0.4.4.4	UCS	83	2	1	P	2	0	0	4	4	4	Meaningless	0	0	4	Apoptosis/Autophagy/Ferroptosis/Pyroptosis	TMB	Underexpression	6	3	2	2	0	0	0	0	4	17	0.419295975983676	0.652287634653364	NS	0.432226520806154	0.616833221236819	NS	0.548404959771545	0.360182387203887	NS	0.309587262586809	1.03243576404255	NS	0.749	NS	0.213	NS	0.912
17	AFF3	1	Mutation	UCS-82.2.1.P.2.20.0.4.4.1	UCS	82	2	1	P	2	20	0	4	4	1	Protective	1	0	3	Necrosis	TMB	Underexpression	6	3	2	2	3	0	0	0	1	17	0.682765362037615	0.167029533285605	NS	0.643749970327041	0.213871200091348	NS	0.548404959771545	0.360182387203887	NS	0.973936545789961	0.00106742737673253	NS	0.203	NS	0.243	NS	0.0338
17	ADAM17	1	Mutation	UCS-81.2.1.P.3.0.0.4.4.4	UCS	81	2	1	P	3	0	0	4	4	4	Meaningless	0	0	4	Apoptosis/Autophagy/Efferocytosis/Necrosis	TMB	Overexpression	6	3	2	2	0	0	0	0	4	17	0.829948223876049	0.0461252823306538	NS	0.801922159866184	0.0629308636585362	NS	0.548404959771545	0.360182387203887	NS	0.706220543289977	0.142081380950937	NS	0.955	NS	0.769	NS	0.207
17	ABL1	1	Mutation	UCS-80.2.1.P.2.0.0.4.4.4	UCS	80	2	1	P	2	0	0	4	4	4	Meaningless	0	0	4	Apoptosis/Autophagy/Cellular senescence/Pyroptosis	TMB	Underexpression	6	3	2	2	0	0	0	0	4	17	0.419295975983676	0.652287634653364	NS	0.432226520806154	0.616833221236819	NS	0.548404959771545	0.360182387203887	NS	0.309587262586809	1.03243576404255	NS	0.519	NS	0.647	NS	0.635
14	(ADRA1B + ARFGEF2 + ARHGEF12 + ASPN + BMP10 + BPI + CACNA1C + CLEC4A + NFATC4 + NLRP12 + NPHP1 + POMC + SETD4 + SLC27A1 + SNAP23)	15	Mutation	UCS-8.2.1.P.2.0.0.4.4.1	UCS	8	2	1	P	2	0	0	4	4	1	Meaningless	0	0	4	Necrosis	TMB	Underexpression	6	3	2	2	0	0	0	0	1	14	0.780829469540472	0.0774165272778124	NS	0.822274167343678	0.0504545701632798	NS	NS	NS	NS	0.675946453525661	0.174724758890835	NS	0.922	NS	0.709	NS	0.748
19	ABCB4	1	Mutation	UCS-79.2.1.P.3.64.0.4.4.1	UCS	79	2	1	P	3	64	0	4	4	1	Protective	2	0	2	Apoptosis	TMB	Overexpression	6	3	2	2	5	0	0	0	1	19	0.419295975983676	0.652287634653364	NS	0.432226520806154	0.616833221236819	NS	0.548404959771545	0.360182387203887	NS	0.309587262586809	1.03243576404255	NS	0.0328	Protective	0.0333	Protective	0.828
17	ABCB1	1	Mutation	UCS-78.2.1.P.2.0.0.4.4.4	UCS	78	2	1	P	2	0	0	4	4	4	Meaningless	0	0	4	Apoptosis/Autophagy/Mitotic catastrophe/Necrosis	TMB	Underexpression	6	3	2	2	0	0	0	0	4	17	0.658453698231411	0.195407379671803	NS	0.677241465998268	0.173247689684135	NS	0.787711230723396	0.0725138117714489	NS	0.438943888671031	0.599041715784193	NS	0.796	NS	0.561	NS	0.345
16	ABCA1	1	Mutation	UCS-77.2.1.P.2.0.0.4.4.3	UCS	77	2	1	P	2	0	0	4	4	3	Meaningless	0	0	4	Apoptosis/Autophagy/Efferocytosis	TMB	Underexpression	6	3	2	2	0	0	0	0	3	16	0.419295975983676	0.652287634653364	NS	0.432226520806154	0.616833221236819	NS	0.548404959771545	0.360182387203887	NS	0.309587262586809	1.03243576404255	NS	0.374	NS	0.558	NS	0.761
17	(TSPYL5 + VENTX)	2	Mutation	UCS-76.2.1.P.2.62.0.4.4.1	UCS	76	2	1	P	2	62	0	4	4	1	Protective	1	0	3	Apoptosis	TMB	Underexpression	6	3	2	2	3	0	0	0	1	17	NS	NS	NS	NS	NS	NS	NS	NS	NS	NS	NS	NS	0.0711	NS	0.00558	Protective	0.335
15	(STAG1 + STAG2 + WEE1)	3	Mutation	UCS-75.2.1.P.2.0.0.4.4.2	UCS	75	2	1	P	2	0	0	4	4	2	Meaningless	0	0	4	Apoptosis/Mitotic catastrophe	TMB	Underexpression	6	3	2	2	0	0	0	0	2	15	NS	NS	NS	NS	NS	NS	NS	NS	NS	NS	NS	NS	0.826	NS	0.549	NS	0.578
16	(NOX1 + PRKCB + PRNP + SLC11A2)	4	Mutation	UCS-74.2.1.P.2.0.0.4.4.3	UCS	74	2	1	P	2	0	0	4	4	3	Meaningless	0	0	4	Apoptosis/Autophagy/Ferroptosis	TMB	Underexpression	6	3	2	2	0	0	0	0	3	16	0.780829469540472	0.0774165272778124	NS	0.822274167343678	0.0504545701632798	NS	NS	NS	NS	0.675946453525661	0.174724758890835	NS	0.954	NS	0.8	NS	0.5
17	(NCAPG + PEG10)	2	Mutation	UCS-73.2.1.P.3.20.0.4.4.1	UCS	73	2	1	P	3	20	0	4	4	1	Protective	1	0	3	Apoptosis	TMB	Overexpression	6	3	2	2	3	0	0	0	1	17	NS	NS	NS	NS	NS	NS	NS	NS	NS	NS	NS	NS	0.743	NS	0.954	NS	0.0114
16	(METAP2 + NT5C1A + TCEA3)	3	Mutation	UCS-72.2.1.P.1.20.0.4.4.1	UCS	72	2	1	P	1	20	0	4	4	1	Protective	1	0	3	Apoptosis	TMB	Unchanged	6	3	2	1	3	0	0	0	1	16	NS	NS	NS	NS	NS	NS	NS	NS	NS	NS	NS	NS	0.246	NS	0.322	NS	0.00753
16	(MAPK9 + TFE3)	2	Mutation	UCS-71.2.1.P.2.0.0.4.4.3	UCS	71	2	1	P	2	0	0	4	4	3	Meaningless	0	0	4	Apoptosis/Autophagy/Cellular senescence	TMB	Underexpression	6	3	2	2	0	0	0	0	3	16	NS	NS	NS	NS	NS	NS	NS	NS	NS	NS	NS	NS	0.522	NS	0.748	NS	0.67
15	(LETMD1 + NEK7 + VTN)	3	Mutation	UCS-70.2.1.P.2.0.0.4.4.2	UCS	70	2	1	P	2	0	0	4	4	2	Meaningless	0	0	4	Apoptosis/Pyroptosis	TMB	Underexpression	6	3	2	2	0	0	0	0	2	15	NS	NS	NS	NS	NS	NS	NS	NS	NS	NS	NS	NS	0.6	NS	0.771	NS	0.0548
14	(ACSL4 + ARHGAP6 + CEP290 + CRIM1 + KDM5C + METTL17 + NSUN2 + PCDH20 + PCDHB14)	9	Mutation	UCS-7.2.1.P.2.0.0.4.4.1	UCS	7	2	1	P	2	0	0	4	4	1	Meaningless	0	0	4	Ferroptosis	TMB	Underexpression	6	3	2	2	0	0	0	0	1	14	NS	NS	NS	NS	NS	NS	NS	NS	NS	NS	NS	NS	0.971	NS	0.971	NS	0.871
15	(KDM3B + SGK2)	2	Mutation	UCS-69.2.1.P.2.0.0.4.4.2	UCS	69	2	1	P	2	0	0	4	4	2	Meaningless	0	0	4	Autophagy/Ferroptosis	TMB	Underexpression	6	3	2	2	0	0	0	0	2	15	NS	NS	NS	NS	NS	NS	NS	NS	NS	NS	NS	NS	0.967	NS	0.873	NS	0.647
15	(ITGA4 + PLK4)	2	Mutation	UCS-68.2.1.P.3.0.0.4.4.2	UCS	68	2	1	P	3	0	0	4	4	2	Meaningless	0	0	4	Anoikis/Apoptosis	TMB	Overexpression	6	3	2	2	0	0	0	0	2	15	NS	NS	NS	NS	NS	NS	NS	NS	NS	NS	NS	NS	0.461	NS	0.48	NS	0.286
14	(IL1RAP + ITGA8 + TMEM43 + TNC)	4	Mutation	UCS-67.2.1.P.2.0.0.4.4.1	UCS	67	2	1	P	2	0	0	4	4	1	Meaningless	0	0	4	Anoikis	TMB	Underexpression	6	3	2	2	0	0	0	0	1	14	NS	NS	NS	NS	NS	NS	NS	NS	NS	NS	NS	NS	0.834	NS	0.749	NS	0.834
18	(HSP90B1 + RACGAP1)	2	Mutation	UCS-66.2.1.P.3.20.0.4.4.2	UCS	66	2	1	P	3	20	0	4	4	2	Protective	1	0	3	Apoptosis/Autophagy	TMB	Overexpression	6	3	2	2	3	0	0	0	2	18	NS	NS	NS	NS	NS	NS	NS	NS	NS	NS	NS	NS	0.421	NS	0.492	NS	0.00551
15	(HELLS + IDH2 + UCHL5)	3	Mutation	UCS-65.2.1.P.3.0.0.4.4.2	UCS	65	2	1	P	3	0	0	4	4	2	Meaningless	0	0	4	Apoptosis/Ferroptosis	TMB	Overexpression	6	3	2	2	0	0	0	0	2	15	NS	NS	NS	NS	NS	NS	NS	NS	NS	NS	NS	NS	0.169	NS	0.306	NS	0.902
16	(HAS2 + IL1A)	2	Mutation	UCS-64.2.1.P.3.0.0.4.4.3	UCS	64	2	1	P	3	0	0	4	4	3	Meaningless	0	0	4	Apoptosis/Cellular senescence/Necrosis	TMB	Overexpression	6	3	2	2	0	0	0	0	3	16	NS	NS	NS	NS	NS	NS	NS	NS	NS	NS	NS	NS	0.794	NS	0.95	NS	0.802
15	(GZMB + KIF23)	2	Mutation	UCS-63.2.1.P.3.0.0.4.4.2	UCS	63	2	1	P	3	0	0	4	4	2	Meaningless	0	0	4	Apoptosis/Pyroptosis	TMB	Overexpression	6	3	2	2	0	0	0	0	2	15	NS	NS	NS	NS	NS	NS	NS	NS	NS	NS	NS	NS	0.547	NS	0.346	NS	0.836
16	(GSDMC + NLRP7 + TIFA)	3	Mutation	UCS-62.2.1.P.3.0.0.4.4.3	UCS	62	2	1	P	3	0	0	4	4	3	Meaningless	0	0	4	Apoptosis/Pyroptosis/Necrosis	TMB	Overexpression	6	3	2	2	0	0	0	0	3	16	NS	NS	NS	NS	NS	NS	NS	NS	NS	NS	NS	NS	0.501	NS	0.346	NS	0.377
14	(GOT1 + POLQ)	2	Mutation	UCS-61.2.1.P.3.0.0.4.4.1	UCS	61	2	1	P	3	0	0	4	4	1	Meaningless	0	0	4	Ferroptosis	TMB	Overexpression	6	3	2	2	0	0	0	0	1	14	0.75379625725756	0.09836857840922	NS	0.790657248587167	0.0704675445221303	NS	NS	NS	NS	0.736538889238975	0.113192052779462	NS	0.493	NS	0.69	NS	0.129
16	(GLI2 + SATB1)	2	Mutation	UCS-60.2.1.P.2.0.0.4.4.3	UCS	60	2	1	P	2	0	0	4	4	3	Meaningless	0	0	4	Anoikis/Apoptosis/Cellular senescence	TMB	Underexpression	6	3	2	2	0	0	0	0	3	16	NS	NS	NS	NS	NS	NS	NS	NS	NS	NS	NS	NS	0.212	NS	0.232	NS	0.498
15	(ACE + EDAR + HMMR + MUC4 + NRAS + TNFRSF21)	6	Mutation	UCS-6.2.1.P.3.0.0.4.4.2	UCS	6	2	1	P	3	0	0	4	4	2	Meaningless	0	0	4	Apoptosis/Necrosis	TMB	Overexpression	6	3	2	2	0	0	0	0	2	15	0.829948223876049	0.0461252823306538	NS	0.801922159866184	0.0629308636585362	NS	NS	NS	NS	0.706220543289977	0.142081380950937	NS	0.864	NS	0.669	NS	0.383
15	(GBP2 + GBP3)	2	Mutation	UCS-59.2.1.P.2.0.0.4.4.2	UCS	59	2	1	P	2	0	0	4	4	2	Meaningless	0	0	4	Pyroptosis/Necrosis	TMB	Underexpression	6	3	2	2	0	0	0	0	2	15	NS	NS	NS	NS	NS	NS	NS	NS	NS	NS	NS	NS	0.992	NS	0.387	NS	0.416
15	(GATA4 + ILF3 + OPA1)	3	Mutation	UCS-58.2.1.P.1.0.0.4.4.3	UCS	58	2	1	P	1	0	0	4	4	3	Meaningless	0	0	4	Apoptosis/Autophagy/Cellular senescence	TMB	Unchanged	6	3	2	1	0	0	0	0	3	15	0.974280817675854	0.00103940463757111	NS	0.309307499858354	1.03363045936424	NS	NS	NS	NS	0.17412569583989	1.84706021836332	NS	0.308	NS	0.211	NS	0.556
14	(ABCC4 + ACTL6A + ANP32A + ARL11 + ATAD2 + ATAD5 + BCL10 + BCL11B + CCR3 + CCR8 + CD48 + CD80 + CDC6 + CENPE + CEP55 + CIAPIN1 + CLEC5A + DDB1 + DDX54 + DIAPH3 + DLGAP5 + DLX5 + DMBT1 + FANCI + FSTL5 + GAS2 + GDF9 + GMPS + GNAS + HSPH1 + IQGAP2 + KDM5B + KIF11 + KIF20A + LYN + MAEL + MAGEA4 + MATN3 + MCM6 + NAA15 + NCL + NEK2 + NLRP11 + NTS + OCLN + PCSK6 + PHF6 + PIWIL1 + PLA2G7 + POMP + POU2F3 …	83	Mutation	UCS-5.2.1.P.3.0.0.4.4.1	UCS	5	2	1	P	3	0	0	4	4	1	Meaningless	0	0	4	Apoptosis	TMB	Overexpression	6	3	2	2	0	0	0	0	1	14	0.108627546307303	2.574075539487	NS	0.0998652396387408	2.70769425605707	NS	0.410124350537871	0.678440208830561	NS	0.226646828511881	1.46178181199412	NS	0.515	NS	0.505	NS	0.723
16	(EDA2R + ITGAV)	2	Mutation	UCS-46.2.1.P.2.0.0.4.4.3	UCS	46	2	1	P	2	0	0	4	4	3	Meaningless	0	0	4	Anoikis/Apoptosis/Necrosis	TMB	Underexpression	6	3	2	2	0	0	0	0	3	16	NS	NS	NS	NS	NS	NS	NS	NS	NS	NS	NS	NS	0.726	NS	0.958	NS	0.969
16	(DSC1 + TLK2)	2	Mutation	UCS-45.2.1.P.1.20.0.4.4.1	UCS	45	2	1	P	1	20	0	4	4	1	Protective	1	0	3	Autophagy	TMB	Unchanged	6	3	2	1	3	0	0	0	1	16	0.0687489443375686	3.31264048929079	NS	0.0967899710116911	2.75765578643919	NS	0.220427643105897	1.50158501080241	NS	0.0908587497963382	2.85909241768282	NS	0.0819	NS	0.113	NS	0.0368
16	(DRD2 + SGK1)	2	Mutation	UCS-44.2.1.P.2.0.0.4.4.3	UCS	44	2	1	P	2	0	0	4	4	3	Meaningless	0	0	4	Apoptosis/Autophagy/Pyroptosis	TMB	Underexpression	6	3	2	2	0	0	0	0	3	16	NS	NS	NS	NS	NS	NS	NS	NS	NS	NS	NS	NS	0.403	NS	0.56	NS	0.776
16	(DKK1 + SND1)	2	Mutation	UCS-43.2.1.P.3.0.0.4.4.3	UCS	43	2	1	P	3	0	0	4	4	3	Meaningless	0	0	4	Apoptosis/Cellular senescence/Ferroptosis	TMB	Overexpression	6	3	2	2	0	0	0	0	3	16	NS	NS	NS	NS	NS	NS	NS	NS	NS	NS	NS	NS	0.337	NS	0.222	NS	0.671
17	(CTSD + NUP62)	2	Mutation	UCS-42.2.1.P.3.0.0.4.4.4	UCS	42	2	1	P	3	0	0	4	4	4	Meaningless	0	0	4	Apoptosis/Autophagy/Cellular senescence/Necrosis	TMB	Overexpression	6	3	2	2	0	0	0	0	4	17	NS	NS	NS	NS	NS	NS	NS	NS	NS	NS	NS	NS	0.839	NS	0.433	NS	0.929
15	(CTNND1 + ITGA2 + LAMA3 + ZBTB7A)	4	Mutation	UCS-41.2.1.P.2.0.0.4.4.2	UCS	41	2	1	P	2	0	0	4	4	2	Meaningless	0	0	4	Anoikis/Apoptosis	TMB	Underexpression	6	3	2	2	0	0	0	0	2	15	NS	NS	NS	NS	NS	NS	NS	NS	NS	NS	NS	NS	0.746	NS	0.399	NS	0.864
14	(COL13A1 + IRF6 + MEGF11 + MGAT5)	4	Mutation	UCS-40.2.1.P.3.0.0.4.4.1	UCS	40	2	1	P	3	0	0	4	4	1	Meaningless	0	0	4	Anoikis	TMB	Overexpression	6	3	2	2	0	0	0	0	1	14	NS	NS	NS	NS	NS	NS	NS	NS	NS	NS	NS	NS	0.883	NS	0.993	NS	0.377
20	(ABCC2 + CMTM5 + PIWIL4)	3	Mutation	UCS-4.2.1.P.2.26.0.4.4.1	UCS	4	2	1	P	2	26	0	4	4	1	Protective	2	0	2	Apoptosis	TMB	Underexpression	6	3	2	2	6	0	0	0	1	20	0.996545043115424	1.87502842327731e-05	NS	0.988768299702209	0.000198170761219	NS	0.303094713761682	1.06052834014947	NS	0.766661591589295	0.0880572895130547	NS	0.203	NS	0.263	NS	0.00303
15	(CNR2 + EIF2AK2 + UXT + XPO1)	4	Mutation	UCS-39.2.1.P.1.0.0.4.4.3	UCS	39	2	1	P	1	0	0	4	4	3	Meaningless	0	0	4	Apoptosis/Autophagy/Necrosis	TMB	Unchanged	6	3	2	1	0	0	0	0	3	15	NS	NS	NS	NS	NS	NS	NS	NS	NS	NS	NS	NS	0.335	NS	0.176	NS	0.215
16	(CDK6 + SIX1)	2	Mutation	UCS-38.2.1.P.3.0.0.4.4.3	UCS	38	2	1	P	3	0	0	4	4	3	Meaningless	0	0	4	Apoptosis/Autophagy/Cellular senescence	TMB	Overexpression	6	3	2	2	0	0	0	0	3	16	NS	NS	NS	NS	NS	NS	NS	NS	NS	NS	NS	NS	0.442	NS	0.552	NS	0.453
16	(CDH11 + RAG1 + SIRPG + TEC + TNFRSF11A)	5	Mutation	UCS-37.2.1.P.1.7.0.4.4.1	UCS	37	2	1	P	1	7	0	4	4	1	Protective	1	0	3	Necrosis	TMB	Unchanged	6	3	2	1	3	0	0	0	1	16	NS	NS	NS	NS	NS	NS	NS	NS	NS	NS	NS	NS	0.277	NS	0.167	NS	0.519
14	(CDC73 + TOP2B)	2	Mutation	UCS-36.2.1.P.1.0.0.4.4.2	UCS	36	2	1	P	1	0	0	4	4	2	Meaningless	0	0	4	Apoptosis/Cellular senescence	TMB	Unchanged	6	3	2	1	0	0	0	0	2	14	NS	NS	NS	NS	NS	NS	NS	NS	NS	NS	NS	NS	0.262	NS	0.199	NS	0.61
15	(CD84 + MAP4K3 + SLC2A4)	3	Mutation	UCS-35.2.1.P.2.0.0.4.4.2	UCS	35	2	1	P	2	0	0	4	4	2	Meaningless	0	0	4	Autophagy/Necrosis	TMB	Underexpression	6	3	2	2	0	0	0	0	2	15	NS	NS	NS	NS	NS	NS	NS	NS	NS	NS	NS	NS	0.756	NS	0.96	NS	0.682
17	(CD40LG + CFLAR + RIPK3)	3	Mutation	UCS-34.2.1.P.2.0.0.4.4.4	UCS	34	2	1	P	2	0	0	4	4	4	Meaningless	0	0	4	Apoptosis/Autophagy/Necroptosis/Necrosis	TMB	Underexpression	6	3	2	2	0	0	0	0	4	17	NS	NS	NS	NS	NS	NS	NS	NS	NS	NS	NS	NS	0.434	NS	0.14	NS	0.964
16	(CD2AP + FANK1 + RPL34)	3	Mutation	UCS-33.2.1.P.1.11.0.4.4.1	UCS	33	2	1	P	1	11	0	4	4	1	Risky	0	1	3	Apoptosis	TMB	Unchanged	6	3	2	1	3	0	0	0	1	16	NS	NS	NS	NS	NS	NS	NS	NS	NS	NS	NS	NS	0.319	NS	0.515	NS	0.00405
20	(CD163 + IFNA2 + IFNA7 + IL1R2 + TRIM37)	5	Mutation	UCS-32.2.1.P.1.69.0.4.4.2	UCS	32	2	1	P	1	69	0	4	4	2	Protective	2	0	2	Apoptosis/Necrosis	TMB	Unchanged	6	3	2	1	6	0	0	0	2	20	0.916332706004228	0.0110364101534184	NS	0.894929803761971	0.0174421912895532	NS	NS	NS	NS	0.811545156109083	0.0568503686170949	NS	0.0785	NS	0.0482	Protective	0.233
17	(CAPN13 + CAPN9)	2	Mutation	UCS-31.2.1.P.3.11.0.4.4.1	UCS	31	2	1	P	3	11	0	4	4	1	Risky	0	1	3	Apoptosis	TMB	Overexpression	6	3	2	2	3	0	0	0	1	17	0.780829469540472	0.0774165272778124	NS	0.822274167343678	0.0504545701632798	NS	NS	NS	NS	0.675946453525661	0.174724758890835	NS	0.816	NS	0.707	NS	0.0044
18	(CALCOCO2 + PLCE1)	2	Mutation	UCS-30.2.1.P.2.20.0.4.4.2	UCS	30	2	1	P	2	20	0	4	4	2	Protective	1	0	3	Apoptosis/Autophagy	TMB	Underexpression	6	3	2	2	3	0	0	0	2	18	NS	NS	NS	NS	NS	NS	NS	NS	NS	NS	NS	NS	0.477	NS	0.463	NS	0.0104
24	(ABCB5 + ABCG2 + ACTB + ADAM15 + AKTIP + ANAPC2 + ANKRD49 + APOB + APPBP2 + ARAF + ARAP1 + ARG1 + ARHGAP26 + ARHGAP31 + AZGP1 + BAZ2B + BRD8 + CACUL1 + CAST + CAV2 + CBLB + CHD1 + CLEC14A + COBLL1 + COL6A3 + DDX43 + DIDO1 + DNAJB9 + DPF2 + DTNA + DUSP16 + EGF + EHMT1 + EIF3F + EMILIN2 + ENOX2 + EP400 + FBLN5 + FBXW11 + FEM1B + FGF14 + FGG + FOXF1 + FOXP2 + FSHR + GC + GLE1 + GLIS3 + GNLY + GULP1 …	137	Mutation	UCS-3.2.1.P.2.0.4.1.4.1	UCS	3	2	1	P	2	0	4	1	4	1	Meaningless	0	0	4	Apoptosis	TMB	Underexpression	6	3	2	2	0	3	7	0	1	24	0.368026473276451	0.810317246570868	NS	0.334382804994186	0.931849459077655	NS	0.999624641702508	2.21315560725504e-07	NS	0.0363149980565441	4.38225147786017	MT	0.873	NS	0.735	NS	0.328
14	(C9 + FERMT1)	2	Mutation	UCS-29.2.1.P.1.0.0.4.4.2	UCS	29	2	1	P	1	0	0	4	4	2	Meaningless	0	0	4	Apoptosis/Necroptosis	TMB	Unchanged	6	3	2	1	0	0	0	0	2	14	NS	NS	NS	NS	NS	NS	NS	NS	NS	NS	NS	NS	0.5	NS	0.732	NS	0.293
15	(C7 + ZFP91)	2	Mutation	UCS-28.2.1.P.2.0.0.4.4.2	UCS	28	2	1	P	2	0	0	4	4	2	Meaningless	0	0	4	Apoptosis/Necroptosis	TMB	Underexpression	6	3	2	2	0	0	0	0	2	15	0.780829469540472	0.0774165272778124	NS	0.822274167343678	0.0504545701632798	NS	NS	NS	NS	0.675946453525661	0.174724758890835	NS	0.694	NS	0.855	NS	0.533
23	(BMPR2 + FOXP1 + JAK2 + KIT + LTBP1 + NOS3 + PTPN22)	7	Mutation	UCS-27.2.1.P.2.0.0.1.4.3	UCS	27	2	1	P	2	0	0	1	4	3	Meaningless	0	0	4	Apoptosis/Autophagy/Necrosis	TMB	Underexpression	6	3	2	2	0	0	7	0	3	23	NS	NS	NS	NS	NS	NS	NS	NS	NS	NS	NS	NS	0.697	NS	0.367	NS	0.863
14	(BMPR1A + UBN1)	2	Mutation	UCS-26.2.1.P.2.0.0.4.4.1	UCS	26	2	1	P	2	0	0	4	4	1	Meaningless	0	0	4	Cellular senescence	TMB	Underexpression	6	3	2	2	0	0	0	0	1	14	NS	NS	NS	NS	NS	NS	NS	NS	NS	NS	NS	NS	0.701	NS	0.6	NS	0.788
18	(BDH2 + HDAC6)	2	Mutation	UCS-25.2.1.P.2.11.0.4.4.2	UCS	25	2	1	P	2	11	0	4	4	2	Risky	0	1	3	Apoptosis/Autophagy	TMB	Underexpression	6	3	2	2	3	0	0	0	2	18	0.412653418896244	0.671142913763721	NS	0.42500766046458	0.636426837904413	NS	0.548404959771545	0.360182387203887	NS	0.296444811206673	1.09011914722579	NS	0.468	NS	0.574	NS	0.00771
15	(BCL6 + ETV6 + HEPACAM + ITPR2 + MAP2K4 + MAPK10 + SPRY1 + UBE3A + ZMAT3)	9	Mutation	UCS-24.2.1.P.2.0.0.4.4.2	UCS	24	2	1	P	2	0	0	4	4	2	Meaningless	0	0	4	Apoptosis/Cellular senescence	TMB	Underexpression	6	3	2	2	0	0	0	0	2	15	0.277651746163898	1.17854822592217	NS	0.285730359462028	1.13963077815867	NS	0.410124350537871	0.678440208830561	NS	0.150965284324527	2.06247006983281	NS	0.604	NS	0.789	NS	0.959
13	(BCAR3 + SEMA5A)	2	Mutation	UCS-23.2.1.P.1.0.0.4.4.1	UCS	23	2	1	P	1	0	0	4	4	1	Meaningless	0	0	4	Ferroptosis	TMB	Unchanged	6	3	2	1	0	0	0	0	1	13	0.177037148686204	1.82232185258885	NS	0.19283893871188	1.69579408644362	NS	0.353557096052391	0.860649147424286	NS	0.135443766234659	2.22897394983061	NS	0.791	NS	0.723	NS	0.822
13	ZNF277	1	Mutation	UCS-212.2.1.P.1.0.0.4.4.1	UCS	212	2	1	P	1	0	0	4	4	1	Meaningless	0	0	4	Cellular senescence	TMB	Unchanged	6	3	2	1	0	0	0	0	1	13	0.419295975983676	0.652287634653364	NS	0.432226520806154	0.616833221236819	NS	0.548404959771545	0.360182387203887	NS	0.309587262586809	1.03243576404255	NS	0.757	NS	0.513	NS	0.772
16	YTHDC2	1	Mutation	UCS-211.2.1.P.2.0.0.4.4.3	UCS	211	2	1	P	2	0	0	4	4	3	Meaningless	0	0	4	Apoptosis/Ferroptosis/Necrosis	TMB	Underexpression	6	3	2	2	0	0	0	0	3	16	0.851536737048611	0.0350281250828936	NS	0.825164948608006	0.0487998449120733	NS	0.548404959771545	0.360182387203887	NS	0.644593559216033	0.212784604910164	NS	0.394	NS	0.539	NS	0.589
17	XIAP	1	Mutation	UCS-210.2.1.P.1.0.0.4.4.5	UCS	210	2	1	P	1	0	0	4	4	5	Meaningless	0	0	4	Anoikis/Apoptosis/Autophagy/Necroptosis/Necrosis	TMB	Unchanged	6	3	2	1	0	0	0	0	5	17	0.419295975983676	0.652287634653364	NS	0.432226520806154	0.616833221236819	NS	0.548404959771545	0.360182387203887	NS	0.309587262586809	1.03243576404255	NS	0.321	NS	0.363	NS	0.577
13	(ATP6V1C1 + DGAT1 + GFRA1 + KCMF1 + WDR41)	5	Mutation	UCS-21.2.1.P.1.0.0.4.4.1	UCS	21	2	1	P	1	0	0	4	4	1	Meaningless	0	0	4	Autophagy	TMB	Unchanged	6	3	2	1	0	0	0	0	1	13	NS	NS	NS	NS	NS	NS	NS	NS	NS	NS	NS	NS	0.354	NS	0.365	NS	0.99
19	UTP14A	1	Mutation	UCS-209.2.1.P.3.31.0.4.4.1	UCS	209	2	1	P	3	31	0	4	4	1	Risky	0	2	2	Apoptosis	TMB	Overexpression	6	3	2	2	5	0	0	0	1	19	0.419295975983676	0.652287634653364	NS	0.432226520806154	0.616833221236819	NS	0.548404959771545	0.360182387203887	NS	0.309587262586809	1.03243576404255	NS	0.049	Risky	0.0193	Risky	0.728
19	TXN	1	Mutation	UCS-208.2.1.P.3.1.0.4.4.4	UCS	208	2	1	P	3	1	0	4	4	4	Risky	0	1	3	Apoptosis/Autophagy/Necroptosis/Oxeiptosis	TMB	Overexpression	6	3	2	2	2	0	0	0	4	19	0.419295975983676	0.652287634653364	NS	0.432226520806154	0.616833221236819	NS	0.548404959771545	0.360182387203887	NS	0.309587262586809	1.03243576404255	NS	0.0388	Risky	0.053	NS	0.199
14	TSG101	1	Mutation	UCS-207.2.1.P.1.0.0.4.4.2	UCS	207	2	1	P	1	0	0	4	4	2	Meaningless	0	0	4	Anoikis/Apoptosis	TMB	Unchanged	6	3	2	1	0	0	0	0	2	14	0.937947412902159	0.00606061466126895	NS	0.918202251960769	0.0105469850638499	NS	0.548404959771545	0.360182387203887	NS	0.915296223905831	0.0113125848592601	NS	0.647	NS	0.841	NS	0.2
16	TRIM50	1	Mutation	UCS-206.2.1.P.1.62.0.4.4.1	UCS	206	2	1	P	1	62	0	4	4	1	Protective	1	0	3	Autophagy	TMB	Unchanged	6	3	2	1	3	0	0	0	1	16	0.419295975983676	0.652287634653364	NS	0.432226520806154	0.616833221236819	NS	0.548404959771545	0.360182387203887	NS	0.309587262586809	1.03243576404255	NS	0.0666	NS	0.0446	Protective	0.994
20	TRIM31	1	Mutation	UCS-205.2.1.P.3.7.0.4.4.4	UCS	205	2	1	P	3	7	0	4	4	4	Protective	1	0	3	Anoikis/Apoptosis/Pyroptosis/Necrosis	TMB	Overexpression	6	3	2	2	3	0	0	0	4	20	0.419295975983676	0.652287634653364	NS	0.432226520806154	0.616833221236819	NS	0.548404959771545	0.360182387203887	NS	0.309587262586809	1.03243576404255	NS	0.305	NS	0.131	NS	0.703
23	TPD52	1	Mutation	UCS-204.2.1.P.3.35.0.4.4.2	UCS	204	2	1	P	3	35	0	4	4	2	Risky	0	3	1	Apoptosis/Autophagy	TMB	Overexpression	6	3	2	2	8	0	0	0	2	23	0.419295975983676	0.652287634653364	NS	0.432226520806154	0.616833221236819	NS	0.548404959771545	0.360182387203887	NS	0.309587262586809	1.03243576404255	NS	0.0424	Risky	0.0459	Risky	0.306
17	TNFRSF11B	1	Mutation	UCS-203.2.1.P.2.0.0.4.4.4	UCS	203	2	1	P	2	0	0	4	4	4	Meaningless	0	0	4	Apoptosis/Autophagy/Pyroptosis/Necrosis	TMB	Underexpression	6	3	2	2	0	0	0	0	4	17	0.419295975983676	0.652287634653364	NS	0.432226520806154	0.616833221236819	NS	0.548404959771545	0.360182387203887	NS	0.309587262586809	1.03243576404255	NS	0.441	NS	0.477	NS	0.805
18	TLR8	1	Mutation	UCS-202.2.1.P.1.62.0.4.4.3	UCS	202	2	1	P	1	62	0	4	4	3	Protective	1	0	3	Autophagy/NETosis/Necrosis	TMB	Unchanged	6	3	2	1	3	0	0	0	3	18	0.419295975983676	0.652287634653364	NS	0.432226520806154	0.616833221236819	NS	0.548404959771545	0.360182387203887	NS	0.309587262586809	1.03243576404255	NS	0.182	NS	0.0334	Protective	0.117
15	TLR5	1	Mutation	UCS-201.2.1.P.2.0.0.4.4.2	UCS	201	2	1	P	2	0	0	4	4	2	Meaningless	0	0	4	Cellular senescence/Necrosis	TMB	Underexpression	6	3	2	2	0	0	0	0	2	15	0.419295975983676	0.652287634653364	NS	0.432226520806154	0.616833221236819	NS	0.548404959771545	0.360182387203887	NS	0.309587262586809	1.03243576404255	NS	0.547	NS	0.184	NS	0.632
19	TLR4	1	Mutation	UCS-200.2.1.P.2.0.0.4.4.6	UCS	200	2	1	P	2	0	0	4	4	6	Meaningless	0	0	4	Apoptosis/Autophagy/Ferroptosis/Necroptosis/Pyroptosis/Necrosis	TMB	Underexpression	6	3	2	2	0	0	0	0	6	19	0.419295975983676	0.652287634653364	NS	0.432226520806154	0.616833221236819	NS	0.548404959771545	0.360182387203887	NS	0.309587262586809	1.03243576404255	NS	0.786	NS	0.401	NS	0.574
14	(ASF1A + CAPRIN1 + CCNB2 + DCAF12 + IPMK + MAGEA3 + MYO10 + OLA1 + SH3BP4 + TMIGD2 + TPR)	11	Mutation	UCS-20.2.1.P.3.0.0.4.4.1	UCS	20	2	1	P	3	0	0	4	4	1	Meaningless	0	0	4	Autophagy	TMB	Overexpression	6	3	2	2	0	0	0	0	1	14	0.808823417053326	0.0585369856953834	NS	0.779201444462448	0.0786016402963706	NS	NS	NS	NS	0.781659363081859	0.0768161417144277	NS	0.991	NS	0.898	NS	0.188
14	(ABCB11 + AMACR + F5 + FST + ICOSLG + IFNL3 + LAMC3 + NONO + OAS2 + PCK1 + RGS7 + TFAP2B + TNFSF18)	13	Mutation	UCS-2.2.1.P.3.0.0.4.4.1	UCS	2	2	1	P	3	0	0	4	4	1	Meaningless	0	0	4	Necrosis	TMB	Overexpression	6	3	2	2	0	0	0	0	1	14	0.780829469540472	0.0774165272778124	NS	0.822274167343678	0.0504545701632798	NS	NS	NS	NS	0.675946453525661	0.174724758890835	NS	0.328	NS	0.477	NS	0.836
18	TLR2	1	Mutation	UCS-199.2.1.P.2.0.0.4.4.5	UCS	199	2	1	P	2	0	0	4	4	5	Meaningless	0	0	4	Apoptosis/Autophagy/Cellular senescence/Pyroptosis/Necrosis	TMB	Underexpression	6	3	2	2	0	0	0	0	5	18	0.277651746163898	1.17854822592217	NS	0.285730359462028	1.13963077815867	NS	0.410124350537871	0.678440208830561	NS	0.150965284324527	2.06247006983281	NS	0.382	NS	0.2	NS	0.181
17	TIMP1	1	Mutation	UCS-197.2.1.P.3.0.0.4.4.4	UCS	197	2	1	P	3	0	0	4	4	4	Meaningless	0	0	4	Anoikis/Apoptosis/Ferroptosis/Necrosis	TMB	Overexpression	6	3	2	2	0	0	0	0	4	17	0.419295975983676	0.652287634653364	NS	0.432226520806154	0.616833221236819	NS	0.548404959771545	0.360182387203887	NS	0.309587262586809	1.03243576404255	NS	0.294	NS	0.329	NS	0.153
17	SPARC	1	Mutation	UCS-193.2.1.P.3.0.0.4.4.4	UCS	193	2	1	P	3	0	0	4	4	4	Meaningless	0	0	4	Apoptosis/Autophagy/Ferroptosis/Necrosis	TMB	Overexpression	6	3	2	2	0	0	0	0	4	17	0.419295975983676	0.652287634653364	NS	0.432226520806154	0.616833221236819	NS	0.548404959771545	0.360182387203887	NS	0.309587262586809	1.03243576404255	NS	0.95	NS	0.854	NS	0.497
18	SP1	1	Mutation	UCS-192.2.1.P.2.0.0.4.4.5	UCS	192	2	1	P	2	0	0	4	4	5	Meaningless	0	0	4	Anoikis/Apoptosis/Autophagy/Ferroptosis/Necrosis	TMB	Underexpression	6	3	2	2	0	0	0	0	5	18	0.419295975983676	0.652287634653364	NS	0.432226520806154	0.616833221236819	NS	0.548404959771545	0.360182387203887	NS	0.309587262586809	1.03243576404255	NS	0.196	NS	0.15	NS	0.286
17	SLC7A11	1	Mutation	UCS-191.2.1.P.3.0.0.4.4.4	UCS	191	2	1	P	3	0	0	4	4	4	Meaningless	0	0	4	Apoptosis/Autophagy/Ferroptosis/Disulfidptosis	TMB	Overexpression	6	3	2	2	0	0	0	0	4	17	0.419295975983676	0.652287634653364	NS	0.432226520806154	0.616833221236819	NS	0.548404959771545	0.360182387203887	NS	0.309587262586809	1.03243576404255	NS	0.377	NS	0.375	NS	0.0831
15	SLC6A14	1	Mutation	UCS-190.2.1.P.3.0.0.4.4.2	UCS	190	2	1	P	3	0	0	4	4	2	Meaningless	0	0	4	Ferroptosis/Pyroptosis	TMB	Overexpression	6	3	2	2	0	0	0	0	2	15	0.419295975983676	0.652287634653364	NS	0.432226520806154	0.616833221236819	NS	0.548404959771545	0.360182387203887	NS	0.309587262586809	1.03243576404255	NS	0.938	NS	0.476	NS	0.68
21	(ARSB + ATG16L2 + ATG2B + BCAS3 + BTN3A1 + CLEC12A + CNOT4 + CRHR1 + CYP17A1 + DLG5 + DNAJC13 + EIF4G3 + ERAP2 + FBXL4 + FBXO7 + HERC3 + ITPKB + KIF5B + KITLG + LACRT + LRP6 + MAP1B + MID2 + MYBL1 + MYH11 + NLRC5 + NPC1 + PELP1 + PIP4K2B + PRDM10 + SBF2 + SON + STRN + THSD1 + TRIM23 + TSC1 + ZYG11B)	37	Mutation	UCS-19.2.1.P.2.0.0.1.4.1	UCS	19	2	1	P	2	0	0	1	4	1	Meaningless	0	0	4	Autophagy	TMB	Underexpression	6	3	2	2	0	0	7	0	1	21	0.386848766909603	0.74882415143288	NS	0.77561560752931	0.0812462310728322	NS	0.410124350537871	0.678440208830561	NS	0.927427598535993	0.00829589325628379	NS	0.867	NS	0.628	NS	0.305
19	SLC26A4	1	Mutation	UCS-189.2.1.P.2.31.0.4.4.1	UCS	189	2	1	P	2	31	0	4	4	1	Risky	0	2	2	Apoptosis	TMB	Underexpression	6	3	2	2	5	0	0	0	1	19	0.419295975983676	0.652287634653364	NS	0.432226520806154	0.616833221236819	NS	0.548404959771545	0.360182387203887	NS	0.309587262586809	1.03243576404255	NS	0.0143	Risky	0.0213	Risky	0.871
16	SLC25A5	1	Mutation	UCS-188.2.1.P.3.0.0.4.4.3	UCS	188	2	1	P	3	0	0	4	4	3	Meaningless	0	0	4	Apoptosis/Cellular senescence/Mitochondrial permeability transition	TMB	Overexpression	6	3	2	2	0	0	0	0	3	16	0.419295975983676	0.652287634653364	NS	0.432226520806154	0.616833221236819	NS	0.548404959771545	0.360182387203887	NS	0.309587262586809	1.03243576404255	NS	0.362	NS	0.435	NS	0.659
15	SLC16A4	1	Mutation	UCS-187.2.1.P.1.0.0.4.4.3	UCS	187	2	1	P	1	0	0	4	4	3	Meaningless	0	0	4	Apoptosis/Autophagy/Pyroptosis	TMB	Unchanged	6	3	2	1	0	0	0	0	3	15	0.419295975983676	0.652287634653364	NS	0.432226520806154	0.616833221236819	NS	0.548404959771545	0.360182387203887	NS	0.309587262586809	1.03243576404255	NS	0.912	NS	0.837	NS	0.0575
17	SKA2	1	Mutation	UCS-186.2.1.P.3.62.0.4.4.1	UCS	186	2	1	P	3	62	0	4	4	1	Protective	1	0	3	Autophagy	TMB	Overexpression	6	3	2	2	3	0	0	0	1	17	0.419295975983676	0.652287634653364	NS	0.432226520806154	0.616833221236819	NS	0.548404959771545	0.360182387203887	NS	0.309587262586809	1.03243576404255	NS	0.0836	NS	0.0386	Protective	0.0903
24	SIRT2	1	Mutation	UCS-185.2.1.P.2.26.0.4.4.5	UCS	185	2	1	P	2	26	0	4	4	5	Protective	2	0	2	Apoptosis/Autophagy/Cellular senescence/Necroptosis/Necrosis	TMB	Underexpression	6	3	2	2	6	0	0	0	5	24	0.419295975983676	0.652287634653364	NS	0.432226520806154	0.616833221236819	NS	0.548404959771545	0.360182387203887	NS	0.309587262586809	1.03243576404255	NS	0.438	NS	0.564	NS	0.00811
20	SIRT1	1	Mutation	UCS-184.2.1.P.2.0.0.4.4.7	UCS	184	2	1	P	2	0	0	4	4	7	Meaningless	0	0	4	Apoptosis/Autophagy/Cellular senescence/Ferroptosis/Parthanatos/Pyroptosis/Necrosis	TMB	Underexpression	6	3	2	2	0	0	0	0	7	20	0.419295975983676	0.652287634653364	NS	0.432226520806154	0.616833221236819	NS	0.548404959771545	0.360182387203887	NS	0.309587262586809	1.03243576404255	NS	0.431	NS	0.58	NS	0.613
15	SELP	1	Mutation	UCS-183.2.1.P.2.0.0.4.4.2	UCS	183	2	1	P	2	0	0	4	4	2	Meaningless	0	0	4	NETosis/Necrosis	TMB	Underexpression	6	3	2	2	0	0	0	0	2	15	0.419295975983676	0.652287634653364	NS	0.432226520806154	0.616833221236819	NS	0.548404959771545	0.360182387203887	NS	0.309587262586809	1.03243576404255	NS	0.81	NS	0.169	NS	0.988
17	SAMD4A	1	Mutation	UCS-182.2.1.P.2.2.0.4.4.2	UCS	182	2	1	P	2	2	0	4	4	2	Protective	1	0	3	Apoptosis/Autophagy	TMB	Underexpression	6	3	2	2	2	0	0	0	2	17	0.419295975983676	0.652287634653364	NS	0.432226520806154	0.616833221236819	NS	0.548404959771545	0.360182387203887	NS	0.309587262586809	1.03243576404255	NS	0.0286	Protective	0.0796	NS	0.13
14	REST	1	Mutation	UCS-181.2.1.P.1.0.0.4.4.2	UCS	181	2	1	P	1	0	0	4	4	2	Meaningless	0	0	4	Apoptosis/Ferroptosis	TMB	Unchanged	6	3	2	1	0	0	0	0	2	14	0.419295975983676	0.652287634653364	NS	0.432226520806154	0.616833221236819	NS	0.548404959771545	0.360182387203887	NS	0.309587262586809	1.03243576404255	NS	0.141	NS	0.152	NS	0.408
20	PTPRO	1	Mutation	UCS-180.2.1.P.2.69.0.4.4.1	UCS	180	2	1	P	2	69	0	4	4	1	Protective	2	0	2	Apoptosis	TMB	Underexpression	6	3	2	2	6	0	0	0	1	20	0.419295975983676	0.652287634653364	NS	0.432226520806154	0.616833221236819	NS	0.548404959771545	0.360182387203887	NS	0.309587262586809	1.03243576404255	NS	0.0502	NS	0.0463	Protective	0.21
16	(APP + IL12A + IL2RA + MKI67 + MMP9 + PDCD1 + TNNI3)	7	Mutation	UCS-18.2.1.P.3.0.0.4.4.3	UCS	18	2	1	P	3	0	0	4	4	3	Meaningless	0	0	4	Apoptosis/Autophagy/Necrosis	TMB	Overexpression	6	3	2	2	0	0	0	0	3	16	0.277651746163898	1.17854822592217	NS	0.285730359462028	1.13963077815867	NS	0.410124350537871	0.678440208830561	NS	0.150965284324527	2.06247006983281	NS	0.152	NS	0.209	NS	0.708
17	PTPN11	1	Mutation	UCS-179.2.1.P.2.0.0.4.4.4	UCS	179	2	1	P	2	0	0	4	4	4	Meaningless	0	0	4	Anoikis/Apoptosis/Pyroptosis/Necrosis	TMB	Underexpression	6	3	2	2	0	0	0	0	4	17	0.419295975983676	0.652287634653364	NS	0.432226520806154	0.616833221236819	NS	0.548404959771545	0.360182387203887	NS	0.309587262586809	1.03243576404255	NS	0.822	NS	0.837	NS	0.281
16	PROM2	1	Mutation	UCS-178.2.1.P.1.11.0.4.4.1	UCS	178	2	1	P	1	11	0	4	4	1	Risky	0	1	3	Ferroptosis	TMB	Unchanged	6	3	2	1	3	0	0	0	1	16	0.419295975983676	0.652287634653364	NS	0.432226520806154	0.616833221236819	NS	0.548404959771545	0.360182387203887	NS	0.309587262586809	1.03243576404255	NS	0.75	NS	0.534	NS	0.0481
18	POSTN	1	Mutation	UCS-177.2.1.P.1.20.0.4.4.3	UCS	177	2	1	P	1	20	0	4	4	3	Protective	1	0	3	Apoptosis/Autophagy/Necrosis	TMB	Unchanged	6	3	2	1	3	0	0	0	3	18	0.780829469540472	0.0774165272778124	NS	0.822274167343678	0.0504545701632798	NS	0.548404959771545	0.360182387203887	NS	0.675946453525661	0.174724758890835	NS	0.192	NS	0.242	NS	0.0269
20	POLE2	1	Mutation	UCS-176.2.1.P.3.64.0.4.4.2	UCS	176	2	1	P	3	64	0	4	4	2	Protective	2	0	2	Apoptosis/Ferroptosis	TMB	Overexpression	6	3	2	2	5	0	0	0	2	20	0.419295975983676	0.652287634653364	NS	0.432226520806154	0.616833221236819	NS	0.548404959771545	0.360182387203887	NS	0.309587262586809	1.03243576404255	NS	0.0299	Protective	0.0381	Protective	0.834
17	PKM	1	Mutation	UCS-174.2.1.P.3.0.0.4.4.4	UCS	174	2	1	P	3	0	0	4	4	4	Meaningless	0	0	4	Apoptosis/Autophagy/Ferroptosis/Pyroptosis	TMB	Overexpression	6	3	2	2	0	0	0	0	4	17	0.419295975983676	0.652287634653364	NS	0.432226520806154	0.616833221236819	NS	0.548404959771545	0.360182387203887	NS	0.309587262586809	1.03243576404255	NS	0.974	NS	0.957	NS	0.268
15	PIKFYVE	1	Mutation	UCS-173.2.1.P.2.0.0.4.4.2	UCS	173	2	1	P	2	0	0	4	4	2	Meaningless	0	0	4	Autophagy/Entosis	TMB	Underexpression	6	3	2	2	0	0	0	0	2	15	0.419295975983676	0.652287634653364	NS	0.432226520806154	0.616833221236819	NS	0.548404959771545	0.360182387203887	NS	0.309587262586809	1.03243576404255	NS	0.922	NS	0.888	NS	0.786
15	PHACTR1	1	Mutation	UCS-172.2.1.P.1.0.0.4.4.3	UCS	172	2	1	P	1	0	0	4	4	3	Meaningless	0	0	4	Apoptosis/Efferocytosis/Necrosis	TMB	Unchanged	6	3	2	1	0	0	0	0	3	15	0.419295975983676	0.652287634653364	NS	0.432226520806154	0.616833221236819	NS	0.548404959771545	0.360182387203887	NS	0.309587262586809	1.03243576404255	NS	0.672	NS	0.383	NS	0.396
16	NR1H4	1	Mutation	UCS-170.2.1.P.1.0.0.4.4.4	UCS	170	2	1	P	1	0	0	4	4	4	Meaningless	0	0	4	Apoptosis/Autophagy/Ferroptosis/Necrosis	TMB	Unchanged	6	3	2	1	0	0	0	0	4	16	0.419295975983676	0.652287634653364	NS	0.432226520806154	0.616833221236819	NS	0.548404959771545	0.360182387203887	NS	0.309587262586809	1.03243576404255	NS	0.835	NS	0.775	NS	0.942
15	(APEX1 + DKC1 + ING2 + LPAR3)	4	Mutation	UCS-17.2.1.P.3.0.0.4.4.2	UCS	17	2	1	P	3	0	0	4	4	2	Meaningless	0	0	4	Apoptosis/Cellular senescence	TMB	Overexpression	6	3	2	2	0	0	0	0	2	15	NS	NS	NS	NS	NS	NS	NS	NS	NS	NS	NS	NS	0.974	NS	0.821	NS	0.348
18	NLRC4	1	Mutation	UCS-169.2.1.P.3.20.0.4.4.2	UCS	169	2	1	P	3	20	0	4	4	2	Protective	1	0	3	Apoptosis/Pyroptosis	TMB	Overexpression	6	3	2	2	3	0	0	0	2	18	0.419295975983676	0.652287634653364	NS	0.432226520806154	0.616833221236819	NS	0.548404959771545	0.360182387203887	NS	0.309587262586809	1.03243576404255	NS	0.635	NS	0.516	NS	0.0088
16	MYH9	1	Mutation	UCS-168.2.1.P.2.0.0.4.4.3	UCS	168	2	1	P	2	0	0	4	4	3	Meaningless	0	0	4	Anoikis/Apoptosis/Necroptosis	TMB	Underexpression	6	3	2	2	0	0	0	0	3	16	0.277651746163898	1.17854822592217	NS	0.285730359462028	1.13963077815867	NS	0.410124350537871	0.678440208830561	NS	0.150965284324527	2.06247006983281	NS	0.984	NS	0.548	NS	0.42
18	MERTK	1	Mutation	UCS-167.2.1.P.2.0.0.4.4.5	UCS	167	2	1	P	2	0	0	4	4	5	Meaningless	0	0	4	Apoptosis/Efferocytosis/Ferroptosis/Necroptosis/Necrosis	TMB	Underexpression	6	3	2	2	0	0	0	0	5	18	0.929655602150591	0.00779303238243183	NS	0.961743623686015	0.00230070294492251	NS	0.548404959771545	0.360182387203887	NS	0.660558008587167	0.192846471276564	NS	0.81	NS	0.964	NS	0.324
21	MEF2C	1	Mutation	UCS-166.2.1.P.2.26.0.4.4.2	UCS	166	2	1	P	2	26	0	4	4	2	Protective	2	0	2	Apoptosis/Ferroptosis	TMB	Underexpression	6	3	2	2	6	0	0	0	2	21	0.419295975983676	0.652287634653364	NS	0.432226520806154	0.616833221236819	NS	0.548404959771545	0.360182387203887	NS	0.309587262586809	1.03243576404255	NS	0.18	NS	0.268	NS	0.0406
16	MCM3AP	1	Mutation	UCS-165.2.1.P.2.0.0.4.4.3	UCS	165	2	1	P	2	0	0	4	4	3	Meaningless	0	0	4	Apoptosis/Cellular senescence/Necrosis	TMB	Underexpression	6	3	2	2	0	0	0	0	3	16	0.780829469540472	0.0774165272778124	NS	0.822274167343678	0.0504545701632798	NS	0.548404959771545	0.360182387203887	NS	0.675946453525661	0.174724758890835	NS	0.506	NS	0.733	NS	0.0966
18	LUM	1	Mutation	UCS-163.2.1.P.2.7.0.4.4.2	UCS	163	2	1	P	2	7	0	4	4	2	Protective	1	0	3	Apoptosis/Necrosis	TMB	Underexpression	6	3	2	2	3	0	0	0	2	18	0.787700526924743	0.072521303748484	NS	0.756484735519102	0.0961621541516626	NS	0.548404959771545	0.360182387203887	NS	0.841305346826902	0.0400896763384198	NS	0.0918	NS	0.0947	NS	0.147
15	LTF	1	Mutation	UCS-162.2.1.P.1.0.0.4.4.3	UCS	162	2	1	P	1	0	0	4	4	3	Meaningless	0	0	4	Apoptosis/Ferroptosis/Necrosis	TMB	Unchanged	6	3	2	1	0	0	0	0	3	15	0.419295975983676	0.652287634653364	NS	0.432226520806154	0.616833221236819	NS	0.548404959771545	0.360182387203887	NS	0.309587262586809	1.03243576404255	NS	0.456	NS	0.716	NS	0.297
18	LRPPRC	1	Mutation	UCS-161.2.1.P.3.30.0.4.4.2	UCS	161	2	1	P	3	30	0	4	4	2	Risky	0	1	3	Apoptosis/Autophagy	TMB	Overexpression	6	3	2	2	3	0	0	0	2	18	0.419295975983676	0.652287634653364	NS	0.432226520806154	0.616833221236819	NS	0.548404959771545	0.360182387203887	NS	0.309587262586809	1.03243576404255	NS	0.192	NS	0.0267	Risky	0.712
15	(APC + EPHB4)	2	Mutation	UCS-16.2.1.P.2.0.0.4.4.2	UCS	16	2	1	P	2	0	0	4	4	2	Meaningless	0	0	4	Apoptosis/Immunogenic cell death	TMB	Underexpression	6	3	2	2	0	0	0	0	2	15	NS	NS	NS	NS	NS	NS	NS	NS	NS	NS	NS	NS	0.946	NS	0.811	NS	0.523
16	LATS1	1	Mutation	UCS-158.2.1.P.2.0.0.4.4.3	UCS	158	2	1	P	2	0	0	4	4	3	Meaningless	0	0	4	Anoikis/Apoptosis/Autophagy	TMB	Underexpression	6	3	2	2	0	0	0	0	3	16	0.419295975983676	0.652287634653364	NS	0.432226520806154	0.616833221236819	NS	0.548404959771545	0.360182387203887	NS	0.309587262586809	1.03243576404255	NS	0.556	NS	0.589	NS	0.69
18	LAMB3	1	Mutation	UCS-157.2.1.P.3.62.0.4.4.2	UCS	157	2	1	P	3	62	0	4	4	2	Protective	1	0	3	Anoikis/Apoptosis	TMB	Overexpression	6	3	2	2	3	0	0	0	2	18	0.419295975983676	0.652287634653364	NS	0.432226520806154	0.616833221236819	NS	0.548404959771545	0.360182387203887	NS	0.309587262586809	1.03243576404255	NS	0.0579	NS	0.0073	Protective	0.541
16	KNTC1	1	Mutation	UCS-156.2.1.P.3.2.0.4.4.1	UCS	156	2	1	P	3	2	0	4	4	1	Protective	1	0	3	Apoptosis	TMB	Overexpression	6	3	2	2	2	0	0	0	1	16	0.419295975983676	0.652287634653364	NS	0.432226520806154	0.616833221236819	NS	0.548404959771545	0.360182387203887	NS	0.309587262586809	1.03243576404255	NS	0.0419	Protective	0.0736	NS	0.226
15	KNG1	1	Mutation	UCS-155.2.1.P.2.0.0.4.4.2	UCS	155	2	1	P	2	0	0	4	4	2	Meaningless	0	0	4	Apoptosis/Efferocytosis	TMB	Underexpression	6	3	2	2	0	0	0	0	2	15	0.419295975983676	0.652287634653364	NS	0.432226520806154	0.616833221236819	NS	0.548404959771545	0.360182387203887	NS	0.309587262586809	1.03243576404255	NS	0.739	NS	0.846	NS	0.495
18	KDR	1	Mutation	UCS-154.2.1.P.2.0.0.4.4.5	UCS	154	2	1	P	2	0	0	4	4	5	Meaningless	0	0	4	Anoikis/Apoptosis/Autophagy/Cellular senescence/Necrosis	TMB	Underexpression	6	3	2	2	0	0	0	0	5	18	0.618256092772776	0.248326245697935	NS	0.627510442539632	0.235451930906652	NS	0.360105801915796	0.837524235748897	NS	0.75162267236658	0.100172544271502	NS	0.645	NS	0.788	NS	0.783
14	KCNN3	1	Mutation	UCS-153.2.1.P.2.0.0.4.4.1	UCS	153	2	1	P	2	0	0	4	4	1	Meaningless	0	0	4	NETosis	TMB	Underexpression	6	3	2	2	0	0	0	0	1	14	0.419295975983676	0.652287634653364	NS	0.432226520806154	0.616833221236819	NS	0.548404959771545	0.360182387203887	NS	0.309587262586809	1.03243576404255	NS	0.178	NS	0.149	NS	0.148
13	ITGA2B	1	Mutation	UCS-152.2.1.P.1.0.0.4.4.1	UCS	152	2	1	P	1	0	0	4	4	1	Meaningless	0	0	4	NETosis	TMB	Unchanged	6	3	2	1	0	0	0	0	1	13	0.419295975983676	0.652287634653364	NS	0.432226520806154	0.616833221236819	NS	0.548404959771545	0.360182387203887	NS	0.309587262586809	1.03243576404255	NS	0.775	NS	0.944	NS	0.988
20	INPP4B	1	Mutation	UCS-151.2.1.P.2.26.0.4.4.1	UCS	151	2	1	P	2	26	0	4	4	1	Protective	2	0	2	Apoptosis	TMB	Underexpression	6	3	2	2	6	0	0	0	1	20	0.419295975983676	0.652287634653364	NS	0.432226520806154	0.616833221236819	NS	0.548404959771545	0.360182387203887	NS	0.309587262586809	1.03243576404255	NS	0.0778	NS	0.0913	NS	0.0353
19	IL1B	1	Mutation	UCS-150.2.1.P.3.0.0.4.4.6	UCS	150	2	1	P	3	0	0	4	4	6	Meaningless	0	0	4	Apoptosis/Autophagy/Cellular senescence/NETosis/Pyroptosis/Necrosis	TMB	Overexpression	6	3	2	2	0	0	0	0	6	19	0.419295975983676	0.652287634653364	NS	0.432226520806154	0.616833221236819	NS	0.548404959771545	0.360182387203887	NS	0.309587262586809	1.03243576404255	NS	0.335	NS	0.658	NS	0.216
13	(ANXA10 + ARHGEF9 + ATP2B1 + BARD1 + BDKRB1 + BEX2 + BFAR + BRD7 + C1GALT1C1 + CCNA1 + CCND2 + CD200R1 + COL4A1 + CPD + CPSF6 + CYP4Z1 + FNDC3B + GPR132 + HMGCR + ISG20 + LAMB1 + NAA10 + NES + NME5 + NRIP1 + PLAU + PTGR1 + RAB22A + RAB38 + REPS2 + RPA1 + SATB2 + SLC5A2 + SLC7A7 + SMG7 + ST3GAL4 + STK24 + SZRD1 + TGM4 + THADA + TRO + WAS + ZBTB24 + ZKSCAN4)	44	Mutation	UCS-15.2.1.P.1.0.0.4.4.1	UCS	15	2	1	P	1	0	0	4	4	1	Meaningless	0	0	4	Apoptosis	TMB	Unchanged	6	3	2	1	0	0	0	0	1	13	0.923977646271796	0.00910583770212471	NS	0.880314805842366	0.0226713715578476	NS	0.291331727882388	1.11345689980797	NS	0.745455999692747	0.105389028226706	NS	0.583	NS	0.513	NS	0.28
17	IL16	1	Mutation	UCS-149.2.1.P.2.7.0.4.4.1	UCS	149	2	1	P	2	7	0	4	4	1	Protective	1	0	3	Apoptosis	TMB	Underexpression	6	3	2	2	3	0	0	0	1	17	0.419295975983676	0.652287634653364	NS	0.432226520806154	0.616833221236819	NS	0.548404959771545	0.360182387203887	NS	0.309587262586809	1.03243576404255	NS	0.215	NS	0.0553	NS	0.231
20	IKBKB	1	Mutation	UCS-148.2.1.P.2.11.0.4.4.4	UCS	148	2	1	P	2	11	0	4	4	4	Risky	0	1	3	Apoptosis/Autophagy/Necroptosis/Necrosis	TMB	Underexpression	6	3	2	2	3	0	0	0	4	20	0.419295975983676	0.652287634653364	NS	0.432226520806154	0.616833221236819	NS	0.548404959771545	0.360182387203887	NS	0.309587262586809	1.03243576404255	NS	0.39	NS	0.46	NS	0.00766
18	IGF2BP1	1	Mutation	UCS-146.2.1.P.3.2.0.4.4.3	UCS	146	2	1	P	3	2	0	4	4	3	Protective	1	0	3	Apoptosis/Autophagy/Ferroptosis	TMB	Overexpression	6	3	2	2	2	0	0	0	3	18	0.419295975983676	0.652287634653364	NS	0.432226520806154	0.616833221236819	NS	0.548404959771545	0.360182387203887	NS	0.309587262586809	1.03243576404255	NS	0.0157	Protective	0.132	NS	0.0873
17	IFIT2	1	Mutation	UCS-145.2.1.P.3.7.0.4.4.1	UCS	145	2	1	P	3	7	0	4	4	1	Protective	1	0	3	Apoptosis	TMB	Overexpression	6	3	2	2	3	0	0	0	1	17	0.419295975983676	0.652287634653364	NS	0.432226520806154	0.616833221236819	NS	0.548404959771545	0.360182387203887	NS	0.309587262586809	1.03243576404255	NS	0.336	NS	0.213	NS	0.0714
17	HSPD1	1	Mutation	UCS-143.2.1.P.3.0.0.4.4.4	UCS	143	2	1	P	3	0	0	4	4	4	Meaningless	0	0	4	Apoptosis/Autophagy/Cuproptosis/Necrosis	TMB	Overexpression	6	3	2	2	0	0	0	0	4	17	0.419295975983676	0.652287634653364	NS	0.432226520806154	0.616833221236819	NS	0.548404959771545	0.360182387203887	NS	0.309587262586809	1.03243576404255	NS	0.462	NS	0.314	NS	0.567
16	HSPA4	1	Mutation	UCS-142.2.1.P.3.0.0.4.4.3	UCS	142	2	1	P	3	0	0	4	4	3	Meaningless	0	0	4	Apoptosis/Necroptosis/Necrosis	TMB	Overexpression	6	3	2	2	0	0	0	0	3	16	0.419295975983676	0.652287634653364	NS	0.432226520806154	0.616833221236819	NS	0.548404959771545	0.360182387203887	NS	0.309587262586809	1.03243576404255	NS	0.545	NS	0.276	NS	0.927
23	HSDL2	1	Mutation	UCS-141.2.1.P.2.35.0.4.4.2	UCS	141	2	1	P	2	35	0	4	4	2	Risky	0	3	1	Apoptosis/Ferroptosis	TMB	Underexpression	6	3	2	2	8	0	0	0	2	23	0.419295975983676	0.652287634653364	NS	0.432226520806154	0.616833221236819	NS	0.548404959771545	0.360182387203887	NS	0.309587262586809	1.03243576404255	NS	0.0398	Risky	0.0405	Risky	0.735
14	HABP2	1	Mutation	UCS-140.2.1.P.3.0.0.4.4.1	UCS	140	2	1	P	3	0	0	4	4	1	Meaningless	0	0	4	NETosis	TMB	Overexpression	6	3	2	2	0	0	0	0	1	14	0.419295975983676	0.652287634653364	NS	0.432226520806154	0.616833221236819	NS	0.548404959771545	0.360182387203887	NS	0.309587262586809	1.03243576404255	NS	0.635	NS	0.475	NS	0.11
19	GJA1	1	Mutation	UCS-139.2.1.P.1.0.0.4.4.7	UCS	139	2	1	P	1	0	0	4	4	7	Meaningless	0	0	4	Apoptosis/Autophagy/Ferroptosis/Mitochondrial permeability transition/Necroptosis/Pyroptosis/Necrosis	TMB	Unchanged	6	3	2	1	0	0	0	0	7	19	0.419295975983676	0.652287634653364	NS	0.432226520806154	0.616833221236819	NS	0.548404959771545	0.360182387203887	NS	0.309587262586809	1.03243576404255	NS	0.955	NS	0.767	NS	0.533
16	GBP1	1	Mutation	UCS-138.2.1.P.2.0.0.4.4.3	UCS	138	2	1	P	2	0	0	4	4	3	Meaningless	0	0	4	Apoptosis/Pyroptosis/Necrosis	TMB	Underexpression	6	3	2	2	0	0	0	0	3	16	0.419295975983676	0.652287634653364	NS	0.432226520806154	0.616833221236819	NS	0.548404959771545	0.360182387203887	NS	0.309587262586809	1.03243576404255	NS	0.338	NS	0.136	NS	0.653
19	FMR1	1	Mutation	UCS-137.2.1.P.2.0.0.4.4.6	UCS	137	2	1	P	2	0	0	4	4	6	Meaningless	0	0	4	Apoptosis/Autophagy/Cellular senescence/Ferroptosis/Necroptosis/Pyroptosis	TMB	Underexpression	6	3	2	2	0	0	0	0	6	19	0.419295975983676	0.652287634653364	NS	0.432226520806154	0.616833221236819	NS	0.548404959771545	0.360182387203887	NS	0.309587262586809	1.03243576404255	NS	0.614	NS	0.646	NS	0.752
17	FLT3	1	Mutation	UCS-136.2.1.P.2.0.0.4.4.4	UCS	136	2	1	P	2	0	0	4	4	4	Meaningless	0	0	4	Apoptosis/Autophagy/Ferroptosis/Necroptosis	TMB	Underexpression	6	3	2	2	0	0	0	0	4	17	0.419295975983676	0.652287634653364	NS	0.432226520806154	0.616833221236819	NS	0.548404959771545	0.360182387203887	NS	0.309587262586809	1.03243576404255	NS	0.577	NS	0.155	NS	0.895
22	FBXL16	1	Mutation	UCS-135.2.1.P.3.35.0.4.4.1	UCS	135	2	1	P	3	35	0	4	4	1	Risky	0	3	1	Autophagy	TMB	Overexpression	6	3	2	2	8	0	0	0	1	22	0.419295975983676	0.652287634653364	NS	0.432226520806154	0.616833221236819	NS	0.548404959771545	0.360182387203887	NS	0.309587262586809	1.03243576404255	NS	0.0153	Risky	0.0148	Risky	0.317
24	FAT1	1	Mutation	UCS-134.2.1.P.3.71.0.4.4.3	UCS	134	2	1	P	3	71	0	4	4	3	Protective	3	0	1	Apoptosis/Autophagy/Pyroptosis	TMB	Overexpression	6	3	2	2	8	0	0	0	3	24	0.419295975983676	0.652287634653364	NS	0.432226520806154	0.616833221236819	NS	0.548404959771545	0.360182387203887	NS	0.309587262586809	1.03243576404255	NS	0.0134	Protective	0.00848	Protective	0.455
20	EZH2	1	Mutation	UCS-133.2.1.P.3.0.0.4.4.7	UCS	133	2	1	P	3	0	0	4	4	7	Meaningless	0	0	4	Anoikis/Apoptosis/Autophagy/Cellular senescence/Ferroptosis/Necroptosis/Necrosis	TMB	Overexpression	6	3	2	2	0	0	0	0	7	20	0.419295975983676	0.652287634653364	NS	0.432226520806154	0.616833221236819	NS	0.548404959771545	0.360182387203887	NS	0.309587262586809	1.03243576404255	NS	0.281	NS	0.115	NS	0.689
17	EPHA1	1	Mutation	UCS-132.2.1.P.2.11.0.4.4.1	UCS	132	2	1	P	2	11	0	4	4	1	Risky	0	1	3	Autophagy	TMB	Underexpression	6	3	2	2	3	0	0	0	1	17	0.419295975983676	0.652287634653364	NS	0.432226520806154	0.616833221236819	NS	0.548404959771545	0.360182387203887	NS	0.309587262586809	1.03243576404255	NS	0.729	NS	0.256	NS	0.0467
15	(ANO1 + EFEMP1 + ITGB8 + NDFIP1 + SOCS2)	5	Mutation	UCS-13.2.1.P.2.0.0.4.4.2	UCS	13	2	1	P	2	0	0	4	4	2	Meaningless	0	0	4	Apoptosis/Ferroptosis	TMB	Underexpression	6	3	2	2	0	0	0	0	2	15	NS	NS	NS	NS	NS	NS	NS	NS	NS	NS	NS	NS	0.57	NS	0.383	NS	0.793
22	(ANKDD1A + ARHGAP24 + ATR + BIRC6 + BMX + CAMK2D + CASP7 + CFTR + DAB2 + DDX46 + ERCC4 + FAP + FGF7 + FHL2 + FRS2 + GAB1 + HMBOX1 + INSR + ITPR1 + KCNB1 + NCAM1 + PIK3C2A + PTPN12 + RALB + RNF168 + S1PR1 + SETD2 + SLIT2 + SNCG + SOCS5 + SRSF1 + ST13 + TF + TJP1 + TRIM68 + UBIAD1 + USP24 + USP36 + USP8 + WWP1 + ZBTB38)	41	Mutation	UCS-12.2.1.P.2.0.0.1.4.2	UCS	12	2	1	P	2	0	0	1	4	2	Meaningless	0	0	4	Apoptosis/Autophagy	TMB	Underexpression	6	3	2	2	0	0	7	0	2	22	0.319228667944834	0.992104056290615	NS	0.352303454433072	0.865142985393714	NS	0.655428436202808	0.199124522403438	NS	0.295056807350606	1.09640320637389	NS	0.826	NS	0.778	NS	0.245
15	EIF2S1	1	Mutation	UCS-111.2.1.P.1.0.0.4.4.3	UCS	111	2	1	P	1	0	0	4	4	3	Meaningless	0	0	4	Apoptosis/Autophagy/Immunogenic cell death	TMB	Unchanged	6	3	2	1	0	0	0	0	3	15	0.419295975983676	0.652287634653364	NS	0.432226520806154	0.616833221236819	NS	0.548404959771545	0.360182387203887	NS	0.309587262586809	1.03243576404255	NS	0.984	NS	0.869	NS	0.0699
15	EEF1E1	1	Mutation	UCS-110.2.1.P.3.0.0.4.4.2	UCS	110	2	1	P	3	0	0	4	4	2	Meaningless	0	0	4	Autophagy/Cellular senescence	TMB	Overexpression	6	3	2	2	0	0	0	0	2	15	0.419295975983676	0.652287634653364	NS	0.432226520806154	0.616833221236819	NS	0.548404959771545	0.360182387203887	NS	0.309587262586809	1.03243576404255	NS	0.558	NS	0.732	NS	0.581
14	(AMIGO2 + DENND4C + SNRK + USP25)	4	Mutation	UCS-11.2.1.P.2.0.0.4.4.1	UCS	11	2	1	P	2	0	0	4	4	1	Meaningless	0	0	4	Pyroptosis	TMB	Underexpression	6	3	2	2	0	0	0	0	1	14	0.155249330756831	2.01990033839077	NS	0.163583002117166	1.94078797900305	NS	0.310867434988764	1.02698679528588	NS	0.121751787596252	2.3946398386392	NS	0.633	NS	0.815	NS	0.548
17	EEF1A1	1	Mutation	UCS-109.2.1.P.1.0.0.4.4.5	UCS	109	2	1	P	1	0	0	4	4	5	Meaningless	0	0	4	Anoikis/Apoptosis/Autophagy/Cellular senescence/Necrosis	TMB	Unchanged	6	3	2	1	0	0	0	0	5	17	0.419295975983676	0.652287634653364	NS	0.432226520806154	0.616833221236819	NS	0.548404959771545	0.360182387203887	NS	0.309587262586809	1.03243576404255	NS	0.843	NS	0.581	NS	0.99
15	DYRK2	1	Mutation	UCS-108.2.1.P.1.2.0.4.4.1	UCS	108	2	1	P	1	2	0	4	4	1	Protective	1	0	3	Apoptosis	TMB	Unchanged	6	3	2	1	2	0	0	0	1	15	0.419295975983676	0.652287634653364	NS	0.432226520806154	0.616833221236819	NS	0.548404959771545	0.360182387203887	NS	0.309587262586809	1.03243576404255	NS	0.0386	Protective	0.0849	NS	0.118
18	DNM1L	1	Mutation	UCS-107.2.1.P.2.0.0.4.4.5	UCS	107	2	1	P	2	0	0	4	4	5	Meaningless	0	0	4	Apoptosis/Autophagy/Cellular senescence/Necroptosis/Necrosis	TMB	Underexpression	6	3	2	2	0	0	0	0	5	18	0.419295975983676	0.652287634653364	NS	0.432226520806154	0.616833221236819	NS	0.548404959771545	0.360182387203887	NS	0.309587262586809	1.03243576404255	NS	0.896	NS	0.824	NS	0.647
17	DICER1	1	Mutation	UCS-106.2.1.P.2.0.0.4.4.4	UCS	106	2	1	P	2	0	0	4	4	4	Meaningless	0	0	4	Apoptosis/Autophagy/Cellular senescence/Necrosis	TMB	Underexpression	6	3	2	2	0	0	0	0	4	17	0.829948223876049	0.0461252823306538	NS	0.801922159866184	0.0629308636585362	NS	0.548404959771545	0.360182387203887	NS	0.706220543289977	0.142081380950937	NS	0.727	NS	0.848	NS	0.742
14	CYFIP1	1	Mutation	UCS-105.2.1.P.2.0.0.4.4.1	UCS	105	2	1	P	2	0	0	4	4	1	Meaningless	0	0	4	Disulfidptosis	TMB	Underexpression	6	3	2	2	0	0	0	0	1	14	0.419295975983676	0.652287634653364	NS	0.432226520806154	0.616833221236819	NS	0.548404959771545	0.360182387203887	NS	0.309587262586809	1.03243576404255	NS	0.542	NS	0.745	NS	0.533
17	CUL4B	1	Mutation	UCS-104.2.1.P.2.0.0.4.4.4	UCS	104	2	1	P	2	0	0	4	4	4	Meaningless	0	0	4	Apoptosis/Autophagy/Cellular senescence/Ferroptosis	TMB	Underexpression	6	3	2	2	0	0	0	0	4	17	0.419295975983676	0.652287634653364	NS	0.432226520806154	0.616833221236819	NS	0.548404959771545	0.360182387203887	NS	0.309587262586809	1.03243576404255	NS	0.893	NS	0.722	NS	0.811
16	CTSV	1	Mutation	UCS-103.2.1.P.3.1.0.4.4.1	UCS	103	2	1	P	3	1	0	4	4	1	Risky	0	1	3	Pyroptosis	TMB	Overexpression	6	3	2	2	2	0	0	0	1	16	0.419295975983676	0.652287634653364	NS	0.432226520806154	0.616833221236819	NS	0.548404959771545	0.360182387203887	NS	0.309587262586809	1.03243576404255	NS	0.0306	Risky	0.116	NS	0.672
14	COL1A2	1	Mutation	UCS-101.2.1.P.1.0.0.4.4.2	UCS	101	2	1	P	1	0	0	4	4	2	Meaningless	0	0	4	Apoptosis/Pyroptosis	TMB	Unchanged	6	3	2	1	0	0	0	0	2	14	0.419295975983676	0.652287634653364	NS	0.432226520806154	0.616833221236819	NS	0.548404959771545	0.360182387203887	NS	0.309587262586809	1.03243576404255	NS	0.192	NS	0.123	NS	0.309
14	(AHSG + BMP4 + GLI1 + HLTF + MFF + MUC2 + PCDH17 + RAB18 + SIGMAR1 + SORL1 + STK4 + TRPC5 + TSPAN8 + VCP)	14	Mutation	UCS-10.2.1.P.1.0.0.4.4.2	UCS	10	2	1	P	1	0	0	4	4	2	Meaningless	0	0	4	Apoptosis/Autophagy	TMB	Unchanged	6	3	2	1	0	0	0	0	2	14	0.808823417053326	0.0585369856953834	NS	0.779201444462448	0.0786016402963706	NS	NS	NS	NS	0.781659363081859	0.0768161417144277	NS	0.94	NS	0.769	NS	0.228
15	(A2M + AIMP1 + AKAP12 + ALB + IGBP1 + ITGAL + MADD + MTA2 + NFATC2 + PACS2 + PTPRZ1 + TRIM25)	12	Mutation	UCS-1.2.1.P.2.0.0.4.4.2	UCS	1	2	1	P	2	0	0	4	4	2	Meaningless	0	0	4	Apoptosis/Necrosis	TMB	Underexpression	6	3	2	2	0	0	0	0	2	15	0.277651746163898	1.17854822592217	NS	0.285730359462028	1.13963077815867	NS	0.410124350537871	0.678440208830561	NS	0.150965284324527	2.06247006983281	NS	0.872	NS	0.506	NS	0.237
20	NUMA1	1	Mutation	UCEC-999.2.1.P.2.62.7.4.4.1	UCEC	999	2	1	P	2	62	7	4	4	1	Protective	1	0	3	Apoptosis	TMB	Underexpression	6	3	2	2	3	3	0	0	1	20	0.251429449569231	1.31534355681184	NS	0.0697630844755555	3.28858582308728	NS	0.0862874732531455	2.94230586093536	NS	0.00790536056190405	7.05478934008506	WT	0.311	NS	0.0484	Protective	0.339
15	NRG1	1	Mutation	UCEC-998.2.1.P.1.0.0.4.4.3	UCEC	998	2	1	P	1	0	0	4	4	3	Meaningless	0	0	4	Apoptosis/Mitochondrial permeability transition/Necrosis	TMB	Unchanged	6	3	2	1	0	0	0	0	3	15	0.464434804884816	0.535185701823181	NS	0.914856143489204	0.0114308898999655	NS	0.0895026665274334	2.88329568349611	NS	0.125835963454797	2.34313647113019	NS	0.772	NS	0.876	NS	0.104
15	NR1H2	1	Mutation	UCEC-995.2.1.P.2.0.0.4.4.2	UCEC	995	2	1	P	2	0	0	4	4	2	Meaningless	0	0	4	Cellular senescence/Pyroptosis	TMB	Underexpression	6	3	2	2	0	0	0	0	2	15	0.622884165180121	0.24183464670617	NS	0.272456143586169	1.20433915026468	NS	0.425280634098804	0.635676816326461	NS	0.106290755131668	2.60852243734274	NS	0.668	NS	0.15	NS	0.591
23	NR0B1	1	Mutation	UCEC-994.2.1.P.1.43.0.4.4.2	UCEC	994	2	1	P	1	43	0	4	4	2	Risky	0	3	1	Apoptosis/Autophagy	TMB	Unchanged	6	3	2	1	9	0	0	0	2	23	0.142302566563329	2.15288184331557	NS	0.213930240912127	1.5446280550448	NS	0.363081655517165	0.827206116934927	NS	0.456823483158268	0.55366635007232	NS	0.109	NS	0.0492	Risky	0.00773
23	NOXA1	1	Mutation	UCEC-992.2.1.P.3.93.0.4.4.1	UCEC	992	2	1	P	3	93	0	4	4	1	Protective	3	0	1	Apoptosis	TMB	Overexpression	6	3	2	2	9	0	0	0	1	23	0.16343128188971	1.94218688755664	NS	0.244790417874802	1.3527930906219	NS	0.32974223227746	0.949909901074185	NS	0.333284761494644	0.936092574762495	NS	0.0607	NS	0.0179	Protective	0.0135
19	NOX4	1	Mutation	UCEC-990.2.1.P.2.0.0.4.4.6	UCEC	990	2	1	P	2	0	0	4	4	6	Meaningless	0	0	4	Anoikis/Apoptosis/Autophagy/Cellular senescence/Ferroptosis/Necroptosis	TMB	Underexpression	6	3	2	2	0	0	0	0	6	19	0.130306922057346	2.28884425551491	NS	0.194476250965064	1.6833776140349	NS	0.884369394191303	0.0211506164586866	NS	0.158672276741084	1.98683428412041	NS	0.664	NS	0.0996	NS	0.156
21	(BCAP31 + LTF + NQO1)	3	Mutation	UCEC-99.2.1.P.3.0.9.4.4.3	UCEC	99	2	1	P	3	0	9	4	4	3	Meaningless	0	0	4	Apoptosis/Ferroptosis/Necrosis	TMB	Overexpression	6	3	2	2	0	5	0	0	3	21	0.024947997828618	5.02749217031532	WT	0.0573652295854401	3.61196708840245	NS	0.286203619872336	1.13739420174311	NS	0.0156301996491623	5.84400612845778	WT	0.592	NS	0.294	NS	0.91
19	NOTCH1	1	Mutation	UCEC-988.2.1.P.2.0.0.4.4.6	UCEC	988	2	1	P	2	0	0	4	4	6	Meaningless	0	0	4	Anoikis/Apoptosis/Autophagy/Cellular senescence/Mitotic catastrophe/Necrosis	TMB	Underexpression	6	3	2	2	0	0	0	0	6	19	0.184227141726633	1.76318983064585	NS	0.422692232406369	0.642817901856191	NS	0.974642792222189	0.00101034335139419	NS	0.205272617836678	1.60445779985676	NS	0.422	NS	0.318	NS	0.556
25	NLRP3	1	Mutation	UCEC-987.2.1.P.2.0.9.4.4.7	UCEC	987	2	1	P	2	0	9	4	4	7	Meaningless	0	0	4	Apoptosis/Autophagy/Efferocytosis/Necroptosis/NETosis/Pyroptosis/Necrosis	TMB	Underexpression	6	3	2	2	0	5	0	0	7	25	0.0347607484527148	4.45688909033673	WT	0.0758646726064529	3.15133928043721	NS	0.373013333010464	0.7936014830312	NS	0.0302955179877024	4.69244451297244	WT	0.946	NS	0.276	NS	0.315
31	NFKB1	1	Mutation	UCEC-986.2.1.P.2.0.7.1.4.8	UCEC	986	2	1	P	2	0	7	1	4	8	Meaningless	0	0	4	Apoptosis/Autophagy/Cellular senescence/Ferroptosis/Mitotic catastrophe/Necroptosis/Pyroptosis/Necrosis	TMB	Underexpression	6	3	2	2	0	3	7	0	8	31	0.174218450377405	1.84626476171022	NS	0.103383689956694	2.65255377214082	NS	0.0997406997763582	2.7096847567941	NS	0.0201994676133351	5.39457297115543	WT	0.27	NS	0.601	NS	0.981
15	NEK9	1	Mutation	UCEC-982.2.1.P.2.0.0.4.4.2	UCEC	982	2	1	P	2	0	0	4	4	2	Meaningless	0	0	4	Autophagy/Mitotic catastrophe	TMB	Underexpression	6	3	2	2	0	0	0	0	2	15	0.324926256244299	0.969013805122642	NS	0.52686336972002	0.40043755894393	NS	0.219959506950434	1.50463538843663	NS	0.14889455552081	2.08353961943457	NS	0.092	NS	0.402	NS	0.157
22	NEDD4L	1	Mutation	UCEC-981.2.1.P.3.11.7.4.4.3	UCEC	981	2	1	P	3	11	7	4	4	3	Risky	0	1	3	Apoptosis/Autophagy/Ferroptosis	TMB	Overexpression	6	3	2	2	3	3	0	0	3	22	0.159876051953934	1.97539806225658	NS	0.0935244544954146	2.81263823590539	NS	0.458549966218514	0.549431768424677	NS	0.0401317432377232	4.21230607994726	WT	0.549	NS	0.648	NS	0.00292
27	NEDD4	1	Mutation	UCEC-980.2.1.P.2.0.7.1.4.4	UCEC	980	2	1	P	2	0	7	1	4	4	Meaningless	0	0	4	Apoptosis/Autophagy/Ferroptosis/Pyroptosis	TMB	Underexpression	6	3	2	2	0	3	7	0	4	27	0.0843980063762086	2.97810552577825	NS	0.140072682891147	2.17716050557534	NS	0.153030542949922	2.04177941294723	NS	0.0285788831453201	4.79280297540105	WT	0.396	NS	0.101	NS	0.621
21	(BAZ1A + CFB + ERGIC2 + GLB1 + GRSF1)	5	Mutation	UCEC-98.2.1.P.3.0.7.2.4.1	UCEC	98	2	1	P	3	0	7	2	4	1	Meaningless	0	0	4	Cellular senescence	TMB	Overexpression	6	3	2	2	0	3	4	0	1	21	0.093943566161271	2.805465630191	NS	0.0988426626874354	2.72411876263783	NS	0.877927329040921	0.0235921059939037	NS	0.0414999438532112	4.15548269488428	WT	0.41	NS	0.617	NS	0.559
14	NAT2	1	Mutation	UCEC-978.2.1.P.2.0.0.4.4.1	UCEC	978	2	1	P	2	0	0	4	4	1	Meaningless	0	0	4	Necroptosis	TMB	Underexpression	6	3	2	2	0	0	0	0	1	14	0.122671185366722	2.38288028537355	NS	0.189512626005009	1.72140239488746	NS	0.776629533985591	0.0804936567365695	NS	0.160249824328629	1.97186705189727	NS	0.622	NS	0.312	NS	0.972
16	NAT10	1	Mutation	UCEC-977.2.1.P.3.0.0.4.4.3	UCEC	977	2	1	P	3	0	0	4	4	3	Meaningless	0	0	4	Autophagy/Ferroptosis/Parthanatos	TMB	Overexpression	6	3	2	2	0	0	0	0	3	16	0.103960767518619	2.64370613893423	NS	0.177920861189725	1.81490572160565	NS	0.267022464535467	1.23197925816979	NS	0.0502834638377676	3.83198118280583	NS	0.525	NS	0.688	NS	0.556
19	NAT1	1	Mutation	UCEC-976.2.1.P.3.7.0.4.4.3	UCEC	976	2	1	P	3	7	0	4	4	3	Protective	1	0	3	Anoikis/Apoptosis/Necroptosis	TMB	Overexpression	6	3	2	2	3	0	0	0	3	19	0.334131964847485	0.932817126568276	NS	0.424823069603008	0.636934429450689	NS	0.56050164155754	0.338836406158924	NS	0.234589164697003	1.41281792322052	NS	0.61	NS	0.776	NS	0.55
27	NAMPT	1	Mutation	UCEC-975.2.1.P.2.0.0.1.4.7	UCEC	975	2	1	P	2	0	0	1	4	7	Meaningless	0	0	4	Anoikis/Apoptosis/Autophagy/Cellular senescence/Ferroptosis/Parthanatos/Necrosis	TMB	Underexpression	6	3	2	2	0	0	7	0	7	27	0.118770023235153	2.43346610353729	NS	0.192604425496471	1.69758258847373	NS	0.262572066284612	1.25514507467148	NS	0.0542188259696214	3.7059491557575	NS	0.601	NS	0.354	NS	0.239
20	NAGLU	1	Mutation	UCEC-974.2.1.P.2.26.0.4.4.1	UCEC	974	2	1	P	2	26	0	4	4	1	Protective	2	0	2	Autophagy	TMB	Underexpression	6	3	2	2	6	0	0	0	1	20	0.351137389105896	0.869342527561414	NS	0.582386207680792	0.302392826432774	NS	0.252420518923502	1.30985716011708	NS	0.157030254723843	2.00259416189742	NS	0.112	NS	0.0954	NS	0.0429
17	NACA	1	Mutation	UCEC-973.2.1.P.2.2.0.3.4.1	UCEC	973	2	1	P	2	2	0	3	4	1	Protective	1	0	3	Apoptosis	TMB	Underexpression	6	3	2	2	2	0	1	0	1	17	0.541145548504964	0.373420743850108	NS	0.242897589735344	1.36369813294163	NS	0.264633707711936	1.24435332880287	NS	0.0780790494720588	3.10444061224163	NS	0.033	Protective	0.0744	NS	0.399
16	NACA	1	Mutation	UCEC-972.2.2.P.2.2.0.3.4.1	UCEC	972	2	2	P	2	2	0	3	4	1	Protective	1	0	3	Apoptosis	MSI	Underexpression	6	2	2	2	2	0	1	0	1	16	0.541145548504964	0.373420743850108	NS	0.242897589735344	1.36369813294163	NS	0.264633707711936	1.24435332880287	NS	0.0780790494720588	3.10444061224163	NS	0.033	Protective	0.0744	NS	0.399
23	MYH9	1	Mutation	UCEC-971.2.1.P.2.0.0.1.4.3	UCEC	971	2	1	P	2	0	0	1	4	3	Meaningless	0	0	4	Anoikis/Apoptosis/Necroptosis	TMB	Underexpression	6	3	2	2	0	0	7	0	3	23	0.0879291049430603	2.91188397483865	NS	0.150301744131208	2.06918578907441	NS	0.84799273738237	0.0367412888527216	NS	0.116215683340037	2.467594219067	NS	0.614	NS	0.764	NS	0.429
18	MYBL2	1	Mutation	UCEC-969.2.2.P.3.0.0.2.4.2	UCEC	969	2	2	P	3	0	0	2	4	2	Meaningless	0	0	4	Apoptosis/Cellular senescence	MSI	Overexpression	6	2	2	2	0	0	4	0	2	18	0.379321963930067	0.772898192394711	NS	0.186276747938563	1.74682202055781	NS	0.197536884352913	1.66049217598037	NS	0.0509083701145824	3.81128534108791	NS	0.271	NS	0.493	NS	0.307
25	MUC5AC	1	Mutation	UCEC-968.2.1.P.3.93.0.4.4.3	UCEC	968	2	1	P	3	93	0	4	4	3	Protective	3	0	1	Apoptosis/Autophagy/Necrosis	TMB	Overexpression	6	3	2	2	9	0	0	0	3	25	0.40466093543641	0.694432107617229	NS	0.64807882451943	0.208330849285028	NS	0.954647227112256	0.00323441465327493	NS	0.179887700089522	1.79855158316057	NS	0.13	NS	0.0445	Protective	0.00111
17	MTUS2	1	Mutation	UCEC-965.2.1.P.2.0.7.4.4.1	UCEC	965	2	1	P	2	0	7	4	4	1	Meaningless	0	0	4	Entosis	TMB	Underexpression	6	3	2	2	0	3	0	0	1	17	0.0880318415334291	2.91000060793342	NS	0.193471952450439	1.69097910057668	NS	0.539717786166423	0.376063063052163	NS	0.0472296955220893	3.93718685986141	WT	0.192	NS	0.297	NS	0.155
25	MTOR	1	Mutation	UCEC-964.2.1.P.2.0.7.4.4.9	UCEC	964	2	1	P	2	0	7	4	4	9	Meaningless	0	0	4	Anoikis/Apoptosis/Autophagy/Cellular senescence/Entosis/Ferroptosis/Mitotic catastrophe/Necroptosis/Necrosis	TMB	Underexpression	6	3	2	2	0	3	0	0	9	25	0.0560911296607098	3.64934906320822	NS	0.111444044945924	2.53362336398113	NS	0.250203974385876	1.32216441853361	NS	0.0144492338835999	5.98241132811339	WT	0.793	NS	0.875	NS	0.901
21	MS4A1	1	Mutation	UCEC-962.2.2.P.2.26.0.3.3.1	UCEC	962	2	2	P	2	26	0	3	3	1	Protective	2	0	2	Apoptosis	MSI	Underexpression	6	2	2	2	6	0	1	1	1	21	0.78663758299162	0.0732673650083265	NS	0.446113264075234	0.580508015182284	NS	0.434741894232077	0.610121958707438	NS	0.224037030676261	1.47832337185552	NS	0.288	NS	0.594	NS	0.0428
32	(BACH1 + CUL4B + FGFR1)	3	Mutation	UCEC-96.2.1.P.2.0.71.1.4.4	UCEC	96	2	1	P	2	0	71	1	4	4	Meaningless	0	0	4	Apoptosis/Autophagy/Cellular senescence/Ferroptosis	TMB	Underexpression	6	3	2	2	0	8	7	0	4	32	0.0140078177753543	6.0371578469549	WT	0.0367557929337505	4.3616914553188	WT	0.149327211504406	2.07911010317606	NS	0.0193067085325929	5.4735194155124	WT	0.638	NS	0.429	NS	0.601
21	MMP2	1	Mutation	UCEC-958.2.1.P.2.20.0.4.4.5	UCEC	958	2	1	P	2	20	0	4	4	5	Protective	1	0	3	Anoikis/Apoptosis/Autophagy/Ferroptosis/Necrosis	TMB	Underexpression	6	3	2	2	3	0	0	0	5	21	0.18717269316251	1.73973274590531	NS	0.268344439121001	1.22519037315964	NS	0.384967932987762	0.754777231883557	NS	0.0811449025752428	3.04181981615754	NS	0.306	NS	0.926	NS	0.0208
20	METTL3	1	Mutation	UCEC-946.2.1.P.2.0.0.4.4.7	UCEC	946	2	1	P	2	0	0	4	4	7	Meaningless	0	0	4	Apoptosis/Autophagy/Cuproptosis/Cellular senescence/Ferroptosis/Necroptosis/Pyroptosis	TMB	Underexpression	6	3	2	2	0	0	0	0	7	20	0.286240388231774	1.13722063508958	NS	0.369283518446181	0.80607402350484	NS	0.908713847476397	0.0131471391345915	NS	0.545093298728316	0.366181084724544	NS	0.538	NS	0.513	NS	0.403
22	METTL16	1	Mutation	UCEC-944.2.1.P.2.7.0.2.4.2	UCEC	944	2	1	P	2	7	0	2	4	2	Protective	1	0	3	Autophagy/Ferroptosis	TMB	Underexpression	6	3	2	2	3	0	4	0	2	22	0.305701491229956	1.04915624508704	NS	0.392619751078957	0.730813121529393	NS	0.471951211714324	0.517403896373211	NS	0.17672690491013	1.82493556061425	NS	0.0996	NS	0.24	NS	0.565
25	METTL14	1	Mutation	UCEC-942.2.1.P.2.0.0.1.4.5	UCEC	942	2	1	P	2	0	0	1	4	5	Meaningless	0	0	4	Apoptosis/Autophagy/Cellular senescence/Ferroptosis/Pyroptosis	TMB	Underexpression	6	3	2	2	0	0	7	0	5	25	0.168508978804597	1.8961581197395	NS	0.24858965587429	1.33121233921593	NS	0.841585504666724	0.0399463552450009	NS	0.232438568746411	1.42587654714192	NS	0.542	NS	0.931	NS	0.704
18	MERTK	1	Mutation	UCEC-941.2.1.P.2.0.0.4.4.5	UCEC	941	2	1	P	2	0	0	4	4	5	Meaningless	0	0	4	Apoptosis/Efferocytosis/Ferroptosis/Necroptosis/Necrosis	TMB	Underexpression	6	3	2	2	0	0	0	0	5	18	0.448674328400386	0.573998629176508	NS	0.208596937006851	1.58113739483217	NS	0.37921224936076	0.773254099550918	NS	0.0581226051049926	3.59016119296477	NS	0.961	NS	0.741	NS	0.54
17	MERTK	1	Mutation	UCEC-940.2.2.P.2.0.0.4.4.5	UCEC	940	2	2	P	2	0	0	4	4	5	Meaningless	0	0	4	Apoptosis/Efferocytosis/Ferroptosis/Necroptosis/Necrosis	MSI	Underexpression	6	2	2	2	0	0	0	0	5	17	0.448674328400386	0.573998629176508	NS	0.208596937006851	1.58113739483217	NS	0.37921224936076	0.773254099550918	NS	0.0581226051049926	3.59016119296477	NS	0.961	NS	0.741	NS	0.54
30	(AXIN2 + OPCML)	2	Mutation	UCEC-94.2.1.P.2.95.9.4.4.1	UCEC	94	2	1	P	2	95	9	4	4	1	Meaningful Protective	4	0	0	Apoptosis	TMB	Underexpression	6	3	2	2	11	5	0	0	1	30	0.0398490418167418	4.22430048403795	WT	0.132752975178026	2.26001266667585	NS	0.675748642066254	0.174951027706779	NS	0.024847353240141	5.03449337981827	WT	0.00473	Protective	0.00349	Protective	0.0024
25	MEF2C	1	Mutation	UCEC-936.2.1.P.2.20.0.1.4.2	UCEC	936	2	1	P	2	20	0	1	4	2	Protective	1	0	3	Apoptosis/Ferroptosis	TMB	Underexpression	6	3	2	2	3	0	7	0	2	25	0.138982937661585	2.18918389912668	NS	0.217625799724553	1.51995832698648	NS	0.307154736912225	1.04287080680463	NS	0.0535157306764669	3.72774081059384	NS	0.9	NS	0.35	NS	0.033
27	MDM2	1	Mutation	UCEC-935.2.1.P.3.71.0.4.4.6	UCEC	935	2	1	P	3	71	0	4	4	6	Protective	3	0	1	Anoikis/Apoptosis/Autophagy/Cellular senescence/Mitotic catastrophe/Necrosis	TMB	Overexpression	6	3	2	2	8	0	0	0	6	27	0.318661951632841	0.994430399517194	NS	0.407706901964192	0.685477563495107	NS	0.806493449444308	0.0600015760940655	NS	0.198429366233484	1.65389693502483	NS	0.0283	Protective	0.00191	Protective	0.337
21	MCOLN1	1	Mutation	UCEC-934.2.1.P.2.0.0.2.4.4	UCEC	934	2	1	P	2	0	0	2	4	4	Meaningless	0	0	4	Apoptosis/Autophagy/Entosis/Pyroptosis	TMB	Underexpression	6	3	2	2	0	0	4	0	4	21	0.221689178256107	1.49340323719255	NS	0.404706706404139	0.694296821541517	NS	0.638176155882185	0.221135404165169	NS	0.0820348417586146	3.02411944120351	NS	0.395	NS	0.318	NS	0.448
22	MCM3AP	1	Mutation	UCEC-933.2.1.P.2.69.0.4.4.3	UCEC	933	2	1	P	2	69	0	4	4	3	Protective	2	0	2	Apoptosis/Cellular senescence/Necrosis	TMB	Underexpression	6	3	2	2	6	0	0	0	3	22	0.189834835302673	1.71889895521333	NS	0.35884538114934	0.841929970253694	NS	0.515369811634731	0.423149222691513	NS	0.126854937721415	2.33057590251055	NS	0.0593	NS	0.0333	Protective	0.344
27	MAPK8	1	Mutation	UCEC-932.2.1.P.2.0.0.1.4.7	UCEC	932	2	1	P	2	0	0	1	4	7	Meaningless	0	0	4	Apoptosis/Autophagy/Cellular senescence/Ferroptosis/Necroptosis/Parthanatos/Necrosis	TMB	Underexpression	6	3	2	2	0	0	7	0	7	27	0.259859233382101	1.26950675144076	NS	0.345491469978555	0.889947741036333	NS	0.56050164155754	0.338836406158924	NS	0.179132222935829	1.80480877488835	NS	0.991	NS	0.852	NS	0.784
26	MAPK14	1	Mutation	UCEC-931.2.1.P.2.0.0.1.4.6	UCEC	931	2	1	P	2	0	0	1	4	6	Meaningless	0	0	4	Apoptosis/Autophagy/Cellular senescence/Necroptosis/Pyroptosis/Necrosis	TMB	Underexpression	6	3	2	2	0	0	7	0	6	26	0.213541352526997	1.54725353073998	NS	0.301086226299808	1.06937692407151	NS	0.348910330119483	0.877416233254217	NS	0.136234527858825	2.21998336119745	NS	0.814	NS	0.869	NS	0.783
20	MAP4K4	1	Mutation	UCEC-928.2.1.P.1.0.0.2.4.4	UCEC	928	2	1	P	1	0	0	2	4	4	Meaningless	0	0	4	Apoptosis/Autophagy/Cellular senescence/Necrosis	TMB	Unchanged	6	3	2	1	0	0	4	0	4	20	0.185660121824942	1.75172421066144	NS	0.106166422421808	2.61037846649187	NS	0.148849709699356	2.08399958104258	NS	0.0661129750720424	3.3769829704708	NS	0.863	NS	0.57	NS	0.849
27	MAP3K5	1	Mutation	UCEC-926.2.1.P.2.0.7.1.4.4	UCEC	926	2	1	P	2	0	7	1	4	4	Meaningless	0	0	4	Apoptosis/Cellular senescence/Ferroptosis/Necrosis	TMB	Underexpression	6	3	2	2	0	3	7	0	4	27	0.146367312485752	2.10970728576984	NS	0.299177741025092	1.0778557231823	NS	0.16919890441809	1.89002675121917	NS	0.0394446080778634	4.24161587359629	WT	0.25	NS	0.114	NS	0.976
28	MAP2K4	1	Mutation	UCEC-925.2.1.P.2.7.7.1.4.2	UCEC	925	2	1	P	2	7	7	1	4	2	Protective	1	0	3	Apoptosis/Cellular senescence	TMB	Underexpression	6	3	2	2	3	3	7	0	2	28	0.0956812610505879	2.7760939914868	NS	0.16548679968906	1.92335935468924	NS	0.257895389868518	1.28001960628027	NS	0.0412931221204693	4.16394498053277	WT	0.42	NS	0.515	NS	0.835
17	MAP2K3	1	Mutation	UCEC-924.2.1.P.3.2.0.4.4.2	UCEC	924	2	1	P	3	2	0	4	4	2	Protective	1	0	3	Apoptosis/Cellular senescence	TMB	Overexpression	6	3	2	2	2	0	0	0	2	17	0.160101744290423	1.97326483390122	NS	0.246264155903487	1.34437353953665	NS	0.301751119572572	1.06643926161486	NS	0.371835608185131	0.797520922017007	NS	0.0216	Protective	0.502	NS	0.23
26	LRRK2	1	Mutation	UCEC-923.2.2.P.2.30.71.4.4.3	UCEC	923	2	2	P	2	30	71	4	4	3	Risky	0	1	3	Apoptosis/Autophagy/Necrosis	MSI	Underexpression	6	2	2	2	3	8	0	0	3	26	0.0179395157428701	5.60204596639646	WT	0.0173536321709924	5.66025172769088	WT	0.110291637138546	2.55003750406866	NS	0.00618403264871992	7.49587938380996	WT	0.196	NS	0.0127	Risky	0.624
24	LMNB1	1	Mutation	UCEC-920.2.1.P.3.0.0.1.4.4	UCEC	920	2	1	P	3	0	0	1	4	4	Meaningless	0	0	4	Apoptosis/Cellular senescence/Ferroptosis/Mitotic catastrophe	TMB	Overexpression	6	3	2	2	0	0	7	0	4	24	0.191855676838035	1.70330994457152	NS	0.265968646789096	1.23742111765643	NS	0.279891014950396	1.16761898819657	NS	0.111189803960534	2.53722849933056	NS	0.715	NS	0.506	NS	0.732
21	(ATP7A + LIPT1)	2	Mutation	UCEC-92.2.1.P.2.0.0.1.4.1	UCEC	92	2	1	P	2	0	0	1	4	1	Meaningless	0	0	4	Cuproptosis	TMB	Underexpression	6	3	2	2	0	0	7	0	1	21	0.270520944771778	1.21410354834383	NS	0.224121546268474	1.4777840758962	NS	0.328008467499811	0.956744485587555	NS	0.0500996548502415	3.83812039494286	NS	0.948	NS	0.94	NS	0.948
17	LIPH	1	Mutation	UCEC-919.2.1.P.3.4.0.4.4.1	UCEC	919	2	1	P	3	4	0	4	4	1	Risky	0	1	3	Necrosis	TMB	Overexpression	6	3	2	2	3	0	0	0	1	17	0.144961121737686	2.12448897606826	NS	0.217186352829887	1.52286562816801	NS	0.364913460180272	0.820912661408785	NS	0.50559731878317	0.443168058217193	NS	0.0611	NS	0.0791	NS	0.276
14	LETM1	1	Mutation	UCEC-910.2.1.P.1.0.0.4.4.2	UCEC	910	2	1	P	1	0	0	4	4	2	Meaningless	0	0	4	Autophagy/Necrosis	TMB	Unchanged	6	3	2	1	0	0	0	0	2	14	0.229422053001297	1.44444091887553	NS	0.309674678109682	1.03206275371303	NS	0.353053403768628	0.862452077401874	NS	0.135690881713998	2.22615806493389	NS	0.174	NS	0.165	NS	0.266
30	(ATP6V0A2 + CDC25B + HBP1 + HNRNPD + ITPR2 + MAP3K3 + MIB1 + MSN + PAWR + POT1 + POU2F1 + PRKCH + RARB + SF3B1 + SMC5 + SOX5 + STAT6 + STS + TRIB2 + TSC22D1 + UBE3A)	21	Mutation	UCEC-91.2.1.P.2.0.71.1.4.2	UCEC	91	2	1	P	2	0	71	1	4	2	Meaningless	0	0	4	Apoptosis/Cellular senescence	TMB	Underexpression	6	3	2	2	0	8	7	0	2	30	0.00387384500793131	8.34202248078222	WT	0.00161042547524348	9.94779073867634	WT	0.300414993816992	1.07235108870432	NS	0.00181930233247385	9.72346466974067	WT	0.707	NS	0.837	NS	0.579
22	LAMP3	1	Mutation	UCEC-909.2.1.P.3.30.7.4.4.3	UCEC	909	2	1	P	3	30	7	4	4	3	Risky	0	1	3	Apoptosis/Autophagy/Lysosome-dependent cell death	TMB	Overexpression	6	3	2	2	3	3	0	0	3	22	0.0842326732154436	2.98127923771998	NS	0.150698072734746	2.06517050625518	NS	0.348910330119483	0.877416233254217	NS	0.0303125491508741	4.6914787779308	WT	0.124	NS	0.0428	Risky	0.446
28	KNTC1	1	Mutation	UCEC-906.2.1.P.3.1.9.1.4.1	UCEC	906	2	1	P	3	1	9	1	4	1	Risky	0	1	3	Apoptosis	TMB	Overexpression	6	3	2	2	2	5	7	0	1	28	0.027278445227896	4.87310064778347	WT	0.0635087482269774	3.44329937546659	NS	0.469544822759272	0.523046957683157	NS	0.0171705446538271	5.67885755670081	WT	0.0455	Risky	0.11	NS	0.504
18	KNG1	1	Mutation	UCEC-905.2.1.P.2.0.7.4.4.2	UCEC	905	2	1	P	2	0	7	4	4	2	Meaningless	0	0	4	Apoptosis/Efferocytosis	TMB	Underexpression	6	3	2	2	0	3	0	0	2	18	0.10831929184229	2.57857272739787	NS	0.178270752342055	1.81198117176261	NS	0.22866177161215	1.449166313845	NS	0.0475390294913822	3.92620783191366	WT	0.334	NS	0.203	NS	0.925
25	KLK1	1	Mutation	UCEC-904.2.1.P.2.26.7.4.4.3	UCEC	904	2	1	P	2	26	7	4	4	3	Protective	2	0	2	Apoptosis/Autophagy/Necrosis	TMB	Underexpression	6	3	2	2	6	3	0	0	3	25	0.0958213133737982	2.77375206882183	NS	0.160334285814074	1.9710704477012	NS	0.205925892644227	1.59983995690632	NS	0.0379566076549682	4.30696562355429	WT	0.93	NS	0.347	NS	0.000332
27	KLF4	1	Mutation	UCEC-902.2.1.P.2.7.0.1.4.4	UCEC	902	2	1	P	2	7	0	1	4	4	Protective	1	0	3	Apoptosis/Autophagy/Pyroptosis/Necrosis	TMB	Underexpression	6	3	2	2	3	0	7	0	4	27	0.294754058908375	1.09777890542889	NS	0.378284924581914	0.776268094940618	NS	0.656092790163197	0.198304634676863	NS	0.167689833407151	1.90347533861343	NS	0.11	NS	0.184	NS	0.694
21	KLF12	1	Mutation	UCEC-900.2.2.P.2.0.0.1.4.2	UCEC	900	2	2	P	2	0	0	1	4	2	Meaningless	0	0	4	Anoikis/Apoptosis	MSI	Underexpression	6	2	2	2	0	0	7	0	2	21	0.72823395220433	0.120739379637752	NS	0.304377060805843	1.05491834525705	NS	0.905676529619288	0.0140407440726812	NS	0.349694884615149	0.874564025011107	NS	0.637	NS	0.585	NS	0.209
17	(ATP6AP2 + CHKA + DGAT1 + DRAM2 + DRD3 + ERAP2 + GAA + GNL3L + HMGCS2 + KCMF1 + MARK2 + MYO1B + NRBF2 + TPR + TUBGCP4 + UBE2Q1 + VAPB)	17	Mutation	UCEC-90.2.1.P.1.0.0.2.4.1	UCEC	90	2	1	P	1	0	0	2	4	1	Meaningless	0	0	4	Autophagy	TMB	Unchanged	6	3	2	1	0	0	4	0	1	17	0.125839699481407	2.34309021203428	NS	0.16564439545598	1.92192690147478	NS	0.416015089875512	0.661544828743806	NS	0.0676324726510316	3.33956534723362	NS	0.854	NS	0.741	NS	0.923
32	(ABCC5 + ACO1 + AKAP1 + AKR1C2 + AMER1 + ARHGAP6 + CEP290 + CRIM1 + EMP1 + FBLN1 + HACE1 + KDM5C + LACTB + LCP2 + LIFR + MBTPS1 + METTL17 + MITD1 + NSUN2 + PCDHB14 + PDP2 + RHOT1 + SETDB1 + SLC38A5 + SOX15 + YTHDC1 + YY2 + ZNF350)	28	Mutation	UCEC-9.2.1.P.2.0.95.1.4.1	UCEC	9	2	1	P	2	0	95	1	4	1	Meaningless	0	0	4	Ferroptosis	TMB	Underexpression	6	3	2	2	0	11	7	0	1	32	0.0356791817550564	4.41237271597171	WT	0.0305489404199679	4.67813255051334	WT	0.0323160398538574	4.58165227371203	WT	0.00405200615797952	8.2603613589069	WT	0.85	NS	0.593	NS	0.531
31	KIR2DL4	1	Mutation	UCEC-899.2.1.P.3.20.0.1.1.1	UCEC	899	2	1	P	3	20	0	1	1	1	Protective	1	0	3	Cellular senescence	TMB	Overexpression	6	3	2	2	3	0	7	7	1	31	0.593975854662067	0.284177903468505	NS	0.261809448411614	1.25916370910973	NS	0.307018041627064	1.04346038392156	NS	0.0962639718569656	2.76637447660124	NS	0.0819	NS	0.549	NS	0.0307
19	KIF2C	1	Mutation	UCEC-896.2.1.P.3.0.0.2.4.2	UCEC	896	2	1	P	3	0	0	2	4	2	Meaningless	0	0	4	Cellular senescence/Entosis	TMB	Overexpression	6	3	2	2	0	0	4	0	2	19	0.167881182531064	1.90176240428647	NS	0.246903382221276	1.34074072440093	NS	0.679330221852677	0.170880771221195	NS	0.305117831122158	1.05169154141747	NS	0.183	NS	0.286	NS	0.446
26	KCNN4	1	Mutation	UCEC-895.2.1.P.3.95.0.4.4.2	UCEC	895	2	1	P	3	95	0	4	4	2	Meaningful Protective	4	0	0	Apoptosis/Autophagy	TMB	Overexpression	6	3	2	2	11	0	0	0	2	26	0.199050731196261	1.6493257042317	NS	0.266014632175816	1.23718309166094	NS	0.185207102043484	1.75533779387149	NS	0.0996837393005403	2.71059605169767	NS	0.0178	Protective	0.0172	Protective	0.0381
15	KCNK5	1	Mutation	UCEC-894.2.1.P.3.0.0.4.4.2	UCEC	894	2	1	P	3	0	0	4	4	2	Meaningless	0	0	4	Autophagy/Pyroptosis	TMB	Overexpression	6	3	2	2	0	0	0	0	2	15	0.318661951632841	0.994430399517194	NS	0.407706901964192	0.685477563495107	NS	0.527057452632727	0.400061586730994	NS	0.234146151917665	1.41549607487325	NS	0.828	NS	0.72	NS	0.863
24	ITPKB	1	Mutation	UCEC-889.2.1.P.2.62.0.1.4.1	UCEC	889	2	1	P	2	62	0	1	4	1	Protective	1	0	3	Autophagy	TMB	Underexpression	6	3	2	2	3	0	7	0	1	24	0.220942967134281	1.49823609476086	NS	0.131225998358537	2.27794083244227	NS	0.208775608872023	1.57989645551093	NS	0.0758134506505709	3.15244146908072	NS	0.22	NS	0.0401	Protective	0.855
19	ITGB4	1	Mutation	UCEC-887.2.1.P.3.20.0.4.4.3	UCEC	887	2	1	P	3	20	0	4	4	3	Protective	1	0	3	Anoikis/Apoptosis/Autophagy	TMB	Overexpression	6	3	2	2	3	0	0	0	3	19	0.589092835343143	0.291763206663573	NS	0.82401775052689	0.0494530525047842	NS	0.205056807262915	1.60598712511191	NS	0.270980974338525	1.21177448442028	NS	0.619	NS	0.574	NS	0.017
36	ITGAL	1	Mutation	UCEC-885.2.1.P.1.7.9.1.1.2	UCEC	885	2	1	P	1	7	9	1	1	2	Protective	1	0	3	Apoptosis/Necrosis	TMB	Unchanged	6	3	2	1	3	5	7	7	2	36	0.0335579049529363	4.51708785220278	WT	0.0763136836908952	3.14171161196675	NS	0.461503450535293	0.542245875095292	NS	0.0347944125577053	4.45523578036948	WT	0.161	NS	0.543	NS	0.0909
26	ITGA6	1	Mutation	UCEC-883.2.1.P.2.7.0.1.4.3	UCEC	883	2	1	P	2	7	0	1	4	3	Protective	1	0	3	Anoikis/Apoptosis/Ferroptosis	TMB	Underexpression	6	3	2	2	3	0	7	0	3	26	0.088024595293373	2.91013336790842	NS	0.148538031447028	2.08720064345805	NS	0.550548635750782	0.356335225697681	NS	0.0880180356146574	2.91025355945251	NS	0.147	NS	0.112	NS	0.277
13	ITGA2B	1	Mutation	UCEC-882.2.1.P.1.0.0.4.4.1	UCEC	882	2	1	P	1	0	0	4	4	1	Meaningless	0	0	4	NETosis	TMB	Unchanged	6	3	2	1	0	0	0	0	1	13	0.0841182637687059	2.98347936928227	NS	0.15007629683569	2.07147518704226	NS	0.959767201132563	0.0025447709597378	NS	0.127746437443119	2.31967837074475	NS	0.943	NS	0.119	NS	0.423
29	IRS1	1	Mutation	UCEC-879.2.1.P.2.26.0.1.4.3	UCEC	879	2	1	P	2	26	0	1	4	3	Protective	2	0	2	Apoptosis/Autophagy/Cellular senescence	TMB	Underexpression	6	3	2	2	6	0	7	0	3	29	0.19971832224646	1.64443303016529	NS	0.359259829463147	0.840478940735349	NS	0.917888684442062	0.0106282903551062	NS	0.374115889041513	0.789947869629692	NS	0.178	NS	0.607	NS	0.00201
31	IRF1	1	Mutation	UCEC-877.2.1.P.1.0.0.1.1.5	UCEC	877	2	1	P	1	0	0	1	1	5	Meaningless	0	0	4	Apoptosis/Autophagy/Ferroptosis/Pyroptosis/Necrosis	TMB	Unchanged	6	3	2	1	0	0	7	7	5	31	0.248452766374235	1.33198288653179	NS	0.332489215485414	0.939178439883915	NS	0.724878256896928	0.123866459465103	NS	0.48766924352794	0.481664696609449	NS	0.48	NS	0.732	NS	0.883
28	IQGAP1	1	Mutation	UCEC-875.2.1.P.2.0.9.1.4.3	UCEC	875	2	1	P	2	0	9	1	4	3	Meaningless	0	0	4	Anoikis/Apoptosis/Pyroptosis	TMB	Underexpression	6	3	2	2	0	5	7	0	3	28	0.0465863657024829	3.96026511527454	WT	0.0923133940005056	2.83356216348033	NS	0.420617470114586	0.648589365395156	NS	0.0396097774689815	4.23452192391543	WT	0.766	NS	0.844	NS	0.38
20	IL32	1	Mutation	UCEC-873.2.1.P.3.20.0.4.4.4	UCEC	873	2	1	P	3	20	0	4	4	4	Protective	1	0	3	Apoptosis/Necroptosis/Pyroptosis/Necrosis	TMB	Overexpression	6	3	2	2	3	0	0	0	4	20	0.162923622080106	1.94687847662837	NS	0.24980775304714	1.32437851696348	NS	0.40483518143286	0.693917204858494	NS	0.0948878604729468	2.78943191292982	NS	0.191	NS	0.598	NS	0.0202
23	IL1B	1	Mutation	UCEC-872.2.1.P.3.0.0.2.4.6	UCEC	872	2	1	P	3	0	0	2	4	6	Meaningless	0	0	4	Apoptosis/Autophagy/Cellular senescence/NETosis/Pyroptosis/Necrosis	TMB	Overexpression	6	3	2	2	0	0	4	0	6	23	0.194851093291188	1.68055220749229	NS	0.265527549204673	1.23970689798245	NS	0.342925160672526	0.899465164519323	NS	0.0852368889008435	2.96210534521845	NS	0.406	NS	0.833	NS	0.136
22	IFNA17	1	Mutation	UCEC-868.2.1.P.1.35.0.4.4.2	UCEC	868	2	1	P	1	35	0	4	4	2	Risky	0	3	1	Apoptosis/Necrosis	TMB	Unchanged	6	3	2	1	8	0	0	0	2	22	0.259859233382101	1.26950675144076	NS	0.345491469978555	0.889947741036333	NS	0.56050164155754	0.338836406158924	NS	0.162920343555202	1.94690882966325	NS	0.00778	Risky	0.00258	Risky	0.998
24	IDH1	1	Mutation	UCEC-867.2.1.P.3.0.7.2.4.4	UCEC	867	2	1	P	3	0	7	2	4	4	Meaningless	0	0	4	Anoikis/Apoptosis/Ferroptosis/Necrosis	TMB	Overexpression	6	3	2	2	0	3	4	0	4	24	0.0713409604492885	3.25189438701057	NS	0.135397570005917	2.22950099445485	NS	0.245917359412803	1.34634926024868	NS	0.0255669787106673	4.98506810396117	WT	0.373	NS	0.332	NS	0.682
20	ID1	1	Mutation	UCEC-865.2.2.P.1.7.1.4.4.4	UCEC	865	2	2	P	1	7	1	4	4	4	Protective	1	0	3	Apoptosis/Autophagy/Cellular senescence/Necroptosis	MSI	Unchanged	6	2	2	1	3	2	0	0	4	20	6.94322905514522e-06	20.20881390581	MT	0.856417951915153	0.0327377712536967	NS	0.824174935201386	0.0493632831073782	NS	0.723919572120232	0.124768084322907	NS	0.217	NS	0.405	NS	0.0818
21	HTR3A	1	Mutation	UCEC-863.2.2.P.3.35.0.4.4.1	UCEC	863	2	2	P	3	35	0	4	4	1	Risky	0	3	1	Apoptosis	MSI	Overexpression	6	2	2	2	8	0	0	0	1	21	0.802616254768346	0.0624813122436452	NS	0.768899965298344	0.0863267214041169	NS	0.197110370711644	1.66365636753343	NS	0.162604332343881	1.94983778189315	NS	0.0475	Risky	0.0147	Risky	0.728
17	HSPA5	1	Mutation	UCEC-860.2.1.P.3.0.0.4.4.4	UCEC	860	2	1	P	3	0	0	4	4	4	Meaningless	0	0	4	Apoptosis/Autophagy/Ferroptosis/Necroptosis	TMB	Overexpression	6	3	2	2	0	0	0	0	4	17	0.133138795403952	2.2555191971596	NS	0.205838706365419	1.6004552552289	NS	0.883548785146641	0.021454049428203	NS	0.179291112877526	1.80349024898145	NS	0.29	NS	0.692	NS	0.918
22	(ATF3 + CD36 + CYLD + NR1H4 + TBK1)	5	Mutation	UCEC-86.2.1.P.2.0.9.4.4.4	UCEC	86	2	1	P	2	0	9	4	4	4	Meaningless	0	0	4	Apoptosis/Autophagy/Ferroptosis/Necrosis	TMB	Underexpression	6	3	2	2	0	5	0	0	4	22	0.0398378309958636	4.22477797379275	WT	0.110247294681534	2.5506728534449	NS	0.253886083409203	1.30179238425213	NS	0.012420260606065	6.24986736895218	WT	0.285	NS	0.0878	NS	0.47
24	HSP90AA1	1	Mutation	UCEC-858.2.1.P.3.0.0.1.4.4	UCEC	858	2	1	P	3	0	0	1	4	4	Meaningless	0	0	4	Apoptosis/Autophagy/Immunogenic cell death/Necroptosis	TMB	Overexpression	6	3	2	2	0	0	7	0	4	24	0.131941230413116	2.26951449154115	NS	0.204314551183659	1.61126159638726	NS	0.279891014950396	1.16761898819657	NS	0.0636545573853812	3.43951029293217	NS	0.578	NS	0.542	NS	0.821
20	HNF4A	1	Mutation	UCEC-856.2.1.P.3.0.7.4.4.4	UCEC	856	2	1	P	3	0	7	4	4	4	Meaningless	0	0	4	Apoptosis/Autophagy/Cellular senescence/Ferroptosis	TMB	Overexpression	6	3	2	2	0	3	0	0	4	20	0.109752161923371	2.55778638010185	NS	0.179961018875999	1.79794594275744	NS	0.232577412350149	1.42502907512597	NS	0.0459148675793412	3.98471500037333	WT	0.968	NS	0.632	NS	0.129
29	HLA-DPB1	1	Mutation	UCEC-853.2.1.P.1.2.0.1.1.1	UCEC	853	2	1	P	1	2	0	1	1	1	Protective	1	0	3	Apoptosis	TMB	Unchanged	6	3	2	1	2	0	7	7	1	29	0.221848455733987	1.49237419147538	NS	0.300877531173237	1.07030071553515	NS	0.246976254852491	1.34032730908271	NS	0.132580517258922	2.26202592390127	NS	0.0407	Protective	0.501	NS	0.158
23	HIF1A	1	Mutation	UCEC-851.2.1.P.3.0.0.2.4.6	UCEC	851	2	1	P	3	0	0	2	4	6	Meaningless	0	0	4	Anoikis/Apoptosis/Autophagy/Cellular senescence/Ferroptosis/Necrosis	TMB	Overexpression	6	3	2	2	0	0	4	0	6	23	0.138982937661585	2.18918389912668	NS	0.217625799724553	1.51995832698648	NS	0.307154736912225	1.04287080680463	NS	0.0535157306764669	3.72774081059384	NS	0.799	NS	0.862	NS	0.99
17	(ASS1 + TLR5)	2	Mutation	UCEC-85.2.1.P.1.0.7.4.4.2	UCEC	85	2	1	P	1	0	7	4	4	2	Meaningless	0	0	4	Cellular senescence/Necrosis	TMB	Unchanged	6	3	2	1	0	3	0	0	2	17	0.0654881047052351	3.39263775926413	NS	0.0513372056220373	3.79723783533701	NS	0.224267190332541	1.47685528950412	NS	0.0112803891212219	6.42060238746862	WT	0.599	NS	0.789	NS	0.531
20	HGS	1	Mutation	UCEC-849.2.1.P.1.1.9.4.4.1	UCEC	849	2	1	P	1	1	9	4	4	1	Risky	0	1	3	Autophagy	TMB	Unchanged	6	3	2	1	2	5	0	0	1	20	0.0304037139657036	4.68631896583431	WT	0.0690830349875702	3.30467439479504	NS	0.0776859543073662	3.11266075233191	NS	0.00801357346997322	7.0304383569273	WT	0.0446	Risky	0.256	NS	0.116
24	HGF	1	Mutation	UCEC-847.2.1.P.2.30.7.4.4.5	UCEC	847	2	1	P	2	30	7	4	4	5	Risky	0	1	3	Anoikis/Apoptosis/Autophagy/Necroptosis/Necrosis	TMB	Underexpression	6	3	2	2	3	3	0	0	5	24	0.0545793017504981	3.69489242400368	NS	0.109007084440573	2.56855759767249	NS	0.15281772097347	2.04389689628158	NS	0.0210004275518703	5.32675685481871	WT	0.104	NS	0.0262	Risky	0.515
17	HECW1	1	Mutation	UCEC-846.2.2.P.3.0.7.4.4.2	UCEC	846	2	2	P	3	0	7	4	4	2	Meaningless	0	0	4	Apoptosis/Ferroptosis	MSI	Overexpression	6	2	2	2	0	3	0	0	2	17	0.0848877756191836	2.96874328080269	NS	0.0549012836251919	3.68508164449801	NS	0.629454805259127	0.232800805722767	NS	0.0396640484316791	4.23219778316651	WT	0.991	NS	0.428	NS	0.821
14	HEBP2	1	Mutation	UCEC-845.2.1.P.3.0.0.4.4.1	UCEC	845	2	1	P	3	0	0	4	4	1	Meaningless	0	0	4	Mitochondrial permeability transition	TMB	Overexpression	6	3	2	2	0	0	0	0	1	14	0.200686155278337	1.63737393874866	NS	0.285739812795996	1.13958605673887	NS	0.331956710646701	0.941249494654281	NS	0.0930278750811381	2.82118198940817	NS	0.956	NS	0.597	NS	0.489
16	HAS2	1	Mutation	UCEC-842.2.1.P.2.0.0.4.4.3	UCEC	842	2	1	P	2	0	0	4	4	3	Meaningless	0	0	4	Apoptosis/Cellular senescence/Necrosis	TMB	Underexpression	6	3	2	2	0	0	0	0	3	16	0.20697672487212	1.5924480451986	NS	0.271577714483203	1.20876063220103	NS	0.65310302676603	0.202010340900015	NS	0.333608449999052	0.934839822725827	NS	0.994	NS	0.687	NS	0.774
17	HABP2	1	Mutation	UCEC-840.2.1.P.3.0.7.4.4.1	UCEC	840	2	1	P	3	0	7	4	4	1	Meaningless	0	0	4	NETosis	TMB	Overexpression	6	3	2	2	0	3	0	0	1	17	0.0990043910913547	2.72150878589744	NS	0.164858814277294	1.9290829081408	NS	0.221426228166862	1.49510401829036	NS	0.0440955739223102	4.05289840469889	WT	0.325	NS	0.186	NS	0.214
19	(ASRGL1 + CENPH + DUSP10 + FAAH + FANCI + FUT7 + GNAS + GNLY + GRIN2D + KIF14 + LYN + MTHFD1 + RNF8 + SEPHS1 + TMPO + TOR2A)	16	Mutation	UCEC-84.2.2.P.3.0.69.4.4.1	UCEC	84	2	2	P	3	0	69	4	4	1	Meaningless	0	0	4	Apoptosis	MSI	Overexpression	6	2	2	2	0	6	0	0	1	19	0.0693412856966279	3.29854483316992	NS	0.0467278974637195	3.95515921855599	WT	0.120209588117841	2.41458806191768	NS	0.00764680139340479	7.11438074447123	WT	0.246	NS	0.332	NS	0.397
36	GZMA	1	Mutation	UCEC-838.2.1.P.3.28.0.1.1.1	UCEC	838	2	1	P	3	28	0	1	1	1	Protective	3	0	1	Pyroptosis	TMB	Overexpression	6	3	2	2	8	0	7	7	1	36	0.184525089900359	1.76079737004861	NS	0.138555223632033	2.19393189569478	NS	0.232223874191961	1.42718820123344	NS	0.0546930575834044	3.69141929482949	NS	0.0398	Protective	0.434	NS	0.0391
19	GSK3B	1	Mutation	UCEC-837.2.1.P.3.0.0.4.4.6	UCEC	837	2	1	P	3	0	0	4	4	6	Meaningless	0	0	4	Apoptosis/Autophagy/Ferroptosis/Necroptosis/Pyroptosis/Necrosis	TMB	Overexpression	6	3	2	2	0	0	0	0	6	19	0.231920679308856	1.4290430341394	NS	0.323690933347133	0.973974552517081	NS	0.40483518143286	0.693917204858494	NS	0.153161007934225	2.04048299405788	NS	0.904	NS	0.995	NS	0.743
15	GSK3A	1	Mutation	UCEC-836.2.1.P.1.0.0.4.4.3	UCEC	836	2	1	P	1	0	0	4	4	3	Meaningless	0	0	4	Apoptosis/Autophagy/Necroptosis	TMB	Unchanged	6	3	2	1	0	0	0	0	3	15	0.622884165180121	0.24183464670617	NS	0.272456143586169	1.20433915026468	NS	0.425280634098804	0.635676816326461	NS	0.106290755131668	2.60852243734274	NS	0.795	NS	0.595	NS	0.883
17	GSDMD	1	Mutation	UCEC-835.2.1.P.1.0.0.4.4.5	UCEC	835	2	1	P	1	0	0	4	4	5	Meaningless	0	0	4	Apoptosis/Necroptosis/NETosis/Pyroptosis/Necrosis	TMB	Unchanged	6	3	2	1	0	0	0	0	5	17	0.17699948338373	1.82263888919201	NS	0.254794548061389	1.29682194959212	NS	0.735113668480869	0.114467952302833	NS	0.312134007089824	1.02162439780145	NS	0.597	NS	0.359	NS	0.339
17	GSDMA	1	Mutation	UCEC-834.2.1.P.1.0.7.4.4.2	UCEC	834	2	1	P	1	0	7	4	4	2	Meaningless	0	0	4	Apoptosis/Pyroptosis	TMB	Unchanged	6	3	2	1	0	3	0	0	2	17	0.0917733146633214	2.84298968981873	NS	0.159925941942883	1.97492621034018	NS	0.262572066284612	1.25514507467148	NS	0.0320681615600372	4.59484932074658	WT	0.579	NS	0.862	NS	0.869
31	GPR18	1	Mutation	UCEC-833.2.1.P.3.9.0.2.1.2	UCEC	833	2	1	P	3	9	0	2	1	2	Protective	2	0	2	Apoptosis/Necrosis	TMB	Overexpression	6	3	2	2	5	0	4	7	2	31	0.178772593758271	1.80779810512151	NS	0.257860918929094	1.2802050191804	NS	0.50958562075542	0.434917906096243	NS	0.0784043162688849	3.09767246225028	NS	0.036	Protective	0.161	NS	0.348
22	GPR12	1	Mutation	UCEC-832.2.1.P.2.35.0.4.4.1	UCEC	832	2	1	P	2	35	0	4	4	1	Risky	0	3	1	Apoptosis	TMB	Underexpression	6	3	2	2	8	0	0	0	1	22	0.182641848613138	1.7759953148416	NS	0.266585843629683	1.23423069477974	NS	0.40483518143286	0.693917204858494	NS	0.101083307132929	2.68836784910726	NS	0.00159	Risky	0.00407	Risky	0.823
19	GNA15	1	Mutation	UCEC-830.2.1.P.3.9.0.4.4.1	UCEC	830	2	1	P	3	9	0	4	4	1	Protective	2	0	2	Pyroptosis	TMB	Overexpression	6	3	2	2	5	0	0	0	1	19	0.162923622080106	1.94687847662837	NS	0.24980775304714	1.32437851696348	NS	0.40483518143286	0.693917204858494	NS	0.110322977767914	2.5495886174209	NS	0.0278	Protective	0.147	NS	0.072
27	GLS2	1	Mutation	UCEC-828.2.1.P.2.93.7.4.4.2	UCEC	828	2	1	P	2	93	7	4	4	2	Protective	3	0	1	Apoptosis/Ferroptosis	TMB	Underexpression	6	3	2	2	9	3	0	0	2	27	0.123692799724808	2.3699274516653	NS	0.196191759549411	1.67049863636038	NS	0.297562700087887	1.08508538337614	NS	0.0427917069687352	4.1036118145864	WT	0.512	NS	0.0376	Protective	0.0225
17	GFRA1	1	Mutation	UCEC-825.2.1.P.2.30.0.4.4.1	UCEC	825	2	1	P	2	30	0	4	4	1	Risky	0	1	3	Autophagy	TMB	Underexpression	6	3	2	2	3	0	0	0	1	17	0.0656307428368194	3.38905026021501	NS	0.119679975568867	2.42150401443918	NS	0.136249374350476	2.21981512269291	NS	0.079542926744897	3.07421621310164	NS	0.187	NS	0.0465	Risky	0.964
14	GBP3	1	Mutation	UCEC-823.2.1.P.1.0.0.4.4.2	UCEC	823	2	1	P	1	0	0	4	4	2	Meaningless	0	0	4	Pyroptosis/Necrosis	TMB	Unchanged	6	3	2	1	0	0	0	0	2	14	0.258801306721424	1.27515779390716	NS	0.339904425452172	0.910791772440109	NS	0.301865415163935	1.06593511629113	NS	0.180494537845425	1.79354745373386	NS	0.759	NS	0.962	NS	0.982
14	GABARAP	1	Mutation	UCEC-822.2.1.P.1.0.0.4.4.2	UCEC	822	2	1	P	1	0	0	4	4	2	Meaningless	0	0	4	Autophagy/Pyroptosis	TMB	Unchanged	6	3	2	1	0	0	0	0	2	14	0.334131964847485	0.932817126568276	NS	0.424823069603008	0.636934429450689	NS	0.56050164155754	0.338836406158924	NS	0.259596837481457	1.27090571318727	NS	0.25	NS	0.211	NS	0.455
22	FXR1	1	Mutation	UCEC-821.2.1.P.1.0.0.1.4.3	UCEC	821	2	1	P	1	0	0	1	4	3	Meaningless	0	0	4	Cellular senescence/Ferroptosis/Necrosis	TMB	Unchanged	6	3	2	1	0	0	7	0	3	22	0.335618374846978	0.927097118274722	NS	0.169196095890167	1.89005165245402	NS	0.578497585099816	0.308669821820271	NS	0.366409473738865	0.815805250051913	NS	0.962	NS	0.977	NS	0.387
21	FXR1	1	Mutation	UCEC-820.2.2.P.1.0.0.1.4.3	UCEC	820	2	2	P	1	0	0	1	4	3	Meaningless	0	0	4	Cellular senescence/Ferroptosis/Necrosis	MSI	Unchanged	6	2	2	1	0	0	7	0	3	21	0.335618374846978	0.927097118274722	NS	0.169196095890167	1.89005165245402	NS	0.578497585099816	0.308669821820271	NS	0.366409473738865	0.815805250051913	NS	0.962	NS	0.977	NS	0.387
28	(ASIC1 + BAG3 + BMI1 + CDK6 + CUX1 + DNAJA3 + FOXO1 + IFI16 + KDM2B + LMNA + MAPK9 + MAPT + MFN1 + PAX3 + PHLPP2 + PPP2R2A + PRKAA2 + RAF1 + SMAD3 + TRIM22 + WRN + WT1)	22	Mutation	UCEC-82.2.1.P.2.0.64.1.4.3	UCEC	82	2	1	P	2	0	64	1	4	3	Meaningless	0	0	4	Apoptosis/Autophagy/Cellular senescence	TMB	Underexpression	6	3	2	2	0	5	7	0	3	28	0.000489283865460655	12.1560691887872	WT	0.000959063736919452	10.9049742315003	WT	0.794684964154556	0.067720597842987	NS	0.0534689810248424	3.72920050107778	NS	0.972	NS	0.808	NS	0.718
17	FTMT	1	Mutation	UCEC-819.2.2.P.1.5.0.4.4.1	UCEC	819	2	2	P	1	5	0	4	4	1	Risky	0	2	2	Ferroptosis	MSI	Unchanged	6	2	2	1	5	0	0	0	1	17	0.989177879133064	0.000183980277962339	NS	0.390900205242477	0.736139941426973	NS	0.349446929270902	0.87546451291384	NS	0.186500495359057	1.74504788453405	NS	0.0275	Risky	0.0732	NS	0.0768
28	FN1	1	Mutation	UCEC-816.2.1.P.2.30.71.4.4.4	UCEC	816	2	1	P	2	30	71	4	4	4	Risky	0	1	3	Anoikis/Apoptosis/Autophagy/Necrosis	TMB	Underexpression	6	3	2	2	3	8	0	0	4	28	0.00788964302806983	7.05835455961857	WT	0.0241883758797057	5.08107445825194	WT	0.368420330095902	0.808985594244143	NS	0.0085121356584702	6.9224273612617	WT	0.0564	NS	0.00969	Risky	0.544
26	FMR1	1	Mutation	UCEC-815.2.1.P.2.0.0.1.4.6	UCEC	815	2	1	P	2	0	0	1	4	6	Meaningless	0	0	4	Apoptosis/Autophagy/Cellular senescence/Ferroptosis/Necroptosis/Pyroptosis	TMB	Underexpression	6	3	2	2	0	0	7	0	6	26	0.0552087668266326	3.67576941003872	NS	0.108348796124389	2.57814167538405	NS	0.675583710208582	0.175139818354908	NS	0.0603666943009084	3.52728136183381	NS	0.232	NS	0.132	NS	0.628
27	FLT3	1	Mutation	UCEC-814.2.1.P.2.0.9.2.3.4	UCEC	814	2	1	P	2	0	9	2	3	4	Meaningless	0	0	4	Apoptosis/Autophagy/Ferroptosis/Necroptosis	TMB	Underexpression	6	3	2	2	0	5	4	1	4	27	0.029355261268186	4.74665751825017	WT	0.0706489219553622	3.26787872337	NS	0.160913291782993	1.9656223566616	NS	0.00765676917341596	7.11204548115288	WT	0.565	NS	0.987	NS	0.255
15	FLNB	1	Mutation	UCEC-813.2.1.P.2.0.0.4.4.2	UCEC	813	2	1	P	2	0	0	4	4	2	Meaningless	0	0	4	Apoptosis/Disulfidptosis	TMB	Underexpression	6	3	2	2	0	0	0	0	2	15	0.104593304486401	2.63406978720376	NS	0.236502218698073	1.40132278594312	NS	0.932120983097381	0.00725505540763001	NS	0.0632255109198678	3.45068632473981	NS	0.876	NS	0.853	NS	0.553
27	FCGR2A	1	Mutation	UCEC-811.2.2.P.1.0.0.1.1.2	UCEC	811	2	2	P	1	0	0	1	1	2	Meaningless	0	0	4	NETosis/Necrosis	MSI	Unchanged	6	2	2	1	0	0	7	7	2	27	0.92848426793951	0.00805542707968639	NS	0.40732817931258	0.686585597470767	NS	0.45932998903323	0.547526843383711	NS	0.215963356548592	1.53099378530382	NS	0.834	NS	0.272	NS	0.213
25	FCGBP	1	Mutation	UCEC-810.2.1.P.3.7.71.4.4.1	UCEC	810	2	1	P	3	7	71	4	4	1	Protective	1	0	3	Necroptosis	TMB	Overexpression	6	3	2	2	3	8	0	0	1	25	0.0264991146310555	4.92315294496608	WT	0.0130454002897118	6.16294272236615	WT	0.132419645600996	2.2639065625032	NS	0.00613226362560992	7.5110199604604	WT	0.119	NS	0.21	NS	0.0676
28	(ASAP1 + ATG2B + ATG9A + CAMSAP2 + KIFC3 + MBNL1 + MYO1C + NLRC5 + SCARB2 + USP30 + ZNF609)	11	Mutation	UCEC-81.2.2.P.2.0.71.1.4.1	UCEC	81	2	2	P	2	0	71	1	4	1	Meaningless	0	0	4	Autophagy	MSI	Underexpression	6	2	2	2	0	8	7	0	1	28	0.0233257886728796	5.14407839330605	WT	0.0113507475658846	6.40956099654601	WT	0.163188370840659	1.94442969518777	NS	0.00392046288786119	8.32029146034164	WT	0.888	NS	0.64	NS	0.941
22	FAT1	1	Mutation	UCEC-807.2.1.P.2.7.7.4.4.3	UCEC	807	2	1	P	2	7	7	4	4	3	Protective	1	0	3	Apoptosis/Autophagy/Pyroptosis	TMB	Underexpression	6	3	2	2	3	3	0	0	3	22	0.0607367754166924	3.51715080025812	NS	0.271638631237582	1.20845343664404	NS	0.340721125451384	0.90771612337172	NS	0.04613006668777	3.97683858632586	WT	0.929	NS	0.75	NS	0.101
29	FASN	1	Mutation	UCEC-805.2.1.P.3.11.71.4.4.5	UCEC	805	2	1	P	3	11	71	4	4	5	Risky	0	1	3	Anoikis/Apoptosis/Ferroptosis/Necroptosis/Necrosis	TMB	Overexpression	6	3	2	2	3	8	0	0	5	29	0.0162110755942715	5.77983365051325	WT	0.0449122955223058	4.02192979776699	WT	0.815489242144692	0.0544524590307556	NS	0.0374859647110263	4.32819558066596	WT	0.982	NS	0.8	NS	0.0477
25	FAS	1	Mutation	UCEC-804.2.1.P.2.0.0.1.4.5	UCEC	804	2	1	P	2	0	0	1	4	5	Meaningless	0	0	4	Apoptosis/Autophagy/Necroptosis/Necrosis/Erebosis	TMB	Underexpression	6	3	2	2	0	0	7	0	5	25	0.155131033021784	2.02105787568623	NS	0.227494036037265	1.45646110704653	NS	0.398704625319956	0.712229616993853	NS	0.0640207739973826	3.43003423901239	NS	0.134	NS	0.479	NS	0.316
24	FAM120A	1	Mutation	UCEC-802.2.1.P.1.7.7.2.4.2	UCEC	802	2	1	P	1	7	7	2	4	2	Protective	1	0	3	Apoptosis/Ferroptosis	TMB	Unchanged	6	3	2	1	3	3	4	0	2	24	0.0645921678797542	3.41536398080242	NS	0.119805939594034	2.41985604513207	NS	0.163795885160415	1.93882762628903	NS	0.0218521715226604	5.25751713827298	WT	0.138	NS	0.233	NS	0.193
17	FADD	1	Mutation	UCEC-801.2.1.P.3.0.0.4.4.4	UCEC	801	2	1	P	3	0	0	4	4	4	Meaningless	0	0	4	Apoptosis/Autophagy/Necroptosis/Necrosis	TMB	Overexpression	6	3	2	2	0	0	0	0	4	17	0.334131964847485	0.932817126568276	NS	0.424823069603008	0.636934429450689	NS	0.56050164155754	0.338836406158924	NS	0.21923124866588	1.50939616952605	NS	0.329	NS	0.348	NS	0.869
17	FABP6	1	Mutation	UCEC-800.2.1.P.3.30.0.4.4.1	UCEC	800	2	1	P	3	30	0	4	4	1	Risky	0	1	3	Autophagy	TMB	Overexpression	6	3	2	2	3	0	0	0	1	17	0.376060544389602	0.783540392102997	NS	0.212151631381738	1.55668247633664	NS	0.227293244394219	1.4577199802864	NS	0.0903405285630946	2.8682950235184	NS	0.202	NS	0.0291	Risky	0.892
31	(ARRB2 + BTK + CCDC88A + CD40 + CNR2 + COL1A1 + CREBBP + CTSL + FBXL2 + HSPB2 + HTT + HYAL1 + IL6ST + ILK + JAK2 + KIT + LITAF + LTBP1 + MITF + NFATC1 + NOS3 + POSTN + PTP4A3 + RPS6KA3 + SMPD1 + SMURF1 + TAB2 + TAB3 + TLR9)	29	Mutation	UCEC-80.2.1.P.2.0.71.1.4.3	UCEC	80	2	1	P	2	0	71	1	4	3	Meaningless	0	0	4	Apoptosis/Autophagy/Necrosis	TMB	Underexpression	6	3	2	2	0	8	7	0	3	31	0.0346078815158111	4.46441780640166	WT	0.0102631628553616	6.5886385713814	WT	0.408190802452562	0.684064002351847	NS	0.0104605703561941	6.55473012351066	WT	0.397	NS	0.225	NS	0.359
20	(ABCB5 + ACTC1 + ARID4B + B3GAT1 + CASZ1 + CUL9 + DPF2 + EGF + EP400 + FLG + FOXP4 + FUBP1 + GLIS2 + INPPL1 + ITGA7 + KMT2C + LHCGR + LMTK2 + MAP3K2 + MPHOSPH8 + NDUFS2 + PCDH10 + PPP5C + RARG + RBL2 + SLC4A7 + SMARCAD1 + SNRNP200 + TM4SF1 + TNK2 + TNKS + TSPYL2 + ZNF23)	33	Mutation	UCEC-8.2.2.P.2.0.0.1.4.1	UCEC	8	2	2	P	2	0	0	1	4	1	Meaningless	0	0	4	Apoptosis	MSI	Underexpression	6	2	2	2	0	0	7	0	1	20	0.879745774187576	0.0228891179469851	NS	0.881000668133787	0.0224103328793545	NS	0.852875732636635	0.0343918734712922	NS	0.579232780852626	0.307476611797942	NS	0.864	NS	0.584	NS	0.806
21	F2RL1	1	Mutation	UCEC-798.2.1.P.3.0.0.2.4.4	UCEC	798	2	1	P	3	0	0	2	4	4	Meaningless	0	0	4	Apoptosis/Autophagy/Mitochondrial permeability transition/Necrosis	TMB	Overexpression	6	3	2	2	0	0	4	0	4	21	0.155573485494417	2.01673362444436	NS	0.23994458693546	1.38091948941594	NS	0.287718614492693	1.13026596826794	NS	0.0858008460775993	2.95144430345674	NS	0.567	NS	0.377	NS	0.589
27	EZH2	1	Mutation	UCEC-794.2.1.P.3.0.0.1.4.7	UCEC	794	2	1	P	3	0	0	1	4	7	Meaningless	0	0	4	Anoikis/Apoptosis/Autophagy/Cellular senescence/Ferroptosis/Necroptosis/Necrosis	TMB	Overexpression	6	3	2	2	0	0	7	0	7	27	0.0560061956347941	3.65187297681187	NS	0.106440101020165	2.60629615882486	NS	0.437427142491489	0.603022450391875	NS	0.0530944152274854	3.74094480301714	NS	0.367	NS	0.993	NS	0.43
14	EYA2	1	Mutation	UCEC-793.2.1.P.3.0.0.4.4.1	UCEC	793	2	1	P	3	0	0	4	4	1	Meaningless	0	0	4	Mitotic catastrophe	TMB	Overexpression	6	3	2	2	0	0	0	0	1	14	0.549959841812026	0.35738911502176	NS	0.245153525469435	1.3507128992553	NS	0.331956710646701	0.941249494654281	NS	0.093736770985036	2.80900032844001	NS	0.153	NS	0.0582	NS	0.18
18	EWSR1	1	Mutation	UCEC-792.2.2.P.2.7.0.4.4.3	UCEC	792	2	2	P	2	7	0	4	4	3	Protective	1	0	3	Apoptosis/Autophagy/Cellular senescence	MSI	Underexpression	6	2	2	2	3	0	0	0	3	18	0.16806494085973	1.90011952621863	NS	0.438824874402935	0.599353309037911	NS	0.393394205460401	0.728424934320192	NS	0.257622838670224	1.28148644602389	NS	0.114	NS	0.157	NS	0.775
26	ESR1	1	Mutation	UCEC-791.2.2.P.2.62.0.1.4.4	UCEC	791	2	2	P	2	62	0	1	4	4	Protective	1	0	3	Apoptosis/Autophagy/Ferroptosis/Necrosis	MSI	Underexpression	6	2	2	2	3	0	7	0	4	26	0.545977647095942	0.364572573686257	NS	0.24055292345677	1.37735077010423	NS	0.593571850928377	0.284800611155499	NS	0.2737874068036	1.19767230260101	NS	0.149	NS	0.0491	Protective	0.225
14	EPHX2	1	Mutation	UCEC-790.2.2.P.2.0.0.4.4.2	UCEC	790	2	2	P	2	0	0	4	4	2	Meaningless	0	0	4	Apoptosis/Necrosis	MSI	Underexpression	6	2	2	2	0	0	0	0	2	14	0.457264777601265	0.552581577000698	NS	0.211828850479712	1.55888296608231	NS	0.284952449728451	1.14331732529948	NS	0.0631866240308645	3.4517032646462	NS	0.759	NS	0.258	NS	0.467
14	(ARID5B + GSDMB)	2	Mutation	UCEC-79.2.2.P.2.0.0.4.4.2	UCEC	79	2	2	P	2	0	0	4	4	2	Meaningless	0	0	4	Apoptosis/Pyroptosis	MSI	Underexpression	6	2	2	2	0	0	0	0	2	14	0.125941123824722	2.34183496922525	NS	0.125518562182385	2.34707208454925	NS	0.730439185572723	0.118708759253828	NS	0.14244512798833	2.15134422026772	NS	0.627	NS	0.389	NS	0.277
16	EPHB3	1	Mutation	UCEC-788.2.1.P.1.62.0.4.4.1	UCEC	788	2	1	P	1	62	0	4	4	1	Protective	1	0	3	Apoptosis	TMB	Unchanged	6	3	2	1	3	0	0	0	1	16	0.146258557837654	2.11084477684347	NS	0.219821197524977	1.5055380976953	NS	0.263369853382766	1.25095658489452	NS	0.0731726266973893	3.21037688694565	NS	0.0811	NS	0.0215	Protective	0.219
28	EP300	1	Mutation	UCEC-786.2.2.P.2.0.69.1.4.3	UCEC	786	2	2	P	2	0	69	1	4	3	Meaningless	0	0	4	Apoptosis/Autophagy/Ferroptosis	MSI	Underexpression	6	2	2	2	0	6	7	0	3	28	0.0969209594293962	2.75549261912668	NS	0.0382293138855274	4.29479013982172	WT	0.0647121611115786	3.41230080453151	NS	0.00434774997417708	8.13255235490817	WT	0.425	NS	0.827	NS	0.49
22	(ARID5B + FOXO4 + GATA1 + GSDMB + NEK7 + SMURF2 + YAF2)	7	Mutation	UCEC-78.2.1.P.2.0.0.1.4.2	UCEC	78	2	1	P	2	0	0	1	4	2	Meaningless	0	0	4	Apoptosis/Pyroptosis	TMB	Underexpression	6	3	2	2	0	0	7	0	2	22	0.070418497910802	3.27323818524969	NS	0.0566525528419216	3.63276703774956	NS	0.799612788964612	0.0644389385848503	NS	0.091478151664918	2.8481675036367	NS	0.908	NS	0.548	NS	0.487
25	(ARHGAP17 + CLEC19A)	2	Mutation	UCEC-76.2.1.P.2.71.7.4.4.1	UCEC	76	2	1	P	2	71	7	4	4	1	Protective	3	0	1	Apoptosis	TMB	Underexpression	6	3	2	2	8	3	0	0	1	25	0.145163516593041	2.12235149552194	NS	0.0891273762510303	2.89006415674376	NS	0.13424640840796	2.24269974846256	NS	0.0398728740723435	4.22328589203599	WT	0.00978	Protective	0.0201	Protective	0.55
38	(APP + BID + EPHB2 + GRIN2B + `HLA-B` + IDO1 + IL10 + KISS1 + MKI67 + SLAMF1 + STAT1 + TNFSF13B + TNNI3 + UXT)	14	Mutation	UCEC-74.2.1.P.3.0.70.1.1.3	UCEC	74	2	1	P	3	0	70	1	1	3	Meaningless	0	0	4	Apoptosis/Autophagy/Necrosis	TMB	Overexpression	6	3	2	2	0	8	7	7	3	38	0.0126719708286284	6.21433828234958	MT	0.00596944896411167	7.55950186721772	WT	0.188111197218991	1.73234891476915	NS	0.0125223451204705	6.23536966396619	WT	0.688	NS	0.372	NS	0.829
32	(API5 + BTBD7 + CAT + CHRNA3 + CTCF + FHL3 + GEMIN4 + GNE + GORASP1 + GSN + GULP1 + ITK + JAG1 + KCNA3 + KCNMA1 + MAGI1 + MOB2 + MTUS1 + NCOR1 + NEIL1 + NEK1 + ODF2 + PODXL + PPP3CC + PRKACB + RBM5 + RNF20 + SHOC2 + SMARCA2 + TUBG2 + VPS53 + WDR11 + ZNF224)	33	Mutation	UCEC-72.2.1.P.2.7.66.1.4.1	UCEC	72	2	1	P	2	7	66	1	4	1	Protective	1	0	3	Apoptosis	TMB	Underexpression	6	3	2	2	3	8	7	0	1	32	0.0219977637491333	5.24596188270644	MT	0.0134044519425784	6.11493266714154	WT	0.10486459225779	2.62995641139066	NS	0.00423578088280374	8.17986943481115	MT	0.141	NS	0.212	NS	0.0566
27	(APEX2 + ATG9B + BCAT1 + DCAF12 + DEPDC1 + EIF4G1 + FBXO22 + FKBP4 + FNBP1L + GLDC + HM13 + IPMK + KIF18A + LAP3 + LLGL2 + MAD1L1 + MAGT1 + MCOLN2 + MFAP2 + MLST8 + MORC2 + MYO10 + NCAPD2 + NCAPD3 + OLA1 + PGK1 + RAB11A + RAB4A + RNF113A + RPS24 + SH3BP4 + SRMS + TFAP2C + TICRR + TSGA10 + TWF1 + ULBP1 + VPS35)	38	Mutation	UCEC-71.2.1.P.3.0.69.1.4.1	UCEC	71	2	1	P	3	0	69	1	4	1	Meaningless	0	0	4	Autophagy	TMB	Overexpression	6	3	2	2	0	6	7	0	1	27	0.154533402398853	2.02692101480924	NS	0.0403820262372161	4.20176089607379	WT	0.517786267995359	0.418300528238185	NS	0.0103763565121391	6.5691144988482	WT	0.862	NS	0.765	NS	0.8
30	(APC + EPHB4)	2	Mutation	UCEC-70.2.1.P.2.0.71.1.4.2	UCEC	70	2	1	P	2	0	71	1	4	2	Meaningless	0	0	4	Apoptosis/Immunogenic cell death	TMB	Underexpression	6	3	2	2	0	8	7	0	2	30	0.0116854535362988	6.35797956059388	WT	0.0334638473836557	4.521889858385	WT	0.154021322922479	2.03196534407511	NS	0.0197739546191501	5.43174112534313	WT	0.345	NS	0.379	NS	0.262
25	(ABCB4 + ACSL5 + ADA + ADAM15 + ANXA10 + ASB9 + ATP2A2 + BAIAP2L2 + BARD1 + BCOR + BEX2 + BFAR + BIRC8 + CCAR1 + CLCA2 + CLIC5 + COLEC11 + CYP4Z1 + DCBLD2 + DCC + DNAJC5 + DYRK2 + EBAG9 + EIF3E + EIF5B + ELK1 + ESRRB + ETFA + FASTK + GLIS3 + HUS1 + JAK3 + L1TD1 + LAMA5 + LAMC1 + LARS2 + LNX1 + LOXL2 + LRRN1 + MAEL + MAP2 + MAPK6 + MAPK8IP1 + METAP2 + MOB1A + NAA10 + NAA15 + NCAPH2 + NLK + NME9 + …	105	Mutation	UCEC-7.2.1.P.1.0.71.2.4.1	UCEC	7	2	1	P	1	0	71	2	4	1	Meaningless	0	0	4	Apoptosis	TMB	Unchanged	6	3	2	1	0	8	4	0	1	25	0.00884813330818945	6.85322664414902	WT	0.00408032312778295	8.24771949290076	WT	0.183434957429676	1.76957279844075	NS	0.000543861586759675	11.9589277711045	WT	0.897	NS	0.974	NS	0.496
24	(ANLN + ATP6AP1 + BRCC3 + SMC4)	4	Mutation	UCEC-67.2.1.P.3.0.4.1.4.1	UCEC	67	2	1	P	3	0	4	1	4	1	Meaningless	0	0	4	Pyroptosis	TMB	Overexpression	6	3	2	2	0	3	7	0	1	24	0.0994270404162866	2.71470997310498	NS	0.0558035229511386	3.65791207364381	NS	0.293893294196611	1.10170015371859	NS	0.0308540154784066	4.66106681201116	MT	0.465	NS	0.431	NS	0.593
22	(ANGPTL4 + CDH2 + CENPF + COPS5 + ERBB4 + LAMB3 + LAMC2 + PLK4)	8	Mutation	UCEC-66.2.1.P.3.0.7.2.4.2	UCEC	66	2	1	P	3	0	7	2	4	2	Meaningless	0	0	4	Anoikis/Apoptosis	TMB	Overexpression	6	3	2	2	0	3	4	0	2	22	0.120070543016588	2.41640051394213	NS	0.200315432963365	1.6400731426588	NS	0.148289579310411	2.08975778736932	NS	0.0180118417083832	5.59499702307553	WT	0.708	NS	0.507	NS	0.966
31	(ANGPTL2 + GLI2 + SATB1)	3	Mutation	UCEC-65.2.1.P.2.0.71.1.4.3	UCEC	65	2	1	P	2	0	71	1	4	3	Meaningless	0	0	4	Anoikis/Apoptosis/Cellular senescence	TMB	Underexpression	6	3	2	2	0	8	7	0	3	31	0.00700371211350781	7.27201670953624	WT	0.0272901694736758	4.87235906292166	WT	0.0877528524684961	2.91512059492362	NS	0.00129612073707475	10.3480422767986	WT	0.391	NS	0.277	NS	0.0786
18	EMILIN1	1	Mutation	UCEC-623.2.1.P.2.0.0.2.4.1	UCEC	623	2	1	P	2	0	0	2	4	1	Meaningless	0	0	4	Disulfidptosis	TMB	Underexpression	6	3	2	2	0	0	4	0	1	18	0.105016174099047	2.62766314011986	NS	0.174924072450846	1.84022931549098	NS	0.342467968718418	0.901170806794039	NS	0.050353572315725	3.82964580840237	NS	0.518	NS	0.363	NS	0.0634
16	ELOVL2	1	Mutation	UCEC-621.2.1.P.2.1.0.4.4.1	UCEC	621	2	1	P	2	1	0	4	4	1	Risky	0	1	3	Apoptosis	TMB	Underexpression	6	3	2	2	2	0	0	0	1	16	0.21258935175354	1.55370474997022	NS	0.299613695830226	1.07591278819549	NS	0.267022464535467	1.23197925816979	NS	0.12457551919203	2.35883089365377	NS	0.033	Risky	0.113	NS	0.878
25	ELAVL1	1	Mutation	UCEC-620.2.1.P.3.0.0.1.4.5	UCEC	620	2	1	P	3	0	0	1	4	5	Meaningless	0	0	4	Apoptosis/Autophagy/Cellular senescence/Ferroptosis/Pyroptosis	TMB	Overexpression	6	3	2	2	0	0	7	0	5	25	0.109320899380954	2.56401109663836	NS	0.175357904778456	1.83653249168481	NS	0.934390477005384	0.00677694964040611	NS	0.125099325648429	2.35228738783348	NS	0.395	NS	0.292	NS	0.53
27	(AMIGO2 + DENND4C + SNIP1 + SNRK + STAT2 + TRIM45 + USP25)	7	Mutation	UCEC-62.2.1.P.2.0.26.1.4.1	UCEC	62	2	1	P	2	0	26	1	4	1	Meaningless	0	0	4	Pyroptosis	TMB	Underexpression	6	3	2	2	0	6	7	0	1	27	0.0620741581068954	3.4810815147514	NS	0.123921499496423	2.36704407676305	NS	0.0399962506312904	4.21804363247213	WT	0.0117289270468196	6.35139140537528	WT	0.983	NS	0.505	NS	0.657
24	EIF3H	1	Mutation	UCEC-619.2.1.P.2.71.0.3.4.2	UCEC	619	2	1	P	2	71	0	3	4	2	Protective	3	0	1	Apoptosis/Ferroptosis	TMB	Underexpression	6	3	2	2	8	0	1	0	2	24	0.248645509978583	1.33089808723327	NS	0.327953423673957	0.956962256218837	NS	0.371996414026978	0.796984741494641	NS	0.140048481815165	2.17742637987241	NS	0.025	Protective	0.0449	Protective	0.495
23	EIF2S1	1	Mutation	UCEC-618.2.1.P.3.0.0.1.4.3	UCEC	618	2	1	P	3	0	0	1	4	3	Meaningless	0	0	4	Apoptosis/Autophagy/Immunogenic cell death	TMB	Overexpression	6	3	2	2	0	0	7	0	3	23	0.334131964847485	0.932817126568276	NS	0.424823069603008	0.636934429450689	NS	0.56050164155754	0.338836406158924	NS	0.259596837481457	1.27090571318727	NS	0.337	NS	0.354	NS	0.815
24	EEF2K	1	Mutation	UCEC-614.2.1.P.2.0.0.1.4.4	UCEC	614	2	1	P	2	0	0	1	4	4	Meaningless	0	0	4	Anoikis/Apoptosis/Autophagy/Pyroptosis	TMB	Underexpression	6	3	2	2	0	0	7	0	4	24	0.128984871789309	2.30467964128262	NS	0.207003552377213	1.59225991205977	NS	0.301751119572572	1.06643926161486	NS	0.056004555155812	3.65192176552074	NS	0.66	NS	0.792	NS	0.783
22	EEF2	1	Mutation	UCEC-613.2.1.P.1.9.7.4.4.2	UCEC	613	2	1	P	1	9	7	4	4	2	Protective	2	0	2	Apoptosis/Autophagy	TMB	Unchanged	6	3	2	1	5	3	0	0	2	22	0.137546660011143	2.20519320480556	NS	0.274368006564269	1.19477742672281	NS	0.0979395935694629	2.73877869382366	NS	0.0391138848924921	4.25591442546547	WT	0.0215	Protective	0.0544	NS	0.289
19	EDA2R	1	Mutation	UCEC-610.2.1.P.2.7.0.4.4.3	UCEC	610	2	1	P	2	7	0	4	4	3	Protective	1	0	3	Anoikis/Apoptosis/Necrosis	TMB	Underexpression	6	3	2	2	3	0	0	0	3	19	0.146500472014624	2.10831583552087	NS	0.227505790897131	1.45638745075331	NS	0.348459280573919	0.879059950870823	NS	0.0802246541542516	3.06034459286343	NS	0.428	NS	0.816	NS	0.405
31	(AMBRA1 + BGN + DNAJB6 + EP300 + HIPK3 + NOX1 + NUPR1 + SHC1 + TRPM7 + UFL1)	10	Mutation	UCEC-61.2.1.P.2.0.70.1.4.3	UCEC	61	2	1	P	2	0	70	1	4	3	Meaningless	0	0	4	Apoptosis/Autophagy/Ferroptosis	TMB	Underexpression	6	3	2	2	0	8	7	0	3	31	0.03574214557936	4.40936490160615	MT	0.00623038366101081	7.48243273405517	WT	0.293581222647363	1.103125439927	NS	0.00304156272737011	8.78236696938376	WT	0.84	NS	0.734	NS	0.456
23	DUSP4	1	Mutation	UCEC-609.2.1.P.3.71.0.4.4.2	UCEC	609	2	1	P	3	71	0	4	4	2	Protective	3	0	1	Apoptosis/Autophagy	TMB	Overexpression	6	3	2	2	8	0	0	0	2	23	0.230949283561151	1.43500542998927	NS	0.310977452597133	1.02651987596692	NS	0.343696291105761	0.896595257841249	NS	0.133855665494914	2.2472086439358	NS	0.00479	Protective	0.0114	Protective	0.57
19	DPP9	1	Mutation	UCEC-608.2.1.P.2.7.0.4.4.3	UCEC	608	2	1	P	2	7	0	4	4	3	Protective	1	0	3	Apoptosis/Ferroptosis/Pyroptosis	TMB	Underexpression	6	3	2	2	3	0	0	0	3	19	0.13922381755807	2.18651713297386	NS	0.210074709234067	1.57091137564953	NS	0.301458633621916	1.06773050742437	NS	0.0567829669288156	3.62894012529978	NS	0.208	NS	0.282	NS	0.762
21	DOK1	1	Mutation	UCEC-607.2.2.P.3.69.1.4.4.1	UCEC	607	2	2	P	3	69	1	4	4	1	Protective	2	0	2	Apoptosis	MSI	Overexpression	6	2	2	2	6	2	0	0	1	21	0.0122833024488418	6.26951119346611	MT	0.17681755733426	1.82417129488847	NS	0.610368662016613	0.259638437338265	NS	0.268792706286698	1.22289780065486	NS	0.113	NS	0.0344	Protective	0.414
18	DLX6	1	Mutation	UCEC-604.2.2.P.3.7.1.4.4.1	UCEC	604	2	2	P	3	7	1	4	4	1	Protective	1	0	3	Apoptosis	MSI	Overexpression	6	2	2	2	3	2	0	0	1	18	0.0326160837332456	4.56581857194931	MT	0.724588593299616	0.124138495076186	NS	0.651646170013226	0.203831015561637	NS	0.519161446235946	0.415558861338133	NS	0.359	NS	0.398	NS	0.245
19	DKK2	1	Mutation	UCEC-602.2.1.P.1.20.7.4.4.1	UCEC	602	2	1	P	1	20	7	4	4	1	Protective	1	0	3	Apoptosis	TMB	Unchanged	6	3	2	1	3	3	0	0	1	19	0.0933280934268867	2.81601076029303	NS	0.154486649301628	2.02738077734679	NS	0.186916830908966	1.74175325572538	NS	0.0340761474831066	4.49087923931173	WT	0.785	NS	0.51	NS	0.00463
23	DIP2C	1	Mutation	UCEC-601.2.2.P.2.0.7.1.4.1	UCEC	601	2	2	P	2	0	7	1	4	1	Meaningless	0	0	4	Cellular senescence	MSI	Underexpression	6	2	2	2	0	3	7	0	1	23	0.558799088074706	0.34178779162259	NS	0.06394155847933	3.43207907555491	NS	0.084723412136662	2.97187866649125	NS	0.0215365658124894	5.28284206151541	WT	0.317	NS	0.352	NS	0.756
18	DIAPH1	1	Mutation	UCEC-600.2.1.P.3.0.7.4.4.2	UCEC	600	2	1	P	3	0	7	4	4	2	Meaningless	0	0	4	Apoptosis/Entosis	TMB	Overexpression	6	3	2	2	0	3	0	0	2	18	0.0527107491547402	3.75306573956966	NS	0.106056344179428	2.61202369665317	NS	0.224891980885217	1.47287912882374	NS	0.0156496464311696	5.84181824296305	WT	0.582	NS	0.593	NS	0.919
22	(AMACR + F5 + FGF8 + GPD1 + IL27 + KRT19 + LILRA4 + LRR1 + MC4R + MRPS12 + MSR1 + NCSTN + NONO + OAS2 + OAS3 + PIGR + PRKD2 + RASGRP1 + STX6 + TEC + TFAP2B + TNFSF18 + VIL1 + ZNF675)	24	Mutation	UCEC-60.2.1.P.3.0.71.4.4.1	UCEC	60	2	1	P	3	0	71	4	4	1	Meaningless	0	0	4	Necrosis	TMB	Overexpression	6	3	2	2	0	8	0	0	1	22	0.0319914279554637	4.5989562084186	WT	0.00661086951306122	7.37576413207813	WT	0.157663566460645	1.99649362695925	NS	0.00578015418120492	7.61759437522925	WT	0.793	NS	0.623	NS	0.665
21	(ABCB11 + ABHD16A + CHRNA4 + FRMD8 + HAS3 + LBP + LIPC + NFKBIL1 + NPHP1 + OTOL1 + RAG1 + SLC38A1 + SNX6 + TSPAN12)	14	Mutation	UCEC-6.2.1.P.1.0.71.4.4.1	UCEC	6	2	1	P	1	0	71	4	4	1	Meaningless	0	0	4	Necrosis	TMB	Unchanged	6	3	2	1	0	8	0	0	1	21	0.0151674352356486	5.89691422186161	WT	0.00573406525504372	7.63203237668217	WT	0.564804670949045	0.331453150043039	NS	0.0194046248467432	5.46467840106904	WT	0.49	NS	0.26	NS	0.427
17	DHCR24	1	Mutation	UCEC-599.2.1.P.3.4.0.4.4.1	UCEC	599	2	1	P	3	4	0	4	4	1	Risky	0	1	3	Apoptosis	TMB	Overexpression	6	3	2	2	3	0	0	0	1	17	0.182212631306062	1.77948456758527	NS	0.262737757188179	1.25427387666137	NS	0.301865415163935	1.06593511629113	NS	0.0865751577303913	2.93692958680386	NS	0.132	NS	0.123	NS	0.158
16	DERL1	1	Mutation	UCEC-597.2.1.P.3.0.0.4.4.3	UCEC	597	2	1	P	3	0	0	4	4	3	Meaningless	0	0	4	Apoptosis/Autophagy/Necroptosis	TMB	Overexpression	6	3	2	2	0	0	0	0	3	16	0.334131964847485	0.932817126568276	NS	0.424823069603008	0.636934429450689	NS	0.56050164155754	0.338836406158924	NS	0.193829267128329	1.68826932713451	NS	0.626	NS	0.898	NS	0.686
21	DDX53	1	Mutation	UCEC-596.2.1.P.1.4.9.4.4.1	UCEC	596	2	1	P	1	4	9	4	4	1	Risky	0	1	3	Autophagy	TMB	Unchanged	6	3	2	1	3	5	0	0	1	21	0.0315756543057104	4.62138925188369	WT	0.0720908246753438	3.23476092569392	NS	0.133722876686165	2.24874428299248	NS	0.00768420570288142	7.10563363471295	WT	0.973	NS	0.985	NS	0.274
18	DDAH2	1	Mutation	UCEC-593.2.1.P.2.62.0.4.4.2	UCEC	593	2	1	P	2	62	0	4	4	2	Protective	1	0	3	Apoptosis/Necrosis	TMB	Underexpression	6	3	2	2	3	0	0	0	2	18	0.128984871789309	2.30467964128262	NS	0.207003552377213	1.59225991205977	NS	0.301751119572572	1.06643926161486	NS	0.0668837692106727	3.35788864461339	NS	0.109	NS	0.0447	Protective	0.131
25	(ALPK2 + APOBEC3A + FSTL5)	3	Mutation	UCEC-59.2.1.P.3.35.7.4.4.1	UCEC	59	2	1	P	3	35	7	4	4	1	Risky	0	3	1	Apoptosis	TMB	Overexpression	6	3	2	2	8	3	0	0	1	25	0.0687798653216615	3.31190146847542	NS	0.0735507112233991	3.20194586911513	NS	0.222405158701483	1.48878442676485	NS	0.00616451474677548	7.50157242404093	WT	0.00734	Risky	0.000122	Risky	0.254
19	CYFIP1	1	Mutation	UCEC-587.2.1.P.1.7.7.4.4.1	UCEC	587	2	1	P	1	7	7	4	4	1	Protective	1	0	3	Disulfidptosis	TMB	Unchanged	6	3	2	1	3	3	0	0	1	19	0.0564504743520787	3.63871539979429	NS	0.108785078679965	2.57178267671791	NS	0.160721362808826	1.96742581182313	NS	0.0177623024412283	5.61944207358086	WT	0.252	NS	0.225	NS	0.819
22	CYCS	1	Mutation	UCEC-586.2.1.P.3.0.0.1.4.2	UCEC	586	2	1	P	3	0	0	1	4	2	Meaningless	0	0	4	Apoptosis/Erebosis	TMB	Overexpression	6	3	2	2	0	0	7	0	2	22	0.44970456298951	0.571396385432198	NS	0.524564759317463	0.404909220949792	NS	0.676676559893595	0.173891106914843	NS	0.323220395077512	0.975870697831016	NS	0.579	NS	0.692	NS	0.674
37	CXCR3	1	Mutation	UCEC-584.2.1.P.3.28.0.1.1.2	UCEC	584	2	1	P	3	28	0	1	1	2	Protective	3	0	1	Apoptosis/Autophagy	TMB	Overexpression	6	3	2	2	8	0	7	7	2	37	0.252448291418924	1.30970379757047	NS	0.336420073999192	0.92402606830458	NS	0.985694388494005	0.000321498737201248	NS	0.575889238811163	0.312927577161517	NS	0.0322	Protective	0.242	NS	0.0324
16	CTSD	1	Mutation	UCEC-580.2.2.P.3.0.0.4.4.4	UCEC	580	2	2	P	3	0	0	4	4	4	Meaningless	0	0	4	Apoptosis/Autophagy/Cellular senescence/Necrosis	MSI	Overexpression	6	2	2	2	0	0	0	0	4	16	0.823825621364548	0.0495628952177435	NS	0.4415484306033	0.592255041566739	NS	0.387966439774954	0.745306065135839	NS	0.267512240343861	1.2294591806154	NS	0.87	NS	0.335	NS	0.51
30	(ALK + CDC73 + CTCFL + DKC1 + E2F3 + E2F7 + FOXA1 + GDF15 + GPI + LPAR3 + MAPKAPK5 + MYBL2 + SUV39H1 + TOP2A)	14	Mutation	UCEC-58.2.1.P.3.0.71.1.4.2	UCEC	58	2	1	P	3	0	71	1	4	2	Meaningless	0	0	4	Apoptosis/Cellular senescence	TMB	Overexpression	6	3	2	2	0	8	7	0	2	30	0.0052293620142656	7.7983619289649	WT	0.00647874939645443	7.41207676913633	WT	0.144527868330704	2.12907586409513	NS	0.000594460652564188	11.7932437526295	WT	0.713	NS	0.853	NS	0.54
21	CTNNAL1	1	Mutation	UCEC-579.2.1.P.1.71.0.4.4.1	UCEC	579	2	1	P	1	71	0	4	4	1	Protective	3	0	1	Cellular senescence	TMB	Unchanged	6	3	2	1	8	0	0	0	1	21	0.314997871740635	1.00960339623647	NS	0.533360666410566	0.387984641619309	NS	0.152344022885241	2.04862199880565	NS	0.699148418810941	0.149359267321228	NS	0.0267	Protective	0.0106	Protective	0.159
16	CRTC1	1	Mutation	UCEC-576.2.1.P.1.62.0.4.4.1	UCEC	576	2	1	P	1	62	0	4	4	1	Protective	1	0	3	Cellular senescence	TMB	Unchanged	6	3	2	1	3	0	0	0	1	16	0.483016822662566	0.492044257015598	NS	0.733910833540413	0.115550969716169	NS	0.314936328787395	1.00986021796205	NS	0.583123197391246	0.301212646241142	NS	0.195	NS	0.0405	Protective	0.653
20	CRADD	1	Mutation	UCEC-575.2.1.P.2.9.0.4.4.2	UCEC	575	2	1	P	2	9	0	4	4	2	Protective	2	0	2	Apoptosis/Necrosis	TMB	Underexpression	6	3	2	2	5	0	0	0	2	20	0.216402709784741	1.52806750398035	NS	0.293655380828442	1.10278657084292	NS	0.296528187850991	1.08974286876568	NS	0.105067483594193	2.62688770390409	NS	0.0385	Protective	0.0995	NS	0.572
18	COMP	1	Mutation	UCEC-573.2.1.P.3.30.0.4.4.2	UCEC	573	2	1	P	3	30	0	4	4	2	Risky	0	1	3	Apoptosis/Cellular senescence	TMB	Overexpression	6	3	2	2	3	0	0	0	2	18	0.21663423535078	1.52652828910639	NS	0.303477223344244	1.05885173661655	NS	0.360055740739323	0.837698816894566	NS	0.109946949071221	2.55498368894423	NS	0.314	NS	0.0494	Risky	0.226
17	COL8A1	1	Mutation	UCEC-572.2.1.P.2.30.0.4.4.1	UCEC	572	2	1	P	2	30	0	4	4	1	Risky	0	1	3	Parthanatos	TMB	Underexpression	6	3	2	2	3	0	0	0	1	17	0.30666052372125	1.04500399664044	NS	0.156767464342066	2.00513377155245	NS	0.694094791416408	0.154688220493633	NS	0.108957754953703	2.56927358341929	NS	0.0764	NS	0.0099	Risky	0.772
16	COL8A1	1	Mutation	UCEC-571.2.2.P.2.30.0.4.4.1	UCEC	571	2	2	P	2	30	0	4	4	1	Risky	0	1	3	Parthanatos	MSI	Underexpression	6	2	2	2	3	0	0	0	1	16	0.30666052372125	1.04500399664044	NS	0.156767464342066	2.00513377155245	NS	0.694094791416408	0.154688220493633	NS	0.108957754953703	2.56927358341929	NS	0.0764	NS	0.0099	Risky	0.772
18	COL1A2	1	Mutation	UCEC-570.2.1.P.2.20.0.4.4.2	UCEC	570	2	1	P	2	20	0	4	4	2	Protective	1	0	3	Apoptosis/Pyroptosis	TMB	Underexpression	6	3	2	2	3	0	0	0	2	18	0.115637167150141	2.47543879659484	NS	0.188001682520944	1.73320832787253	NS	0.856339475705627	0.032773960982192	NS	0.192711247336114	1.69676760239199	NS	0.616	NS	0.337	NS	0.00867
35	(ALDOB + ITGA9 + SLC26A4)	3	Mutation	UCEC-57.2.1.P.2.95.7.1.4.1	UCEC	57	2	1	P	2	95	7	1	4	1	Meaningful Protective	4	0	0	Apoptosis	TMB	Underexpression	6	3	2	2	11	3	7	0	1	35	0.0748802905026044	3.17266238395114	NS	0.186299686593047	1.74664002167921	NS	0.630501930849013	0.231380718867119	NS	0.039797489210082	4.2264973729957	WT	0.0275	Protective	0.0037	Protective	0.0376
21	CMA1	1	Mutation	UCEC-569.2.1.P.2.14.0.4.4.2	UCEC	569	2	1	P	2	14	0	4	4	2	Risky	0	2	2	Anoikis/Apoptosis	TMB	Underexpression	6	3	2	2	6	0	0	0	2	21	0.160608369697861	1.96848869664277	NS	0.238394011089841	1.3900656626762	NS	0.325536939383019	0.9665706548964	NS	0.0621672760673861	3.4786010047421	NS	0.325	NS	0.209	NS	0.00282
19	CLU	1	Mutation	UCEC-568.2.1.P.2.0.0.4.4.6	UCEC	568	2	1	P	2	0	0	4	4	6	Meaningless	0	0	4	Anoikis/Apoptosis/Autophagy/Cellular senescence/Efferocytosis/Necrosis	TMB	Underexpression	6	3	2	2	0	0	0	0	6	19	0.449549882124355	0.571786497046566	NS	0.690188824966733	0.158881026066217	NS	0.275176122809002	1.19076092311978	NS	0.200713689515521	1.63717369768959	NS	0.733	NS	0.696	NS	0.69
17	CLN3	1	Mutation	UCEC-567.2.1.P.1.62.0.4.4.2	UCEC	567	2	1	P	1	62	0	4	4	2	Protective	1	0	3	Apoptosis/Autophagy	TMB	Unchanged	6	3	2	1	3	0	0	0	2	17	0.194989953667184	1.67950714913842	NS	0.273330190520973	1.19995741152874	NS	0.217176628146729	1.52293004418128	NS	0.106580851291981	2.60420114795967	NS	0.0602	NS	0.0174	Protective	0.392
17	CLDN4	1	Mutation	UCEC-564.2.1.P.3.11.0.4.4.1	UCEC	564	2	1	P	3	11	0	4	4	1	Risky	0	1	3	Apoptosis	TMB	Overexpression	6	3	2	2	3	0	0	0	1	17	0.827310205366974	0.0475905624551946	NS	0.887618698634796	0.0199707884785852	NS	0.301751119572572	1.06643926161486	NS	0.582750127452587	0.301809687223228	NS	0.336	NS	0.538	NS	0.0248
23	CHEK1	1	Mutation	UCEC-559.2.1.P.3.0.7.2.4.3	UCEC	559	2	1	P	3	0	7	2	4	3	Meaningless	0	0	4	Apoptosis/Autophagy/Mitotic catastrophe	TMB	Overexpression	6	3	2	2	0	3	4	0	3	23	0.0747815332351141	3.17481820943091	NS	0.136219396483198	2.22015484909416	NS	0.168678164065628	1.89465191013551	NS	0.0228477452095337	5.18004400591893	WT	0.696	NS	0.909	NS	0.751
21	CELSR1	1	Mutation	UCEC-556.2.1.P.3.9.2.4.4.1	UCEC	556	2	1	P	3	9	2	4	4	1	Protective	2	0	2	Necrosis	TMB	Overexpression	6	3	2	2	5	2	0	0	1	21	0.0485906889982827	3.88943771581567	WT	0.12998628006845	2.29266837123123	NS	0.609679307840428	0.260642185313336	NS	0.193542831807605	1.69044110673016	NS	0.0445	Protective	0.0704	NS	0.134
28	CDKN2A	1	Mutation	UCEC-550.2.1.P.3.35.0.4.4.7	UCEC	550	2	1	P	3	35	0	4	4	7	Risky	0	3	1	Anoikis/Apoptosis/Autophagy/Cuproptosis/Cellular senescence/Ferroptosis/Necrosis	TMB	Overexpression	6	3	2	2	8	0	0	0	7	28	0.231920679308856	1.4290430341394	NS	0.323690933347133	0.973974552517081	NS	0.40483518143286	0.693917204858494	NS	0.143744109489341	2.13741306051505	NS	0.0158	Risky	0.00988	Risky	0.279
23	(AKT2 + CTTN + ITGA3 + LATS1 + MTA1 + PRKD1 + PTK2 + RET + SDCBP + TSC2 + USP9X)	11	Mutation	UCEC-55.2.1.P.2.0.0.1.4.3	UCEC	55	2	1	P	2	0	0	1	4	3	Meaningless	0	0	4	Anoikis/Apoptosis/Autophagy	TMB	Underexpression	6	3	2	2	0	0	7	0	3	23	0.194222788751141	1.68529171976702	NS	0.0939306418298804	2.80568629451006	NS	0.404099872741532	0.696092266955902	NS	0.134063946364685	2.24480340225552	NS	0.384	NS	0.385	NS	0.526
21	CDKL3	1	Mutation	UCEC-549.2.2.P.2.71.0.4.4.1	UCEC	549	2	2	P	2	71	0	4	4	1	Protective	3	0	1	Autophagy	MSI	Underexpression	6	2	2	2	8	0	0	0	1	21	0.541145548504964	0.373420743850108	NS	0.242897589735344	1.36369813294163	NS	0.264633707711936	1.24435332880287	NS	0.0821670271384962	3.02150803366868	NS	0.0133	Protective	0.0279	Protective	0.0541
22	CDK2	1	Mutation	UCEC-548.2.1.P.1.0.0.1.4.3	UCEC	548	2	1	P	1	0	0	1	4	3	Meaningless	0	0	4	Apoptosis/Cellular senescence/Mitotic catastrophe	TMB	Unchanged	6	3	2	1	0	0	7	0	3	22	0.334131964847485	0.932817126568276	NS	0.424823069603008	0.636934429450689	NS	0.56050164155754	0.338836406158924	NS	0.234589164697003	1.41281792322052	NS	0.84	NS	0.922	NS	0.766
22	CDC25A	1	Mutation	UCEC-542.2.2.P.3.0.11.2.4.3	UCEC	542	2	2	P	3	0	11	2	4	3	Meaningless	0	0	4	Apoptosis/Autophagy/Ferroptosis	MSI	Overexpression	6	2	2	2	0	3	4	0	3	22	0.571182021488734	0.320708752842232	NS	0.517353375662704	0.419166224091005	NS	0.01022052245927	6.59605065343208	MT	0.965692654873092	0.00184995803067762	NS	0.908	NS	0.689	NS	0.41
30	CD40LG	1	Mutation	UCEC-540.2.1.P.1.0.0.1.1.4	UCEC	540	2	1	P	1	0	0	1	1	4	Meaningless	0	0	4	Apoptosis/Autophagy/Necroptosis/Necrosis	TMB	Unchanged	6	3	2	1	0	0	7	7	4	30	0.345032050601816	0.89164450812249	NS	0.595461963224571	0.281894823725394	NS	0.267022464535467	1.23197925816979	NS	0.175269881375707	1.83728171448612	NS	0.742	NS	0.947	NS	0.509
27	(AKR1C1 + ASAH2 + CPEB4 + CREB1 + `ERVW-1` + FHOD1 + GABPB1 + JAM3 + KLF11 + LTBP2 + NDFIP1 + NOTCH2 + PDGFRB + PLA2G6 + RBMS1 + SCARA5 + TRIM3 + TXNRD1 + USP35)	19	Mutation	UCEC-54.2.1.P.2.0.9.1.4.2	UCEC	54	2	1	P	2	0	9	1	4	2	Meaningless	0	0	4	Apoptosis/Ferroptosis	TMB	Underexpression	6	3	2	2	0	5	7	0	2	27	0.015152908541023	5.89860187070581	WT	0.0870608870599839	2.92789597530867	NS	0.277689354411651	1.17836375488748	NS	0.0167858269406346	5.71862958958786	WT	0.469	NS	0.249	NS	0.698
26	CD274	1	Mutation	UCEC-539.2.1.P.2.0.0.2.3.8	UCEC	539	2	1	P	2	0	0	2	3	8	Meaningless	0	0	4	Apoptosis/Autophagy/Cuproptosis/Efferocytosis/Ferroptosis/Necroptosis/Pyroptosis/Necrosis	TMB	Underexpression	6	3	2	2	0	0	4	1	8	26	0.327554410488842	0.958542328582629	NS	0.417827398797961	0.656417945518875	NS	1	0	NS	0.229263892466075	1.44542238342413	NS	0.772	NS	0.283	NS	0.93
33	CD247	1	Mutation	UCEC-538.2.1.P.1.26.0.1.1.1	UCEC	538	2	1	P	1	26	0	1	1	1	Protective	2	0	2	Apoptosis	TMB	Unchanged	6	3	2	1	6	0	7	7	1	33	0.173457372931049	1.85280616716238	NS	0.258576155249812	1.27636415501445	NS	0.56050164155754	0.338836406158924	NS	0.0980819948169342	2.73645726010318	NS	0.0806	NS	0.39	NS	0.0315
24	CCNE2	1	Mutation	UCEC-535.2.1.P.3.1.0.1.4.2	UCEC	535	2	1	P	3	1	0	1	4	2	Risky	0	1	3	Apoptosis/Cellular senescence	TMB	Overexpression	6	3	2	2	2	0	7	0	2	24	0.556646735191777	0.345543531235051	NS	0.247678057955984	1.33635351695543	NS	0.353595359715628	0.860512328861919	NS	0.0717740882330892	3.24197454503497	NS	0.0429	Risky	0.165	NS	0.748
27	CCAR2	1	Mutation	UCEC-531.2.1.P.2.71.7.4.4.3	UCEC	531	2	1	P	2	71	7	4	4	3	Protective	3	0	1	Anoikis/Apoptosis/Autophagy	TMB	Underexpression	6	3	2	2	8	3	0	0	3	27	0.0576213645377746	3.60455856363743	NS	0.114716740138467	2.48800933648088	NS	0.205868712821987	1.60024345642976	NS	0.0200784542310425	5.40506036067596	WT	0.0304	Protective	0.00698	Protective	0.56
24	(AKR1B1 + SERPINB2)	2	Mutation	UCEC-53.2.1.P.1.35.7.4.4.1	UCEC	53	2	1	P	1	35	7	4	4	1	Risky	0	3	1	Apoptosis	TMB	Unchanged	6	3	2	1	8	3	0	0	1	24	0.0817102337244244	3.03055159856106	NS	0.146519828732356	2.10811368628953	NS	0.192932557262065	1.69508081918425	NS	0.0306456395883475	4.67270408741397	WT	0.00303	Risky	0.0157	Risky	0.496
17	CASR	1	Mutation	UCEC-529.2.1.P.3.1.0.4.4.2	UCEC	529	2	1	P	3	1	0	4	4	2	Risky	0	1	3	Apoptosis/Autophagy	TMB	Overexpression	6	3	2	2	2	0	0	0	2	17	0.0837917054203714	2.98977702650451	NS	0.142393430123386	2.1519016172324	NS	0.598240470801474	0.277657848798336	NS	0.269423629038957	1.21967914544251	NS	0.0436	Risky	0.112	NS	0.446
29	CASP8	1	Mutation	UCEC-528.2.1.P.3.0.9.2.4.7	UCEC	528	2	1	P	3	0	9	2	4	7	Meaningless	0	0	4	Anoikis/Apoptosis/Autophagy/Lysosome-dependent cell death/Necroptosis/Pyroptosis/Necrosis	TMB	Overexpression	6	3	2	2	0	5	4	0	7	29	0.036044273667716	4.39500880071763	WT	0.0897514919111531	2.87882498985189	NS	0.54282311917352	0.370332433467658	NS	0.0481719011654272	3.90397859675558	WT	0.773	NS	0.851	NS	0.459
17	CASP4	1	Mutation	UCEC-527.2.1.P.1.0.0.4.4.5	UCEC	527	2	1	P	1	0	0	4	4	5	Meaningless	0	0	4	Apoptosis/Autophagy/Cellular senescence/Pyroptosis/Necrosis	TMB	Unchanged	6	3	2	1	0	0	0	0	5	17	0.168508978804597	1.8961581197395	NS	0.24858965587429	1.33121233921593	NS	0.348910330119483	0.877416233254217	NS	0.0824225599546108	3.0164726487859	NS	0.347	NS	0.715	NS	0.42
23	CASP3	1	Mutation	UCEC-526.2.1.P.3.0.0.2.4.6	UCEC	526	2	1	P	3	0	0	2	4	6	Meaningless	0	0	4	Anoikis/Apoptosis/Autophagy/Pyroptosis/Necrosis/Erebosis	TMB	Overexpression	6	3	2	2	0	0	4	0	6	23	0.178673339624381	1.80862435458308	NS	0.253149280195806	1.30583972106634	NS	0.901300447638984	0.0153806446125757	NS	0.277156074044175	1.18098247438777	NS	0.214	NS	0.404	NS	0.907
21	CALR	1	Mutation	UCEC-524.2.1.P.3.0.7.4.4.5	UCEC	524	2	1	P	3	0	7	4	4	5	Meaningless	0	0	4	Anoikis/Apoptosis/Autophagy/Cellular senescence/Immunogenic cell death	TMB	Overexpression	6	3	2	2	0	3	0	0	5	21	0.109696847799334	2.55858326335819	NS	0.186342721537738	1.7462986459341	NS	0.287718614492693	1.13026596826794	NS	0.0475470029137067	3.92592583255161	WT	0.328	NS	0.221	NS	0.537
19	CALB2	1	Mutation	UCEC-523.2.1.P.3.31.0.4.4.1	UCEC	523	2	1	P	3	31	0	4	4	1	Risky	0	2	2	Apoptosis	TMB	Overexpression	6	3	2	2	5	0	0	0	1	19	0.305701491229956	1.04915624508704	NS	0.392619751078957	0.730813121529393	NS	0.355075918705837	0.855233823018624	NS	0.190656966047565	1.71253369667082	NS	0.0317	Risky	0.00695	Risky	0.553
18	CA9	1	Mutation	UCEC-521.2.1.P.3.0.0.4.4.5	UCEC	521	2	1	P	3	0	0	4	4	5	Meaningless	0	0	4	Apoptosis/Autophagy/Ferroptosis/Pyroptosis/Necrosis	TMB	Overexpression	6	3	2	2	0	0	0	0	5	18	0.123772188089354	2.36892587804522	NS	0.199926201405143	1.64291343571476	NS	0.287718614492693	1.13026596826794	NS	0.070608309899768	3.26882196391374	NS	0.811	NS	0.736	NS	0.0866
23	(AKAP8 + C1QTNF5 + CACNA1C + SLC6A19 + ZBTB20)	5	Mutation	UCEC-52.2.2.P.2.0.7.1.4.1	UCEC	52	2	2	P	2	0	7	1	4	1	Meaningless	0	0	4	Necrosis	MSI	Underexpression	6	2	2	2	0	3	7	0	1	23	0.265779140896371	1.23840256416092	NS	0.223154058463073	1.483972257678	NS	0.180614072845331	1.79256403379422	NS	0.0318577137916113	4.60613739855837	WT	0.576	NS	0.403	NS	0.571
18	C5	1	Mutation	UCEC-519.2.1.P.2.7.0.4.4.2	UCEC	519	2	1	P	2	7	0	4	4	2	Protective	1	0	3	Apoptosis/Necroptosis	TMB	Underexpression	6	3	2	2	3	0	0	0	2	18	0.252375695751474	1.31010472198784	NS	0.216374538123916	1.52825492701389	NS	0.623183385922726	0.241418618725736	NS	0.143978343729765	2.1349160530892	NS	0.68	NS	0.669	NS	0.0538
23	C1QTNF6	1	Mutation	UCEC-518.2.1.P.1.28.0.4.4.3	UCEC	518	2	1	P	1	28	0	4	4	3	Protective	3	0	1	Apoptosis/Ferroptosis/Necrosis	TMB	Unchanged	6	3	2	1	8	0	0	0	3	23	0.334131964847485	0.932817126568276	NS	0.424823069603008	0.636934429450689	NS	NS	NS	NS	0.21923124866588	1.50939616952605	NS	0.0423	Protective	0.132	NS	0.000696
26	BTBD7	1	Mutation	UCEC-517.2.2.P.2.7.7.1.4.1	UCEC	517	2	2	P	2	7	7	1	4	1	Protective	1	0	3	Apoptosis	MSI	Underexpression	6	2	2	2	3	3	7	0	1	26	0.229723559328001	1.44257217773457	NS	0.12575169128808	2.34418032617175	NS	0.194293886475529	1.68475450655912	NS	0.021383043757253	5.29530029846868	WT	0.52	NS	0.566	NS	0.159
26	BRD4	1	Mutation	UCEC-516.2.1.P.2.0.9.2.4.4	UCEC	516	2	1	P	2	0	9	2	4	4	Meaningless	0	0	4	Apoptosis/Autophagy/Necroptosis/Pyroptosis	TMB	Underexpression	6	3	2	2	0	5	4	0	4	26	0.0443504038693762	4.04317134888423	WT	0.087842906916787	2.91346599707233	NS	0.0952914519028842	2.78263199566994	NS	0.0451196843942299	4.01416035756055	WT	0.849	NS	0.812	NS	0.476
28	BRCA2	1	Mutation	UCEC-514.2.1.P.3.0.71.2.4.3	UCEC	514	2	1	P	3	0	71	2	4	3	Meaningless	0	0	4	Anoikis/Apoptosis/Cellular senescence	TMB	Overexpression	6	3	2	2	0	8	4	0	3	28	0.00932295545349615	6.75988909583903	WT	0.0295296564552288	4.73646687558413	WT	0.139491482958425	2.18355989208869	NS	0.00381692250235266	8.3689206564873	WT	0.876	NS	0.569	NS	0.846
23	BRAF	1	Mutation	UCEC-513.2.2.P.2.0.0.1.4.4	UCEC	513	2	2	P	2	0	0	1	4	4	Meaningless	0	0	4	Anoikis/Apoptosis/Autophagy/Cellular senescence	MSI	Underexpression	6	2	2	2	0	0	7	0	4	23	0.519837710513029	0.414215283827617	NS	0.231288009914393	1.43292290914035	NS	0.738283337527012	0.11164119676951	NS	0.225905234125118	1.46645888423199	NS	0.139	NS	0.378	NS	0.264
24	BMPR1A	1	Mutation	UCEC-512.2.1.P.2.7.0.1.4.1	UCEC	512	2	1	P	2	7	0	1	4	1	Protective	1	0	3	Cellular senescence	TMB	Underexpression	6	3	2	2	3	0	7	0	1	24	0.143489970922443	2.14012743991404	NS	0.214988664457605	1.53751102616896	NS	0.997578589266047	9.20996833128265e-06	NS	0.191778271458468	1.70390352455839	NS	0.101	NS	0.222	NS	0.134
27	(AHR + CXCL2 + EHMT2 + EIF2AK2 + IL24 + LILRB1 + PRPF8 + PTPN22 + TICAM1 + TRIM27 + UMOD + XPO1)	12	Mutation	UCEC-51.2.1.P.1.0.71.2.4.3	UCEC	51	2	1	P	1	0	71	2	4	3	Meaningless	0	0	4	Apoptosis/Autophagy/Necrosis	TMB	Unchanged	6	3	2	1	0	8	4	0	3	27	0.0118925560008464	6.32681721318438	WT	0.016835725010161	5.71341837018345	WT	0.747193977668413	0.103904059109247	NS	0.00767276969445652	7.10830335125468	WT	0.85	NS	0.391	NS	0.508
16	BIRC3	1	Mutation	UCEC-509.2.1.P.1.0.0.4.4.4	UCEC	509	2	1	P	1	0	0	4	4	4	Meaningless	0	0	4	Anoikis/Apoptosis/Necroptosis/Necrosis	TMB	Unchanged	6	3	2	1	0	0	0	0	4	16	0.10831929184229	2.57857272739787	NS	0.178270752342055	1.81198117176261	NS	0.781838947176254	0.0766865530213885	NS	0.15537801701466	2.01864228631572	NS	0.835	NS	0.389	NS	0.814
17	BHLHE40	1	Mutation	UCEC-508.2.2.P.1.0.0.2.4.2	UCEC	508	2	2	P	1	0	0	2	4	2	Meaningless	0	0	4	Apoptosis/Autophagy	MSI	Unchanged	6	2	2	1	0	0	4	0	2	17	0.67528451610358	0.175482598844903	NS	0.48503865843469	0.487513317394659	NS	0.426501650409742	0.63233079333866	NS	0.279918371757711	1.16748614956711	NS	0.183	NS	0.129	NS	0.762
27	BAX	1	Mutation	UCEC-505.2.1.P.3.71.0.4.4.6	UCEC	505	2	1	P	3	71	0	4	4	6	Protective	3	0	1	Anoikis/Apoptosis/Autophagy/Mitochondrial permeability transition/Necrosis/Erebosis	TMB	Overexpression	6	3	2	2	8	0	0	0	6	27	0.242494135020972	1.36603593054975	NS	0.155877110473789	2.01377425594511	NS	0.301751119572572	1.06643926161486	NS	0.0524394465054281	3.76169334978665	NS	0.0292	Protective	0.019	Protective	0.747
21	BAP1	1	Mutation	UCEC-504.2.1.P.2.0.7.4.4.5	UCEC	504	2	1	P	2	0	7	4	4	5	Meaningless	0	0	4	Apoptosis/Autophagy/Cellular senescence/Ferroptosis/Necrosis	TMB	Underexpression	6	3	2	2	0	3	0	0	5	21	0.118767907346745	2.43349403669757	NS	0.183925469120008	1.76561677583287	NS	0.347386880854248	0.88297962513726	NS	0.0439878272623487	4.05702898704987	WT	0.688	NS	0.66	NS	0.845
26	B2M	1	Mutation	UCEC-503.2.1.P.1.0.0.1.2.3	UCEC	503	2	1	P	1	0	0	1	2	3	Meaningless	0	0	4	Apoptosis/Cellular senescence/Necrosis	TMB	Unchanged	6	3	2	1	0	0	7	4	3	26	0.199050731196261	1.6493257042317	NS	0.266014632175816	1.23718309166094	NS	0.627357491378411	0.235661265403239	NS	0.318872821008283	0.993564156415075	NS	0.717	NS	0.313	NS	0.564
15	AURKC	1	Mutation	UCEC-500.2.1.P.2.0.0.4.4.2	UCEC	500	2	1	P	2	0	0	4	4	2	Meaningless	0	0	4	Mitotic catastrophe/Necroptosis	TMB	Underexpression	6	3	2	2	0	0	0	0	2	15	0.128342963227762	2.31243370604993	NS	0.203352280251273	1.61813321801963	NS	0.403395088651333	0.698182460309305	NS	0.0534238121312889	3.73061211910684	NS	0.591	NS	0.648	NS	0.528
21	(AATF + ABCC1 + AIMP2 + ARHGAP11A + ARL5B + ARL6IP1 + ATAD2 + ATAD5 + B4GALT2 + BCL11A + BCL2L12 + BLM + BMP7 + BRD7 + BZW2 + C1GALT1C1 + CABLES1 + CADM1 + CALM1 + CAPN13 + CBX8 + CCNA2 + CD2AP + CDCA2 + CDCA7L + CDKN3 + CENPE + CENPL + CENPU + CEP55 + CHAF1B + CHRNA5 + CIAPIN1 + CISH + CKAP2 + CKLF + CLDN8 + CLEC5A + COPB2 + CPD + CXXC5 + DAD1 + DBF4 + DDB1 + DDRGK1 + DDX54 + DENND2D + DEPDC1B +…	258	Mutation	UCEC-5.2.1.P.3.0.0.1.4.1	UCEC	5	2	1	P	3	0	0	1	4	1	Meaningless	0	0	4	Apoptosis	TMB	Overexpression	6	3	2	2	0	0	7	0	1	21	0.262588501662156	1.25505862745617	NS	0.210852822936267	1.5655610962918	NS	0.525517273962793	0.403051994970779	NS	0.850597808764247	0.0354778772181075	NS	0.898	NS	0.933	NS	0.976
21	AURKB	1	Mutation	UCEC-498.2.1.P.3.0.0.2.4.4	UCEC	498	2	1	P	3	0	0	2	4	4	Meaningless	0	0	4	Apoptosis/Autophagy/Cellular senescence/Mitotic catastrophe	TMB	Overexpression	6	3	2	2	0	0	4	0	4	21	0.305701491229956	1.04915624508704	NS	0.392619751078957	0.730813121529393	NS	0.348910330119483	0.877416233254217	NS	0.188615673117411	1.72839756201264	NS	0.752	NS	0.908	NS	0.75
23	AURKA	1	Mutation	UCEC-496.2.1.P.3.0.0.2.4.6	UCEC	496	2	1	P	3	0	0	2	4	6	Meaningless	0	0	4	Apoptosis/Autophagy/Entosis/Ferroptosis/Mitotic catastrophe/Necrosis	TMB	Overexpression	6	3	2	2	0	0	4	0	6	23	0.216402709784741	1.52806750398035	NS	0.293655380828442	1.10278657084292	NS	0.468215891703923	0.526183353278477	NS	0.344245656108651	0.894555992674818	NS	0.124	NS	0.152	NS	0.46
20	ATP7B	1	Mutation	UCEC-495.2.1.P.1.0.9.4.4.3	UCEC	495	2	1	P	1	0	9	4	4	3	Meaningless	0	0	4	Apoptosis/Autophagy/Cuproptosis	TMB	Unchanged	6	3	2	1	0	5	0	0	3	20	0.0328578702240502	4.55316944099612	WT	0.0779019164641739	3.10813917150516	NS	0.176543041999759	1.82648704802761	NS	0.00961653833433751	6.70458363342044	WT	0.278	NS	0.487	NS	0.425
23	ATP7A	1	Mutation	UCEC-494.2.2.P.2.0.7.1.4.1	UCEC	494	2	2	P	2	0	7	1	4	1	Meaningless	0	0	4	Cuproptosis	MSI	Underexpression	6	2	2	2	0	3	7	0	1	23	0.109506745808405	2.5613253403406	NS	0.0699775595136553	3.28354658549202	NS	0.328008467499811	0.956744485587555	NS	0.0201571283503943	5.39823481295502	WT	0.817	NS	0.979	NS	0.774
15	ATP1A1	1	Mutation	UCEC-493.2.1.P.3.0.0.4.4.2	UCEC	493	2	1	P	3	0	0	4	4	2	Meaningless	0	0	4	Autophagy/Apoptosis	TMB	Overexpression	6	3	2	2	0	0	0	0	2	15	0.135656773380457	2.22654638838106	NS	0.3016173067743	1.067029808274	NS	0.506396804892892	0.441505299390937	NS	0.115910894552241	2.47172171412612	NS	0.2	NS	0.103	NS	0.582
33	ATM	1	Mutation	UCEC-492.2.1.P.2.0.71.1.4.5	UCEC	492	2	1	P	2	0	71	1	4	5	Meaningless	0	0	4	Apoptosis/Autophagy/Cellular senescence/Ferroptosis/Mitotic catastrophe	TMB	Underexpression	6	3	2	2	0	8	7	0	5	33	0.0037496012287408	8.40126436598748	WT	0.0142804107417616	6.00314366860404	WT	0.0609353620408728	3.51174175699598	NS	0.00293499171467115	8.84744679076145	WT	0.616	NS	0.205	NS	0.609
23	ATG7	1	Mutation	UCEC-491.2.1.P.1.71.0.4.4.3	UCEC	491	2	1	P	1	71	0	4	4	3	Protective	3	0	1	Apoptosis/Autophagy/Ferroptosis	TMB	Unchanged	6	3	2	1	8	0	0	0	3	23	0.256032656881777	1.29008299185235	NS	0.334977184301993	0.92956038698297	NS	0.745896198277602	0.105011811357542	NS	0.421436690078368	0.646305429780157	NS	0.0196	Protective	0.0192	Protective	0.141
26	ATF6	1	Mutation	UCEC-489.2.1.P.1.0.9.2.4.5	UCEC	489	2	1	P	1	0	9	2	4	5	Meaningless	0	0	4	Apoptosis/Autophagy/Cellular senescence/Ferroptosis/Pyroptosis	TMB	Unchanged	6	3	2	1	0	5	4	0	5	26	0.0388997441397189	4.26524042694434	WT	0.0898589453222666	2.8768985085043	NS	0.171565257762904	1.86921286952898	NS	0.0145712746307244	5.96757877728629	WT	0.656	NS	0.681	NS	0.837
25	ATF2	1	Mutation	UCEC-488.2.1.P.2.0.0.1.4.5	UCEC	488	2	1	P	2	0	0	1	4	5	Meaningless	0	0	4	Anoikis/Apoptosis/Autophagy/Cellular senescence/Ferroptosis	TMB	Underexpression	6	3	2	2	0	0	7	0	5	25	0.2997692078208	1.07522059262783	NS	0.386300615243091	0.750554861320407	NS	0.676676559893595	0.173891106914843	NS	0.172858432525451	1.85797728210446	NS	0.86	NS	0.936	NS	0.38
27	ARHGAP26	1	Mutation	UCEC-486.2.1.P.1.64.9.2.4.1	UCEC	486	2	1	P	1	64	9	2	4	1	Protective	2	0	2	Apoptosis	TMB	Unchanged	6	3	2	1	5	5	4	0	1	27	0.0428943749597072	4.09956000670839	WT	0.0891956054551573	2.88883132657771	NS	0.0735271866539544	3.20246909216575	NS	0.0114001205179984	6.40185473028209	WT	0.0334	Protective	0.0194	Protective	0.366
25	AR	1	Mutation	UCEC-483.2.1.P.2.0.0.1.4.5	UCEC	483	2	1	P	2	0	0	1	4	5	Meaningless	0	0	4	Anoikis/Apoptosis/Autophagy/Entosis/Ferroptosis	TMB	Underexpression	6	3	2	2	0	0	7	0	5	25	0.117907206137766	2.444902567377	NS	0.178915388747483	1.80661032539725	NS	0.546251940969106	0.364074651433747	NS	0.343957972555169	0.895623336778065	NS	0.507	NS	0.305	NS	0.953
24	AQP5	1	Mutation	UCEC-482.2.1.P.3.93.0.4.4.2	UCEC	482	2	1	P	3	93	0	4	4	2	Protective	3	0	1	Apoptosis/Autophagy	TMB	Overexpression	6	3	2	2	9	0	0	0	2	24	0.338733178246795	0.915220014992114	NS	0.199266782213818	1.64774019268301	NS	0.40483518143286	0.693917204858494	NS	0.0948878604729468	2.78943191292982	NS	0.171	NS	0.0187	Protective	0.0179
23	APOBEC3G	1	Mutation	UCEC-480.2.1.P.2.20.0.2.3.2	UCEC	480	2	1	P	2	20	0	2	3	2	Protective	1	0	3	Anoikis/Necrosis	TMB	Underexpression	6	3	2	2	3	0	4	1	2	23	0.334131964847485	0.932817126568276	NS	0.424823069603008	0.636934429450689	NS	NS	NS	NS	0.234589164697003	1.41281792322052	NS	0.24	NS	0.697	NS	0.0457
18	(AGFG1 + FERMT1)	2	Mutation	UCEC-48.2.1.P.1.0.0.2.4.2	UCEC	48	2	1	P	1	0	0	2	4	2	Meaningless	0	0	4	Apoptosis/Necroptosis	TMB	Unchanged	6	3	2	1	0	0	4	0	2	18	0.215406432919675	1.53471333708922	NS	0.120617548178546	2.40928367274002	NS	0.542512998275651	0.370902023310219	NS	0.0818106844646223	3.02855821008912	NS	0.691	NS	0.222	NS	0.675
23	APAF1	1	Mutation	UCEC-479.2.1.P.2.0.0.1.4.3	UCEC	479	2	1	P	2	0	0	1	4	3	Meaningless	0	0	4	Apoptosis/Mitochondrial permeability transition/Erebosis	TMB	Underexpression	6	3	2	2	0	0	7	0	3	23	0.0987732189797471	2.72524087737282	NS	0.217897551007658	1.5181639691732	NS	0.464092353149513	0.536006830616089	NS	0.05971234165534	3.54535629548781	NS	0.854	NS	0.777	NS	0.664
22	ANXA1	1	Mutation	UCEC-477.2.1.P.3.7.0.4.4.6	UCEC	477	2	1	P	3	7	0	4	4	6	Protective	1	0	3	Apoptosis/Autophagy/Efferocytosis/Necroptosis/Pyroptosis/Necrosis	TMB	Overexpression	6	3	2	2	3	0	0	0	6	22	0.267269737344915	1.23070622880749	NS	0.349266130225586	0.876121660416452	NS	0.388878029699763	0.742447353367218	NS	0.131118448750465	2.27921233483482	NS	0.0947	NS	0.141	NS	0.148
26	ALOX12	1	Mutation	UCEC-476.2.1.P.2.44.0.4.4.2	UCEC	476	2	1	P	2	44	0	4	4	2	Meaningful Risky	0	4	0	Apoptosis/Ferroptosis	TMB	Underexpression	6	3	2	2	11	0	0	0	2	26	0.684985973699101	0.164567170958315	NS	0.945830242753229	0.0046163820095241	NS	0.238957317520543	1.38673462895653	NS	0.382485718787408	0.762697321511731	NS	0.00304	Risky	0.00976	Risky	0.0291
19	AKT3	1	Mutation	UCEC-474.2.1.P.2.30.0.4.4.3	UCEC	474	2	1	P	2	30	0	4	4	3	Risky	0	1	3	Apoptosis/Autophagy/Cellular senescence	TMB	Underexpression	6	3	2	2	3	0	0	0	3	19	0.182944930035744	1.77353718204215	NS	0.263073677103155	1.25250970997995	NS	0.283313185162786	1.15112780403304	NS	0.0723687669535228	3.22845877434144	NS	0.088	NS	0.0226	Risky	0.163
22	AK5	1	Mutation	UCEC-473.2.1.P.1.31.7.4.4.2	UCEC	473	2	1	P	1	31	7	4	4	2	Risky	0	2	2	Apoptosis/Autophagy	TMB	Unchanged	6	3	2	1	5	3	0	0	2	22	0.111670366783795	2.53042172923178	NS	0.180235565182669	1.79568062050835	NS	0.236107159656556	1.40368736679637	NS	0.0369171813690167	4.35422829939875	WT	0.00648	Risky	0.0254	Risky	0.84
18	AIFM1	1	Mutation	UCEC-470.2.1.P.3.0.0.4.4.5	UCEC	470	2	1	P	3	0	0	4	4	5	Meaningless	0	0	4	Apoptosis/Autophagy/Parthanatos/Necrosis/Erebosis	TMB	Overexpression	6	3	2	2	0	0	0	0	5	18	0.166058235806976	1.91817274511737	NS	0.24534858538748	1.34959698153653	NS	0.361609542956971	0.832295697932667	NS	0.0901578917147638	2.87155196058693	NS	0.591	NS	0.409	NS	0.313
23	(AGAP2 + CYP11A1 + MME + SMO + ZAP70)	5	Mutation	UCEC-47.2.1.P.2.26.7.4.4.1	UCEC	47	2	1	P	2	26	7	4	4	1	Protective	2	0	2	Apoptosis	TMB	Underexpression	6	3	2	2	6	3	0	0	1	23	0.070399237338988	3.27368701968907	NS	0.171480170686065	1.86995554845199	NS	0.0711036455956984	3.25735697077385	NS	0.011024272112506	6.46140052487613	WT	0.485	NS	0.588	NS	5.04e-06
17	AGFG1	1	Mutation	UCEC-469.2.2.P.1.0.0.2.4.2	UCEC	469	2	2	P	1	0	0	2	4	2	Meaningless	0	0	4	Apoptosis/Necroptosis	MSI	Unchanged	6	2	2	1	0	0	4	0	2	17	0.668324257151307	0.183568544997638	NS	0.291025581153238	1.11487084201012	NS	0.787066438121395	0.0729658663298077	NS	0.394622709124193	0.724650424966947	NS	0.761	NS	0.786	NS	0.763
18	AGER	1	Mutation	UCEC-468.2.1.P.2.0.0.4.4.5	UCEC	468	2	1	P	2	0	0	4	4	5	Meaningless	0	0	4	Apoptosis/Autophagy/Immunogenic cell death/Pyroptosis/Necrosis	TMB	Underexpression	6	3	2	2	0	0	0	0	5	18	0.324062807678144	0.972478570020598	NS	0.41285931960192	0.67055171673996	NS	0.391448696287538	0.734437178677643	NS	0.215634875242124	1.53318624579779	NS	0.74	NS	0.554	NS	0.841
16	AFP	1	Mutation	UCEC-466.2.1.P.1.0.0.4.4.4	UCEC	466	2	1	P	1	0	0	4	4	4	Meaningless	0	0	4	Anoikis/Apoptosis/Autophagy/Necrosis	TMB	Unchanged	6	3	2	1	0	0	0	0	4	16	0.209676137208585	1.57366104228173	NS	0.296608150515606	1.08938212506846	NS	0.481201458074252	0.496139191172674	NS	0.134732143298089	2.23711512831554	NS	0.41	NS	0.261	NS	0.918
28	ADORA3	1	Mutation	UCEC-465.2.1.P.1.30.0.1.2.2	UCEC	465	2	1	P	1	30	0	1	2	2	Risky	0	1	3	Apoptosis/Pyroptosis	TMB	Unchanged	6	3	2	1	3	0	7	4	2	28	0.273209351042639	1.20056215264225	NS	0.354862826481979	0.855991684946513	NS	0.607676249949983	0.263572653179361	NS	0.546094214889286	0.364360912900358	NS	0.116	NS	0.0179	Risky	0.895
16	ADORA2A	1	Mutation	UCEC-464.2.1.P.2.0.0.4.4.3	UCEC	464	2	1	P	2	0	0	4	4	3	Meaningless	0	0	4	Apoptosis/NETosis/Pyroptosis	TMB	Underexpression	6	3	2	2	0	0	0	0	3	16	0.209676137208585	1.57366104228173	NS	0.296608150515606	1.08938212506846	NS	0.481201458074252	0.496139191172674	NS	0.115577284235117	2.47625327169645	NS	0.668	NS	0.695	NS	0.275
24	ADAR	1	Mutation	UCEC-463.2.1.P.2.0.0.1.4.4	UCEC	463	2	1	P	2	0	0	1	4	4	Meaningless	0	0	4	Apoptosis/Necroptosis/Pyroptosis/Necrosis	TMB	Underexpression	6	3	2	2	0	0	7	0	4	24	0.0941685333839783	2.80162992088152	NS	0.158476438882674	1.98870413994523	NS	0.243438382371586	1.36057194940521	NS	0.127429177889214	2.32354676844996	NS	0.943	NS	0.92	NS	0.927
21	ADAM28	1	Mutation	UCEC-462.2.1.P.3.2.0.2.4.2	UCEC	462	2	1	P	3	2	0	2	4	2	Protective	1	0	3	Apoptosis/Autophagy	TMB	Overexpression	6	3	2	2	2	0	4	0	2	21	0.123411794851428	2.37347838516827	NS	0.271344870863589	1.2099356285721	NS	0.647308134736876	0.209310792601472	NS	0.116901457954438	2.45835090031384	NS	0.0251	Protective	0.0699	NS	0.529
21	ADAM17	1	Mutation	UCEC-460.2.1.P.3.0.0.2.4.4	UCEC	460	2	1	P	3	0	0	2	4	4	Meaningless	0	0	4	Apoptosis/Autophagy/Efferocytosis/Necrosis	TMB	Overexpression	6	3	2	2	0	0	4	0	4	21	0.135966893938332	2.22301967894997	NS	0.213532620238202	1.54731254964533	NS	0.307154736912225	1.04287080680463	NS	0.0556276517654234	3.66317144249774	NS	0.598	NS	0.409	NS	0.842
15	ACSS2	1	Mutation	UCEC-459.2.1.P.2.0.0.4.4.2	UCEC	459	2	1	P	2	0	0	4	4	2	Meaningless	0	0	4	Autophagy/Alkaliptosis	TMB	Underexpression	6	3	2	2	0	0	0	0	2	15	0.10915605106482	2.56639760204532	NS	0.179377659623807	1.80277262097239	NS	0.63573770869774	0.224360002613525	NS	0.144253301761432	2.13199074680629	NS	0.71	NS	0.408	NS	0.917
27	ABL1	1	Mutation	UCEC-457.2.1.P.2.7.0.1.4.4	UCEC	457	2	1	P	2	7	0	1	4	4	Protective	1	0	3	Apoptosis/Autophagy/Cellular senescence/Pyroptosis	TMB	Underexpression	6	3	2	2	3	0	7	0	4	27	0.195730709794852	1.67394692160475	NS	0.278791761510256	1.17297030911693	NS	0.316694025521921	1.00255100557051	NS	0.100446356867254	2.69844205327825	NS	0.143	NS	0.151	NS	0.139
16	ABCG1	1	Mutation	UCEC-455.2.1.P.3.0.0.4.4.3	UCEC	455	2	1	P	3	0	0	4	4	3	Meaningless	0	0	4	Apoptosis/Autophagy/Efferocytosis	TMB	Overexpression	6	3	2	2	0	0	0	0	3	16	0.166264260369415	1.91630778051431	NS	0.24431888349452	1.35550007153665	NS	0.262399200700307	1.25605472429869	NS	0.0804076227322524	3.05664321309614	NS	0.572	NS	0.522	NS	0.382
20	ABCC4	1	Mutation	UCEC-454.2.1.P.1.11.0.2.4.1	UCEC	454	2	1	P	1	11	0	2	4	1	Risky	0	1	3	Apoptosis	TMB	Unchanged	6	3	2	1	3	0	4	0	1	20	0.124185322724372	2.36372520493974	NS	0.261898078451048	1.25869592575018	NS	0.254517764214108	1.29833398805438	NS	0.0787539836676334	3.09043021943069	NS	0.422	NS	0.316	NS	0.0484
19	ABCC11	1	Mutation	UCEC-453.2.1.P.3.0.9.4.4.1	UCEC	453	2	1	P	3	0	9	4	4	1	Meaningless	0	0	4	Efferocytosis	TMB	Overexpression	6	3	2	2	0	5	0	0	1	19	0.0325658676986976	4.56845791502733	WT	0.0744877580705892	3.18124930801966	NS	0.11786492117441	2.4454654224954	NS	0.0379174243757104	4.30872256439771	WT	0.397	NS	0.358	NS	0.327
20	ABCB1	1	Mutation	UCEC-451.2.1.P.2.0.7.4.4.4	UCEC	451	2	1	P	2	0	7	4	4	4	Meaningless	0	0	4	Apoptosis/Autophagy/Mitotic catastrophe/Necrosis	TMB	Underexpression	6	3	2	2	0	3	0	0	4	20	0.0730268849517133	3.21363931409123	NS	0.181978665328484	1.78139056835916	NS	0.618831565080114	0.247513218968955	NS	0.0443676213354982	4.04251626784676	WT	0.493	NS	0.721	NS	0.741
29	ABCA1	1	Mutation	UCEC-450.2.1.P.2.0.69.1.4.3	UCEC	450	2	1	P	2	0	69	1	4	3	Meaningless	0	0	4	Apoptosis/Autophagy/Efferocytosis	TMB	Underexpression	6	3	2	2	0	6	7	0	3	29	0.0564643624702411	3.63830586792348	NS	0.0415211743318999	4.15461654035126	WT	0.182526166688051	1.7769347963774	NS	0.0278191612540377	4.83923946952494	WT	0.717	NS	0.226	NS	0.455
16	(`HLA-DRB1` + SLC52A3)	2	Mutation	UCEC-418.2.1.P.3.2.0.4.4.1	UCEC	418	2	1	P	3	2	0	4	4	1	Protective	1	0	3	Necrosis	TMB	Overexpression	6	3	2	2	2	0	0	0	1	16	0.689260300603129	0.159887297275268	NS	0.979698425961706	0.000647549597817008	NS	0.348910330119483	0.877416233254217	NS	0.371114040854357	0.799930863994133	NS	0.00218	Protective	0.0912	NS	0.116
27	(UPF1 + WIF1)	2	Mutation	UCEC-411.2.1.P.1.71.9.4.4.2	UCEC	411	2	1	P	1	71	9	4	4	2	Protective	3	0	1	Apoptosis/Autophagy	TMB	Unchanged	6	3	2	1	8	5	0	0	2	27	0.044831575094174	4.02496405823462	WT	0.0940628804356769	2.80343006930763	NS	0.143740361234274	2.13745305526844	NS	0.0130282469730335	6.16527023360061	WT	0.000637	Protective	0.00117	Protective	0.109
22	(ADRA1B + CLDN18)	2	Mutation	UCEC-41.2.1.P.2.35.0.4.4.1	UCEC	41	2	1	P	2	35	0	4	4	1	Risky	0	3	1	Necrosis	TMB	Underexpression	6	3	2	2	8	0	0	0	1	22	0.0795092543716323	3.07490468702248	NS	0.143005011651856	2.14532219247537	NS	0.700342052113022	0.148116275005922	NS	0.260877381403074	1.26409501345907	NS	0.00772	Risky	0.00126	Risky	0.763
33	(TRPC4 + TRPC6)	2	Mutation	UCEC-409.2.1.P.2.26.64.1.4.2	UCEC	409	2	1	P	2	26	64	1	4	2	Protective	2	0	2	Apoptosis/Autophagy	TMB	Underexpression	6	3	2	2	6	5	7	0	2	33	0.0147842388834967	5.94199930144824	WT	0.0383509240395191	4.28938994434915	WT	0.674681738597176	0.176174385265108	NS	0.117146082354329	2.45506817760836	NS	0.0894	NS	0.322	NS	0.0092
29	(TLR3 + TNFRSF11B + TXNIP + VEGFA)	4	Mutation	UCEC-408.2.1.P.2.0.9.1.4.4	UCEC	408	2	1	P	2	0	9	1	4	4	Meaningless	0	0	4	Apoptosis/Autophagy/Pyroptosis/Necrosis	TMB	Underexpression	6	3	2	2	0	5	7	0	4	29	0.0208144534879341	5.34226150203529	WT	0.0518752288678495	3.77978812938081	NS	0.289783252614866	1.12062807842201	NS	0.0495017746587518	3.85825543343321	WT	0.749	NS	0.877	NS	0.729
30	(SYK + TRIM37)	2	Mutation	UCEC-406.2.1.P.3.69.9.2.4.2	UCEC	406	2	1	P	3	69	9	2	4	2	Protective	2	0	2	Apoptosis/Necrosis	TMB	Overexpression	6	3	2	2	6	5	4	0	2	30	0.0256555896004315	4.97908225433364	WT	0.0582357435478342	3.58692970891959	NS	0.302102356458329	1.06489077817136	NS	0.0154426986955065	5.86524620128731	WT	0.0964	NS	0.0475	Protective	0.0616
17	(SCAP + TSC1 + USP19 + USP20 + VPS13A)	5	Mutation	UCEC-403.2.1.P.2.7.0.4.4.1	UCEC	403	2	1	P	2	7	0	4	4	1	Protective	1	0	3	Autophagy	TMB	Underexpression	6	3	2	2	3	0	0	0	1	17	0.12636053512763	2.33665617800228	NS	0.0900763646241565	2.87300813346149	NS	0.943065750462803	0.00510041115761777	NS	0.27483061935883	1.19247633177865	NS	0.146	NS	0.107	NS	0.0939
19	(RGS7 + SASH3)	2	Mutation	UCEC-400.2.1.P.1.26.0.4.4.1	UCEC	400	2	1	P	1	26	0	4	4	1	Protective	2	0	2	Necrosis	TMB	Unchanged	6	3	2	1	6	0	0	0	1	19	0.0534757023480796	3.72899055427032	NS	0.103931510559566	2.64415340518501	NS	0.303290711661328	1.05966890727974	NS	0.0543679866824941	3.70136458731689	NS	0.501	NS	0.66	NS	0.0283
15	(RET + USP9X)	2	Mutation	UCEC-399.2.2.P.2.0.0.4.4.3	UCEC	399	2	2	P	2	0	0	4	4	3	Meaningless	0	0	4	Anoikis/Apoptosis/Autophagy	MSI	Underexpression	6	2	2	2	0	0	0	0	3	15	0.225206390762123	1.47088323533472	NS	0.256008663103645	1.2902132066847	NS	0.707946899517465	0.140336313838018	NS	0.297450476884659	1.08558961843358	NS	0.382	NS	0.639	NS	0.208
30	(RECQL + STAG1 + STAG2 + UBA2 + WEE1)	5	Mutation	UCEC-398.2.1.P.2.0.71.1.4.2	UCEC	398	2	1	P	2	0	71	1	4	2	Meaningless	0	0	4	Apoptosis/Mitotic catastrophe	TMB	Underexpression	6	3	2	2	0	8	7	0	2	30	0.0201701323152036	5.39710927913127	WT	0.0183594883274606	5.5615179772825	WT	0.759954668065054	0.0933548856592251	NS	0.0140291111936081	6.03447643001687	WT	0.815	NS	0.972	NS	0.683
31	(PRKAA1 + RELA)	2	Mutation	UCEC-397.2.1.P.2.0.9.1.4.6	UCEC	397	2	1	P	2	0	9	1	4	6	Meaningless	0	0	4	Apoptosis/Autophagy/Cellular senescence/Ferroptosis/Necroptosis/Necrosis	TMB	Underexpression	6	3	2	2	0	5	7	0	6	31	0.0413741697979115	4.16062355256105	WT	0.0850130990892602	2.96635702687679	NS	0.0953339522637813	2.78191775286083	NS	0.00998708103084911	6.6371994849376	WT	0.345	NS	0.603	NS	0.871
28	(PPARGC1A + RELN)	2	Mutation	UCEC-395.2.1.P.2.31.71.4.4.2	UCEC	395	2	1	P	2	31	71	4	4	2	Risky	0	2	2	Apoptosis/Autophagy	TMB	Underexpression	6	3	2	2	5	8	0	0	2	28	0.00772433790664884	7.09629687631179	WT	0.0243228750749535	5.07146101908758	WT	0.527515456211705	0.399175334104883	NS	0.00713395487411683	7.23892832107978	WT	0.011	Risky	0.00473	Risky	0.46
23	(PDK4 + TRIM69)	2	Mutation	UCEC-392.2.1.P.2.0.0.1.4.3	UCEC	392	2	1	P	2	0	0	1	4	3	Meaningless	0	0	4	Anoikis/Apoptosis/Ferroptosis	TMB	Underexpression	6	3	2	2	0	0	7	0	3	23	0.0631011102238553	3.45394190415167	NS	0.11680458135777	2.45965302843976	NS	0.381731069362796	0.765119667858362	NS	0.189167530822307	1.72408915452892	NS	0.407	NS	0.689	NS	0.243
21	(PDHB + PDHX)	2	Mutation	UCEC-391.2.1.P.3.0.0.1.4.1	UCEC	391	2	1	P	3	0	0	1	4	1	Meaningless	0	0	4	Cuproptosis	TMB	Overexpression	6	3	2	2	0	0	7	0	1	21	0.119114314465231	2.42892821814697	NS	0.190883801583982	1.71078307852673	NS	0.266856908822239	1.23283240639233	NS	0.0562022565788789	3.64605291342763	NS	0.284	NS	0.254	NS	0.71
31	(PDGFRA + PXDN)	2	Mutation	UCEC-390.2.2.P.2.30.71.1.4.1	UCEC	390	2	2	P	2	30	71	1	4	1	Risky	0	1	3	Apoptosis	MSI	Underexpression	6	2	2	2	3	8	7	0	1	31	0.0123270396627373	6.2632136400138	WT	0.0134969970712502	6.10277240742141	WT	0.0853114144553418	2.96069214679875	NS	0.00398654880533356	8.28993170242998	WT	0.127	NS	0.0133	Risky	0.89
20	(PADI4 + VWF)	2	Mutation	UCEC-389.2.1.P.2.0.7.4.4.4	UCEC	389	2	1	P	2	0	7	4	4	4	Meaningless	0	0	4	Apoptosis/Autophagy/NETosis/Necrosis	TMB	Underexpression	6	3	2	2	0	3	0	0	4	20	0.248575719957551	1.33129076035411	NS	0.102568535374327	2.66514409564216	NS	0.141344595865361	2.16325934483714	NS	0.00337234989825874	8.59420181742903	WT	0.684	NS	0.786	NS	0.775
26	(NR4A1 + USP22 + UVRAG)	3	Mutation	UCEC-388.2.1.P.2.0.7.1.4.3	UCEC	388	2	1	P	2	0	7	1	4	3	Meaningless	0	0	4	Apoptosis/Autophagy/Necroptosis	TMB	Underexpression	6	3	2	2	0	3	7	0	3	26	0.0620752708315759	3.48105185019542	NS	0.116099027178985	2.46917258079687	NS	0.130467754566397	2.28693004625483	NS	0.0176801513099649	5.62756729315876	WT	0.985	NS	0.596	NS	0.654
20	(MST1R + RAB27B + STRA6)	3	Mutation	UCEC-385.2.1.P.3.26.0.4.4.1	UCEC	385	2	1	P	3	26	0	4	4	1	Protective	2	0	2	Apoptosis	TMB	Overexpression	6	3	2	2	6	0	0	0	1	20	0.188516553172114	1.72917295604429	NS	0.35783860280341	0.845464431262481	NS	0.165836375256912	1.92018402231503	NS	0.068622645174923	3.31566277416868	NS	0.159	NS	0.249	NS	0.00241
20	(MPP3 + WNK3)	2	Mutation	UCEC-384.2.1.P.2.4.7.4.4.1	UCEC	384	2	1	P	2	4	7	4	4	1	Risky	0	1	3	Apoptosis	TMB	Underexpression	6	3	2	2	3	3	0	0	1	20	0.0945035141087485	2.79593690773436	NS	0.0960890573299245	2.76928527448501	NS	0.180481066494478	1.79365833039806	NS	0.00987405878642766	6.65747754623624	WT	0.0831	NS	0.065	NS	0.0724
28	(MLKL + TRAF6)	2	Mutation	UCEC-383.2.1.P.2.0.7.1.4.5	UCEC	383	2	1	P	2	0	7	1	4	5	Meaningless	0	0	4	Apoptosis/Autophagy/Necroptosis/Pyroptosis/Necrosis	TMB	Underexpression	6	3	2	2	0	3	7	0	5	28	0.050088834877515	3.83848252303078	NS	0.105579382146273	2.61917407278399	NS	0.254724469194264	1.29720459108897	NS	0.0170502384598088	5.69119516441929	WT	0.584	NS	0.713	NS	0.513
27	(ADIPOR1 + ALG3 + CAPG + CHPF + HECW1 + HELLS + HJURP + IDH2 + IGF2BP3 + ITGB8 + KLB + PDIA4 + PGAM1 + PYCR1 + QSOX1 + SLC12A5 + SLC35F2 + SPTBN2 + UCHL5)	19	Mutation	UCEC-38.2.1.P.3.0.71.2.4.2	UCEC	38	2	1	P	3	0	71	2	4	2	Meaningless	0	0	4	Apoptosis/Ferroptosis	TMB	Overexpression	6	3	2	2	0	8	4	0	2	27	0.0104436369771888	6.55761291493486	WT	0.0188151517895844	5.51861478514587	WT	0.579546238796325	0.306968793455592	NS	0.0121486261485674	6.28904837449606	WT	0.718	NS	0.716	NS	0.887
21	(MFRP + NR2F1)	2	Mutation	UCEC-376.2.1.P.2.1.9.4.4.1	UCEC	376	2	1	P	2	1	9	4	4	1	Risky	0	1	3	Necrosis	TMB	Underexpression	6	3	2	2	2	5	0	0	1	21	0.0329165834865074	4.55011250491181	WT	0.075942098991341	3.14967474508725	NS	0.433755590970612	0.612746456050931	NS	0.0349129686127336	4.44942655015235	WT	0.00818	Risky	0.0775	NS	0.194
20	(MEX3A + PIR + SLC27A4)	3	Mutation	UCEC-375.2.1.P.3.0.9.4.4.2	UCEC	375	2	1	P	3	0	9	4	4	2	Meaningless	0	0	4	Autophagy/Ferroptosis	TMB	Overexpression	6	3	2	2	0	5	0	0	2	20	0.0422749560602185	4.1241618869564	WT	0.0868252038382153	2.93227238699446	NS	0.178868834401322	1.80699744766267	NS	0.0100579760529127	6.62459943007823	WT	0.156	NS	0.169	NS	0.704
18	(MEFV + TRIM38)	2	Mutation	UCEC-374.2.1.P.2.0.7.4.4.2	UCEC	374	2	1	P	2	0	7	4	4	2	Meaningless	0	0	4	Autophagy/Pyroptosis	TMB	Underexpression	6	3	2	2	0	3	0	0	2	18	0.0520723288425652	3.77344345573731	NS	0.100106921916502	2.70383921016668	NS	0.107547462271953	2.58989504216963	NS	0.0120996462464904	6.29620899294724	WT	0.515	NS	0.965	NS	0.111
23	(MASTL + PPP1R13L)	2	Mutation	UCEC-373.2.1.P.3.0.7.2.3.2	UCEC	373	2	1	P	3	0	7	2	3	2	Meaningless	0	0	4	Apoptosis/Mitotic catastrophe	TMB	Overexpression	6	3	2	2	0	3	4	1	2	23	0.251188541951834	1.31668119566713	NS	0.136835474249736	2.21318986773791	NS	0.174285381667534	1.84569106628429	NS	0.0231848550494322	5.15460151385957	WT	0.619	NS	0.704	NS	0.752
18	(LEF1 + NFIA + TOPBP1)	3	Mutation	UCEC-367.2.1.P.1.0.0.2.4.2	UCEC	367	2	1	P	1	0	0	2	4	2	Meaningless	0	0	4	Apoptosis/Cellular senescence	TMB	Unchanged	6	3	2	1	0	0	4	0	2	18	0.590850956745407	0.289017299990378	NS	0.233531674148564	1.41922094566264	NS	0.618999999727438	0.247275569259213	NS	0.0596693760183499	3.54655048068474	NS	0.603	NS	0.334	NS	0.334
21	(LAMP2 + LCN2)	2	Mutation	UCEC-365.2.1.P.3.0.0.2.4.4	UCEC	365	2	1	P	3	0	0	2	4	4	Meaningless	0	0	4	Apoptosis/Autophagy/Ferroptosis/Necrosis	TMB	Overexpression	6	3	2	2	0	0	4	0	4	21	0.0739775190527245	3.19248406697176	NS	0.135224367225554	2.23147882741925	NS	0.798877592650582	0.0649230285341716	NS	0.0982075429120375	2.73441361483478	NS	0.872	NS	0.837	NS	0.693
25	(L1CAM + MMP8)	2	Mutation	UCEC-364.2.1.P.1.35.7.4.4.2	UCEC	364	2	1	P	1	35	7	4	4	2	Risky	0	3	1	Apoptosis/Necrosis	TMB	Unchanged	6	3	2	1	8	3	0	0	2	25	0.0693995753385294	3.29716471226722	NS	0.0501507089671336	3.83641280526224	NS	0.442040540876882	0.590979658059299	NS	0.0495521054322758	3.85655054705993	WT	0.00561	Risky	0.00302	Risky	0.375
22	(KRT8 + MKI67 + MMP9)	3	Mutation	UCEC-363.2.2.P.3.0.62.2.4.3	UCEC	363	2	2	P	3	0	62	2	4	3	Meaningless	0	0	4	Apoptosis/Autophagy/Necrosis	MSI	Overexpression	6	2	2	2	0	3	4	0	3	22	0.415296073695578	0.663588060296841	NS	0.0493552434494942	3.86322942283862	WT	0.276010505427574	1.18662938341811	NS	0.192291304516072	1.69997455714028	NS	0.368	NS	0.369	NS	0.264
30	(KDM4B + PDCD4)	2	Mutation	UCEC-361.2.1.P.2.71.0.1.4.2	UCEC	361	2	1	P	2	71	0	1	4	2	Protective	3	0	1	Apoptosis/Autophagy	TMB	Underexpression	6	3	2	2	8	0	7	0	2	30	0.178928520659686	1.80650114813971	NS	0.342897098959419	0.89956976571523	NS	0.130092640202276	2.29139870948405	NS	0.051430896218312	3.7941852995795	NS	0.0126	Protective	0.00756	Protective	0.294
33	(ITGA4 + ZBTB7A)	2	Mutation	UCEC-358.2.1.P.2.7.71.1.4.2	UCEC	358	2	1	P	2	7	71	1	4	2	Protective	1	0	3	Anoikis/Apoptosis	TMB	Underexpression	6	3	2	2	3	8	7	0	2	33	0.0189822342487305	5.50315146037952	WT	0.0471410841906598	3.94034587334157	WT	0.234733841838724	1.41194462914507	NS	0.0103753425993643	6.5692884113451	WT	0.105	NS	0.353	NS	0.0901
21	(ITGA2 + MYBBP1A + NNT)	3	Mutation	UCEC-357.2.1.P.1.0.62.2.4.2	UCEC	357	2	1	P	1	0	62	2	4	2	Meaningless	0	0	4	Anoikis/Apoptosis	TMB	Unchanged	6	3	2	1	0	3	4	0	2	21	0.102901161229605	2.65999340400075	NS	0.0373682036882339	4.33355128082641	WT	0.866745081283736	0.0281549380240648	NS	0.109320853652691	2.56401175809691	NS	0.386	NS	0.555	NS	0.735
36	(IRAK3 + LUM + TNFRSF8 + TNFSF14 + TRPC3)	5	Mutation	UCEC-355.2.1.P.2.26.71.1.4.2	UCEC	355	2	1	P	2	26	71	1	4	2	Protective	2	0	2	Apoptosis/Necrosis	TMB	Underexpression	6	3	2	2	6	8	7	0	2	36	0.011899723666543	6.32574870743035	WT	0.0339954290950958	4.49493384147084	WT	0.202617758519469	1.62340430463693	NS	0.00466245126785436	8.00592605056797	WT	0.861	NS	0.507	NS	0.000238
25	(ILF3 + OPA1)	2	Mutation	UCEC-354.2.1.P.1.0.7.1.4.3	UCEC	354	2	1	P	1	0	7	1	4	3	Meaningless	0	0	4	Apoptosis/Autophagy/Cellular senescence	TMB	Unchanged	6	3	2	1	0	3	7	0	3	25	0.0781982746204423	3.10195625810437	NS	0.0570624952074199	3.62076889234661	NS	0.16557490497728	1.92255833700374	NS	0.0381100971967745	4.30010155802009	WT	0.99	NS	0.912	NS	0.868
24	(IGF1R + SMAD4 + TGFB2)	3	Mutation	UCEC-352.2.1.P.2.0.0.1.4.4	UCEC	352	2	1	P	2	0	0	1	4	4	Meaningless	0	0	4	Anoikis/Apoptosis/Autophagy/Cellular senescence	TMB	Underexpression	6	3	2	2	0	0	7	0	4	24	0.0504491617201985	3.82646717322464	NS	0.0966949557810661	2.75922688321924	NS	0.856661544995193	0.0326255684856237	NS	0.111256497564145	2.53628190743389	NS	0.751	NS	0.843	NS	0.255
31	(IGF1 + KDR + KL)	3	Mutation	UCEC-350.2.1.P.2.0.69.1.4.5	UCEC	350	2	1	P	2	0	69	1	4	5	Meaningless	0	0	4	Anoikis/Apoptosis/Autophagy/Cellular senescence/Necrosis	TMB	Underexpression	6	3	2	2	0	6	7	0	5	31	0.0678356842900102	3.3346294711973	NS	0.0257752465305768	4.97103317029663	WT	0.277557168276975	1.17901227599046	NS	0.0238021136922008	5.10899430496821	WT	0.548	NS	0.58	NS	0.638
25	(ADAMTS8 + BTF3 + LPAR1 + XPA)	4	Mutation	UCEC-35.2.1.P.2.71.7.4.4.1	UCEC	35	2	1	P	2	71	7	4	4	1	Protective	3	0	1	Apoptosis	TMB	Underexpression	6	3	2	2	8	3	0	0	1	25	0.252866352421004	1.30739772503721	NS	0.136453233105574	2.21750709579776	NS	0.169662581090517	1.88592214537892	NS	0.0204271461697209	5.37501663806821	WT	0.000633	Protective	0.0156	Protective	0.168
25	(IGBP1 + MADD + SMPD3 + TNFRSF10D)	4	Mutation	UCEC-349.2.1.P.2.7.0.1.4.2	UCEC	349	2	1	P	2	7	0	1	4	2	Protective	1	0	3	Apoptosis/Necrosis	TMB	Underexpression	6	3	2	2	3	0	7	0	2	25	0.870664524116694	0.0265085478219654	NS	0.589397557302172	0.291286078503859	NS	0.418491217701826	0.654548311991602	NS	0.90327419038475	0.0147686398445662	NS	0.072	NS	0.0892	NS	0.304
22	(HTR3A + NTS)	2	Mutation	UCEC-346.2.1.P.3.35.0.4.4.1	UCEC	346	2	1	P	3	35	0	4	4	1	Risky	0	3	1	Apoptosis	TMB	Overexpression	6	3	2	2	8	0	0	0	1	22	0.712671565913308	0.135623142280841	NS	0.686439949792957	0.162966433183208	NS	0.152936560299917	2.04271408652084	NS	0.111316982410147	2.5354239771304	NS	0.00485	Risky	0.00122	Risky	0.402
25	(HSPA9 + MAP2K6 + PDIA6 + PRPF19 + YBX1)	5	Mutation	UCEC-345.2.1.P.3.0.93.4.4.3	UCEC	345	2	1	P	3	0	93	4	4	3	Meaningless	0	0	4	Apoptosis/Autophagy/Cellular senescence	TMB	Overexpression	6	3	2	2	0	9	0	0	3	25	0.0534973312692844	3.72831514433757	NS	0.0395777704207527	4.23589418473374	WT	0.0313265551576001	4.63497749763254	WT	0.00916143764993205	6.79108176368867	WT	0.745	NS	0.566	NS	0.732
23	(HSD17B4 + LRRC4 + NUFIP1)	3	Mutation	UCEC-344.2.1.P.1.9.9.4.4.1	UCEC	344	2	1	P	1	9	9	4	4	1	Protective	2	0	2	Autophagy	TMB	Unchanged	6	3	2	1	5	5	0	0	1	23	0.0363791650140075	4.3792423371155	WT	0.074870451575991	3.17287702615442	NS	0.320037351904136	0.988793829392954	NS	0.021335632823167	5.29916639330786	WT	0.049	Protective	0.067	NS	0.147
28	(HNRNPM + TGFBR1)	2	Mutation	UCEC-343.2.1.P.2.7.9.2.4.3	UCEC	343	2	1	P	2	7	9	2	4	3	Protective	1	0	3	Apoptosis/Ferroptosis/Necrosis	TMB	Underexpression	6	3	2	2	3	5	4	0	3	28	0.0206159021631597	5.35897374215356	WT	0.0513523856242084	3.79674285552112	NS	0.269066535717452	1.22149970134558	NS	0.0131177586058906	6.1531590213855	WT	0.116	NS	0.237	NS	0.398
25	(HMCN1 + IL1RAP + INHBB + OLFM3)	4	Mutation	UCEC-342.2.1.P.1.0.71.2.4.1	UCEC	342	2	1	P	1	0	71	2	4	1	Meaningless	0	0	4	Anoikis	TMB	Unchanged	6	3	2	1	0	8	4	0	1	25	0.00181547667566695	9.727333620182	WT	0.00770203965461624	7.10147842531615	WT	0.334678361884855	0.930710531777757	NS	0.0109742454386904	6.46948297612467	WT	0.606	NS	0.477	NS	0.19
25	(HERC5 + MT1A)	2	Mutation	UCEC-341.2.1.P.2.35.7.4.4.1	UCEC	341	2	1	P	2	35	7	4	4	1	Risky	0	3	1	Apoptosis	TMB	Underexpression	6	3	2	2	8	3	0	0	1	25	0.0541615645984675	3.70771267883555	NS	0.108629968727318	2.5740402538383	NS	0.184288948308064	1.76269316801246	NS	0.016327585518376	5.76724783433505	WT	0.0494	Risky	0.00712	Risky	0.287
28	(ADAMTS7 + AFF3 + CCR2 + MMP17 + NKIRAS1 + ZNF71)	6	Mutation	UCEC-34.2.1.P.2.26.71.4.4.1	UCEC	34	2	1	P	2	26	71	4	4	1	Protective	2	0	2	Necrosis	TMB	Underexpression	6	3	2	2	6	8	0	0	1	28	0.0158991458951017	5.81399392444622	WT	0.0157162684340255	5.83434402890499	WT	0.0782397918344048	3.10109210014648	NS	0.00493290482536146	7.90387362088939	WT	0.109	NS	0.185	NS	0.0258
16	(GSDMC + NLRP7)	2	Mutation	UCEC-339.2.1.P.3.0.0.4.4.3	UCEC	339	2	1	P	3	0	0	4	4	3	Meaningless	0	0	4	Apoptosis/Pyroptosis/Necrosis	TMB	Overexpression	6	3	2	2	0	0	0	0	3	16	0.136662993372782	2.21513628096476	NS	0.274106492387476	1.19608038677323	NS	0.735558025800568	0.114069295931186	NS	0.23420627860502	1.41513223089022	NS	0.23	NS	0.0963	NS	0.434
27	(GPNMB + ITGB3 + LRRK2)	3	Mutation	UCEC-337.2.1.P.2.30.71.4.4.3	UCEC	337	2	1	P	2	30	71	4	4	3	Risky	0	1	3	Apoptosis/Autophagy/Necrosis	TMB	Underexpression	6	3	2	2	3	8	0	0	3	27	0.0134983192475352	6.10259929780273	WT	0.0138085254719822	6.06245935654445	WT	0.0822075964282831	3.02070747041114	NS	0.00406889434903579	8.25281099466859	WT	0.0806	NS	0.00304	Risky	0.644
22	(GPM6A + KDM3B + NCOA4 + OTUD5 + PAQR3 + SLC11A1 + USP11)	7	Mutation	UCEC-336.2.1.P.2.0.0.1.4.2	UCEC	336	2	1	P	2	0	0	1	4	2	Meaningless	0	0	4	Autophagy/Ferroptosis	TMB	Underexpression	6	3	2	2	0	0	7	0	2	22	0.276881500451255	1.18233326577556	NS	0.817064900945996	0.0535097221584514	NS	0.32901635300031	0.952765530266706	NS	0.322414072415929	0.979128450632843	NS	0.928	NS	0.344	NS	0.636
25	(GAK + HDAC10)	2	Mutation	UCEC-334.2.1.P.2.69.9.4.4.1	UCEC	334	2	1	P	2	69	9	4	4	1	Protective	2	0	2	Autophagy	TMB	Underexpression	6	3	2	2	6	5	0	0	1	25	0.0270541397520171	4.88735265875964	WT	0.0624721026128252	3.47050852279702	NS	0.0983068869596855	2.73279853222152	NS	0.0053874075819268	7.74457708836252	WT	0.0955	NS	0.0175	Protective	0.279
23	(FZD5 + IL1A + MMP7)	3	Mutation	UCEC-332.2.1.P.3.0.7.2.4.3	UCEC	332	2	1	P	3	0	7	2	4	3	Meaningless	0	0	4	Apoptosis/Cellular senescence/Necrosis	TMB	Overexpression	6	3	2	2	0	3	4	0	3	23	0.10831929184229	2.57857272739787	NS	0.178270752342055	1.81198117176261	NS	0.320964139025086	0.985013667891156	NS	0.0485560582625277	3.89063511552927	WT	0.44	NS	0.696	NS	0.538
29	(FSCN1 + G3BP1 + IGF2BP1 + KDM1A + KDM4A + LONP1 + SLC11A2 + YY1)	8	Mutation	UCEC-330.2.1.P.3.0.65.1.4.3	UCEC	330	2	1	P	3	0	65	1	4	3	Meaningless	0	0	4	Apoptosis/Autophagy/Ferroptosis	TMB	Overexpression	6	3	2	2	0	6	7	0	3	29	0.0726180479698607	3.22282853727764	NS	0.0341815033370829	4.48560213648923	WT	0.170168946623987	1.88145432171581	NS	0.01424208829787	6.00788498521809	MT	0.932	NS	0.998	NS	0.889
20	(ADAMTS12 + AGTR1)	2	Mutation	UCEC-33.2.1.P.2.31.0.4.4.2	UCEC	33	2	1	P	2	31	0	4	4	2	Risky	0	2	2	Apoptosis/Necrosis	TMB	Underexpression	6	3	2	2	5	0	0	0	2	20	0.225031879654563	1.47199062963682	NS	0.468216837616817	0.526181115751962	NS	0.6707756739122	0.180696135648011	NS	0.147648535953849	2.09637800690899	NS	0.0104	Risky	0.00685	Risky	0.71
32	(FASLG + HSPA4)	2	Mutation	UCEC-327.2.1.P.3.0.2.1.1.3	UCEC	327	2	1	P	3	0	2	1	1	3	Meaningless	0	0	4	Apoptosis/Necroptosis/Necrosis	TMB	Overexpression	6	3	2	2	0	2	7	7	3	32	0.0497681037091172	3.84925461157612	WT	0.101218601093739	2.68623693046054	NS	0.526499939564758	0.40114225144118	NS	0.0512153324363173	3.80121741705954	NS	0.294	NS	0.978	NS	0.274
30	(FAP + GLS + THBS2 + XAF1)	4	Mutation	UCEC-325.2.1.P.2.30.64.1.4.2	UCEC	325	2	1	P	2	30	64	1	4	2	Risky	0	1	3	Apoptosis/Autophagy	TMB	Underexpression	6	3	2	2	3	5	7	0	2	30	0.0361905333203576	4.38810421316481	WT	0.0294837216804478	4.73914494351607	WT	0.51471655180596	0.424466839257646	NS	0.0514238911565723	3.79441332818015	NS	0.077	NS	0.00167	Risky	0.504
24	(FABP4 + KAT2A + YTHDC2)	3	Mutation	UCEC-324.2.1.P.2.0.71.4.4.3	UCEC	324	2	1	P	2	0	71	4	4	3	Meaningless	0	0	4	Apoptosis/Ferroptosis/Necrosis	TMB	Underexpression	6	3	2	2	0	8	0	0	3	24	0.0179235982993041	5.60360123139308	WT	0.0456605924205864	3.99407190959855	WT	0.0521150762827782	3.77207076326169	NS	0.00923005598441262	6.77776177355453	WT	0.298	NS	0.304	NS	0.475
16	(F5 + KCNJ11 + ORM2 + PRKD2 + SAA1)	5	Mutation	UCEC-323.2.2.P.3.0.7.4.4.1	UCEC	323	2	2	P	3	0	7	4	4	1	Meaningless	0	0	4	Necrosis	MSI	Overexpression	6	2	2	2	0	3	0	0	1	16	0.111107807154901	2.53839314843021	NS	0.107299808356827	2.59354690266273	NS	0.378491645483657	0.775595308107461	NS	0.0452028242726138	4.01105623079193	WT	0.721	NS	0.593	NS	0.894
16	(ETS1 + NLRP1 + PGF + RPTOR + SGK1)	5	Mutation	UCEC-322.2.1.P.2.0.0.4.4.3	UCEC	322	2	1	P	2	0	0	4	4	3	Meaningless	0	0	4	Apoptosis/Autophagy/Pyroptosis	TMB	Underexpression	6	3	2	2	0	0	0	0	3	16	0.445722803836194	0.581505534480478	NS	0.0888944750069652	2.89428015917492	NS	0.719885089308514	0.128602834123576	NS	0.174147657983259	1.84687182843311	NS	0.297	NS	0.158	NS	0.619
20	(ESR2 + IKBKB)	2	Mutation	UCEC-320.2.1.P.2.0.7.4.4.4	UCEC	320	2	1	P	2	0	7	4	4	4	Meaningless	0	0	4	Apoptosis/Autophagy/Necroptosis/Necrosis	TMB	Underexpression	6	3	2	2	0	3	0	0	4	20	0.0745979277616564	3.17883437136401	NS	0.136156086538169	2.2208725888832	NS	0.235414035896651	1.40784758093614	NS	0.0232635717848311	5.1487158049767	WT	0.399	NS	0.533	NS	0.958
24	(ADAM12 + ADI1 + AKR1B10 + APLNR + ATG3 + ATG4D + ATP13A2 + BIK + CACYBP + CBX5 + CCNF + CHAC2 + CLCN3 + CLTC + CSE1L + CUL3 + DEPTOR + E2F2 + GATAD2A + HNRNPC + HSP90B1 + IDO2 + ITPR3 + LAMTOR1 + LDHB + LGMN + LRPPRC + MACC1 + MAGED1 + MANF + MECOM + MELK + MLXIPL + MSI2 + MYO6 + NACC1 + ODC1 + PAX5 + PFKFB4 + PIM2 + PRDX2 + PRKCI + PRKDC + RAB3IP + RACGAP1 + RBM8A + RDH12 + ROS1 + SET + SIRT5 +…	69	Mutation	UCEC-31.2.1.P.3.0.31.2.4.2	UCEC	31	2	1	P	3	0	31	2	4	2	Meaningless	0	0	4	Apoptosis/Autophagy	TMB	Overexpression	6	3	2	2	0	5	4	0	2	24	0.0148673032635083	5.93212499509464	MT	0.035228761754542	4.43405282951307	MT	0.840164599576643	0.0406760087347106	NS	0.0984449086947207	2.73055760123756	NS	0.709	NS	0.708	NS	0.808
28	(ADAM10 + NRP2)	2	Mutation	UCEC-30.2.1.P.2.0.64.1.4.3	UCEC	30	2	1	P	2	0	64	1	4	3	Meaningless	0	0	4	Apoptosis/Efferocytosis/Necrosis	TMB	Underexpression	6	3	2	2	0	5	7	0	3	28	0.0157148116947341	5.8345071087293	WT	0.0407358006600363	4.18697175372214	WT	0.291294727290024	1.11362768672757	NS	0.132986984422226	2.25728553148592	NS	0.762	NS	0.581	NS	0.428
24	(A2M + ACTN4 + AKAP12 + ALB + BMP2 + BMP6 + CHRNA7 + CNR1 + CRP + CYP1A2 + CYP1B1 + DMD + DNASE1 + EBF2 + EDA + EDN1 + EDNRA + ELF4 + F2R + FCER2 + FOS + IFNA1 + IL1RL1 + MALT1 + MIB2 + NFATC2 + NFKBIZ + PACS2 + PLCG2 + PTPRC + REG3A + SDC2 + SELE + SFRP1 + SLC38A2 + SLC6A4 + SMPD4 + SP3 + SP4 + STAT4 + TMC8 + TRIM25 + USP2 + USP4 + YBX3)	45	Mutation	UCEC-3.2.1.P.2.0.2.1.4.2	UCEC	3	2	1	P	2	0	2	1	4	2	Meaningless	0	0	4	Apoptosis/Necrosis	TMB	Underexpression	6	3	2	2	0	2	7	0	2	24	0.0339688408624378	4.49627161033243	WT	0.0832296195238837	3.00067917302856	NS	0.467647527548293	0.527529114241262	NS	0.0689623550948605	3.30754713471926	NS	0.348	NS	0.241	NS	0.429
22	(ACSL4 + GCLC + GSTM3 + SLC2A12)	4	Mutation	UCEC-27.2.1.P.1.0.6.2.4.1	UCEC	27	2	1	P	1	0	6	2	4	1	Meaningless	0	0	4	Ferroptosis	TMB	Unchanged	6	3	2	1	0	5	4	0	1	22	0.0432946943657302	4.08385817091742	WT	0.0860747981039677	2.94629284038138	NS	0.308161291449895	1.0385399187649	NS	0.0411083730702297	4.17154187671371	MT	0.469	NS	0.516	NS	0.564
22	(ACOT7 + ACSL3 + ARPC1A + CCT3 + CP + DECR1 + FH + GPD2 + GSTZ1 + HCAR1 + HDLBP + ISYNA1 + PHGDH + PHKG2 + POLQ + PROM2 + RBM15 + RPL8 + STYK1 + TRIM26)	20	Mutation	UCEC-24.2.1.P.3.0.71.4.4.1	UCEC	24	2	1	P	3	0	71	4	4	1	Meaningless	0	0	4	Ferroptosis	TMB	Overexpression	6	3	2	2	0	8	0	0	1	22	0.00787314639491998	7.06210432345733	WT	0.00649105045609444	7.40866410269116	WT	0.0530966001111268	3.74087604311044	NS	0.000687524528089734	11.5226731657121	WT	0.868	NS	0.856	NS	0.68
17	(ACO2 + PABPC1 + PKMYT1 + PRKAB1)	4	Mutation	UCEC-23.2.2.P.3.0.7.4.4.2	UCEC	23	2	2	P	3	0	7	4	4	2	Meaningless	0	0	4	Apoptosis/Autophagy	MSI	Overexpression	6	2	2	2	0	3	0	0	2	17	0.182889933278349	1.77398288092441	NS	0.101557855655426	2.68090723665926	NS	0.366144929838168	0.816706299200487	NS	0.0437008145372254	4.06808409056589	WT	0.242	NS	0.166	NS	0.504
22	(ACKR3 + AEBP1 + BICC1 + CAV2 + CMTM5 + COL6A3 + IGFBP1 + MMP28 + MT1E + MTHFR + NNMT + NTRK3 + PDGFRA + PLAG1 + PRKG1 + PXDN + RNF213 + SLC8A1 + SPOCD1 + SPZ1)	20	Mutation	UCEC-22.2.1.P.2.31.7.4.4.1	UCEC	22	2	1	P	2	31	7	4	4	1	Risky	0	2	2	Apoptosis	TMB	Underexpression	6	3	2	2	5	3	0	0	1	22	0.0818035449044351	3.02869980344158	NS	0.0946674838076843	2.79315823430439	NS	0.511139094936317	0.431734470717559	NS	0.0111471506566686	6.44170657749551	WT	0.00182	Risky	1.07e-05	Risky	0.709
17	(ACHE + C7 + C9 + CDC37 + ZFP91)	5	Mutation	UCEC-20.2.1.P.2.0.2.4.4.2	UCEC	20	2	1	P	2	0	2	4	4	2	Meaningless	0	0	4	Apoptosis/Necroptosis	TMB	Underexpression	6	3	2	2	0	2	0	0	2	17	0.0385526209182122	4.28047288827828	WT	0.0535931459127578	3.7253265987803	NS	0.271904107195167	1.20711568062698	NS	0.0552510725643327	3.67449247105439	NS	0.671	NS	0.509	NS	0.53
30	(EIF2AK3 + ZEB1)	2	Mutation	UCEC-190.2.1.P.2.0.65.1.4.4	UCEC	190	2	1	P	2	0	65	1	4	4	Meaningless	0	0	4	Anoikis/Apoptosis/Autophagy/Ferroptosis	TMB	Underexpression	6	3	2	2	0	6	7	0	4	30	0.0821297620042202	3.02224377126172	NS	0.0256517794388202	4.97933919654357	WT	0.125554788498293	2.34662233793044	NS	0.0279375366285327	4.83191784057771	MT	0.537	NS	0.268	NS	0.492
34	(ACE + BAG4 + BUB1 + CARD14 + CARD9 + CD27 + CD70 + DSG2 + DUSP2 + FCGR2B + `HLA-A` + HMMR + LILRB4 + MUC4 + PDIA3 + PTAFR + SELL + SEMA3A + TNFAIP2 + TNFRSF13B + TNFRSF19 + TNFRSF21 + TOP1 + TUBA1B)	24	Mutation	UCEC-19.2.1.P.3.0.71.1.2.2	UCEC	19	2	1	P	3	0	71	1	2	2	Meaningless	0	0	4	Apoptosis/Necrosis	TMB	Overexpression	6	3	2	2	0	8	7	4	2	34	0.0112268344172375	6.42905423423653	WT	0.00861780205030627	6.90036775866897	WT	0.197824359952087	1.65836398645455	NS	0.00941903050257675	6.74159632812549	WT	0.602	NS	0.917	NS	0.42
27	(EHMT1 + GP1BA + SAFB)	3	Mutation	UCEC-189.2.1.P.2.71.9.4.4.1	UCEC	189	2	1	P	2	71	9	4	4	1	Protective	3	0	1	Apoptosis	TMB	Underexpression	6	3	2	2	8	5	0	0	1	27	0.0238305381603083	5.10692375762623	WT	0.056884994426852	3.62595269637505	NS	0.339876609024249	0.910896702679421	NS	0.0143553596526922	5.99390859436712	WT	0.0131	Protective	0.0149	Protective	0.0706
19	(EGFR + TGFB1)	2	Mutation	UCEC-186.2.1.P.2.0.0.4.4.6	UCEC	186	2	1	P	2	0	0	4	4	6	Meaningless	0	0	4	Anoikis/Apoptosis/Autophagy/Cellular senescence/Ferroptosis/Necrosis	TMB	Underexpression	6	3	2	2	0	0	0	0	6	19	0.120205275024912	2.41464424816632	NS	0.271793825402391	1.20767120140285	NS	0.42775063449039	0.628923014816535	NS	0.0878192975881069	2.91389960067961	NS	0.849	NS	0.883	NS	0.825
24	(EFEMP2 + PLCL1)	2	Mutation	UCEC-185.2.1.P.2.20.62.2.4.1	UCEC	185	2	1	P	2	20	62	2	4	1	Protective	1	0	3	Autophagy	TMB	Underexpression	6	3	2	2	3	3	4	0	1	24	0.0775113734907611	3.1163258340455	NS	0.02674264285218	4.9073497957453	WT	0.963187766799283	0.00213016151833784	NS	0.12823453411332	2.31374776071163	NS	0.895	NS	0.647	NS	0.00221
25	(EAF2 + FDXR)	2	Mutation	UCEC-183.2.1.P.3.71.7.4.4.1	UCEC	183	2	1	P	3	71	7	4	4	1	Protective	3	0	1	Apoptosis	TMB	Overexpression	6	3	2	2	8	3	0	0	1	25	0.0843088566986594	2.97981599469152	NS	0.144555124103225	2.12878684879884	NS	0.129896058313742	2.29374629114769	NS	0.0291843618047617	4.75670525116612	WT	0.0314	Protective	0.00183	Protective	0.267
18	(DUOX2 + F2 + FAF1 + IFIH1 + IFNA2 + IFNA4 + IFNA6 + IFNA8 + MBL2 + MSH3 + ORM1 + PARG + PARP4 + RPS3)	14	Mutation	UCEC-181.2.1.P.1.0.0.2.4.2	UCEC	181	2	1	P	1	0	0	2	4	2	Meaningless	0	0	4	Apoptosis/Necrosis	TMB	Unchanged	6	3	2	1	0	0	4	0	2	18	0.558669862861003	0.342012505298673	NS	0.466040919264408	0.53134743706589	NS	0.710130929851131	0.138146209829668	NS	0.25567913884821	1.29200306699312	NS	0.826	NS	0.728	NS	0.152
20	(DUOX1 + SOX2)	2	Mutation	UCEC-180.2.1.P.1.0.9.4.4.3	UCEC	180	2	1	P	1	0	9	4	4	3	Meaningless	0	0	4	Apoptosis/Autophagy/Ferroptosis	TMB	Unchanged	6	3	2	1	0	5	0	0	3	20	0.0394784660328991	4.24015915373426	WT	0.0832997369328359	2.99931484983723	NS	0.1705417659881	1.87817456021261	NS	0.00949166535181578	6.72789301419364	WT	0.222	NS	0.732	NS	0.388
21	(DPP4 + G6PD + GOLPH3 + MCU + PDSS2 + PLTP + REST)	7	Mutation	UCEC-178.2.1.P.1.0.4.2.4.2	UCEC	178	2	1	P	1	0	4	2	4	2	Meaningless	0	0	4	Apoptosis/Ferroptosis	TMB	Unchanged	6	3	2	1	0	3	4	0	2	21	0.0675971530591077	3.340424853883	NS	0.0748821166681195	3.17262254836643	NS	0.375186125946693	0.786415760635874	NS	0.01846500708001	5.5514857191923	MT	0.821	NS	0.39	NS	0.835
28	(DNM1L + RB1 + SIRT2)	3	Mutation	UCEC-177.2.1.P.2.0.7.1.4.5	UCEC	177	2	1	P	2	0	7	1	4	5	Meaningless	0	0	4	Apoptosis/Autophagy/Cellular senescence/Necroptosis/Necrosis	TMB	Underexpression	6	3	2	2	0	3	7	0	5	28	0.476239759228597	0.507461646603463	NS	0.271093822799976	1.21120390398232	NS	0.441456788027122	0.592492789934984	NS	0.0331982140814663	4.53552799296087	WT	0.636	NS	0.589	NS	0.631
24	(DMBT1 + STK16 + ZNF280A)	3	Mutation	UCEC-176.2.1.P.3.2.71.4.4.1	UCEC	176	2	1	P	3	2	71	4	4	1	Protective	1	0	3	Apoptosis	TMB	Overexpression	6	3	2	2	2	8	0	0	1	24	0.0365462687378181	4.37143192833412	WT	0.0453242863053875	4.00653209331319	WT	0.402961896878459	0.699469828578468	NS	0.0206410829987818	5.35684504947185	WT	0.00443	Protective	0.1	NS	0.447
25	(DICER1 + NOS2)	2	Mutation	UCEC-175.2.1.P.2.0.71.4.4.4	UCEC	175	2	1	P	2	0	71	4	4	4	Meaningless	0	0	4	Apoptosis/Autophagy/Cellular senescence/Necrosis	TMB	Underexpression	6	3	2	2	0	8	0	0	4	25	0.00306226685462829	8.76999263148512	WT	0.0122535572154333	6.27380726914918	WT	0.220743730458543	1.49952975831065	NS	0.00713806336787548	7.23789461927991	WT	0.302	NS	0.229	NS	0.959
23	(DEPDC1 + GNAI3 + MYO10 + PPAN)	4	Mutation	UCEC-172.2.2.P.3.0.62.1.4.1	UCEC	172	2	2	P	3	0	62	1	4	1	Meaningless	0	0	4	Autophagy	MSI	Overexpression	6	2	2	2	0	3	7	0	1	23	0.619475056769807	0.246606063167243	NS	0.0365055778729459	4.37333036598132	WT	0.507689158502218	0.438826995848475	NS	0.056426119746295	3.6394338249421	NS	0.671	NS	0.599	NS	0.886
23	(DAPK2 + MMP13 + PAK1 + PBK)	4	Mutation	UCEC-171.2.1.P.3.0.7.2.4.3	UCEC	171	2	1	P	3	0	7	2	4	3	Meaningless	0	0	4	Anoikis/Apoptosis/Autophagy	TMB	Overexpression	6	3	2	2	0	3	4	0	3	23	0.281819587297551	1.15829421026957	NS	0.231433373858871	1.43203032588474	NS	0.104906152032828	2.62932729515513	NS	0.0243036408486307	5.07283241614241	WT	0.914	NS	0.891	NS	0.806
31	(DAPK1 + MAP3K7 + RIPK1 + SIRPA + TNFRSF1A)	5	Mutation	UCEC-170.2.1.P.2.0.69.1.4.5	UCEC	170	2	1	P	2	0	69	1	4	5	Meaningless	0	0	4	Anoikis/Apoptosis/Autophagy/Necroptosis/Necrosis	TMB	Underexpression	6	3	2	2	0	6	7	0	5	31	0.0527809297163935	3.75084160092636	NS	0.0380160872570315	4.30430224427178	WT	0.394062819852536	0.72636855443424	NS	0.0213158712971848	5.30078046138191	WT	0.744	NS	0.798	NS	0.918
29	(ACACB + AFF4 + AGBL2 + AHI1 + AKAP11 + ANAPC10 + ANTXR2 + APPL1 + ARSB + ATG16L1 + ATG2B + ATXN7 + BCAS3 + BTN3A1 + CAB39 + CCNY + CHD1L + CHD2 + CHD6 + CLEC12A + CNOT4 + CROCC + CSDE1 + CYP17A1 + DEPDC5 + DLG5 + DMXL2 + DNAJC13 + DSC1 + EIF4G3 + ENPP1 + EPG5 + FAT4 + FBXL4 + FNDC3A + FUNDC2 + GLI3 + GNRHR + GPRC6A + HAP1 + HERC1 + HERC3 + HSPG2 + IPO7 + ITM2A + KAT6B + LEPR + LPA + LRP6 + MACF1…	109	Mutation	UCEC-17.2.1.P.2.0.67.1.4.1	UCEC	17	2	1	P	2	0	67	1	4	1	Meaningless	0	0	4	Autophagy	TMB	Underexpression	6	3	2	2	0	8	7	0	1	29	0.0443638858605697	4.04265837048704	WT	0.0166749783541504	5.73026371561859	WT	0.380394218778151	0.769427497678993	NS	0.0429109153137567	4.09890819303345	MT	0.999	NS	0.67	NS	0.525
26	(DAB2IP + IL33 + TNFSF12 + TRIM32)	4	Mutation	UCEC-168.2.1.P.2.7.0.1.4.3	UCEC	168	2	1	P	2	7	0	1	4	3	Protective	1	0	3	Apoptosis/Autophagy/Necrosis	TMB	Underexpression	6	3	2	2	3	0	7	0	3	26	0.165858757845003	1.91998097334198	NS	0.146562234202357	2.10767093582826	NS	0.636798367179788	0.2229538820558	NS	0.0851860341558162	2.96307045077761	NS	0.0962	NS	0.171	NS	0.107
39	(CXADR + MINPP1 + TIGIT)	3	Mutation	UCEC-165.2.1.P.3.95.0.1.1.1	UCEC	165	2	1	P	3	95	0	1	1	1	Meaningful Protective	4	0	0	Apoptosis	TMB	Overexpression	6	3	2	2	11	0	7	7	1	39	0.0565990593587823	3.63433947245478	NS	0.109035952783894	2.56813875737078	NS	0.998505654474474	3.50769997660391e-06	NS	0.144983376818785	2.12425377693418	NS	0.00278	Protective	0.0465	Protective	0.0306
23	(CTSC + PRKCG + UCP2)	3	Mutation	UCEC-163.2.1.P.3.20.9.4.4.2	UCEC	163	2	1	P	3	20	9	4	4	2	Protective	1	0	3	Apoptosis/Autophagy	TMB	Overexpression	6	3	2	2	3	5	0	0	2	23	0.0332995318647257	4.53031273717508	WT	0.0724010790022827	3.22772780524739	NS	0.412948805242647	0.670294914734408	NS	0.0244184182855736	5.06466544096945	WT	0.25	NS	0.981	NS	0.00121
18	(CRTAC1 + GBP2)	2	Mutation	UCEC-161.2.1.P.2.0.7.4.4.2	UCEC	161	2	1	P	2	0	7	4	4	2	Meaningless	0	0	4	Pyroptosis/Necrosis	TMB	Underexpression	6	3	2	2	0	3	0	0	2	18	0.174431620271705	1.84443847761361	NS	0.100124874008809	2.7035532640963	NS	0.132157893298398	2.26697198570804	NS	0.0130248815686753	6.16572725057765	WT	0.0991	NS	0.0629	NS	0.953
22	(ABL2 + AGO4 + ANKDD1A + ARHGAP24 + ARRB1 + ATG4B + ATG4C + ATR + ATXN2 + ATXN3 + AZI2 + BCL6B + BCLAF1 + BDH2 + BIRC6 + BMX + CAMK2D + CAMK2G + CAPN2 + CARM1 + CASP9 + CD46 + CDH17 + CFTR + CHM + CLOCK + CSF1 + CSNK1A1 + CUL4A + DAB2 + DDX46 + DEDD + DEK + DIRAS3 + EGLN2 + ENG + EPAS1 + EPS8 + ERCC4 + ERN1 + ETS2 + FGF7 + FGFR2 + FLCN + FLII + FLNC + FLT1 + FOXK1 + FRS2 + GAB1 + GFAP + GIGYF1 + …	156	Mutation	UCEC-16.2.1.P.2.0.0.1.4.2	UCEC	16	2	1	P	2	0	0	1	4	2	Meaningless	0	0	4	Apoptosis/Autophagy	TMB	Underexpression	6	3	2	2	0	0	7	0	2	22	0.722644320905631	0.1259731370994	NS	0.475233322388741	0.509781813990777	NS	0.898302892187294	0.0163342475113143	NS	0.909077798682522	0.0130420587213487	NS	0.716	NS	0.512	NS	0.539
18	(CPT1C + ULK3)	2	Mutation	UCEC-159.2.1.P.2.0.7.4.4.2	UCEC	159	2	1	P	2	0	7	4	4	2	Meaningless	0	0	4	Autophagy/Cellular senescence	TMB	Underexpression	6	3	2	2	0	3	0	0	2	18	0.0824683897733605	3.01557133467034	NS	0.147984502796074	2.09290435273548	NS	0.267022464535467	1.23197925816979	NS	0.0297796402051861	4.72196809744167	WT	0.899	NS	0.576	NS	0.387
25	(CPT1A + CSPG4 + CTNND1 + IRX1 + KDM3A + KRT14 + LAMA3)	7	Mutation	UCEC-158.2.1.P.2.0.4.1.4.2	UCEC	158	2	1	P	2	0	4	1	4	2	Meaningless	0	0	4	Anoikis/Apoptosis	TMB	Underexpression	6	3	2	2	0	3	7	0	2	25	0.105185447748849	2.62510649397135	NS	0.168044382909377	1.90030322080616	NS	0.586576309165524	0.29572286437614	NS	0.0188444969491945	5.5158886727888	MT	0.839	NS	0.941	NS	0.992
27	(COL13A1 + DLG1 + FER + HRC + ITGA8 + ITGBL1 + SLC2A2 + TGFBR3 + TNC + ZNF304)	10	Mutation	UCEC-154.2.1.P.2.0.69.1.4.1	UCEC	154	2	1	P	2	0	69	1	4	1	Meaningless	0	0	4	Anoikis	TMB	Underexpression	6	3	2	2	0	6	7	0	1	27	0.0636357463888634	3.43999860633439	NS	0.00968440219351352	6.69204555967059	WT	0.15231151165576	2.04894690601835	NS	0.00111076158394507	10.6331864495144	WT	0.958	NS	0.827	NS	0.281
18	(COL11A1 + FOSB + HRG + IFIT2 + RSAD2 + VCAN)	6	Mutation	UCEC-153.2.1.P.1.31.0.4.4.1	UCEC	153	2	1	P	1	31	0	4	4	1	Risky	0	2	2	Apoptosis	TMB	Unchanged	6	3	2	1	5	0	0	0	1	18	0.384235419530048	0.757106933616511	NS	0.62802488922975	0.234748683482353	NS	0.128076060516048	2.3156705324435	NS	0.0529788352437837	3.74458646813421	NS	0.00251	Risky	2.98e-05	Risky	0.712
20	(COL11A1 + EGR2)	2	Mutation	UCEC-152.2.2.P.1.31.7.4.4.1	UCEC	152	2	2	P	1	31	7	4	4	1	Risky	0	2	2	Apoptosis	MSI	Unchanged	6	2	2	1	5	3	0	0	1	20	0.31263071956212	1.01952916079274	NS	0.413796204441601	0.667867152461622	NS	0.0893965139936996	2.88520705032647	NS	0.0335446490534573	4.51776376582315	WT	0.0366	Risky	0.00445	Risky	0.807
29	(CLEC7A + GBP1 + NAIP)	3	Mutation	UCEC-151.2.1.P.2.0.71.2.3.3	UCEC	151	2	1	P	2	0	71	2	3	3	Meaningless	0	0	4	Apoptosis/Pyroptosis/Necrosis	TMB	Underexpression	6	3	2	2	0	8	4	1	3	29	0.00998715574059972	6.63718615870014	WT	0.0305040727473488	4.6806574028979	WT	0.0820782119852997	3.02326213410428	NS	0.00499333975596594	7.88184915338198	WT	0.908	NS	0.204	NS	0.72
19	(CECR2 + COLEC12 + PIWIL4 + PLAGL1 + PLXND1)	5	Mutation	UCEC-148.2.1.P.2.31.0.4.4.1	UCEC	148	2	1	P	2	31	0	4	4	1	Risky	0	2	2	Apoptosis	TMB	Underexpression	6	3	2	2	5	0	0	0	1	19	0.111938339112308	2.5266401135895	NS	0.330387579259751	0.94737809702622	NS	0.964444510296813	0.00198710506752604	NS	0.254475261935406	1.29856635249299	NS	0.00091	Risky	0.000716	Risky	0.81
28	(CDKL3 + FBXO7)	2	Mutation	UCEC-147.2.1.P.2.95.7.4.4.1	UCEC	147	2	1	P	2	95	7	4	4	1	Meaningful Protective	4	0	0	Autophagy	TMB	Underexpression	6	3	2	2	11	3	0	0	1	28	0.284338442438588	1.1462361551325	NS	0.147100583257398	2.10206262808102	NS	0.135569272678838	2.22754308399892	NS	0.031647946585489	4.61746667123606	WT	0.00243	Protective	0.00876	Protective	0.0276
13	(CDH4 + ME1)	2	Mutation	UCEC-146.2.2.P.2.0.0.4.4.1	UCEC	146	2	2	P	2	0	0	4	4	1	Meaningless	0	0	4	Ferroptosis	MSI	Underexpression	6	2	2	2	0	0	0	0	1	13	0.399843692489459	0.708796325438248	NS	0.184078348476049	1.76438629029325	NS	0.162574762014523	1.95011218707152	NS	0.0527484741419586	3.75186978266594	NS	0.373	NS	0.172	NS	0.303
23	(CDCP1 + CDH3 + IRF6 + MEGF11 + MGAT5 + PRDX4 + TFDP1)	7	Mutation	UCEC-145.2.1.P.3.0.9.2.4.1	UCEC	145	2	1	P	3	0	9	2	4	1	Meaningless	0	0	4	Anoikis	TMB	Overexpression	6	3	2	2	0	5	4	0	1	23	0.0480215524832741	3.90923147827091	WT	0.0557407037266054	3.65978864058349	NS	0.282690387246703	1.15411021722146	NS	0.0113174891367436	6.41477148083504	WT	0.728	NS	0.761	NS	0.619
17	(CDC7 + PPP1R13L)	2	Mutation	UCEC-144.2.2.P.3.0.7.4.4.2	UCEC	144	2	2	P	3	0	7	4	4	2	Meaningless	0	0	4	Apoptosis/Mitotic catastrophe	MSI	Overexpression	6	2	2	2	0	3	0	0	2	17	0.127354997843345	2.32445280393279	NS	0.0790517764259173	3.08428964422656	NS	0.427510239065108	0.629577753256953	NS	0.0331212453810378	4.53950102204322	WT	0.259	NS	0.732	NS	0.612
30	(CD6 + CTSE + GPR132 + HHIP + IFNGR2 + IL2RB + LCK + RPL29 + SCO2 + SHQ1 + TUBB4B + XRCC6)	12	Mutation	UCEC-141.2.1.P.3.28.71.4.4.1	UCEC	141	2	1	P	3	28	71	4	4	1	Protective	3	0	1	Apoptosis	TMB	Overexpression	6	3	2	2	8	8	0	0	1	30	0.0222635571827879	5.22506946250901	WT	0.0190264278037121	5.49908490317664	WT	0.542519647020243	0.370889805464595	NS	0.0173344173017927	5.66219485610556	WT	0.0149	Protective	0.0921	NS	0.00176
26	(CD53 + GLE1 + NELFB + PPP2R1B + PRF1 + RNF123 + SGTA + TADA3 + TAF15 + TJP2 + UNC5B + ZNRF3)	12	Mutation	UCEC-140.2.1.P.1.9.71.4.4.1	UCEC	140	2	1	P	1	9	71	4	4	1	Protective	2	0	2	Apoptosis	TMB	Unchanged	6	3	2	1	5	8	0	0	1	26	0.0196919009450709	5.43900349523815	WT	0.0274189705652296	4.86423385149018	WT	0.38516989133135	0.754136026688149	NS	0.0110313574764229	6.46025883651696	WT	0.025	Protective	0.0634	NS	0.0792
27	(ABI3BP + ATF7IP + CYSLTR1 + DIP2C + EIF3A + FAM13A + HIRA + KAT6A + LARP7 + PRELP + SMARCD1 + TBX3 + UBN1 + ZMIZ1 + ZMYND11)	15	Mutation	UCEC-14.2.1.P.2.0.37.1.4.1	UCEC	14	2	1	P	2	0	37	1	4	1	Meaningless	0	0	4	Cellular senescence	TMB	Underexpression	6	3	2	2	0	6	7	0	1	27	0.06932247172427	3.29899055571725	NS	0.0296747784966596	4.72803446277295	MT	0.262078327917836	1.25774518651918	NS	0.0242014537621772	5.08013727470141	WT	0.938	NS	0.703	NS	0.666
29	(CD44 + CLDN1 + ITGA5 + LRP1 + MTDH + NRP1)	6	Mutation	UCEC-139.2.1.P.2.0.5.1.4.4	UCEC	139	2	1	P	2	0	5	1	4	4	Meaningless	0	0	4	Anoikis/Apoptosis/Autophagy/Necrosis	TMB	Underexpression	6	3	2	2	0	5	7	0	4	29	0.0231599918545002	5.15646485960492	MT	0.109309646196394	2.56417388292954	NS	0.0845099947751038	2.97595962749856	NS	0.0260549377822173	4.95236931091927	MT	0.939	NS	0.396	NS	0.93
38	(CD244 + NUDT6)	2	Mutation	UCEC-138.2.1.P.1.95.0.1.1.1	UCEC	138	2	1	P	1	95	0	1	1	1	Meaningful Protective	4	0	0	Apoptosis	TMB	Unchanged	6	3	2	1	11	0	7	7	1	38	0.0539523636175353	3.71417243868942	NS	0.104134273567206	2.64105649179812	NS	0.557912433220022	0.343331617134197	NS	0.0532964903055584	3.73459799319467	NS	2.58e-05	Protective	0.00402	Protective	0.000316
32	(CD209 + TGM2 + VCAM1)	3	Mutation	UCEC-137.2.1.P.2.20.71.2.3.3	UCEC	137	2	1	P	2	20	71	2	3	3	Protective	1	0	3	Apoptosis/Autophagy/Necrosis	TMB	Underexpression	6	3	2	2	3	8	4	1	3	32	0.0358521151311707	4.40412487323979	WT	0.0289851042993058	4.7684979053971	WT	0.983467285227829	0.000429408250832633	NS	0.0353767759439618	4.42689661406557	WT	0.838	NS	0.349	NS	0.00481
21	(CD163 + ISL1 + PTPRZ1)	3	Mutation	UCEC-136.2.1.P.2.30.7.4.4.2	UCEC	136	2	1	P	2	30	7	4	4	2	Risky	0	1	3	Apoptosis/Necrosis	TMB	Underexpression	6	3	2	2	3	3	0	0	2	21	0.0595166594199844	3.55080249327112	NS	0.197228992773615	1.66277553678333	NS	0.0942256230834408	2.80065812266609	NS	0.0157048080755018	5.83562742016608	WT	0.0527	NS	0.00332	Risky	0.434
16	(CCT3 + CP)	2	Mutation	UCEC-135.2.2.P.3.0.7.4.4.1	UCEC	135	2	2	P	3	0	7	4	4	1	Meaningless	0	0	4	Ferroptosis	MSI	Overexpression	6	2	2	2	0	3	0	0	1	16	0.195690727619417	1.67424640454628	NS	0.0968631560691796	2.7564468016323	NS	0.0613196846089369	3.50132678234274	NS	0.00386487863122997	8.34623266947876	WT	0.132	NS	0.132	NS	0.569
29	(CCR5 + EI24 + EPHA7 + PROM1)	4	Mutation	UCEC-134.2.1.P.3.9.64.2.4.2	UCEC	134	2	1	P	3	9	64	2	4	2	Protective	2	0	2	Apoptosis/Autophagy	TMB	Overexpression	6	3	2	2	5	5	4	0	2	29	0.00888941277609723	6.84491100253713	WT	0.0269308597862948	4.89523808633268	WT	0.707241888667791	0.141047479456729	NS	0.0896663560683091	2.88035312733629	NS	0.0308	Protective	0.155	NS	0.107
38	(CCNG1 + DLC1 + FANCC + KLRK1 + NBR1 + PTGER4 + SLIT2 + ST13 + ZNF554)	9	Mutation	UCEC-133.2.1.P.2.28.67.1.4.2	UCEC	133	2	1	P	2	28	67	1	4	2	Protective	3	0	1	Apoptosis/Autophagy	TMB	Underexpression	6	3	2	2	8	8	7	0	2	38	0.0393745372734267	4.24463480232646	WT	0.0194398609965458	5.46150815293793	WT	0.441654181183469	0.591980787194301	NS	0.026379476303264	4.93097195726248	MT	0.046	Protective	0.262	NS	0.0222
23	(CCNE1 + DDC)	2	Mutation	UCEC-132.2.1.P.3.35.0.4.4.2	UCEC	132	2	1	P	3	35	0	4	4	2	Risky	0	3	1	Apoptosis/Autophagy	TMB	Overexpression	6	3	2	2	8	0	0	0	2	23	0.0945701876929086	2.79480640726837	NS	0.224292948378871	1.47669110318012	NS	0.334989010395109	0.929514897473525	NS	0.0648350265595453	3.40917057993981	NS	0.00424	Risky	0.00859	Risky	0.13
22	(CCDC34 + MSLN + PREX1 + TMPRSS3)	4	Mutation	UCEC-130.2.1.P.3.20.9.4.4.1	UCEC	130	2	1	P	3	20	9	4	4	1	Protective	1	0	3	Apoptosis	TMB	Overexpression	6	3	2	2	3	5	0	0	1	22	0.0400022023788683	4.21779117245953	WT	0.118251653641226	2.44032592326305	NS	0.168830777950257	1.89329471603206	NS	0.0224138740682999	5.21336804486852	WT	0.221	NS	0.35	NS	0.000609
21	(CCDC178 + FER)	2	Mutation	UCEC-128.2.2.P.2.0.71.4.4.1	UCEC	128	2	2	P	2	0	71	4	4	1	Meaningless	0	0	4	Anoikis	MSI	Underexpression	6	2	2	2	0	8	0	0	1	21	0.0405608112583593	4.1942700625919	WT	0.031344352955283	4.63400290317474	WT	0.360649758747171	0.835629417713794	NS	0.0165784722640624	5.7404576561162	WT	0.774	NS	0.582	NS	0.0899
20	(CC2D1A + MARK2 + TPR + UBE2Q1)	4	Mutation	UCEC-127.2.2.P.1.0.71.4.4.1	UCEC	127	2	2	P	1	0	71	4	4	1	Meaningless	0	0	4	Autophagy	MSI	Unchanged	6	2	2	1	0	8	0	0	1	20	0.0371094696586718	4.34538070686598	WT	0.0302170788482472	4.69689964249155	WT	0.16742753879647	1.90582701035973	NS	0.00553664497216455	7.6952464344514	WT	0.839	NS	0.409	NS	0.938
34	(CASP5 + KIF23 + NLRC4 + SDHB + TRIM24)	5	Mutation	UCEC-125.2.1.P.3.0.67.2.1.2	UCEC	125	2	1	P	3	0	67	2	1	2	Meaningless	0	0	4	Apoptosis/Pyroptosis	TMB	Overexpression	6	3	2	2	0	8	4	7	2	34	0.0143742614329978	5.99158738502476	WT	0.0376351712415957	4.32143501675525	WT	0.561953067003894	0.336333865950359	NS	0.0164520846471169	5.75390092179736	MT	0.99	NS	0.606	NS	0.519
19	(CASP2 + CEACAM5)	2	Mutation	UCEC-124.2.1.P.3.0.7.4.4.3	UCEC	124	2	1	P	3	0	7	4	4	3	Meaningless	0	0	4	Anoikis/Apoptosis/Necrosis	TMB	Overexpression	6	3	2	2	0	3	0	0	3	19	0.311696852094495	1.02347200951032	NS	0.158634397633982	1.9871957481358	NS	0.199292764870055	1.64754965238407	NS	0.0426126791331884	4.11070168851268	WT	0.652	NS	0.563	NS	0.199
21	(CASP10 + CREBBP + NOD1 + PTP4A3 + SPHK2)	5	Mutation	UCEC-123.2.2.P.2.0.69.4.4.3	UCEC	123	2	2	P	2	0	69	4	4	3	Meaningless	0	0	4	Apoptosis/Autophagy/Necrosis	MSI	Underexpression	6	2	2	2	0	6	0	0	3	21	0.286083788122208	1.13796006929997	NS	0.0320954349227749	4.59339208289545	WT	0.202747599092963	1.62247090488587	NS	0.00531715290535906	7.76828429199156	WT	0.277	NS	0.323	NS	0.804
29	(CASP1 + TRAF3)	2	Mutation	UCEC-122.2.1.P.1.0.2.1.2.4	UCEC	122	2	1	P	1	0	2	1	2	4	Meaningless	0	0	4	Apoptosis/Autophagy/Pyroptosis/Necrosis	TMB	Unchanged	6	3	2	1	0	2	7	4	4	29	0.0363011949622605	4.38289950808916	WT	0.0746969359999821	3.17666736103064	NS	0.470399232582916	0.521038008800443	NS	0.178759732793688	1.80790513742185	NS	0.413	NS	0.619	NS	0.18
28	(CAPN1 + EZR + IKBKE + USP18)	4	Mutation	UCEC-121.2.1.P.3.0.71.2.4.3	UCEC	121	2	1	P	3	0	71	2	4	3	Meaningless	0	0	4	Apoptosis/Autophagy/Pyroptosis	TMB	Overexpression	6	3	2	2	0	8	4	0	3	28	0.0138644407994906	6.05532280288277	WT	0.0141411743142846	6.02043331142337	WT	0.218740519377031	1.5126148320343	NS	0.0100887007718989	6.61916702555082	WT	0.767	NS	0.853	NS	0.625
13	ZNF277	1	Mutation	UCEC-1201.2.1.P.1.0.0.4.4.1	UCEC	1201	2	1	P	1	0	0	4	4	1	Meaningless	0	0	4	Cellular senescence	TMB	Unchanged	6	3	2	1	0	0	0	0	1	13	0.733879932053245	0.115578867963922	NS	0.98884553474981	0.000195454503399476	NS	0.321074473169076	0.984564596151984	NS	0.41524552090971	0.663731913580278	NS	0.243	NS	0.598	NS	0.0862
25	(CAMP + DNMT1 + FOXP3 + IL18 + VDR)	5	Mutation	UCEC-120.2.1.P.3.0.71.4.4.4	UCEC	120	2	1	P	3	0	71	4	4	4	Meaningless	0	0	4	Apoptosis/Autophagy/Pyroptosis/Necrosis	TMB	Overexpression	6	3	2	2	0	8	0	0	4	25	0.0181770017369749	5.57900935989867	WT	0.0460051706935229	3.98140512601089	WT	0.0542123302160991	3.70614911127938	NS	0.0027982219591689	8.93457744681114	WT	0.379	NS	0.665	NS	0.982
26	ZEB2	1	Mutation	UCEC-1198.2.1.P.2.0.71.4.4.5	UCEC	1198	2	1	P	2	0	71	4	4	5	Meaningless	0	0	4	Anoikis/Apoptosis/Autophagy/Cellular senescence/Pyroptosis	TMB	Underexpression	6	3	2	2	0	8	0	0	5	26	0.0151062253105537	5.90403663099551	WT	0.0409228280303915	4.1792076803254	WT	0.0636326346670137	3.44007939814943	NS	0.00227824496615925	9.31065920695168	WT	0.47	NS	0.0526	NS	0.184
22	YWHAE	1	Mutation	UCEC-1194.2.1.P.3.69.0.4.4.3	UCEC	1194	2	1	P	3	69	0	4	4	3	Protective	2	0	2	Apoptosis/Autophagy/Ferroptosis	TMB	Overexpression	6	3	2	2	6	0	0	0	3	22	0.44970456298951	0.571396385432198	NS	0.524564759317463	0.404909220949792	NS	0.471951211714324	0.517403896373211	NS	0.344734288617293	0.892745861800158	NS	0.0702	NS	0.0267	Protective	0.453
26	YTHDF2	1	Mutation	UCEC-1193.2.1.P.3.2.0.1.4.4	UCEC	1193	2	1	P	3	2	0	1	4	4	Protective	1	0	3	Apoptosis/Autophagy/Ferroptosis/Pyroptosis	TMB	Overexpression	6	3	2	2	2	0	7	0	4	26	0.545487997638915	0.365462583012012	NS	0.243765352213436	1.35868592443878	NS	0.403395088651333	0.698182460309305	NS	0.083928353863765	2.9871385484517	NS	0.0454	Protective	0.149	NS	0.808
28	XIAP	1	Mutation	UCEC-1191.2.1.P.3.7.7.2.4.5	UCEC	1191	2	1	P	3	7	7	2	4	5	Protective	1	0	3	Anoikis/Apoptosis/Autophagy/Necroptosis/Necrosis	TMB	Overexpression	6	3	2	2	3	3	4	0	5	28	0.265686487053372	1.23888273326792	NS	0.142095826437368	2.15511475794347	NS	0.14069916819559	2.17029579923672	NS	0.0276114336151868	4.85216631206265	WT	0.164	NS	0.262	NS	0.809
27	WWTR1	1	Mutation	UCEC-1190.2.1.P.2.30.0.1.4.4	UCEC	1190	2	1	P	2	30	0	1	4	4	Risky	0	1	3	Apoptosis/Autophagy/Cellular senescence/Ferroptosis	TMB	Underexpression	6	3	2	2	3	0	7	0	4	27	0.164808562306245	1.92954198900527	NS	0.24384998693664	1.35819823761614	NS	0.262572066284612	1.25514507467148	NS	0.0986760798205465	2.72681195771927	NS	0.102	NS	0.0443	Risky	0.342
21	(CALB1 + TUBB4A)	2	Mutation	UCEC-119.2.1.P.1.31.7.4.4.1	UCEC	119	2	1	P	1	31	7	4	4	1	Risky	0	2	2	Apoptosis	TMB	Unchanged	6	3	2	1	5	3	0	0	1	21	0.120590870279589	2.40962993728578	NS	0.18696497314011	1.74137283746358	NS	0.134478940193851	2.24002345562241	NS	0.0478985462380043	3.91354199336259	WT	0.0117	Risky	0.0113	Risky	0.839
20	WTAP	1	Mutation	UCEC-1189.2.1.P.2.0.0.2.4.3	UCEC	1189	2	1	P	2	0	0	2	4	3	Meaningless	0	0	4	Autophagy/Cellular senescence/Ferroptosis	TMB	Underexpression	6	3	2	2	0	0	4	0	3	20	0.110235866817572	2.55083664017146	NS	0.187338262851033	1.738426975269	NS	0.384452243088401	0.756416686302665	NS	0.0570006220444862	3.62257391518159	NS	0.506	NS	0.943	NS	0.581
20	WNT2	1	Mutation	UCEC-1185.2.1.P.1.26.0.4.4.2	UCEC	1185	2	1	P	1	26	0	4	4	2	Protective	2	0	2	Anoikis/Apoptosis	TMB	Unchanged	6	3	2	1	6	0	0	0	2	20	0.138676736332399	2.1925813293247	NS	0.210347455572085	1.56903331345279	NS	0.275176122809002	1.19076092311978	NS	0.0707189440437748	3.26625377949847	NS	0.349	NS	0.479	NS	0.0233
17	VMP1	1	Mutation	UCEC-1182.2.1.P.1.30.0.4.4.2	UCEC	1182	2	1	P	1	30	0	4	4	2	Risky	0	1	3	Apoptosis/Autophagy	TMB	Unchanged	6	3	2	1	3	0	0	0	2	17	0.160608369697861	1.96848869664277	NS	0.238394011089841	1.3900656626762	NS	0.254724469194264	1.29720459108897	NS	0.0758910216912219	3.15077261512539	NS	0.17	NS	0.0344	Risky	0.862
26	(CACNA1H + CADM3 + COL3A1 + CYP1A1 + HSD11B1 + HTRA3 + NDN + NPR2 + TCEA3 + TGFB1I1)	10	Mutation	UCEC-118.2.1.P.2.26.69.4.4.1	UCEC	118	2	1	P	2	26	69	4	4	1	Protective	2	0	2	Apoptosis	TMB	Underexpression	6	3	2	2	6	6	0	0	1	26	0.052422129515915	3.76224564497239	NS	0.0476711257770517	3.92154234893654	WT	0.483335198890895	0.491328702012299	NS	0.00721763957838006	7.21799218782991	WT	0.832	NS	0.633	NS	0.000122
23	VCAM1	1	Mutation	UCEC-1179.2.2.P.2.20.0.2.3.3	UCEC	1179	2	2	P	2	20	0	2	3	3	Protective	1	0	3	Apoptosis/Autophagy/Necrosis	MSI	Underexpression	6	2	2	2	3	0	4	1	3	23	0.216060656153052	1.53034511747738	NS	0.119585860797825	2.42273655806233	NS	0.684208508572808	0.165426851553621	NS	0.0570166867389112	3.62210506077497	NS	0.94	NS	0.342	NS	0.0495
18	VAMP3	1	Mutation	UCEC-1178.2.2.P.2.0.0.2.4.2	UCEC	1178	2	2	P	2	0	0	2	4	2	Meaningless	0	0	4	Autophagy/Necrosis	MSI	Underexpression	6	2	2	2	0	0	4	0	2	18	0.615261338903221	0.252584161757376	NS	0.268049446402153	1.22670166261439	NS	0.908118131336856	0.0133200568827353	NS	0.33953288345465	0.912194271743833	NS	0.567	NS	0.819	NS	0.476
24	USP7	1	Mutation	UCEC-1177.2.1.P.2.2.0.1.4.2	UCEC	1177	2	1	P	2	2	0	1	4	2	Protective	1	0	3	Apoptosis/Ferroptosis	TMB	Underexpression	6	3	2	2	2	0	7	0	2	24	0.605495964793913	0.266785970506727	NS	0.881591263161875	0.0221867910320568	NS	0.564983890942516	0.331147989434075	NS	0.286105205642698	1.13785890974951	NS	0.0351	Protective	0.062	NS	0.741
19	USP10	1	Mutation	UCEC-1176.2.1.P.1.0.7.4.4.4	UCEC	1176	2	1	P	1	0	7	4	4	4	Meaningless	0	0	4	Apoptosis/Autophagy/Ferroptosis/Paraptosis	TMB	Unchanged	6	3	2	1	0	3	0	0	4	19	0.0865653330382435	2.93711287246237	NS	0.154078431124846	2.03140184793633	NS	0.227293244394219	1.4577199802864	NS	0.0358752420230658	4.40302502176366	WT	0.413	NS	0.641	NS	0.892
17	ULK1	1	Mutation	UCEC-1174.2.1.P.2.0.0.4.4.4	UCEC	1174	2	1	P	2	0	0	4	4	4	Meaningless	0	0	4	Apoptosis/Autophagy/Necrosis/Autosis	TMB	Underexpression	6	3	2	2	0	0	0	0	4	17	0.336915232685917	0.922134168084821	NS	0.169088624767066	1.89100487936379	NS	0.567482220138397	0.326913479801849	NS	0.365315496924366	0.819537252953101	NS	0.913	NS	0.537	NS	0.89
23	UCHL1	1	Mutation	UCEC-1172.2.1.P.3.34.0.4.4.4	UCEC	1172	2	1	P	3	34	0	4	4	4	Risky	0	2	2	Anoikis/Apoptosis/Autophagy/Necroptosis	TMB	Overexpression	6	3	2	2	6	0	0	0	4	23	0.110219239122244	2.55107498540779	NS	0.180786892764262	1.7911435669588	NS	0.781838947176254	0.0766865530213885	NS	0.150090562034861	2.07133020993722	NS	0.184	NS	0.0271	Risky	0.488
26	TXNDC5	1	Mutation	UCEC-1169.2.1.P.3.71.0.2.4.1	UCEC	1169	2	1	P	3	71	0	2	4	1	Protective	3	0	1	Apoptosis	TMB	Overexpression	6	3	2	2	8	0	4	0	1	26	0.231920679308856	1.4290430341394	NS	0.323690933347133	0.973974552517081	NS	0.56050164155754	0.338836406158924	NS	0.127981015365997	2.31682499326159	NS	0.0395	Protective	0.0388	Protective	0.537
17	TUBB6	1	Mutation	UCEC-1167.2.1.P.2.30.0.4.4.1	UCEC	1167	2	1	P	2	30	0	4	4	1	Risky	0	1	3	Pyroptosis	TMB	Underexpression	6	3	2	2	3	0	0	0	1	17	0.156244777058846	2.01019943825242	NS	0.241074862497163	1.37429762498781	NS	0.527057452632727	0.400061586730994	NS	0.10044352480548	2.69848700177171	NS	0.0657	NS	0.0332	Risky	0.972
24	TSC22D1	1	Mutation	UCEC-1165.2.2.P.2.0.7.1.4.2	UCEC	1165	2	2	P	2	0	7	1	4	2	Meaningless	0	0	4	Apoptosis/Cellular senescence	MSI	Underexpression	6	2	2	2	0	3	7	0	2	24	0.349851516379746	0.873995640220665	NS	0.180201890210555	1.79595826288245	NS	0.368449649751914	0.808886542040985	NS	0.0463060547626979	3.97042604770694	WT	0.102	NS	0.377	NS	0.474
22	TRPV4	1	Mutation	UCEC-1164.2.1.P.3.26.0.4.4.3	UCEC	1164	2	1	P	3	26	0	4	4	3	Protective	2	0	2	Apoptosis/Ferroptosis/Necrosis	TMB	Overexpression	6	3	2	2	6	0	0	0	3	22	0.092499307444998	2.83033075015307	NS	0.159197285455777	1.9818344419872	NS	0.803982684596026	0.0616013034907565	NS	0.128316323128453	2.31275644338648	NS	0.764	NS	0.324	NS	0.00437
26	TRPM8	1	Mutation	UCEC-1163.2.1.P.3.30.71.4.4.2	UCEC	1163	2	1	P	3	30	71	4	4	2	Risky	0	1	3	Apoptosis/Autophagy	TMB	Overexpression	6	3	2	2	3	8	0	0	2	26	0.0186296904255778	5.53594607336211	WT	0.0462571085707848	3.97220693521369	WT	0.0680847394104106	3.3286016041751	NS	0.00220550900123528	9.37012150327535	WT	0.0844	NS	0.0341	Risky	0.238
17	TRIM7	1	Mutation	UCEC-1162.2.1.P.2.1.0.4.4.2	UCEC	1162	2	1	P	2	1	0	4	4	2	Risky	0	1	3	Autophagy/Ferroptosis	TMB	Underexpression	6	3	2	2	2	0	0	0	2	17	0.185993779086457	1.7490692842449	NS	0.267219383445328	1.23096534568116	NS	0.314400982116656	1.01209701773117	NS	0.101351581956804	2.68414547554235	NS	0.0481	Risky	0.119	NS	0.812
17	TRIM31	1	Mutation	UCEC-1161.2.1.P.3.0.0.4.4.4	UCEC	1161	2	1	P	3	0	0	4	4	4	Meaningless	0	0	4	Anoikis/Apoptosis/Pyroptosis/Necrosis	TMB	Overexpression	6	3	2	2	0	0	0	0	4	17	0.153516615134607	2.03695570271912	NS	0.237634517875891	1.39457197202747	NS	0.384452243088401	0.756416686302665	NS	0.0854405971023646	2.95824566799459	NS	0.584	NS	0.871	NS	0.8
16	TRIM21	1	Mutation	UCEC-1160.2.1.P.1.0.0.4.4.4	UCEC	1160	2	1	P	1	0	0	4	4	4	Meaningless	0	0	4	Apoptosis/Autophagy/Ferroptosis/Pyroptosis	TMB	Unchanged	6	3	2	1	0	0	0	0	4	16	0.187607836859985	1.73630384042801	NS	0.26412710116094	1.24699547973326	NS	0.262572066284612	1.25514507467148	NS	0.0896676672810776	2.88032957992001	NS	0.621	NS	0.492	NS	0.602
19	TREM2	1	Mutation	UCEC-1158.2.1.P.3.0.0.3.4.5	UCEC	1158	2	1	P	3	0	0	3	4	5	Meaningless	0	0	4	Apoptosis/Autophagy/Efferocytosis/Pyroptosis/Necrosis	TMB	Overexpression	6	3	2	2	0	0	1	0	5	19	0.199889096144251	1.64318453865824	NS	0.283041298272351	1.15242877644068	NS	0.534324078198457	0.386161376697689	NS	0.361287070735037	0.833414411978353	NS	0.912	NS	0.542	NS	0.36
22	TRAF3IP2	1	Mutation	UCEC-1157.2.1.P.2.71.0.4.4.1	UCEC	1157	2	1	P	2	71	0	4	4	1	Protective	3	0	1	Necrosis	TMB	Underexpression	6	3	2	2	8	0	0	0	1	22	0.135320722259245	2.23037818277657	NS	0.21243184037243	1.55477543037955	NS	0.391746769329331	0.733513259482144	NS	0.0655264643589101	3.39167215419911	NS	0.0323	Protective	0.0103	Protective	0.323
18	TRAF2	1	Mutation	UCEC-1155.2.1.P.3.0.0.4.4.5	UCEC	1155	2	1	P	3	0	0	4	4	5	Meaningless	0	0	4	Anoikis/Apoptosis/Autophagy/Necroptosis/Necrosis	TMB	Overexpression	6	3	2	2	0	0	0	0	5	18	0.334131964847485	0.932817126568276	NS	0.424823069603008	0.636934429450689	NS	NS	NS	NS	0.259596837481457	1.27090571318727	NS	0.5	NS	0.373	NS	0.65
21	TP63	1	Mutation	UCEC-1152.2.1.P.1.0.0.2.4.5	UCEC	1152	2	1	P	1	0	0	2	4	5	Meaningless	0	0	4	Apoptosis/Autophagy/Cellular senescence/Necroptosis/Pyroptosis	TMB	Unchanged	6	3	2	1	0	0	4	0	5	21	0.199912969488205	1.64301010556474	NS	0.11198599756249	2.52596860325354	NS	0.169219129511416	1.88984744358961	NS	0.0872485196269652	2.92442098014155	NS	0.156	NS	0.205	NS	0.823
20	TP63	1	Mutation	UCEC-1151.2.2.P.1.0.0.2.4.5	UCEC	1151	2	2	P	1	0	0	2	4	5	Meaningless	0	0	4	Apoptosis/Autophagy/Cellular senescence/Necroptosis/Pyroptosis	MSI	Unchanged	6	2	2	1	0	0	4	0	5	20	0.199912969488205	1.64301010556474	NS	0.11198599756249	2.52596860325354	NS	0.169219129511416	1.88984744358961	NS	0.0872485196269652	2.92442098014155	NS	0.156	NS	0.205	NS	0.823
21	TP53BP1	1	Mutation	UCEC-1150.2.1.P.2.0.9.4.4.3	UCEC	1150	2	1	P	2	0	9	4	4	3	Meaningless	0	0	4	Apoptosis/Cellular senescence/Mitotic catastrophe	TMB	Underexpression	6	3	2	2	0	5	0	0	3	21	0.019840931280849	5.42583624430266	WT	0.0506897241654448	3.81849583429061	NS	0.411478055539091	0.674526052476113	NS	0.010194618708566	6.60056893797405	WT	0.335	NS	0.705	NS	0.593
20	TOPBP1	1	Mutation	UCEC-1149.2.2.P.1.0.0.1.4.2	UCEC	1149	2	2	P	1	0	0	1	4	2	Meaningless	0	0	4	Apoptosis/Cellular senescence	MSI	Unchanged	6	2	2	1	0	0	7	0	2	20	0.845023942723083	0.0382090595153138	NS	0.592854179955107	0.285908947678265	NS	0.559924575727547	0.339834831653884	NS	0.312190141909889	1.02138739150014	NS	0.428	NS	0.449	NS	0.795
29	TOP2B	1	Mutation	UCEC-1148.2.1.P.1.7.9.1.4.2	UCEC	1148	2	1	P	1	7	9	1	4	2	Protective	1	0	3	Apoptosis/Cellular senescence	TMB	Unchanged	6	3	2	1	3	5	7	0	2	29	0.0374636815877321	4.32920765037736	WT	0.0781917285766954	3.10209255547694	NS	0.356534232958087	0.850064000538333	NS	0.0283994293179824	4.8036548429855	WT	0.22	NS	0.216	NS	0.455
16	TNIP1	1	Mutation	UCEC-1147.2.2.P.3.0.0.4.4.4	UCEC	1147	2	2	P	3	0	0	4	4	4	Meaningless	0	0	4	Apoptosis/Autophagy/Necroptosis/Necrosis	MSI	Overexpression	6	2	2	2	0	0	0	0	4	16	0.91659879261568	0.01096606696041	NS	0.962418444306577	0.00222019307112848	NS	0.51522662891805	0.423437770869981	NS	0.751468071944214	0.100301541656554	NS	0.324	NS	0.4	NS	0.195
20	TNFSF11	1	Mutation	UCEC-1146.2.1.P.3.7.0.4.4.4	UCEC	1146	2	1	P	3	7	0	4	4	4	Protective	1	0	3	Apoptosis/Autophagy/Ferroptosis/Necrosis	TMB	Overexpression	6	3	2	2	3	0	0	0	4	20	0.291727305343926	1.11163272611639	NS	0.37712823232048	0.780042204965342	NS	0.446350958041016	0.579901434529211	NS	0.198962709326993	1.64997224067299	NS	0.0871	NS	0.195	NS	0.0883
15	TNFRSF25	1	Mutation	UCEC-1145.2.1.P.1.0.0.4.4.3	UCEC	1145	2	1	P	1	0	0	4	4	3	Meaningless	0	0	4	Apoptosis/Necroptosis/Necrosis	TMB	Unchanged	6	3	2	1	0	0	0	0	3	15	0.0957142800023423	2.775541520018	NS	0.16184499558685	1.95690233843597	NS	0.15479480524945	2.02435332519901	NS	0.165817657277538	1.92035385099265	NS	0.808	NS	0.876	NS	0.396
25	TNFAIP3	1	Mutation	UCEC-1144.2.1.P.2.0.0.1.4.5	UCEC	1144	2	1	P	2	0	0	1	4	5	Meaningless	0	0	4	Apoptosis/Autophagy/Ferroptosis/Necroptosis/Necrosis	TMB	Underexpression	6	3	2	2	0	0	7	0	5	25	0.731272292597452	0.117946631361854	NS	0.52729836383917	0.399595243822114	NS	0.163862497421117	1.93821481900691	NS	0.117937414222006	2.44450060422081	NS	0.315	NS	0.176	NS	0.579
31	TLR8	1	Mutation	UCEC-1140.2.1.P.1.0.9.2.1.3	UCEC	1140	2	1	P	1	0	9	2	1	3	Meaningless	0	0	4	Autophagy/NETosis/Necrosis	TMB	Unchanged	6	3	2	1	0	5	4	7	3	31	0.0221110533664364	5.23702506547145	WT	0.0546252733150152	3.69348792307529	NS	0.340699636634629	0.907796921992947	NS	0.0154472873868994	5.86472323044641	WT	0.916	NS	0.409	NS	0.371
27	(C1QTNF1 + MAP4K3 + SYT11)	3	Mutation	UCEC-114.2.1.P.2.0.9.1.4.2	UCEC	114	2	1	P	2	0	9	1	4	2	Meaningless	0	0	4	Autophagy/Necrosis	TMB	Underexpression	6	3	2	2	0	5	7	0	2	27	0.0343047935248875	4.47944827769974	WT	0.0762516753574006	3.1430375612925	NS	0.151297706586981	2.05911815513949	NS	0.00905713446050194	6.81152574069028	WT	0.682	NS	0.177	NS	0.281
31	TLR7	1	Mutation	UCEC-1139.2.1.P.3.0.0.1.1.4	UCEC	1139	2	1	P	3	0	0	1	1	4	Meaningless	0	0	4	Apoptosis/Autophagy/NETosis/Necrosis	TMB	Overexpression	6	3	2	2	0	0	7	7	4	31	0.062733306716142	3.46360752046391	NS	0.110810876418955	2.54261855831143	NS	0.437865891387993	0.601868773428459	NS	0.0515372588761756	3.79072701524864	NS	0.879	NS	0.178	NS	0.204
31	TLR4	1	Mutation	UCEC-1137.2.1.P.2.7.2.1.4.6	UCEC	1137	2	1	P	2	7	2	1	4	6	Protective	1	0	3	Apoptosis/Autophagy/Ferroptosis/Necroptosis/Pyroptosis/Necrosis	TMB	Underexpression	6	3	2	2	3	2	7	0	6	31	0.0392346149973495	4.25068010938692	WT	0.0782778145990733	3.10030111018844	NS	0.707292968672665	0.140995884615947	NS	0.0787933857572972	3.08961630249878	NS	0.176	NS	0.734	NS	0.136
20	TLR2	1	Mutation	UCEC-1135.2.1.P.1.7.0.4.4.5	UCEC	1135	2	1	P	1	7	0	4	4	5	Protective	1	0	3	Apoptosis/Autophagy/Cellular senescence/Pyroptosis/Necrosis	TMB	Unchanged	6	3	2	1	3	0	0	0	5	20	0.114734448163796	2.48776644434025	NS	0.19373848683524	1.68895722556972	NS	0.40483518143286	0.693917204858494	NS	0.0524394465054281	3.76169334978665	NS	0.494	NS	0.924	NS	0.538
20	TJP3	1	Mutation	UCEC-1134.2.1.P.3.69.0.4.4.1	UCEC	1134	2	1	P	3	69	0	4	4	1	Protective	2	0	2	Anoikis	TMB	Overexpression	6	3	2	2	6	0	0	0	1	20	0.0963967603578474	2.76416855371958	NS	0.16102773924895	1.96454812082778	NS	0.730765845719348	0.118409602792369	NS	0.113621308396627	2.50311575977837	NS	0.168	NS	0.0388	Protective	0.105
15	TIMD4	1	Mutation	UCEC-1131.2.1.P.3.0.0.4.4.2	UCEC	1131	2	1	P	3	0	0	4	4	2	Meaningless	0	0	4	Apoptosis/Efferocytosis	TMB	Overexpression	6	3	2	2	0	0	0	0	2	15	0.469341179555678	0.523526646964667	NS	0.222683957065627	1.48699070186063	NS	0.848805255895011	0.0363447743588933	NS	0.269263206210841	1.22049665035081	NS	0.175	NS	0.146	NS	0.493
14	TIMD4	1	Mutation	UCEC-1130.2.2.P.3.0.0.4.4.2	UCEC	1130	2	2	P	3	0	0	4	4	2	Meaningless	0	0	4	Apoptosis/Efferocytosis	MSI	Overexpression	6	2	2	2	0	0	0	0	2	14	0.469341179555678	0.523526646964667	NS	0.222683957065627	1.48699070186063	NS	0.848805255895011	0.0363447743588933	NS	0.269263206210841	1.22049665035081	NS	0.175	NS	0.146	NS	0.493
21	THRB	1	Mutation	UCEC-1129.2.2.P.2.35.0.4.4.1	UCEC	1129	2	2	P	2	35	0	4	4	1	Risky	0	3	1	Apoptosis	MSI	Underexpression	6	2	2	2	8	0	0	0	1	21	0.825555460886723	0.0485785286527144	NS	0.804129339342495	0.0615072485791319	NS	0.284952449728451	1.14331732529948	NS	0.301662491656912	1.06683035921303	NS	0.00102	Risky	0.00015	Risky	0.293
25	TFE3	1	Mutation	UCEC-1123.2.2.P.2.0.7.1.4.3	UCEC	1123	2	2	P	2	0	7	1	4	3	Meaningless	0	0	4	Apoptosis/Autophagy/Cellular senescence	MSI	Underexpression	6	2	2	2	0	3	7	0	3	25	0.301644770409046	1.06690857738086	NS	0.154287922300269	2.02933679003972	NS	0.199292393949266	1.64755237227632	NS	0.0351258570394591	4.43904664209921	WT	0.694	NS	0.956	NS	0.989
24	TCF3	1	Mutation	UCEC-1120.2.1.P.3.71.0.4.4.3	UCEC	1120	2	1	P	3	71	0	4	4	3	Protective	3	0	1	Apoptosis/Autophagy/Cellular senescence	TMB	Overexpression	6	3	2	2	8	0	0	0	3	24	0.128984871789309	2.30467964128262	NS	0.207003552377213	1.59225991205977	NS	0.301751119572572	1.06643926161486	NS	0.0687429045824002	3.31278488276746	NS	0.0285	Protective	0.00566	Protective	0.152
21	(BTF3 + IL17RD + LPAR1)	3	Mutation	UCEC-112.2.2.P.2.71.0.4.4.1	UCEC	112	2	2	P	2	71	0	4	4	1	Protective	3	0	1	Apoptosis	MSI	Underexpression	6	2	2	2	8	0	0	0	1	21	0.660608738182983	0.192784983050307	NS	0.141863793748966	2.15762520150866	NS	0.632430022983511	0.228779860551841	NS	0.0836276447529536	2.99295094217063	NS	0.00397	Protective	0.0225	Protective	0.244
20	ST18	1	Mutation	UCEC-1118.2.1.P.3.31.0.4.4.2	UCEC	1118	2	1	P	3	31	0	4	4	2	Risky	0	2	2	Apoptosis/Necrosis	TMB	Overexpression	6	3	2	2	5	0	0	0	2	20	0.184437013878031	1.76150413485119	NS	0.372432665171864	0.795531764656478	NS	0.143549257495868	2.13949373378032	NS	0.0663060690889931	3.37217735293614	NS	0.0169	Risky	0.0308	Risky	0.545
25	SPATA18	1	Mutation	UCEC-1115.2.1.P.1.71.0.2.4.1	UCEC	1115	2	1	P	1	71	0	2	4	1	Protective	3	0	1	Apoptosis	TMB	Unchanged	6	3	2	1	8	0	4	0	1	25	0.167777085500657	1.90269399076353	NS	0.247416157142427	1.33783485458032	NS	0.348910330119483	0.877416233254217	NS	0.0973848203003864	2.74785787669419	NS	0.0149	Protective	0.0119	Protective	0.254
20	SOD2	1	Mutation	UCEC-1114.2.1.P.1.0.0.2.4.4	UCEC	1114	2	1	P	1	0	0	2	4	4	Meaningless	0	0	4	Anoikis/Apoptosis/Ferroptosis/Necrosis	TMB	Unchanged	6	3	2	1	0	0	4	0	4	20	0.334131964847485	0.932817126568276	NS	0.424823069603008	0.636934429450689	NS	NS	NS	NS	0.259596837481457	1.27090571318727	NS	0.607	NS	0.698	NS	0.914
19	SNAI1	1	Mutation	UCEC-1112.2.2.P.2.0.11.4.4.4	UCEC	1112	2	2	P	2	0	11	4	4	4	Meaningless	0	0	4	Apoptosis/Autophagy/Cellular senescence/Necrosis	MSI	Underexpression	6	2	2	2	0	3	0	0	4	19	0.06281805093004	3.46137515786651	NS	0.453935846422407	0.560805574367285	NS	0.00220510633242377	9.37045619639638	MT	0.0804554846360228	3.05567648440724	NS	0.178	NS	0.0946	NS	0.932
22	SMARCE1	1	Mutation	UCEC-1110.2.1.P.1.93.0.4.4.1	UCEC	1110	2	1	P	1	93	0	4	4	1	Protective	3	0	1	Anoikis	TMB	Unchanged	6	3	2	1	9	0	0	0	1	22	0.114734448163796	2.48776644434025	NS	0.19373848683524	1.68895722556972	NS	0.301751119572572	1.06643926161486	NS	0.0585011946732713	3.57937394845467	NS	0.0669	NS	0.0322	Protective	0.0388
23	SMAD2	1	Mutation	UCEC-1109.2.1.P.1.0.7.2.4.4	UCEC	1109	2	1	P	1	0	7	2	4	4	Meaningless	0	0	4	Apoptosis/Autophagy/Cellular senescence/Pyroptosis	TMB	Unchanged	6	3	2	1	0	3	4	0	4	23	0.232087997712264	1.42801908107802	NS	0.126440886474558	2.33566620022974	NS	0.211860269189151	1.55866860104143	NS	0.019208599194673	5.48242446110917	WT	0.953	NS	0.805	NS	0.815
21	SLCO1B3	1	Mutation	UCEC-1107.2.1.P.2.26.0.4.4.2	UCEC	1107	2	1	P	2	26	0	4	4	2	Protective	2	0	2	Anoikis/Apoptosis	TMB	Underexpression	6	3	2	2	6	0	0	0	2	21	0.0600780266099608	3.53522930053222	NS	0.113040770709699	2.51118682652647	NS	0.4666723635343	0.529844211559116	NS	0.0687477921136597	3.31266803466049	NS	0.377	NS	0.427	NS	0.0394
23	SLC7A11	1	Mutation	UCEC-1106.2.1.P.3.2.0.2.4.4	UCEC	1106	2	1	P	3	2	0	2	4	4	Protective	1	0	3	Apoptosis/Autophagy/Ferroptosis/Disulfidptosis	TMB	Overexpression	6	3	2	2	2	0	4	0	4	23	0.133613585632705	2.25000946096703	NS	0.202497678249114	1.62426816640192	NS	0.823089018711455	0.0499852058277021	NS	0.139291369793532	2.18577019581135	NS	0.0199	Protective	0.233	NS	0.186
24	SLC6A14	1	Mutation	UCEC-1105.2.1.P.3.2.7.2.4.2	UCEC	1105	2	1	P	3	2	7	2	4	2	Protective	1	0	3	Ferroptosis/Pyroptosis	TMB	Overexpression	6	3	2	2	2	3	4	0	2	24	0.0966065112127478	2.76069084533185	NS	0.15934761609823	1.98040624646307	NS	0.152210388434955	2.0499580026998	NS	0.0337955220833335	4.50501893204277	WT	0.0424	Protective	0.068	NS	0.491
22	SLC47A1	1	Mutation	UCEC-1104.2.1.P.2.28.0.4.4.1	UCEC	1104	2	1	P	2	28	0	4	4	1	Protective	3	0	1	Ferroptosis	TMB	Underexpression	6	3	2	2	8	0	0	0	1	22	0.119272781003313	2.42684444492877	NS	0.193486141987153	1.69087137964425	NS	0.202020137798434	1.62770958659222	NS	0.219416920661661	1.50818060024476	NS	0.0133	Protective	0.0631	NS	0.0127
16	SLC3A2	1	Mutation	UCEC-1103.2.1.P.1.0.0.4.4.4	UCEC	1103	2	1	P	1	0	0	4	4	4	Meaningless	0	0	4	Apoptosis/Autophagy/Ferroptosis/Disulfidptosis	TMB	Unchanged	6	3	2	1	0	0	0	0	4	16	0.204883767171459	1.60721473283737	NS	0.290037862013344	1.11944559953488	NS	0.800031632136336	0.0641640134328121	NS	0.457209364158082	0.55271770152002	NS	0.303	NS	0.289	NS	0.343
23	SLC30A7	1	Mutation	UCEC-1102.2.1.P.2.0.0.1.4.3	UCEC	1102	2	1	P	2	0	0	1	4	3	Meaningless	0	0	4	Apoptosis/Cuproptosis/Pyroptosis	TMB	Underexpression	6	3	2	2	0	0	7	0	3	23	0.157032885851013	2.00256875907877	NS	0.242406048154202	1.36654697560091	NS	0.384452243088401	0.756416686302665	NS	0.0778066737784076	3.11013159438145	NS	0.782	NS	0.918	NS	0.715
23	SLC25A5	1	Mutation	UCEC-1100.2.1.P.3.0.0.1.4.3	UCEC	1100	2	1	P	3	0	0	1	4	3	Meaningless	0	0	4	Apoptosis/Cellular senescence/Mitochondrial permeability transition	TMB	Overexpression	6	3	2	2	0	0	7	0	3	23	0.194514860078364	1.68308630032771	NS	0.268622099382938	1.22376977269869	NS	0.920689251413827	0.00991329713713601	NS	0.346871789280866	0.884868152727758	NS	0.585	NS	0.757	NS	0.484
18	(BRCA1 + MET + PRKCD)	3	Mutation	UCEC-110.2.1.P.3.0.0.4.4.5	UCEC	110	2	1	P	3	0	0	4	4	5	Meaningless	0	0	4	Anoikis/Apoptosis/Autophagy/Cellular senescence/Necrosis	TMB	Overexpression	6	3	2	2	0	0	0	0	5	18	0.0626485683702488	3.46584294389811	NS	0.195615089406419	1.67481316188157	NS	0.437179056660752	0.603675568530419	NS	0.0797588844359403	3.06980813915665	NS	0.667	NS	0.872	NS	0.645
29	(ABCE1 + ACE2 + AGGF1 + APOL6 + ATG4A + BAG5 + C3 + COL18A1 + DAXX + EIF2AK4 + EIF4E + ENAH + FBXL20 + FURIN + GJA8 + GNB1 + GPR137 + GPR37 + GRB2 + HNRNPK + LMX1B + MUC2 + PABPC4 + PDHA1 + PIK3C3 + PIK3CB + PLEKHA8 + PRMT1 + RMDN3 + SERPINB3 + SIRT7 + SSRP1 + TET1 + TMEM192 + URI1)	35	Mutation	UCEC-11.2.1.P.1.0.95.2.4.2	UCEC	11	2	1	P	1	0	95	2	4	2	Meaningless	0	0	4	Apoptosis/Autophagy	TMB	Unchanged	6	3	2	1	0	11	4	0	2	29	9.99961665597571e-05	15.1367776029383	WT	0.000943671376470667	10.9349479215641	WT	0.0124628760383115	6.24380043418901	WT	0.00140764700157769	10.1957499670275	WT	0.803	NS	0.787	NS	0.444
20	SLC22A2	1	Mutation	UCEC-1099.2.1.P.2.34.0.4.4.1	UCEC	1099	2	1	P	2	34	0	4	4	1	Risky	0	2	2	Autophagy	TMB	Underexpression	6	3	2	2	6	0	0	0	1	20	0.603513903510151	0.269728576588672	NS	0.876658791630705	0.0240889523104954	NS	0.98532242800563	0.000338436588183349	NS	0.33135780996236	0.94358407752502	NS	0.143	NS	0.0125	Risky	0.744
22	SLC19A3	1	Mutation	UCEC-1098.2.1.P.2.35.0.4.4.1	UCEC	1098	2	1	P	2	35	0	4	4	1	Risky	0	3	1	Necrosis	TMB	Underexpression	6	3	2	2	8	0	0	0	1	22	0.233250184676528	1.42093125022618	NS	0.310158052568105	1.03000261889527	NS	0.333830581241729	0.933981060270335	NS	0.124147427751382	2.36420143851823	NS	0.0284	Risky	0.00605	Risky	0.0541
31	SLAMF7	1	Mutation	UCEC-1097.2.1.P.3.0.7.1.1.1	UCEC	1097	2	1	P	3	0	7	1	1	1	Meaningless	0	0	4	Immunogenic cell death	TMB	Overexpression	6	3	2	2	0	3	7	7	1	31	0.112443157990271	2.51954312837626	NS	0.184236322088211	1.76311604727209	NS	0.254724469194264	1.29720459108897	NS	0.0418029679088928	4.14316388805444	WT	0.273	NS	0.957	NS	0.304
27	SIRT1	1	Mutation	UCEC-1095.2.1.P.2.0.0.1.4.7	UCEC	1095	2	1	P	2	0	0	1	4	7	Meaningless	0	0	4	Apoptosis/Autophagy/Cellular senescence/Ferroptosis/Parthanatos/Pyroptosis/Necrosis	TMB	Underexpression	6	3	2	2	0	0	7	0	7	27	0.814751512654814	0.054896836051712	NS	0.458478834167492	0.549605737879938	NS	0.301865415163935	1.06593511629113	NS	0.685350921625564	0.16416452983412	NS	0.745	NS	0.872	NS	0.611
19	SH3GLB1	1	Mutation	UCEC-1093.2.1.P.1.0.0.2.4.3	UCEC	1093	2	1	P	1	0	0	2	4	3	Meaningless	0	0	4	Anoikis/Apoptosis/Autophagy	TMB	Unchanged	6	3	2	1	0	0	4	0	3	19	0.611329688648258	0.258243182876965	NS	0.268510037047193	1.2243428995514	NS	0.314400982116656	1.01209701773117	NS	0.118909251557781	2.43162927258084	NS	0.802	NS	0.99	NS	0.847
14	SGK2	1	Mutation	UCEC-1092.2.1.P.1.0.0.4.4.2	UCEC	1092	2	1	P	1	0	0	4	4	2	Meaningless	0	0	4	Autophagy/Ferroptosis	TMB	Unchanged	6	3	2	1	0	0	0	0	2	14	0.406942886047348	0.687714404734607	NS	0.480041439805604	0.498769165871832	NS	0.564983890942516	0.331147989434075	NS	0.258734753587825	1.27551425033626	NS	0.302	NS	0.578	NS	0.118
26	SETD7	1	Mutation	UCEC-1089.2.1.P.2.0.7.1.4.3	UCEC	1089	2	1	P	2	0	7	1	4	3	Meaningless	0	0	4	Apoptosis/Ferroptosis/Pyroptosis	TMB	Underexpression	6	3	2	2	0	3	7	0	3	26	0.100981416945554	2.68997470757398	NS	0.173308026296193	1.85409366739685	NS	0.248267881609565	1.33302442360989	NS	0.0460987776786174	3.97798137392065	WT	0.678	NS	0.683	NS	0.359
29	SESN3	1	Mutation	UCEC-1088.2.1.P.2.71.0.1.4.1	UCEC	1088	2	1	P	2	71	0	1	4	1	Protective	3	0	1	Anoikis	TMB	Underexpression	6	3	2	2	8	0	7	0	1	29	0.13481400881657	2.23617611671734	NS	0.204568202551155	1.60945661181184	NS	0.155823924250254	2.01429217770295	NS	0.0632208632011506	3.45080783320702	NS	0.0229	Protective	0.03	Protective	0.752
20	SESN2	1	Mutation	UCEC-1087.2.1.P.1.0.7.4.4.5	UCEC	1087	2	1	P	1	0	7	4	4	5	Meaningless	0	0	4	Anoikis/Apoptosis/Autophagy/Ferroptosis/Pyroptosis	TMB	Unchanged	6	3	2	1	0	3	0	0	5	20	0.0669514490356109	3.35622330094235	NS	0.150121632150826	2.07101449851859	NS	0.384452243088401	0.756416686302665	NS	0.0385517895037466	4.28050954479327	WT	0.826	NS	0.729	NS	0.223
23	SERPINE1	1	Mutation	UCEC-1084.2.1.P.2.31.0.4.4.5	UCEC	1084	2	1	P	2	31	0	4	4	5	Risky	0	2	2	Apoptosis/Autophagy/Cuproptosis/Cellular senescence/Necrosis	TMB	Underexpression	6	3	2	2	5	0	0	0	5	23	0.270801926303352	1.21268039091785	NS	0.35330230277994	0.861560722543872	NS	0.592655741474271	0.286215895022024	NS	0.171235207238603	1.872096067712	NS	0.023	Risky	0.0076	Risky	0.456
15	SERPINB1	1	Mutation	UCEC-1082.2.1.P.3.0.0.4.4.2	UCEC	1082	2	1	P	3	0	0	4	4	2	Meaningless	0	0	4	Apoptosis/NETosis	TMB	Overexpression	6	3	2	2	0	0	0	0	2	15	0.557814969952692	0.343501603275055	NS	0.826687146406269	0.0479401427452728	NS	0.737329254940425	0.112487924384649	NS	0.682187703843526	0.167673577156954	NS	0.286	NS	0.327	NS	0.174
22	SELP	1	Mutation	UCEC-1079.2.1.P.2.0.7.2.4.2	UCEC	1079	2	1	P	2	0	7	2	4	2	Meaningless	0	0	4	NETosis/Necrosis	TMB	Underexpression	6	3	2	2	0	3	4	0	2	22	0.0503121148883882	3.83102637583169	NS	0.0985927024896981	2.72816180765801	NS	0.174096479014253	1.84731088092227	NS	0.0129143564680302	6.1808042362083	WT	0.892	NS	0.982	NS	0.427
17	SELENBP1	1	Mutation	UCEC-1078.2.1.P.1.62.0.4.4.2	UCEC	1078	2	1	P	1	62	0	4	4	2	Protective	1	0	3	Apoptosis/Ferroptosis	TMB	Unchanged	6	3	2	1	3	0	0	0	2	17	0.305701491229956	1.04915624508704	NS	0.392619751078957	0.730813121529393	NS	0.471951211714324	0.517403896373211	NS	0.188615673117411	1.72839756201264	NS	0.101	NS	0.0102	Protective	0.62
18	SAE1	1	Mutation	UCEC-1076.2.1.P.1.0.0.2.4.2	UCEC	1076	2	1	P	1	0	0	2	4	2	Meaningless	0	0	4	Apoptosis/Mitotic catastrophe	TMB	Unchanged	6	3	2	1	0	0	4	0	2	18	0.174619966856037	1.84282699874059	NS	0.252767647361636	1.30794177058259	NS	0.36542728930672	0.819155172662812	NS	0.0858902939783907	2.94976034817111	NS	0.513	NS	0.241	NS	0.516
19	RXRA	1	Mutation	UCEC-1075.2.1.P.2.7.0.4.4.3	UCEC	1075	2	1	P	2	7	0	4	4	3	Protective	1	0	3	Apoptosis/Autophagy/Cellular senescence	TMB	Underexpression	6	3	2	2	3	0	0	0	3	19	0.150213036942463	2.07008613926559	NS	0.224003741360149	1.47853585869912	NS	0.224349109363678	1.47633320153082	NS	0.0578145514587952	3.59899386646489	NS	0.973	NS	0.595	NS	0.491
22	RSL1D1	1	Mutation	UCEC-1074.2.1.P.1.0.0.1.4.3	UCEC	1074	2	1	P	1	0	0	1	4	3	Meaningless	0	0	4	Autophagy/Cellular senescence/Ferroptosis	TMB	Unchanged	6	3	2	1	0	0	7	0	3	22	0.167277087598844	1.90717782568697	NS	0.243765352213436	1.35868592443878	NS	0.353512993545168	0.860806868922158	NS	0.0790540416852326	3.08424302943769	NS	0.0568	NS	0.216	NS	0.946
16	RRAGD	1	Mutation	UCEC-1073.2.1.P.3.1.0.4.4.1	UCEC	1073	2	1	P	3	1	0	4	4	1	Risky	0	1	3	Autophagy	TMB	Overexpression	6	3	2	2	2	0	0	0	1	16	0.231920679308856	1.4290430341394	NS	0.323690933347133	0.973974552517081	NS	0.40483518143286	0.693917204858494	NS	0.127981015365997	2.31682499326159	NS	0.0309	Risky	0.276	NS	0.211
17	RPL15	1	Mutation	UCEC-1071.2.1.P.1.7.0.4.4.2	UCEC	1071	2	1	P	1	7	0	4	4	2	Protective	1	0	3	Apoptosis/Autophagy	TMB	Unchanged	6	3	2	1	3	0	0	0	2	17	0.334131964847485	0.932817126568276	NS	0.424823069603008	0.636934429450689	NS	0.56050164155754	0.338836406158924	NS	0.193829267128329	1.68826932713451	NS	0.109	NS	0.116	NS	0.166
27	(BPI + C1QTNF7)	2	Mutation	UCEC-107.2.1.P.2.26.7.2.4.1	UCEC	107	2	1	P	2	26	7	2	4	1	Protective	2	0	2	Necrosis	TMB	Underexpression	6	3	2	2	6	3	4	0	1	27	0.0614597867829079	3.49754734727564	NS	0.119269373182168	2.42688922421204	NS	0.158244068264635	1.99092622322891	NS	0.0222437125478067	5.22662038144402	WT	0.279	NS	0.725	NS	0.00708
26	ROCK2	1	Mutation	UCEC-1068.2.1.P.2.0.7.1.4.3	UCEC	1068	2	1	P	2	0	7	1	4	3	Meaningless	0	0	4	Apoptosis/Autophagy/Mitotic catastrophe	TMB	Underexpression	6	3	2	2	0	3	7	0	3	26	0.0528733575952827	3.74791717963605	NS	0.101171775548151	2.68697409375172	NS	0.144666387600351	2.12760766711046	NS	0.0141764495819084	6.01603650039287	WT	0.592	NS	0.46	NS	0.854
29	ROCK1	1	Mutation	UCEC-1067.2.1.P.2.0.7.1.4.6	UCEC	1067	2	1	P	2	0	7	1	4	6	Meaningless	0	0	4	Anoikis/Apoptosis/Autophagy/Entosis/Mitotic catastrophe/Pyroptosis	TMB	Underexpression	6	3	2	2	0	3	7	0	6	29	0.0792898833901774	3.07939770589787	NS	0.0537675712992426	3.71990061303656	NS	0.222173603324136	1.49027624821553	NS	0.0125429571231493	6.23245715312575	WT	0.867	NS	0.613	NS	0.63
21	RNF43	1	Mutation	UCEC-1066.2.2.P.3.71.0.4.4.1	UCEC	1066	2	2	P	3	71	0	4	4	1	Protective	3	0	1	Apoptosis	MSI	Overexpression	6	2	2	2	8	0	0	0	1	21	0.998385053669649	4.09672354615051e-06	NS	0.691305252405342	0.157675989364614	NS	0.560532894294505	0.338782389559428	NS	0.137010295799797	2.21121984287196	NS	0.00778	Protective	0.00847	Protective	0.39
17	RFTN1	1	Mutation	UCEC-1063.2.1.P.2.20.0.4.4.1	UCEC	1063	2	1	P	2	20	0	4	4	1	Protective	1	0	3	Necrosis	TMB	Underexpression	6	3	2	2	3	0	0	0	1	17	0.152581703462745	2.04624907574963	NS	0.225489669179112	1.46908782715793	NS	0.209086326869496	1.57774139927899	NS	0.0545643351019655	3.69534994834688	NS	0.975	NS	0.398	NS	0.00432
27	RB1	1	Mutation	UCEC-1062.2.2.P.2.0.7.1.4.5	UCEC	1062	2	2	P	2	0	7	1	4	5	Meaningless	0	0	4	Apoptosis/Autophagy/Cellular senescence/Necroptosis/Necrosis	MSI	Underexpression	6	2	2	2	0	3	7	0	5	27	0.748294361083207	0.102969876612997	NS	0.421578373958116	0.645911096309425	NS	0.242057176891365	1.36857321225267	NS	0.0321157776301627	4.59230599678279	WT	0.112	NS	0.302	NS	0.281
21	(BOK + LOXL3 + P2RY12 + PLD2 + TRPA1 + USP36)	6	Mutation	UCEC-106.2.2.P.2.0.0.1.4.2	UCEC	106	2	2	P	2	0	0	1	4	2	Meaningless	0	0	4	Apoptosis/Autophagy	MSI	Underexpression	6	2	2	2	0	0	7	0	2	21	0.141913751649877	2.15708429958302	NS	0.181560809019452	1.78480170032946	NS	0.976936809757495	0.000835756227205725	NS	0.0980981714410879	2.73619378035102	NS	0.308	NS	0.128	NS	0.848
12	RAG1	1	Mutation	UCEC-1058.2.2.P.1.0.0.4.4.1	UCEC	1058	2	2	P	1	0	0	4	4	1	Meaningless	0	0	4	Necrosis	MSI	Unchanged	6	2	2	1	0	0	0	0	1	12	0.140613937268731	2.17122769672199	NS	0.0814153603030774	3.03641850405877	NS	0.71968251055758	0.128797110439815	NS	0.240902385286025	1.37530566098637	NS	0.57	NS	0.669	NS	0.104
22	PTPRJ	1	Mutation	UCEC-1056.2.1.P.3.7.9.4.4.1	UCEC	1056	2	1	P	3	7	9	4	4	1	Protective	1	0	3	Necrosis	TMB	Overexpression	6	3	2	2	3	5	0	0	1	22	0.0427410354377435	4.10561534335503	WT	0.0919188485511886	2.84044335631974	NS	0.150590114167119	2.06626307085376	NS	0.0114977106137651	6.38672286256289	WT	0.314	NS	0.734	NS	0.308
24	PTPN11	1	Mutation	UCEC-1055.2.1.P.2.0.0.1.4.4	UCEC	1055	2	1	P	2	0	0	1	4	4	Meaningless	0	0	4	Anoikis/Apoptosis/Pyroptosis/Necrosis	TMB	Underexpression	6	3	2	2	0	0	7	0	4	24	0.159859653960792	1.97555318859932	NS	0.235376091730647	1.4080757545138	NS	0.270577342313819	1.21381774940022	NS	0.080401361488636	3.05676972540456	NS	0.553	NS	0.849	NS	0.771
20	PTPN1	1	Mutation	UCEC-1054.2.1.P.2.0.0.2.4.3	UCEC	1054	2	1	P	2	0	0	2	4	3	Meaningless	0	0	4	Anoikis/Apoptosis/Necrosis	TMB	Underexpression	6	3	2	2	0	0	4	0	3	20	0.187037003096954	1.7408038718472	NS	0.260180599204737	1.26779577191771	NS	0.2624140237478	1.25597669363236	NS	0.0994026723308924	2.71510110474555	NS	0.771	NS	0.95	NS	0.807
25	PTGS2	1	Mutation	UCEC-1052.2.1.P.1.7.0.2.4.6	UCEC	1052	2	1	P	1	7	0	2	4	6	Protective	1	0	3	Apoptosis/Autophagy/Cellular senescence/Ferroptosis/Pyroptosis/Necrosis	TMB	Unchanged	6	3	2	1	3	0	4	0	6	25	0.0909741518379581	2.85705085690786	NS	0.160992892254835	1.96487511225596	NS	0.657314263110442	0.196802483894061	NS	0.105900664379815	2.61435368765401	NS	0.117	NS	0.225	NS	0.297
19	PRSS1	1	Mutation	UCEC-1051.2.1.P.2.5.0.4.4.1	UCEC	1051	2	1	P	2	5	0	4	4	1	Risky	0	2	2	Apoptosis	TMB	Underexpression	6	3	2	2	5	0	0	0	1	19	0.334131964847485	0.932817126568276	NS	0.424823069603008	0.636934429450689	NS	0.40483518143286	0.693917204858494	NS	0.275798055865261	1.18767986089574	NS	0.0064	Risky	0.0542	NS	0.323
21	PROX1	1	Mutation	UCEC-1050.2.1.P.2.7.7.4.4.2	UCEC	1050	2	1	P	2	7	7	4	4	2	Protective	1	0	3	Apoptosis/Ferroptosis	TMB	Underexpression	6	3	2	2	3	3	0	0	2	21	0.113412700174499	2.50601074447107	NS	0.18142618077096	1.78590266241361	NS	0.225636366809997	1.4681591264237	NS	0.0394365080376216	4.24196456781439	WT	0.721	NS	0.546	NS	0.459
21	PROC	1	Mutation	UCEC-1049.2.1.P.3.31.0.4.4.3	UCEC	1049	2	1	P	3	31	0	4	4	3	Risky	0	2	2	Apoptosis/NETosis/Necrosis	TMB	Overexpression	6	3	2	2	5	0	0	0	3	21	0.237700622204557	1.39417906074398	NS	0.319281540969966	0.991887291817249	NS	0.355075918705837	0.855233823018624	NS	0.132305322903117	2.26524458102526	NS	0.0218	Risky	0.0371	Risky	0.331
24	PRKCQ	1	Mutation	UCEC-1048.2.1.P.3.9.7.4.4.3	UCEC	1048	2	1	P	3	9	7	4	4	3	Protective	2	0	2	Anoikis/Apoptosis/Autophagy	TMB	Overexpression	6	3	2	2	5	3	0	0	3	24	0.309425484979909	1.03312644588352	NS	0.15994763747986	1.974721069561	NS	0.198246541442969	1.65524513164713	NS	0.0351078293994282	4.43992307159209	WT	0.00983	Protective	0.052	NS	0.204
23	PRKCQ	1	Mutation	UCEC-1047.2.2.P.3.9.7.4.4.3	UCEC	1047	2	2	P	3	9	7	4	4	3	Protective	2	0	2	Anoikis/Apoptosis/Autophagy	MSI	Overexpression	6	2	2	2	5	3	0	0	3	23	0.309425484979909	1.03312644588352	NS	0.15994763747986	1.974721069561	NS	0.198246541442969	1.65524513164713	NS	0.0351078293994282	4.43992307159209	WT	0.00983	Protective	0.052	NS	0.204
24	PRKCB	1	Mutation	UCEC-1045.2.1.P.2.7.7.3.3.3	UCEC	1045	2	1	P	2	7	7	3	3	3	Protective	1	0	3	Apoptosis/Autophagy/Ferroptosis	TMB	Underexpression	6	3	2	2	3	3	1	1	3	24	0.0632136823536851	3.45099558570131	NS	0.118185430270998	2.44120468202188	NS	0.185207102043484	1.75533779387149	NS	0.0181517506906725	5.58144395091526	WT	0.22	NS	0.911	NS	0.418
25	PRDM1	1	Mutation	UCEC-1040.2.1.P.2.0.7.1.4.2	UCEC	1040	2	1	P	2	0	7	1	4	2	Meaningless	0	0	4	Anoikis/Pyroptosis	TMB	Underexpression	6	3	2	2	0	3	7	0	2	25	0.104083016974077	2.64183873847625	NS	0.17214554920491	1.86415908056659	NS	0.127753665430058	2.31959036333007	NS	0.0431001595506508	4.09146930402196	WT	0.889	NS	0.487	NS	0.251
24	PPID	1	Mutation	UCEC-1037.2.1.P.1.7.0.1.4.2	UCEC	1037	2	1	P	1	7	0	1	4	2	Protective	1	0	3	Apoptosis/Mitochondrial permeability transition	TMB	Unchanged	6	3	2	1	3	0	7	0	2	24	0.100669753471197	2.69490081493712	NS	0.16941902303476	1.88807658811457	NS	0.929756270701635	0.00777068559350127	NS	0.155250037891921	2.01989342212047	NS	0.15	NS	0.236	NS	0.425
17	PNPLA3	1	Mutation	UCEC-1036.2.1.P.3.62.0.4.4.1	UCEC	1036	2	1	P	3	62	0	4	4	1	Protective	1	0	3	Necrosis	TMB	Overexpression	6	3	2	2	3	0	0	0	1	17	0.105708720931001	2.61723159599223	NS	0.174563856644078	1.84330686398149	NS	0.971447307658407	0.00128114845739298	NS	0.116613142928063	2.46222968328083	NS	0.0965	NS	0.0348	Protective	0.418
17	PNKP	1	Mutation	UCEC-1035.2.1.P.1.0.0.2.4.1	UCEC	1035	2	1	P	1	0	0	2	4	1	Meaningless	0	0	4	Mitotic catastrophe	TMB	Unchanged	6	3	2	1	0	0	4	0	1	17	0.349476855846933	0.875355783849254	NS	0.567194015110356	0.327400122961574	NS	0.257895389868518	1.28001960628027	NS	0.17739696893462	1.81929708915892	NS	0.444	NS	0.718	NS	0.449
20	PLXNB2	1	Mutation	UCEC-1034.2.1.P.3.69.0.4.4.1	UCEC	1034	2	1	P	3	69	0	4	4	1	Protective	2	0	2	Ferroptosis	TMB	Overexpression	6	3	2	2	6	0	0	0	1	20	0.235362227599695	1.40815913623266	NS	0.419336802327836	0.65217312002613	NS	0.166594052720691	1.91332795009017	NS	0.0763960657700841	3.13995179327136	NS	0.0686	NS	0.0196	Protective	0.608
17	PLK2	1	Mutation	UCEC-1033.2.1.P.2.0.0.4.4.4	UCEC	1033	2	1	P	2	0	0	4	4	4	Meaningless	0	0	4	Apoptosis/Autophagy/Cellular senescence/Mitotic catastrophe	TMB	Underexpression	6	3	2	2	0	0	0	0	4	17	0.13945773249194	2.18393242551158	NS	0.288938934489106	1.12455882467502	NS	0.918524874565553	0.0104636611278832	NS	0.0847323341319773	2.97170830242641	NS	0.358	NS	0.956	NS	0.759
32	PLA2R1	1	Mutation	UCEC-1030.2.1.P.2.0.71.1.4.4	UCEC	1030	2	1	P	2	0	71	1	4	4	Meaningless	0	0	4	Apoptosis/Autophagy/Cellular senescence/Pyroptosis	TMB	Underexpression	6	3	2	2	0	8	7	0	4	32	0.0191819769148973	5.48484898272811	WT	0.0487585669226391	3.88364587304357	WT	0.321099899660962	0.984461136424789	NS	0.0140105615838078	6.03681209200977	WT	0.582	NS	0.795	NS	0.405
24	PLA2G4A	1	Mutation	UCEC-1029.2.1.P.2.71.0.4.4.3	UCEC	1029	2	1	P	2	71	0	4	4	3	Protective	3	0	1	Apoptosis/Autophagy/Ferroptosis	TMB	Underexpression	6	3	2	2	8	0	0	0	3	24	0.315562035731148	1.00725216761474	NS	0.157319146052998	1.99980788045165	NS	0.388174323734022	0.744653305345643	NS	0.114410730777847	2.49221325838926	NS	0.00241	Protective	0.0274	Protective	0.0633
17	PKM	1	Mutation	UCEC-1028.2.1.P.3.0.0.4.4.4	UCEC	1028	2	1	P	3	0	0	4	4	4	Meaningless	0	0	4	Apoptosis/Autophagy/Ferroptosis/Pyroptosis	TMB	Overexpression	6	3	2	2	0	0	0	0	4	17	0.113613930438116	2.50321804828395	NS	0.182373896487672	1.77817247262472	NS	0.756257622248523	0.0963474838851498	NS	0.441253637388179	0.593020094678194	NS	0.729	NS	0.435	NS	0.835
19	PINK1	1	Mutation	UCEC-1027.2.1.P.2.0.0.4.4.6	UCEC	1027	2	1	P	2	0	0	4	4	6	Meaningless	0	0	4	Apoptosis/Autophagy/Cellular senescence/Ferroptosis/Pyroptosis/Mitoptosis	TMB	Underexpression	6	3	2	2	0	0	0	0	6	19	0.231920679308856	1.4290430341394	NS	0.323690933347133	0.973974552517081	NS	0.56050164155754	0.338836406158924	NS	0.153161007934225	2.04048299405788	NS	0.247	NS	0.485	NS	0.904
22	PIKFYVE	1	Mutation	UCEC-1026.2.1.P.2.0.0.1.4.2	UCEC	1026	2	1	P	2	0	0	1	4	2	Meaningless	0	0	4	Autophagy/Entosis	TMB	Underexpression	6	3	2	2	0	0	7	0	2	22	0.0638792966515241	3.43368817367249	NS	0.119200630781142	2.42779281215024	NS	0.52472806054663	0.404590388141922	NS	0.0701446841351792	3.27963132809558	NS	0.733	NS	0.602	NS	0.814
17	PIK3R3	1	Mutation	UCEC-1025.2.1.P.3.0.0.4.4.4	UCEC	1025	2	1	P	3	0	0	4	4	4	Meaningless	0	0	4	Anoikis/Apoptosis/Autophagy/Necroptosis	TMB	Overexpression	6	3	2	2	0	0	0	0	4	17	0.168508978804597	1.8961581197395	NS	0.24858965587429	1.33121233921593	NS	0.267022464535467	1.23197925816979	NS	0.101830281227574	2.67664149885221	NS	0.27	NS	0.0583	NS	0.855
22	PIK3CG	1	Mutation	UCEC-1024.2.1.P.2.0.0.2.3.4	UCEC	1024	2	1	P	2	0	0	2	3	4	Meaningless	0	0	4	Anoikis/Apoptosis/Autophagy/NETosis	TMB	Underexpression	6	3	2	2	0	0	4	1	4	22	0.119200932407594	2.4277888461469	NS	0.24773975258438	1.33600484480724	NS	0.289525690787694	1.12182561685045	NS	0.072244749089512	3.23126758234371	NS	0.911	NS	0.593	NS	0.581
15	PIK3CD	1	Mutation	UCEC-1023.2.2.P.2.0.0.4.4.3	UCEC	1023	2	2	P	2	0	0	4	4	3	Meaningless	0	0	4	Apoptosis/Autophagy/NETosis	MSI	Underexpression	6	2	2	2	0	0	0	0	3	15	0.768750544068772	0.0864416630579966	NS	0.867081666489546	0.0280115521259244	NS	0.328427961789887	0.955086426304803	NS	0.327256903171594	0.959722104970819	NS	0.768	NS	0.155	NS	0.157
24	PIAS4	1	Mutation	UCEC-1022.2.1.P.2.71.0.4.4.3	UCEC	1022	2	1	P	2	71	0	4	4	3	Protective	3	0	1	Apoptosis/Autophagy/Necrosis	TMB	Underexpression	6	3	2	2	8	0	0	0	3	24	0.162229099194204	1.95332408125301	NS	0.248643266168128	1.33091070991842	NS	0.40483518143286	0.693917204858494	NS	0.0941229120947824	2.80240696119387	NS	0.037	Protective	0.0209	Protective	0.459
20	PGRMC1	1	Mutation	UCEC-1021.2.1.P.1.0.0.2.4.4	UCEC	1021	2	1	P	1	0	0	2	4	4	Meaningless	0	0	4	Apoptosis/Autophagy/Cellular senescence/Ferroptosis	TMB	Unchanged	6	3	2	1	0	0	4	0	4	20	0.334131964847485	0.932817126568276	NS	0.424823069603008	0.636934429450689	NS	0.56050164155754	0.338836406158924	NS	0.234589164697003	1.41281792322052	NS	0.347	NS	0.526	NS	0.942
25	(BCOR + BIRC8 + LAMC1 + LOXL2 + MAP2 + NAA15 + SCARB1 + UPK1A)	8	Mutation	UCEC-102.2.2.P.1.0.69.1.4.1	UCEC	102	2	2	P	1	0	69	1	4	1	Meaningless	0	0	4	Apoptosis	MSI	Unchanged	6	2	2	1	0	6	7	0	1	25	0.125494221482024	2.3473743532961	NS	0.0435541900435005	4.07376126541835	WT	0.47408932180686	0.51242882635988	NS	0.0424482327168211	4.11724175684706	WT	0.906	NS	0.762	NS	0.94
23	PELI1	1	Mutation	UCEC-1018.2.1.P.2.0.0.1.4.3	UCEC	1018	2	1	P	2	0	0	1	4	3	Meaningless	0	0	4	Apoptosis/Necroptosis/Necrosis	TMB	Underexpression	6	3	2	2	0	0	7	0	3	23	0.259859233382101	1.26950675144076	NS	0.345491469978555	0.889947741036333	NS	0.40483518143286	0.693917204858494	NS	0.179132222935829	1.80480877488835	NS	0.823	NS	0.834	NS	0.685
19	PCK2	1	Mutation	UCEC-1012.2.1.P.3.0.7.4.4.3	UCEC	1012	2	1	P	3	0	7	4	4	3	Meaningless	0	0	4	Autophagy/Entosis/Necrosis	TMB	Overexpression	6	3	2	2	0	3	0	0	3	19	0.115950605065987	2.47118326997976	NS	0.184921419889159	1.75762186332068	NS	0.267022464535467	1.23197925816979	NS	0.0460106266778062	3.98120536752741	WT	0.328	NS	0.315	NS	0.676
22	PCDH20	1	Mutation	UCEC-1011.2.1.P.2.42.0.4.4.1	UCEC	1011	2	1	P	2	42	0	4	4	1	Risky	0	3	1	Ferroptosis	TMB	Underexpression	6	3	2	2	8	0	0	0	1	22	0.113560038315767	2.50396543437226	NS	0.232349810732793	1.42641862760193	NS	0.424890542921789	0.63674885160198	NS	0.0676268529059428	3.33970207232251	NS	0.0139	Risky	0.00811	Risky	0.0272
25	PARP1	1	Mutation	UCEC-1009.2.1.P.3.0.0.1.4.5	UCEC	1009	2	1	P	3	0	0	1	4	5	Meaningless	0	0	4	Apoptosis/Autophagy/Necroptosis/Parthanatos/Necrosis	TMB	Overexpression	6	3	2	2	0	0	7	0	5	25	0.109904026821486	2.55560080572698	NS	0.174742164411524	1.84178255614303	NS	0.604053967899176	0.268924757063928	NS	0.339041605425211	0.914051922188357	NS	0.304	NS	0.221	NS	0.924
20	PANX1	1	Mutation	UCEC-1006.2.1.P.1.0.0.2.4.4	UCEC	1006	2	1	P	1	0	0	2	4	4	Meaningless	0	0	4	Apoptosis/Autophagy/Ferroptosis/Necroptosis	TMB	Unchanged	6	3	2	1	0	0	4	0	4	20	0.168016055742991	1.90055637904773	NS	0.244932940101904	1.35197615238646	NS	0.347386880854248	0.88297962513726	NS	0.0914691692281964	2.84832535986997	NS	0.782	NS	0.424	NS	0.872
21	PAK2	1	Mutation	UCEC-1005.2.1.P.3.0.0.2.4.4	UCEC	1005	2	1	P	3	0	0	2	4	4	Meaningless	0	0	4	Apoptosis/Autophagy/Cellular senescence/Pyroptosis	TMB	Overexpression	6	3	2	2	0	0	4	0	4	21	0.14889967904419	2.0834870799297	NS	0.223589921267614	1.48118044990889	NS	0.388878029699763	0.742447353367218	NS	0.0618478511422302	3.48712652001768	NS	0.999	NS	0.974	NS	0.567
19	PADI4	1	Mutation	UCEC-1004.2.2.P.2.0.7.4.4.4	UCEC	1004	2	2	P	2	0	7	4	4	4	Meaningless	0	0	4	Apoptosis/Autophagy/NETosis/Necrosis	MSI	Underexpression	6	2	2	2	0	3	0	0	4	19	0.430257063752464	0.622129461757969	NS	0.207108764528907	1.59152236917078	NS	0.289622982777337	1.12137309651977	NS	0.0476341797270525	3.92284586415174	WT	0.947	NS	0.669	NS	0.602
18	OXSR1	1	Mutation	UCEC-1003.2.1.P.2.0.0.2.4.1	UCEC	1003	2	1	P	2	0	0	2	4	1	Meaningless	0	0	4	Oxeiptosis	TMB	Underexpression	6	3	2	2	0	0	4	0	1	18	0.195383388852157	1.67655089267481	NS	0.269921101536227	1.21714791684652	NS	0.275176122809002	1.19076092311978	NS	0.106630873583588	2.60345731726602	NS	0.81	NS	0.782	NS	0.772
23	ORAI3	1	Mutation	UCEC-1001.2.1.P.2.89.0.4.4.2	UCEC	1001	2	1	P	2	89	0	4	4	2	Protective	3	0	1	Apoptosis/Mitotic catastrophe	TMB	Underexpression	6	3	2	2	8	0	0	0	2	23	0.305701491229956	1.04915624508704	NS	0.392619751078957	0.730813121529393	NS	0.481201458074252	0.496139191172674	NS	0.190656966047565	1.71253369667082	NS	0.0467	Protective	0.0273	Protective	0.0132
27	OGT	1	Mutation	UCEC-1000.2.1.P.2.31.0.1.4.2	UCEC	1000	2	1	P	2	31	0	1	4	2	Risky	0	2	2	Autophagy/Cellular senescence	TMB	Underexpression	6	3	2	2	5	0	7	0	2	27	0.105122039268719	2.62606366351683	NS	0.170171583388152	1.88143109665742	NS	0.202544208819932	1.62393335225776	NS	0.176199073968771	1.82939455835328	NS	0.0315	Risky	0.00794	Risky	0.187
24	(ABCC8 + ADAMTS13 + ARFGEF2 + ARHGEF12 + ARHGEF2 + BMP10 + C1QTNF9B + CACNA1C + CDH11 + CYP2R1 + DDX39B + ERAP1 + FST + GPS2 + HIPK1 + `HLA-E` + IFNGR1 + IL1R1 + ITGA1 + KRT10 + LY96 + MC2R + NFATC4 + NLRP12 + NPNT + NR1D1 + NSMAF + NUB1 + OCSTAMP + PPM1B + RAG2 + SETD4 + SFPQ + SHBG + SLC27A1 + SLC38A4 + SLC9A8 + SLCO3A1 + SPATA2 + STEAP4 + SYNE3 + TANK + TLR1 + TRPC4AP)	44	Mutation	UCEC-10.2.1.P.2.0.4.1.4.1	UCEC	10	2	1	P	2	0	4	1	4	1	Meaningless	0	0	4	Necrosis	TMB	Underexpression	6	3	2	2	0	3	7	0	1	24	0.202918734408309	1.6212417195749	NS	0.126559585340471	2.33420503690456	NS	0.34398353422633	0.895528450762674	NS	0.0332734940450246	4.53165143009786	MT	0.824	NS	0.596	NS	0.275
21	(A1CF + ABCB5 + ABCC10 + ABCC2 + ABCG2 + ACIN1 + ACVR1C + ADAMTS5 + ADAMTS9 + ADARB1 + ADCYAP1R1 + AGK + AGTR2 + AHCYL1 + ALDH1L1 + AMFR + ANKHD1 + ANKRD49 + ANO6 + APBB1 + APBB2 + APLP2 + APOB + APOH + ARAP1 + ARHGAP31 + ARHGEF9 + ARID2 + ARID4B + ARNT + ATF7 + ATP2B1 + ATP2B4 + ATP8A1 + B3GAT1 + BANP + BAZ2B + BPTF + BRD2 + BRD8 + BRD9 + BRSK2 + BTG1 + CACNA1G + CACNA2D3 + CACUL1 + CAPN6 + CASP…	487	Mutation	UCEC-1.2.1.P.2.0.0.1.4.1	UCEC	1	2	1	P	2	0	0	1	4	1	Meaningless	0	0	4	Apoptosis	TMB	Underexpression	6	3	2	2	0	0	7	0	1	21	0.59595770372018	0.281135852133284	NS	0.76664567873891	0.088069659195817	NS	0.183759068990919	1.76695743563822	NS	0.116642996548822	2.46182756277935	NS	0.827	NS	0.549	NS	0.457
21	(ABCB4 + AIMP2 + ARHGAP31 + ARID2 + ARID4B + ATP2B4 + CAB39L + CACNA1G + CENPL + DHX58 + EIF5B + EP400 + EPHB3 + FAM83A + FLT4 + HERC2 + HIVEP1 + HOXB5 + HYOU1 + ING5 + MPHOSPH8 + NME9 + PKD1 + PLEKHA4 + PODXL + PPP1R10 + PRKRA + RAD54B + RNF128 + ROBO1 + RRP1B + RUVBL1 + SLC34A2 + SORBS2 + TCOF1 + TMBIM1 + TPPP + TRRAP + TUBG2 + WDR3 + YY1AP1 + ZKSCAN1)	42	Mutation	THYM-8.2.1.P.3.0.62.2.4.1	THYM	8	2	1	P	3	0	62	2	4	1	Meaningless	0	0	4	Apoptosis	TMB	Overexpression	6	3	2	2	0	3	4	0	1	21	0.0664742123091683	3.36800485669345	NS	0.00072993278608624	11.4114388230591	WT	NS	NS	NS	0.828381049589527	0.0469928727107345	NS	0.991	NS	0.173	NS	NS
23	EMILIN1	1	Mutation	THYM-732.2.1.P.3.0.35.3.4.1	THYM	732	2	1	P	3	0	35	3	4	1	Meaningless	0	0	4	Disulfidptosis	TMB	Overexpression	6	3	2	2	0	8	1	0	1	23	2.78111211837739e-09	35.3314048022288	MT	0	106.999999999999	MT	NS	NS	NS	0.00147898864330087	10.1046102986556	MT	0.762	NS	0.869	NS	NS
34	EEF1A1	1	Mutation	THYM-720.2.1.P.3.71.35.4.4.5	THYM	720	2	1	P	3	71	35	4	4	5	Protective	3	0	1	Anoikis/Apoptosis/Autophagy/Cellular senescence/Necrosis	TMB	Overexpression	6	3	2	2	8	8	0	0	5	34	2.78111211837739e-09	35.3314048022288	MT	0	106.999999999999	MT	NS	NS	NS	0.00147898864330087	10.1046102986556	MT	0.000865	Protective	0.00439	Protective	NS
18	(ARPC1A + NSUN5 + ZC3H13 + ZDHHC16)	4	Mutation	THYM-72.2.1.P.3.0.0.2.4.1	THYM	72	2	1	P	3	0	0	2	4	1	Meaningless	0	0	4	Ferroptosis	TMB	Overexpression	6	3	2	2	0	0	4	0	1	18	NS	NS	NS	NS	NS	NS	NS	NS	NS	NS	NS	NS	0.584	NS	0.145	NS	NS
29	DOCK2	1	Mutation	THYM-712.2.1.P.2.2.31.3.1.1	THYM	712	2	1	P	2	2	31	3	1	1	Protective	1	0	3	Apoptosis	TMB	Underexpression	6	3	2	2	2	5	1	7	1	29	0.00029731803089339	13.0872151698331	MT	4.94378104010096e-08	29.7387059328637	MT	NS	NS	NS	0.186249783181196	1.74703599647318	NS	0.0446	Protective	0.133	NS	NS
33	DMD	1	Mutation	THYM-710.2.1.P.3.1.35.3.1.2	THYM	710	2	1	P	3	1	35	3	1	2	Risky	0	1	3	Apoptosis/Necrosis	TMB	Overexpression	6	3	2	2	2	8	1	7	2	33	0.00107187245698936	10.6991072393993	MT	3.29705329704666e-09	34.9999999999999	MT	NS	NS	NS	0.000565279186274803	11.8869728480861	MT	0.0345	Risky	0.0602	NS	NS
25	CYLD	1	Mutation	THYM-696.2.1.P.1.0.35.3.4.4	THYM	696	2	1	P	1	0	35	3	4	4	Meaningless	0	0	4	Apoptosis/Autophagy/Ferroptosis/Necrosis	TMB	Unchanged	6	3	2	1	0	8	1	0	4	25	5.46207035156954e-09	34.0174256566968	MT	0	70.9866766767825	MT	NS	NS	NS	0.00526021270242549	7.7877340483473	MT	0.384	NS	0.269	NS	NS
31	CHEK1	1	Mutation	THYM-667.2.1.P.3.2.35.2.3.3	THYM	667	2	1	P	3	2	35	2	3	3	Protective	1	0	3	Apoptosis/Autophagy/Mitotic catastrophe	TMB	Overexpression	6	3	2	2	2	8	4	1	3	31	2.78111211837739e-09	35.3314048022288	MT	0	106.999999999999	MT	NS	NS	NS	0.00147898864330087	10.1046102986556	MT	0.0135	Protective	0.55	NS	NS
30	CD4	1	Mutation	THYM-651.2.1.P.3.2.35.2.3.2	THYM	651	2	1	P	3	2	35	2	3	2	Protective	1	0	3	Apoptosis/Autophagy	TMB	Overexpression	6	3	2	2	2	8	4	1	2	30	2.78111211837739e-09	35.3314048022288	MT	0	106.999999999999	MT	NS	NS	NS	0.00147898864330087	10.1046102986556	MT	0.024	Protective	0.0628	NS	NS
29	BTN3A1	1	Mutation	THYM-631.2.1.P.2.0.35.1.4.1	THYM	631	2	1	P	2	0	35	1	4	1	Meaningless	0	0	4	Autophagy	TMB	Underexpression	6	3	2	2	0	8	7	0	1	29	2.78111211837739e-09	35.3314048022288	MT	0	106.999999999999	MT	NS	NS	NS	0.00147898864330087	10.1046102986556	MT	0.198	NS	0.937	NS	NS
24	BRD4	1	Mutation	THYM-627.2.1.P.3.0.4.2.4.4	THYM	627	2	1	P	3	0	4	2	4	4	Meaningless	0	0	4	Apoptosis/Autophagy/Necroptosis/Pyroptosis	TMB	Overexpression	6	3	2	2	0	3	4	0	4	24	0.271962958930255	1.20681934309543	NS	0.0870690009715459	2.92774553623676	NS	NS	NS	NS	0.00590751473384932	7.57829940063533	MT	0.299	NS	0.0566	NS	NS
21	BRCA2	1	Mutation	THYM-625.2.1.P.3.0.31.4.4.3	THYM	625	2	1	P	3	0	31	4	4	3	Meaningless	0	0	4	Anoikis/Apoptosis/Cellular senescence	TMB	Overexpression	6	3	2	2	0	5	0	0	3	21	0.00260167163029323	9.06767845983963	MT	4.94378104010096e-08	29.7387059328637	MT	NS	NS	NS	0.186249783181196	1.74703599647318	NS	0.132	NS	0.287	NS	NS
35	BAG6	1	Mutation	THYM-613.2.1.P.3.9.35.1.3.1	THYM	613	2	1	P	3	9	35	1	3	1	Protective	2	0	2	Apoptosis	TMB	Overexpression	6	3	2	2	5	8	7	1	1	35	2.78111211837739e-09	35.3314048022288	MT	0	106.999999999999	MT	NS	NS	NS	0.00147898864330087	10.1046102986556	MT	0.00186	Protective	0.535	NS	NS
26	AXL	1	Mutation	THYM-609.2.1.P.3.0.35.3.4.4	THYM	609	2	1	P	3	0	35	3	4	4	Meaningless	0	0	4	Apoptosis/Efferocytosis/Necroptosis/Necrosis	TMB	Overexpression	6	3	2	2	0	8	1	0	4	26	2.78111211837739e-09	35.3314048022288	MT	0	106.999999999999	MT	NS	NS	NS	0.00147898864330087	10.1046102986556	MT	0.588	NS	0.159	NS	NS
24	ATOH1	1	Mutation	THYM-601.2.1.P.1.30.35.4.4.1	THYM	601	2	1	P	1	30	35	4	4	1	Risky	0	1	3	Apoptosis	TMB	Unchanged	6	3	2	1	3	8	0	0	1	24	2.78111211837739e-09	35.3314048022288	MT	0	106.999999999999	MT	NS	NS	NS	0.00147898864330087	10.1046102986556	MT	0.226	NS	0.0291	Risky	NS
28	(ABCA1 + ABCG1)	2	Mutation	THYM-6.2.1.P.3.0.71.2.4.3	THYM	6	2	1	P	3	0	71	2	4	3	Meaningless	0	0	4	Apoptosis/Autophagy/Efferocytosis	TMB	Overexpression	6	3	2	2	0	8	4	0	3	28	4.04354689443887e-05	16.8508381394835	WT	3.33510996597397e-13	53	WT	NS	NS	NS	0.0401988819432119	4.20947056147963	WT	0.812	NS	0.351	NS	NS
31	(ANO1 + HECW1 + LTBP2 + PCBP2)	4	Mutation	THYM-59.2.1.P.3.0.64.2.1.2	THYM	59	2	1	P	3	0	64	2	1	2	Meaningless	0	0	4	Apoptosis/Ferroptosis	TMB	Overexpression	6	3	2	2	0	5	4	7	2	31	4.04354689443887e-05	16.8508381394835	WT	3.33510996597397e-13	53	WT	NS	NS	NS	0.0772808121627582	3.12117978334787	NS	0.666	NS	0.996	NS	NS
21	(REPS2 + SEMA4A)	2	Mutation	THYM-531.2.1.P.2.1.0.2.3.1	THYM	531	2	1	P	2	1	0	2	3	1	Risky	0	1	3	Apoptosis	TMB	Underexpression	6	3	2	2	2	0	4	1	1	21	NS	NS	NS	NS	NS	NS	NS	NS	NS	NS	NS	NS	0.00418	Risky	0.401	NS	NS
18	(RAB35 + TET3)	2	Mutation	THYM-529.2.1.P.1.0.0.2.4.2	THYM	529	2	1	P	1	0	0	2	4	2	Meaningless	0	0	4	Apoptosis/Autophagy	TMB	Unchanged	6	3	2	1	0	0	4	0	2	18	NS	NS	NS	NS	NS	NS	NS	NS	NS	NS	NS	NS	0.73	NS	0.424	NS	NS
20	(MSH3 + NKIRAS2 + PIAS3 + TIMP3)	4	Mutation	THYM-508.2.1.P.3.0.0.2.3.2	THYM	508	2	1	P	3	0	0	2	3	2	Meaningless	0	0	4	Apoptosis/Necrosis	TMB	Overexpression	6	3	2	2	0	0	4	1	2	20	NS	NS	NS	NS	NS	NS	NS	NS	NS	NS	NS	NS	0.8	NS	0.413	NS	NS
23	(MSH2 + ZKSCAN4)	2	Mutation	THYM-507.2.1.P.3.64.0.2.4.1	THYM	507	2	1	P	3	64	0	2	4	1	Protective	2	0	2	Apoptosis	TMB	Overexpression	6	3	2	2	5	0	4	0	1	23	NS	NS	NS	NS	NS	NS	NS	NS	NS	NS	NS	NS	0.0328	Protective	0.0158	Protective	NS
27	(MLH1 + SETD2 + SIN3A)	3	Mutation	THYM-504.2.1.P.3.62.64.2.4.2	THYM	504	2	1	P	3	62	64	2	4	2	Protective	1	0	3	Apoptosis/Autophagy	TMB	Overexpression	6	3	2	2	3	5	4	0	2	27	0.022662752068761	5.19417175631626	WT	0.00133251411290203	10.2969341607538	WT	NS	NS	NS	0.375716344889526	0.784671108891357	NS	0.289	NS	0.0343	Protective	NS
32	(METTL17 + POLQ)	2	Mutation	THYM-494.2.1.P.3.2.71.1.3.1	THYM	494	2	1	P	3	2	71	1	3	1	Protective	1	0	3	Ferroptosis	TMB	Overexpression	6	3	2	2	2	8	7	1	1	32	5.39991349834956e-06	20.6899337539404	WT	0	106.999999999999	WT	NS	NS	NS	0.0401988819432119	4.20947056147963	WT	0.0157	Protective	0.328	NS	NS
14	(KCNK3 + P2RY2)	2	Mutation	THYM-478.2.1.P.1.0.0.3.4.1	THYM	478	2	1	P	1	0	0	3	4	1	Meaningless	0	0	4	Apoptosis	TMB	Unchanged	6	3	2	1	0	0	1	0	1	14	NS	NS	NS	NS	NS	NS	NS	NS	NS	NS	NS	NS	0.715	NS	0.794	NS	NS
22	(IL18 + TLR3)	2	Mutation	THYM-467.2.1.P.3.0.0.3.2.4	THYM	467	2	1	P	3	0	0	3	2	4	Meaningless	0	0	4	Apoptosis/Autophagy/Pyroptosis/Necrosis	TMB	Overexpression	6	3	2	2	0	0	1	4	4	22	NS	NS	NS	NS	NS	NS	NS	NS	NS	NS	NS	NS	0.0917	NS	0.964	NS	NS
27	(FZR1 + GPI)	2	Mutation	THYM-449.2.1.P.3.0.35.2.4.2	THYM	449	2	1	P	3	0	35	2	4	2	Meaningless	0	0	4	Apoptosis/Cellular senescence	TMB	Overexpression	6	3	2	2	0	8	4	0	2	27	6.50590692430342e-14	56.2122702649679	MT	0	122.923847536057	MT	NS	NS	NS	0.000130306108974798	14.6373526953598	MT	0.686	NS	0.843	NS	NS
24	(FLI1 + PRSS1)	2	Mutation	THYM-440.2.1.P.2.64.0.3.2.1	THYM	440	2	1	P	2	64	0	3	2	1	Protective	2	0	2	Apoptosis	TMB	Underexpression	6	3	2	2	5	0	1	4	1	24	NS	NS	NS	NS	NS	NS	NS	NS	NS	NS	NS	NS	0.000789	Protective	0.0121	Protective	NS
17	(EP300 + KLF15)	2	Mutation	THYM-422.2.1.P.3.0.0.3.4.3	THYM	422	2	1	P	3	0	0	3	4	3	Meaningless	0	0	4	Apoptosis/Autophagy/Ferroptosis	TMB	Overexpression	6	3	2	2	0	0	1	0	3	17	NS	NS	NS	NS	NS	NS	NS	NS	NS	NS	NS	NS	0.583	NS	0.159	NS	NS
33	(ADAMTS13 + CELSR1 + STX6)	3	Mutation	THYM-30.2.1.P.3.0.64.1.1.1	THYM	30	2	1	P	3	0	64	1	1	1	Meaningless	0	0	4	Necrosis	TMB	Overexpression	6	3	2	2	0	5	7	7	1	33	0.00260167163029323	9.06767845983963	WT	4.94378104010096e-08	29.7387059328637	WT	NS	NS	NS	0.283491441648334	1.15027570836566	NS	0.521	NS	0.837	NS	NS
20	(ACBD5 + EIF4G3 + FAT4 + HERC1 + MYO10 + TNKS2 + USP13 + WASF3)	8	Mutation	THYM-21.2.1.P.3.0.64.3.4.1	THYM	21	2	1	P	3	0	64	3	4	1	Meaningless	0	0	4	Autophagy	TMB	Overexpression	6	3	2	2	0	5	1	0	1	20	0.00029731803089339	13.0872151698331	WT	4.94378104010096e-08	29.7387059328637	WT	NS	NS	NS	0.186249783181196	1.74703599647318	NS	0.673	NS	0.164	NS	NS
32	(CTSL + NOD1 + NOS3)	3	Mutation	THYM-163.2.1.P.3.0.67.3.1.3	THYM	163	2	1	P	3	0	67	3	1	3	Meaningless	0	0	4	Apoptosis/Autophagy/Necrosis	TMB	Overexpression	6	3	2	2	0	8	1	7	3	32	0.0160383680287548	5.79866274143193	WT	4.2401326251551e-05	16.7607511816519	WT	NS	NS	NS	0.00659590155077294	7.37984061336613	MT	0.402	NS	0.763	NS	NS
27	(CLOCK + CUL4A + DCN + ENG + HUWE1 + IDO2 + KLK6 + MUL1 + NIPBL + PRKDC + RELN + SLC16A1 + TRIM65)	13	Mutation	THYM-153.2.1.P.3.0.67.2.4.2	THYM	153	2	1	P	3	0	67	2	4	2	Meaningless	0	0	4	Apoptosis/Autophagy	TMB	Overexpression	6	3	2	2	0	8	4	0	2	27	0.0328674615207646	4.55266967561656	WT	0.000169936594703546	14.1373427342411	WT	NS	NS	NS	0.0439344186952445	4.05908040975715	MT	0.27	NS	0.167	NS	NS
32	WDR41	1	Mutation	THYM-1513.2.1.P.3.1.35.2.2.1	THYM	1513	2	1	P	3	1	35	2	2	1	Risky	0	1	3	Autophagy	TMB	Overexpression	6	3	2	2	2	8	4	4	1	32	2.78111211837739e-09	35.3314048022288	MT	0	106.999999999999	MT	NS	NS	NS	0.00147898864330087	10.1046102986556	MT	0.0388	Risky	0.718	NS	NS
33	TRPM4	1	Mutation	THYM-1484.2.1.P.3.30.35.3.1.1	THYM	1484	2	1	P	3	30	35	3	1	1	Risky	0	1	3	Ferroptosis	TMB	Overexpression	6	3	2	2	3	8	1	7	1	33	2.78111211837739e-09	35.3314048022288	MT	0	106.999999999999	MT	NS	NS	NS	0.00147898864330087	10.1046102986556	MT	0.0951	NS	0.0288	Risky	NS
38	TP53	1	Mutation	THYM-1465.2.1.P.3.0.35.2.3.12	THYM	1465	2	1	P	3	0	35	2	3	12	Meaningless	0	0	4	Anoikis/Apoptosis/Autophagy/Cellular senescence/Entosis/Ferroptosis/Mitochondrial permeability transition/Mitotic catastrophe/Necroptosis/Pyroptosis/Necrosis/Autosis	TMB	Overexpression	6	3	2	2	0	8	4	1	12	38	0.0424940201738389	4.11541810802957	MT	0.00255348093914998	9.1018714710566	MT	NS	NS	NS	5.63732862612909e-08	29.4842386120446	MT	0.33	NS	0.0547	NS	NS
31	TET1	1	Mutation	THYM-1441.2.1.P.3.71.35.4.4.2	THYM	1441	2	1	P	3	71	35	4	4	2	Protective	3	0	1	Apoptosis/Autophagy	TMB	Overexpression	6	3	2	2	8	8	0	0	2	31	2.78111211837739e-09	35.3314048022288	MT	0	106.999999999999	MT	NS	NS	NS	0.00147898864330087	10.1046102986556	MT	5e-04	Protective	0.00924	Protective	NS
26	SREBF1	1	Mutation	THYM-1430.2.1.P.3.0.35.4.4.5	THYM	1430	2	1	P	3	0	35	4	4	5	Meaningless	0	0	4	Apoptosis/Autophagy/Ferroptosis/Pyroptosis/Necrosis	TMB	Overexpression	6	3	2	2	0	8	0	0	5	26	2.78111211837739e-09	35.3314048022288	MT	0	106.999999999999	MT	NS	NS	NS	0.00147898864330087	10.1046102986556	MT	0.485	NS	0.909	NS	NS
29	SON	1	Mutation	THYM-1425.2.1.P.3.62.35.2.4.1	THYM	1425	2	1	P	3	62	35	2	4	1	Protective	1	0	3	Autophagy	TMB	Overexpression	6	3	2	2	3	8	4	0	1	29	2.78111211837739e-09	35.3314048022288	MT	0	106.999999999999	MT	NS	NS	NS	0.00147898864330087	10.1046102986556	MT	0.208	NS	0.0108	Protective	NS
24	SND1	1	Mutation	THYM-1414.2.1.P.3.0.35.4.4.3	THYM	1414	2	1	P	3	0	35	4	4	3	Meaningless	0	0	4	Apoptosis/Cellular senescence/Ferroptosis	TMB	Overexpression	6	3	2	2	0	8	0	0	3	24	2.78111211837739e-09	35.3314048022288	MT	0	106.999999999999	MT	NS	NS	NS	0.00147898864330087	10.1046102986556	MT	0.154	NS	0.654	NS	NS
32	SLC29A1	1	Mutation	THYM-1402.2.1.P.3.2.35.1.3.1	THYM	1402	2	1	P	3	2	35	1	3	1	Protective	1	0	3	Autophagy	TMB	Overexpression	6	3	2	2	2	8	7	1	1	32	4.04354689443887e-05	16.8508381394835	MT	3.33510996597397e-13	53	MT	NS	NS	NS	0.0401988819432119	4.20947056147963	MT	0.0076	Protective	0.518	NS	NS
27	SDHB	1	Mutation	THYM-1385.2.1.P.3.0.35.2.4.2	THYM	1385	2	1	P	3	0	35	2	4	2	Meaningless	0	0	4	Apoptosis/Pyroptosis	TMB	Overexpression	6	3	2	2	0	8	4	0	2	27	2.78111211837739e-09	35.3314048022288	MT	0	106.999999999999	MT	NS	NS	NS	0.00147898864330087	10.1046102986556	MT	0.504	NS	0.712	NS	NS
25	SAFB	1	Mutation	THYM-1379.2.1.P.3.7.35.4.4.1	THYM	1379	2	1	P	3	7	35	4	4	1	Protective	1	0	3	Apoptosis	TMB	Overexpression	6	3	2	2	3	8	0	0	1	25	2.78111211837739e-09	35.3314048022288	MT	0	106.999999999999	MT	NS	NS	NS	0.00147898864330087	10.1046102986556	MT	0.0852	NS	0.0975	NS	NS
21	(CENPH + FANCI + KIF4A + MUS81 + NUF2)	5	Mutation	THYM-136.2.1.P.3.2.0.2.3.1	THYM	136	2	1	P	3	2	0	2	3	1	Protective	1	0	3	Apoptosis	TMB	Overexpression	6	3	2	2	2	0	4	1	1	21	NS	NS	NS	NS	NS	NS	NS	NS	NS	NS	NS	NS	0.0114	Protective	0.577	NS	NS
28	RAD51C	1	Mutation	THYM-1358.2.1.P.3.2.35.2.4.1	THYM	1358	2	1	P	3	2	35	2	4	1	Protective	1	0	3	Cellular senescence	TMB	Overexpression	6	3	2	2	2	8	4	0	1	28	2.78111211837739e-09	35.3314048022288	MT	0	106.999999999999	MT	NS	NS	NS	0.00147898864330087	10.1046102986556	MT	0.0385	Protective	0.275	NS	NS
28	PPP2R2A	1	Mutation	THYM-1331.2.1.P.3.0.35.2.4.3	THYM	1331	2	1	P	3	0	35	2	4	3	Meaningless	0	0	4	Apoptosis/Autophagy/Cellular senescence	TMB	Overexpression	6	3	2	2	0	8	4	0	3	28	2.78111211837739e-09	35.3314048022288	MT	0	106.999999999999	MT	NS	NS	NS	0.00147898864330087	10.1046102986556	MT	0.916	NS	0.468	NS	NS
29	PPM1B	1	Mutation	THYM-1327.2.1.P.3.62.35.2.4.1	THYM	1327	2	1	P	3	62	35	2	4	1	Protective	1	0	3	Necrosis	TMB	Overexpression	6	3	2	2	3	8	4	0	1	29	2.78111211837739e-09	35.3314048022288	MT	0	106.999999999999	MT	NS	NS	NS	0.00147898864330087	10.1046102986556	MT	0.326	NS	0.0207	Protective	NS
32	POU2F3	1	Mutation	THYM-1326.2.1.P.3.1.35.3.1.1	THYM	1326	2	1	P	3	1	35	3	1	1	Risky	0	1	3	Apoptosis	TMB	Overexpression	6	3	2	2	2	8	1	7	1	32	2.78111211837739e-09	35.3314048022288	MT	0	106.999999999999	MT	NS	NS	NS	0.00147898864330087	10.1046102986556	MT	0.0457	Risky	0.182	NS	NS
28	PLAUR	1	Mutation	THYM-1319.2.1.P.2.4.35.4.4.4	THYM	1319	2	1	P	2	4	35	4	4	4	Risky	0	1	3	Anoikis/Apoptosis/Efferocytosis/Necrosis	TMB	Underexpression	6	3	2	2	3	8	0	0	4	28	2.78111211837739e-09	35.3314048022288	MT	0	106.999999999999	MT	NS	NS	NS	0.00147898864330087	10.1046102986556	MT	0.27	NS	0.26	NS	NS
25	PELP1	1	Mutation	THYM-1303.2.1.P.3.7.35.4.4.1	THYM	1303	2	1	P	3	7	35	4	4	1	Protective	1	0	3	Autophagy	TMB	Overexpression	6	3	2	2	3	8	0	0	1	25	2.78111211837739e-09	35.3314048022288	MT	0	106.999999999999	MT	NS	NS	NS	0.00147898864330087	10.1046102986556	MT	0.197	NS	0.641	NS	NS
38	PCK2	1	Mutation	THYM-1297.2.1.P.3.0.35.1.1.3	THYM	1297	2	1	P	3	0	35	1	1	3	Meaningless	0	0	4	Autophagy/Entosis/Necrosis	TMB	Overexpression	6	3	2	2	0	8	7	7	3	38	2.78111211837739e-09	35.3314048022288	MT	0	106.999999999999	MT	NS	NS	NS	0.00147898864330087	10.1046102986556	MT	0.0807	NS	0.356	NS	NS
30	PARP4	1	Mutation	THYM-1293.2.1.P.2.0.35.1.4.2	THYM	1293	2	1	P	2	0	35	1	4	2	Meaningless	0	0	4	Apoptosis/Necrosis	TMB	Underexpression	6	3	2	2	0	8	7	0	2	30	2.78111211837739e-09	35.3314048022288	MT	0	106.999999999999	MT	NS	NS	NS	0.00147898864330087	10.1046102986556	MT	0.848	NS	0.312	NS	NS
20	NR0B1	1	Mutation	THYM-1278.2.1.P.2.0.31.4.4.2	THYM	1278	2	1	P	2	0	31	4	4	2	Meaningless	0	0	4	Apoptosis/Autophagy	TMB	Underexpression	6	3	2	2	0	5	0	0	2	20	4.04354689443887e-05	16.8508381394835	MT	3.33510996597397e-13	53	MT	NS	NS	NS	0.0772808121627582	3.12117978334787	NS	0.179	NS	0.192	NS	NS
24	NLRP7	1	Mutation	THYM-1276.2.1.P.2.0.35.4.4.3	THYM	1276	2	1	P	2	0	35	4	4	3	Meaningless	0	0	4	Apoptosis/Pyroptosis/Necrosis	TMB	Underexpression	6	3	2	2	0	8	0	0	3	24	2.78111211837739e-09	35.3314048022288	MT	0	106.999999999999	MT	NS	NS	NS	0.00147898864330087	10.1046102986556	MT	0.233	NS	0.87	NS	NS
29	NLK	1	Mutation	THYM-1273.2.1.P.3.62.35.2.4.1	THYM	1273	2	1	P	3	62	35	2	4	1	Protective	1	0	3	Apoptosis	TMB	Overexpression	6	3	2	2	3	8	4	0	1	29	2.78111211837739e-09	35.3314048022288	MT	0	106.999999999999	MT	NS	NS	NS	0.00147898864330087	10.1046102986556	MT	0.0613	NS	0.019	Protective	NS
34	MTOR	1	Mutation	THYM-1254.2.1.P.3.0.35.2.4.9	THYM	1254	2	1	P	3	0	35	2	4	9	Meaningless	0	0	4	Anoikis/Apoptosis/Autophagy/Cellular senescence/Entosis/Ferroptosis/Mitotic catastrophe/Necroptosis/Necrosis	TMB	Overexpression	6	3	2	2	0	8	4	0	9	34	4.04354689443887e-05	16.8508381394835	MT	3.33510996597397e-13	53	MT	NS	NS	NS	4.54829527374301e-08	29.9003550911767	MT	0.593	NS	0.243	NS	NS
23	MORC3	1	Mutation	THYM-1250.2.1.P.3.0.35.3.4.1	THYM	1250	2	1	P	3	0	35	3	4	1	Meaningless	0	0	4	Cellular senescence	TMB	Overexpression	6	3	2	2	0	8	1	0	1	23	2.78111211837739e-09	35.3314048022288	MT	0	106.999999999999	MT	NS	NS	NS	0.00147898864330087	10.1046102986556	MT	0.967	NS	0.193	NS	NS
22	MORC2	1	Mutation	THYM-1249.2.1.P.3.30.31.4.4.1	THYM	1249	2	1	P	3	30	31	4	4	1	Risky	0	1	3	Autophagy	TMB	Overexpression	6	3	2	2	3	5	0	0	1	22	0.00260167163029323	9.06767845983963	MT	4.94378104010096e-08	29.7387059328637	MT	NS	NS	NS	0.283491441648334	1.15027570836566	NS	0.264	NS	0.00745	Risky	NS
28	MERTK	1	Mutation	THYM-1219.2.1.P.3.0.31.3.2.5	THYM	1219	2	1	P	3	0	31	3	2	5	Meaningless	0	0	4	Apoptosis/Efferocytosis/Ferroptosis/Necroptosis/Necrosis	TMB	Overexpression	6	3	2	2	0	5	1	4	5	28	4.04354689443887e-05	16.8508381394835	MT	3.33510996597397e-13	53	MT	NS	NS	NS	0.050865102185131	3.81270962664379	NS	0.284	NS	0.529	NS	NS
31	MEGF6	1	Mutation	THYM-1218.2.1.P.3.71.35.3.4.1	THYM	1218	2	1	P	3	71	35	3	4	1	Protective	3	0	1	Apoptosis	TMB	Overexpression	6	3	2	2	8	8	1	0	1	31	2.78111211837739e-09	35.3314048022288	MT	0	106.999999999999	MT	NS	NS	NS	0.00147898864330087	10.1046102986556	MT	0.0252	Protective	0.0111	Protective	NS
31	MCM3AP	1	Mutation	THYM-1211.2.1.P.3.62.35.2.4.3	THYM	1211	2	1	P	3	62	35	2	4	3	Protective	1	0	3	Apoptosis/Cellular senescence/Necrosis	TMB	Overexpression	6	3	2	2	3	8	4	0	3	31	2.78111211837739e-09	35.3314048022288	MT	0	106.999999999999	MT	NS	NS	NS	0.00147898864330087	10.1046102986556	MT	0.068	NS	0.0487	Protective	NS
30	KLK1	1	Mutation	THYM-1166.2.1.P.2.2.35.2.4.3	THYM	1166	2	1	P	2	2	35	2	4	3	Protective	1	0	3	Apoptosis/Autophagy/Necrosis	TMB	Underexpression	6	3	2	2	2	8	4	0	3	30	2.78111211837739e-09	35.3314048022288	MT	0	106.999999999999	MT	NS	NS	NS	0.00147898864330087	10.1046102986556	MT	0.0114	Protective	0.557	NS	NS
31	ITGB3	1	Mutation	THYM-1154.2.1.P.2.0.35.1.4.3	THYM	1154	2	1	P	2	0	35	1	4	3	Meaningless	0	0	4	Apoptosis/Autophagy/Necrosis	TMB	Underexpression	6	3	2	2	0	8	7	0	3	31	2.78111211837739e-09	35.3314048022288	MT	0	106.999999999999	MT	NS	NS	NS	0.00147898864330087	10.1046102986556	MT	0.668	NS	0.922	NS	NS
35	IL17RA	1	Mutation	THYM-1135.2.1.P.2.71.35.2.4.2	THYM	1135	2	1	P	2	71	35	2	4	2	Protective	3	0	1	Apoptosis/Immunogenic cell death	TMB	Underexpression	6	3	2	2	8	8	4	0	2	35	2.78111211837739e-09	35.3314048022288	MT	0	106.999999999999	MT	NS	NS	NS	0.00147898864330087	10.1046102986556	MT	0.00586	Protective	0.00355	Protective	NS
26	HMCN1	1	Mutation	THYM-1108.2.1.P.3.0.35.2.4.1	THYM	1108	2	1	P	3	0	35	2	4	1	Meaningless	0	0	4	Anoikis	TMB	Overexpression	6	3	2	2	0	8	4	0	1	26	2.78111211837739e-09	35.3314048022288	MT	0	106.999999999999	MT	NS	NS	NS	0.00147898864330087	10.1046102986556	MT	0.457	NS	0.53	NS	NS
15	GTF2I	1	Mutation	THYM-1092.2.3.N.3.0.0.2.4.1	THYM	1092	2	3	N	3	0	0	2	4	1	Meaningless	0	0	4	Apoptosis	TSM	Overexpression	6	1	1	2	0	0	4	0	1	15	0.248111175672743	1.33390796088957	NS	0.0712421073947557	3.25416744631639	NS	NS	NS	NS	0.0739672034605061	3.19271205922116	NS	0.65	NS	0.323	NS	NS
30	GLRX2	1	Mutation	THYM-1084.2.1.P.3.35.35.4.4.1	THYM	1084	2	1	P	3	35	35	4	4	1	Risky	0	3	1	Apoptosis	TMB	Overexpression	6	3	2	2	8	8	0	0	1	30	2.78111211837739e-09	35.3314048022288	MT	0	106.999999999999	MT	NS	NS	NS	0.00147898864330087	10.1046102986556	MT	0.00183	Risky	0.00566	Risky	NS
30	GIGYF1	1	Mutation	THYM-1079.2.1.P.3.7.35.2.4.2	THYM	1079	2	1	P	3	7	35	2	4	2	Protective	1	0	3	Apoptosis/Autophagy	TMB	Overexpression	6	3	2	2	3	8	4	0	2	30	2.78111211837739e-09	35.3314048022288	MT	0	106.999999999999	MT	NS	NS	NS	0.00147898864330087	10.1046102986556	MT	0.655	NS	0.11	NS	NS
27	FOXA2	1	Mutation	THYM-1060.2.1.P.2.4.35.4.4.3	THYM	1060	2	1	P	2	4	35	4	4	3	Risky	0	1	3	Apoptosis/Autophagy/Ferroptosis	TMB	Underexpression	6	3	2	2	3	8	0	0	3	27	2.78111211837739e-09	35.3314048022288	MT	0	106.999999999999	MT	NS	NS	NS	0.00147898864330087	10.1046102986556	MT	0.777	NS	0.535	NS	NS
28	FLG	1	Mutation	THYM-1052.2.1.P.1.62.35.2.4.1	THYM	1052	2	1	P	1	62	35	2	4	1	Protective	1	0	3	Apoptosis	TMB	Unchanged	6	3	2	1	3	8	4	0	1	28	2.78111211837739e-09	35.3314048022288	MT	0	106.999999999999	MT	NS	NS	NS	0.00147898864330087	10.1046102986556	MT	0.2	NS	0.0334	Protective	NS
31	ERBB2	1	Mutation	THYM-1032.2.1.P.3.0.35.2.4.6	THYM	1032	2	1	P	3	0	35	2	4	6	Meaningless	0	0	4	Anoikis/Apoptosis/Autophagy/Cellular senescence/Ferroptosis/Necrosis	TMB	Overexpression	6	3	2	2	0	8	4	0	6	31	2.78111211837739e-09	35.3314048022288	MT	0	106.999999999999	MT	NS	NS	NS	0.00147898864330087	10.1046102986556	MT	0.445	NS	0.124	NS	NS
22	(ABCC2 + ALPL + CMTM5 + LPCAT1 + NCR1 + SEMA4D + STAT5B + TGM4)	8	Mutation	THYM-10.2.1.P.2.0.71.4.4.1	THYM	10	2	1	P	2	0	71	4	4	1	Meaningless	0	0	4	Apoptosis	TMB	Underexpression	6	3	2	2	0	8	0	0	1	22	0.0235201251276431	5.12967545729919	WT	1.79203229504488e-05	18.3984549549319	WT	NS	NS	NS	0.00949981723396409	6.72636178643708	WT	0.803	NS	0.898	NS	NS
23	(ARID2 + BICC1 + CHD1 + CREBZF + DTNA + ENOX2 + MBD1 + NFAT5 + PARP10 + POLB + SPDYA + YES1)	12	Mutation	THCA-90.2.1.P.2.0.1.1.4.1	THCA	90	2	1	P	2	0	1	1	4	1	Meaningless	0	0	4	Apoptosis	TMB	Underexpression	6	3	2	2	0	2	7	0	1	23	8.86658978315191e-05	15.3639066571011	MT	0.824387539708404	0.0492419991550126	NS	0.688641603258498	0.16055984518886	NS	0.436545104599583	0.605347107048012	NS	0.109	NS	0.34	NS	0.517
22	CDC7	1	Mutation	THCA-845.2.1.P.2.0.0.1.4.2	THCA	845	2	1	P	2	0	0	1	4	2	Meaningless	0	0	4	Apoptosis/Mitotic catastrophe	TMB	Underexpression	6	3	2	2	0	0	7	0	2	22	0.778502344551884	0.0791135271985941	NS	0.868868008147338	0.0272568625591497	NS	0.755446665823254	0.0970108401318247	NS	0.676160177564192	0.174480481579115	NS	0.711	NS	0.92	NS	0.229
23	BECN1	1	Mutation	THCA-806.2.2.P.3.0.0.2.3.6	THCA	806	2	2	P	3	0	0	2	3	6	Meaningless	0	0	4	Apoptosis/Autophagy/Cellular senescence/Ferroptosis/Necroptosis/Autosis	MSI	Overexpression	6	2	2	2	0	0	4	1	6	23	0.876913044699763	0.0239889445680476	NS	0.921972609500846	0.00959405129033745	NS	NS	NS	NS	0.713164131862835	0.135137038564125	NS	0.781	NS	0.519	NS	0.2
32	ATAD5	1	Mutation	THCA-792.2.1.P.2.14.31.1.4.1	THCA	792	2	1	P	2	14	31	1	4	1	Risky	0	2	2	Apoptosis	TMB	Underexpression	6	3	2	2	6	5	7	0	1	32	0.024583329883577	5.05300064855242	MT	4.22646418811734e-05	16.7668776623682	MT	0.755446665823254	0.0970108401318247	NS	0.249097991240666	1.32835547533748	NS	0.31	NS	0.256	NS	0.0149
24	(KLF6 + WNT4)	2	Mutation	THCA-655.2.1.P.2.0.1.1.4.2	THCA	655	2	1	P	2	0	1	1	4	2	Meaningless	0	0	4	Apoptosis/Autophagy	TMB	Underexpression	6	3	2	2	0	2	7	0	2	24	0.000962800025824717	10.89777188876	MT	1	0	NS	NS	NS	NS	0.67256445506743	0.178617020311267	NS	0.346	NS	0.713	NS	0.349
21	WNK2	1	Mutation	THCA-1902.2.2.P.2.30.0.2.4.2	THCA	1902	2	2	P	2	30	0	2	4	2	Risky	0	1	3	Apoptosis/Autophagy	MSI	Underexpression	6	2	2	2	3	0	4	0	2	21	0.781560001034248	0.0768878924393348	NS	0.85981554057687	0.0311907315346012	NS	0.0868063885752655	2.93262232264502	NS	0.383288361069296	0.760128342850193	NS	0.242	NS	0.0404	Risky	0.164
25	TRPS1	1	Mutation	THCA-1868.2.1.P.2.1.1.1.4.1	THCA	1868	2	1	P	2	1	1	1	4	1	Risky	0	1	3	Apoptosis	TMB	Underexpression	6	3	2	2	2	2	7	0	1	25	0.00137957658580012	10.2328990713996	MT	0.868868008147338	0.0272568625591497	NS	0.755446665823254	0.0970108401318247	NS	0.656123179139356	0.198267179731832	NS	0.00697	Risky	0.065	NS	0.498
27	TRPM2	1	Mutation	THCA-1866.2.1.P.1.64.0.2.2.2	THCA	1866	2	1	P	1	64	0	2	2	2	Protective	2	0	2	Apoptosis/Autophagy	TMB	Unchanged	6	3	2	1	5	0	4	4	2	27	1	0	NS	1	0	NS	NS	NS	NS	0.948824226300564	0.00411950379266358	NS	0.0444	Protective	0.0318	Protective	0.661
19	TMEM192	1	Mutation	THCA-1837.2.1.P.3.0.0.2.4.2	THCA	1837	2	1	P	3	0	0	2	4	2	Meaningless	0	0	4	Apoptosis/Autophagy	TMB	Overexpression	6	3	2	2	0	0	4	0	2	19	0.778502344551884	0.0791135271985941	NS	0.868868008147338	0.0272568625591497	NS	0.755446665823254	0.0970108401318247	NS	0.676160177564192	0.174480481579115	NS	0.17	NS	0.459	NS	0.705
21	SRC	1	Mutation	THCA-1796.2.1.P.2.0.0.2.4.4	THCA	1796	2	1	P	2	0	0	2	4	4	Meaningless	0	0	4	Anoikis/Apoptosis/Autophagy/Necroptosis	TMB	Underexpression	6	3	2	2	0	0	4	0	4	21	0.772666290018144	0.0834568782710645	NS	0.863766422389524	0.0294402679770435	NS	0.755446665823254	0.0970108401318247	NS	0.631525009355134	0.229998407436114	NS	0.988	NS	0.595	NS	0.851
24	SMPD4	1	Mutation	THCA-1774.2.1.P.2.31.0.2.4.2	THCA	1774	2	1	P	2	31	0	2	4	2	Risky	0	2	2	Apoptosis/Necrosis	TMB	Underexpression	6	3	2	2	5	0	4	0	2	24	1	0	NS	1	0	NS	NS	NS	NS	0.948824226300564	0.00411950379266358	NS	0.0421	Risky	0.0224	Risky	0.914
25	SLC7A11	1	Mutation	THCA-1771.2.2.P.2.1.0.1.4.4	THCA	1771	2	2	P	2	1	0	1	4	4	Risky	0	1	3	Apoptosis/Autophagy/Ferroptosis/Disulfidptosis	MSI	Underexpression	6	2	2	2	2	0	7	0	4	25	0.947567725953773	0.00432457198310179	NS	0.962811914963294	0.00217391304347821	NS	0.866817616629126	0.0281240060254656	NS	0.823155733339631	0.0499468793894705	NS	0.0432	Risky	0.0719	NS	0.618
22	SLC12A5	1	Mutation	THCA-1758.2.1.P.3.30.0.2.4.2	THCA	1758	2	1	P	3	30	0	2	4	2	Risky	0	1	3	Apoptosis/Ferroptosis	TMB	Overexpression	6	3	2	2	3	0	4	0	2	22	1	0	NS	1	0	NS	NS	NS	NS	0.948824226300564	0.00411950379266358	NS	0.226	NS	0.0267	Risky	0.532
16	SEC62	1	Mutation	THCA-1737.2.1.P.3.0.0.3.3.1	THCA	1737	2	1	P	3	0	0	3	3	1	Meaningless	0	0	4	Autophagy	TMB	Overexpression	6	3	2	2	0	0	1	1	1	16	0.778502344551884	0.0791135271985941	NS	0.868868008147338	0.0272568625591497	NS	0.755446665823254	0.0970108401318247	NS	0.676160177564192	0.174480481579115	NS	0.928	NS	0.975	NS	0.645
22	PTPRZ1	1	Mutation	THCA-1697.2.1.P.2.0.0.1.4.2	THCA	1697	2	1	P	2	0	0	1	4	2	Meaningless	0	0	4	Apoptosis/Necrosis	TMB	Underexpression	6	3	2	2	0	0	7	0	2	22	0.071340581213737	3.25190310082536	NS	0.833681249366398	0.0440926945147406	NS	0.645621083243658	0.211465620266018	NS	0.429755840943385	0.623483209825722	NS	0.817	NS	0.771	NS	0.525
18	PTPN22	1	Mutation	THCA-1695.2.1.P.2.0.0.3.3.3	THCA	1695	2	1	P	2	0	0	3	3	3	Meaningless	0	0	4	Apoptosis/Autophagy/Necrosis	TMB	Underexpression	6	3	2	2	0	0	1	1	3	18	1	0	NS	1	0	NS	NS	NS	NS	0.948824226300564	0.00411950379266358	NS	0.916	NS	0.162	NS	0.275
27	PPP2R5D	1	Mutation	THCA-1680.2.1.P.2.31.0.2.2.1	THCA	1680	2	1	P	2	31	0	2	2	1	Risky	0	2	2	Apoptosis	TMB	Underexpression	6	3	2	2	5	0	4	4	1	27	1	0	NS	1	0	NS	NS	NS	NS	0.948824226300564	0.00411950379266358	NS	0.0444	Risky	0.0439	Risky	0.969
23	PPP1R13L	1	Mutation	THCA-1677.2.1.P.3.0.0.2.2.2	THCA	1677	2	1	P	3	0	0	2	2	2	Meaningless	0	0	4	Apoptosis/Mitotic catastrophe	TMB	Overexpression	6	3	2	2	0	0	4	4	2	23	0.918216231972959	0.0105433675161954	NS	0.944073459813626	0.00492116539373056	NS	0.780986162558073	0.0773029750821281	NS	0.748143649630682	0.103097549691246	NS	0.978	NS	0.684	NS	0.944
28	POLQ	1	Mutation	THCA-1674.2.1.P.3.14.0.2.2.1	THCA	1674	2	1	P	3	14	0	2	2	1	Risky	0	2	2	Ferroptosis	TMB	Overexpression	6	3	2	2	6	0	4	4	1	28	0.778502344551884	0.0791135271985941	NS	0.868868008147338	0.0272568625591497	NS	0.755446665823254	0.0970108401318247	NS	0.676160177564192	0.174480481579115	NS	0.762	NS	0.805	NS	0.000227
25	PLCG1	1	Mutation	THCA-1668.2.2.P.2.0.0.1.2.2	THCA	1668	2	2	P	2	0	0	1	2	2	Meaningless	0	0	4	Apoptosis/Autophagy	MSI	Underexpression	6	2	2	2	0	0	7	4	2	25	0.876913044699763	0.0239889445680476	NS	0.921972609500846	0.00959405129033745	NS	NS	NS	NS	0.713164131862835	0.135137038564125	NS	0.222	NS	0.0717	NS	0.914
21	NPRL2	1	Mutation	THCA-1615.2.1.P.2.30.0.2.4.1	THCA	1615	2	1	P	2	30	0	2	4	1	Risky	0	1	3	Autophagy	TMB	Underexpression	6	3	2	2	3	0	4	0	1	21	1	0	NS	1	0	NS	NS	NS	NS	0.948824226300564	0.00411950379266358	NS	0.0787	NS	0.00177	Risky	0.237
19	NNT	1	Mutation	THCA-1607.2.1.P.2.0.0.2.4.2	THCA	1607	2	1	P	2	0	0	2	4	2	Meaningless	0	0	4	Anoikis/Apoptosis	TMB	Underexpression	6	3	2	2	0	0	4	0	2	19	1	0	NS	1	0	NS	NS	NS	NS	0.948824226300564	0.00411950379266358	NS	0.228	NS	0.325	NS	0.823
13	MEGF11	1	Mutation	THCA-1536.2.2.P.2.0.0.4.4.1	THCA	1536	2	2	P	2	0	0	4	4	1	Meaningless	0	0	4	Anoikis	MSI	Underexpression	6	2	2	2	0	0	0	0	1	13	0.876913044699763	0.0239889445680476	NS	0.921972609500846	0.00959405129033745	NS	NS	NS	NS	0.713164131862835	0.135137038564125	NS	0.435	NS	0.939	NS	0.778
26	LONP1	1	Mutation	THCA-1511.2.1.P.3.0.1.1.3.3	THCA	1511	2	1	P	3	0	1	1	3	3	Meaningless	0	0	4	Apoptosis/Autophagy/Ferroptosis	TMB	Overexpression	6	3	2	2	0	2	7	1	3	26	0.000962800025824717	10.89777188876	MT	NS	NS	NS	NS	NS	NS	0.676160177564192	0.174480481579115	NS	0.32	NS	0.146	NS	0.895
23	KRT18	1	Mutation	THCA-1490.2.1.P.3.0.1.3.2.3	THCA	1490	2	1	P	3	0	1	3	2	3	Meaningless	0	0	4	Apoptosis/Autophagy/Necrosis	TMB	Overexpression	6	3	2	2	0	2	1	4	3	23	0.000962800025824717	10.89777188876	MT	NS	NS	NS	NS	NS	NS	0.676160177564192	0.174480481579115	NS	0.722	NS	0.736	NS	0.652
12	GSTA2	1	Mutation	THCA-1394.2.2.P.1.0.0.4.4.1	THCA	1394	2	2	P	1	0	0	4	4	1	Meaningless	0	0	4	Apoptosis	MSI	Unchanged	6	2	2	1	0	0	0	0	1	12	0.876913044699763	0.0239889445680476	NS	0.921972609500846	0.00959405129033745	NS	NS	NS	NS	0.713164131862835	0.135137038564125	NS	0.338	NS	0.448	NS	0.546
19	GRIN2B	1	Mutation	THCA-1390.2.1.P.2.7.0.4.4.3	THCA	1390	2	1	P	2	7	0	4	4	3	Protective	1	0	3	Apoptosis/Autophagy/Necrosis	TMB	Underexpression	6	3	2	2	3	0	0	0	3	19	0.748172625592839	0.103072996338991	NS	0.837829318175573	0.0418901455327397	NS	0.601088516457969	0.273357285372127	NS	0.519572798476666	0.41474123482647	NS	0.57	NS	0.91	NS	0.128
26	GGCT	1	Mutation	THCA-1383.2.1.P.3.64.0.1.4.1	THCA	1383	2	1	P	3	64	0	1	4	1	Protective	2	0	2	Apoptosis	TMB	Overexpression	6	3	2	2	5	0	7	0	1	26	0.778502344551884	0.0791135271985941	NS	0.868868008147338	0.0272568625591497	NS	0.755446665823254	0.0970108401318247	NS	0.676160177564192	0.174480481579115	NS	0.0239	Protective	0.0481	Protective	0.832
22	FZR1	1	Mutation	THCA-1376.2.1.P.2.0.0.1.4.2	THCA	1376	2	1	P	2	0	0	1	4	2	Meaningless	0	0	4	Apoptosis/Cellular senescence	TMB	Underexpression	6	3	2	2	0	0	7	0	2	22	1	0	NS	1	0	NS	NS	NS	NS	0.948824226300564	0.00411950379266358	NS	0.208	NS	0.617	NS	0.512
20	FLG	1	Mutation	THCA-1366.2.2.P.2.0.0.1.4.1	THCA	1366	2	2	P	2	0	0	1	4	1	Meaningless	0	0	4	Apoptosis	MSI	Underexpression	6	2	2	2	0	0	7	0	1	20	0.925822933532521	0.00866788748660982	NS	0.947369994382493	0.00435729847494531	NS	0.80652187852721	0.0599835903343085	NS	0.748582451407639	0.102726067718601	NS	0.526	NS	0.704	NS	0.776
27	FHL2	1	Mutation	THCA-1365.2.1.P.2.31.0.1.4.2	THCA	1365	2	1	P	2	31	0	1	4	2	Risky	0	2	2	Apoptosis/Autophagy	TMB	Underexpression	6	3	2	2	5	0	7	0	2	27	0.778502344551884	0.0791135271985941	NS	0.868868008147338	0.0272568625591497	NS	0.755446665823254	0.0970108401318247	NS	0.676160177564192	0.174480481579115	NS	0.00247	Risky	0.00797	Risky	0.271
25	EZR	1	Mutation	THCA-1347.2.1.P.3.0.1.1.4.3	THCA	1347	2	1	P	3	0	1	1	4	3	Meaningless	0	0	4	Apoptosis/Autophagy/Pyroptosis	TMB	Overexpression	6	3	2	2	0	2	7	0	3	25	0.000962800025824717	10.89777188876	MT	NS	NS	NS	NS	NS	NS	0.676160177564192	0.174480481579115	NS	0.76	NS	0.454	NS	0.358
21	(BRD7 + CTCF + ERBB3 + `HLA-DPB1` + PARP14 + RCC1 + WASL)	7	Mutation	THCA-122.2.1.P.3.0.11.2.4.1	THCA	122	2	1	P	3	0	11	2	4	1	Meaningless	0	0	4	Apoptosis	TMB	Overexpression	6	3	2	2	0	3	4	0	1	21	0.0522793684362068	3.76680613119653	NS	0.84762907138679	0.0369194828433935	NS	0.0422434378602073	4.12542383010475	MT	0.404663806836951	0.694423619910289	NS	0.544	NS	0.484	NS	0.269
23	(BCL2L14 + KPNA1)	2	Mutation	THCA-113.2.1.P.1.0.1.2.2.1	THCA	113	2	1	P	1	0	1	2	2	1	Meaningless	0	0	4	Apoptosis	TMB	Unchanged	6	3	2	1	0	2	4	4	1	23	0.000962800025824717	10.89777188876	MT	1	0	NS	NS	NS	NS	0.67256445506743	0.178617020311267	NS	0.92	NS	0.951	NS	0.187
30	(PRSS50 + SFTPD)	2	Mutation	STAD-999.2.1.P.2.43.0.1.4.1	STAD	999	2	1	P	2	43	0	1	4	1	Risky	0	3	1	Apoptosis	TMB	Underexpression	6	3	2	2	9	0	7	0	1	30	0.500343137992653	0.454208526974985	NS	0.75285598017643	0.0991467497686998	NS	0.625121694535965	0.238734401583415	NS	0.30923485894812	1.03394089400116	NS	0.15	NS	0.00053	Risky	0.00734
23	(PMEPA1 + UNC13D)	2	Mutation	STAD-995.2.1.P.3.43.0.4.4.1	STAD	995	2	1	P	3	43	0	4	4	1	Risky	0	3	1	Autophagy	TMB	Overexpression	6	3	2	2	9	0	0	0	1	23	0.977191587026485	0.000817388146119529	NS	0.990490899140367	0.000142042840102814	NS	0.357966039484628	0.845016288790547	NS	0.717028189770304	0.131357963898913	NS	0.199	NS	0.00285	Risky	0.00159
25	(PLD1 + RICTOR)	2	Mutation	STAD-994.2.1.P.3.4.7.2.4.2	STAD	994	2	1	P	3	4	7	2	4	2	Risky	0	1	3	Apoptosis/Autophagy	TMB	Overexpression	6	3	2	2	3	3	4	0	2	25	0.804194566347576	0.0614654406849241	NS	0.480539188815738	0.497639402071683	NS	0.272740458658611	1.2029119023039	NS	0.0276261840444455	4.85124506457709	WT	0.253	NS	0.0998	NS	0.141
24	(PLAG1 + SCGB1A1)	2	Mutation	STAD-992.2.1.P.1.44.0.4.4.1	STAD	992	2	1	P	1	44	0	4	4	1	Meaningful Risky	0	4	0	Apoptosis	TMB	Unchanged	6	3	2	1	11	0	0	0	1	24	0.278883234046382	1.1725239939436	NS	0.121477903699292	2.39816198894587	NS	0.42674399866508	0.631668385941036	NS	0.0988991586873718	2.72320649953967	NS	0.0433	Risky	0.00217	Risky	0.00093
32	(PEG3 + RING1)	2	Mutation	STAD-989.2.1.P.2.11.62.1.2.2	STAD	989	2	1	P	2	11	62	1	2	2	Risky	0	1	3	Apoptosis/Autophagy	TMB	Underexpression	6	3	2	2	3	3	7	4	2	32	0.0731183164818677	3.21159180485247	NS	0.0316639758709253	4.61659818806509	WT	0.343766210324515	0.896335470349449	NS	0.0788721184069718	3.08799125837703	NS	0.0954	NS	0.0722	NS	0.00268
15	(OGT + ULK3)	2	Mutation	STAD-983.2.1.P.2.0.0.4.4.2	STAD	983	2	1	P	2	0	0	4	4	2	Meaningless	0	0	4	Autophagy/Cellular senescence	TMB	Underexpression	6	3	2	2	0	0	0	0	2	15	0.824800037972906	0.0490071287174398	NS	0.608749970640609	0.261999232041237	NS	0.30793912656677	1.03949424389327	NS	0.860165717704107	0.0310334788881958	NS	0.166	NS	0.432	NS	0.418
21	(NOTCH2 + SPTBN2)	2	Mutation	STAD-980.2.1.P.3.34.0.4.4.2	STAD	980	2	1	P	3	34	0	4	4	2	Risky	0	2	2	Apoptosis/Ferroptosis	TMB	Overexpression	6	3	2	2	6	0	0	0	2	21	0.715752500440867	0.132598883841479	NS	0.834219058131583	0.0438038053585826	NS	0.302329172959784	1.06389205552456	NS	0.555762690238357	0.347094146934064	NS	0.14	NS	0.000553	Risky	0.479
31	(NOS1 + WNK3)	2	Mutation	STAD-979.2.2.P.2.44.0.1.4.1	STAD	979	2	2	P	2	44	0	1	4	1	Meaningful Risky	0	4	0	Apoptosis	MSI	Underexpression	6	2	2	2	11	0	7	0	1	31	0.204208264229384	1.61201872061148	NS	0.219176682066506	1.50975364329654	NS	0.948513500906979	0.00416975047689831	NS	0.129253233464752	2.30145064409635	NS	0.0103	Risky	0.0169	Risky	0.00555
14	(MSH3 + TRAF7)	2	Mutation	STAD-974.2.2.P.3.0.0.4.4.2	STAD	974	2	2	P	3	0	0	4	4	2	Meaningless	0	0	4	Apoptosis/Necrosis	MSI	Overexpression	6	2	2	2	0	0	0	0	2	14	0.886216371193802	0.0204757378457589	NS	0.840532316765235	0.0404865221519451	NS	0.87166967858845	0.0260945279388717	NS	0.884268794052476	0.0211876962320566	NS	0.913	NS	0.756	NS	0.563
26	(MFRP + ZBTB20)	2	Mutation	STAD-962.2.1.P.3.44.0.3.4.1	STAD	962	2	1	P	3	44	0	3	4	1	Meaningful Risky	0	4	0	Necrosis	TMB	Overexpression	6	3	2	2	11	0	1	0	1	26	0.72966099907283	0.119423126799398	NS	0.209848545885305	1.57247087110356	NS	0.915822222573182	0.0111719991736202	NS	0.377250672669883	0.779641930053022	NS	0.0474	Risky	0.0419	Risky	0.00197
30	(ALDH2 + CAPN2 + CASR + DDIT4 + DEPTOR + FLCN + HDAC6 + ITPR1 + MST1 + OSGIN1 + PLCD1 + PLCE1 + SIRT7 + TRIM67 + TRIM68 + TRPA1)	16	Mutation	STAD-96.2.1.P.2.0.71.1.4.2	STAD	96	2	1	P	2	0	71	1	4	2	Meaningless	0	0	4	Apoptosis/Autophagy	TMB	Underexpression	6	3	2	2	0	8	7	0	2	30	0.0322600108688631	4.58462599433462	WT	0.0173030460605146	5.66537209483003	WT	0.0696876806011615	3.29036143027839	NS	0.000338507130157928	12.8443093411782	WT	0.551	NS	0.25	NS	0.467
23	(MAPT + PRODH)	2	Mutation	STAD-957.2.1.P.2.0.0.1.4.3	STAD	957	2	1	P	2	0	0	1	4	3	Meaningless	0	0	4	Apoptosis/Autophagy/Cellular senescence	TMB	Underexpression	6	3	2	2	0	0	7	0	3	23	0.353980732479949	0.859135487079637	NS	0.543546240709385	0.36900662572703	NS	0.226050502413975	1.46554125844991	NS	0.215187885736901	1.53617608600978	NS	0.665	NS	0.0727	NS	0.405
21	(LPA + NHLRC1)	2	Mutation	STAD-950.2.1.P.3.34.0.3.4.1	STAD	950	2	1	P	3	34	0	3	4	1	Risky	0	2	2	Autophagy	TMB	Overexpression	6	3	2	2	6	0	1	0	1	21	0.971664956519659	0.00126168307096029	NS	0.625643699870906	0.238014692397869	NS	0.752680298909477	0.0992925168426446	NS	0.302728149800382	1.06213761784518	NS	0.066	NS	0.00586	Risky	0.711
32	(LEPR + SLC5A5)	2	Mutation	STAD-942.2.1.P.2.44.0.1.4.1	STAD	942	2	1	P	2	44	0	1	4	1	Meaningful Risky	0	4	0	Autophagy	TMB	Underexpression	6	3	2	2	11	0	7	0	1	32	0.302901090422813	1.06137806593202	NS	0.601375176591633	0.272926794936116	NS	0.30601204848358	1.04780980366767	NS	0.948423325557455	0.0041843897840871	NS	0.00435	Risky	0.00307	Risky	0.0389
20	(AKTIP + LAMA5)	2	Mutation	STAD-94.2.1.P.1.30.0.2.4.1	STAD	94	2	1	P	1	30	0	2	4	1	Risky	0	1	3	Apoptosis	TMB	Unchanged	6	3	2	1	3	0	4	0	1	20	0.428391191223558	0.627181107802528	NS	0.506334650184108	0.44163440626064	NS	0.364483327330283	0.822386516312707	NS	0.0509969322069259	3.80837405741025	NS	0.569	NS	0.013	Risky	0.29
20	(LAMB2 + LRIG1 + MPRIP + NUMA1 + PARP2 + PKD1 + SORBS2 + TGM3 + THOC1)	9	Mutation	STAD-937.2.2.P.2.0.0.1.4.1	STAD	937	2	2	P	2	0	0	1	4	1	Meaningless	0	0	4	Apoptosis	MSI	Underexpression	6	2	2	2	0	0	7	0	1	20	0.0722906462324505	3.23022748257389	NS	0.376147642704123	0.783254499215257	NS	0.993676581066281	6.28105910714722e-05	NS	0.369496414710619	0.80535737234193	NS	0.694	NS	0.265	NS	0.575
19	(KRT6A + STAT2)	2	Mutation	STAD-936.2.1.P.1.34.0.4.4.1	STAD	936	2	1	P	1	34	0	4	4	1	Risky	0	2	2	Pyroptosis	TMB	Unchanged	6	3	2	1	6	0	0	0	1	19	0.398163045121854	0.71386699345003	NS	0.861975843575051	0.0302271427979462	NS	0.069613228396276	3.29211664664996	NS	0.968179925438807	0.00159130197965306	NS	0.77	NS	0.0421	Risky	0.896
17	(KLK3 + NME5)	2	Mutation	STAD-934.2.1.P.2.11.0.4.4.1	STAD	934	2	1	P	2	11	0	4	4	1	Risky	0	1	3	Apoptosis	TMB	Underexpression	6	3	2	2	3	0	0	0	1	17	0.673936511653693	0.177031869607272	NS	0.949774371003103	0.00396775534306591	NS	0.60997668024331	0.260208890965788	NS	0.250079121990893	1.32286163371726	NS	0.0909	NS	0.453	NS	0.00219
17	(IRX1 + KDM3A)	2	Mutation	STAD-924.2.2.P.1.0.7.3.4.2	STAD	924	2	2	P	1	0	7	3	4	2	Meaningless	0	0	4	Anoikis/Apoptosis	MSI	Unchanged	6	2	2	1	0	3	1	0	2	17	0.177763557474271	1.81622270244744	NS	0.056191999615645	3.64635685674362	NS	0.111240693795246	2.53650615613243	NS	0.0139995246576206	6.03820330956168	WT	0.209	NS	0.395	NS	0.196
24	(AKT2 + ANXA2 + CCAR2 + LATS1 + PTK2 + SCRIB + SDCBP)	7	Mutation	STAD-92.2.1.P.3.0.71.4.4.3	STAD	92	2	1	P	3	0	71	4	4	3	Meaningless	0	0	4	Anoikis/Apoptosis/Autophagy	TMB	Overexpression	6	3	2	2	0	8	0	0	3	24	0.0294570854316522	4.74069986931357	WT	0.0118718567714972	6.32990662665355	WT	0.267109914330951	1.23152887440442	NS	0.00958250525301252	6.71090553086793	WT	0.648	NS	0.84	NS	0.172
29	(IGFBP1 + IL34 + TMEM119)	3	Mutation	STAD-917.2.1.P.3.44.7.3.4.1	STAD	917	2	1	P	3	44	7	3	4	1	Meaningful Risky	0	4	0	Apoptosis	TMB	Overexpression	6	3	2	2	11	3	1	0	1	29	0.32418119479429	0.972002796085194	NS	0.12307159926594	2.37778931045556	NS	0.518738485622111	0.416400750228693	NS	0.044105786357985	4.05250745137363	WT	0.000383	Risky	0.00509	Risky	0.0112
33	(HSPB8 + RELN + SLIT2 + TF + TRPC1)	5	Mutation	STAD-915.2.1.P.2.44.0.1.4.2	STAD	915	2	1	P	2	44	0	1	4	2	Meaningful Risky	0	4	0	Apoptosis/Autophagy	TMB	Underexpression	6	3	2	2	11	0	7	0	2	33	0.237571335916479	1.39494763723695	NS	0.214690606101089	1.53951100269767	NS	0.925291476159902	0.00879290427013799	NS	0.0980187113461702	2.73748845692054	NS	2.58e-05	Risky	4.4e-06	Risky	0.00199
16	(HNRNPM + TRPV4)	2	Mutation	STAD-910.2.1.P.3.0.0.4.4.3	STAD	910	2	1	P	3	0	0	4	4	3	Meaningless	0	0	4	Apoptosis/Ferroptosis/Necrosis	TMB	Overexpression	6	3	2	2	0	0	0	0	3	16	0.14952192432621	2.07712137053661	NS	0.304824017604553	1.05297018222928	NS	0.313862060993212	1.01435378690007	NS	0.254401122495498	1.29897179504058	NS	0.907	NS	0.617	NS	0.785
31	(HHIP + TSC22D3)	2	Mutation	STAD-902.2.2.P.2.44.0.1.4.1	STAD	902	2	2	P	2	44	0	1	4	1	Meaningful Risky	0	4	0	Apoptosis	MSI	Underexpression	6	2	2	2	11	0	7	0	1	31	0.410767767141003	0.676577441196298	NS	0.116019287366148	2.47025247098983	NS	0.547993339077592	0.360924320731126	NS	0.083156166968657	3.00210972251176	NS	0.00148	Risky	0.00211	Risky	0.0282
16	(HERC2 + KMT2C + SMARCA2)	3	Mutation	STAD-901.2.2.P.1.0.0.2.4.1	STAD	901	2	2	P	1	0	0	2	4	1	Meaningless	0	0	4	Apoptosis	MSI	Unchanged	6	2	2	1	0	0	4	0	1	16	0.315671200568599	1.00679784377098	NS	0.825743064124141	0.0484723952214542	NS	0.462706101635792	0.539340672495413	NS	0.803508746804879	0.0619057783749083	NS	0.638	NS	0.98	NS	0.566
29	(HDAC5 + OBSCN + PDZD2)	3	Mutation	STAD-900.2.1.P.2.35.0.1.4.1	STAD	900	2	1	P	2	35	0	1	4	1	Risky	0	3	1	Apoptosis	TMB	Underexpression	6	3	2	2	8	0	7	0	1	29	0.111645886404583	2.53076769332875	NS	0.284103713200572	1.14735410779276	NS	0.714057237523083	0.134258175330481	NS	0.0785243430880813	3.09518257702381	NS	0.0385	Risky	0.00057	Risky	0.169
20	(ABCB11 + NCSTN)	2	Mutation	STAD-9.2.1.P.3.34.0.4.4.1	STAD	9	2	1	P	3	34	0	4	4	1	Risky	0	2	2	Necrosis	TMB	Overexpression	6	3	2	2	6	0	0	0	1	20	0.716400866049725	0.131967364431417	NS	0.772937383187939	0.0832523405290802	NS	0.36001935157006	0.83782573986948	NS	0.199693690035311	1.64461321448033	NS	0.0607	NS	0.00319	Risky	0.107
18	(HBP1 + STAT6)	2	Mutation	STAD-897.2.1.P.1.0.0.2.4.2	STAD	897	2	1	P	1	0	0	2	4	2	Meaningless	0	0	4	Apoptosis/Cellular senescence	TMB	Unchanged	6	3	2	1	0	0	4	0	2	18	0.931642771206157	0.0073578920997277	NS	0.856323151076907	0.0327814917672405	NS	0.35234836821973	0.864981609303854	NS	0.689450367727321	0.159681015690837	NS	0.433	NS	0.432	NS	0.423
22	(GRB10 + GRIN2A + ITGA9)	3	Mutation	STAD-894.2.1.P.1.35.0.3.4.1	STAD	894	2	1	P	1	35	0	3	4	1	Risky	0	3	1	Apoptosis	TMB	Unchanged	6	3	2	1	8	0	1	0	1	22	0.157388118089102	1.99914352321047	NS	0.185593465388406	1.75225526326104	NS	0.383881363229685	0.758235244440987	NS	0.187858144677401	1.73433561908858	NS	0.00498	Risky	0.00898	Risky	0.1
18	(GNA15 + MFHAS1 + SMC4 + SNRK + USP25)	5	Mutation	STAD-887.2.1.P.3.0.0.2.4.1	STAD	887	2	1	P	3	0	0	2	4	1	Meaningless	0	0	4	Pyroptosis	TMB	Overexpression	6	3	2	2	0	0	4	0	1	18	0.953098464257078	0.00345935140907227	NS	0.955399491017573	0.00312789540229313	NS	0.249532056863067	1.32592165886538	NS	0.129854223813183	2.29424638999836	NS	0.94	NS	0.659	NS	0.593
27	(GKN1 + NNT + TPM1)	3	Mutation	STAD-886.2.1.P.2.0.9.1.4.2	STAD	886	2	1	P	2	0	9	1	4	2	Meaningless	0	0	4	Anoikis/Apoptosis	TMB	Underexpression	6	3	2	2	0	5	7	0	2	27	0.00831431961567863	6.96448852425835	WT	0.0542220184661539	3.7058508920416	NS	0.0793112349479748	3.0789598087451	NS	0.0364576129042915	4.37557102476067	WT	0.428	NS	0.293	NS	0.317
21	(GIGYF1 + MT2A)	2	Mutation	STAD-884.2.2.P.2.0.0.1.4.2	STAD	884	2	2	P	2	0	0	1	4	2	Meaningless	0	0	4	Apoptosis/Autophagy	MSI	Underexpression	6	2	2	2	0	0	7	0	2	21	0.806282983308977	0.0601348171393391	NS	0.641537639407034	0.216736802657172	NS	0.159532769996775	1.97864932416696	NS	0.947210830577697	0.00438373163613217	NS	0.843	NS	0.413	NS	0.167
29	(GALR2 + GJB6 + GPR132 + KDM5A + NCOA1 + PRAME + SALL4 + SLC34A2 + SOX30 + SPAG9 + SPECC1 + TIAM1 + ZNF280A)	13	Mutation	STAD-879.2.1.P.3.43.2.2.4.1	STAD	879	2	1	P	3	43	2	2	4	1	Risky	0	3	1	Apoptosis	TMB	Overexpression	6	3	2	2	9	2	4	0	1	29	0.0204300426042039	5.37476930525765	WT	0.063032678410213	3.45573568988032	NS	0.925088329370016	0.00884092983038234	NS	0.0874471798890101	2.92075055912382	NS	0.135	NS	7.39e-05	Risky	0.0405
24	(FOXM1 + NUP62)	2	Mutation	STAD-874.2.1.P.3.0.0.1.4.4	STAD	874	2	1	P	3	0	0	1	4	4	Meaningless	0	0	4	Apoptosis/Autophagy/Cellular senescence/Necrosis	TMB	Overexpression	6	3	2	2	0	0	7	0	4	24	0.457772989227721	0.55133435552296	NS	0.229998570616187	1.4408702276121	NS	0.766381404885302	0.0882752278509135	NS	0.353554838840377	0.860657219121107	NS	0.232	NS	0.818	NS	0.428
25	(FOXL2 + MUC16 + ONECUT2)	3	Mutation	STAD-872.2.1.P.3.44.0.4.4.1	STAD	872	2	1	P	3	44	0	4	4	1	Meaningful Risky	0	4	0	Apoptosis	TMB	Overexpression	6	3	2	2	11	0	0	0	1	25	0.0735642936831431	3.2016438558406	NS	0.507739508146178	0.438722887390586	NS	0.394524032916475	0.724952977415783	NS	0.556139524736869	0.346432607330369	NS	0.0246	Risky	1.63e-05	Risky	1.64e-05
32	(AKIP1 + CPT2 + DDRGK1 + TUBB4B)	4	Mutation	STAD-87.2.1.P.3.95.0.1.4.1	STAD	87	2	1	P	3	95	0	1	4	1	Meaningful Protective	4	0	0	Apoptosis	TMB	Overexpression	6	3	2	2	11	0	7	0	1	32	0.642727266014755	0.21519301494964	NS	0.731972620246781	0.11730809238884	NS	0.518636451702295	0.416604025988664	NS	0.281237450732904	1.16110036764726	NS	0.0187	Protective	0.0161	Protective	0.000632
17	(FOXC1 + KDM3B + OTUD5 + PAQR3)	4	Mutation	STAD-868.2.1.P.3.0.2.4.4.2	STAD	868	2	1	P	3	0	2	4	4	2	Meaningless	0	0	4	Autophagy/Ferroptosis	TMB	Overexpression	6	3	2	2	0	2	0	0	2	17	0.0130278175655191	6.16532853975672	WT	0.167305681519328	1.90692099014194	NS	0.663955561282286	0.188754144381976	NS	0.0925271805783588	2.82984688790803	NS	0.363	NS	0.87	NS	0.859
30	(FN1 + LRP1)	2	Mutation	STAD-866.2.1.P.3.31.7.3.2.4	STAD	866	2	1	P	3	31	7	3	2	4	Risky	0	2	2	Anoikis/Apoptosis/Autophagy/Necrosis	TMB	Overexpression	6	3	2	2	5	3	1	4	4	30	0.246622241032022	1.34233707202078	NS	0.0862886201252052	2.94228438958833	NS	0.220184725057596	1.50316689898431	NS	0.0147300554204504	5.94847121009648	WT	0.00254	Risky	0.00658	Risky	0.32
29	(FN1 + LRP1)	2	Mutation	STAD-865.2.2.P.3.31.7.3.2.4	STAD	865	2	2	P	3	31	7	3	2	4	Risky	0	2	2	Anoikis/Apoptosis/Autophagy/Necrosis	MSI	Overexpression	6	2	2	2	5	3	1	4	4	29	0.246622241032022	1.34233707202078	NS	0.0862886201252052	2.94228438958833	NS	0.220184725057596	1.50316689898431	NS	0.0147300554204504	5.94847121009648	WT	0.00254	Risky	0.00658	Risky	0.32
29	(FLNC + NR0B1)	2	Mutation	STAD-864.2.2.P.2.35.0.1.4.2	STAD	864	2	2	P	2	35	0	1	4	2	Risky	0	3	1	Apoptosis/Autophagy	MSI	Underexpression	6	2	2	2	8	0	7	0	2	29	0.229977550836358	1.4410002252421	NS	0.148766826399387	2.08485008664852	NS	0.351151470086615	0.869291702048997	NS	0.113564415611221	2.50390471462992	NS	0.00287	Risky	0.00281	Risky	0.0718
25	(FLII + PLD2)	2	Mutation	STAD-863.2.1.P.2.30.0.1.4.2	STAD	863	2	1	P	2	30	0	1	4	2	Risky	0	1	3	Apoptosis/Autophagy	TMB	Underexpression	6	3	2	2	3	0	7	0	2	25	0.696726363892955	0.151899851202499	NS	0.235425634637509	1.40777784191189	NS	0.367048791246446	0.813631428215466	NS	0.174571468844535	1.84324175257666	NS	0.341	NS	0.0151	Risky	0.694
16	(FHOD1 + PLA2G6 + SELENBP1)	3	Mutation	STAD-861.2.1.P.2.0.0.3.4.2	STAD	861	2	1	P	2	0	0	3	4	2	Meaningless	0	0	4	Apoptosis/Ferroptosis	TMB	Underexpression	6	3	2	2	0	0	1	0	2	16	0.999868416855316	2.71969625722749e-08	NS	0.722679577374294	0.125939733749949	NS	0.539433385512654	0.376590926444785	NS	0.905110901441642	0.0142104471476779	NS	0.228	NS	0.874	NS	0.339
27	(AK5 + FKBP5)	2	Mutation	STAD-86.2.1.P.2.1.7.1.4.2	STAD	86	2	1	P	2	1	7	1	4	2	Risky	0	1	3	Apoptosis/Autophagy	TMB	Underexpression	6	3	2	2	2	3	7	0	2	27	0.466059269653515	0.531303705860068	NS	0.32110644047552	0.984434523766736	NS	0.431492672959746	0.618802392044246	NS	0.0488892039549865	3.87915339993413	WT	0.0136	Risky	0.154	NS	0.193
25	(FER + ONECUT1)	2	Mutation	STAD-857.2.1.P.3.44.0.4.4.1	STAD	857	2	1	P	3	44	0	4	4	1	Meaningful Risky	0	4	0	Anoikis	TMB	Overexpression	6	3	2	2	11	0	0	0	1	25	0.153316214967645	2.03894234480233	NS	0.514213677137432	0.425483119340101	NS	0.827627316856865	0.0474131549795904	NS	0.182273836141156	1.77898643097623	NS	0.00793	Risky	0.000867	Risky	0.000311
27	(FBXO5 + HIRA)	2	Mutation	STAD-855.2.1.P.3.26.0.1.4.1	STAD	855	2	1	P	3	26	0	1	4	1	Protective	2	0	2	Cellular senescence	TMB	Overexpression	6	3	2	2	6	0	7	0	1	27	0.592656372162759	0.286214919128968	NS	0.98172765906274	0.000524546737576914	NS	0.549963122382917	0.357383237237275	NS	0.310324567473368	1.02929390204321	NS	0.0868	NS	0.149	NS	0.0196
22	(FAT4 + HMGCS2 + TRIM23)	3	Mutation	STAD-852.2.1.P.1.5.0.2.4.1	STAD	852	2	1	P	1	5	0	2	4	1	Risky	0	2	2	Autophagy	TMB	Unchanged	6	3	2	1	5	0	4	0	1	22	0.056207699214332	3.64589165638751	NS	0.0687981362577688	3.31146495465646	NS	0.68141212000038	0.168540569503069	NS	0.0522493476498701	3.7677668187799	NS	0.0112	Risky	0.0661	NS	0.32
28	(FAT1 + IKBKE)	2	Mutation	STAD-851.2.1.P.3.22.0.1.4.3	STAD	851	2	1	P	3	22	0	1	4	3	Protective	2	0	2	Apoptosis/Autophagy/Pyroptosis	TMB	Overexpression	6	3	2	2	5	0	7	0	3	28	0.43963670530638	0.597230410550024	NS	0.319733725213732	0.990035389213167	NS	0.462919673640341	0.538826009840584	NS	0.18561191979446	1.75210821462137	NS	0.00412	Protective	0.31	NS	0.0412
33	(FASLG + HSPA4 + IL18BP + PELI1)	4	Mutation	STAD-850.2.1.P.3.0.7.1.1.3	STAD	850	2	1	P	3	0	7	1	1	3	Meaningless	0	0	4	Apoptosis/Necroptosis/Necrosis	TMB	Overexpression	6	3	2	2	0	3	7	7	3	33	0.4072380587708	0.686849486669952	NS	0.165351265647562	1.92459252820552	NS	0.123626027120363	2.37077041583406	NS	0.0424397981763159	4.11757791805567	WT	0.706	NS	0.701	NS	0.584
21	(FAM13A + TBX2)	2	Mutation	STAD-848.2.1.P.2.0.0.1.4.1	STAD	848	2	1	P	2	0	0	1	4	1	Meaningless	0	0	4	Cellular senescence	TMB	Underexpression	6	3	2	2	0	0	7	0	1	21	0.78670040186011	0.0732231596602562	NS	0.420020007124495	0.650259247331907	NS	0.615580083500084	0.252128818963124	NS	0.307887704744193	1.03971525740716	NS	0.105	NS	0.104	NS	0.816
30	(EYA1 + PRUNE2 + ST8SIA1 + TGFB3)	4	Mutation	STAD-843.2.1.P.2.31.0.1.2.1	STAD	843	2	1	P	2	31	0	1	2	1	Risky	0	2	2	Apoptosis	TMB	Underexpression	6	3	2	2	5	0	7	4	1	30	0.470591950842047	0.520585688512732	NS	0.895835406115239	0.0171411012985508	NS	0.848562947054956	0.0364627893774832	NS	0.788645681859058	0.0718613546856001	NS	0.00257	Risky	0.0397	Risky	0.115
21	(EPHA2 + NEDD4 + PRMT5 + TRIM59 + USP14)	5	Mutation	STAD-839.2.1.P.3.0.0.2.4.4	STAD	839	2	1	P	3	0	0	2	4	4	Meaningless	0	0	4	Apoptosis/Autophagy/Ferroptosis/Pyroptosis	TMB	Overexpression	6	3	2	2	0	0	4	0	4	21	0.304557211076985	1.05413267431937	NS	0.61508868890223	0.252831015889673	NS	0.759763619800621	0.0935082654839288	NS	0.282435215817663	1.15533456704096	NS	0.771	NS	0.954	NS	0.314
24	(EPAS1 + MAGED1 + NOTCH3 + ROS1 + TET1)	5	Mutation	STAD-838.2.1.P.3.35.0.3.4.2	STAD	838	2	1	P	3	35	0	3	4	2	Risky	0	3	1	Apoptosis/Autophagy	TMB	Overexpression	6	3	2	2	8	0	1	0	2	24	0.458475577137946	0.549613704701128	NS	0.200767228023426	1.63678443458162	NS	0.290608061461264	1.11680222286581	NS	0.211898083259732	1.55841065143608	NS	0.000114	Risky	9.21e-05	Risky	0.25
15	(AJAP1 + EMILIN1)	2	Mutation	STAD-82.2.2.P.1.1.0.3.4.1	STAD	82	2	2	P	1	1	0	3	4	1	Risky	0	1	3	Disulfidptosis	MSI	Unchanged	6	2	2	1	2	0	1	0	1	15	0.964659046178643	0.00196318204163883	NS	0.88068193720413	0.0225314493991884	NS	0.396709454814513	0.718277644248195	NS	0.980193351482008	0.000616355235758157	NS	0.0405	Risky	0.0769	NS	0.0733
27	(AIMP2 + CDK8 + ECHS1 + GEMIN4)	4	Mutation	STAD-80.2.1.P.3.26.0.1.4.1	STAD	80	2	1	P	3	26	0	1	4	1	Protective	2	0	2	Apoptosis	TMB	Overexpression	6	3	2	2	6	0	7	0	1	27	0.709475974139815	0.138800927602409	NS	0.7547128018774	0.0976132877871285	NS	0.302170285429146	1.06459157058594	NS	0.585172835427446	0.297946211674223	NS	0.118	NS	0.071	NS	0.0262
19	(ABCB10 + ANO1 + CD276 + CREB1 + `ERVW-1` + FBXO31 + GABPB1 + HELLS + IGF2BP3 + ITGB8 + MCU + PCBP2 + PDIA4 + PDSS2 + PGAM1 + REST + SENP1 + SLC25A10 + STEAP1 + STEAP3 + UCHL3 + USP7)	22	Mutation	STAD-8.2.1.P.3.0.0.2.4.2	STAD	8	2	1	P	3	0	0	2	4	2	Meaningless	0	0	4	Apoptosis/Ferroptosis	TMB	Overexpression	6	3	2	2	0	0	4	0	2	19	0.88909900178093	0.0194447361567968	NS	0.829835542851901	0.0461873805369909	NS	0.705759130248074	0.142549880724798	NS	0.182254527269834	1.77914356194391	NS	0.776	NS	0.709	NS	0.467
20	(AHR + BMPR2 + CASP10 + CREBBP + CX3CR1 + EPHB2 + FOXP1 + GRIN2B + HDAC1 + HDAC9 + HPSE + HTT + IL2RA + IRS2 + ITGB2 + JAK2 + LILRB1 + LTBP1 + MMP9 + NOD1 + PIAS4 + PIK3R1 + PRPF8 + PSENEN + PTPN6 + RELB + RPS6KA3 + SLAMF1 + SPHK2 + SREBF2 + TNFRSF10B + TNFRSF12A + TRAF4 + XPO1)	34	Mutation	STAD-77.2.1.P.3.0.0.2.4.3	STAD	77	2	1	P	3	0	0	2	4	3	Meaningless	0	0	4	Apoptosis/Autophagy/Necrosis	TMB	Overexpression	6	3	2	2	0	0	4	0	3	20	0.367723694688951	0.811342306715637	NS	0.261954211233875	1.25839976223059	NS	0.675178857458678	0.175603743887983	NS	0.176092828240178	1.83029396087035	NS	0.818	NS	0.404	NS	0.928
36	(AGTR2 + ANGPTL7 + KCNMA1 + PSD)	4	Mutation	STAD-76.2.1.P.2.12.69.1.2.1	STAD	76	2	1	P	2	12	69	1	2	1	Risky	0	2	2	Apoptosis	TMB	Underexpression	6	3	2	2	5	6	7	4	1	36	0.054775387253181	3.68891042424387	NS	0.0146685725294018	5.95584474554967	WT	0.408393676752421	0.683472100498175	NS	0.0170461116114714	5.69161997148905	WT	0.012	Risky	0.0747	NS	0.00488
29	(AGK + CKAP2 + EHMT1 + IARS2 + MCM6 + NCL + ODF2 + RNF20 + SEMA3F + TDP1 + WDR62 + XRCC6)	12	Mutation	STAD-73.2.1.P.3.20.9.1.4.1	STAD	73	2	1	P	3	20	9	1	4	1	Protective	1	0	3	Apoptosis	TMB	Overexpression	6	3	2	2	3	5	7	0	1	29	0.0178387500739501	5.6119157321274	WT	0.0505020060008811	3.82471267309353	NS	0.127235821365361	2.32590965632245	NS	0.00168840365737943	9.86077065122827	WT	0.236	NS	0.302	NS	0.00268
29	(AGAP2 + DRD1 + ITGB6 + JAK3 + NTS + PLA2G10 + SERPINB10 + WNT10A)	8	Mutation	STAD-70.2.1.P.3.44.0.2.4.1	STAD	70	2	1	P	3	44	0	2	4	1	Meaningful Risky	0	4	0	Apoptosis	TMB	Overexpression	6	3	2	2	11	0	4	0	1	29	0.777087418301755	0.0801550377852302	NS	0.382246732171768	0.76346371093252	NS	0.766529052474012	0.0881603462187458	NS	0.198112407378996	1.65623519845988	NS	0.0142	Risky	0.00217	Risky	0.00196
29	(AFF3 + FST)	2	Mutation	STAD-67.2.1.P.2.35.0.1.4.1	STAD	67	2	1	P	2	35	0	1	4	1	Risky	0	3	1	Necrosis	TMB	Underexpression	6	3	2	2	8	0	7	0	1	29	0.573869469847426	0.316250910217592	NS	0.513863969310081	0.426190879745333	NS	0.867193630461368	0.0279639386804767	NS	0.313113066708622	1.01749867240944	NS	0.0172	Risky	0.00104	Risky	0.0839
14	(AEN + AGO2 + CTSC + DVL3 + HDAC4 + HUWE1 + IGF2R + LATS2 + MLXIPL + MUC2 + NACC1 + NUDT1 + PLAC8 + PLK3 + PPARD + PRKCI + RB1CC1 + SIN3A + SORL1 + STK38 + TET3)	21	Mutation	STAD-66.2.2.P.3.0.0.4.4.2	STAD	66	2	2	P	3	0	0	4	4	2	Meaningless	0	0	4	Apoptosis/Autophagy	MSI	Overexpression	6	2	2	2	0	0	0	0	2	14	0.291373775523879	1.11326285037334	NS	0.103686333257458	2.64790698461938	NS	0.32713659154207	0.960199609121003	NS	0.0788912115541226	3.08759743847496	NS	0.86	NS	0.855	NS	0.494
31	(AEBP1 + FHL3 + LAMC1 + RGS4 + SEMA6A + SOX7)	6	Mutation	STAD-65.2.1.P.3.35.71.3.4.1	STAD	65	2	1	P	3	35	71	3	4	1	Risky	0	3	1	Apoptosis	TMB	Overexpression	6	3	2	2	8	8	1	0	1	31	0.0383571675023915	4.28911318304461	WT	0.0260815908189079	4.95060162227594	WT	0.828495354485704	0.0469293072356325	NS	0.0477105145415515	3.92015382417151	WT	7.1e-05	Risky	0.00146	Risky	0.288
29	(ABCA1 + ABCG1)	2	Mutation	STAD-6.2.1.P.3.35.0.3.2.3	STAD	6	2	1	P	3	35	0	3	2	3	Risky	0	3	1	Apoptosis/Autophagy/Efferocytosis	TMB	Overexpression	6	3	2	2	8	0	1	4	3	29	0.235909780596728	1.40487055268466	NS	0.226831816814668	1.46061799545696	NS	0.23594012057028	1.40468860219307	NS	0.194361821285038	1.68424140702508	NS	0.00335	Risky	0.0116	Risky	0.103
22	(ADORA3 + NLRC4)	2	Mutation	STAD-56.2.1.P.3.1.0.3.2.2	STAD	56	2	1	P	3	1	0	3	2	2	Risky	0	1	3	Apoptosis/Pyroptosis	TMB	Overexpression	6	3	2	2	2	0	1	4	2	22	0.899285728326315	0.0160183703858799	NS	0.627446853047631	0.235538947829803	NS	0.582231312893993	0.302641249765688	NS	0.465822491529345	0.531868188584489	NS	0.023	Risky	0.183	NS	0.469
32	(ADORA2B + CASP5 + GSDMB + GZMB + IKZF1 + P2RX7 + STAT5A + TPM3 + YAF2)	9	Mutation	STAD-55.2.1.P.3.0.69.1.2.2	STAD	55	2	1	P	3	0	69	1	2	2	Meaningless	0	0	4	Apoptosis/Pyroptosis	TMB	Overexpression	6	3	2	2	0	6	7	4	2	32	0.0791065311005201	3.08316329842435	NS	0.0171294249196676	5.68306439696415	WT	0.798266440384103	0.0653269103397918	NS	0.0308587458619989	4.66080358403527	WT	0.647	NS	0.443	NS	0.282
28	(ADNP + AFF4 + APPL1 + CAMSAP2 + CHD6 + DEPDC5 + DGAT1 + DLG5 + DNAJB11 + HSPG2 + KLHL20 + LHX2 + MYCBP2 + MYO1C + PAN3 + PEX2 + PLEKHM1 + RUSC1 + TMED10)	19	Mutation	STAD-54.2.2.P.3.0.59.2.4.1	STAD	54	2	2	P	3	0	59	2	4	1	Meaningless	0	0	4	Autophagy	MSI	Overexpression	6	2	2	2	0	11	4	0	1	28	0.0390746855571893	4.25761757781033	WT	0.0124264548179761	6.24898420443345	MT	0.033347102190861	4.52786980600835	WT	0.000259467819898163	13.3424306264341	WT	0.708	NS	0.235	NS	0.861
18	(ADH5 + ADNP + AFF4 + AGBL2 + AKAP11 + AP2M1 + APPL1 + ASAP1 + ASF1A + ATG13 + ATG9A + ATP6AP2 + ATP6V1C1 + ATXN7 + BCAS3 + CAMSAP2 + CAPRIN1 + CDX1 + CHD1L + CHD6 + CMTM6 + CNOT4 + CRIP1 + DAPL1 + DCAF12 + DEPDC5 + DLG5 + DNAJC13 + DRAM2 + EIF4G1 + EIF4G3 + EPG5 + FBXL4 + FNDC3A + GLDC + GNAI3 + GRAMD1A + HM13 + HSPG2 + IL23R + IPMK + KIF5B + LAP3 + LHX2 + LRP6 + MORC2 + MYCBP2 + MYO10 + MYO1C +…	86	Mutation	STAD-53.2.1.P.3.0.0.2.4.1	STAD	53	2	1	P	3	0	0	2	4	1	Meaningless	0	0	4	Autophagy	TMB	Overexpression	6	3	2	2	0	0	4	0	1	18	0.622958631367576	0.241731069478031	NS	0.327605329761481	0.958340548716525	NS	0.884043314061095	0.0212709254025422	NS	0.243064288001418	1.36273358931031	NS	0.765	NS	0.351	NS	0.553
29	(ADARB1 + CACNA1H + LHCGR + LPAR1 + MSRB3 + NTN1 + PTPRD + TSPYL5)	8	Mutation	STAD-50.2.1.P.2.35.0.1.4.1	STAD	50	2	1	P	2	35	0	1	4	1	Risky	0	3	1	Apoptosis	TMB	Underexpression	6	3	2	2	8	0	7	0	1	29	0.582606256373163	0.302040136347474	NS	0.871266541266575	0.0262601772326532	NS	0.260696498631789	1.26505454289126	NS	0.717195660122799	0.131195548146108	NS	0.00059	Risky	0.00116	Risky	0.126
23	(ADAMTS7 + ARID5A + CELSR1)	3	Mutation	STAD-48.2.1.P.3.35.0.3.4.1	STAD	48	2	1	P	3	35	0	3	4	1	Risky	0	3	1	Necrosis	TMB	Overexpression	6	3	2	2	8	0	1	0	1	23	0.522268430486736	0.409411353218896	NS	0.493766558652895	0.468308087819698	NS	0.500075821927459	0.454775509642903	NS	0.105031605423603	2.62742988412134	NS	0.0228	Risky	0.00235	Risky	0.7
29	(ADAMTS5 + ADAMTS9 + ALPK2 + ANTXR1 + C5AR1 + CAST + CDH5 + COL4A1 + COL6A3 + GSTO1 + HOXD8 + IL3RA + LDLRAD3 + NT5E + PRKG1 + PRMT2 + PXDN + RGS1 + ROBO4)	19	Mutation	STAD-45.2.1.P.3.31.93.3.4.1	STAD	45	2	1	P	3	31	93	3	4	1	Risky	0	2	2	Apoptosis	TMB	Overexpression	6	3	2	2	5	9	1	0	1	29	0.100390239685375	2.69933296392201	NS	0.00698958562566399	7.27564329356356	WT	0.0438751721035195	4.0613591433771	WT	0.000327110471578629	12.9084018449221	WT	0.000248	Risky	0.0164	Risky	0.843
18	(ADAM28 + FOLR1)	2	Mutation	STAD-42.2.1.P.2.4.0.4.4.2	STAD	42	2	1	P	2	4	0	4	4	2	Risky	0	1	3	Apoptosis/Autophagy	TMB	Underexpression	6	3	2	2	3	0	0	0	2	18	0.253855448605748	1.30196037631764	NS	0.167387052063896	1.90619038082904	NS	0.19370828575325	1.68918616138268	NS	0.0708224805365163	3.26385425056899	NS	0.41	NS	0.11	NS	0.143
15	(ACO2 + HSF2 + KDM4B + NDRG1 + P2RY12 + PLCG1 + PLEKHO1 + SAMD4A + SERPINA4 + UNC5A + USP36)	11	Mutation	STAD-33.2.1.P.1.0.0.3.4.2	STAD	33	2	1	P	1	0	0	3	4	2	Meaningless	0	0	4	Apoptosis/Autophagy	TMB	Unchanged	6	3	2	1	0	0	1	0	2	15	0.116432685862516	2.46466281637119	NS	0.144116648683232	2.13344382721528	NS	0.294733309120969	1.09787325941726	NS	0.0523675850126306	3.76398650952537	NS	0.322	NS	0.0916	NS	0.843
26	(EGF + FOXC2 + RASSF8)	3	Mutation	STAD-329.2.1.P.3.44.0.3.4.1	STAD	329	2	1	P	3	44	0	3	4	1	Meaningful Risky	0	4	0	Apoptosis	TMB	Overexpression	6	3	2	2	11	0	1	0	1	26	0.950781509924692	0.0038100253668814	NS	0.429743201977195	0.623517377167014	NS	0.724354037672182	0.124359022218117	NS	0.563173552186816	0.334239096010621	NS	2.31e-05	Risky	8.72e-06	Risky	0.000326
19	(ACKR3 + CLEC14A + F8 + FLT4 + FRZB + HAS1 + MYCT1 + MYLK + TEK)	9	Mutation	STAD-32.2.1.P.1.31.0.3.4.1	STAD	32	2	1	P	1	31	0	3	4	1	Risky	0	2	2	Apoptosis	TMB	Unchanged	6	3	2	1	5	0	1	0	1	19	0.350114360984584	0.873042608297609	NS	0.668444699093252	0.183426793073506	NS	0.941432656291046	0.00539774114363477	NS	0.255268504902954	1.29423747069363	NS	0.0011	Risky	0.0288	Risky	0.367
25	(DVL1 + HERC1 + MYH11 + PTPRS + USP19)	5	Mutation	STAD-319.2.2.P.2.0.9.1.4.1	STAD	319	2	2	P	2	0	9	1	4	1	Meaningless	0	0	4	Autophagy	MSI	Underexpression	6	2	2	2	0	5	7	0	1	25	0.0210095927445418	5.32599643144351	WT	0.078891532567639	3.08759081804945	NS	0.0614450665583675	3.497944012663	NS	0.0117116221372138	6.3540108544583	WT	0.22	NS	0.103	NS	0.0955
19	(DUOX2 + EPHX2 + MADD + PACS2)	4	Mutation	STAD-318.2.1.P.1.0.0.2.3.2	STAD	318	2	1	P	1	0	0	2	3	2	Meaningless	0	0	4	Apoptosis/Necrosis	TMB	Unchanged	6	3	2	1	0	0	4	1	2	19	0.544688448901269	0.366919066803767	NS	0.178737882471185	1.80808700190149	NS	0.43589940160991	0.607053446176836	NS	0.110095140583507	2.55285509236316	NS	0.972	NS	0.55	NS	0.684
21	(DNMT1 + TLR3 + TRAF3 + VDR)	4	Mutation	STAD-316.2.1.P.3.0.0.2.4.4	STAD	316	2	1	P	3	0	0	2	4	4	Meaningless	0	0	4	Apoptosis/Autophagy/Pyroptosis/Necrosis	TMB	Overexpression	6	3	2	2	0	0	4	0	4	21	0.476018140871494	0.507971864498184	NS	0.304047791533935	1.05635590897391	NS	0.643368592436086	0.214363541440106	NS	0.680205194497504	0.169894940220889	NS	0.139	NS	0.214	NS	0.946
26	(DLX6 + F7 + KDM5B + NT5DC2 + ROBO1 + ROMO1 + SOS1)	7	Mutation	STAD-311.2.1.P.3.35.0.2.4.1	STAD	311	2	1	P	3	35	0	2	4	1	Risky	0	3	1	Apoptosis	TMB	Overexpression	6	3	2	2	8	0	4	0	1	26	0.221631485522341	1.49377619147043	NS	0.164842121801068	1.92923538583456	NS	0.416246493105833	0.660888362253495	NS	0.0804227187453201	3.05633823246077	NS	0.0114	Risky	0.000174	Risky	0.14
20	(DLG1 + IRF6)	2	Mutation	STAD-308.2.2.P.3.0.0.1.4.1	STAD	308	2	2	P	3	0	0	1	4	1	Meaningless	0	0	4	Anoikis	MSI	Overexpression	6	2	2	2	0	0	7	0	1	20	0.981220807439661	0.000554056318933374	NS	0.267895179735114	1.22749281890885	NS	0.680927528522012	0.169083600217602	NS	0.106032013393205	2.61238759745021	NS	0.313	NS	0.408	NS	0.393
21	(DKKL1 + SEMA3E)	2	Mutation	STAD-306.2.2.P.1.35.0.3.4.1	STAD	306	2	2	P	1	35	0	3	4	1	Risky	0	3	1	Apoptosis	MSI	Unchanged	6	2	2	1	8	0	1	0	1	21	0.946045533861562	0.00457970447457976	NS	0.925013734336706	0.00885859782809121	NS	0.0798381949358578	3.06819250131326	NS	0.881397801285505	0.0222598907315982	NS	0.00782	Risky	0.00293	Risky	0.299
22	(DIP2C + SUN1)	2	Mutation	STAD-303.2.1.P.1.0.9.2.4.1	STAD	303	2	1	P	1	0	9	2	4	1	Meaningless	0	0	4	Cellular senescence	TMB	Unchanged	6	3	2	1	0	5	4	0	1	22	0.0238043987748412	5.10882775599889	WT	0.171242528687246	1.87203204105144	NS	0.13050485999415	2.28648879545396	NS	0.0204647612522521	5.3718074249906	WT	0.164	NS	0.104	NS	0.271
27	(ACIN1 + ACTC1 + ADIPOR2 + ALDH3A1 + ALOX15B + APOH + ATP8A1 + AZGP1 + B3GAT1 + BLID + BNIPL + CA4 + CAB39L + CCNL2 + CCS + CHEK2P2 + CHRM3 + CSRNP1 + CTSE + CUL9 + CYP2C8 + DDX17 + DMTF1 + E4F1 + EPHB6 + FSHR + GATA2 + GC + GDF9 + GSN + HIP1R + IL22 + IL3 + ING3 + INPPL1 + ITGA7 + KANK1 + KCTD8 + KDM4C + LAMB2 + LHX3 + LRIG1 + MAN2C1 + MAP3K6 + MBD1 + MEGF6 + MEIS1 + MPRIP + MT1G + MTNR1B + NDUF…	76	Mutation	STAD-30.2.1.P.2.34.0.1.4.1	STAD	30	2	1	P	2	34	0	1	4	1	Risky	0	2	2	Apoptosis	TMB	Underexpression	6	3	2	2	6	0	7	0	1	27	0.763319234052251	0.0906762213619797	NS	0.207175233166536	1.59105664858573	NS	0.996066679656348	2.43020008537344e-05	NS	0.121867991662157	2.39314810541967	NS	0.0275	NS	0.00634	Risky	0.178
28	(A2M + VEGFC)	2	Mutation	STAD-3.2.1.P.3.35.0.3.2.2	STAD	3	2	1	P	3	35	0	3	2	2	Risky	0	3	1	Apoptosis/Necrosis	TMB	Overexpression	6	3	2	2	8	0	1	4	2	28	0.471685054639708	0.518025757727616	NS	0.644316967509325	0.213140502378199	NS	0.955318610223636	0.00313926214205757	NS	0.666056217213487	0.186249992331903	NS	0.00247	Risky	0.0151	Risky	0.19
16	ZNF71	1	Mutation	STAD-2983.2.2.P.1.0.7.3.4.1	STAD	2983	2	2	P	1	0	7	3	4	1	Meaningless	0	0	4	Necrosis	MSI	Unchanged	6	2	2	1	0	3	1	0	1	16	0.60402713082543	0.268964664809916	NS	0.143054271517457	2.14479363031188	NS	0.608337399615716	0.262603106498899	NS	0.0456564622147451	3.99422434714858	WT	0.104	NS	0.196	NS	0.568
15	ZMPSTE24	1	Mutation	STAD-2980.2.1.P.3.0.0.4.4.2	STAD	2980	2	1	P	3	0	0	4	4	2	Meaningless	0	0	4	Autophagy/Cellular senescence	TMB	Overexpression	6	3	2	2	0	0	0	0	2	15	0.274078241688906	1.19622123550569	NS	0.202395572419466	1.6250031939451	NS	0.385836492535268	0.752022997959021	NS	0.107781868651619	2.58644702097484	NS	0.739	NS	0.575	NS	0.406
18	ZKSCAN3	1	Mutation	STAD-2979.2.1.P.1.0.0.2.4.2	STAD	2979	2	1	P	1	0	0	2	4	2	Meaningless	0	0	4	Autophagy/Cellular senescence	TMB	Unchanged	6	3	2	1	0	0	4	0	2	18	0.763486673990198	0.0905440269616594	NS	0.922884284562772	0.00937046900278016	NS	0.344595408096032	0.893259989290256	NS	0.999479369209168	4.25774489886579e-07	NS	0.959	NS	0.321	NS	0.979
21	ZHX2	1	Mutation	STAD-2977.2.2.P.3.30.0.2.4.2	STAD	2977	2	2	P	3	30	0	2	4	2	Risky	0	1	3	Apoptosis/Autophagy	MSI	Overexpression	6	2	2	2	3	0	4	0	2	21	0.152855305291868	2.043522706288	NS	0.515390923571138	0.423106688818406	NS	0.173015019996518	1.85662335392874	NS	0.963831447825954	0.00205626820437439	NS	0.0939	NS	0.0406	Risky	0.791
26	ZEB1	1	Mutation	STAD-2972.2.1.P.3.35.0.3.4.4	STAD	2972	2	1	P	3	35	0	3	4	4	Risky	0	3	1	Anoikis/Apoptosis/Autophagy/Ferroptosis	TMB	Overexpression	6	3	2	2	8	0	1	0	4	26	0.859100470483093	0.0315131182761954	NS	0.660654395731843	0.192729652539141	NS	0.980281884285676	0.000610856396329641	NS	0.210553116118332	1.56761909403829	NS	0.00655	Risky	0.0372	Risky	0.0655
20	ZBTB20	1	Mutation	STAD-2969.2.2.P.3.14.0.3.4.1	STAD	2969	2	2	P	3	14	0	3	4	1	Risky	0	2	2	Necrosis	MSI	Overexpression	6	2	2	2	6	0	1	0	1	20	0.902458933973735	0.0150199002855362	NS	0.215775012529991	1.53225040848007	NS	0.800689740902013	0.0637332994675152	NS	0.446603783690417	0.579256788357704	NS	0.0671	NS	0.0736	NS	0.0103
26	WNT7A	1	Mutation	STAD-2954.2.1.P.3.44.0.4.4.2	STAD	2954	2	1	P	3	44	0	4	4	2	Meaningful Risky	0	4	0	Apoptosis/Cellular senescence	TMB	Overexpression	6	3	2	2	11	0	0	0	2	26	0.926414206045703	0.00852986109670418	NS	0.899156737075431	0.0160596486758023	NS	0.696578606859746	0.152055637632789	NS	0.590310621471992	0.28985943535691	NS	0.00719	Risky	0.00014	Risky	0.000212
21	WNT3A	1	Mutation	STAD-2953.2.1.P.3.14.0.4.4.2	STAD	2953	2	1	P	3	14	0	4	4	2	Risky	0	2	2	Apoptosis/Autophagy	TMB	Overexpression	6	3	2	2	6	0	0	0	2	21	0.859692214639135	0.0312462106000148	NS	0.9588131960495	0.00266699425613439	NS	0.158144665940583	1.99187790861893	NS	0.914467864969622	0.0115357861124725	NS	0.191	NS	0.273	NS	0.0322
21	WNK2	1	Mutation	STAD-2951.2.1.P.1.7.0.2.4.2	STAD	2951	2	1	P	1	7	0	2	4	2	Protective	1	0	3	Apoptosis/Autophagy	TMB	Unchanged	6	3	2	1	3	0	4	0	2	21	0.267897597583842	1.22748041459417	NS	0.397787310225697	0.715004858720226	NS	0.641895918121379	0.216271155397583	NS	0.436191701866373	0.606280533656738	NS	0.215	NS	0.266	NS	0.098
26	WASF3	1	Mutation	STAD-2950.2.1.P.2.31.0.1.4.1	STAD	2950	2	1	P	2	31	0	1	4	1	Risky	0	2	2	Autophagy	TMB	Underexpression	6	3	2	2	5	0	7	0	1	26	0.1827057847663	1.77547636933945	NS	0.645727735465636	0.211329000383705	NS	0.143054986924122	2.14478595545177	NS	0.362381352544358	0.829623734884179	NS	0.0286	Risky	0.0153	Risky	0.19
25	(DAB2 + FERMT2 + SLC2A3)	3	Mutation	STAD-295.2.1.P.3.31.0.3.2.2	STAD	295	2	1	P	3	31	0	3	2	2	Risky	0	2	2	Apoptosis/Autophagy	TMB	Overexpression	6	3	2	2	5	0	1	4	2	25	0.148571851022968	2.08685293583549	NS	0.536131657482218	0.382756549323273	NS	0.207462027607074	1.58904921125026	NS	0.151832243696524	2.05374569585928	NS	0.000167	Risky	0.00486	Risky	0.415
33	VWF	1	Mutation	STAD-2948.2.1.P.1.35.71.3.4.4	STAD	2948	2	1	P	1	35	71	3	4	4	Risky	0	3	1	Apoptosis/Autophagy/NETosis/Necrosis	TMB	Unchanged	6	3	2	1	8	8	1	0	4	33	0.0406569722185858	4.19025538074369	WT	0.0435116809795674	4.07541094019972	WT	0.0711061295453366	3.25729969336682	NS	0.0484018058635376	3.8959795521321	WT	0.00036	Risky	0.0074	Risky	0.945
26	VPS35	1	Mutation	STAD-2945.2.2.P.3.31.0.2.2.1	STAD	2945	2	2	P	3	31	0	2	2	1	Risky	0	2	2	Autophagy	MSI	Overexpression	6	2	2	2	5	0	4	4	1	26	0.950408206473579	0.00386811457835045	NS	0.713736740751165	0.13457318687852	NS	0.496907583212647	0.461534738684256	NS	0.371562673000503	0.798431721525147	NS	0.0234	Risky	0.0318	Risky	0.822
18	VHL	1	Mutation	STAD-2943.2.1.P.3.2.0.4.4.3	STAD	2943	2	1	P	3	2	0	4	4	3	Protective	1	0	3	Apoptosis/Autophagy/Necrosis	TMB	Overexpression	6	3	2	2	2	0	0	0	3	18	0.253236095220278	1.30536208438033	NS	0.36517411402885	0.820020698905484	NS	0.487020339182969	0.483102551300204	NS	0.279775841790542	1.16817842338457	NS	0.0482	Protective	0.39	NS	0.0921
24	UTP14A	1	Mutation	STAD-2938.2.1.P.3.69.0.2.4.1	STAD	2938	2	1	P	3	69	0	2	4	1	Protective	2	0	2	Apoptosis	TMB	Overexpression	6	3	2	2	6	0	4	0	1	24	0.841112749090525	0.0401883589137873	NS	0.490158755424341	0.476177757759639	NS	0.281451397609414	1.160068196113	NS	0.443789127201728	0.586465563450295	NS	0.17	NS	0.0272	Protective	0.0592
24	USP9X	1	Mutation	STAD-2937.2.1.P.3.20.0.2.3.3	STAD	2937	2	1	P	3	20	0	2	3	3	Protective	1	0	3	Anoikis/Apoptosis/Autophagy	TMB	Overexpression	6	3	2	2	3	0	4	1	3	24	0.407491239619324	0.686108344774769	NS	0.344079211746594	0.895173376280645	NS	0.114473164917154	2.49135453905372	NS	0.358329166628769	0.843740521120407	NS	0.657	NS	0.777	NS	0.00916
16	USP22	1	Mutation	STAD-2936.2.1.P.3.0.0.4.4.3	STAD	2936	2	1	P	3	0	0	4	4	3	Meaningless	0	0	4	Apoptosis/Autophagy/Necroptosis	TMB	Overexpression	6	3	2	2	0	0	0	0	3	16	0.477604529024656	0.504328126972856	NS	0.268236505985863	1.22574308937049	NS	0.386464989986512	0.750035504763297	NS	0.170605271240555	1.8776167131384	NS	0.478	NS	0.749	NS	0.538
22	USP11	1	Mutation	STAD-2932.2.1.P.3.34.0.3.4.2	STAD	2932	2	1	P	3	34	0	3	4	2	Risky	0	2	2	Autophagy/Ferroptosis	TMB	Overexpression	6	3	2	2	6	0	1	0	2	22	0.562834296965522	0.334820497377622	NS	0.429502302483832	0.624168899512613	NS	0.312502685415512	1.02006881996575	NS	0.144816729118429	2.12601595440112	NS	0.103	NS	0.0128	Risky	0.246
21	USP10	1	Mutation	STAD-2930.2.1.P.3.0.0.2.4.4	STAD	2930	2	1	P	3	0	0	2	4	4	Meaningless	0	0	4	Apoptosis/Autophagy/Ferroptosis/Paraptosis	TMB	Overexpression	6	3	2	2	0	0	4	0	4	21	0.924179367744319	0.00905743208659158	NS	0.873283098670523	0.0254369538746585	NS	0.829714294824148	0.0462542488102022	NS	0.69458691047954	0.154164554985177	NS	0.71	NS	0.835	NS	0.736
20	(CYP17A1 + RAB37)	2	Mutation	STAD-293.2.1.P.2.34.0.4.4.1	STAD	293	2	1	P	2	34	0	4	4	1	Risky	0	2	2	Autophagy	TMB	Underexpression	6	3	2	2	6	0	0	0	1	20	0.56806256460705	0.325935006551034	NS	0.398967392992576	0.711436342553823	NS	0.307976349611308	1.03933428731621	NS	0.385666295183725	0.752562004862598	NS	0.142	NS	0.0121	Risky	0.0554
14	UCP1	1	Mutation	STAD-2925.2.1.P.2.0.0.4.4.1	STAD	2925	2	1	P	2	0	0	4	4	1	Meaningless	0	0	4	Pyroptosis	TMB	Underexpression	6	3	2	2	0	0	0	0	1	14	0.177200933495532	1.82094414658726	NS	0.335217415659436	0.928636749200526	NS	0.317564019644823	0.998952852456486	NS	0.69922037066562	0.149284171077645	NS	0.917	NS	0.539	NS	0.993
32	UBQLN1	1	Mutation	STAD-2923.2.1.P.3.26.0.1.2.2	STAD	2923	2	1	P	3	26	0	1	2	2	Protective	2	0	2	Apoptosis/Autophagy	TMB	Overexpression	6	3	2	2	6	0	7	4	2	32	0.52873160534935	0.396828708375754	NS	0.275975747044214	1.18680118007926	NS	0.391376732008083	0.734660393216385	NS	0.175773282652799	1.83300278683087	NS	0.26	NS	0.0667	NS	0.0322
18	TYRO3	1	Mutation	STAD-2922.2.1.P.3.0.0.4.4.5	STAD	2922	2	1	P	3	0	0	4	4	5	Meaningless	0	0	4	Apoptosis/Efferocytosis/Ferroptosis/Necroptosis/Necrosis	TMB	Overexpression	6	3	2	2	0	0	0	0	5	18	0.969552638776821	0.00145690114265414	NS	0.729304393620759	0.119751288729336	NS	0.768964028841663	0.08627746623519	NS	0.853692047669238	0.0340069436358284	NS	0.401	NS	0.123	NS	0.44
20	TRPC5	1	Mutation	STAD-2904.2.1.P.1.14.0.4.4.2	STAD	2904	2	1	P	1	14	0	4	4	2	Risky	0	2	2	Apoptosis/Autophagy	TMB	Unchanged	6	3	2	1	6	0	0	0	2	20	0.581994243927297	0.303021723035167	NS	0.625762330905549	0.237851318720085	NS	0.395341153601034	0.722450871960745	NS	0.959985822979064	0.00251716677852778	NS	0.202	NS	0.0989	NS	0.00028
32	TRIM6	1	Mutation	STAD-2900.2.1.P.1.44.2.2.4.3	STAD	2900	2	1	P	1	44	2	2	4	3	Meaningful Risky	0	4	0	Autophagy/Ferroptosis/Pyroptosis	TMB	Unchanged	6	3	2	1	11	2	4	0	3	32	0.0202870213686727	5.38702573182351	WT	0.064184979641052	3.42580408344938	NS	0.5568226592919	0.345235517401807	NS	0.0834284437215954	2.9968137375318	NS	0.000371	Risky	9.99e-05	Risky	0.021
32	(CX3CL1 + CYLD + NR1H4 + PPARA + SPHK1)	5	Mutation	STAD-290.2.1.P.3.4.71.2.4.4	STAD	290	2	1	P	3	4	71	2	4	4	Risky	0	1	3	Apoptosis/Autophagy/Ferroptosis/Necrosis	TMB	Overexpression	6	3	2	2	3	8	4	0	4	32	0.0167040228060858	5.72720765756322	WT	0.00349151291477634	8.53098186082224	WT	0.0818576686797332	3.02762674111013	NS	0.00583933967133365	7.59922496184202	WT	0.485	NS	0.211	NS	0.158
20	TRIM36	1	Mutation	STAD-2898.2.1.P.1.69.0.4.4.2	STAD	2898	2	1	P	1	69	0	4	4	2	Protective	2	0	2	Apoptosis/Ferroptosis	TMB	Unchanged	6	3	2	1	6	0	0	0	2	20	0.482461693918201	0.493293776031037	NS	0.847357204566095	0.0370529878291095	NS	0.72953475441764	0.119539244303472	NS	0.578784266760665	0.308204182883806	NS	0.205	NS	0.0155	Protective	0.225
19	TRIM26	1	Mutation	STAD-2897.2.1.P.3.64.0.4.4.1	STAD	2897	2	1	P	3	64	0	4	4	1	Protective	2	0	2	Ferroptosis	TMB	Overexpression	6	3	2	2	5	0	0	0	1	19	0.0621919567955836	3.47794421402083	NS	0.0746154279302157	3.17845111751408	NS	0.951772414676651	0.00365797160238438	NS	0.246398369796744	1.34360982725584	NS	0.00456	Protective	0.0474	Protective	0.185
16	(CTTN + DAPK2)	2	Mutation	STAD-289.2.1.P.2.0.0.4.4.3	STAD	289	2	1	P	2	0	0	4	4	3	Meaningless	0	0	4	Anoikis/Apoptosis/Autophagy	TMB	Underexpression	6	3	2	2	0	0	0	0	3	16	0.106852426224762	2.60016742918987	NS	0.185446866206264	1.75342400039852	NS	0.658535083235204	0.195307960319221	NS	0.381041243624008	0.767339874135388	NS	0.345	NS	0.656	NS	0.573
23	TRAF5	1	Mutation	STAD-2888.2.1.P.2.0.0.1.4.3	STAD	2888	2	1	P	2	0	0	1	4	3	Meaningless	0	0	4	Apoptosis/Necroptosis/Necrosis	TMB	Underexpression	6	3	2	2	0	0	7	0	3	23	0.663237656749322	0.189614503444953	NS	0.795234437402504	0.0673503715870942	NS	0.362189782992064	0.830286204706881	NS	0.760519735083297	0.0929020367213334	NS	0.785	NS	0.525	NS	0.0959
20	TRAF3IP2	1	Mutation	STAD-2887.2.1.P.3.87.0.4.4.1	STAD	2887	2	1	P	3	87	0	4	4	1	Protective	2	0	2	Necrosis	TMB	Overexpression	6	3	2	2	6	0	0	0	1	20	0.252778697058435	1.30788085354488	NS	0.36439358506402	0.822694322942841	NS	0.487020339182969	0.483102551300204	NS	0.279260620887352	1.17068458739631	NS	0.179	NS	0.0225	Protective	0.0296
24	TP63	1	Mutation	STAD-2883.2.1.P.3.34.0.4.4.5	STAD	2883	2	1	P	3	34	0	4	4	5	Risky	0	2	2	Apoptosis/Autophagy/Cellular senescence/Necroptosis/Pyroptosis	TMB	Overexpression	6	3	2	2	6	0	0	0	5	24	0.705258472684676	0.143059224691931	NS	0.540980148300503	0.373726189836988	NS	0.301455567528006	1.06774405194984	NS	0.757235984549801	0.0955505103048323	NS	0.991	NS	0.0129	Risky	0.0597
20	TP53BP1	1	Mutation	STAD-2882.2.1.P.3.0.0.2.4.3	STAD	2882	2	1	P	3	0	0	2	4	3	Meaningless	0	0	4	Apoptosis/Cellular senescence/Mitotic catastrophe	TMB	Overexpression	6	3	2	2	0	0	4	0	3	20	0.341368148089318	0.905286506997576	NS	0.208888070711735	1.57911601249018	NS	0.628566614957721	0.234009548985538	NS	0.669094641212523	0.182662973406356	NS	0.655	NS	0.508	NS	0.614
21	TNIP1	1	Mutation	STAD-2880.2.1.P.3.0.0.2.4.4	STAD	2880	2	1	P	3	0	0	2	4	4	Meaningless	0	0	4	Apoptosis/Autophagy/Necroptosis/Necrosis	TMB	Overexpression	6	3	2	2	0	0	4	0	4	21	0.0637527636915403	3.43696345796063	NS	0.144039586372354	2.13426394225631	NS	0.465328906308551	0.53304638040109	NS	0.0878119080758533	2.91403534074492	NS	0.524	NS	0.886	NS	0.663
24	(CTNNB1 + MMP2 + YAP1)	3	Mutation	STAD-288.2.1.P.3.0.9.3.4.5	STAD	288	2	1	P	3	0	9	3	4	5	Meaningless	0	0	4	Anoikis/Apoptosis/Autophagy/Ferroptosis/Necrosis	TMB	Overexpression	6	3	2	2	0	5	1	0	5	24	0.0108925570015652	6.48276239674966	WT	0.0516732358995644	3.78631682529273	NS	0.137802323087269	2.20232981233591	NS	0.0107856803565067	6.5002915701339	WT	0.478	NS	0.724	NS	0.3
30	TNFSF10	1	Mutation	STAD-2878.2.1.P.3.0.0.1.2.6	STAD	2878	2	1	P	3	0	0	1	2	6	Meaningless	0	0	4	Apoptosis/Autophagy/Entosis/Necroptosis/Pyroptosis/Necrosis	TMB	Overexpression	6	3	2	2	0	0	7	4	6	30	0.332207910492193	0.940271959330689	NS	0.201184915117341	1.63375173574547	NS	0.971574159569393	0.00126978534164571	NS	0.415175130384726	0.66393226045077	NS	0.428	NS	0.292	NS	0.617
17	TNC	1	Mutation	STAD-2871.2.1.P.3.1.0.3.4.1	STAD	2871	2	1	P	3	1	0	3	4	1	Risky	0	1	3	Anoikis	TMB	Overexpression	6	3	2	2	2	0	1	0	1	17	0.992018625798032	0.000100066730199539	NS	0.800186137366128	0.0640627554015668	NS	0.185717994100736	1.75126332114564	NS	0.571771059321645	0.319728155532886	NS	0.0139	Risky	0.0707	NS	0.471
21	TMEM43	1	Mutation	STAD-2868.2.1.P.3.34.0.3.4.1	STAD	2868	2	1	P	3	34	0	3	4	1	Risky	0	2	2	Anoikis	TMB	Overexpression	6	3	2	2	6	0	1	0	1	21	0.396143847570009	0.720000187739861	NS	0.22735192743251	1.45735192583724	NS	0.429314796685564	0.624676398992597	NS	0.152196915036492	2.05009277606262	NS	0.0629	NS	0.0474	Risky	0.0728
28	TLR9	1	Mutation	STAD-2866.2.1.P.1.14.7.2.4.3	STAD	2866	2	1	P	1	14	7	2	4	3	Risky	0	2	2	Apoptosis/Autophagy/Necrosis	TMB	Unchanged	6	3	2	1	6	3	4	0	3	28	0.862398172942492	0.0300405857826739	NS	0.124848678421831	2.35541472339651	NS	0.218216708262661	1.51605999655527	NS	0.0394181825038555	4.24275373108359	WT	0.949	NS	0.0917	NS	0.0262
27	TLR8	1	Mutation	STAD-2865.2.1.P.3.0.0.1.2.3	STAD	2865	2	1	P	3	0	0	1	2	3	Meaningless	0	0	4	Autophagy/NETosis/Necrosis	TMB	Overexpression	6	3	2	2	0	0	7	4	3	27	0.686645124195389	0.162741281409308	NS	0.774681465567166	0.0819429385594052	NS	0.981215458048291	0.000554372076285936	NS	0.602522372186931	0.271208317441335	NS	0.3	NS	0.617	NS	0.977
24	TLR7	1	Mutation	STAD-2863.2.1.P.3.1.0.3.2.4	STAD	2863	2	1	P	3	1	0	3	2	4	Risky	0	1	3	Apoptosis/Autophagy/NETosis/Necrosis	TMB	Overexpression	6	3	2	2	2	0	1	4	4	24	0.431190254843229	0.6196153644207	NS	0.137786462971369	2.20250727023164	NS	0.934013381884998	0.0068552542238283	NS	0.222286035106535	1.48955166157994	NS	0.0235	Risky	0.14	NS	0.467
26	TJP2	1	Mutation	STAD-2860.2.1.P.3.71.0.2.4.1	STAD	2860	2	1	P	3	71	0	2	4	1	Protective	3	0	1	Apoptosis	TMB	Overexpression	6	3	2	2	8	0	4	0	1	26	0.467688649007099	0.527431659602656	NS	0.376785328211773	0.781164180962698	NS	0.727355593709865	0.121553564610311	NS	0.309792506966094	1.03156018346005	NS	0.0417	Protective	0.0284	Protective	0.0797
25	TJP1	1	Mutation	STAD-2859.2.1.P.3.34.0.2.4.2	STAD	2859	2	1	P	3	34	0	2	4	2	Risky	0	2	2	Apoptosis/Autophagy	TMB	Overexpression	6	3	2	2	6	0	4	0	2	25	0.099577084128234	2.71230392838813	NS	0.135522024595028	2.2280815728708	NS	0.62204933675623	0.242997721391552	NS	0.0845848100265012	2.97452774531962	NS	0.114	NS	0.0356	Risky	0.539
23	(CSPG4 + IRX1 + KDM3A + NTRK2)	4	Mutation	STAD-285.2.1.P.1.0.71.3.4.2	STAD	285	2	1	P	1	0	71	3	4	2	Meaningless	0	0	4	Anoikis/Apoptosis	TMB	Unchanged	6	3	2	1	0	8	1	0	2	23	0.021073775947921	5.32068084141222	WT	0.0170535192904878	5.69085751989025	WT	0.241293610157676	1.37302042454508	NS	0.0142907675582753	6.00186455344629	WT	0.0706	NS	0.202	NS	0.198
29	TF	1	Mutation	STAD-2847.2.2.P.2.44.0.2.4.2	STAD	2847	2	2	P	2	44	0	2	4	2	Meaningful Risky	0	4	0	Apoptosis/Autophagy	MSI	Underexpression	6	2	2	2	11	0	4	0	2	29	0.253418607258131	1.30435860080564	NS	0.66738945943996	0.184670942697116	NS	0.201864085975438	1.62883625815885	NS	0.131726139959145	2.2720431593151	NS	7.12e-05	Risky	4.93e-08	Risky	0.00164
29	TCF7L1	1	Mutation	STAD-2840.2.1.P.2.35.0.1.4.1	STAD	2840	2	1	P	2	35	0	1	4	1	Risky	0	3	1	Cellular senescence	TMB	Underexpression	6	3	2	2	8	0	7	0	1	29	0.333697608246435	0.934495043997713	NS	0.661959949523319	0.191151509266373	NS	0.402468568000679	0.700938369618329	NS	0.420687663830987	0.648393409474078	NS	0.00441	Risky	0.000142	Risky	0.173
28	TCF7L1	1	Mutation	STAD-2839.2.2.P.2.35.0.1.4.1	STAD	2839	2	2	P	2	35	0	1	4	1	Risky	0	3	1	Cellular senescence	MSI	Underexpression	6	2	2	2	8	0	7	0	1	28	0.333697608246435	0.934495043997713	NS	0.661959949523319	0.191151509266373	NS	0.402468568000679	0.700938369618329	NS	0.420687663830987	0.648393409474078	NS	0.00441	Risky	0.000142	Risky	0.173
16	SYT11	1	Mutation	STAD-2835.2.1.P.3.0.0.3.4.2	STAD	2835	2	1	P	3	0	0	3	4	2	Meaningless	0	0	4	Autophagy/Necrosis	TMB	Overexpression	6	3	2	2	0	0	1	0	2	16	0.406016699298003	0.6904342975641	NS	0.433302409521348	0.613955393833255	NS	0.795639848027669	0.0670779067184225	NS	0.259207270275339	1.27298591786275	NS	0.0883	NS	0.122	NS	0.176
26	SYK	1	Mutation	STAD-2834.2.1.P.3.95.0.4.4.2	STAD	2834	2	1	P	3	95	0	4	4	2	Meaningful Protective	4	0	0	Apoptosis/Necrosis	TMB	Overexpression	6	3	2	2	11	0	0	0	2	26	0.184586604730934	1.76030397731495	NS	0.139521939216156	2.18322380654657	NS	0.238519403102752	1.38932334842865	NS	0.0733441044238897	3.20654727589018	NS	0.0396	Protective	0.0107	Protective	0.0146
25	SYK	1	Mutation	STAD-2833.2.2.P.3.95.0.4.4.2	STAD	2833	2	2	P	3	95	0	4	4	2	Meaningful Protective	4	0	0	Apoptosis/Necrosis	MSI	Overexpression	6	2	2	2	11	0	0	0	2	25	0.184586604730934	1.76030397731495	NS	0.139521939216156	2.18322380654657	NS	0.238519403102752	1.38932334842865	NS	0.0733441044238897	3.20654727589018	NS	0.0396	Protective	0.0107	Protective	0.0146
25	SUV39H1	1	Mutation	STAD-2832.2.1.P.3.20.0.1.4.2	STAD	2832	2	1	P	3	20	0	1	4	2	Protective	1	0	3	Apoptosis/Cellular senescence	TMB	Overexpression	6	3	2	2	3	0	7	0	2	25	0.925837525018787	0.0086644678095655	NS	0.917853318817851	0.0106374801478535	NS	0.70798140255349	0.140301562201614	NS	0.952226957652181	0.00358926191362231	NS	0.348	NS	0.626	NS	0.0271
17	SUSD4	1	Mutation	STAD-2831.2.1.P.2.30.0.4.4.1	STAD	2831	2	1	P	2	30	0	4	4	1	Risky	0	1	3	Autophagy	TMB	Underexpression	6	3	2	2	3	0	0	0	1	17	0.102349385302686	2.66854761805085	NS	0.201154947022405	1.63396907832799	NS	0.332491135047438	0.939170982191355	NS	0.135094169063992	2.23296745019597	NS	0.259	NS	0.0414	Risky	0.105
35	(CRP + RORA + TNFAIP8L3)	3	Mutation	STAD-283.2.1.P.2.44.2.1.4.2	STAD	283	2	1	P	2	44	2	1	4	2	Meaningful Risky	0	4	0	Apoptosis/Necrosis	TMB	Underexpression	6	3	2	2	11	2	7	0	2	35	0.0494811945287419	3.85895308477337	WT	0.175618347520805	1.83431823458602	NS	0.477606286094986	0.504324102140161	NS	0.062606668400358	3.4669494685848	NS	0.000833	Risky	0.000379	Risky	0.0203
27	STK33	1	Mutation	STAD-2828.2.2.P.2.34.0.1.4.2	STAD	2828	2	2	P	2	34	0	1	4	2	Risky	0	2	2	Apoptosis/Autophagy	MSI	Underexpression	6	2	2	2	6	0	7	0	2	27	0.369721518814914	0.804600252758522	NS	0.532934278869841	0.388793486932414	NS	0.373394829149794	0.792335584407418	NS	0.120634710326728	2.40906096226976	NS	0.145	NS	0.00622	Risky	0.0849
29	STEAP4	1	Mutation	STAD-2824.2.1.P.2.35.0.1.4.1	STAD	2824	2	1	P	2	35	0	1	4	1	Risky	0	3	1	Necrosis	TMB	Underexpression	6	3	2	2	8	0	7	0	1	29	0.384474489221859	0.756345898085857	NS	0.243035313190178	1.36290118444906	NS	0.469016684711073	0.524291699267235	NS	0.15491722229444	2.02315254665088	NS	0.00045	Risky	0.00051	Risky	0.0979
14	ST18	1	Mutation	STAD-2821.2.2.P.2.0.0.4.4.2	STAD	2821	2	2	P	2	0	0	4	4	2	Meaningless	0	0	4	Apoptosis/Necrosis	MSI	Underexpression	6	2	2	2	0	0	0	0	2	14	0.0631629127025919	3.45232367245486	NS	0.140062218342377	2.17727546333068	NS	0.811453044439448	0.0569070225991431	NS	0.104404931034326	2.63693286408685	NS	0.101	NS	0.466	NS	0.568
28	(CRIM1 + MBTPS1 + PCDHB14 + POR + SQLE + ZC3H13)	6	Mutation	STAD-282.2.2.P.3.30.71.2.4.1	STAD	282	2	2	P	3	30	71	2	4	1	Risky	0	1	3	Ferroptosis	MSI	Overexpression	6	2	2	2	3	8	4	0	1	28	0.0328223957000177	4.5550192058135	WT	0.0245518981019787	5.0552176555558	WT	0.45586856727237	0.556019352009106	NS	0.0046692248228799	8.00329725976857	WT	0.193	NS	0.0357	Risky	0.75
22	SRSF3	1	Mutation	STAD-2819.2.1.P.3.7.0.2.4.2	STAD	2819	2	1	P	3	7	0	2	4	2	Protective	1	0	3	Autophagy/Cellular senescence	TMB	Overexpression	6	3	2	2	3	0	4	0	2	22	0.3753674360019	0.785818782155222	NS	0.48851420095079	0.479797178137609	NS	0.60997668024331	0.260208890965788	NS	0.428445471497731	0.627033680619648	NS	0.329	NS	0.172	NS	0.0764
22	SREBF1	1	Mutation	STAD-2815.2.1.P.3.0.0.2.4.5	STAD	2815	2	1	P	3	0	0	2	4	5	Meaningless	0	0	4	Apoptosis/Autophagy/Ferroptosis/Pyroptosis/Necrosis	TMB	Overexpression	6	3	2	2	0	0	4	0	5	22	0.46643271119736	0.530414347718596	NS	0.945941971800995	0.00459732922458293	NS	0.136240621590926	2.21991430533747	NS	0.95184897698243	0.0036463524920103	NS	0.343	NS	0.956	NS	0.643
19	SQSTM1	1	Mutation	STAD-2813.2.1.P.3.0.0.3.4.5	STAD	2813	2	1	P	3	0	0	3	4	5	Meaningless	0	0	4	Apoptosis/Autophagy/Ferroptosis/Parthanatos/Autosis	TMB	Overexpression	6	3	2	2	0	0	1	0	5	19	0.206669779995758	1.59460260902349	NS	0.231999141464533	1.42856275145161	NS	0.0920346048819466	2.83842115083862	NS	0.806907920752603	0.0597396421926247	NS	0.979	NS	0.974	NS	0.789
20	SPTBN2	1	Mutation	STAD-2812.2.2.P.3.34.0.4.4.2	STAD	2812	2	2	P	3	34	0	4	4	2	Risky	0	2	2	Apoptosis/Ferroptosis	MSI	Overexpression	6	2	2	2	6	0	0	0	2	20	0.552848353465524	0.352239108840057	NS	0.313170049287508	1.01725906822153	NS	0.0644267999103791	3.41959544276662	NS	0.903474717685088	0.0147071672769933	NS	0.464	NS	0.0206	Risky	0.445
28	SPC25	1	Mutation	STAD-2807.2.1.P.3.69.0.1.4.2	STAD	2807	2	1	P	3	69	0	1	4	2	Protective	2	0	2	Autophagy/Ferroptosis	TMB	Overexpression	6	3	2	2	6	0	7	0	2	28	0.402143637329647	0.701907054492044	NS	0.502936941498433	0.448733642676685	NS	NS	NS	NS	0.445722622182653	0.58150599887083	NS	0.1	NS	0.0265	Protective	0.435
19	SOX7	1	Mutation	STAD-2804.2.2.P.3.31.0.3.4.1	STAD	2804	2	2	P	3	31	0	3	4	1	Risky	0	2	2	Apoptosis	MSI	Overexpression	6	2	2	2	5	0	1	0	1	19	0.956057775571921	0.00303615117263633	NS	0.463529943244508	0.537357473064426	NS	0.318568453075644	0.994814728855937	NS	0.246818324991716	1.34122345320331	NS	0.0194	Risky	0.0446	Risky	0.98
30	(CRHR1 + GABARAPL2 + GLI3)	3	Mutation	STAD-280.2.1.P.1.44.64.3.4.1	STAD	280	2	1	P	1	44	64	3	4	1	Meaningful Risky	0	4	0	Autophagy	TMB	Unchanged	6	3	2	1	11	5	1	0	1	30	0.0141319292195776	6.02158751330508	WT	0.030825001316093	4.66268226169619	WT	0.537405418333178	0.380369750928532	NS	0.120306777262632	2.4133225797513	NS	4.34e-05	Risky	3.41e-05	Risky	9.43e-06
21	SOD2	1	Mutation	STAD-2798.2.1.P.3.0.0.2.4.4	STAD	2798	2	1	P	3	0	0	2	4	4	Meaningless	0	0	4	Anoikis/Apoptosis/Ferroptosis/Necrosis	TMB	Overexpression	6	3	2	2	0	0	4	0	4	21	0.847946254276182	0.0367640403627304	NS	0.746578738505315	0.104428403254685	NS	0.57959309072571	0.306892937988658	NS	0.923733254674173	0.00916465695276068	NS	0.615	NS	0.698	NS	0.622
25	SOAT1	1	Mutation	STAD-2793.2.1.P.3.31.0.3.2.2	STAD	2793	2	1	P	3	31	0	3	2	2	Risky	0	2	2	Apoptosis/Necroptosis	TMB	Overexpression	6	3	2	2	5	0	1	4	2	25	0.343728806060305	0.896474438422738	NS	0.335851994633827	0.926201183268435	NS	0.195084992111673	1.67879239495863	NS	0.137303599287368	2.20792098898679	NS	0.00875	Risky	0.0263	Risky	0.505
22	(CRADD + FOS + PTPRZ1 + SLC38A2 + ST18)	5	Mutation	STAD-279.2.1.P.2.0.0.1.4.2	STAD	279	2	1	P	2	0	0	1	4	2	Meaningless	0	0	4	Apoptosis/Necrosis	TMB	Underexpression	6	3	2	2	0	0	7	0	2	22	0.106461861280113	2.60597206763521	NS	0.113626350351488	2.5030458619932	NS	0.789295853507489	0.0714092527604975	NS	0.264809282233186	1.24343910586183	NS	0.241	NS	0.578	NS	0.457
20	SND1	1	Mutation	STAD-2788.2.1.P.3.0.0.2.4.3	STAD	2788	2	1	P	3	0	0	2	4	3	Meaningless	0	0	4	Apoptosis/Cellular senescence/Ferroptosis	TMB	Overexpression	6	3	2	2	0	0	4	0	3	20	0.414334607804222	0.666328463677631	NS	0.0805209920009483	3.05435435209008	NS	0.609551269719602	0.260828886609267	NS	0.117347269181294	2.45237403384347	NS	0.709	NS	0.853	NS	0.146
29	SNAI2	1	Mutation	STAD-2785.2.1.P.3.31.2.3.2.4	STAD	2785	2	1	P	3	31	2	3	2	4	Risky	0	2	2	Anoikis/Apoptosis/Autophagy/Ferroptosis	TMB	Overexpression	6	3	2	2	5	2	1	4	4	29	0.0406803107995077	4.18928250768704	WT	0.148519776263981	2.08738836678114	NS	0.606723148330139	0.264974310128351	NS	0.211768232656747	1.55929665880811	NS	0.00494	Risky	0.0364	Risky	0.389
19	SMURF1	1	Mutation	STAD-2784.2.1.P.3.4.0.4.4.3	STAD	2784	2	1	P	3	4	0	4	4	3	Risky	0	1	3	Apoptosis/Autophagy/Necrosis	TMB	Overexpression	6	3	2	2	3	0	0	0	3	19	0.378661592597898	0.775042591788734	NS	0.229494237045565	1.4439932518191	NS	0.310596440725284	1.0281378246439	NS	0.140777634356526	2.16943842672401	NS	0.657	NS	0.239	NS	0.584
18	SMURF1	1	Mutation	STAD-2783.2.2.P.3.4.0.4.4.3	STAD	2783	2	2	P	3	4	0	4	4	3	Risky	0	1	3	Apoptosis/Autophagy/Necrosis	MSI	Overexpression	6	2	2	2	3	0	0	0	3	18	0.378661592597898	0.775042591788734	NS	0.229494237045565	1.4439932518191	NS	0.310596440725284	1.0281378246439	NS	0.140777634356526	2.16943842672401	NS	0.657	NS	0.239	NS	0.584
24	SMPD3	1	Mutation	STAD-2782.2.1.P.3.64.0.2.4.2	STAD	2782	2	1	P	3	64	0	2	4	2	Protective	2	0	2	Apoptosis/Necrosis	TMB	Overexpression	6	3	2	2	5	0	4	0	2	24	0.210916617609049	1.56512348475365	NS	0.148033300530723	2.09240056005524	NS	0.340104056130485	0.910039056356984	NS	0.240116320795333	1.37991092400971	NS	0.00594	Protective	0.0439	Protective	0.215
23	SMPD3	1	Mutation	STAD-2781.2.2.P.3.64.0.2.4.2	STAD	2781	2	2	P	3	64	0	2	4	2	Protective	2	0	2	Apoptosis/Necrosis	MSI	Overexpression	6	2	2	2	5	0	4	0	2	23	0.210916617609049	1.56512348475365	NS	0.148033300530723	2.09240056005524	NS	0.340104056130485	0.910039056356984	NS	0.240116320795333	1.37991092400971	NS	0.00594	Protective	0.0439	Protective	0.215
28	SMPD1	1	Mutation	STAD-2779.2.1.P.2.31.0.1.4.3	STAD	2779	2	1	P	2	31	0	1	4	3	Risky	0	2	2	Apoptosis/Autophagy/Necrosis	TMB	Underexpression	6	3	2	2	5	0	7	0	3	28	0.191407597981316	1.70674989956043	NS	0.431491881723905	0.618804517948561	NS	0.351477501118573	0.868115664287684	NS	0.246527915706744	1.34287315915636	NS	0.0194	Risky	0.00263	Risky	0.913
24	SLC7A11	1	Mutation	STAD-2776.2.1.P.3.0.0.1.4.4	STAD	2776	2	1	P	3	0	0	1	4	4	Meaningless	0	0	4	Apoptosis/Autophagy/Ferroptosis/Disulfidptosis	TMB	Overexpression	6	3	2	2	0	0	7	0	4	24	0.0857634557547909	2.95214878047352	NS	0.172986164863998	1.85687274288089	NS	0.302206897639129	1.06443034032284	NS	0.113685915045548	2.5022203615493	NS	0.115	NS	0.168	NS	0.144
15	SLC6A14	1	Mutation	STAD-2774.2.1.P.3.0.0.4.4.2	STAD	2774	2	1	P	3	0	0	4	4	2	Meaningless	0	0	4	Ferroptosis/Pyroptosis	TMB	Overexpression	6	3	2	2	0	0	0	0	2	15	0.756139425826263	0.0964440123190941	NS	0.228399474228343	1.45080096597597	NS	0.366106017577966	0.816838912441868	NS	0.345806442460895	0.888786221306036	NS	0.143	NS	0.284	NS	0.339
25	SLC47A1	1	Mutation	STAD-2769.2.1.P.3.41.0.3.2.1	STAD	2769	2	1	P	3	41	0	3	2	1	Risky	0	2	2	Ferroptosis	TMB	Overexpression	6	3	2	2	6	0	1	4	1	25	0.84565006017171	0.0378970250185751	NS	0.439985810560168	0.596319366111188	NS	0.321829290908942	0.981497849179477	NS	0.260732918798212	1.2648612784225	NS	0.141	NS	0.0493	Risky	0.0315
14	SLC39A7	1	Mutation	STAD-2767.2.2.P.3.0.0.4.4.2	STAD	2767	2	2	P	3	0	0	4	4	2	Meaningless	0	0	4	Apoptosis/Ferroptosis	MSI	Overexpression	6	2	2	2	0	0	0	0	2	14	0.341006938714395	0.90664210863463	NS	0.207529477999427	1.58857756400762	NS	0.567507150897928	0.326871406007867	NS	0.506209869181756	0.441893681726665	NS	0.983	NS	0.527	NS	0.513
20	SLC38A4	1	Mutation	STAD-2766.2.2.P.3.4.0.2.4.1	STAD	2766	2	2	P	3	4	0	2	4	1	Risky	0	1	3	Necrosis	MSI	Overexpression	6	2	2	2	3	0	4	0	1	20	0.807695406173326	0.0592436464973008	NS	0.631569368301641	0.229938587994416	NS	0.963386882031848	0.0021071638509417	NS	0.369129473143558	0.806592929656309	NS	0.0849	NS	0.138	NS	0.29
29	SLC31A1	1	Mutation	STAD-2764.2.1.P.3.26.0.1.4.3	STAD	2764	2	1	P	3	26	0	1	4	3	Protective	2	0	2	Apoptosis/Cuproptosis/Necrosis	TMB	Overexpression	6	3	2	2	6	0	7	0	3	29	0.381073748020361	0.767235131025245	NS	0.490985357156166	0.47436616297433	NS	0.60997668024331	0.260208890965788	NS	0.429360639297554	0.624552291344164	NS	0.16	NS	0.217	NS	0.014
16	SLC30A7	1	Mutation	STAD-2763.2.1.P.3.0.0.4.4.3	STAD	2763	2	1	P	3	0	0	4	4	3	Meaningless	0	0	4	Apoptosis/Cuproptosis/Pyroptosis	TMB	Overexpression	6	3	2	2	0	0	0	0	3	16	0.215874094307449	1.53158917644493	NS	0.330085999024607	0.948560427290646	NS	0.60997668024331	0.260208890965788	NS	0.250079121990893	1.32286163371726	NS	0.784	NS	0.853	NS	0.54
19	SLC2A2	1	Mutation	STAD-2761.2.1.P.3.4.2.4.4.1	STAD	2761	2	1	P	3	4	2	4	4	1	Risky	0	1	3	Anoikis	TMB	Overexpression	6	3	2	2	3	2	0	0	1	19	0.0498619290031158	3.84609581942353	WT	0.116408312814151	2.46499176151196	NS	0.262853487568723	1.25366577395165	NS	0.0692124939517628	3.30159863635821	NS	0.173	NS	0.101	NS	0.0759
29	(COPS6 + GALR2)	2	Mutation	STAD-276.2.2.P.3.43.0.1.4.1	STAD	276	2	2	P	3	43	0	1	4	1	Risky	0	3	1	Apoptosis	MSI	Overexpression	6	2	2	2	9	0	7	0	1	29	0.860434223496559	0.03091317958778	NS	0.845217340754103	0.0381125351120911	NS	0.966733712428892	0.00173932330319038	NS	0.902665945512391	0.0149558959807525	NS	0.419	NS	0.00165	Risky	0.0487
25	SLAMF7	1	Mutation	STAD-2755.2.1.P.3.0.0.1.2.1	STAD	2755	2	1	P	3	0	0	1	2	1	Meaningless	0	0	4	Immunogenic cell death	TMB	Overexpression	6	3	2	2	0	0	7	4	1	25	0.356981444180942	0.848484411683648	NS	0.233272751417486	1.42079404481807	NS	0.448578373785683	0.574241472260026	NS	0.143044452935119	2.14489896811694	NS	0.458	NS	0.377	NS	0.874
26	SKP2	1	Mutation	STAD-2752.2.1.P.3.0.0.1.4.6	STAD	2752	2	1	P	3	0	0	1	4	6	Meaningless	0	0	4	Anoikis/Apoptosis/Autophagy/Cellular senescence/Ferroptosis/Necrosis	TMB	Overexpression	6	3	2	2	0	0	7	0	6	26	0.212272839622312	1.55585719082542	NS	0.149762652527182	2.07466669505944	NS	0.319420963687601	0.991315924185868	NS	0.089183691095176	2.88904653286243	NS	0.122	NS	0.264	NS	0.545
23	SHBG	1	Mutation	STAD-2750.2.1.P.3.43.0.4.4.1	STAD	2750	2	1	P	3	43	0	4	4	1	Risky	0	3	1	Necrosis	TMB	Overexpression	6	3	2	2	9	0	0	0	1	23	0.868211800981775	0.0275328649161522	NS	0.698674490488312	0.149854449380051	NS	0.494848551956685	0.465966696806005	NS	0.305383278189101	1.0505377175632	NS	0.365	NS	0.00992	Risky	0.000914
25	(COPS5 + CPT1A + CTNND1 + ITGA2 + ITGA4 + LAMB3 + MYBBP1A + PAK4 + PLK4 + PRKACA + PTRH2 + S100A7 + TSG101 + WNT2)	14	Mutation	STAD-275.2.1.P.3.0.69.2.4.2	STAD	275	2	1	P	3	0	69	2	4	2	Meaningless	0	0	4	Anoikis/Apoptosis	TMB	Overexpression	6	3	2	2	0	6	4	0	2	25	0.0657828920128221	3.38523271214538	NS	0.042305422659773	4.12294298800645	WT	0.383140036639612	0.760602502993775	NS	0.0464982074356516	3.96345378310484	WT	0.797	NS	0.924	NS	0.882
22	SF3B1	1	Mutation	STAD-2743.2.1.P.2.0.0.1.4.2	STAD	2743	2	1	P	2	0	0	1	4	2	Meaningless	0	0	4	Apoptosis/Cellular senescence	TMB	Underexpression	6	3	2	2	0	0	7	0	2	22	0.701173195103421	0.147254283027693	NS	0.409365665612602	0.680642220220105	NS	0.278967382941587	1.17211357537581	NS	0.193506074486544	1.69072007617309	NS	0.608	NS	0.48	NS	0.819
17	SETD7	1	Mutation	STAD-2741.2.1.P.3.0.0.3.4.3	STAD	2741	2	1	P	3	0	0	3	4	3	Meaningless	0	0	4	Apoptosis/Ferroptosis/Pyroptosis	TMB	Overexpression	6	3	2	2	0	0	1	0	3	17	0.990914481471008	0.000129669574366896	NS	0.602281347927387	0.271568794560746	NS	0.60997668024331	0.260208890965788	NS	0.895638086031377	0.0172064780501117	NS	0.0727	NS	0.0726	NS	0.789
21	SELE	1	Mutation	STAD-2735.2.1.P.3.1.0.2.4.2	STAD	2735	2	1	P	3	1	0	2	4	2	Risky	0	1	3	Apoptosis/Necrosis	TMB	Overexpression	6	3	2	2	2	0	4	0	2	21	0.604579270131803	0.268144368892355	NS	0.588707341858113	0.292367528275209	NS	0.469016684711073	0.524291699267235	NS	0.879693892079417	0.022909024173471	NS	0.011	Risky	0.33	NS	0.758
21	(COL2A1 + L1CAM)	2	Mutation	STAD-273.2.1.P.2.34.0.4.4.2	STAD	273	2	1	P	2	34	0	4	4	2	Risky	0	2	2	Apoptosis/Necrosis	TMB	Underexpression	6	3	2	2	6	0	0	0	2	21	0.987428190747932	0.000248285516090746	NS	0.700547097777403	0.147903350488857	NS	0.549084545014903	0.358959726655349	NS	0.636281589466871	0.223638301362926	NS	0.0606	NS	0.0013	Risky	0.178
26	SATB1	1	Mutation	STAD-2723.2.1.P.2.4.0.1.4.3	STAD	2723	2	1	P	2	4	0	1	4	3	Risky	0	1	3	Anoikis/Apoptosis/Cellular senescence	TMB	Underexpression	6	3	2	2	3	0	7	0	3	26	0.242745244302532	1.36458033441656	NS	0.245114485843815	1.35093637114745	NS	0.432691631375487	0.615587792109587	NS	0.15876929698508	1.98590890936844	NS	0.0628	NS	0.0702	NS	0.138
18	SAT1	1	Mutation	STAD-2722.2.1.P.1.0.0.2.4.2	STAD	2722	2	1	P	1	0	0	2	4	2	Meaningless	0	0	4	Apoptosis/Ferroptosis	TMB	Unchanged	6	3	2	1	0	0	4	0	2	18	0.963296078149271	0.00211763612015769	NS	0.563895694152177	0.333003762491507	NS	0.60997668024331	0.260208890965788	NS	0.814185424241718	0.0552391156956332	NS	0.413	NS	0.196	NS	0.263
18	(COL1A1 + NOS3)	2	Mutation	STAD-272.2.2.P.3.1.0.3.4.3	STAD	272	2	2	P	3	1	0	3	4	3	Risky	0	1	3	Apoptosis/Autophagy/Necrosis	MSI	Overexpression	6	2	2	2	2	0	1	0	3	18	0.0802463330174565	3.05990556332194	NS	0.351390622699434	0.868428901059895	NS	0.388524035174849	0.743556329433421	NS	0.236702311414201	1.40012697877232	NS	0.0054	Risky	0.0661	NS	0.652
20	RSL1D1	1	Mutation	STAD-2713.2.1.P.3.0.0.2.4.3	STAD	2713	2	1	P	3	0	0	2	4	3	Meaningless	0	0	4	Autophagy/Cellular senescence/Ferroptosis	TMB	Overexpression	6	3	2	2	0	0	4	0	3	20	0.461390229076255	0.542520000094975	NS	0.921326235788766	0.00975418259839099	NS	0.443314922743571	0.587687038926538	NS	0.70554849653772	0.142764042436347	NS	0.795	NS	0.377	NS	0.322
19	(COL1A1 + GPNMB + VCAM1)	3	Mutation	STAD-271.2.1.P.3.1.0.3.4.3	STAD	271	2	1	P	3	1	0	3	4	3	Risky	0	1	3	Apoptosis/Autophagy/Necrosis	TMB	Overexpression	6	3	2	2	2	0	1	0	3	19	0.189878239486385	1.71856210020172	NS	0.354839074131423	0.856076198707578	NS	0.400251599356759	0.707570287869509	NS	0.119252760730267	2.42710753460695	NS	0.00577	Risky	0.0704	NS	0.263
34	RPS27	1	Mutation	STAD-2708.2.1.P.3.41.0.1.1.1	STAD	2708	2	1	P	3	41	0	1	1	1	Risky	0	2	2	Apoptosis	TMB	Overexpression	6	3	2	2	6	0	7	7	1	34	0.402143637329647	0.701907054492044	NS	0.502936941498433	0.448733642676685	NS	NS	NS	NS	0.445722622182653	0.58150599887083	NS	0.371	NS	0.0316	Risky	0.0298
21	RPA2	1	Mutation	STAD-2703.2.1.P.3.20.0.2.4.1	STAD	2703	2	1	P	3	20	0	2	4	1	Protective	1	0	3	Mitotic catastrophe	TMB	Overexpression	6	3	2	2	3	0	4	0	1	21	0.742519014629095	0.107924964710636	NS	0.852407790917095	0.034613539876374	NS	0.60997668024331	0.260208890965788	NS	0.51577013032253	0.422343225038687	NS	0.664	NS	0.467	NS	0.0415
23	ROCK1	1	Mutation	STAD-2701.2.1.P.3.0.0.2.4.6	STAD	2701	2	1	P	3	0	0	2	4	6	Meaningless	0	0	4	Anoikis/Apoptosis/Autophagy/Entosis/Mitotic catastrophe/Pyroptosis	TMB	Overexpression	6	3	2	2	0	0	4	0	6	23	0.0838220925294443	2.98918989487275	NS	0.187475140530396	1.73734849814488	NS	0.499828315947078	0.455300933561984	NS	0.253241702791754	1.30533123971164	NS	0.0697	NS	0.0617	NS	0.282
22	ROBO3	1	Mutation	STAD-2700.2.2.P.2.43.0.4.4.1	STAD	2700	2	2	P	2	43	0	4	4	1	Risky	0	3	1	Apoptosis	MSI	Underexpression	6	2	2	2	9	0	0	0	1	22	0.437304687958245	0.603344757003641	NS	0.402531296791561	0.700751493260741	NS	0.083663250550199	2.99226154162671	NS	0.310567994027564	1.02825872585347	NS	0.0772	NS	0.00525	Risky	0.0193
21	(COL13A1 + ITGA8)	2	Mutation	STAD-270.2.1.P.2.0.0.1.4.1	STAD	270	2	1	P	2	0	0	1	4	1	Meaningless	0	0	4	Anoikis	TMB	Underexpression	6	3	2	2	0	0	7	0	1	21	0.187049607564569	1.74070433517765	NS	0.638728354196755	0.220409135694179	NS	0.248302679499238	1.33282831927022	NS	0.907973485855798	0.0133622156660405	NS	0.185	NS	0.379	NS	0.696
21	(ACADSB + ATL1 + FCN3 + METTL17)	4	Mutation	STAD-27.2.1.P.2.0.0.1.4.1	STAD	27	2	1	P	2	0	0	1	4	1	Meaningless	0	0	4	Ferroptosis	TMB	Underexpression	6	3	2	2	0	0	7	0	1	21	0.587506767995481	0.294254798711148	NS	0.962549504630968	0.00220472349255628	NS	0.640632007082304	0.217916552135414	NS	0.789805948945185	0.0710556237750231	NS	0.606	NS	0.523	NS	0.845
21	RND3	1	Mutation	STAD-2699.2.1.P.3.0.0.2.3.3	STAD	2699	2	1	P	3	0	0	2	3	3	Meaningless	0	0	4	Apoptosis/Autophagy/Entosis	TMB	Overexpression	6	3	2	2	0	0	4	1	3	21	0.152891516945529	2.04316228116212	NS	0.253131734813379	1.3059362762766	NS	0.475606375037801	0.508920873815588	NS	0.180160505048336	1.79629955619852	NS	0.284	NS	0.983	NS	0.38
21	RICTOR	1	Mutation	STAD-2696.2.2.P.3.4.0.2.4.2	STAD	2696	2	2	P	3	4	0	2	4	2	Risky	0	1	3	Apoptosis/Autophagy	MSI	Overexpression	6	2	2	2	3	0	4	0	2	21	0.851167980657032	0.0352044073825643	NS	0.887422735094053	0.020040964388855	NS	0.873183304677474	0.0254773767567055	NS	0.13508269528769	2.23309871275401	NS	0.359	NS	0.0957	NS	0.0547
29	RARB	1	Mutation	STAD-2680.2.1.P.1.44.7.3.4.2	STAD	2680	2	1	P	1	44	7	3	4	2	Meaningful Risky	0	4	0	Apoptosis/Cellular senescence	TMB	Unchanged	6	3	2	1	11	3	1	0	2	29	0.116442802678325	2.46452629946799	NS	0.0781383605525175	3.10320420750219	NS	0.287049104118072	1.13341020100906	NS	0.0251663680318163	5.0124018327015	WT	0.00805	Risky	0.000274	Risky	0.00149
22	QKI	1	Mutation	STAD-2674.2.2.P.3.35.0.3.4.1	STAD	2674	2	2	P	3	35	0	3	4	1	Risky	0	3	1	Apoptosis	MSI	Overexpression	6	2	2	2	8	0	1	0	1	22	0.285931690987321	1.13867873338515	NS	0.222764231219618	1.48647473474401	NS	0.975906626395823	0.0009121098390963	NS	0.428436314143128	0.627058550347956	NS	0.00356	Risky	0.0191	Risky	0.144
25	PTX3	1	Mutation	STAD-2671.2.1.P.2.1.0.1.4.3	STAD	2671	2	1	P	2	1	0	1	4	3	Risky	0	1	3	Apoptosis/Pyroptosis/Necrosis	TMB	Underexpression	6	3	2	2	2	0	7	0	3	25	0.365977197052123	0.817278073240877	NS	0.479256597872933	0.500554461541685	NS	0.829714294824148	0.0462542488102022	NS	0.402395571387383	0.701155888369286	NS	0.00374	Risky	0.232	NS	0.903
16	PTPRJ	1	Mutation	STAD-2668.2.1.P.3.2.0.4.4.1	STAD	2668	2	1	P	3	2	0	4	4	1	Protective	1	0	3	Necrosis	TMB	Overexpression	6	3	2	2	2	0	0	0	1	16	0.106597093078561	2.60395959086786	NS	0.322668689519854	0.978098571387254	NS	0.85475620933444	0.0335085052323529	NS	0.156047148635714	2.01211978796464	NS	0.0246	Protective	0.236	NS	0.153
27	PTHLH	1	Mutation	STAD-2663.2.1.P.3.44.0.3.4.2	STAD	2663	2	1	P	3	44	0	3	4	2	Meaningful Risky	0	4	0	Anoikis/Apoptosis	TMB	Overexpression	6	3	2	2	11	0	1	0	2	27	0.926025656918546	0.00862043795854252	NS	0.459363250388521	0.547445728297534	NS	0.760474503639952	0.0929382412297921	NS	0.368146415682065	0.80991150458162	NS	0.00996	Risky	0.0128	Risky	0.0377
30	(CLEC7A + GBP5)	2	Mutation	STAD-266.2.1.P.3.0.7.1.2.3	STAD	266	2	1	P	3	0	7	1	2	3	Meaningless	0	0	4	Apoptosis/Pyroptosis/Necrosis	TMB	Overexpression	6	3	2	2	0	3	7	4	3	30	0.0773427737883489	3.11987379151213	NS	0.0786534817362619	3.09250824449779	NS	0.18831106399859	1.73078196661676	NS	0.0324854910004968	4.57269135144493	WT	0.782	NS	0.867	NS	0.989
31	PSME2	1	Mutation	STAD-2659.2.1.P.3.69.0.1.2.1	STAD	2659	2	1	P	3	69	0	1	2	1	Protective	2	0	2	Autophagy	TMB	Overexpression	6	3	2	2	6	0	7	4	1	31	0.879877840405905	0.0228384864640538	NS	0.747094511854749	0.103988731174603	NS	0.60997668024331	0.260208890965788	NS	0.786043886796581	0.0736858535134105	NS	0.0916	NS	0.0252	Protective	0.419
25	PSD	1	Mutation	STAD-2657.2.2.P.2.12.0.1.4.1	STAD	2657	2	2	P	2	12	0	1	4	1	Risky	0	2	2	Apoptosis	MSI	Underexpression	6	2	2	2	5	0	7	0	1	25	0.261916408750897	1.25859920416196	NS	0.171038857989643	1.87381433170077	NS	0.859757625271459	0.031216778822823	NS	0.186809676177224	1.74260039786393	NS	0.0362	Risky	0.0754	NS	0.0121
20	PRKCSH	1	Mutation	STAD-2653.2.1.P.3.2.0.2.4.1	STAD	2653	2	1	P	3	2	0	2	4	1	Protective	1	0	3	Autophagy	TMB	Overexpression	6	3	2	2	2	0	4	0	1	20	0.79424210760196	0.0680197761359023	NS	0.918136803529729	0.0105639292124111	NS	0.578446095819633	0.308753501335696	NS	0.731322878431451	0.117900443711796	NS	0.0346	Protective	0.172	NS	0.483
21	PRKCA	1	Mutation	STAD-2650.2.1.P.3.0.0.2.4.4	STAD	2650	2	1	P	3	0	0	2	4	4	Meaningless	0	0	4	Anoikis/Apoptosis/Autophagy/Mitotic catastrophe	TMB	Overexpression	6	3	2	2	0	0	4	0	4	21	0.97685131239256	0.000841965905415717	NS	0.493120381244198	0.469710502133175	NS	0.320654162253761	0.986276394720367	NS	0.0854516058591038	2.95803736766776	NS	0.803	NS	0.388	NS	0.331
31	(CLEC4A + FRMD8 + NMRAL1 + NSMAF + PSMD2)	5	Mutation	STAD-265.2.2.P.3.0.95.1.4.1	STAD	265	2	2	P	3	0	95	1	4	1	Meaningless	0	0	4	Necrosis	MSI	Overexpression	6	2	2	2	0	11	7	0	1	31	0.0460574367731902	3.9794925472092	WT	0.0441197336482078	4.05197367390514	WT	0.0453033947366176	4.00730933866808	WT	0.00603268096550547	7.54051462518959	WT	0.899	NS	0.93	NS	0.483
24	PRKAA1	1	Mutation	STAD-2646.2.1.P.3.0.0.2.3.6	STAD	2646	2	1	P	3	0	0	2	3	6	Meaningless	0	0	4	Apoptosis/Autophagy/Cellular senescence/Ferroptosis/Necroptosis/Necrosis	TMB	Overexpression	6	3	2	2	0	0	4	1	6	24	0.230810690007223	1.43585857796495	NS	0.581117279336378	0.304431877301634	NS	0.0775435967972178	3.11564868245278	NS	0.618064426861453	0.248597400579031	NS	0.589	NS	0.484	NS	0.947
24	PRDX4	1	Mutation	STAD-2643.2.1.P.3.20.0.1.4.1	STAD	2643	2	1	P	3	20	0	1	4	1	Protective	1	0	3	Anoikis	TMB	Overexpression	6	3	2	2	3	0	7	0	1	24	0.203351981512594	1.61813535727223	NS	0.310679117773669	1.02778652103512	NS	0.60997668024331	0.260208890965788	NS	0.241208014520136	1.37352002336354	NS	0.271	NS	0.689	NS	0.0219
24	PRDX1	1	Mutation	STAD-2639.2.1.P.3.0.0.1.4.4	STAD	2639	2	1	P	3	0	0	1	4	4	Meaningless	0	0	4	Apoptosis/Autophagy/Ferroptosis/Oxeiptosis	TMB	Overexpression	6	3	2	2	0	0	7	0	4	24	0.402143637329647	0.701907054492044	NS	0.502936941498433	0.448733642676685	NS	NS	NS	NS	0.445722622182653	0.58150599887083	NS	0.372	NS	0.392	NS	0.349
19	PRDM1	1	Mutation	STAD-2638.2.1.P.3.0.0.2.4.2	STAD	2638	2	1	P	3	0	0	2	4	2	Meaningless	0	0	4	Anoikis/Pyroptosis	TMB	Overexpression	6	3	2	2	0	0	4	0	2	19	0.165509164983103	1.92315597228494	NS	0.161570194906632	1.95946829374193	NS	0.27171798445068	1.20805339761988	NS	0.210438856380772	1.5684045959785	NS	0.301	NS	0.235	NS	0.575
22	PPID	1	Mutation	STAD-2633.2.1.P.3.7.0.2.4.2	STAD	2633	2	1	P	3	7	0	2	4	2	Protective	1	0	3	Apoptosis/Mitochondrial permeability transition	TMB	Overexpression	6	3	2	2	3	0	4	0	2	22	0.136541594196554	2.21650789761818	NS	0.238651621467849	1.38854113540998	NS	0.469016684711073	0.524291699267235	NS	0.173571742255461	1.85182106442129	NS	0.157	NS	0.0621	NS	0.0593
16	PLK2	1	Mutation	STAD-2627.2.2.P.3.0.0.4.4.4	STAD	2627	2	2	P	3	0	0	4	4	4	Meaningless	0	0	4	Apoptosis/Autophagy/Cellular senescence/Mitotic catastrophe	MSI	Overexpression	6	2	2	2	0	0	0	0	4	16	0.404345983802619	0.695363621652244	NS	0.141873453557357	2.15752059657041	NS	0.192066021568442	1.70169833551972	NS	0.177543527434759	1.81806710046319	NS	0.895	NS	0.881	NS	0.352
26	PLK1	1	Mutation	STAD-2625.2.1.P.3.0.0.1.4.6	STAD	2625	2	1	P	3	0	0	1	4	6	Meaningless	0	0	4	Anoikis/Apoptosis/Autophagy/Cellular senescence/Mitotic catastrophe/Necroptosis	TMB	Overexpression	6	3	2	2	0	0	7	0	6	26	0.389956774288065	0.739076794604332	NS	0.54469163136442	0.366913261678804	NS	0.999980440698229	6.009337165814e-10	NS	0.792198563017507	0.0694094535031126	NS	0.428	NS	0.941	NS	0.423
22	PLCG2	1	Mutation	STAD-2623.2.1.P.3.4.0.2.4.2	STAD	2623	2	1	P	3	4	0	2	4	2	Risky	0	1	3	Apoptosis/Necrosis	TMB	Overexpression	6	3	2	2	3	0	4	0	2	22	0.240283792081624	1.37892823608008	NS	0.390679063457052	0.736827433496472	NS	0.989507389926264	0.00017294658113325	NS	0.233772525833291	1.41775952917766	NS	0.0694	NS	0.0577	NS	0.676
13	PLCG1	1	Mutation	STAD-2622.2.2.P.1.0.0.4.4.2	STAD	2622	2	2	P	1	0	0	4	4	2	Meaningless	0	0	4	Apoptosis/Autophagy	MSI	Unchanged	6	2	2	1	0	0	0	0	2	13	0.150719955275337	2.06494915803161	NS	0.442248714684568	0.590440800046504	NS	0.773222373593955	0.0830376104987718	NS	0.30662396139992	1.0451619889593	NS	0.655	NS	0.44	NS	0.671
21	PLAG1	1	Mutation	STAD-2621.2.2.P.1.43.0.4.4.1	STAD	2621	2	2	P	1	43	0	4	4	1	Risky	0	3	1	Apoptosis	MSI	Unchanged	6	2	2	1	9	0	0	0	1	21	0.599897027380523	0.275151232106655	NS	0.228748887371167	1.44862390257789	NS	0.644906744085761	0.212382057405855	NS	0.21638806494496	1.5281649309	NS	0.156	NS	0.00136	Risky	0.00444
17	PKN1	1	Mutation	STAD-2619.2.2.P.3.4.0.3.4.1	STAD	2619	2	2	P	3	4	0	3	4	1	Risky	0	1	3	Apoptosis	MSI	Overexpression	6	2	2	2	3	0	1	0	1	17	0.69138440841025	0.157590752487546	NS	0.701492604166267	0.146923786257332	NS	0.381788526860094	0.76493499686368	NS	0.561281457151241	0.337490309978962	NS	0.48	NS	0.0755	NS	0.206
17	PIR	1	Mutation	STAD-2615.2.1.P.1.20.0.4.4.2	STAD	2615	2	1	P	1	20	0	4	4	2	Protective	1	0	3	Autophagy/Ferroptosis	TMB	Unchanged	6	3	2	1	3	0	0	0	2	17	0.402143637329647	0.701907054492044	NS	0.502936941498433	0.448733642676685	NS	NS	NS	NS	0.445722622182653	0.58150599887083	NS	0.256	NS	0.186	NS	0.0257
21	PIK3CG	1	Mutation	STAD-2611.2.1.P.3.0.0.2.4.4	STAD	2611	2	1	P	3	0	0	2	4	4	Meaningless	0	0	4	Anoikis/Apoptosis/Autophagy/NETosis	TMB	Overexpression	6	3	2	2	0	0	4	0	4	21	0.619079378528478	0.247163620582601	NS	0.627304517602089	0.235733794029177	NS	0.492542421861737	0.470967473606921	NS	0.595378906325518	0.282022110920715	NS	0.273	NS	0.24	NS	0.867
27	PIK3CD	1	Mutation	STAD-2609.2.1.P.3.0.0.2.1.3	STAD	2609	2	1	P	3	0	0	2	1	3	Meaningless	0	0	4	Apoptosis/Autophagy/NETosis	TMB	Overexpression	6	3	2	2	0	0	4	7	3	27	0.570920232518306	0.321145201103982	NS	0.462874569223093	0.53893467030535	NS	0.280960443693832	1.16243824298333	NS	0.277535986346583	1.17911623323431	NS	0.345	NS	0.0538	NS	0.319
18	PIAS3	1	Mutation	STAD-2607.2.1.P.2.30.0.4.4.2	STAD	2607	2	1	P	2	30	0	4	4	2	Risky	0	1	3	Apoptosis/Necrosis	TMB	Underexpression	6	3	2	2	3	0	0	0	2	18	0.0980897416059773	2.73633107693261	NS	0.505035695981467	0.444338811097778	NS	0.247385040646186	1.33801098016144	NS	0.392258021781536	0.731930906201905	NS	0.627	NS	0.0255	Risky	0.972
17	PHACTR1	1	Mutation	STAD-2605.2.1.P.3.0.0.3.4.3	STAD	2605	2	1	P	3	0	0	3	4	3	Meaningless	0	0	4	Apoptosis/Efferocytosis/Necrosis	TMB	Overexpression	6	3	2	2	0	0	1	0	3	17	0.802595603308565	0.0624946630670992	NS	0.741388343510766	0.10891014884279	NS	0.478779444206014	0.501642193040103	NS	0.79661739926113	0.066423345180248	NS	0.347	NS	0.811	NS	0.849
24	(CHUK + HK2)	2	Mutation	STAD-260.2.1.P.3.0.0.1.4.4	STAD	260	2	1	P	3	0	0	1	4	4	Meaningless	0	0	4	Anoikis/Apoptosis/Autophagy/Necrosis	TMB	Overexpression	6	3	2	2	0	0	7	0	4	24	0.167287317303066	1.90708593493619	NS	0.239684536584944	1.3824483945751	NS	0.369411366261966	0.805643593304092	NS	0.175208124293555	1.83780762688184	NS	0.496	NS	0.848	NS	0.368
19	PEX5	1	Mutation	STAD-2599.2.1.P.3.9.0.4.4.1	STAD	2599	2	1	P	3	9	0	4	4	1	Protective	2	0	2	Autophagy	TMB	Overexpression	6	3	2	2	5	0	0	0	1	19	0.169562028505792	1.88681117357269	NS	0.275407846428477	1.18961194064005	NS	0.395844033091022	0.720914705227252	NS	0.198258602040977	1.65515614878896	NS	0.0126	Protective	0.221	NS	0.103
31	PDK4	1	Mutation	STAD-2593.2.1.P.2.35.0.1.4.3	STAD	2593	2	1	P	2	35	0	1	4	3	Risky	0	3	1	Anoikis/Apoptosis/Ferroptosis	TMB	Underexpression	6	3	2	2	8	0	7	0	3	31	0.186465031102293	1.74532892237585	NS	0.430527427182849	0.621400230197522	NS	0.92581534121318	0.00866966710024359	NS	0.617006427473569	0.250097507962379	NS	0.00327	Risky	0.0218	Risky	0.0607
21	PDCD6IP	1	Mutation	STAD-2591.2.2.P.3.0.0.2.3.4	STAD	2591	2	2	P	3	0	0	2	3	4	Meaningless	0	0	4	Apoptosis/Autophagy/Necroptosis/Paraptosis	MSI	Overexpression	6	2	2	2	0	0	4	1	4	21	0.517939539332362	0.417994321218118	NS	0.737218343475413	0.112586586785481	NS	0.939029141124895	0.0058507447881527	NS	0.689661665725382	0.159451873277639	NS	0.617	NS	0.791	NS	0.118
28	PCK2	1	Mutation	STAD-2586.2.1.P.3.0.9.1.4.3	STAD	2586	2	1	P	3	0	9	1	4	3	Meaningless	0	0	4	Autophagy/Entosis/Necrosis	TMB	Overexpression	6	3	2	2	0	5	7	0	3	28	0.0461177231085693	3.97728932081714	WT	0.0579739972305483	3.59441593043209	NS	0.216117071873319	1.52996916972898	NS	0.0250729215228196	5.01884268999964	WT	0.901	NS	0.807	NS	0.878
24	PCDH7	1	Mutation	STAD-2583.2.1.P.3.35.0.3.4.2	STAD	2583	2	1	P	3	35	0	3	4	2	Risky	0	3	1	Autophagy/Ferroptosis	TMB	Overexpression	6	3	2	2	8	0	1	0	2	24	0.841787892293451	0.0398429853069695	NS	0.792478677086664	0.0692180782452859	NS	0.346827093696934	0.88503220356416	NS	0.346986929604292	0.884445673248551	NS	0.0363	Risky	0.0331	Risky	0.188
17	PCDH17	1	Mutation	STAD-2581.2.2.P.3.1.0.3.4.2	STAD	2581	2	2	P	3	1	0	3	4	2	Risky	0	1	3	Apoptosis/Autophagy	MSI	Overexpression	6	2	2	2	2	0	1	0	2	17	0.235939456043619	1.40469258709253	NS	0.363725872515706	0.824987807486895	NS	0.979435071253611	0.000664462509024673	NS	0.453044352208342	0.563024085702591	NS	0.00684	Risky	0.0789	NS	0.6
25	(CHRNA4 + TFAP2B)	2	Mutation	STAD-258.2.1.P.2.44.0.4.4.1	STAD	258	2	1	P	2	44	0	4	4	1	Meaningful Risky	0	4	0	Necrosis	TMB	Underexpression	6	3	2	2	11	0	0	0	1	25	0.722071032651938	0.126516992788369	NS	0.584411761326183	0.299156407601774	NS	0.694264182391267	0.154507855310398	NS	0.393141883905857	0.729202276724929	NS	0.00373	Risky	3e-04	Risky	0.000164
29	PCDH10	1	Mutation	STAD-2577.2.1.P.2.42.0.1.4.1	STAD	2577	2	1	P	2	42	0	1	4	1	Risky	0	3	1	Apoptosis	TMB	Underexpression	6	3	2	2	8	0	7	0	1	29	0.542021804887068	0.371805412035655	NS	0.791383679854007	0.0699677925487071	NS	0.432426627347058	0.61629714552607	NS	0.2962845500155	1.09084278672786	NS	0.0063	Risky	0.0449	Risky	0.00674
30	PCBP3	1	Mutation	STAD-2573.2.1.P.2.43.0.1.4.1	STAD	2573	2	1	P	2	43	0	1	4	1	Risky	0	3	1	Ferroptosis	TMB	Underexpression	6	3	2	2	9	0	7	0	1	30	0.189816682101105	1.71903986679932	NS	0.140609926307124	2.1712715673837	NS	0.295451783827343	1.0946111359994	NS	0.0753431537937685	3.16259883181096	NS	0.0592	NS	0.0445	Risky	0.0281
23	(CHEK1 + ROCK2)	2	Mutation	STAD-257.2.1.P.3.0.0.1.4.3	STAD	257	2	1	P	3	0	0	1	4	3	Meaningless	0	0	4	Apoptosis/Autophagy/Mitotic catastrophe	TMB	Overexpression	6	3	2	2	0	0	7	0	3	23	0.0801615162422281	3.06162395936371	NS	0.307047098775361	1.04333502974862	NS	0.786939036691628	0.0730553639056416	NS	0.399546971677228	0.709689313192104	NS	0.255	NS	0.325	NS	0.194
21	PAK2	1	Mutation	STAD-2562.2.1.P.3.0.0.2.4.4	STAD	2562	2	1	P	3	0	0	2	4	4	Meaningless	0	0	4	Apoptosis/Autophagy/Cellular senescence/Pyroptosis	TMB	Overexpression	6	3	2	2	0	0	4	0	4	21	0.961414845101692	0.00234044874631675	NS	0.944266804208148	0.00488714276695089	NS	0.346042241816039	0.887917604533735	NS	0.36405654852515	0.82385126116602	NS	0.708	NS	0.336	NS	0.931
18	OXSR1	1	Mutation	STAD-2555.2.1.P.3.0.0.2.4.1	STAD	2555	2	1	P	3	0	0	2	4	1	Meaningless	0	0	4	Oxeiptosis	TMB	Overexpression	6	3	2	2	0	0	4	0	1	18	0.572520501366116	0.318483388726949	NS	0.562193480921641	0.335920542124752	NS	0.360454175503046	0.836310258260059	NS	0.364455639735465	0.822481470684213	NS	0.903	NS	0.827	NS	0.907
27	OLA1	1	Mutation	STAD-2547.2.1.P.3.26.0.1.4.1	STAD	2547	2	1	P	3	26	0	1	4	1	Protective	2	0	2	Autophagy	TMB	Overexpression	6	3	2	2	6	0	7	0	1	27	0.381073748020361	0.767235131025245	NS	0.490985357156166	0.47436616297433	NS	0.60997668024331	0.260208890965788	NS	0.429360639297554	0.624552291344164	NS	0.436	NS	0.243	NS	0.0198
19	OBSCN	1	Mutation	STAD-2546.2.2.P.2.34.0.4.4.1	STAD	2546	2	2	P	2	34	0	4	4	1	Risky	0	2	2	Apoptosis	MSI	Underexpression	6	2	2	2	6	0	0	0	1	19	0.221213619831238	1.49648095213539	NS	0.67244346807039	0.178757197274023	NS	0.410838954983837	0.676371607693543	NS	0.36593480768947	0.817422629306877	NS	0.152	NS	0.00167	Risky	0.227
28	NUB1	1	Mutation	STAD-2544.2.1.P.3.62.0.1.2.1	STAD	2544	2	1	P	3	62	0	1	2	1	Protective	1	0	3	Necrosis	TMB	Overexpression	6	3	2	2	3	0	7	4	1	28	0.438858860795253	0.599264315476524	NS	0.807676064524232	0.0592558025483535	NS	0.16054901444336	1.96904737123799	NS	0.644106880610538	0.213411067556328	NS	0.283	NS	0.0462	Protective	0.141
18	NRP2	1	Mutation	STAD-2541.2.2.P.3.1.0.3.4.3	STAD	2541	2	2	P	3	1	0	3	4	3	Risky	0	1	3	Apoptosis/Efferocytosis/Necrosis	MSI	Overexpression	6	2	2	2	2	0	1	0	3	18	0.227031723761212	1.45936160259541	NS	0.168605444209986	1.89529910258228	NS	0.381185936860832	0.766873707491823	NS	0.0747579835339003	3.17533274006767	NS	0.0268	Risky	0.0839	NS	0.219
30	NRP1	1	Mutation	STAD-2539.2.1.P.3.35.0.3.2.4	STAD	2539	2	1	P	3	35	0	3	2	4	Risky	0	3	1	Anoikis/Apoptosis/Autophagy/Necrosis	TMB	Overexpression	6	3	2	2	8	0	1	4	4	30	0.315234644439731	1.00861594400035	NS	0.521098889178074	0.411717827645729	NS	0.685480881878079	0.164021285419646	NS	0.373707019845552	0.79130100513421	NS	2.54e-05	Risky	0.00201	Risky	0.34
23	NRG1	1	Mutation	STAD-2538.2.1.P.3.0.0.1.4.3	STAD	2538	2	1	P	3	0	0	1	4	3	Meaningless	0	0	4	Apoptosis/Mitochondrial permeability transition/Necrosis	TMB	Overexpression	6	3	2	2	0	0	7	0	3	23	0.81079582853693	0.0573121138949751	NS	0.849761124553928	0.035881157442032	NS	0.899858826771208	0.0158356265103398	NS	0.626464832766199	0.236885284787443	NS	0.984	NS	0.559	NS	0.301
15	NR1H2	1	Mutation	STAD-2532.2.1.P.1.0.0.3.4.2	STAD	2532	2	1	P	1	0	0	3	4	2	Meaningless	0	0	4	Cellular senescence/Pyroptosis	TMB	Unchanged	6	3	2	1	0	0	1	0	2	15	0.373195930641701	0.792995352840199	NS	0.402336243728451	0.701332718017498	NS	0.97385118989853	0.00107443282560312	NS	0.476705262503467	0.506391205617772	NS	0.784	NS	0.454	NS	0.204
20	NPRL2	1	Mutation	STAD-2530.2.1.P.1.20.0.2.4.1	STAD	2530	2	1	P	1	20	0	2	4	1	Protective	1	0	3	Autophagy	TMB	Unchanged	6	3	2	1	3	0	4	0	1	20	0.133133080441494	2.25558565049203	NS	0.237725398040082	1.39403183213587	NS	0.373394829149794	0.792335584407418	NS	0.167957621228806	1.90107875945281	NS	0.704	NS	0.265	NS	0.026
20	NPHP1	1	Mutation	STAD-2527.2.2.P.1.35.0.4.4.1	STAD	2527	2	2	P	1	35	0	4	4	1	Risky	0	3	1	Necrosis	MSI	Unchanged	6	2	2	1	8	0	0	0	1	20	0.0591422135975245	3.56127728975726	NS	0.134205872108616	2.24316682600151	NS	0.339149720388098	0.913642800976614	NS	0.0821914807194506	3.02102543439084	NS	0.0446	Risky	0.0212	Risky	0.193
25	NOXA1	1	Mutation	STAD-2525.2.2.P.2.95.0.3.4.1	STAD	2525	2	2	P	2	95	0	3	4	1	Meaningful Protective	4	0	0	Apoptosis	MSI	Underexpression	6	2	2	2	11	0	1	0	1	25	0.72893551439299	0.120091276051996	NS	0.951705870039473	0.00366808549784398	NS	0.440656764211648	0.594571522378797	NS	0.590576980897662	0.289444105505827	NS	0.0385	Protective	0.0457	Protective	0.0285
26	NOTCH1	1	Mutation	STAD-2521.2.1.P.3.20.0.2.4.6	STAD	2521	2	1	P	3	20	0	2	4	6	Protective	1	0	3	Anoikis/Apoptosis/Autophagy/Cellular senescence/Mitotic catastrophe/Necrosis	TMB	Overexpression	6	3	2	2	3	0	4	0	6	26	0.624163781294574	0.240058617549613	NS	0.723030847830552	0.125607198773352	NS	0.444084438329818	0.585705907072339	NS	0.336915205284893	0.92213427267543	NS	0.0782	NS	0.346	NS	0.0295
25	NOTCH1	1	Mutation	STAD-2520.2.2.P.3.20.0.2.4.6	STAD	2520	2	2	P	3	20	0	2	4	6	Protective	1	0	3	Anoikis/Apoptosis/Autophagy/Cellular senescence/Mitotic catastrophe/Necrosis	MSI	Overexpression	6	2	2	2	3	0	4	0	6	25	0.624163781294574	0.240058617549613	NS	0.723030847830552	0.125607198773352	NS	0.444084438329818	0.585705907072339	NS	0.336915205284893	0.92213427267543	NS	0.0782	NS	0.346	NS	0.0295
24	NOD2	1	Mutation	STAD-2517.2.1.P.3.35.0.4.4.3	STAD	2517	2	1	P	3	35	0	4	4	3	Risky	0	3	1	Apoptosis/Autophagy/Necrosis	TMB	Overexpression	6	3	2	2	8	0	0	0	3	24	0.218950695787408	1.51123524420797	NS	0.40214253714814	0.701910336292134	NS	0.2297048807165	1.44268786222405	NS	0.367873747735075	0.810834153869897	NS	0.0454	Risky	0.00537	Risky	0.96
17	NLRP4	1	Mutation	STAD-2516.2.1.P.3.11.0.4.4.1	STAD	2516	2	1	P	3	11	0	4	4	1	Risky	0	1	3	Autophagy	TMB	Overexpression	6	3	2	2	3	0	0	0	1	17	0.716416743692662	0.131951920736892	NS	0.693196151228973	0.155647113255392	NS	0.60049986720702	0.274242641419454	NS	0.319331119464689	0.991684076840225	NS	0.971	NS	0.236	NS	0.00579
24	NLRP3	1	Mutation	STAD-2513.2.1.P.3.0.7.3.4.7	STAD	2513	2	1	P	3	0	7	3	4	7	Meaningless	0	0	4	Apoptosis/Autophagy/Efferocytosis/Necroptosis/NETosis/Pyroptosis/Necrosis	TMB	Overexpression	6	3	2	2	0	3	1	0	7	24	0.0994008127867162	2.71513095654988	NS	0.26140361235156	1.26130819486894	NS	0.323073850095189	0.976461979776605	NS	0.0325549322411038	4.56903324351224	WT	0.13	NS	0.315	NS	0.733
26	NLRP1	1	Mutation	STAD-2511.2.1.P.2.4.0.1.4.3	STAD	2511	2	1	P	2	4	0	1	4	3	Risky	0	1	3	Apoptosis/Autophagy/Pyroptosis	TMB	Underexpression	6	3	2	2	3	0	7	0	3	26	0.163195708257903	1.94436189269382	NS	0.212086215570466	1.55712811354999	NS	0.693813211391354	0.154988311909722	NS	0.311945508651469	1.02242066216859	NS	0.1	NS	0.0961	NS	0.0863
35	NGFR	1	Mutation	STAD-2503.2.1.P.2.44.0.1.4.4	STAD	2503	2	1	P	2	44	0	1	4	4	Meaningful Risky	0	4	0	Apoptosis/Autophagy/Necroptosis/Necrosis	TMB	Underexpression	6	3	2	2	11	0	7	0	4	35	0.722304190686996	0.126295645884347	NS	0.772319579175892	0.0837188652613709	NS	0.469016684711073	0.524291699267235	NS	0.412438679299775	0.67175995356361	NS	0.00556	Risky	0.0038	Risky	0.0032
25	NFKB1	1	Mutation	STAD-2501.2.1.P.3.0.0.2.4.8	STAD	2501	2	1	P	3	0	0	2	4	8	Meaningless	0	0	4	Apoptosis/Autophagy/Cellular senescence/Ferroptosis/Mitotic catastrophe/Necroptosis/Pyroptosis/Necrosis	TMB	Overexpression	6	3	2	2	0	0	4	0	8	25	0.739092208998838	0.11092612523393	NS	0.676939436182568	0.173591521751003	NS	0.743982031835341	0.106657553619289	NS	0.546039154665679	0.364460879380667	NS	0.371	NS	0.2	NS	0.098
32	(CECR2 + CIDEC + DTNA + FGG + FOXP2 + HIF3A + LRAT + MAGEA11 + MAGI2 + NOS1 + NOX5 + NTRK3 + ROR2 + THPO + ZBTB16 + ZIC1)	16	Mutation	STAD-250.2.1.P.2.44.0.1.4.1	STAD	250	2	1	P	2	44	0	1	4	1	Meaningful Risky	0	4	0	Apoptosis	TMB	Underexpression	6	3	2	2	11	0	7	0	1	32	0.661313483560434	0.191931985756796	NS	0.776149095931286	0.0808497841089353	NS	0.65523515815076	0.199363430204851	NS	0.655600463476601	0.19891202678919	NS	9.45e-07	Risky	1.28e-07	Risky	1.9e-05
26	(ACACB + AHI1 + ATG16L2 + ATG2B + CDK5RAP3 + CDKL3 + CROCC + DDX53 + DVL1 + GPRC6A + HERC1 + HERC3 + HPGD + MKNK1 + MYH11 + PACRG + PNPLA2 + PTPRS + SLC29A1 + USP19 + USP20)	21	Mutation	STAD-25.2.1.P.2.0.5.1.4.1	STAD	25	2	1	P	2	0	5	1	4	1	Meaningless	0	0	4	Autophagy	TMB	Underexpression	6	3	2	2	0	5	7	0	1	26	0.013481453465199	6.10480880602835	MT	0.0588597665214035	3.56922525671705	NS	0.148163527095357	2.09105700546546	NS	0.0163952201903146	5.75998410250055	MT	0.245	NS	0.0955	NS	0.297
20	NFATC1	1	Mutation	STAD-2499.2.1.P.3.30.0.3.4.3	STAD	2499	2	1	P	3	30	0	3	4	3	Risky	0	1	3	Apoptosis/Autophagy/Necrosis	TMB	Overexpression	6	3	2	2	3	0	1	0	3	20	0.763434488098744	0.090585216619512	NS	0.672665366205686	0.178500153039177	NS	0.7413742758065	0.108922437670707	NS	0.629882758682961	0.232219778608846	NS	0.426	NS	0.0361	Risky	0.797
26	NELFB	1	Mutation	STAD-2498.2.1.P.3.28.0.2.4.1	STAD	2498	2	1	P	3	28	0	2	4	1	Protective	3	0	1	Apoptosis	TMB	Overexpression	6	3	2	2	8	0	4	0	1	26	0.499650330731663	0.455679046608953	NS	0.895057301325913	0.0173996402540384	NS	0.984085876997694	0.000397871557699864	NS	0.751810387122109	0.100016039289959	NS	0.0263	Protective	0.134	NS	0.00663
19	NCSTN	1	Mutation	STAD-2494.2.2.P.3.34.0.4.4.1	STAD	2494	2	2	P	3	34	0	4	4	1	Risky	0	2	2	Necrosis	MSI	Overexpression	6	2	2	2	6	0	0	0	1	19	0.812670527920507	0.0561606067348504	NS	0.888009448128128	0.0198312330617203	NS	0.915372914126048	0.011292032214381	NS	0.493726427640043	0.468395095443984	NS	0.172	NS	0.0158	Risky	0.834
20	MYO18A	1	Mutation	STAD-2488.2.1.P.1.20.0.2.4.1	STAD	2488	2	1	P	1	20	0	2	4	1	Protective	1	0	3	Apoptosis	TMB	Unchanged	6	3	2	1	3	0	4	0	1	20	0.799576719710648	0.0644626433976113	NS	0.758056803134334	0.0948846682298948	NS	0.83724825433411	0.0421951368598389	NS	0.632047979193255	0.229293774449655	NS	0.24	NS	0.766	NS	0.0343
19	MYO18A	1	Mutation	STAD-2487.2.2.P.1.20.0.2.4.1	STAD	2487	2	2	P	1	20	0	2	4	1	Protective	1	0	3	Apoptosis	MSI	Unchanged	6	2	2	1	3	0	4	0	1	19	0.799576719710648	0.0644626433976113	NS	0.758056803134334	0.0948846682298948	NS	0.83724825433411	0.0421951368598389	NS	0.632047979193255	0.229293774449655	NS	0.24	NS	0.766	NS	0.0343
17	MYH9	1	Mutation	STAD-2486.2.1.P.3.0.0.3.4.3	STAD	2486	2	1	P	3	0	0	3	4	3	Meaningless	0	0	4	Anoikis/Apoptosis/Necroptosis	TMB	Overexpression	6	3	2	2	0	0	1	0	3	17	0.75793425792151	0.0949839141229862	NS	0.684294472967741	0.165331668263657	NS	0.895757079960994	0.0171670374328377	NS	0.709492183668764	0.138784702692367	NS	0.798	NS	0.22	NS	0.873
27	MTUS2	1	Mutation	STAD-2481.2.1.P.2.34.0.1.4.1	STAD	2481	2	1	P	2	34	0	1	4	1	Risky	0	2	2	Entosis	TMB	Underexpression	6	3	2	2	6	0	7	0	1	27	0.480026774062463	0.498802482498709	NS	0.572018259597598	0.31931722048967	NS	0.105892387137485	2.61447767463228	NS	0.46989348361349	0.522226450953286	NS	0.156	NS	0.00638	Risky	0.0809
22	MTOR	1	Mutation	STAD-2480.2.1.P.3.0.0.4.4.9	STAD	2480	2	1	P	3	0	0	4	4	9	Meaningless	0	0	4	Anoikis/Apoptosis/Autophagy/Cellular senescence/Entosis/Ferroptosis/Mitotic catastrophe/Necroptosis/Necrosis	TMB	Overexpression	6	3	2	2	0	0	0	0	9	22	0.770734496602215	0.0849222809078157	NS	0.862360668430757	0.030057128713453	NS	0.644951590233493	0.212324452899262	NS	0.443654428566102	0.586812320736883	NS	0.704	NS	0.454	NS	0.325
21	MTOR	1	Mutation	STAD-2479.2.2.P.3.0.0.4.4.9	STAD	2479	2	2	P	3	0	0	4	4	9	Meaningless	0	0	4	Anoikis/Apoptosis/Autophagy/Cellular senescence/Entosis/Ferroptosis/Mitotic catastrophe/Necroptosis/Necrosis	MSI	Overexpression	6	2	2	2	0	0	0	0	9	21	0.770734496602215	0.0849222809078157	NS	0.862360668430757	0.030057128713453	NS	0.644951590233493	0.212324452899262	NS	0.443654428566102	0.586812320736883	NS	0.704	NS	0.454	NS	0.325
19	MTA1	1	Mutation	STAD-2477.2.1.P.3.30.0.4.4.3	STAD	2477	2	1	P	3	30	0	4	4	3	Risky	0	1	3	Anoikis/Apoptosis/Autophagy	TMB	Overexpression	6	3	2	2	3	0	0	0	3	19	0.230926301363049	1.43514686007212	NS	0.723214532911133	0.125433507794028	NS	0.718567904852078	0.129868998074629	NS	0.739630264994565	0.110451877584677	NS	0.48	NS	0.0111	Risky	0.936
22	MSI1	1	Mutation	STAD-2476.2.1.P.2.0.0.1.4.2	STAD	2476	2	1	P	2	0	0	1	4	2	Meaningless	0	0	4	Apoptosis/Mitotic catastrophe	TMB	Underexpression	6	3	2	2	0	0	7	0	2	22	0.568299851073548	0.325535496445264	NS	0.913507584531713	0.0117972944518278	NS	0.469016684711073	0.524291699267235	NS	0.443980554197193	0.585973048899028	NS	0.267	NS	0.154	NS	0.312
25	MLKL	1	Mutation	STAD-2466.2.1.P.3.0.0.1.4.5	STAD	2466	2	1	P	3	0	0	1	4	5	Meaningless	0	0	4	Apoptosis/Autophagy/Necroptosis/Pyroptosis/Necrosis	TMB	Overexpression	6	3	2	2	0	0	7	0	5	25	0.70469857676874	0.143630064993807	NS	0.877345990994238	0.0238191398958478	NS	0.60997668024331	0.260208890965788	NS	0.307526768619417	1.04126792822147	NS	0.548	NS	0.588	NS	0.98
22	(CDH5 + PRMT2 + PXDN)	3	Mutation	STAD-246.2.2.P.3.31.7.3.4.1	STAD	246	2	2	P	3	31	7	3	4	1	Risky	0	2	2	Apoptosis	MSI	Overexpression	6	2	2	2	5	3	1	0	1	22	0.116626924763129	2.46204403142193	NS	0.0674438335512554	3.34416147653707	NS	0.126852282342388	2.33060848852635	NS	0.0161041426494977	5.79146726618601	WT	0.00459	Risky	0.0405	Risky	0.981
28	MKI67	1	Mutation	STAD-2459.2.1.P.3.22.0.1.4.3	STAD	2459	2	1	P	3	22	0	1	4	3	Protective	2	0	2	Apoptosis/Autophagy/Necrosis	TMB	Overexpression	6	3	2	2	5	0	7	0	3	28	0.991798598129593	0.000105660183034356	NS	0.985060442473818	0.00035062760418499	NS	0.684771875207825	0.164803649672507	NS	0.719905116557386	0.128583636655396	NS	0.0307	Protective	0.14	NS	0.0379
29	(CDH4 + CKB)	2	Mutation	STAD-245.2.1.P.2.35.0.1.4.1	STAD	245	2	1	P	2	35	0	1	4	1	Risky	0	3	1	Ferroptosis	TMB	Underexpression	6	3	2	2	8	0	7	0	1	29	0.708284788249215	0.13999620179472	NS	0.974591685708823	0.00101442145351394	NS	0.114015221069645	2.49766513378122	NS	0.848269952729265	0.0366057552825969	NS	0.0499	Risky	0.00105	Risky	0.105
21	(CDH3 + DLG1 + IRF6)	3	Mutation	STAD-244.2.1.P.3.0.0.1.4.1	STAD	244	2	1	P	3	0	0	1	4	1	Meaningless	0	0	4	Anoikis	TMB	Overexpression	6	3	2	2	0	0	7	0	1	21	0.858397598744058	0.0318316719660983	NS	0.554110084532475	0.350005380115753	NS	0.683545510423411	0.166162023174134	NS	0.159367378054428	1.98021861481059	NS	0.422	NS	0.934	NS	0.973
19	MFN1	1	Mutation	STAD-2427.2.1.P.1.0.0.2.4.3	STAD	2427	2	1	P	1	0	0	2	4	3	Meaningless	0	0	4	Apoptosis/Autophagy/Cellular senescence	TMB	Unchanged	6	3	2	1	0	0	4	0	3	19	0.101244260592278	2.68583313723317	NS	0.153256829654907	2.03953161911694	NS	0.329216442285159	0.951977538277793	NS	0.191640311119691	1.70496216140628	NS	0.895	NS	0.751	NS	0.542
25	MEX3A	1	Mutation	STAD-2425.2.1.P.3.30.11.2.4.2	STAD	2425	2	1	P	3	30	11	2	4	2	Risky	0	1	3	Autophagy/Ferroptosis	TMB	Overexpression	6	3	2	2	3	3	4	0	2	25	0.751389341534571	0.100367268794055	NS	0.819443728105026	0.0521028572163059	NS	0.000390442695803461	12.577384827973	MT	0.595406307183385	0.281980114210829	NS	0.105	NS	0.0412	Risky	0.697
14	METTL16	1	Mutation	STAD-2422.2.2.P.3.0.0.4.4.2	STAD	2422	2	2	P	3	0	0	4	4	2	Meaningless	0	0	4	Autophagy/Ferroptosis	MSI	Overexpression	6	2	2	2	0	0	0	0	2	14	0.405205744767389	0.692823252642278	NS	0.500423303873734	0.454038593790126	NS	0.60997668024331	0.260208890965788	NS	0.443783110145787	0.586481049803804	NS	0.945	NS	0.433	NS	0.484
32	MERTK	1	Mutation	STAD-2419.2.1.P.2.0.0.1.1.5	STAD	2419	2	1	P	2	0	0	1	1	5	Meaningless	0	0	4	Apoptosis/Efferocytosis/Ferroptosis/Necroptosis/Necrosis	TMB	Underexpression	6	3	2	2	0	0	7	7	5	32	0.804748681450092	0.0611108834904984	NS	0.24331001913018	1.36131321770509	NS	0.469016684711073	0.524291699267235	NS	0.588320662473266	0.292974520951727	NS	0.0703	NS	0.122	NS	0.816
21	MEFV	1	Mutation	STAD-2417.2.1.P.3.0.2.2.4.2	STAD	2417	2	1	P	3	0	2	2	4	2	Meaningless	0	0	4	Autophagy/Pyroptosis	TMB	Overexpression	6	3	2	2	0	2	4	0	2	21	0.0190495875026965	5.49695771367089	WT	0.0636012879801082	3.44089350918512	NS	0.834786370982217	0.0435001417655207	NS	0.42764550081466	0.629209287504752	NS	0.374	NS	0.563	NS	0.772
17	MCAM	1	Mutation	STAD-2412.2.1.P.1.1.0.3.4.2	STAD	2412	2	1	P	1	1	0	3	4	2	Risky	0	1	3	Autophagy/Necrosis	TMB	Unchanged	6	3	2	1	2	0	1	0	2	17	0.262457417928723	1.25574829181835	NS	0.690230033057241	0.158836452876203	NS	0.677336498032614	0.17313958750628	NS	0.383684793681389	0.758862312513704	NS	0.0319	Risky	0.223	NS	0.713
27	MBL2	1	Mutation	STAD-2411.2.2.P.1.44.11.4.4.2	STAD	2411	2	2	P	1	44	11	4	4	2	Meaningful Risky	0	4	0	Apoptosis/Necrosis	MSI	Unchanged	6	2	2	1	11	3	0	0	2	27	0.154957005225322	2.02276255101923	NS	0.263157244767022	1.25207126797251	NS	8.18857860063193e-06	19.8933237624948	MT	0.96910298966543	0.00150027184171454	NS	6.05e-05	Risky	3.71e-05	Risky	0.000737
28	MAP4K4	1	Mutation	STAD-2405.2.1.P.3.44.0.4.4.4	STAD	2405	2	1	P	3	44	0	4	4	4	Meaningful Risky	0	4	0	Apoptosis/Autophagy/Cellular senescence/Necrosis	TMB	Overexpression	6	3	2	2	11	0	0	0	4	28	0.489157172985489	0.478379680237722	NS	0.98791848921111	0.000229295516330029	NS	0.631957926365731	0.229415014048262	NS	0.623220344578874	0.241367263315941	NS	0.0169	Risky	0.00125	Risky	0.0118
26	MAP3K7	1	Mutation	STAD-2404.2.1.P.3.0.0.2.2.5	STAD	2404	2	1	P	3	0	0	2	2	5	Meaningless	0	0	4	Anoikis/Apoptosis/Autophagy/Necroptosis/Necrosis	TMB	Overexpression	6	3	2	2	0	0	4	4	5	26	0.275710301709663	1.18811406663149	NS	0.409254046284833	0.680966690807992	NS	0.540396170520166	0.374805999484568	NS	0.851290019121967	0.03514601674806	NS	0.374	NS	0.252	NS	0.793
20	MAP3K5	1	Mutation	STAD-2403.2.1.P.1.0.0.2.4.4	STAD	2403	2	1	P	1	0	0	2	4	4	Meaningless	0	0	4	Apoptosis/Cellular senescence/Ferroptosis/Necrosis	TMB	Unchanged	6	3	2	1	0	0	4	0	4	20	0.371766907002402	0.797750093584491	NS	0.699274303384767	0.149227895659256	NS	0.515104119630909	0.423684768179426	NS	0.994917604579898	4.05753853289052e-05	NS	0.641	NS	0.458	NS	0.537
17	MAP3K1	1	Mutation	STAD-2401.2.1.P.3.0.0.4.4.4	STAD	2401	2	1	P	3	0	0	4	4	4	Meaningless	0	0	4	Apoptosis/Autophagy/Mitochondrial permeability transition/Necrosis	TMB	Overexpression	6	3	2	2	0	0	0	0	4	17	0.576869327834923	0.31132323592559	NS	0.58090131664401	0.304779799448432	NS	0.328588101042791	0.954454214040408	NS	0.838811330767705	0.0413773216962815	NS	0.748	NS	0.301	NS	0.631
20	MAP2K7	1	Mutation	STAD-2400.2.1.P.1.0.0.2.4.4	STAD	2400	2	1	P	1	0	0	2	4	4	Meaningless	0	0	4	Apoptosis/Autophagy/Cellular senescence/Necrosis	TMB	Unchanged	6	3	2	1	0	0	4	0	4	20	0.329069015217951	0.952558074106887	NS	0.941953717917821	0.00530195403410096	NS	0.589766593703787	0.290708922776543	NS	0.576408445292642	0.312076996461929	NS	0.417	NS	0.685	NS	0.196
21	(ABL2 + ADAM12 + APLNR + COL18A1 + DLC1 + EIF2AK4 + FLT1 + PCDH17 + THBS2)	9	Mutation	STAD-24.2.1.P.3.31.0.3.4.2	STAD	24	2	1	P	3	31	0	3	4	2	Risky	0	2	2	Apoptosis/Autophagy	TMB	Overexpression	6	3	2	2	5	0	1	0	2	21	0.229262895216784	1.44542857443659	NS	0.551858408964143	0.353998407248954	NS	0.501451366701601	0.451863430617939	NS	0.3290251747148	0.952730775160301	NS	0.00106	Risky	0.0326	Risky	0.681
21	MAP1LC3B	1	Mutation	STAD-2399.2.1.P.3.0.0.2.4.4	STAD	2399	2	1	P	3	0	0	2	4	4	Meaningless	0	0	4	Apoptosis/Autophagy/Ferroptosis/Autosis	TMB	Overexpression	6	3	2	2	0	0	4	0	4	21	0.381073748020361	0.767235131025245	NS	0.490985357156166	0.47436616297433	NS	0.60997668024331	0.260208890965788	NS	0.429360639297554	0.624552291344164	NS	0.0726	NS	0.455	NS	0.317
21	LY96	1	Mutation	STAD-2397.2.1.P.3.1.0.3.2.1	STAD	2397	2	1	P	3	1	0	3	2	1	Risky	0	1	3	Necrosis	TMB	Overexpression	6	3	2	2	2	0	1	4	1	21	0.97222444905192	0.00121232965885848	NS	0.578505728428691	0.308656588777904	NS	1	0	NS	0.858943569326169	0.0315840853274161	NS	0.00665	Risky	0.124	NS	0.0821
17	LTB4R2	1	Mutation	STAD-2395.2.1.P.1.4.0.4.4.2	STAD	2395	2	1	P	1	4	0	4	4	2	Risky	0	1	3	Anoikis/Apoptosis	TMB	Unchanged	6	3	2	1	3	0	0	0	2	17	0.340128324919583	0.909947590357619	NS	0.200308607053036	1.64012289667862	NS	0.316066604360024	1.00515396656946	NS	0.126431531091762	2.33578142828244	NS	0.676	NS	0.0873	NS	0.632
23	LPAR3	1	Mutation	STAD-2391.2.1.P.3.35.0.4.4.2	STAD	2391	2	1	P	3	35	0	4	4	2	Risky	0	3	1	Apoptosis/Cellular senescence	TMB	Overexpression	6	3	2	2	8	0	0	0	2	23	0.402143637329647	0.701907054492044	NS	0.502936941498433	0.448733642676685	NS	NS	NS	NS	0.445722622182653	0.58150599887083	NS	0.0309	Risky	0.00438	Risky	0.164
15	LPAR2	1	Mutation	STAD-2389.2.1.P.1.2.0.4.4.1	STAD	2389	2	1	P	1	2	0	4	4	1	Protective	1	0	3	Entosis	TMB	Unchanged	6	3	2	1	2	0	0	0	1	15	0.3753674360019	0.785818782155222	NS	0.48851420095079	0.479797178137609	NS	0.60997668024331	0.260208890965788	NS	0.428445471497731	0.627033680619648	NS	0.00992	Protective	0.12	NS	0.0715
29	LMO3	1	Mutation	STAD-2385.2.1.P.1.44.0.2.4.2	STAD	2385	2	1	P	1	44	0	2	4	2	Meaningful Risky	0	4	0	Anoikis/Apoptosis	TMB	Unchanged	6	3	2	1	11	0	4	0	2	29	0.708098595245402	0.140183561753227	NS	0.339831825129287	0.911065662542642	NS	0.455859150574769	0.556042594284462	NS	0.252195422757948	1.31110092975414	NS	0.00437	Risky	0.0119	Risky	0.0334
22	LMO1	1	Mutation	STAD-2383.2.1.P.1.12.0.2.4.1	STAD	2383	2	1	P	1	12	0	2	4	1	Risky	0	2	2	Apoptosis	TMB	Unchanged	6	3	2	1	5	0	4	0	1	22	0.395890679900056	0.720772353887307	NS	0.502936941498433	0.448733642676685	NS	0.60997668024331	0.260208890965788	NS	0.429360639297554	0.624552291344164	NS	0.033	Risky	0.0558	NS	0.0162
19	(CDC7 + MASTL + RECQL + STAG1 + STAG2 + UBA2 + WEE1)	7	Mutation	STAD-237.2.1.P.3.0.0.2.4.2	STAD	237	2	1	P	3	0	0	2	4	2	Meaningless	0	0	4	Apoptosis/Mitotic catastrophe	TMB	Overexpression	6	3	2	2	0	0	4	0	2	19	0.897352990458551	0.0166425189283555	NS	0.848548480175971	0.0364698416532247	NS	0.371787612708677	0.797681017812795	NS	0.970965337710095	0.00132478438426403	NS	0.652	NS	0.685	NS	0.248
25	LDHB	1	Mutation	STAD-2364.2.1.P.2.34.0.2.4.2	STAD	2364	2	1	P	2	34	0	2	4	2	Risky	0	2	2	Apoptosis/Autophagy	TMB	Underexpression	6	3	2	2	6	0	4	0	2	25	0.298255775835578	1.08197669739479	NS	0.596537920332656	0.280249212853518	NS	0.449697534594281	0.571414106802222	NS	0.461974630524832	0.541106229115835	NS	0.196	NS	0.0254	Risky	0.179
24	LDHA	1	Mutation	STAD-2362.2.1.P.3.0.0.1.4.4	STAD	2362	2	1	P	3	0	0	1	4	4	Meaningless	0	0	4	Anoikis/Apoptosis/Autophagy/Ferroptosis	TMB	Overexpression	6	3	2	2	0	0	7	0	4	24	0.77193447784303	0.0840103831143432	NS	0.557511255328838	0.344031675976386	NS	0.373080633478625	0.793378031779529	NS	0.930702435809306	0.00756223221757912	NS	0.761	NS	0.685	NS	0.512
27	LAMP3	1	Mutation	STAD-2360.2.1.P.3.0.0.1.2.3	STAD	2360	2	1	P	3	0	0	1	2	3	Meaningless	0	0	4	Apoptosis/Autophagy/Lysosome-dependent cell death	TMB	Overexpression	6	3	2	2	0	0	7	4	3	27	0.465089020968198	0.533619710399578	NS	0.267314592011217	1.23047546175133	NS	0.211888282900494	1.55847749958284	NS	0.146646873144664	2.10678766257637	NS	0.696	NS	0.515	NS	0.673
16	(CDC14A + RUSC2 + VPS13A)	3	Mutation	STAD-236.2.2.P.1.0.0.2.4.1	STAD	236	2	2	P	1	0	0	2	4	1	Meaningless	0	0	4	Autophagy	MSI	Unchanged	6	2	2	1	0	0	4	0	1	16	0.91885839221315	0.0103778743165245	NS	0.814765941484049	0.0548881264717771	NS	0.698566153958079	0.149967776681255	NS	0.890226984070392	0.019048691590146	NS	0.702	NS	0.467	NS	0.832
18	LAMB3	1	Mutation	STAD-2359.2.2.P.3.0.0.2.4.2	STAD	2359	2	2	P	3	0	0	2	4	2	Meaningless	0	0	4	Anoikis/Apoptosis	MSI	Overexpression	6	2	2	2	0	0	4	0	2	18	0.0717946356671284	3.24150554645577	NS	0.137661823393643	2.20390265253216	NS	0.376044950487348	0.783591587595258	NS	0.183688771340364	1.76752423595062	NS	0.682	NS	0.73	NS	0.385
18	LAMA3	1	Mutation	STAD-2358.2.1.P.3.4.0.4.4.2	STAD	2358	2	1	P	3	4	0	4	4	2	Risky	0	1	3	Anoikis/Apoptosis	TMB	Overexpression	6	3	2	2	3	0	0	0	2	18	0.22501538973198	1.47209532293128	NS	0.786350587939366	0.073469504242175	NS	0.0864353468065898	2.93953996720118	NS	0.611536304009479	0.257943828680708	NS	0.424	NS	0.454	NS	0.31
24	KNG1	1	Mutation	STAD-2354.2.1.P.3.43.0.4.4.2	STAD	2354	2	1	P	3	43	0	4	4	2	Risky	0	3	1	Apoptosis/Efferocytosis	TMB	Overexpression	6	3	2	2	9	0	0	0	2	24	0.545177609018842	0.366027527068144	NS	0.719544495629511	0.128929563802043	NS	0.639511844846961	0.219381164705507	NS	0.993619418393769	6.39513431172225e-05	NS	0.184	NS	0.0169	Risky	0.0289
32	KLF15	1	Mutation	STAD-2350.2.1.P.2.43.0.1.4.3	STAD	2350	2	1	P	2	43	0	1	4	3	Risky	0	3	1	Apoptosis/Autophagy/Ferroptosis	TMB	Underexpression	6	3	2	2	9	0	7	0	3	32	0.463977120784152	0.536283351540382	NS	0.790407551037781	0.0706397648526902	NS	0.2903731751247	1.11789032638315	NS	0.910009752506639	0.0127749307834101	NS	0.0833	NS	0.0146	Risky	0.022
20	(CDC14A + DMXL2 + MACF1 + NAGLU + NIN + SBF2 + VPS13A)	7	Mutation	STAD-235.2.1.P.1.0.30.2.4.1	STAD	235	2	1	P	1	0	30	2	4	1	Meaningless	0	0	4	Autophagy	TMB	Unchanged	6	3	2	1	0	3	4	0	1	20	0.411843768613927	0.673471867078789	NS	0.0326923348771484	4.56181893080609	MT	0.344416430565235	0.893922966906293	NS	0.0581312533033125	3.58991394551331	NS	0.565	NS	0.301	NS	0.696
30	KL	1	Mutation	STAD-2344.2.1.P.2.31.0.1.4.5	STAD	2344	2	1	P	2	31	0	1	4	5	Risky	0	2	2	Anoikis/Apoptosis/Autophagy/Cellular senescence/Necrosis	TMB	Underexpression	6	3	2	2	5	0	7	0	5	30	0.0812752592824377	3.03921404165596	NS	0.369945508895355	0.803847517636165	NS	0.793150251327497	0.068760405713146	NS	0.847665093139756	0.036901812473012	NS	0.0094	Risky	0.039	Risky	0.292
21	KIF2C	1	Mutation	STAD-2342.2.2.P.3.0.0.1.4.2	STAD	2342	2	2	P	3	0	0	1	4	2	Meaningless	0	0	4	Cellular senescence/Entosis	MSI	Overexpression	6	2	2	2	0	0	7	0	2	21	0.532336585257229	0.389929265267238	NS	0.812461402722792	0.0562884471380774	NS	0.455313915547695	0.557389632226913	NS	0.446665332975184	0.579099937791274	NS	0.096	NS	0.152	NS	0.144
22	KEAP1	1	Mutation	STAD-2341.2.1.P.3.64.0.4.4.4	STAD	2341	2	1	P	3	64	0	4	4	4	Protective	2	0	2	Apoptosis/Autophagy/Ferroptosis/Oxeiptosis	TMB	Overexpression	6	3	2	2	5	0	0	0	4	22	0.197447427511796	1.66115516834565	NS	0.461796618917121	0.54153656968556	NS	0.667793830828771	0.184193591889941	NS	0.578052197578719	0.309394149440099	NS	0.0268	Protective	0.0389	Protective	0.616
18	KDM4A	1	Mutation	STAD-2337.2.1.P.3.2.0.4.4.3	STAD	2337	2	1	P	3	2	0	4	4	3	Protective	1	0	3	Apoptosis/Autophagy/Ferroptosis	TMB	Overexpression	6	3	2	2	2	0	0	0	3	18	0.820077508234347	0.0517313589966347	NS	0.686218871412107	0.163209240089491	NS	0.958997542675296	0.00264315246739837	NS	0.38578206326594	0.752195336062269	NS	0.048	Protective	0.178	NS	0.211
15	KDM2B	1	Mutation	STAD-2336.2.2.P.3.0.0.4.4.3	STAD	2336	2	2	P	3	0	0	4	4	3	Meaningless	0	0	4	Apoptosis/Autophagy/Cellular senescence	MSI	Overexpression	6	2	2	2	0	0	0	0	3	15	0.376587764632964	0.781811257695136	NS	0.655764726908206	0.198709248338839	NS	0.807711635778215	0.0592334473569928	NS	0.440814086124816	0.5941622884933	NS	0.518	NS	0.424	NS	0.229
19	KCNJ11	1	Mutation	STAD-2330.2.1.P.2.9.0.4.4.1	STAD	2330	2	1	P	2	9	0	4	4	1	Protective	2	0	2	Necrosis	TMB	Underexpression	6	3	2	2	5	0	0	0	1	19	0.476484049416965	0.506899680448668	NS	0.16181985586567	1.95713687436712	NS	0.279840646516298	1.16786360906477	NS	0.0835435229586249	2.9945809713473	NS	0.0442	Protective	0.292	NS	0.114
24	(CD63 + HAVCR2 + PTK2B)	3	Mutation	STAD-233.2.1.P.3.0.0.2.2.3	STAD	233	2	1	P	3	0	0	2	2	3	Meaningless	0	0	4	Anoikis/Apoptosis/Necrosis	TMB	Overexpression	6	3	2	2	0	0	4	4	3	24	0.878220762390009	0.0234779320714484	NS	0.409965638102181	0.678900361216142	NS	0.287052022818	1.13339647364876	NS	0.179027113853521	1.80568175088635	NS	0.613	NS	0.647	NS	0.642
24	KCNIP3	1	Mutation	STAD-2328.2.1.P.2.30.0.1.4.1	STAD	2328	2	1	P	2	30	0	1	4	1	Risky	0	1	3	Apoptosis	TMB	Underexpression	6	3	2	2	3	0	7	0	1	24	0.068435402013417	3.32015439027669	NS	0.158001292096469	1.99325177985285	NS	0.542722516749704	0.370517141216284	NS	0.100767979959224	2.69334646498625	NS	0.246	NS	0.0339	Risky	0.535
20	KAT6B	1	Mutation	STAD-2326.2.2.P.3.4.0.2.4.1	STAD	2326	2	2	P	3	4	0	2	4	1	Risky	0	1	3	Autophagy	MSI	Overexpression	6	2	2	2	3	0	4	0	1	20	0.437742195776923	0.602193848147677	NS	0.49161893164534	0.472981053926912	NS	0.732231748660528	0.117072317202122	NS	0.123513596758215	2.37219092421715	NS	0.451	NS	0.0573	NS	0.0721
25	ITGB4	1	Mutation	STAD-2321.2.1.P.3.64.0.2.4.3	STAD	2321	2	1	P	3	64	0	2	4	3	Protective	2	0	2	Anoikis/Apoptosis/Autophagy	TMB	Overexpression	6	3	2	2	5	0	4	0	3	25	0.386332148349796	0.750455205287212	NS	0.35370791122238	0.86010999812115	NS	0.554617602041075	0.349109591379928	NS	0.0947575029739399	2.7916349720981	NS	0.024	Protective	0.0255	Protective	0.348
24	ITGB4	1	Mutation	STAD-2320.2.2.P.3.64.0.2.4.3	STAD	2320	2	2	P	3	64	0	2	4	3	Protective	2	0	2	Anoikis/Apoptosis/Autophagy	MSI	Overexpression	6	2	2	2	5	0	4	0	3	24	0.386332148349796	0.750455205287212	NS	0.35370791122238	0.86010999812115	NS	0.554617602041075	0.349109591379928	NS	0.0947575029739399	2.7916349720981	NS	0.024	Protective	0.0255	Protective	0.348
29	ITGA6	1	Mutation	STAD-2316.2.1.P.3.69.0.1.4.3	STAD	2316	2	1	P	3	69	0	1	4	3	Protective	2	0	2	Anoikis/Apoptosis/Ferroptosis	TMB	Overexpression	6	3	2	2	6	0	7	0	3	29	0.281094671565914	1.16178974766729	NS	0.558696680567258	0.341965863020293	NS	0.909523095831855	0.0129140729602475	NS	0.304113527122139	1.0560687517835	NS	0.0868	NS	0.0238	Protective	0.0691
19	ITGA5	1	Mutation	STAD-2313.2.1.P.1.1.0.3.4.4	STAD	2313	2	1	P	1	1	0	3	4	4	Risky	0	1	3	Anoikis/Apoptosis/Autophagy/Necrosis	TMB	Unchanged	6	3	2	1	2	0	1	0	4	19	0.139589428973939	2.18247934872309	NS	0.191841070428184	1.70342193182916	NS	0.246508913245048	1.3429811878094	NS	0.0908231283839236	2.85972315950141	NS	0.0326	Risky	0.181	NS	0.824
18	ITGA3	1	Mutation	STAD-2310.2.2.P.3.4.0.4.4.3	STAD	2310	2	2	P	3	4	0	4	4	3	Risky	0	1	3	Anoikis/Apoptosis/Autophagy	MSI	Overexpression	6	2	2	2	3	0	0	0	3	18	0.111585792482423	2.53161731294909	NS	0.39552429010878	0.721891111385605	NS	0.395707293260634	0.721332131446065	NS	0.528925766682232	0.39645495803176	NS	0.839	NS	0.153	NS	0.28
20	ITGA2B	1	Mutation	STAD-2309.2.1.P.2.34.0.4.4.1	STAD	2309	2	1	P	2	34	0	4	4	1	Risky	0	2	2	NETosis	TMB	Underexpression	6	3	2	2	6	0	0	0	1	20	0.127538676887661	2.32221041913578	NS	0.200595112917404	1.63803626876129	NS	0.813653492527828	0.0555617659436484	NS	0.0771031111862948	3.12493152050198	NS	0.114	NS	0.0104	Risky	0.32
22	IRS1	1	Mutation	STAD-2306.2.1.P.3.1.62.3.4.3	STAD	2306	2	1	P	3	1	62	3	4	3	Risky	0	1	3	Apoptosis/Autophagy/Cellular senescence	TMB	Overexpression	6	3	2	2	2	3	1	0	3	22	0.0903938747081044	2.86734505738267	NS	0.0278842316370957	4.83521080200753	WT	0.829960745195168	0.0461183845635231	NS	0.0584475821459963	3.58089702759537	NS	0.038	Risky	0.0824	NS	0.263
21	IRS1	1	Mutation	STAD-2305.2.2.P.3.1.62.3.4.3	STAD	2305	2	2	P	3	1	62	3	4	3	Risky	0	1	3	Apoptosis/Autophagy/Cellular senescence	MSI	Overexpression	6	2	2	2	2	3	1	0	3	21	0.0903938747081044	2.86734505738267	NS	0.0278842316370957	4.83521080200753	WT	0.829960745195168	0.0461183845635231	NS	0.0584475821459963	3.58089702759537	NS	0.038	Risky	0.0824	NS	0.263
26	IRF7	1	Mutation	STAD-2303.2.1.P.3.0.0.1.2.2	STAD	2303	2	1	P	3	0	0	1	2	2	Meaningless	0	0	4	Cellular senescence/Necrosis	TMB	Overexpression	6	3	2	2	0	0	7	4	2	26	0.393152229687289	0.729170389751945	NS	0.752776908529716	0.0992123428955992	NS	0.60997668024331	0.260208890965788	NS	0.543144412666706	0.3697429556491	NS	0.545	NS	0.807	NS	0.436
14	INF2	1	Mutation	STAD-2297.2.2.P.3.0.0.4.4.2	STAD	2297	2	2	P	3	0	0	4	4	2	Meaningless	0	0	4	Apoptosis/Disulfidptosis	MSI	Overexpression	6	2	2	2	0	0	0	0	2	14	0.175892008198937	1.83199567395395	NS	0.0768524713226469	3.13023903177524	NS	0.179482507860825	1.80190377665108	NS	0.0746864746687709	3.17689618418819	NS	0.89	NS	0.205	NS	0.695
22	ILF3	1	Mutation	STAD-2295.2.1.P.3.2.0.2.4.3	STAD	2295	2	1	P	3	2	0	2	4	3	Protective	1	0	3	Apoptosis/Autophagy/Cellular senescence	TMB	Overexpression	6	3	2	2	2	0	4	0	3	22	0.511107060757263	0.431799947211878	NS	0.494549131680267	0.466613769244706	NS	0.378943929774912	0.774125123762125	NS	0.765916325383577	0.0886376290786883	NS	0.0349	Protective	0.115	NS	0.24
25	IL33	1	Mutation	STAD-2290.2.1.P.2.1.0.1.4.3	STAD	2290	2	1	P	2	1	0	1	4	3	Risky	0	1	3	Apoptosis/Autophagy/Necrosis	TMB	Underexpression	6	3	2	2	2	0	7	0	3	25	0.402143637329647	0.701907054492044	NS	0.502936941498433	0.448733642676685	NS	NS	NS	NS	0.445722622182653	0.58150599887083	NS	0.00894	Risky	0.0535	NS	0.646
23	IL1R1	1	Mutation	STAD-2286.2.1.P.2.1.0.1.4.1	STAD	2286	2	1	P	2	1	0	1	4	1	Risky	0	1	3	Necrosis	TMB	Underexpression	6	3	2	2	2	0	7	0	1	23	0.395074648265729	0.723266118916969	NS	0.501680749556849	0.451379139633518	NS	0.60997668024331	0.260208890965788	NS	0.428445471497731	0.627033680619648	NS	0.0118	Risky	0.076	NS	0.341
22	IKBKB	1	Mutation	STAD-2281.2.1.P.2.0.9.4.4.4	STAD	2281	2	1	P	2	0	9	4	4	4	Meaningless	0	0	4	Apoptosis/Autophagy/Necroptosis/Necrosis	TMB	Underexpression	6	3	2	2	0	5	0	0	4	22	0.0290783541629811	4.76296862491863	WT	0.0849595928076378	2.96737536143949	NS	0.218416798672394	1.51474281616468	NS	0.0459738371766611	3.98255281521081	WT	0.129	NS	0.542	NS	0.131
31	IGFBP7	1	Mutation	STAD-2279.2.2.P.3.44.0.3.2.3	STAD	2279	2	2	P	3	44	0	3	2	3	Meaningful Risky	0	4	0	Apoptosis/Cellular senescence/Ferroptosis	MSI	Overexpression	6	2	2	2	11	0	1	4	3	31	0.308212561475153	1.03831981157489	NS	0.411750154676332	0.673741582322469	NS	0.502675784197366	0.449282703032449	NS	0.353778949299256	0.859856152876443	NS	0.000375	Risky	0.00737	Risky	0.00826
29	IGF2BP1	1	Mutation	STAD-2278.2.1.P.3.44.2.4.4.3	STAD	2278	2	1	P	3	44	2	4	4	3	Meaningful Risky	0	4	0	Apoptosis/Autophagy/Ferroptosis	TMB	Overexpression	6	3	2	2	11	2	0	0	3	29	0.045007638859498	4.01835325438234	WT	0.162957676142663	1.94656324065831	NS	0.707076946520512	0.141214157600579	NS	0.0817311180811999	3.03013694259422	NS	0.0115	Risky	0.000181	Risky	0.0143
17	IGF1R	1	Mutation	STAD-2277.2.1.P.1.0.0.3.4.4	STAD	2277	2	1	P	1	0	0	3	4	4	Meaningless	0	0	4	Anoikis/Apoptosis/Autophagy/Cellular senescence	TMB	Unchanged	6	3	2	1	0	0	1	0	4	17	0.950405120197754	0.00386859666806958	NS	0.843479108355108	0.0389846336975982	NS	0.734276837389927	0.115220822560613	NS	0.547335802609998	0.362111666432274	NS	0.18	NS	0.175	NS	0.255
[truncated: 6,881 more rows]
[truncated: 26 more columns]
