# Supplementary material for: Integrated multi-optosis model for pan-cancer candidate biomarker and therapy target discovery
Source: Front Bioinform. 2025 Sep 19;5:1630518. doi: 10.3389/fbinf.2025.1630518 (PMC12491264; doi:10.3389/fbinf.2025.1630518)
Supplement: Supplementary file 3 [file DataSheet9.zip › Dataset_S9_CNV.csv]

Rank	Signature	Elements	Omic feature	Nomenclature	CTAB	GSI	GFC	PFC	SCS	TNC	HRC	SMC	TMC	TIC	RCD	Combined_Outcome	Protective_Count	Risky_Count	NS_Count	RCD form	Phenotype	Expression	GFC_ranking	PFC_ranking	SCS_ranking	TNC_ranking	HRC_ranking	SMC_ranking	TMC_ranking	TIC_ranking	RCD_ranking	Final_Rank	p.value_log_rank_OS	log_rank_OS	Type_log_rank_OS	p.value_log_rank_DSS	log_rank_DSS	Type_log_rank_DSS	p.value_log_rank_DFI	log_rank_DFI	Type_log_rank_DFI	p.value_log_rank_PFI	log_rank_PFI	Type_log_rank_PFI	p.value_Cox_OS	Type_Cox_OS	p.value_Cox_DSS	Type_Cox_DSS	p.value_Cox_DFI
26	DCBLD2	1	CNV	THYM-701.3.1.P.3.62.69.2.4.1	THYM	701	3	1	P	3	62	69	2	4	1	Protective	1	0	3	Apoptosis	TMB	Overexpression	5	3	2	2	3	6	4	0	1	26	0.125394850337316	4.15257543503433	NS	0.0194240857399748	7.88248289997847	Duplicated	NS	NS	NS	0.035105679358383	6.69878471303442	Duplicated	0.279	NS	0.0031	Protective	NS
27	COL8A1	1	CNV	THYM-676.3.1.P.3.0.69.3.1.1	THYM	676	3	1	P	3	0	69	3	1	1	Meaningless	0	0	4	Parthanatos	TMB	Overexpression	5	3	2	2	0	6	1	7	1	27	0.125394850337316	4.15257543503433	NS	0.0194240857399748	7.88248289997847	Duplicated	NS	NS	NS	0.035105679358383	6.69878471303442	Duplicated	0.33	NS	0.488	NS	NS
27	(FILIP1L + TMEM45A)	2	CNV	THYM-439.3.1.P.3.0.69.3.1.1	THYM	439	3	1	P	3	0	69	3	1	1	Meaningless	0	0	4	Apoptosis	TMB	Overexpression	5	3	2	2	0	6	1	7	1	27	0.125394850337316	4.15257543503433	NS	0.0194240857399748	7.88248289997847	Duplicated	NS	NS	NS	0.035105679358383	6.69878471303442	Duplicated	0.431	NS	0.466	NS	NS
30	TFG	1	CNV	THYM-1442.3.1.P.3.0.69.2.1.1	THYM	1442	3	1	P	3	0	69	2	1	1	Meaningless	0	0	4	Autophagy	TMB	Overexpression	5	3	2	2	0	6	4	7	1	30	0.125394850337316	4.15257543503433	NS	0.0194240857399748	7.88248289997847	Duplicated	NS	NS	NS	0.035105679358383	6.69878471303442	Duplicated	0.261	NS	0.817	NS	NS
15	POU1F1	1	CNV	THYM-1325.3.1.N.3.7.0.4.4.1	THYM	1325	3	1	N	3	7	0	4	4	1	Protective	1	0	3	Apoptosis	TMB	Overexpression	5	3	1	2	3	0	0	0	1	15	0.543512846526832	0.369067780623635	NS	0.121804891774231	2.39395793470061	NS	NS	NS	NS	0.297685297030697	1.08453481666733	NS	0.234	NS	0.0757	NS	NS
26	ENDOG	1	CNV	THCA-937.3.1.N.1.20.30.1.4.3	THCA	937	3	1	N	1	20	30	1	4	3	Protective	1	0	3	Apoptosis/Autophagy/Necrosis	TMB	Unchanged	5	3	1	1	3	3	7	0	3	26	0.20721661701441	3.147981147733	NS	0.00847555591898141	9.54113806541369	Deleted	0.644251133188802	0.879333341048163	NS	0.199201710980821	3.22687468921476	NS	0.957	NS	0.482	NS	0.0154
19	ELF3	1	CNV	THCA-934.3.1.P.3.0.0.2.3.2	THCA	934	3	1	P	3	0	0	2	3	2	Meaningless	0	0	4	Apoptosis/Cellular senescence	TMB	Overexpression	5	3	2	2	0	0	4	1	2	19	0.528430920906974	1.27568638010815	NS	0.651848161728782	0.855887249921002	NS	0.505596787061683	1.36403158174726	NS	0.0849659319564018	4.93100980669347	NS	0.744	NS	0.539	NS	0.898
14	EIF2AK3	1	CNV	THCA-932.3.3.N.2.0.0.3.4.4	THCA	932	3	3	N	2	0	0	3	4	4	Meaningless	0	0	4	Anoikis/Apoptosis/Autophagy/Ferroptosis	TSM	Underexpression	5	1	1	2	0	0	1	0	4	14	0.868960570547052	0.280915056219447	NS	0.940575044929822	0.122527681670904	NS	0.767229912680005	0.529937533513823	NS	0.621826291311463	0.950188999332381	NS	0.173	NS	0.589	NS	0.972
25	EGFL7	1	CNV	THCA-925.3.1.N.2.26.30.2.4.1	THCA	925	3	1	N	2	26	30	2	4	1	Protective	2	0	2	Apoptosis	TMB	Underexpression	5	3	1	2	6	3	4	0	1	25	0.234890950825514	2.89726782315556	NS	0.0115314480072153	8.92535473306267	Deleted	0.644251133188802	0.879333341048163	NS	0.24821440503504	2.78692473976382	NS	0.212	NS	0.63	NS	0.0203
21	DUSP10	1	CNV	THCA-916.3.1.P.3.35.0.4.4.1	THCA	916	3	1	P	3	35	0	4	4	1	Risky	0	3	1	Apoptosis	TMB	Overexpression	5	3	2	2	8	0	0	0	1	21	0.528430920906974	1.27568638010815	NS	0.651848161728782	0.855887249921002	NS	0.505596787061683	1.36403158174726	NS	0.0849659319564018	4.93100980669347	NS	0.00175	Risky	0.00821	Risky	0.209
30	DNM1	1	CNV	THCA-913.3.1.N.2.35.30.1.4.1	THCA	913	3	1	N	2	35	30	1	4	1	Risky	0	3	1	Apoptosis	TMB	Underexpression	5	3	1	2	8	3	7	0	1	30	0.20721661701441	3.147981147733	NS	0.00847555591898141	9.54113806541369	Deleted	0.644251133188802	0.879333341048163	NS	0.199201710980821	3.22687468921476	NS	0.00114	Risky	2.35e-05	Risky	0.222
23	DLD	1	CNV	THCA-911.3.3.P.2.0.0.1.2.2	THCA	911	3	3	P	2	0	0	1	2	2	Meaningless	0	0	4	Cuproptosis/Ferroptosis	TSM	Underexpression	5	1	2	2	0	0	7	4	2	23	0.742132952818095	0.596453740340666	NS	0.282213123317558	2.53018547407776	NS	0.606221985531394	1.00101809446177	NS	0.910102162065538	0.188396839533024	NS	0.172	NS	0.614	NS	0.562
22	DHX9	1	CNV	THCA-908.3.1.P.2.0.0.1.4.3	THCA	908	3	1	P	2	0	0	1	4	3	Meaningless	0	0	4	Apoptosis/Pyroptosis/Necrosis	TMB	Underexpression	5	3	2	2	0	0	7	0	3	22	0.456541022389741	1.5681534402747	NS	0.625741880927879	0.937634647399774	NS	0.415540054117579	1.75635253906233	NS	0.0780554708261549	5.10067108122453	NS	0.69	NS	0.913	NS	0.319
26	DEDD	1	CNV	THCA-904.3.1.P.2.31.0.1.4.2	THCA	904	3	1	P	2	31	0	1	4	2	Risky	0	2	2	Apoptosis/Autophagy	TMB	Underexpression	5	3	2	2	5	0	7	0	2	26	0.448130792212748	1.6053402845438	NS	0.61455598468155	0.973710496106911	NS	0.415540054117579	1.75635253906233	NS	0.0652913880074386	5.45779026979464	NS	0.00438	Risky	0.00822	Risky	0.662
22	DAP3	1	CNV	THCA-897.3.1.P.1.0.30.2.3.3	THCA	897	3	1	P	1	0	30	2	3	3	Meaningless	0	0	4	Anoikis/Apoptosis/Necrosis	TMB	Unchanged	5	3	2	1	0	3	4	1	3	22	0.0829385976563857	4.97930946447128	NS	0.00116090910874023	13.5171037327528	Deleted	0.415540054117579	1.75635253906233	NS	0.0544378519290196	5.82139111912663	NS	0.378	NS	0.852	NS	0.356
21	DAB2IP	1	CNV	THCA-896.3.1.N.3.0.30.2.4.3	THCA	896	3	1	N	3	0	30	2	4	3	Meaningless	0	0	4	Apoptosis/Autophagy/Necrosis	TMB	Overexpression	5	3	1	2	0	3	4	0	3	21	0.214851445382701	3.07561688275998	NS	0.00856092506729311	9.52109405211693	Deleted	0.644251133188802	0.879333341048163	NS	0.188932898046394	3.33272672750909	NS	0.566	NS	0.545	NS	0.199
25	(ARHGEF2 + EFNA1 + FCGR2C + RGS7)	4	CNV	THCA-89.3.1.P.2.0.104.1.4.1	THCA	89	3	1	P	2	0	104	1	4	1	Meaningless	0	0	4	Necrosis	TMB	Underexpression	5	3	2	2	0	5	7	0	1	25	0.0317958509158934	6.896838944103	Deleted	0.000144291205812275	17.6873540756477	Deleted/Duplicated	0.505596787061683	1.36403158174726	NS	0.050118563760547	5.98672761075897	NS	0.812	NS	0.77	NS	0.748
20	CTSV	1	CNV	THCA-887.3.1.N.3.31.30.4.4.1	THCA	887	3	1	N	3	31	30	4	4	1	Risky	0	2	2	Pyroptosis	TMB	Overexpression	5	3	1	2	5	3	0	0	1	20	0.175164944080253	3.48405442273366	NS	0.00485325396050806	10.6562117586127	Deleted	0.536451697216362	1.24555750822424	NS	0.124205909271817	4.17162906387302	NS	0.00298	Risky	0.000194	Risky	0.0779
25	CTSS	1	CNV	THCA-886.3.1.P.3.62.0.2.2.2	THCA	886	3	1	P	3	62	0	2	2	2	Protective	1	0	3	Apoptosis/Autophagy	TMB	Overexpression	5	3	2	2	3	0	4	4	2	25	0.448130792212748	1.6053402845438	NS	0.61455598468155	0.973710496106911	NS	0.415540054117579	1.75635253906233	NS	0.0652913880074386	5.45779026979464	NS	0.812	NS	0.0283	Protective	0.22
22	CTNNAL1	1	CNV	THCA-884.3.1.N.3.0.30.1.4.1	THCA	884	3	1	N	3	0	30	1	4	1	Meaningless	0	0	4	Cellular senescence	TMB	Overexpression	5	3	1	2	0	3	7	0	1	22	0.214851445382701	3.07561688275998	NS	0.00856092506729311	9.52109405211693	Deleted	0.644251133188802	0.879333341048163	NS	0.188932898046394	3.33272672750909	NS	0.197	NS	0.115	NS	0.328
23	(ARF1 + BTG2 + CERS2 + ETNK2 + F11R + G0S2 + HDGF + HNRNPU + IARS2 + IER5 + ILF2 + KMO + LAMC1 + LIN9 + OPN3 + PBXIP1 + PSMD4 + RAB25 + RASSF5 + RHOU + RNF187 + RNF2 + S100A2 + TAGLN2 + TUFT1)	25	CNV	THCA-88.3.1.P.3.0.104.2.3.1	THCA	88	3	1	P	3	0	104	2	3	1	Meaningless	0	0	4	Apoptosis	TMB	Overexpression	5	3	2	2	0	5	4	1	1	23	0.0324526562597892	6.8559459643557	Deleted	0.000149302664003814	17.6190700205679	Deleted/Duplicated	0.547229997333483	1.20577218897592	NS	0.0581408639142545	5.689773049511	NS	0.503	NS	0.665	NS	0.705
19	CKS2	1	CNV	THCA-865.3.1.N.3.11.30.4.4.2	THCA	865	3	1	N	3	11	30	4	4	2	Risky	0	1	3	Apoptosis/Autophagy	TMB	Overexpression	5	3	1	2	3	3	0	0	2	19	0.161663369527544	3.64447814319145	NS	0.00367430181536654	11.2127842931589	Deleted	0.517633895254669	1.31697410503411	NS	0.0950166344921863	4.70740660558409	NS	0.903	NS	0.56	NS	0.0372
22	CHMP3	1	CNV	THCA-860.3.3.N.3.0.0.1.2.2	THCA	860	3	3	N	3	0	0	1	2	2	Meaningless	0	0	4	Autophagy/Pyroptosis	TSM	Overexpression	5	1	1	2	0	0	7	4	2	22	0.868960570547052	0.280915056219447	NS	0.940575044929822	0.122527681670904	NS	0.767229912680005	0.529937533513823	NS	0.621826291311463	0.950188999332381	NS	0.888	NS	0.253	NS	0.598
24	CENPL	1	CNV	THCA-855.3.1.P.1.15.0.2.4.1	THCA	855	3	1	P	1	15	0	2	4	1	Risky	0	3	1	Apoptosis	TMB	Unchanged	5	3	2	1	8	0	4	0	1	24	0.448130792212748	1.6053402845438	NS	0.61455598468155	0.973710496106911	NS	0.415540054117579	1.75635253906233	NS	0.0652913880074386	5.45779026979464	NS	0.0471	Risky	0.0841	NS	0.0113
24	CENPF	1	CNV	THCA-854.3.1.P.3.14.0.2.4.2	THCA	854	3	1	P	3	14	0	2	4	2	Risky	0	2	2	Anoikis/Apoptosis	TMB	Overexpression	5	3	2	2	6	0	4	0	2	24	0.528430920906974	1.27568638010815	NS	0.651848161728782	0.855887249921002	NS	0.505596787061683	1.36403158174726	NS	0.0849659319564018	4.93100980669347	NS	0.239	NS	0.0773	NS	0.000643
21	CDK9	1	CNV	THCA-847.3.1.N.2.0.30.2.4.3	THCA	847	3	1	N	2	0	30	2	4	3	Meaningless	0	0	4	Apoptosis/Necroptosis/Pyroptosis	TMB	Underexpression	5	3	1	2	0	3	4	0	3	21	0.20721661701441	3.147981147733	NS	0.00847555591898141	9.54113806541369	Deleted	0.644251133188802	0.879333341048163	NS	0.199201710980821	3.22687468921476	NS	0.822	NS	0.867	NS	0.737
15	CD8A	1	CNV	THCA-841.3.3.N.2.62.0.3.3.1	THCA	841	3	3	N	2	62	0	3	3	1	Protective	1	0	3	Apoptosis	TSM	Underexpression	5	1	1	2	3	0	1	1	1	15	0.868960570547052	0.280915056219447	NS	0.940575044929822	0.122527681670904	NS	0.767229912680005	0.529937533513823	NS	0.621826291311463	0.950188999332381	NS	0.185	NS	0.00504	Protective	0.73
27	CD84	1	CNV	THCA-839.3.1.P.1.62.0.2.1.2	THCA	839	3	1	P	1	62	0	2	1	2	Protective	1	0	3	Autophagy/Necrosis	TMB	Unchanged	5	3	2	1	3	0	4	7	2	27	0.448130792212748	1.6053402845438	NS	0.61455598468155	0.973710496106911	NS	0.415540054117579	1.75635253906233	NS	0.0652913880074386	5.45779026979464	NS	0.513	NS	0.0219	Protective	0.304
21	CD36	1	CNV	THCA-835.3.3.P.2.0.0.1.4.4	THCA	835	3	3	P	2	0	0	1	4	4	Meaningless	0	0	4	Apoptosis/Autophagy/Ferroptosis/Necrosis	TSM	Underexpression	5	1	2	2	0	0	7	0	4	21	0.69765839960059	0.720051389734985	NS	0.206738635663056	3.15259982630453	NS	0.614503290130726	0.973881991662695	NS	0.893363431442171	0.225523605600052	NS	0.191	NS	0.846	NS	0.58
17	CCT3	1	CNV	THCA-832.3.1.P.3.0.0.2.4.1	THCA	832	3	1	P	3	0	0	2	4	1	Meaningless	0	0	4	Ferroptosis	TMB	Overexpression	5	3	2	2	0	0	4	0	1	17	0.448130792212748	1.6053402845438	NS	0.61455598468155	0.973710496106911	NS	0.415540054117579	1.75635253906233	NS	0.0652913880074386	5.45779026979464	NS	0.779	NS	0.508	NS	0.996
22	CAV1	1	CNV	THCA-828.3.3.P.2.0.0.1.4.5	THCA	828	3	3	P	2	0	0	1	4	5	Meaningless	0	0	4	Anoikis/Apoptosis/Autophagy/Cellular senescence/Ferroptosis	TSM	Underexpression	5	1	2	2	0	0	7	0	5	22	0.742132952818095	0.596453740340666	NS	0.282213123317558	2.53018547407776	NS	0.606221985531394	1.00101809446177	NS	0.910102162065538	0.188396839533024	NS	0.708	NS	0.682	NS	0.129
24	CARD9	1	CNV	THCA-821.3.1.N.3.0.30.2.2.2	THCA	821	3	1	N	3	0	30	2	2	2	Meaningless	0	0	4	Apoptosis/Necrosis	TMB	Overexpression	5	3	1	2	0	3	4	4	2	24	0.20721661701441	3.147981147733	NS	0.00847555591898141	9.54113806541369	Deleted	0.644251133188802	0.879333341048163	NS	0.199201710980821	3.22687468921476	NS	0.708	NS	0.425	NS	0.289
18	CAPG	1	CNV	THCA-819.3.3.N.3.62.0.2.4.2	THCA	819	3	3	N	3	62	0	2	4	2	Protective	1	0	3	Apoptosis/Ferroptosis	TSM	Overexpression	5	1	1	2	3	0	4	0	2	18	0.868960570547052	0.280915056219447	NS	0.940575044929822	0.122527681670904	NS	0.767229912680005	0.529937533513823	NS	0.621826291311463	0.950188999332381	NS	0.063	NS	0.00682	Protective	0.413
23	C5	1	CNV	THCA-818.3.1.N.2.0.30.1.4.2	THCA	818	3	1	N	2	0	30	1	4	2	Meaningless	0	0	4	Apoptosis/Necroptosis	TMB	Underexpression	5	3	1	2	0	3	7	0	2	23	0.214851445382701	3.07561688275998	NS	0.00856092506729311	9.52109405211693	Deleted	0.644251133188802	0.879333341048163	NS	0.188932898046394	3.33272672750909	NS	0.631	NS	0.576	NS	0.66
10	BMP10	1	CNV	THCA-810.3.3.N.2.0.0.4.4.1	THCA	810	3	3	N	2	0	0	4	4	1	Meaningless	0	0	4	Necrosis	TSM	Underexpression	5	1	1	2	0	0	0	0	1	10	0.868960570547052	0.280915056219447	NS	0.940575044929822	0.122527681670904	NS	0.767229912680005	0.529937533513823	NS	0.621826291311463	0.950188999332381	NS	0.998	NS	0.998	NS	0.997
20	ATP1B1	1	CNV	THCA-796.3.1.P.3.7.0.2.4.1	THCA	796	3	1	P	3	7	0	2	4	1	Protective	1	0	3	Apoptosis	TMB	Overexpression	5	3	2	2	3	0	4	0	1	20	0.448130792212748	1.6053402845438	NS	0.61455598468155	0.973710496106911	NS	0.415540054117579	1.75635253906233	NS	0.0652913880074386	5.45779026979464	NS	0.447	NS	0.287	NS	0.313
21	ATF6	1	CNV	THCA-794.3.1.P.3.0.0.2.4.5	THCA	794	3	1	P	3	0	0	2	4	5	Meaningless	0	0	4	Apoptosis/Autophagy/Cellular senescence/Ferroptosis/Pyroptosis	TMB	Overexpression	5	3	2	2	0	0	4	0	5	21	0.448130792212748	1.6053402845438	NS	0.61455598468155	0.973710496106911	NS	0.415540054117579	1.75635253906233	NS	0.0652913880074386	5.45779026979464	NS	0.209	NS	0.734	NS	0.544
16	ATF3	1	CNV	THCA-793.3.1.P.1.0.0.3.4.4	THCA	793	3	1	P	1	0	0	3	4	4	Meaningless	0	0	4	Apoptosis/Autophagy/Ferroptosis/Necrosis	TMB	Unchanged	5	3	2	1	0	0	1	0	4	16	0.528430920906974	1.27568638010815	NS	0.651848161728782	0.855887249921002	NS	0.505596787061683	1.36403158174726	NS	0.0849659319564018	4.93100980669347	NS	0.364	NS	0.932	NS	0.181
23	ASS1	1	CNV	THCA-790.3.1.N.3.20.30.2.4.2	THCA	790	3	1	N	3	20	30	2	4	2	Protective	1	0	3	Cellular senescence/Necrosis	TMB	Overexpression	5	3	1	2	3	3	4	0	2	23	0.20721661701441	3.147981147733	NS	0.00847555591898141	9.54113806541369	Deleted	0.644251133188802	0.879333341048163	NS	0.199201710980821	3.22687468921476	NS	0.888	NS	0.644	NS	0.0289
24	ASPN	1	CNV	THCA-789.3.1.N.2.1.30.1.4.1	THCA	789	3	1	N	2	1	30	1	4	1	Risky	0	1	3	Necrosis	TMB	Underexpression	5	3	1	2	2	3	7	0	1	24	0.166926964330961	3.58039780312337	NS	0.00434997101534518	10.8751721940856	Deleted	0.283624252746913	2.52020994107459	NS	0.10243533098255	4.55704719351825	NS	0.0101	Risky	0.115	NS	0.793
27	ANXA1	1	CNV	THCA-769.3.1.N.3.0.30.1.4.6	THCA	769	3	1	N	3	0	30	1	4	6	Meaningless	0	0	4	Apoptosis/Autophagy/Efferocytosis/Necroptosis/Pyroptosis/Necrosis	TMB	Overexpression	5	3	1	2	0	3	7	0	6	27	0.161663369527544	3.64447814319145	NS	0.00367430181536654	11.2127842931589	Deleted	0.517633895254669	1.31697410503411	NS	0.0950166344921863	4.70740660558409	NS	0.0651	NS	0.0583	NS	0.984
22	ANTXR1	1	CNV	THCA-768.3.3.N.2.31.0.1.4.1	THCA	768	3	3	N	2	31	0	1	4	1	Risky	0	2	2	Apoptosis	TSM	Underexpression	5	1	1	2	5	0	7	0	1	22	0.868960570547052	0.280915056219447	NS	0.940575044929822	0.122527681670904	NS	0.767229912680005	0.529937533513823	NS	0.621826291311463	0.950188999332381	NS	0.000865	Risky	0.00447	Risky	0.745
33	ANGPTL2	1	CNV	THCA-765.3.1.N.2.1.30.1.1.3	THCA	765	3	1	N	2	1	30	1	1	3	Risky	0	1	3	Anoikis/Apoptosis/Cellular senescence	TMB	Underexpression	5	3	1	2	2	3	7	7	3	33	0.214851445382701	3.07561688275998	NS	0.00856092506729311	9.52109405211693	Deleted	0.644251133188802	0.879333341048163	NS	0.188932898046394	3.33272672750909	NS	0.0278	Risky	0.0661	NS	0.222
32	AMBP	1	CNV	THCA-764.3.1.N.2.26.30.1.2.1	THCA	764	3	1	N	2	26	30	1	2	1	Protective	2	0	2	Necrosis	TMB	Underexpression	5	3	1	2	6	3	7	4	1	32	0.214851445382701	3.07561688275998	NS	0.00856092506729311	9.52109405211693	Deleted	0.644251133188802	0.879333341048163	NS	0.188932898046394	3.33272672750909	NS	0.248	NS	0.915	NS	0.00232
27	ALDH1A1	1	CNV	THCA-762.3.1.N.2.26.30.2.4.3	THCA	762	3	1	N	2	26	30	2	4	3	Protective	2	0	2	Apoptosis/Autophagy/Ferroptosis	TMB	Underexpression	5	3	1	2	6	3	4	0	3	27	0.161663369527544	3.64447814319145	NS	0.00367430181536654	11.2127842931589	Deleted	0.517633895254669	1.31697410503411	NS	0.0950166344921863	4.70740660558409	NS	0.839	NS	0.206	NS	0.034
20	AIM2	1	CNV	THCA-754.3.1.P.2.0.0.3.3.6	THCA	754	3	1	P	2	0	0	3	3	6	Meaningless	0	0	4	Apoptosis/Autophagy/Cellular senescence/Ferroptosis/Pyroptosis/Necrosis	TMB	Underexpression	5	3	2	2	0	0	1	1	6	20	0.448130792212748	1.6053402845438	NS	0.61455598468155	0.973710496106911	NS	0.415540054117579	1.75635253906233	NS	0.0652913880074386	5.45779026979464	NS	0.439	NS	0.0974	NS	0.476
27	ADAR	1	CNV	THCA-747.3.1.P.2.0.0.1.2.4	THCA	747	3	1	P	2	0	0	1	2	4	Meaningless	0	0	4	Apoptosis/Necroptosis/Pyroptosis/Necrosis	TMB	Underexpression	5	3	2	2	0	0	7	4	4	27	0.448130792212748	1.6053402845438	NS	0.61455598468155	0.973710496106911	NS	0.415540054117579	1.75635253906233	NS	0.0652913880074386	5.45779026979464	NS	0.266	NS	0.521	NS	0.498
24	ADAMTS13	1	CNV	THCA-745.3.1.N.2.31.30.2.4.1	THCA	745	3	1	N	2	31	30	2	4	1	Risky	0	2	2	Necrosis	TMB	Underexpression	5	3	1	2	5	3	4	0	1	24	0.20721661701441	3.147981147733	NS	0.00847555591898141	9.54113806541369	Deleted	0.644251133188802	0.879333341048163	NS	0.199201710980821	3.22687468921476	NS	0.0411	Risky	0.00141	Risky	0.878
25	ABL1	1	CNV	THCA-738.3.1.N.2.0.30.1.4.4	THCA	738	3	1	N	2	0	30	1	4	4	Meaningless	0	0	4	Apoptosis/Autophagy/Cellular senescence/Pyroptosis	TMB	Underexpression	5	3	1	2	0	3	7	0	4	25	0.20721661701441	3.147981147733	NS	0.00847555591898141	9.54113806541369	Deleted	0.644251133188802	0.879333341048163	NS	0.199201710980821	3.22687468921476	NS	0.271	NS	0.634	NS	0.496
14	(ANXA4 + DOK1 + GNLY + MOB1A + MRPL35 + RMND5A + TMSB10)	7	CNV	THCA-73.3.3.N.3.0.0.2.4.1	THCA	73	3	3	N	3	0	0	2	4	1	Meaningless	0	0	4	Apoptosis	TSM	Overexpression	5	1	1	2	0	0	4	0	1	14	0.868960570547052	0.280915056219447	NS	0.940575044929822	0.122527681670904	NS	0.767229912680005	0.529937533513823	NS	0.621826291311463	0.950188999332381	NS	0.611	NS	0.218	NS	0.336
23	(RGS1 + XCL1)	2	CNV	THCA-698.3.1.P.1.62.0.2.2.1	THCA	698	3	1	P	1	62	0	2	2	1	Protective	1	0	3	Apoptosis	TMB	Unchanged	5	3	2	1	3	0	4	4	1	23	0.456541022389741	1.5681534402747	NS	0.625741880927879	0.937634647399774	NS	0.415540054117579	1.75635253906233	NS	0.0780554708261549	5.10067108122453	NS	0.0642	NS	0.00267	Protective	0.658
23	(PRELP + SLC30A10)	2	CNV	THCA-695.3.1.P.2.0.7.1.4.1	THCA	695	3	1	P	2	0	7	1	4	1	Meaningless	0	0	4	Cellular senescence	TMB	Underexpression	5	3	2	2	0	3	7	0	1	23	0.116219471731736	4.3045497555233	NS	0.0544089434929226	5.82245347237882	NS	0.13705882843783	3.97469008133223	NS	0.0249474434014716	7.3819678618276	Duplicated	0.0727	NS	0.493	NS	0.281
19	(PLA2G4A + SHC1)	2	CNV	THCA-691.3.1.P.2.0.30.3.4.3	THCA	691	3	1	P	2	0	30	3	4	3	Meaningless	0	0	4	Apoptosis/Autophagy/Ferroptosis	TMB	Underexpression	5	3	2	2	0	3	1	0	3	19	0.0845620920717989	4.94053839409481	NS	0.00118367325223478	13.4782655000064	Deleted	0.415540054117579	1.75635253906233	NS	0.0651911557748514	5.46086293375096	NS	0.573	NS	0.972	NS	0.639
20	(ORM1 + PAEP + SYK + TRAF1)	4	CNV	THCA-687.3.1.N.2.0.30.2.4.2	THCA	687	3	1	N	2	0	30	2	4	2	Meaningless	0	0	4	Apoptosis/Necrosis	TMB	Underexpression	5	3	1	2	0	3	4	0	2	20	0.20721661701441	3.147981147733	NS	0.00847555591898141	9.54113806541369	Deleted	0.644251133188802	0.879333341048163	NS	0.199201710980821	3.22687468921476	NS	0.284	NS	0.993	NS	0.884
25	(NUAK2 + SMG7)	2	CNV	THCA-684.3.1.P.2.31.0.1.4.1	THCA	684	3	1	P	2	31	0	1	4	1	Risky	0	2	2	Apoptosis	TMB	Underexpression	5	3	2	2	5	0	7	0	1	25	0.554225434979142	1.18036750532055	NS	0.675448727304195	0.784756055574684	NS	0.505596787061683	1.36403158174726	NS	0.113028973306977	4.36022218437641	NS	0.00176	Risky	0.00958	Risky	0.42
24	(NFIL3 + NR4A3)	2	CNV	THCA-683.3.1.N.2.1.30.1.4.1	THCA	683	3	1	N	2	1	30	1	4	1	Risky	0	1	3	Apoptosis	TMB	Underexpression	5	3	1	2	2	3	7	0	1	24	0.169550187036004	3.54921261455851	NS	0.0043786978962983	10.8620077654831	Deleted	0.517633895254669	1.31697410503411	NS	0.113468221609049	4.35246493417476	NS	0.0174	Risky	0.444	NS	0.359
21	(NEK7 + S100A12)	2	CNV	THCA-681.3.1.P.2.0.0.1.4.2	THCA	681	3	1	P	2	0	0	1	4	2	Meaningless	0	0	4	Apoptosis/Pyroptosis	TMB	Underexpression	5	3	2	2	0	0	7	0	2	21	0.554225434979142	1.18036750532055	NS	0.675448727304195	0.784756055574684	NS	0.505596787061683	1.36403158174726	NS	0.113028973306977	4.36022218437641	NS	0.105	NS	0.359	NS	0.737
22	(ANP32B + FUT7 + GLE1 + GNAQ + MED27 + NAIF1 + PBX3 + PHPT1 + PTGR1 + RAD23B + RASEF + RGS3 + RNF183 + RNF20 + SHC3)	15	CNV	THCA-68.3.1.N.3.0.30.1.4.1	THCA	68	3	1	N	3	0	30	1	4	1	Meaningless	0	0	4	Apoptosis	TMB	Overexpression	5	3	1	2	0	3	7	0	1	22	0.240765275824182	2.84786555866745	NS	0.0124399941651775	8.77367732141678	Deleted	0.658796246417032	0.834681956602178	NS	0.263509132067728	2.66733450959546	NS	0.979	NS	0.322	NS	0.738
24	(MIR29C + TRIM17)	2	CNV	THCA-677.3.1.P.2.31.7.3.3.2	THCA	677	3	1	P	2	31	7	3	3	2	Risky	0	2	2	Apoptosis/Autophagy	TMB	Underexpression	5	3	2	2	5	3	1	1	2	24	0.136792234867503	3.97858407613839	NS	0.0637389895731655	5.50591764487587	NS	0.505596787061683	1.36403158174726	NS	0.0290119653029921	7.08009387487072	Duplicated	0.0211	Risky	0.000544	Risky	0.427
18	(MAPKAPK2 + MIR488)	2	CNV	THCA-672.3.1.P.1.0.0.2.4.3	THCA	672	3	1	P	1	0	0	2	4	3	Meaningless	0	0	4	Apoptosis/Autophagy/Necrosis	TMB	Unchanged	5	3	2	1	0	0	4	0	3	18	0.554225434979142	1.18036750532055	NS	0.675448727304195	0.784756055574684	NS	0.505596787061683	1.36403158174726	NS	0.113028973306977	4.36022218437641	NS	0.268	NS	0.775	NS	0.698
27	(LPAR1 + PRUNE2 + ROR2 + UAP1L1)	4	CNV	THCA-666.3.1.N.2.31.30.1.4.1	THCA	666	3	1	N	2	31	30	1	4	1	Risky	0	2	2	Apoptosis	TMB	Underexpression	5	3	1	2	5	3	7	0	1	27	0.231228320843563	2.92869930937541	NS	0.0114552216910734	8.93861922009868	Deleted	0.355578014782079	2.06802120590173	NS	0.0585337915068347	5.6763021178287	NS	2.97e-05	Risky	0.000574	Risky	0.193
18	(LOXL3 + TET3)	2	CNV	THCA-665.3.3.N.2.0.0.1.4.2	THCA	665	3	3	N	2	0	0	1	4	2	Meaningless	0	0	4	Apoptosis/Autophagy	TSM	Underexpression	5	1	1	2	0	0	7	0	2	18	0.868960570547052	0.280915056219447	NS	0.940575044929822	0.122527681670904	NS	0.767229912680005	0.529937533513823	NS	0.621826291311463	0.950188999332381	NS	0.266	NS	0.364	NS	0.128
22	(LAMB3 + LAMC2)	2	CNV	THCA-657.3.1.P.3.0.0.2.2.2	THCA	657	3	1	P	3	0	0	2	2	2	Meaningless	0	0	4	Anoikis/Apoptosis	TMB	Overexpression	5	3	2	2	0	0	4	4	2	22	0.554225434979142	1.18036750532055	NS	0.675448727304195	0.784756055574684	NS	0.505596787061683	1.36403158174726	NS	0.113028973306977	4.36022218437641	NS	0.914	NS	0.643	NS	0.579
23	(KISS1 + PEA15)	2	CNV	THCA-653.3.1.P.3.0.0.2.2.3	THCA	653	3	1	P	3	0	0	2	2	3	Meaningless	0	0	4	Apoptosis/Autophagy/Necrosis	TMB	Overexpression	5	3	2	2	0	0	4	4	3	23	0.554225434979142	1.18036750532055	NS	0.675448727304195	0.784756055574684	NS	0.505596787061683	1.36403158174726	NS	0.113028973306977	4.36022218437641	NS	0.982	NS	0.682	NS	0.936
25	(ITPKB + PYCR2 + PYGO2 + RAB4A + SUSD4)	5	CNV	THCA-651.3.1.P.3.0.108.2.4.1	THCA	651	3	1	P	3	0	108	2	4	1	Meaningless	0	0	4	Autophagy	TMB	Overexpression	5	3	2	2	0	8	4	0	1	25	0.0266312059657563	7.25134318839517	Deleted/Duplicated	0.000119602230033378	18.0626781417148	Deleted/Duplicated	0.505596787061683	1.36403158174726	NS	0.0342404504967135	6.74869514152993	Duplicated	0.541	NS	0.683	NS	0.843
23	(GSN + TJP2)	2	CNV	THCA-629.3.1.N.2.62.30.3.2.1	THCA	629	3	1	N	2	62	30	3	2	1	Protective	1	0	3	Apoptosis	TMB	Underexpression	5	3	1	2	3	3	1	4	1	23	0.214851445382701	3.07561688275998	NS	0.00856092506729311	9.52109405211693	Deleted	0.644251133188802	0.879333341048163	NS	0.188932898046394	3.33272672750909	NS	0.0909	NS	0.016	Protective	0.769
18	(GRIN1 + MIR181B2 + MIR199B + MIR32 + MIR4478 + MIR602 + NELFB + PTBP3)	8	CNV	THCA-626.3.1.N.1.0.30.2.4.1	THCA	626	3	1	N	1	0	30	2	4	1	Meaningless	0	0	4	Apoptosis	TMB	Unchanged	5	3	1	1	0	3	4	0	1	18	0.258972818922383	2.70206433807093	NS	0.0151279237714862	8.38242597308192	Deleted	0.667065124378915	0.809735200166541	NS	0.332316425256271	2.2033353516889	NS	0.0565	NS	0.241	NS	0.647
21	(GOLGA2 + PSAT1 + TSC1 + USP20 + VPS13A)	5	CNV	THCA-625.3.1.N.2.1.30.2.4.1	THCA	625	3	1	N	2	1	30	2	4	1	Risky	0	1	3	Autophagy	TMB	Underexpression	5	3	1	2	2	3	4	0	1	21	0.20721661701441	3.147981147733	NS	0.00847555591898141	9.54113806541369	Deleted	0.644251133188802	0.879333341048163	NS	0.199201710980821	3.22687468921476	NS	0.0417	Risky	0.0634	NS	0.522
17	(GKN2 + MTHFD2 + REG1A + REG1B + RTKN + TACR1 + TIA1)	7	CNV	THCA-624.3.3.N.2.0.0.1.4.1	THCA	624	3	3	N	2	0	0	1	4	1	Meaningless	0	0	4	Apoptosis	TSM	Underexpression	5	1	1	2	0	0	7	0	1	17	0.868960570547052	0.280915056219447	NS	0.940575044929822	0.122527681670904	NS	0.767229912680005	0.529937533513823	NS	0.621826291311463	0.950188999332381	NS	0.707	NS	0.961	NS	0.216
18	(GKN1 + KDM3A)	2	CNV	THCA-623.3.3.N.2.0.0.1.4.2	THCA	623	3	3	N	2	0	0	1	4	2	Meaningless	0	0	4	Anoikis/Apoptosis	TSM	Underexpression	5	1	1	2	0	0	7	0	2	18	0.868960570547052	0.280915056219447	NS	0.940575044929822	0.122527681670904	NS	0.767229912680005	0.529937533513823	NS	0.621826291311463	0.950188999332381	NS	0.829	NS	0.426	NS	0.706
28	(GAS1 + GOLM1 + LMX1B)	3	CNV	THCA-618.3.1.N.2.31.30.1.4.2	THCA	618	3	1	N	2	31	30	1	4	2	Risky	0	2	2	Apoptosis/Autophagy	TMB	Underexpression	5	3	1	2	5	3	7	0	2	28	0.214851445382701	3.07561688275998	NS	0.00856092506729311	9.52109405211693	Deleted	0.644251133188802	0.879333341048163	NS	0.188932898046394	3.33272672750909	NS	2.9e-05	Risky	0.00354	Risky	0.675
23	(FBP1 + TRIM14)	2	CNV	THCA-603.3.1.N.3.62.30.2.4.2	THCA	603	3	1	N	3	62	30	2	4	2	Protective	1	0	3	Apoptosis/Autophagy	TMB	Overexpression	5	3	1	2	3	3	4	0	2	23	0.186350106542009	3.36025616265274	NS	0.00570382623415899	10.3332361203826	Deleted	0.591234328726403	1.05108568970518	NS	0.151758600367632	3.7709283521354	NS	0.131	NS	0.0037	Protective	0.969
27	(FAM120A + HSDL2)	2	CNV	THCA-601.3.1.N.3.0.30.1.2.2	THCA	601	3	1	N	3	0	30	1	2	2	Meaningless	0	0	4	Apoptosis/Ferroptosis	TMB	Overexpression	5	3	1	2	0	3	7	4	2	27	0.214851445382701	3.07561688275998	NS	0.00856092506729311	9.52109405211693	Deleted	0.644251133188802	0.879333341048163	NS	0.188932898046394	3.33272672750909	NS	0.176	NS	0.764	NS	0.973
17	(F5 + NCSTN + STX6 + TNFSF18)	4	CNV	THCA-600.3.1.P.3.0.0.2.4.1	THCA	600	3	1	P	3	0	0	2	4	1	Meaningless	0	0	4	Necrosis	TMB	Overexpression	5	3	2	2	0	0	4	0	1	17	0.448130792212748	1.6053402845438	NS	0.61455598468155	0.973710496106911	NS	0.415540054117579	1.75635253906233	NS	0.0652913880074386	5.45779026979464	NS	0.299	NS	0.807	NS	0.229
28	(ABCB10 + DDR2 + PROX1 + SELENBP1)	4	CNV	THCA-6.3.1.P.2.0.7.1.2.2	THCA	6	3	1	P	2	0	7	1	2	2	Meaningless	0	0	4	Apoptosis/Ferroptosis	TMB	Underexpression	5	3	2	2	0	3	7	4	2	28	0.15242258904528	3.76219684926302	NS	0.0735277354162515	5.22018518268174	NS	0.505596787061683	1.36403158174726	NS	0.0415774415210124	6.36039505985318	Duplicated	0.102	NS	0.534	NS	0.848
23	(EXO1 + IQGAP3 + KIF14 + NUF2)	4	CNV	THCA-597.3.1.P.3.14.0.2.4.1	THCA	597	3	1	P	3	14	0	2	4	1	Risky	0	2	2	Apoptosis	TMB	Overexpression	5	3	2	2	6	0	4	0	1	23	0.181499966536923	3.41299961929364	NS	0.0885614303881486	4.848117678169	NS	0.505596787061683	1.36403158174726	NS	0.0607058476204017	5.60343049828311	NS	0.446	NS	0.228	NS	1.38e-05
21	(ABCA1 + MIR126)	2	CNV	THCA-5.3.1.N.1.0.30.3.2.3	THCA	5	3	1	N	1	0	30	3	2	3	Meaningless	0	0	4	Apoptosis/Autophagy/Efferocytosis	TMB	Unchanged	5	3	1	1	0	3	1	4	3	21	0.234890950825514	2.89726782315556	NS	0.0115314480072153	8.92535473306267	Deleted	0.644251133188802	0.879333341048163	NS	0.24821440503504	2.78692473976382	NS	0.491	NS	0.863	NS	0.91
26	(AKT3 + IFI16 + UBQLN4)	3	CNV	THCA-46.3.1.P.2.0.0.1.2.3	THCA	46	3	1	P	2	0	0	1	2	3	Meaningless	0	0	4	Apoptosis/Autophagy/Cellular senescence	TMB	Underexpression	5	3	2	2	0	0	7	4	3	26	0.181499966536923	3.41299961929364	NS	0.0885614303881486	4.848117678169	NS	0.505596787061683	1.36403158174726	NS	0.0607058476204017	5.60343049828311	NS	0.348	NS	0.822	NS	0.373
24	(AKR1B1 + CAV2 + FOXP2)	3	CNV	THCA-44.3.3.P.2.26.0.1.4.1	THCA	44	3	3	P	2	26	0	1	4	1	Protective	2	0	2	Apoptosis	TSM	Underexpression	5	1	2	2	6	0	7	0	1	24	0.703176553214109	0.704294552300816	NS	0.278349766704055	2.55775360498362	NS	0.573937845512929	1.11046834320826	NS	0.832635485800389	0.366318649326022	NS	0.279	NS	0.836	NS	0.0316
26	(AGT + IL10 + IL24 + IL6R + S100A8 + S100A9)	6	CNV	THCA-40.3.1.P.2.0.7.1.3.3	THCA	40	3	1	P	2	0	7	1	3	3	Meaningless	0	0	4	Apoptosis/Autophagy/Necrosis	TMB	Underexpression	5	3	2	2	0	3	7	1	3	26	0.15242258904528	3.76219684926302	NS	0.0735277354162515	5.22018518268174	NS	0.505596787061683	1.36403158174726	NS	0.0415774415210124	6.36039505985318	Duplicated	0.356	NS	0.532	NS	0.363
24	(ADORA1 + TOMM20 + TPM3)	3	CNV	THCA-34.3.1.P.3.0.7.1.4.2	THCA	34	3	1	P	3	0	7	1	4	2	Meaningless	0	0	4	Apoptosis/Pyroptosis	TMB	Overexpression	5	3	2	2	0	3	7	0	2	24	0.15242258904528	3.76219684926302	NS	0.0735277354162515	5.22018518268174	NS	0.505596787061683	1.36403158174726	NS	0.0415774415210124	6.36039505985318	Duplicated	0.706	NS	0.772	NS	0.298
19	(ADIPOR1 + QSOX1)	2	CNV	THCA-33.3.1.P.3.0.0.2.3.2	THCA	33	3	1	P	3	0	0	2	3	2	Meaningless	0	0	4	Apoptosis/Ferroptosis	TMB	Overexpression	5	3	2	2	0	0	4	1	2	19	0.554225434979142	1.18036750532055	NS	0.675448727304195	0.784756055574684	NS	0.505596787061683	1.36403158174726	NS	0.113028973306977	4.36022218437641	NS	0.345	NS	0.556	NS	0.838
23	(ADAM15 + ARID4B + ARNT + ATP2B4 + BATF3 + BGLAP + CADM3 + CAPN9 + CDC42BPA + DESI2 + DNM3 + DPT + FAM72A + FLG + HSD11B1 + HSD17B7 + IL19 + MEF2D + MIR765 + MLLT11 + NDUFS2 + PIK3C2B + PIP5K1A + PYHIN1 + RGS4 + RRP15 + SEMA4A + SERPINC1 + THEM4 + TNNT2 + WDR26 + YY1AP1)	32	CNV	THCA-28.3.1.P.2.0.103.1.4.1	THCA	28	3	1	P	2	0	103	1	4	1	Meaningless	0	0	4	Apoptosis	TMB	Underexpression	5	3	2	2	0	3	7	0	1	23	0.0521498197574992	5.90726910754673	NS	0.000891562370350818	14.0450703239488	Deleted/Duplicated	0.54750896014868	1.20475290371406	NS	0.08015124767459	5.04767966660601	NS	0.178	NS	0.407	NS	0.631
27	(ENG + FANCC + GPSM1 + HNRNPK + KLF9)	5	CNV	THCA-213.3.1.N.2.0.30.1.2.2	THCA	213	3	1	N	2	0	30	1	2	2	Meaningless	0	0	4	Apoptosis/Autophagy	TMB	Underexpression	5	3	1	2	0	3	7	4	2	27	0.20721661701441	3.147981147733	NS	0.00847555591898141	9.54113806541369	Deleted	0.644251133188802	0.879333341048163	NS	0.199201710980821	3.22687468921476	NS	0.136	NS	0.702	NS	0.422
24	(EGLN1 + PRDX6)	2	CNV	THCA-209.3.1.P.1.0.7.2.2.2	THCA	209	3	1	P	1	0	7	2	2	2	Meaningless	0	0	4	Apoptosis/Ferroptosis	TMB	Unchanged	5	3	2	1	0	3	4	4	2	24	0.15242258904528	3.76219684926302	NS	0.0735277354162515	5.22018518268174	NS	0.505596787061683	1.36403158174726	NS	0.0415774415210124	6.36039505985318	Duplicated	0.119	NS	0.512	NS	0.848
16	(DNAJB9 + MKRN1)	2	CNV	THCA-199.3.3.P.3.0.0.2.3.1	THCA	199	3	3	P	3	0	0	2	3	1	Meaningless	0	0	4	Apoptosis	TSM	Overexpression	5	1	2	2	0	0	4	1	1	16	0.776189705724258	0.506716645072776	NS	0.314751060264396	2.3119464749423	NS	0.553180090561397	1.184143338849	NS	0.913968454976766	0.179918442556205	NS	0.279	NS	0.55	NS	0.555
26	(DAPK1 + TRAF2)	2	CNV	THCA-195.3.1.N.2.0.30.1.4.5	THCA	195	3	1	N	2	0	30	1	4	5	Meaningless	0	0	4	Anoikis/Apoptosis/Autophagy/Necroptosis/Necrosis	TMB	Underexpression	5	3	1	2	0	3	7	0	5	26	0.234890950825514	2.89726782315556	NS	0.0115314480072153	8.92535473306267	Deleted	0.644251133188802	0.879333341048163	NS	0.24821440503504	2.78692473976382	NS	0.304	NS	0.526	NS	0.294
22	ZNF277	1	CNV	THCA-1916.3.3.P.3.0.0.1.2.1	THCA	1916	3	3	P	3	0	0	1	2	1	Meaningless	0	0	4	Cellular senescence	TSM	Overexpression	5	1	2	2	0	0	7	4	1	22	0.742132952818095	0.596453740340666	NS	0.282213123317558	2.53018547407776	NS	0.606221985531394	1.00101809446177	NS	0.910102162065538	0.188396839533024	NS	0.158	NS	0.202	NS	0.867
22	XPA	1	CNV	THCA-1910.3.1.N.2.7.30.2.4.1	THCA	1910	3	1	N	2	7	30	2	4	1	Protective	1	0	3	Apoptosis	TMB	Underexpression	5	3	1	2	3	3	4	0	1	22	0.175164944080253	3.48405442273366	NS	0.00485325396050806	10.6562117586127	Deleted	0.536451697216362	1.24555750822424	NS	0.124205909271817	4.17162906387302	NS	0.755	NS	0.704	NS	0.108
24	(CYB5R1 + FH)	2	CNV	THCA-191.3.1.P.2.0.7.2.2.1	THCA	191	3	1	P	2	0	7	2	2	1	Meaningless	0	0	4	Ferroptosis	TMB	Underexpression	5	3	2	2	0	3	4	4	1	24	0.164741821167979	3.60675150145752	NS	0.0778275788833036	5.1065188525026	NS	0.505596787061683	1.36403158174726	NS	0.0443048784714402	6.23332096897078	Duplicated	0.0669	NS	0.244	NS	0.323
23	WNK2	1	CNV	THCA-1901.3.1.N.2.30.30.2.4.2	THCA	1901	3	1	N	2	30	30	2	4	2	Risky	0	1	3	Apoptosis/Autophagy	TMB	Underexpression	5	3	1	2	3	3	4	0	2	23	0.168932740136492	3.55650926127018	NS	0.00437074852121055	10.8656419964485	Deleted	0.517633895254669	1.31697410503411	NS	0.109224545606976	4.42869892861831	NS	0.242	NS	0.0404	Risky	0.164
22	WDR5	1	CNV	THCA-1900.3.1.N.2.30.30.2.4.1	THCA	1900	3	1	N	2	30	30	2	4	1	Risky	0	1	3	Apoptosis	TMB	Underexpression	5	3	1	2	3	3	4	0	1	22	0.20721661701441	3.147981147733	NS	0.00847555591898141	9.54113806541369	Deleted	0.644251133188802	0.879333341048163	NS	0.199201710980821	3.22687468921476	NS	0.11	NS	0.0484	Risky	0.496
19	VAMP8	1	CNV	THCA-1895.3.3.N.3.64.0.2.4.1	THCA	1895	3	3	N	3	64	0	2	4	1	Protective	2	0	2	Autophagy	TSM	Overexpression	5	1	1	2	5	0	4	0	1	19	0.868960570547052	0.280915056219447	NS	0.940575044929822	0.122527681670904	NS	0.767229912680005	0.529937533513823	NS	0.621826291311463	0.950188999332381	NS	0.0011	Protective	0.000969	Protective	0.258
17	USP39	1	CNV	THCA-1893.3.3.N.1.0.0.1.4.2	THCA	1893	3	3	N	1	0	0	1	4	2	Meaningless	0	0	4	Apoptosis/Autophagy	TSM	Unchanged	5	1	1	1	0	0	7	0	2	17	0.868960570547052	0.280915056219447	NS	0.940575044929822	0.122527681670904	NS	0.767229912680005	0.529937533513823	NS	0.621826291311463	0.950188999332381	NS	0.661	NS	0.773	NS	0.915
26	UCHL5	1	CNV	THCA-1885.3.1.P.2.31.0.1.4.2	THCA	1885	3	1	P	2	31	0	1	4	2	Risky	0	2	2	Apoptosis/Ferroptosis	TMB	Underexpression	5	3	2	2	5	0	7	0	2	26	0.456541022389741	1.5681534402747	NS	0.625741880927879	0.937634647399774	NS	0.415540054117579	1.75635253906233	NS	0.0780554708261549	5.10067108122453	NS	0.00317	Risky	0.0178	Risky	0.512
19	UBQLN1	1	CNV	THCA-1882.3.1.N.1.0.30.2.4.2	THCA	1882	3	1	N	1	0	30	2	4	2	Meaningless	0	0	4	Apoptosis/Autophagy	TMB	Unchanged	5	3	1	1	0	3	4	0	2	19	0.161663369527544	3.64447814319145	NS	0.00367430181536654	11.2127842931589	Deleted	0.517633895254669	1.31697410503411	NS	0.0950166344921863	4.70740660558409	NS	0.261	NS	0.885	NS	0.729
21	UBE2T	1	CNV	THCA-1881.3.1.P.3.11.0.2.4.2	THCA	1881	3	1	P	3	11	0	2	4	2	Risky	0	1	3	Apoptosis/Autophagy	TMB	Overexpression	5	3	2	2	3	0	4	0	2	21	0.528430920906974	1.27568638010815	NS	0.651848161728782	0.855887249921002	NS	0.505596787061683	1.36403158174726	NS	0.0849659319564018	4.93100980669347	NS	0.607	NS	0.799	NS	0.00151
18	TXN	1	CNV	THCA-1878.3.1.N.3.0.30.4.4.4	THCA	1878	3	1	N	3	0	30	4	4	4	Meaningless	0	0	4	Apoptosis/Autophagy/Necroptosis/Oxeiptosis	TMB	Overexpression	5	3	1	2	0	3	0	0	4	18	0.214851445382701	3.07561688275998	NS	0.00856092506729311	9.52109405211693	Deleted	0.644251133188802	0.879333341048163	NS	0.188932898046394	3.33272672750909	NS	0.857	NS	0.667	NS	0.788
17	TUBB4B	1	CNV	THCA-1873.3.1.N.3.2.30.4.4.1	THCA	1873	3	1	N	3	2	30	4	4	1	Protective	1	0	3	Apoptosis	TMB	Overexpression	5	3	1	2	2	3	0	0	1	17	0.234890950825514	2.89726782315556	NS	0.0115314480072153	8.92535473306267	Deleted	0.644251133188802	0.879333341048163	NS	0.24821440503504	2.78692473976382	NS	0.0229	Protective	0.0559	NS	0.585
20	(CTSL + MIR204 + MIR23B + MIRLET7A1 + MIRLET7F1 + TRIM32)	6	CNV	THCA-187.3.1.N.1.0.30.2.4.3	THCA	187	3	1	N	1	0	30	2	4	3	Meaningless	0	0	4	Apoptosis/Autophagy/Necrosis	TMB	Unchanged	5	3	1	1	0	3	4	0	3	20	0.214851445382701	3.07561688275998	NS	0.00856092506729311	9.52109405211693	Deleted	0.644251133188802	0.879333341048163	NS	0.188932898046394	3.33272672750909	NS	0.345	NS	0.829	NS	0.516
23	TRIM11	1	CNV	THCA-1860.3.1.P.2.31.7.4.4.3	THCA	1860	3	1	P	2	31	7	4	4	3	Risky	0	2	2	Apoptosis/Autophagy/Ferroptosis	TMB	Underexpression	5	3	2	2	5	3	0	0	3	23	0.136792234867503	3.97858407613839	NS	0.0637389895731655	5.50591764487587	NS	0.505596787061683	1.36403158174726	NS	0.0290119653029921	7.08009387487072	Duplicated	0.0245	Risky	0.00551	Risky	0.796
21	(CTSK + SYT11)	2	CNV	THCA-186.3.1.P.2.0.0.1.4.2	THCA	186	3	1	P	2	0	0	1	4	2	Meaningless	0	0	4	Autophagy/Necrosis	TMB	Underexpression	5	3	2	2	0	0	7	0	2	21	0.448130792212748	1.6053402845438	NS	0.61455598468155	0.973710496106911	NS	0.415540054117579	1.75635253906233	NS	0.0652913880074386	5.45779026979464	NS	0.101	NS	0.772	NS	0.537
26	TRAF5	1	CNV	THCA-1856.3.1.P.2.0.0.1.2.3	THCA	1856	3	1	P	2	0	0	1	2	3	Meaningless	0	0	4	Apoptosis/Necroptosis/Necrosis	TMB	Underexpression	5	3	2	2	0	0	7	4	3	26	0.528430920906974	1.27568638010815	NS	0.651848161728782	0.855887249921002	NS	0.505596787061683	1.36403158174726	NS	0.0849659319564018	4.93100980669347	NS	0.992	NS	0.956	NS	0.483
21	TRAF3IP3	1	CNV	THCA-1855.3.1.P.2.62.0.3.2.1	THCA	1855	3	1	P	2	62	0	3	2	1	Protective	1	0	3	Apoptosis	TMB	Underexpression	5	3	2	2	3	0	1	4	1	21	0.528430920906974	1.27568638010815	NS	0.651848161728782	0.855887249921002	NS	0.505596787061683	1.36403158174726	NS	0.0849659319564018	4.93100980669347	NS	0.0878	NS	0.0261	Protective	0.41
21	TNFSF8	1	CNV	THCA-1850.3.1.N.2.62.30.3.3.2	THCA	1850	3	1	N	2	62	30	3	3	2	Protective	1	0	3	Apoptosis/Necrosis	TMB	Underexpression	5	3	1	2	3	3	1	1	2	21	0.214851445382701	3.07561688275998	NS	0.00856092506729311	9.52109405211693	Deleted	0.644251133188802	0.879333341048163	NS	0.188932898046394	3.33272672750909	NS	0.227	NS	0.00353	Protective	0.651
23	TNFSF15	1	CNV	THCA-1849.3.1.N.3.62.30.2.4.2	THCA	1849	3	1	N	3	62	30	2	4	2	Protective	1	0	3	Apoptosis/Necrosis	TMB	Overexpression	5	3	1	2	3	3	4	0	2	23	0.214851445382701	3.07561688275998	NS	0.00856092506729311	9.52109405211693	Deleted	0.644251133188802	0.879333341048163	NS	0.188932898046394	3.33272672750909	NS	0.0539	NS	0.0211	Protective	0.996
26	TNFAIP8L2	1	CNV	THCA-1841.3.1.P.3.62.0.2.2.3	THCA	1841	3	1	P	3	62	0	2	2	3	Protective	1	0	3	Apoptosis/Autophagy/Necrosis	TMB	Overexpression	5	3	2	2	3	0	4	4	3	26	0.448130792212748	1.6053402845438	NS	0.61455598468155	0.973710496106911	NS	0.415540054117579	1.75635253906233	NS	0.0652913880074386	5.45779026979464	NS	0.19	NS	0.0403	Protective	0.457
19	TNC	1	CNV	THCA-1838.3.1.N.3.0.30.2.4.1	THCA	1838	3	1	N	3	0	30	2	4	1	Meaningless	0	0	4	Anoikis	TMB	Overexpression	5	3	1	2	0	3	4	0	1	19	0.214851445382701	3.07561688275998	NS	0.00856092506729311	9.52109405211693	Deleted	0.644251133188802	0.879333341048163	NS	0.188932898046394	3.33272672750909	NS	0.768	NS	0.721	NS	0.0554
17	TLR5	1	CNV	THCA-1835.3.1.P.1.0.0.2.4.2	THCA	1835	3	1	P	1	0	0	2	4	2	Meaningless	0	0	4	Cellular senescence/Necrosis	TMB	Unchanged	5	3	2	1	0	0	4	0	2	17	0.528430920906974	1.27568638010815	NS	0.651848161728782	0.855887249921002	NS	0.505596787061683	1.36403158174726	NS	0.0849659319564018	4.93100980669347	NS	0.972	NS	0.564	NS	0.495
34	TLR4	1	CNV	THCA-1833.3.1.N.2.0.30.1.1.6	THCA	1833	3	1	N	2	0	30	1	1	6	Meaningless	0	0	4	Apoptosis/Autophagy/Ferroptosis/Necroptosis/Pyroptosis/Necrosis	TMB	Underexpression	5	3	1	2	0	3	7	7	6	34	0.214851445382701	3.07561688275998	NS	0.00856092506729311	9.52109405211693	Deleted	0.644251133188802	0.879333341048163	NS	0.188932898046394	3.33272672750909	NS	0.0753	NS	0.683	NS	0.655
28	TLE1	1	CNV	THCA-1831.3.1.N.2.31.30.1.4.2	THCA	1831	3	1	N	2	31	30	1	4	2	Risky	0	2	2	Anoikis/Apoptosis	TMB	Underexpression	5	3	1	2	5	3	7	0	2	28	0.161663369527544	3.64447814319145	NS	0.00367430181536654	11.2127842931589	Deleted	0.517633895254669	1.31697410503411	NS	0.0950166344921863	4.70740660558409	NS	0.00119	Risky	0.0025	Risky	0.493
19	TIPRL	1	CNV	THCA-1830.3.1.P.3.1.0.2.4.1	THCA	1830	3	1	P	3	1	0	2	4	1	Risky	0	1	3	Autophagy	TMB	Overexpression	5	3	2	2	2	0	4	0	1	19	0.448130792212748	1.6053402845438	NS	0.61455598468155	0.973710496106911	NS	0.415540054117579	1.75635253906233	NS	0.0652913880074386	5.45779026979464	NS	0.043	Risky	0.241	NS	0.938
28	TGFBR1	1	CNV	THCA-1821.3.1.N.3.62.30.2.2.3	THCA	1821	3	1	N	3	62	30	2	2	3	Protective	1	0	3	Apoptosis/Ferroptosis/Necrosis	TMB	Overexpression	5	3	1	2	3	3	4	4	3	28	0.169550187036004	3.54921261455851	NS	0.0043786978962983	10.8620077654831	Deleted	0.517633895254669	1.31697410503411	NS	0.113468221609049	4.35246493417476	NS	0.192	NS	0.0278	Protective	0.638
19	(CRP + MYOG + PTPRC + RGS5 + SELE)	5	CNV	THCA-182.3.1.P.2.0.0.3.2.2	THCA	182	3	1	P	2	0	0	3	2	2	Meaningless	0	0	4	Apoptosis/Necrosis	TMB	Underexpression	5	3	2	2	0	0	1	4	2	19	0.554225434979142	1.18036750532055	NS	0.675448727304195	0.784756055574684	NS	0.505596787061683	1.36403158174726	NS	0.113028973306977	4.36022218437641	NS	0.0858	NS	0.862	NS	0.492
20	TGFB2	1	CNV	THCA-1819.3.1.P.3.0.0.2.4.4	THCA	1819	3	1	P	3	0	0	2	4	4	Meaningless	0	0	4	Anoikis/Apoptosis/Autophagy/Cellular senescence	TMB	Overexpression	5	3	2	2	0	0	4	0	4	20	0.528430920906974	1.27568638010815	NS	0.651848161728782	0.855887249921002	NS	0.505596787061683	1.36403158174726	NS	0.0849659319564018	4.93100980669347	NS	0.536	NS	0.673	NS	0.893
27	TGFA	1	CNV	THCA-1818.3.3.N.3.64.0.1.2.2	THCA	1818	3	3	N	3	64	0	1	2	2	Protective	2	0	2	Apoptosis/Necrosis	TSM	Overexpression	5	1	1	2	5	0	7	4	2	27	0.868960570547052	0.280915056219447	NS	0.940575044929822	0.122527681670904	NS	0.767229912680005	0.529937533513823	NS	0.621826291311463	0.950188999332381	NS	0.0284	Protective	0.00296	Protective	0.532
19	TCF7L1	1	CNV	THCA-1811.3.3.N.2.1.0.1.4.1	THCA	1811	3	3	N	2	1	0	1	4	1	Risky	0	1	3	Cellular senescence	TSM	Underexpression	5	1	1	2	2	0	7	0	1	19	0.868960570547052	0.280915056219447	NS	0.940575044929822	0.122527681670904	NS	0.767229912680005	0.529937533513823	NS	0.621826291311463	0.950188999332381	NS	0.0376	Risky	0.0912	NS	0.295
18	SOAT1	1	CNV	THCA-1784.3.1.P.3.0.0.2.4.2	THCA	1784	3	1	P	3	0	0	2	4	2	Meaningless	0	0	4	Apoptosis/Necroptosis	TMB	Overexpression	5	3	2	2	0	0	4	0	2	18	0.448130792212748	1.6053402845438	NS	0.61455598468155	0.973710496106911	NS	0.415540054117579	1.75635253906233	NS	0.0652913880074386	5.45779026979464	NS	0.338	NS	0.519	NS	0.218
23	SNHG7	1	CNV	THCA-1782.3.1.N.3.20.30.2.4.2	THCA	1782	3	1	N	3	20	30	2	4	2	Protective	1	0	3	Apoptosis/Autophagy	TMB	Overexpression	5	3	1	2	3	3	4	0	2	23	0.234890950825514	2.89726782315556	NS	0.0115314480072153	8.92535473306267	Deleted	0.644251133188802	0.879333341048163	NS	0.24821440503504	2.78692473976382	NS	0.294	NS	0.934	NS	0.0288
20	(CRABP2 + S100A14)	2	CNV	THCA-178.3.1.P.3.4.0.2.4.1	THCA	178	3	1	P	3	4	0	2	4	1	Risky	0	1	3	Apoptosis	TMB	Overexpression	5	3	2	2	3	0	4	0	1	20	0.448130792212748	1.6053402845438	NS	0.61455598468155	0.973710496106911	NS	0.415540054117579	1.75635253906233	NS	0.0652913880074386	5.45779026979464	NS	0.311	NS	0.594	NS	0.0693
22	SMYD3	1	CNV	THCA-1776.3.1.P.1.1.7.2.4.2	THCA	1776	3	1	P	1	1	7	2	4	2	Risky	0	1	3	Apoptosis/Autophagy	TMB	Unchanged	5	3	2	1	2	3	4	0	2	22	0.161383349288022	3.6479453854613	NS	0.0773010719507894	5.12009491214992	NS	0.482346370845679	1.45818562259255	NS	0.0413178739272946	6.37292017979076	Duplicated	0.00504	Risky	0.214	NS	0.193
23	SMC5	1	CNV	THCA-1773.3.1.N.2.0.30.1.4.2	THCA	1773	3	1	N	2	0	30	1	4	2	Meaningless	0	0	4	Apoptosis/Cellular senescence	TMB	Underexpression	5	3	1	2	0	3	7	0	2	23	0.161663369527544	3.64447814319145	NS	0.00367430181536654	11.2127842931589	Deleted	0.517633895254669	1.31697410503411	NS	0.0950166344921863	4.70740660558409	NS	0.439	NS	0.705	NS	0.902
18	SLC31A1	1	CNV	THCA-1767.3.1.N.3.0.30.3.4.3	THCA	1767	3	1	N	3	0	30	3	4	3	Meaningless	0	0	4	Apoptosis/Cuproptosis/Necrosis	TMB	Overexpression	5	3	1	2	0	3	1	0	3	18	0.214851445382701	3.07561688275998	NS	0.00856092506729311	9.52109405211693	Deleted	0.644251133188802	0.879333341048163	NS	0.188932898046394	3.33272672750909	NS	0.101	NS	0.866	NS	0.822
26	SLC2A8	1	CNV	THCA-1766.3.1.N.2.20.30.2.2.1	THCA	1766	3	1	N	2	20	30	2	2	1	Protective	1	0	3	Autophagy	TMB	Underexpression	5	3	1	2	3	3	4	4	1	26	0.214851445382701	3.07561688275998	NS	0.00856092506729311	9.52109405211693	Deleted	0.644251133188802	0.879333341048163	NS	0.188932898046394	3.33272672750909	NS	0.0658	NS	0.13	NS	0.0147
23	SLC27A4	1	CNV	THCA-1765.3.1.N.2.0.30.1.4.2	THCA	1765	3	1	N	2	0	30	1	4	2	Meaningless	0	0	4	Autophagy/Ferroptosis	TMB	Underexpression	5	3	1	2	0	3	7	0	2	23	0.20721661701441	3.147981147733	NS	0.00847555591898141	9.54113806541369	Deleted	0.644251133188802	0.879333341048163	NS	0.199201710980821	3.22687468921476	NS	0.257	NS	0.211	NS	0.882
24	SLC26A4	1	CNV	THCA-1763.3.3.P.2.69.0.1.4.1	THCA	1763	3	3	P	2	69	0	1	4	1	Protective	2	0	2	Apoptosis	TSM	Underexpression	5	1	2	2	6	0	7	0	1	24	0.742132952818095	0.596453740340666	NS	0.282213123317558	2.53018547407776	NS	0.606221985531394	1.00101809446177	NS	0.910102162065538	0.188396839533024	NS	0.659	NS	0.0207	Protective	0.0655
24	SLAMF7	1	CNV	THCA-1756.3.1.P.3.62.0.2.2.1	THCA	1756	3	1	P	3	62	0	2	2	1	Protective	1	0	3	Immunogenic cell death	TMB	Overexpression	5	3	2	2	3	0	4	4	1	24	0.448130792212748	1.6053402845438	NS	0.61455598468155	0.973710496106911	NS	0.415540054117579	1.75635253906233	NS	0.0652913880074386	5.45779026979464	NS	0.263	NS	0.0219	Protective	0.449
20	SLAMF1	1	CNV	THCA-1755.3.1.P.2.62.0.3.3.3	THCA	1755	3	1	P	2	62	0	3	3	3	Protective	1	0	3	Apoptosis/Autophagy/Necrosis	TMB	Underexpression	5	3	2	2	3	0	1	1	3	20	0.448130792212748	1.6053402845438	NS	0.61455598468155	0.973710496106911	NS	0.415540054117579	1.75635253906233	NS	0.0652913880074386	5.45779026979464	NS	0.212	NS	0.0145	Protective	0.683
25	SETDB1	1	CNV	THCA-1749.3.1.P.2.31.0.1.4.1	THCA	1749	3	1	P	2	31	0	1	4	1	Risky	0	2	2	Ferroptosis	TMB	Underexpression	5	3	2	2	5	0	7	0	1	25	0.448130792212748	1.6053402845438	NS	0.61455598468155	0.973710496106911	NS	0.415540054117579	1.75635253906233	NS	0.0652913880074386	5.45779026979464	NS	0.0499	Risky	0.00369	Risky	0.484
20	SET	1	CNV	THCA-1748.3.1.N.3.0.30.2.4.2	THCA	1748	3	1	N	3	0	30	2	4	2	Meaningless	0	0	4	Apoptosis/Autophagy	TMB	Overexpression	5	3	1	2	0	3	4	0	2	20	0.20721661701441	3.147981147733	NS	0.00847555591898141	9.54113806541369	Deleted	0.644251133188802	0.879333341048163	NS	0.199201710980821	3.22687468921476	NS	0.487	NS	0.943	NS	0.407
24	SELP	1	CNV	THCA-1739.3.1.P.2.7.0.1.4.2	THCA	1739	3	1	P	2	7	0	1	4	2	Protective	1	0	3	NETosis/Necrosis	TMB	Underexpression	5	3	2	2	3	0	7	0	2	24	0.448130792212748	1.6053402845438	NS	0.61455598468155	0.973710496106911	NS	0.415540054117579	1.75635253906233	NS	0.0652913880074386	5.45779026979464	NS	0.94	NS	0.0539	NS	0.237
25	SELL	1	CNV	THCA-1738.3.1.P.3.62.0.2.2.2	THCA	1738	3	1	P	3	62	0	2	2	2	Protective	1	0	3	Apoptosis/Necrosis	TMB	Overexpression	5	3	2	2	3	0	4	4	2	25	0.448130792212748	1.6053402845438	NS	0.61455598468155	0.973710496106911	NS	0.415540054117579	1.75635253906233	NS	0.0652913880074386	5.45779026979464	NS	0.249	NS	0.0321	Protective	0.538
26	SAPCD2	1	CNV	THCA-1733.3.1.N.3.44.30.4.4.1	THCA	1733	3	1	N	3	44	30	4	4	1	Meaningful Risky	0	4	0	Apoptosis	TMB	Overexpression	5	3	1	2	11	3	0	0	1	26	0.234890950825514	2.89726782315556	NS	0.0115314480072153	8.92535473306267	Deleted	0.644251133188802	0.879333341048163	NS	0.24821440503504	2.78692473976382	NS	0.0281	Risky	0.0028	Risky	0.0301
15	S100A7	1	CNV	THCA-1732.3.1.P.2.0.0.3.4.2	THCA	1732	3	1	P	2	0	0	3	4	2	Meaningless	0	0	4	Anoikis/Apoptosis	TMB	Underexpression	5	3	2	2	0	0	1	0	2	15	0.448130792212748	1.6053402845438	NS	0.61455598468155	0.973710496106911	NS	0.415540054117579	1.75635253906233	NS	0.0652913880074386	5.45779026979464	NS	0.315	NS	0.424	NS	0.362
19	S100A6	1	CNV	THCA-1731.3.1.P.3.0.0.2.4.3	THCA	1731	3	1	P	3	0	0	2	4	3	Meaningless	0	0	4	Apoptosis/Cellular senescence/Necrosis	TMB	Overexpression	5	3	2	2	0	0	4	0	3	19	0.448130792212748	1.6053402845438	NS	0.61455598468155	0.973710496106911	NS	0.415540054117579	1.75635253906233	NS	0.0652913880074386	5.45779026979464	NS	0.223	NS	0.203	NS	0.245
21	S100A4	1	CNV	THCA-1728.3.1.P.3.0.0.2.4.5	THCA	1728	3	1	P	3	0	0	2	4	5	Meaningless	0	0	4	Anoikis/Apoptosis/Autophagy/Ferroptosis/Pyroptosis	TMB	Overexpression	5	3	2	2	0	0	4	0	5	21	0.448130792212748	1.6053402845438	NS	0.61455598468155	0.973710496106911	NS	0.415540054117579	1.75635253906233	NS	0.0652913880074386	5.45779026979464	NS	0.721	NS	0.556	NS	0.574
20	S100A13	1	CNV	THCA-1727.3.1.P.3.0.0.1.4.1	THCA	1727	3	1	P	3	0	0	1	4	1	Meaningless	0	0	4	Cellular senescence	TMB	Overexpression	5	3	2	2	0	0	7	0	1	20	0.448130792212748	1.6053402845438	NS	0.61455598468155	0.973710496106911	NS	0.415540054117579	1.75635253906233	NS	0.0652913880074386	5.45779026979464	NS	0.0622	NS	0.128	NS	0.304
24	S100A11	1	CNV	THCA-1725.3.1.P.3.64.0.2.4.3	THCA	1725	3	1	P	3	64	0	2	4	3	Protective	2	0	2	Apoptosis/Autophagy/NETosis	TMB	Overexpression	5	3	2	2	5	0	4	0	3	24	0.448130792212748	1.6053402845438	NS	0.61455598468155	0.973710496106911	NS	0.415540054117579	1.75635253906233	NS	0.0652913880074386	5.45779026979464	NS	0.0437	Protective	0.00926	Protective	0.569
21	RXRA	1	CNV	THCA-1724.3.1.N.2.0.30.2.4.3	THCA	1724	3	1	N	2	0	30	2	4	3	Meaningless	0	0	4	Apoptosis/Autophagy/Cellular senescence	TMB	Underexpression	5	3	1	2	0	3	4	0	3	21	0.20721661701441	3.147981147733	NS	0.00847555591898141	9.54113806541369	Deleted	0.644251133188802	0.879333341048163	NS	0.199201710980821	3.22687468921476	NS	0.0952	NS	0.233	NS	0.126
16	RPIA	1	CNV	THCA-1720.3.3.N.3.0.0.2.4.3	THCA	1720	3	3	N	3	0	0	2	4	3	Meaningless	0	0	4	Apoptosis/Autophagy/Cellular senescence	TSM	Overexpression	5	1	1	2	0	0	4	0	3	16	0.868960570547052	0.280915056219447	NS	0.940575044929822	0.122527681670904	NS	0.767229912680005	0.529937533513823	NS	0.621826291311463	0.950188999332381	NS	0.932	NS	0.923	NS	0.782
23	RGS2	1	CNV	THCA-1711.3.1.P.2.1.0.1.4.2	THCA	1711	3	1	P	2	1	0	1	4	2	Risky	0	1	3	Apoptosis/Necrosis	TMB	Underexpression	5	3	2	2	2	0	7	0	2	23	0.456541022389741	1.5681534402747	NS	0.625741880927879	0.937634647399774	NS	0.415540054117579	1.75635253906233	NS	0.0780554708261549	5.10067108122453	NS	0.0288	Risky	0.335	NS	0.629
11	REG3A	1	CNV	THCA-1709.3.3.N.2.0.0.4.4.2	THCA	1709	3	3	N	2	0	0	4	4	2	Meaningless	0	0	4	Apoptosis/Necrosis	TSM	Underexpression	5	1	1	2	0	0	0	0	2	11	0.868960570547052	0.280915056219447	NS	0.940575044929822	0.122527681670904	NS	0.767229912680005	0.529937533513823	NS	0.621826291311463	0.950188999332381	NS	0.288	NS	0.279	NS	0.998
17	RAB13	1	CNV	THCA-1701.3.1.P.1.30.0.3.4.2	THCA	1701	3	1	P	1	30	0	3	4	2	Risky	0	1	3	Apoptosis/Autophagy	TMB	Unchanged	5	3	2	1	3	0	1	0	2	17	0.448130792212748	1.6053402845438	NS	0.61455598468155	0.973710496106911	NS	0.415540054117579	1.75635253906233	NS	0.0652913880074386	5.45779026979464	NS	0.349	NS	0.0383	Risky	0.353
22	PTGS2	1	CNV	THCA-1687.3.1.P.3.0.0.2.4.6	THCA	1687	3	1	P	3	0	0	2	4	6	Meaningless	0	0	4	Apoptosis/Autophagy/Cellular senescence/Ferroptosis/Pyroptosis/Necrosis	TMB	Overexpression	5	3	2	2	0	0	4	0	6	22	0.456541022389741	1.5681534402747	NS	0.625741880927879	0.937634647399774	NS	0.415540054117579	1.75635253906233	NS	0.0780554708261549	5.10067108122453	NS	0.688	NS	0.158	NS	0.465
25	PRRX2	1	CNV	THCA-1685.3.1.N.2.1.30.1.3.1	THCA	1685	3	1	N	2	1	30	1	3	1	Risky	0	1	3	Ferroptosis	TMB	Underexpression	5	3	1	2	2	3	7	1	1	25	0.20721661701441	3.147981147733	NS	0.00847555591898141	9.54113806541369	Deleted	0.644251133188802	0.879333341048163	NS	0.199201710980821	3.22687468921476	NS	0.0472	Risky	0.195	NS	0.365
23	(CHRM3 + DNM3OS + NES + NR5A2)	4	CNV	THCA-167.3.1.P.2.7.0.1.4.1	THCA	167	3	1	P	2	7	0	1	4	1	Protective	1	0	3	Apoptosis	TMB	Underexpression	5	3	2	2	3	0	7	0	1	23	0.181499966536923	3.41299961929364	NS	0.0885614303881486	4.848117678169	NS	0.505596787061683	1.36403158174726	NS	0.0607058476204017	5.60343049828311	NS	0.104	NS	0.528	NS	0.212
23	PIGR	1	CNV	THCA-1662.3.1.P.3.64.0.2.3.1	THCA	1662	3	1	P	3	64	0	2	3	1	Protective	2	0	2	Necrosis	TMB	Overexpression	5	3	2	2	5	0	4	1	1	23	0.528430920906974	1.27568638010815	NS	0.651848161728782	0.855887249921002	NS	0.505596787061683	1.36403158174726	NS	0.0849659319564018	4.93100980669347	NS	0.00834	Protective	0.00211	Protective	0.108
18	(CHI3L1 + S100A10 + TNFSF4)	3	CNV	THCA-166.3.1.P.3.0.0.2.4.2	THCA	166	3	1	P	3	0	0	2	4	2	Meaningless	0	0	4	Apoptosis/Necrosis	TMB	Overexpression	5	3	2	2	0	0	4	0	2	18	0.554225434979142	1.18036750532055	NS	0.675448727304195	0.784756055574684	NS	0.505596787061683	1.36403158174726	NS	0.113028973306977	4.36022218437641	NS	0.764	NS	0.38	NS	0.309
13	PCGF1	1	CNV	THCA-1650.3.3.N.2.30.0.4.4.1	THCA	1650	3	3	N	2	30	0	4	4	1	Risky	0	1	3	Apoptosis	TSM	Underexpression	5	1	1	2	3	0	0	0	1	13	0.868960570547052	0.280915056219447	NS	0.940575044929822	0.122527681670904	NS	0.767229912680005	0.529937533513823	NS	0.621826291311463	0.950188999332381	NS	0.363	NS	0.0409	Risky	0.908
16	PCBP1	1	CNV	THCA-1648.3.3.N.3.0.0.2.4.3	THCA	1648	3	3	N	3	0	0	2	4	3	Meaningless	0	0	4	Apoptosis/Autophagy/Ferroptosis	TSM	Overexpression	5	1	1	2	0	0	4	0	3	16	0.868960570547052	0.280915056219447	NS	0.940575044929822	0.122527681670904	NS	0.767229912680005	0.529937533513823	NS	0.621826291311463	0.950188999332381	NS	0.299	NS	0.748	NS	0.931
18	PCAT7	1	CNV	THCA-1647.3.1.N.2.11.30.4.4.1	THCA	1647	3	1	N	2	11	30	4	4	1	Risky	0	1	3	Apoptosis	TMB	Underexpression	5	3	1	2	3	3	0	0	1	18	0.169550187036004	3.54921261455851	NS	0.0043786978962983	10.8620077654831	Deleted	0.517633895254669	1.31697410503411	NS	0.113468221609049	4.35246493417476	NS	0.945	NS	0.998	NS	0.0429
16	PCAT6	1	CNV	THCA-1646.3.1.P.3.30.0.4.4.1	THCA	1646	3	1	P	3	30	0	4	4	1	Risky	0	1	3	Apoptosis	TMB	Overexpression	5	3	2	2	3	0	0	0	1	16	0.528430920906974	1.27568638010815	NS	0.651848161728782	0.855887249921002	NS	0.505596787061683	1.36403158174726	NS	0.0849659319564018	4.93100980669347	NS	0.144	NS	0.000304	Risky	0.135
21	PARP1	1	CNV	THCA-1642.3.1.P.3.0.0.2.4.5	THCA	1642	3	1	P	3	0	0	2	4	5	Meaningless	0	0	4	Apoptosis/Autophagy/Necroptosis/Parthanatos/Necrosis	TMB	Overexpression	5	3	2	2	0	0	4	0	5	21	0.528430920906974	1.27568638010815	NS	0.651848161728782	0.855887249921002	NS	0.505596787061683	1.36403158174726	NS	0.0849659319564018	4.93100980669347	NS	0.186	NS	0.462	NS	0.142
15	ORM2	1	CNV	THCA-1630.3.1.N.2.0.30.4.4.1	THCA	1630	3	1	N	2	0	30	4	4	1	Meaningless	0	0	4	Necrosis	TMB	Underexpression	5	3	1	2	0	3	0	0	1	15	0.214851445382701	3.07561688275998	NS	0.00856092506729311	9.52109405211693	Deleted	0.644251133188802	0.879333341048163	NS	0.188932898046394	3.33272672750909	NS	0.0942	NS	0.768	NS	0.834
23	OBSCN	1	CNV	THCA-1627.3.1.P.2.20.7.2.4.1	THCA	1627	3	1	P	2	20	7	2	4	1	Protective	1	0	3	Apoptosis	TMB	Underexpression	5	3	2	2	3	3	4	0	1	23	0.136792234867503	3.97858407613839	NS	0.0637389895731655	5.50591764487587	NS	0.505596787061683	1.36403158174726	NS	0.0290119653029921	7.08009387487072	Duplicated	0.996	NS	0.8	NS	0.0307
23	NTRK2	1	CNV	THCA-1625.3.1.N.3.26.30.3.4.2	THCA	1625	3	1	N	3	26	30	3	4	2	Protective	2	0	2	Anoikis/Apoptosis	TMB	Overexpression	5	3	1	2	6	3	1	0	2	23	0.161663369527544	3.64447814319145	NS	0.00367430181536654	11.2127842931589	Deleted	0.517633895254669	1.31697410503411	NS	0.0950166344921863	4.70740660558409	NS	0.515	NS	0.0842	NS	0.0468
20	NOTCH1	1	CNV	THCA-1609.3.1.N.2.0.30.4.4.6	THCA	1609	3	1	N	2	0	30	4	4	6	Meaningless	0	0	4	Anoikis/Apoptosis/Autophagy/Cellular senescence/Mitotic catastrophe/Necrosis	TMB	Underexpression	5	3	1	2	0	3	0	0	6	20	0.231914381418763	2.9227740420774	NS	0.011478453452658	8.93456722766649	Deleted	0.61375801228433	0.976309090640397	NS	0.0637117225779519	5.50677341084749	NS	0.177	NS	0.851	NS	0.85
30	NLRP3	1	CNV	THCA-1604.3.1.P.3.0.7.2.2.7	THCA	1604	3	1	P	3	0	7	2	2	7	Meaningless	0	0	4	Apoptosis/Autophagy/Efferocytosis/Necroptosis/NETosis/Pyroptosis/Necrosis	TMB	Overexpression	5	3	2	2	0	3	4	4	7	30	0.164741821167979	3.60675150145752	NS	0.0778275788833036	5.1065188525026	NS	0.505596787061683	1.36403158174726	NS	0.0443048784714402	6.23332096897078	Duplicated	0.947	NS	0.473	NS	0.0985
22	NINJ1	1	CNV	THCA-1601.3.1.N.3.22.30.3.4.2	THCA	1601	3	1	N	3	22	30	3	4	2	Protective	2	0	2	Cellular senescence/Pyroptosis	TMB	Overexpression	5	3	1	2	5	3	1	0	2	22	0.169550187036004	3.54921261455851	NS	0.0043786978962983	10.8620077654831	Deleted	0.517633895254669	1.31697410503411	NS	0.113468221609049	4.35246493417476	NS	0.0406	Protective	0.0933	NS	0.0376
19	NEK6	1	CNV	THCA-1594.3.1.N.1.0.30.2.4.2	THCA	1594	3	1	N	1	0	30	2	4	2	Meaningless	0	0	4	Apoptosis/Cellular senescence	TMB	Unchanged	5	3	1	1	0	3	4	0	2	19	0.214851445382701	3.07561688275998	NS	0.00856092506729311	9.52109405211693	Deleted	0.644251133188802	0.879333341048163	NS	0.188932898046394	3.33272672750909	NS	0.191	NS	0.434	NS	0.485
26	NEK2	1	CNV	THCA-1593.3.1.P.3.43.0.2.4.1	THCA	1593	3	1	P	3	43	0	2	4	1	Risky	0	3	1	Apoptosis	TMB	Overexpression	5	3	2	2	9	0	4	0	1	26	0.528430920906974	1.27568638010815	NS	0.651848161728782	0.855887249921002	NS	0.505596787061683	1.36403158174726	NS	0.0849659319564018	4.93100980669347	NS	0.211	NS	0.0497	Risky	0.00159
23	NDUFA8	1	CNV	THCA-1591.3.1.N.3.26.30.3.3.1	THCA	1591	3	1	N	3	26	30	3	3	1	Protective	2	0	2	Apoptosis	TMB	Overexpression	5	3	1	2	6	3	1	1	1	23	0.214851445382701	3.07561688275998	NS	0.00856092506729311	9.52109405211693	Deleted	0.644251133188802	0.879333341048163	NS	0.188932898046394	3.33272672750909	NS	0.742	NS	0.831	NS	0.0333
19	MXD1	1	CNV	THCA-1583.3.3.N.2.1.0.1.4.1	THCA	1583	3	3	N	2	1	0	1	4	1	Risky	0	1	3	Apoptosis	TSM	Underexpression	5	1	1	2	2	0	7	0	1	19	0.868960570547052	0.280915056219447	NS	0.940575044929822	0.122527681670904	NS	0.767229912680005	0.529937533513823	NS	0.621826291311463	0.950188999332381	NS	0.00104	Risky	0.135	NS	0.739
24	MUC1	1	CNV	THCA-1581.3.1.P.3.0.30.2.4.5	THCA	1581	3	1	P	3	0	30	2	4	5	Meaningless	0	0	4	Anoikis/Apoptosis/Autophagy/Pyroptosis/Necrosis	TMB	Overexpression	5	3	2	2	0	3	4	0	5	24	0.0829385976563857	4.97930946447128	NS	0.00116090910874023	13.5171037327528	Deleted	0.415540054117579	1.75635253906233	NS	0.0544378519290196	5.82139111912663	NS	0.664	NS	0.352	NS	0.473
22	MRPL41	1	CNV	THCA-1574.3.1.N.2.20.30.2.4.1	THCA	1574	3	1	N	2	20	30	2	4	1	Protective	1	0	3	Apoptosis	TMB	Underexpression	5	3	1	2	3	3	4	0	1	22	0.234890950825514	2.89726782315556	NS	0.0115314480072153	8.92535473306267	Deleted	0.644251133188802	0.879333341048163	NS	0.24821440503504	2.78692473976382	NS	0.296	NS	0.0551	NS	0.0435
14	MIRLET7D	1	CNV	THCA-1567.3.1.N.1.0.30.4.4.1	THCA	1567	3	1	N	1	0	30	4	4	1	Meaningless	0	0	4	Necrosis	TMB	Unchanged	5	3	1	1	0	3	0	0	1	14	0.169550187036004	3.54921261455851	NS	0.0043786978962983	10.8620077654831	Deleted	0.517633895254669	1.31697410503411	NS	0.113468221609049	4.35246493417476	NS	NS	NS	NS	NS	NS
13	MIR556	1	CNV	THCA-1565.3.1.P.1.0.0.4.4.2	THCA	1565	3	1	P	1	0	0	4	4	2	Meaningless	0	0	4	Apoptosis/Pyroptosis	TMB	Unchanged	5	3	2	1	0	0	0	0	2	13	0.448130792212748	1.6053402845438	NS	0.61455598468155	0.973710496106911	NS	0.415540054117579	1.75635253906233	NS	0.0652913880074386	5.45779026979464	NS	NS	NS	NS	NS	NS
9	MIR4779	1	CNV	THCA-1562.3.3.N.1.0.0.4.4.1	THCA	1562	3	3	N	1	0	0	4	4	1	Meaningless	0	0	4	Apoptosis	TSM	Unchanged	5	1	1	1	0	0	0	0	1	9	0.868960570547052	0.280915056219447	NS	0.940575044929822	0.122527681670904	NS	0.767229912680005	0.529937533513823	NS	0.621826291311463	0.950188999332381	NS	NS	NS	NS	NS	NS
13	MIR4735	1	CNV	THCA-1561.3.1.P.1.0.0.4.4.2	THCA	1561	3	1	P	1	0	0	4	4	2	Meaningless	0	0	4	Autophagy/Ferroptosis	TMB	Unchanged	5	3	2	1	0	0	0	0	2	13	0.524471382756702	1.290728827264	NS	0.649879377868272	0.861937011647027	NS	0.48414353034469	1.45074773185782	NS	0.0807310754019083	5.03326340938787	NS	NS	NS	NS	NS	NS
16	MIR455	1	CNV	THCA-1560.3.1.N.1.0.30.4.4.3	THCA	1560	3	1	N	1	0	30	4	4	3	Meaningless	0	0	4	Apoptosis/Autophagy/Pyroptosis	TMB	Unchanged	5	3	1	1	0	3	0	0	3	16	0.214851445382701	3.07561688275998	NS	0.00856092506729311	9.52109405211693	Deleted	0.644251133188802	0.879333341048163	NS	0.188932898046394	3.33272672750909	NS	NS	NS	NS	NS	NS
15	MIR27B	1	CNV	THCA-1557.3.1.N.1.0.30.4.4.2	THCA	1557	3	1	N	1	0	30	4	4	2	Meaningless	0	0	4	Apoptosis/Necrosis	TMB	Unchanged	5	3	1	1	0	3	0	0	2	15	0.169550187036004	3.54921261455851	NS	0.0043786978962983	10.8620077654831	Deleted	0.517633895254669	1.31697410503411	NS	0.113468221609049	4.35246493417476	NS	NS	NS	NS	NS	NS
15	MIR214	1	CNV	THCA-1555.3.1.P.1.0.0.4.4.4	THCA	1555	3	1	P	1	0	0	4	4	4	Meaningless	0	0	4	Apoptosis/Autophagy/Ferroptosis/Pyroptosis	TMB	Unchanged	5	3	2	1	0	0	0	0	4	15	0.448130792212748	1.6053402845438	NS	0.61455598468155	0.973710496106911	NS	0.415540054117579	1.75635253906233	NS	0.0652913880074386	5.45779026979464	NS	NS	NS	NS	NS	NS
14	MIR199A2	1	CNV	THCA-1552.3.1.P.1.0.0.4.4.3	THCA	1552	3	1	P	1	0	0	4	4	3	Meaningless	0	0	4	Apoptosis/Autophagy/Ferroptosis	TMB	Unchanged	5	3	2	1	0	0	0	0	3	14	0.448130792212748	1.6053402845438	NS	0.61455598468155	0.973710496106911	NS	0.415540054117579	1.75635253906233	NS	0.0652913880074386	5.45779026979464	NS	NS	NS	NS	NS	NS
14	MIR181B1	1	CNV	THCA-1551.3.1.P.1.0.0.4.4.3	THCA	1551	3	1	P	1	0	0	4	4	3	Meaningless	0	0	4	Apoptosis/Ferroptosis/Necrosis	TMB	Unchanged	5	3	2	1	0	0	0	0	3	14	0.528430920906974	1.27568638010815	NS	0.651848161728782	0.855887249921002	NS	0.505596787061683	1.36403158174726	NS	0.0849659319564018	4.93100980669347	NS	NS	NS	NS	NS	NS
17	MIR181A2	1	CNV	THCA-1550.3.1.N.1.0.30.4.4.4	THCA	1550	3	1	N	1	0	30	4	4	4	Meaningless	0	0	4	Apoptosis/Autophagy/Cellular senescence/Necrosis	TMB	Unchanged	5	3	1	1	0	3	0	0	4	17	0.214851445382701	3.07561688275998	NS	0.00856092506729311	9.52109405211693	Deleted	0.644251133188802	0.879333341048163	NS	0.188932898046394	3.33272672750909	NS	NS	NS	NS	NS	NS
14	MIR181A1	1	CNV	THCA-1549.3.1.P.1.0.0.4.4.3	THCA	1549	3	1	P	1	0	0	4	4	3	Meaningless	0	0	4	Apoptosis/Autophagy/Cellular senescence	TMB	Unchanged	5	3	2	1	0	0	0	0	3	14	0.528430920906974	1.27568638010815	NS	0.651848161728782	0.855887249921002	NS	0.505596787061683	1.36403158174726	NS	0.0849659319564018	4.93100980669347	NS	NS	NS	NS	NS	NS
14	MIR147A	1	CNV	THCA-1547.3.1.N.1.0.30.4.4.1	THCA	1547	3	1	N	1	0	30	4	4	1	Meaningless	0	0	4	Ferroptosis	TMB	Unchanged	5	3	1	1	0	3	0	0	1	14	0.214851445382701	3.07561688275998	NS	0.00856092506729311	9.52109405211693	Deleted	0.644251133188802	0.879333341048163	NS	0.188932898046394	3.33272672750909	NS	NS	NS	NS	NS	NS
12	MIR1231	1	CNV	THCA-1545.3.1.P.1.0.0.4.4.1	THCA	1545	3	1	P	1	0	0	4	4	1	Meaningless	0	0	4	Ferroptosis	TMB	Unchanged	5	3	2	1	0	0	0	0	1	12	0.528430920906974	1.27568638010815	NS	0.651848161728782	0.855887249921002	NS	0.505596787061683	1.36403158174726	NS	0.0849659319564018	4.93100980669347	NS	NS	NS	NS	NS	NS
22	MEX3A	1	CNV	THCA-1540.3.1.P.3.30.0.2.3.2	THCA	1540	3	1	P	3	30	0	2	3	2	Risky	0	1	3	Autophagy/Ferroptosis	TMB	Overexpression	5	3	2	2	3	0	4	1	2	22	0.448130792212748	1.6053402845438	NS	0.61455598468155	0.973710496106911	NS	0.415540054117579	1.75635253906233	NS	0.0652913880074386	5.45779026979464	NS	0.172	NS	0.0206	Risky	0.352
21	(CDC73 + POU2F1)	2	CNV	THCA-154.3.1.P.2.0.0.1.4.2	THCA	154	3	1	P	2	0	0	1	4	2	Meaningless	0	0	4	Apoptosis/Cellular senescence	TMB	Underexpression	5	3	2	2	0	0	7	0	2	21	0.456541022389741	1.5681534402747	NS	0.625741880927879	0.937634647399774	NS	0.415540054117579	1.75635253906233	NS	0.0780554708261549	5.10067108122453	NS	0.0908	NS	0.457	NS	0.808
20	MET	1	CNV	THCA-1538.3.3.P.3.0.0.2.3.5	THCA	1538	3	3	P	3	0	0	2	3	5	Meaningless	0	0	4	Anoikis/Apoptosis/Autophagy/Cellular senescence/Necrosis	TSM	Overexpression	5	1	2	2	0	0	4	1	5	20	0.742132952818095	0.596453740340666	NS	0.282213123317558	2.53018547407776	NS	0.606221985531394	1.00101809446177	NS	0.910102162065538	0.188396839533024	NS	0.321	NS	0.0946	NS	0.719
26	MDM4	1	CNV	THCA-1532.3.1.P.2.31.0.1.4.2	THCA	1532	3	1	P	2	31	0	1	4	2	Risky	0	2	2	Apoptosis/Cellular senescence	TMB	Underexpression	5	3	2	2	5	0	7	0	2	26	0.528430920906974	1.27568638010815	NS	0.651848161728782	0.855887249921002	NS	0.505596787061683	1.36403158174726	NS	0.0849659319564018	4.93100980669347	NS	0.0343	Risky	0.0256	Risky	0.342
22	MCL1	1	CNV	THCA-1526.3.1.P.2.0.0.1.4.3	THCA	1526	3	1	P	2	0	0	1	4	3	Meaningless	0	0	4	Anoikis/Apoptosis/Autophagy	TMB	Underexpression	5	3	2	2	0	0	7	0	3	22	0.448130792212748	1.6053402845438	NS	0.61455598468155	0.973710496106911	NS	0.415540054117579	1.75635253906233	NS	0.0652913880074386	5.45779026979464	NS	0.464	NS	0.517	NS	0.666
18	MAT2A	1	CNV	THCA-1525.3.3.N.2.0.0.1.4.2	THCA	1525	3	3	N	2	0	0	1	4	2	Meaningless	0	0	4	Apoptosis/Ferroptosis	TSM	Underexpression	5	1	1	2	0	0	7	0	2	18	0.868960570547052	0.280915056219447	NS	0.940575044929822	0.122527681670904	NS	0.767229912680005	0.529937533513823	NS	0.621826291311463	0.950188999332381	NS	0.374	NS	0.533	NS	0.67
26	(CD48 + REN)	2	CNV	THCA-152.3.1.P.3.64.0.2.2.1	THCA	152	3	1	P	3	64	0	2	2	1	Protective	2	0	2	Apoptosis	TMB	Overexpression	5	3	2	2	5	0	4	4	1	26	0.554225434979142	1.18036750532055	NS	0.675448727304195	0.784756055574684	NS	0.505596787061683	1.36403158174726	NS	0.113028973306977	4.36022218437641	NS	0.0434	Protective	0.00216	Protective	0.528
17	MAP1LC3C	1	CNV	THCA-1516.3.1.P.2.0.7.4.4.2	THCA	1516	3	1	P	2	0	7	4	4	2	Meaningless	0	0	4	Autophagy/Ferroptosis	TMB	Underexpression	5	3	2	2	0	3	0	0	2	17	0.164741821167979	3.60675150145752	NS	0.0778275788833036	5.1065188525026	NS	0.505596787061683	1.36403158174726	NS	0.0443048784714402	6.23332096897078	Duplicated	0.201	NS	0.489	NS	0.159
21	(CD46 + CREG1 + ENAH + MIR92B)	4	CNV	THCA-151.3.1.P.1.0.30.2.3.2	THCA	151	3	1	P	1	0	30	2	3	2	Meaningless	0	0	4	Apoptosis/Autophagy	TMB	Unchanged	5	3	2	1	0	3	4	1	2	21	0.103083521961751	4.54443145303187	NS	0.00128276176060149	13.3174797998236	Deleted	0.505596787061683	1.36403158174726	NS	0.0946448170976113	4.71524832287121	NS	0.0876	NS	0.407	NS	0.59
22	LMNA	1	CNV	THCA-1508.3.1.P.3.0.0.1.4.3	THCA	1508	3	1	P	3	0	0	1	4	3	Meaningless	0	0	4	Apoptosis/Autophagy/Cellular senescence	TMB	Overexpression	5	3	2	2	0	0	7	0	3	22	0.448130792212748	1.6053402845438	NS	0.61455598468155	0.973710496106911	NS	0.415540054117579	1.75635253906233	NS	0.0652913880074386	5.45779026979464	NS	0.915	NS	0.515	NS	0.955
23	LHX2	1	CNV	THCA-1500.3.1.N.3.0.30.2.2.1	THCA	1500	3	1	N	3	0	30	2	2	1	Meaningless	0	0	4	Autophagy	TMB	Overexpression	5	3	1	2	0	3	4	4	1	23	0.214851445382701	3.07561688275998	NS	0.00856092506729311	9.52109405211693	Deleted	0.644251133188802	0.879333341048163	NS	0.188932898046394	3.33272672750909	NS	0.148	NS	0.305	NS	0.982
22	(ABO + ALDOB + ANAPC2 + CEL + CIZ1 + EHMT1 + HEMGN + LHX3 + NOXA1 + NR5A1 + NRON + ODF2 + PCA3 + PTGES + PTGS1 + QSOX2 + RAPGEF1 + SEMA4D + TLE4 + TOR2A + UGCG)	21	CNV	THCA-15.3.1.N.2.0.30.1.4.1	THCA	15	3	1	N	2	0	30	1	4	1	Meaningless	0	0	4	Apoptosis	TMB	Underexpression	5	3	1	2	0	3	7	0	1	22	0.264838719466411	2.65726848811744	NS	0.0162061522532345	8.24472868023902	Deleted	0.678533564041469	0.775642665851204	NS	0.349992963233914	2.09968445949349	NS	0.574	NS	0.771	NS	0.644
22	LCN2	1	CNV	THCA-1495.3.1.N.3.0.30.2.4.4	THCA	1495	3	1	N	3	0	30	2	4	4	Meaningless	0	0	4	Apoptosis/Autophagy/Ferroptosis/Necrosis	TMB	Overexpression	5	3	1	2	0	3	4	0	4	22	0.20721661701441	3.147981147733	NS	0.00847555591898141	9.54113806541369	Deleted	0.644251133188802	0.879333341048163	NS	0.199201710980821	3.22687468921476	NS	0.164	NS	0.156	NS	0.576
22	LBR	1	CNV	THCA-1492.3.1.P.2.1.0.1.4.1	THCA	1492	3	1	P	2	1	0	1	4	1	Risky	0	1	3	Cellular senescence	TMB	Underexpression	5	3	2	2	2	0	7	0	1	22	0.528430920906974	1.27568638010815	NS	0.651848161728782	0.855887249921002	NS	0.505596787061683	1.36403158174726	NS	0.0849659319564018	4.93100980669347	NS	0.0358	Risky	0.148	NS	0.463
25	LAMC3	1	CNV	THCA-1491.3.1.N.2.7.30.1.4.1	THCA	1491	3	1	N	2	7	30	1	4	1	Protective	1	0	3	Necrosis	TMB	Underexpression	5	3	1	2	3	3	7	0	1	25	0.204583271740724	3.17356037921046	NS	0.00843608022142228	9.55047501399228	Deleted	0.616186482474629	0.968411259945011	NS	0.217649645862895	3.04973727615919	NS	0.318	NS	0.32	NS	0.185
31	KLF4	1	CNV	THCA-1486.3.1.N.2.69.30.1.4.4	THCA	1486	3	1	N	2	69	30	1	4	4	Protective	2	0	2	Apoptosis/Autophagy/Pyroptosis/Necrosis	TMB	Underexpression	5	3	1	2	6	3	7	0	4	31	0.214851445382701	3.07561688275998	NS	0.00856092506729311	9.52109405211693	Deleted	0.644251133188802	0.879333341048163	NS	0.188932898046394	3.33272672750909	NS	0.7	NS	0.039	Protective	0.0993
16	(CD244 + CTSE + IRF2BP2 + KDM5B + LINC00467 + MAEL + MIR1182 + MIR135B + MIR190B + MIR215 + MIR29B2 + MIR320B2 + MIR4677 + PBX1 + RPS27)	15	CNV	THCA-148.3.1.P.1.0.0.2.4.1	THCA	148	3	1	P	1	0	0	2	4	1	Meaningless	0	0	4	Apoptosis	TMB	Unchanged	5	3	2	1	0	0	4	0	1	16	0.181499966536923	3.41299961929364	NS	0.0885614303881486	4.848117678169	NS	0.505596787061683	1.36403158174726	NS	0.0607058476204017	5.60343049828311	NS	0.755	NS	0.378	NS	0.983
20	KCNN3	1	CNV	THCA-1479.3.1.P.1.0.0.2.2.1	THCA	1479	3	1	P	1	0	0	2	2	1	Meaningless	0	0	4	NETosis	TMB	Unchanged	5	3	2	1	0	0	4	4	1	20	0.448130792212748	1.6053402845438	NS	0.61455598468155	0.973710496106911	NS	0.415540054117579	1.75635253906233	NS	0.0652913880074386	5.45779026979464	NS	0.745	NS	0.42	NS	0.795
13	KCMF1	1	CNV	THCA-1476.3.3.N.1.0.0.2.4.1	THCA	1476	3	3	N	1	0	0	2	4	1	Meaningless	0	0	4	Autophagy	TSM	Unchanged	5	1	1	1	0	0	4	0	1	13	0.868960570547052	0.280915056219447	NS	0.940575044929822	0.122527681670904	NS	0.767229912680005	0.529937533513823	NS	0.621826291311463	0.950188999332381	NS	0.377	NS	0.732	NS	0.998
18	IRF6	1	CNV	THCA-1460.3.1.P.3.0.0.2.3.1	THCA	1460	3	1	P	3	0	0	2	3	1	Meaningless	0	0	4	Anoikis	TMB	Overexpression	5	3	2	2	0	0	4	1	1	18	0.528430920906974	1.27568638010815	NS	0.651848161728782	0.855887249921002	NS	0.505596787061683	1.36403158174726	NS	0.0849659319564018	4.93100980669347	NS	0.405	NS	0.567	NS	0.968
18	IKBKE	1	CNV	THCA-1443.3.1.P.3.62.0.4.4.3	THCA	1443	3	1	P	3	62	0	4	4	3	Protective	1	0	3	Apoptosis/Autophagy/Pyroptosis	TMB	Overexpression	5	3	2	2	3	0	0	0	3	18	0.528430920906974	1.27568638010815	NS	0.651848161728782	0.855887249921002	NS	0.505596787061683	1.36403158174726	NS	0.0849659319564018	4.93100980669347	NS	0.159	NS	0.0397	Protective	0.993
22	HTRA2	1	CNV	THCA-1427.3.3.N.2.30.0.1.4.3	THCA	1427	3	3	N	2	30	0	1	4	3	Risky	0	1	3	Apoptosis/Autophagy/Necroptosis	TSM	Underexpression	5	1	1	2	3	0	7	0	3	22	0.868960570547052	0.280915056219447	NS	0.940575044929822	0.122527681670904	NS	0.767229912680005	0.529937533513823	NS	0.621826291311463	0.950188999332381	NS	0.142	NS	0.0342	Risky	0.15
22	HSPA5	1	CNV	THCA-1421.3.1.N.1.7.30.3.3.4	THCA	1421	3	1	N	1	7	30	3	3	4	Protective	1	0	3	Apoptosis/Autophagy/Ferroptosis/Necroptosis	TMB	Unchanged	5	3	1	1	3	3	1	1	4	22	0.214851445382701	3.07561688275998	NS	0.00856092506729311	9.52109405211693	Deleted	0.644251133188802	0.879333341048163	NS	0.188932898046394	3.33272672750909	NS	0.282	NS	0.416	NS	0.192
20	HMCN1	1	CNV	THCA-1405.3.1.P.2.0.0.1.4.1	THCA	1405	3	1	P	2	0	0	1	4	1	Meaningless	0	0	4	Anoikis	TMB	Underexpression	5	3	2	2	0	0	7	0	1	20	0.456541022389741	1.5681534402747	NS	0.625741880927879	0.937634647399774	NS	0.415540054117579	1.75635253906233	NS	0.0780554708261549	5.10067108122453	NS	0.0802	NS	0.223	NS	0.866
17	HK2	1	CNV	THCA-1401.3.3.N.3.0.0.2.4.4	THCA	1401	3	3	N	3	0	0	2	4	4	Meaningless	0	0	4	Anoikis/Apoptosis/Autophagy/Necrosis	TSM	Overexpression	5	1	1	2	0	0	4	0	4	17	0.868960570547052	0.280915056219447	NS	0.940575044929822	0.122527681670904	NS	0.767229912680005	0.529937533513823	NS	0.621826291311463	0.950188999332381	NS	0.915	NS	0.624	NS	0.55
29	(ABL2 + NUCKS1 + WNT3A)	3	CNV	THCA-14.3.1.P.2.31.7.1.4.2	THCA	14	3	1	P	2	31	7	1	4	2	Risky	0	2	2	Apoptosis/Autophagy	TMB	Underexpression	5	3	2	2	5	3	7	0	2	29	0.15242258904528	3.76219684926302	NS	0.0735277354162515	5.22018518268174	NS	0.505596787061683	1.36403158174726	NS	0.0415774415210124	6.36039505985318	Duplicated	0.00266	Risky	0.0345	Risky	0.13
15	HBP1	1	CNV	THCA-1397.3.3.P.1.0.0.2.4.2	THCA	1397	3	3	P	1	0	0	2	4	2	Meaningless	0	0	4	Apoptosis/Cellular senescence	TSM	Unchanged	5	1	2	1	0	0	4	0	2	15	0.742132952818095	0.596453740340666	NS	0.282213123317558	2.53018547407776	NS	0.606221985531394	1.00101809446177	NS	0.910102162065538	0.188396839533024	NS	0.626	NS	0.937	NS	0.818
19	GLRX2	1	CNV	THCA-1386.3.1.P.2.26.0.4.4.1	THCA	1386	3	1	P	2	26	0	4	4	1	Protective	2	0	2	Apoptosis	TMB	Underexpression	5	3	2	2	6	0	0	0	1	19	0.456541022389741	1.5681534402747	NS	0.625741880927879	0.937634647399774	NS	0.415540054117579	1.75635253906233	NS	0.0780554708261549	5.10067108122453	NS	0.113	NS	0.234	NS	0.0499
24	GAS5	1	CNV	THCA-1378.3.1.P.3.0.0.1.3.4	THCA	1378	3	1	P	3	0	0	1	3	4	Meaningless	0	0	4	Apoptosis/Autophagy/Pyroptosis/Necrosis	TMB	Overexpression	5	3	2	2	0	0	7	1	4	24	0.448130792212748	1.6053402845438	NS	0.61455598468155	0.973710496106911	NS	0.415540054117579	1.75635253906233	NS	0.0652913880074386	5.45779026979464	NS	0.957	NS	0.638	NS	0.125
29	GADD45G	1	CNV	THCA-1377.3.1.N.2.26.30.1.4.2	THCA	1377	3	1	N	2	26	30	1	4	2	Protective	2	0	2	Apoptosis/Cellular senescence	TMB	Underexpression	5	3	1	2	6	3	7	0	2	29	0.161663369527544	3.64447814319145	NS	0.00367430181536654	11.2127842931589	Deleted	0.517633895254669	1.31697410503411	NS	0.0950166344921863	4.70740660558409	NS	0.579	NS	0.468	NS	0.00158
23	FXN	1	CNV	THCA-1375.3.1.N.1.26.30.3.3.2	THCA	1375	3	1	N	1	26	30	3	3	2	Protective	2	0	2	Apoptosis/Ferroptosis	TMB	Unchanged	5	3	1	1	6	3	1	1	2	23	0.161663369527544	3.64447814319145	NS	0.00367430181536654	11.2127842931589	Deleted	0.517633895254669	1.31697410503411	NS	0.0950166344921863	4.70740660558409	NS	0.221	NS	0.594	NS	0.0207
15	FOXE1	1	CNV	THCA-1372.3.1.N.1.0.30.3.4.1	THCA	1372	3	1	N	1	0	30	3	4	1	Meaningless	0	0	4	Autophagy	TMB	Unchanged	5	3	1	1	0	3	1	0	1	15	0.175164944080253	3.48405442273366	NS	0.00485325396050806	10.6562117586127	Deleted	0.536451697216362	1.24555750822424	NS	0.124205909271817	4.17162906387302	NS	0.388	NS	0.441	NS	0.663
27	(CAPN2 + CD34 + ITLN1 + LGALS8 + MYOC + NTRK1 + OTUD7B + PKLR + PLEKHO1 + PSEN2 + RASAL2 + RNASEL + TRIM67 + USF1)	14	CNV	THCA-137.3.1.P.2.0.107.1.4.2	THCA	137	3	1	P	2	0	107	1	4	2	Meaningless	0	0	4	Apoptosis/Autophagy	TMB	Underexpression	5	3	2	2	0	6	7	0	2	27	0.0507015945509812	5.96359583633975	NS	0.00136979175356222	13.1861931107901	Deleted/Duplicated	0.499826241856149	1.38698951449085	NS	0.0459198526219069	6.16171547285844	Duplicated	0.267	NS	0.963	NS	0.72
27	FCGR3A	1	CNV	THCA-1360.3.1.P.3.62.0.2.1.1	THCA	1360	3	1	P	3	62	0	2	1	1	Protective	1	0	3	Necrosis	TMB	Overexpression	5	3	2	2	3	0	4	7	1	27	0.448130792212748	1.6053402845438	NS	0.61455598468155	0.973710496106911	NS	0.415540054117579	1.75635253906233	NS	0.0652913880074386	5.45779026979464	NS	0.228	NS	0.0105	Protective	0.46
21	FCGR2B	1	CNV	THCA-1359.3.1.P.1.0.0.2.2.2	THCA	1359	3	1	P	1	0	0	2	2	2	Meaningless	0	0	4	Apoptosis/Necrosis	TMB	Unchanged	5	3	2	1	0	0	4	4	2	21	0.448130792212748	1.6053402845438	NS	0.61455598468155	0.973710496106911	NS	0.415540054117579	1.75635253906233	NS	0.0652913880074386	5.45779026979464	NS	0.844	NS	0.0727	NS	0.98
22	FCGR2A	1	CNV	THCA-1357.3.1.P.3.0.0.2.2.2	THCA	1357	3	1	P	3	0	0	2	2	2	Meaningless	0	0	4	NETosis/Necrosis	TMB	Overexpression	5	3	2	2	0	0	4	4	2	22	0.448130792212748	1.6053402845438	NS	0.61455598468155	0.973710496106911	NS	0.415540054117579	1.75635253906233	NS	0.0652913880074386	5.45779026979464	NS	0.603	NS	0.386	NS	0.224
25	FASLG	1	CNV	THCA-1354.3.1.P.1.0.0.2.1.3	THCA	1354	3	1	P	1	0	0	2	1	3	Meaningless	0	0	4	Apoptosis/Necroptosis/Necrosis	TMB	Unchanged	5	3	2	1	0	0	4	7	3	25	0.448130792212748	1.6053402845438	NS	0.61455598468155	0.973710496106911	NS	0.415540054117579	1.75635253906233	NS	0.0652913880074386	5.45779026979464	NS	0.31	NS	0.169	NS	0.282
24	FAM225B	1	CNV	THCA-1351.3.1.N.2.1.30.1.4.1	THCA	1351	3	1	N	2	1	30	1	4	1	Risky	0	1	3	Autophagy	TMB	Underexpression	5	3	1	2	2	3	7	0	1	24	0.214851445382701	3.07561688275998	NS	0.00856092506729311	9.52109405211693	Deleted	0.644251133188802	0.879333341048163	NS	0.188932898046394	3.33272672750909	NS	0.000931	Risky	0.0728	NS	0.339
10	FABP1	1	CNV	THCA-1348.3.3.N.2.0.0.4.4.1	THCA	1348	3	3	N	2	0	0	4	4	1	Meaningless	0	0	4	Ferroptosis	TSM	Underexpression	5	1	1	2	0	0	0	0	1	10	0.868960570547052	0.280915056219447	NS	0.940575044929822	0.122527681670904	NS	0.767229912680005	0.529937533513823	NS	0.621826291311463	0.950188999332381	NS	0.84	NS	0.24	NS	0.969
15	EVA1A	1	CNV	THCA-1346.3.3.N.3.0.0.2.4.2	THCA	1346	3	3	N	3	0	0	2	4	2	Meaningless	0	0	4	Apoptosis/Autophagy	TSM	Overexpression	5	1	1	2	0	0	4	0	2	15	0.868960570547052	0.280915056219447	NS	0.940575044929822	0.122527681670904	NS	0.767229912680005	0.529937533513823	NS	0.621826291311463	0.950188999332381	NS	0.288	NS	0.438	NS	0.911
25	EPHX1	1	CNV	THCA-1344.3.1.P.2.30.0.2.2.2	THCA	1344	3	1	P	2	30	0	2	2	2	Risky	0	1	3	Apoptosis/Cellular senescence	TMB	Underexpression	5	3	2	2	3	0	4	4	2	25	0.528430920906974	1.27568638010815	NS	0.651848161728782	0.855887249921002	NS	0.505596787061683	1.36403158174726	NS	0.0849659319564018	4.93100980669347	NS	0.0877	NS	0.0202	Risky	0.171
25	(CAMSAP2 + KLHL20 + PRRX1 + RUSC1 + TPR + TRIM58 + UBE2Q1 + VASH2)	8	CNV	THCA-134.3.1.P.2.1.103.1.4.1	THCA	134	3	1	P	2	1	103	1	4	1	Risky	0	1	3	Autophagy	TMB	Underexpression	5	3	2	2	2	3	7	0	1	25	0.0446947258844801	6.21579954697081	NS	0.000546427462406962	15.0242179806862	Deleted/Duplicated	0.48414353034469	1.45074773185782	NS	0.0594048698825806	5.64675814283772	NS	0.0468	Risky	0.283	NS	0.588
18	(CACYBP + CD5L + HAX1 + TP53BP2)	4	CNV	THCA-132.3.1.P.3.0.0.2.4.2	THCA	132	3	1	P	3	0	0	2	4	2	Meaningless	0	0	4	Apoptosis/Autophagy	TMB	Overexpression	5	3	2	2	0	0	4	0	2	18	0.554225434979142	1.18036750532055	NS	0.675448727304195	0.784756055574684	NS	0.505596787061683	1.36403158174726	NS	0.113028973306977	4.36022218437641	NS	0.417	NS	0.16	NS	0.806
26	(BNIPL + RXRG + S100A1)	3	CNV	THCA-121.3.1.P.3.64.0.2.2.1	THCA	121	3	1	P	3	64	0	2	2	1	Protective	2	0	2	Apoptosis	TMB	Overexpression	5	3	2	2	5	0	4	4	1	26	0.448130792212748	1.6053402845438	NS	0.61455598468155	0.973710496106911	NS	0.415540054117579	1.75635253906233	NS	0.0652913880074386	5.45779026979464	NS	0.00448	Protective	0.00285	Protective	0.548
18	(NRBP2 + RSPO2)	2	CNV	STAD-981.3.3.P.2.0.0.1.4.1	STAD	981	3	3	P	2	0	0	1	4	1	Meaningless	0	0	4	Apoptosis	TSM	Underexpression	5	1	2	2	0	0	7	0	1	18	0.919810083031115	0.167176123473763	NS	0.880547288837302	0.254423291376293	NS	0.276318088215416	2.57240516668345	NS	0.548024056490819	1.20287218858354	NS	0.779	NS	0.794	NS	0.25
10	(MIR661 + MIR939)	2	CNV	STAD-971.3.3.P.1.0.0.4.4.1	STAD	971	3	3	P	1	0	0	4	4	1	Meaningless	0	0	4	Apoptosis	TSM	Unchanged	5	1	2	1	0	0	0	0	1	10	0.826256605925929	0.381699785557996	NS	0.557909861877305	1.16711573500753	NS	0.156198749780015	3.71325209115552	NS	0.444839427363959	1.62008379863547	NS	NS	NS	NS	NS	NS
11	(MIR30B + MIR30D + NDRG1)	3	CNV	STAD-969.3.3.P.1.0.0.4.4.2	STAD	969	3	3	P	1	0	0	4	4	2	Meaningless	0	0	4	Apoptosis/Autophagy	TSM	Unchanged	5	1	2	1	0	0	0	0	2	11	0.200185329794492	3.2170233850715	NS	0.29810995355231	2.42058577775597	NS	0.214551925599065	3.0784069850503	NS	0.240738235422827	2.84809019172413	NS	0.878	NS	0.592	NS	0.747
18	(EBAG9 + EIF3E + GRINA + LY6E + MAF1 + SLC39A4 + TONSL)	7	CNV	STAD-323.3.3.P.3.0.0.1.4.1	STAD	323	3	3	P	3	0	0	1	4	1	Meaningless	0	0	4	Apoptosis	TSM	Overexpression	5	1	2	2	0	0	7	0	1	18	0.9687205080559	0.0635582841502454	NS	0.643980457658782	0.880173797177098	NS	0.412875006803221	1.76922075758701	NS	0.552761148203352	1.18565858166083	NS	0.653	NS	0.391	NS	0.801
12	UNC5D	1	CNV	STAD-2928.3.2.P.2.0.0.4.4.1	STAD	2928	3	2	P	2	0	0	4	4	1	Meaningless	0	0	4	Apoptosis	MSI	Underexpression	5	2	2	2	0	0	0	0	1	12	0.354523733705392	2.0739599708947	NS	0.331161566936823	2.21029781012365	NS	0.363603866883088	2.02338056348675	NS	0.256183222014728	2.72372475901304	NS	0.163	NS	0.134	NS	0.199
30	TMEM74	1	CNV	STAD-2870.3.3.P.2.44.0.1.4.2	STAD	2870	3	3	P	2	44	0	1	4	2	Meaningful Risky	0	4	0	Apoptosis/Autophagy	TSM	Underexpression	5	1	2	2	11	0	7	0	2	30	0.604277324767419	1.00744407891422	NS	0.298894302222986	2.41533054471953	NS	0.28525980177506	2.50870985755854	NS	0.951086182623348	0.100301194769365	NS	0.0225	Risky	0.00922	Risky	0.0479
14	ST3GAL1	1	CNV	STAD-2822.3.3.P.1.30.0.3.4.1	STAD	2822	3	3	P	1	30	0	3	4	1	Risky	0	1	3	Apoptosis	TSM	Unchanged	5	1	2	1	3	0	1	0	1	14	0.189450699289479	3.32725290073694	NS	0.267004738144417	2.6409777497602	NS	0.259761004922081	2.69598656507807	NS	0.269674572538535	2.621078667641	NS	0.079	NS	0.0432	Risky	0.217
20	SHARPIN	1	CNV	STAD-2749.3.3.P.3.0.0.1.4.3	STAD	2749	3	3	P	3	0	0	1	4	3	Meaningless	0	0	4	Apoptosis/Ferroptosis/Necrosis	TSM	Overexpression	5	1	2	2	0	0	7	0	3	20	0.826256605925929	0.381699785557996	NS	0.557909861877305	1.16711573500753	NS	0.156198749780015	3.71325209115552	NS	0.444839427363959	1.62008379863547	NS	0.973	NS	0.237	NS	0.899
20	SCRIB	1	CNV	STAD-2727.3.3.P.3.0.0.1.4.3	STAD	2727	3	3	P	3	0	0	1	4	3	Meaningless	0	0	4	Anoikis/Apoptosis/Autophagy	TSM	Overexpression	5	1	2	2	0	0	7	0	3	20	0.524428064048086	1.29089402406631	NS	0.347752076526146	2.11253095375504	NS	0.0743193774106404	5.19876712331176	NS	0.266979443913661	2.64116722526622	NS	0.161	NS	0.71	NS	0.26
18	RPL8	1	CNV	STAD-2707.3.3.P.3.0.0.1.4.1	STAD	2707	3	3	P	3	0	0	1	4	1	Meaningless	0	0	4	Ferroptosis	TSM	Overexpression	5	1	2	2	0	0	7	0	1	18	0.826190776718803	0.381859135157512	NS	0.587760715932236	1.06287071920371	NS	0.183618864239114	3.38978611934678	NS	0.429277446411121	1.6913036817233	NS	0.474	NS	0.34	NS	0.452
13	PARP10	1	CNV	STAD-2566.3.3.P.3.2.0.4.4.1	STAD	2566	3	3	P	3	2	0	4	4	1	Protective	1	0	3	Apoptosis	TSM	Overexpression	5	1	2	2	2	0	0	0	1	13	0.826256605925929	0.381699785557996	NS	0.557909861877305	1.16711573500753	NS	0.156198749780015	3.71325209115552	NS	0.444839427363959	1.62008379863547	NS	0.034	Protective	0.265	NS	0.631
19	MAPK15	1	CNV	STAD-2407.3.3.P.3.0.0.1.4.2	STAD	2407	3	3	P	3	0	0	1	4	2	Meaningless	0	0	4	Autophagy/Cellular senescence	TSM	Overexpression	5	1	2	2	0	0	7	0	2	19	0.711161141133293	0.681712469453356	NS	0.551861939341857	1.18891474775135	NS	0.0743193774106404	5.19876712331176	NS	0.407928056858103	1.79332890271259	NS	0.159	NS	0.827	NS	0.963
14	LY6D	1	CNV	STAD-2396.3.3.P.3.4.0.4.4.1	STAD	2396	3	3	P	3	4	0	4	4	1	Risky	0	1	3	Apoptosis	TSM	Overexpression	5	1	2	2	3	0	0	0	1	14	0.86020669830749	0.301165143488182	NS	0.674578389071964	0.787334784082426	NS	0.105602727713487	4.49614215484688	NS	0.580479277262739	1.08780235312904	NS	0.969	NS	0.313	NS	0.998
17	KCNK9	1	CNV	STAD-2332.3.3.P.3.14.0.4.4.1	STAD	2332	3	3	P	3	14	0	4	4	1	Risky	0	2	2	Apoptosis	TSM	Overexpression	5	1	2	2	6	0	0	0	1	17	0.700839652967994	0.710952317058364	NS	0.506591174152371	1.36010192658953	NS	0.193550895164583	3.28442955398141	NS	0.486395607092054	1.44146595968578	NS	0.27	NS	0.172	NS	0.0371
13	HSF1	1	CNV	STAD-2258.3.3.P.3.0.0.3.4.2	STAD	2258	3	3	P	3	0	0	3	4	2	Meaningless	0	0	4	Apoptosis/Autophagy	TSM	Overexpression	5	1	2	2	0	0	1	0	2	13	0.826190776718803	0.381859135157512	NS	0.587760715932236	1.06287071920371	NS	0.183618864239114	3.38978611934678	NS	0.429277446411121	1.6913036817233	NS	0.69	NS	0.763	NS	0.931
19	GSDMD	1	CNV	STAD-2219.3.3.P.2.0.0.2.4.5	STAD	2219	3	3	P	2	0	0	2	4	5	Meaningless	0	0	4	Apoptosis/Necroptosis/NETosis/Pyroptosis/Necrosis	TSM	Underexpression	5	1	2	2	0	0	4	0	5	19	0.6699276641293	0.801171072823549	NS	0.517991796765926	1.31559174641453	NS	0.076166460959426	5.14966811614231	NS	0.372054625099301	1.97742918764877	NS	0.527	NS	0.526	NS	0.433
13	GPT	1	CNV	STAD-2213.3.3.P.2.0.0.3.4.2	STAD	2213	3	3	P	2	0	0	3	4	2	Meaningless	0	0	4	Apoptosis/Necrosis	TSM	Underexpression	5	1	2	2	0	0	1	0	2	13	0.826190776718803	0.381859135157512	NS	0.587760715932236	1.06287071920371	NS	0.183618864239114	3.38978611934678	NS	0.429277446411121	1.6913036817233	NS	0.55	NS	0.896	NS	0.856
15	DGAT1	1	CNV	STAD-1373.3.3.P.3.0.0.2.4.1	STAD	1373	3	3	P	3	0	0	2	4	1	Meaningless	0	0	4	Autophagy	TSM	Overexpression	5	1	2	2	0	0	4	0	1	15	0.826190776718803	0.381859135157512	NS	0.587760715932236	1.06287071920371	NS	0.183618864239114	3.38978611934678	NS	0.429277446411121	1.6913036817233	NS	0.258	NS	0.349	NS	0.187
16	DCSTAMP	1	CNV	STAD-1362.3.3.P.3.0.0.3.2.1	STAD	1362	3	3	P	3	0	0	3	2	1	Meaningless	0	0	4	Necrosis	TSM	Overexpression	5	1	2	2	0	0	1	4	1	16	0.579886733346687	1.08984496369205	NS	0.377281087665164	1.94952955744991	NS	0.406389999062176	1.80088398325502	NS	0.742463495704366	0.595563147096793	NS	0.171	NS	0.188	NS	0.152
17	CYP11B2	1	CNV	STAD-1350.3.3.P.2.14.0.4.4.1	STAD	1350	3	3	P	2	14	0	4	4	1	Risky	0	2	2	Apoptosis	TSM	Underexpression	5	1	2	2	6	0	0	0	1	17	0.86020669830749	0.301165143488182	NS	0.674578389071964	0.787334784082426	NS	0.105602727713487	4.49614215484688	NS	0.580479277262739	1.08780235312904	NS	0.0769	NS	0.0572	NS	0.000723
22	CYC1	1	CNV	STAD-1340.3.3.P.3.7.0.1.4.2	STAD	1340	3	3	P	3	7	0	1	4	2	Protective	1	0	3	Apoptosis/Necrosis	TSM	Overexpression	5	1	2	2	3	0	7	0	2	22	0.826256605925929	0.381699785557996	NS	0.557909861877305	1.16711573500753	NS	0.156198749780015	3.71325209115552	NS	0.444839427363959	1.62008379863547	NS	0.805	NS	0.689	NS	0.189
15	ARC	1	CNV	STAD-1141.3.3.P.2.30.0.4.4.2	STAD	1141	3	3	P	2	30	0	4	4	2	Risky	0	1	3	Apoptosis/Necroptosis	TSM	Underexpression	5	1	2	2	3	0	0	0	2	15	0.863187026271109	0.294247789915138	NS	0.716084773570246	0.667913440377909	NS	0.0878799142824036	4.86356801371976	NS	0.517147010971401	1.31885618196951	NS	0.06	NS	0.026	Risky	0.397
14	(PSCA + SLURP1)	2	CNV	STAD-1000.3.3.P.2.4.0.4.4.1	STAD	1000	3	3	P	2	4	0	4	4	1	Risky	0	1	3	Apoptosis	TSM	Underexpression	5	1	2	2	3	0	0	0	1	14	0.863187026271109	0.294247789915138	NS	0.716084773570246	0.667913440377909	NS	0.0878799142824036	4.86356801371976	NS	0.517147010971401	1.31885618196951	NS	0.724	NS	0.27	NS	0.0684
11	MIR26A2	1	CNV	SARC-384.3.3.N.1.0.0.4.4.3	SARC	384	3	3	N	1	0	0	4	4	3	Meaningless	0	0	4	Apoptosis/Autophagy/Pyroptosis	TSM	Unchanged	5	1	1	1	0	0	0	0	3	11	0.231234021203994	2.92865000494637	NS	0.467076697630166	1.52252360008837	NS	0.387525932510499	1.89594501964043	NS	0.389590490970677	1.88531822934214	NS	NS	NS	NS	NS	NS
13	CDK4	1	CNV	SARC-181.3.3.N.3.1.0.4.4.2	SARC	181	3	3	N	3	1	0	4	4	2	Risky	0	1	3	Apoptosis/Autophagy	TSM	Overexpression	5	1	1	2	2	0	0	0	2	13	0.283681832076211	2.51980395685524	NS	0.520233077744012	1.30695668279866	NS	0.398986741418135	1.83765418434574	NS	0.400962337898367	1.82777555307864	NS	0.0386	Risky	0.111	NS	0.514
11	AGAP2	1	CNV	SARC-146.3.3.N.3.0.0.3.4.1	SARC	146	3	3	N	3	0	0	3	4	1	Meaningless	0	0	4	Apoptosis	TSM	Overexpression	5	1	1	2	0	0	1	0	1	11	0.283681832076211	2.51980395685524	NS	0.520233077744012	1.30695668279866	NS	0.398986741418135	1.83765418434574	NS	0.400962337898367	1.82777555307864	NS	0.774	NS	0.726	NS	0.537
17	(PPP2R2A + WRN)	2	CNV	PRAD-968.3.3.N.2.0.0.3.2.3	PRAD	968	3	3	N	2	0	0	3	2	3	Meaningless	0	0	4	Apoptosis/Autophagy/Cellular senescence	TSM	Underexpression	5	1	1	2	0	0	1	4	3	17	0.44848680409448	1.60375204044996	NS	0.170720532142284	3.53545474877287	NS	0.132252622099276	4.0460827632053	NS	0.196031871527402	3.25895604627497	NS	0.756	NS	0.858	NS	0.736
12	(MIR383 + MIR598)	2	CNV	PRAD-928.3.3.N.1.0.4.4.4.1	PRAD	928	3	3	N	1	0	4	4	4	1	Meaningless	0	0	4	Apoptosis	TSM	Unchanged	5	1	1	1	0	3	0	0	1	12	0.822249845125482	0.391421964535052	NS	0.132060878923079	4.0489845175098	NS	0.221548808505052	3.01422471869361	NS	0.0458222552291548	6.16597076769986	Deleted	NS	NS	NS	NS	NS
15	(MIR320A + STC1)	2	CNV	PRAD-927.3.3.N.1.0.0.3.2.2	PRAD	927	3	3	N	1	0	0	3	2	2	Meaningless	0	0	4	Apoptosis/Ferroptosis	TSM	Unchanged	5	1	1	1	0	0	1	4	2	15	0.654269721088918	0.848471189957069	NS	0.266689039722406	2.64334388908523	NS	0.341926968452072	2.14631621452158	NS	0.111548620012739	4.38658945839988	NS	0.886	NS	0.774	NS	0.994
14	(FNDC3A + GAS8)	2	CNV	PRAD-816.3.3.N.2.0.0.2.4.1	PRAD	816	3	3	N	2	0	0	2	4	1	Meaningless	0	0	4	Autophagy	TSM	Underexpression	5	1	1	2	0	0	4	0	1	14	0.802292311600512	0.440564518433654	NS	0.777685744183512	0.502865528378474	NS	0.157369555322905	3.6983167681046	NS	0.132738558833564	4.03874761677098	NS	0.693	NS	0.658	NS	0.365
10	(FGL1 + GSR)	2	CNV	PRAD-814.3.3.N.3.0.0.4.4.1	PRAD	814	3	3	N	3	0	0	4	4	1	Meaningless	0	0	4	Apoptosis	TSM	Overexpression	5	1	1	2	0	0	0	0	1	10	0.429542172018147	1.69007070748876	NS	0.185103751026918	3.37367758948164	NS	0.240633466738901	2.84896077622347	NS	0.147507829244829	3.82774804996995	NS	0.276	NS	0.903	NS	0.638
23	(FENDRR + FOXF1 + FZD3 + MTUS1)	4	CNV	PRAD-810.3.3.N.2.26.0.1.4.1	PRAD	810	3	3	N	2	26	0	1	4	1	Protective	2	0	2	Apoptosis	TSM	Underexpression	5	1	1	2	6	0	7	0	1	23	0.595157405376823	1.0378587231421	NS	0.42758270386615	1.69921509996029	NS	0.68919327586669	0.744467061617004	NS	0.31119726124384	2.33465657469392	NS	0.27	NS	0.201	NS	0.00518
21	(ADAM28 + DLC1 + HMBOX1 + OSGIN1 + PINX1 + SLC7A5)	6	CNV	PRAD-66.3.3.N.2.0.7.1.4.2	PRAD	66	3	3	N	2	0	7	1	4	2	Meaningless	0	0	4	Apoptosis/Autophagy	TSM	Underexpression	5	1	1	2	0	3	7	0	2	21	0.607662478791132	0.996271369453752	NS	0.444457669055055	1.62180092257027	NS	0.129039340994274	4.09527590433237	NS	0.0467397928861274	6.12631876214471	Duplicated	0.851	NS	0.842	NS	0.384
17	(DUSP4 + MIR597 + NEFL)	3	CNV	PRAD-414.3.3.N.1.0.4.2.4.2	PRAD	414	3	3	N	1	0	4	2	4	2	Meaningless	0	0	4	Apoptosis/Autophagy	TSM	Unchanged	5	1	1	1	0	3	4	0	2	17	0.539741928991802	1.23332832586659	NS	0.220158756066737	3.02681274877207	NS	0.251149639918709	2.76341268503423	NS	0.0415369151196715	6.36234545235771	Deleted	0.643	NS	0.665	NS	0.927
9	(DEFB103A + DEFB103B + MIR1910)	3	CNV	PRAD-388.3.3.N.1.0.0.4.4.1	PRAD	388	3	3	N	1	0	0	4	4	1	Meaningless	0	0	4	Autophagy	TSM	Unchanged	5	1	1	1	0	0	0	0	1	9	0.817934113019567	0.40194698410855	NS	0.2898056540744	2.47708947804449	NS	0.216746321898784	3.05805526558114	NS	0.20605505839475	3.15922374428581	NS	NS	NS	NS	NS	NS
20	(DEFA5 + LPL + PPP2CB)	3	CNV	PRAD-387.3.3.N.2.0.4.1.4.1	PRAD	387	3	3	N	2	0	4	1	4	1	Meaningless	0	0	4	Necrosis	TSM	Underexpression	5	1	1	2	0	3	7	0	1	20	0.495886160234184	1.40281778851369	NS	0.22279545864166	3.00300230850634	NS	0.383332522152784	1.91770492483672	NS	0.0468179811576223	6.12297587415931	Deleted	0.235	NS	0.441	NS	0.942
17	(CGA + CHST6 + DEFA1 + FOXC2 + JPH3 + LINC00589 + LOXL2 + MCPH1 + PIWIL2 + PPP3CC + RHOBTB2 + SFTPC + SOX7 + TNKS + TRIM35 + USP17L2)	16	CNV	PRAD-333.3.3.N.2.0.0.1.4.1	PRAD	333	3	3	N	2	0	0	1	4	1	Meaningless	0	0	4	Apoptosis	TSM	Underexpression	5	1	1	2	0	0	7	0	1	17	0.821293941352812	0.393748410324495	NS	0.580869012201355	1.08645999973934	NS	0.470292714876164	1.50879996105424	NS	0.511675205294431	1.34013043979267	NS	0.608	NS	0.863	NS	0.633
17	(CDCA2 + ESCO2)	2	CNV	PRAD-311.3.3.N.3.4.0.2.4.1	PRAD	311	3	3	N	3	4	0	2	4	1	Risky	0	1	3	Apoptosis	TSM	Overexpression	5	1	1	2	3	0	4	0	1	17	0.564135402183234	1.1449219630089	NS	0.20736471929429	3.14655221426967	NS	0.131066706370412	4.06409775289883	NS	0.168326568547647	3.56369865205612	NS	0.362	NS	0.12	NS	0.334
21	VPS37A	1	CNV	PRAD-2838.3.3.N.2.0.0.1.2.1	PRAD	2838	3	3	N	2	0	0	1	2	1	Meaningless	0	0	4	Anoikis	TSM	Underexpression	5	1	1	2	0	0	7	4	1	21	0.846964522117464	0.332192943454921	NS	0.52954137199367	1.27148796583235	NS	0.329712326082437	2.21906948770255	NS	0.227455217355457	2.96160381351441	NS	0.701	NS	0.768	NS	0.647
26	USP10	1	CNV	PRAD-2826.3.3.N.3.30.4.1.4.4	PRAD	2826	3	3	N	3	30	4	1	4	4	Risky	0	1	3	Apoptosis/Autophagy/Ferroptosis/Paraptosis	TSM	Overexpression	5	1	1	2	3	3	7	0	4	26	0.733525701482249	0.619785285001403	NS	0.95230857968849	0.0977323167680095	NS	0.293740840346839	1.10239619552997	NS	0.0230030648779993	7.54425563273107	Deleted	0.0716	NS	0.0379	Risky	0.963
21	UBE2J1	1	CNV	PRAD-2817.3.3.N.3.26.0.2.3.1	PRAD	2817	3	3	N	3	26	0	2	3	1	Protective	2	0	2	Necrosis	TSM	Overexpression	5	1	1	2	6	0	4	1	1	21	0.565148957993561	1.14133188023357	NS	0.202946749325435	3.18962330589161	NS	0.637289482078131	0.901062561353476	NS	0.714022936430974	0.673680386611216	NS	0.578	NS	0.288	NS	0.0412
12	TUBB3	1	CNV	PRAD-2810.3.3.N.1.4.0.4.4.1	PRAD	2810	3	3	N	1	4	0	4	4	1	Risky	0	1	3	Apoptosis	TSM	Unchanged	5	1	1	1	3	0	0	0	1	12	0.854001570700267	0.31564449193556	NS	0.979461466691732	0.0415047642899959	NS	0.221959962887717	3.01051652145405	NS	0.0546881705422745	5.81221570719005	NS	0.902	NS	0.794	NS	0.107
19	TNFRSF10B	1	CNV	PRAD-2750.3.3.N.2.0.0.1.4.3	PRAD	2750	3	3	N	2	0	0	1	4	3	Meaningless	0	0	4	Apoptosis/Autophagy/Necrosis	TSM	Underexpression	5	1	1	2	0	0	7	0	3	19	0.663085840088004	0.821701649895626	NS	0.268625304626568	2.62887557999689	NS	0.328009591903766	2.22942485483308	NS	0.0942589901455403	4.72341814208682	NS	0.213	NS	0.0971	NS	0.402
14	TNFRSF10A	1	CNV	PRAD-2749.3.3.N.1.0.0.2.4.2	PRAD	2749	3	3	N	1	0	0	2	4	2	Meaningless	0	0	4	Apoptosis/Necrosis	TSM	Unchanged	5	1	1	1	0	0	4	0	2	14	0.663085840088004	0.821701649895626	NS	0.268625304626568	2.62887557999689	NS	0.328009591903766	2.22942485483308	NS	0.0942589901455403	4.72341814208682	NS	0.507	NS	0.323	NS	0.649
18	(CASP8AP2 + CNR1 + CYBA + TNFRSF10C + TNFRSF10D)	5	CNV	PRAD-273.3.3.N.2.0.0.1.4.2	PRAD	273	3	3	N	2	0	0	1	4	2	Meaningless	0	0	4	Apoptosis/Necrosis	TSM	Underexpression	5	1	1	2	0	0	7	0	2	18	0.894408128568343	0.223186176661251	NS	0.610709412539734	0.986268052331058	NS	0.537323757138109	1.24230893289151	NS	0.253562561654536	2.74428938972458	NS	0.223	NS	0.234	NS	0.278
28	STK3	1	CNV	PRAD-2697.3.3.P.2.0.14.1.2.1	PRAD	2697	3	3	P	2	0	14	1	2	1	Meaningless	0	0	4	Apoptosis	TSM	Underexpression	5	1	2	2	0	6	7	4	1	28	0.826760246582779	0.3804810667732	NS	0.132562266790773	4.04140561179718	NS	0.00717409945663028	9.8745560729694	Deleted	0.00132051235413633	13.259470941241	Deleted	0.978	NS	0.493	NS	0.717
24	SCARA5	1	CNV	PRAD-2576.3.3.N.2.26.0.1.4.2	PRAD	2576	3	3	N	2	26	0	1	4	2	Protective	2	0	2	Apoptosis/Ferroptosis	TSM	Underexpression	5	1	1	2	6	0	7	0	2	24	0.426402567262494	1.70474277072833	NS	0.151378621529744	3.77594230633768	NS	0.287104845078833	2.4958156321397	NS	0.0956010039838421	4.69514391411378	NS	0.442	NS	0.705	NS	0.0484
17	RRAGD	1	CNV	PRAD-2564.3.3.N.3.20.0.2.4.1	PRAD	2564	3	3	N	3	20	0	2	4	1	Protective	1	0	3	Autophagy	TSM	Overexpression	5	1	1	2	3	0	4	0	1	17	0.566143458848849	1.13781554406208	NS	0.203857558873598	3.18066753967453	NS	0.642578173496464	0.884533597604877	NS	0.720514981946903	0.655578139878627	NS	0.397	NS	0.479	NS	0.00804
22	RNF166	1	CNV	PRAD-2557.3.3.N.2.14.0.2.3.2	PRAD	2557	3	3	N	2	14	0	2	3	2	Risky	0	2	2	Apoptosis/Autophagy	TSM	Underexpression	5	1	1	2	6	0	4	1	2	22	0.824135698003926	0.38684016117533	NS	0.973264028493163	0.0541997570518616	NS	0.299418510427392	2.41182596766582	NS	0.0570689873698088	5.72698887648488	NS	0.176	NS	0.494	NS	0.0224
27	RB1	1	CNV	PRAD-2535.3.3.N.1.0.14.2.2.5	PRAD	2535	3	3	N	1	0	14	2	2	5	Meaningless	0	0	4	Apoptosis/Autophagy/Cellular senescence/Necroptosis/Necrosis	TSM	Unchanged	5	1	1	1	0	6	4	4	5	27	0.82701062860535	0.379875464078799	NS	0.466317369817988	1.52577765110999	NS	0.0145435004292286	8.46122218212475	Deleted	0.0141573055383046	8.51504899133259	Deleted	0.727	NS	0.602	NS	0.286
19	PTK2B	1	CNV	PRAD-2516.3.3.N.2.0.0.1.4.3	PRAD	2516	3	3	N	2	0	0	1	4	3	Meaningless	0	0	4	Anoikis/Apoptosis/Necrosis	TSM	Underexpression	5	1	1	2	0	0	7	0	3	19	0.510029127742223	1.34657488334924	NS	0.189564797351899	3.32604874874973	NS	0.254487992390274	2.73700325056467	NS	0.131934808757827	4.05089470287598	NS	0.804	NS	0.908	NS	0.626
17	PIEZO1	1	CNV	PRAD-2442.3.3.N.1.11.0.2.4.2	PRAD	2442	3	3	N	1	11	0	2	4	2	Risky	0	1	3	Apoptosis/Autophagy	TSM	Unchanged	5	1	1	1	3	0	4	0	2	17	0.824135698003926	0.38684016117533	NS	0.973264028493163	0.0541997570518616	NS	0.299418510427392	2.41182596766582	NS	0.0570689873698088	5.72698887648488	NS	0.334	NS	0.584	NS	0.0371
22	PEBP4	1	CNV	PRAD-2431.3.3.N.1.93.0.2.4.1	PRAD	2431	3	3	N	1	93	0	2	4	1	Protective	3	0	1	Apoptosis	TSM	Unchanged	5	1	1	1	9	0	4	0	1	22	0.665244004774705	0.815202762306729	NS	0.270631061515323	2.61399756453435	NS	0.341926968452072	2.14631621452158	NS	0.100922560929855	4.58680355938085	NS	0.0734	NS	0.00769	Protective	0.00444
23	PBK	1	CNV	PRAD-2409.3.3.N.3.4.0.2.2.3	PRAD	2409	3	3	N	3	4	0	2	2	3	Risky	0	1	3	Anoikis/Apoptosis/Autophagy	TSM	Overexpression	5	1	1	2	3	0	4	4	3	23	0.4875648458886	1.43666396036571	NS	0.182760086663231	3.39916197619144	NS	0.292228479977706	2.4604386340069	NS	0.103672023065028	4.53304597473653	NS	0.336	NS	0.14	NS	0.123
19	PABPC1	1	CNV	PRAD-2395.3.3.P.3.0.4.2.4.2	PRAD	2395	3	3	P	3	0	4	2	4	2	Meaningless	0	0	4	Apoptosis/Autophagy	TSM	Overexpression	5	1	2	2	0	3	4	0	2	19	0.843163462751487	0.34118886757069	NS	0.13455225957141	4.0116052168115	NS	0.292780950896271	1.10678929516495	NS	0.00137555495776454	13.177796047287	Deleted	0.231	NS	0.0639	NS	0.352
13	NAT2	1	CNV	PRAD-2320.3.3.N.2.7.0.4.4.1	PRAD	2320	3	3	N	2	7	0	4	4	1	Protective	1	0	3	Necroptosis	TSM	Underexpression	5	1	1	2	3	0	0	0	1	13	0.479770573494022	1.46889452246526	NS	0.199062917934798	3.22826866740478	NS	0.290280147772151	2.47381759100941	NS	0.116870859009612	4.29337144586955	NS	0.563	NS	0.808	NS	0.582
18	NAT1	1	CNV	PRAD-2319.3.3.N.2.26.0.4.4.3	PRAD	2319	3	3	N	2	26	0	4	4	3	Protective	2	0	2	Anoikis/Apoptosis/Necroptosis	TSM	Underexpression	5	1	1	2	6	0	0	0	3	18	0.479003917136529	1.47209300773321	NS	0.198412782416188	3.23481131741156	NS	0.290280147772151	2.47381759100941	NS	0.115766489712044	4.31236027289386	NS	0.281	NS	0.542	NS	0.00302
18	MSR1	1	CNV	PRAD-2304.3.3.N.3.4.0.3.2.1	PRAD	2304	3	3	N	3	4	0	3	2	1	Risky	0	1	3	Necrosis	TSM	Overexpression	5	1	1	2	3	0	1	4	1	18	0.842073849921857	0.343775121680474	NS	0.148715987519217	3.81143383207002	NS	0.387675974694107	1.8951708100618	NS	0.108553624941262	4.44102197801513	NS	0.7	NS	0.842	NS	0.714
18	MFHAS1	1	CNV	PRAD-2262.3.3.N.3.0.0.2.2.1	PRAD	2262	3	3	N	3	0	0	2	2	1	Meaningless	0	0	4	Pyroptosis	TSM	Overexpression	5	1	1	2	0	0	4	4	1	18	0.766558829315016	0.531687666082768	NS	0.0972819696896072	4.66028322667522	NS	0.166421875914695	3.5864585868048	NS	0.15861336496836	3.68257140986203	NS	0.85	NS	0.576	NS	0.909
16	MC1R	1	CNV	PRAD-2244.3.3.N.2.14.0.4.4.1	PRAD	2244	3	3	N	2	14	0	4	4	1	Risky	0	2	2	Necrosis	TSM	Underexpression	5	1	1	2	6	0	0	0	1	16	0.854001570700267	0.31564449193556	NS	0.979461466691732	0.0415047642899959	NS	0.221959962887717	3.01051652145405	NS	0.0546881705422745	5.81221570719005	NS	0.07	NS	0.124	NS	8.03e-07
17	MBTPS1	1	CNV	PRAD-2243.3.3.N.2.0.0.1.4.1	PRAD	2243	3	3	N	2	0	0	1	4	1	Meaningless	0	0	4	Ferroptosis	TSM	Underexpression	5	1	1	2	0	0	7	0	1	17	0.759107804055543	0.551222954687296	NS	0.961832866929581	0.0778291568210795	NS	0.273610075571984	1.19855801317576	NS	0.0538519835693079	5.84303208194699	NS	0.519	NS	0.394	NS	0.502
15	MAP3K7	1	CNV	PRAD-2234.3.3.N.2.0.0.3.4.5	PRAD	2234	3	3	N	2	0	0	3	4	5	Meaningless	0	0	4	Anoikis/Apoptosis/Autophagy/Necroptosis/Necrosis	TSM	Underexpression	5	1	1	2	0	0	1	0	5	15	0.774747262304235	0.510436831942149	NS	0.513768621769529	1.3319645341505	NS	0.439465380668559	1.64439266953857	NS	0.735083419116135	0.615542581626627	NS	0.511	NS	0.663	NS	0.539
17	MAP1LC3B	1	CNV	PRAD-2226.3.3.N.2.0.0.2.4.4	PRAD	2226	3	3	N	2	0	0	2	4	4	Meaningless	0	0	4	Apoptosis/Autophagy/Ferroptosis/Autosis	TSM	Underexpression	5	1	1	2	0	0	4	0	4	17	0.759302662881213	0.550709631495754	NS	0.953322645740474	0.0956037493218597	NS	0.484725753656117	1.44834400870909	NS	0.195650392743168	3.26285184590291	NS	0.224	NS	0.175	NS	0.234
24	MAL2	1	CNV	PRAD-2224.3.3.P.3.30.14.2.4.1	PRAD	2224	3	3	P	3	30	14	2	4	1	Risky	0	1	3	Ferroptosis	TSM	Overexpression	5	1	2	2	3	6	4	0	1	24	0.955926617840468	0.0901482569160064	NS	0.481844267086937	1.46026862893746	NS	0	337.632443698956	Deleted	0.00314171178166545	11.525974948415	Deleted	0.0933	NS	0.0242	Risky	0.176
20	IRF8	1	CNV	PRAD-2121.3.3.N.2.4.4.3.4.4	PRAD	2121	3	3	N	2	4	4	3	4	4	Risky	0	1	3	Apoptosis/Autophagy/Cellular senescence/Ferroptosis	TSM	Underexpression	5	1	1	2	3	3	1	0	4	20	0.715854997102547	0.668555301088472	NS	0.935982166368241	0.132317711422879	NS	0.50892360215252	1.35091473539951	NS	0.0312373544092212	6.93228128720231	Deleted	0.33	NS	0.583	NS	0.499
13	IL17C	1	CNV	PRAD-2105.3.3.N.3.30.0.4.4.1	PRAD	2105	3	3	N	3	30	0	4	4	1	Risky	0	1	3	Necrosis	TSM	Overexpression	5	1	1	2	3	0	0	0	1	13	0.824135698003926	0.38684016117533	NS	0.973264028493163	0.0541997570518616	NS	0.299418510427392	2.41182596766582	NS	0.0570689873698088	5.72698887648488	NS	0.113	NS	0.0154	Risky	0.319
16	(BANP + GNRH1)	2	CNV	PRAD-208.3.3.N.2.14.0.4.4.1	PRAD	208	3	3	N	2	14	0	4	4	1	Risky	0	2	2	Apoptosis	TSM	Underexpression	5	1	1	2	6	0	0	0	1	16	0.543918353541992	1.21791225758177	NS	0.39219396374535	1.87199751218941	NS	0.61530110766922	0.971287050054603	NS	0.691613001591846	0.737457452111077	NS	0.415	NS	0.889	NS	0.00881
19	GRHL2	1	CNV	PRAD-2024.3.3.P.3.0.7.2.4.2	PRAD	2024	3	3	P	3	0	7	2	4	2	Meaningless	0	0	4	Anoikis/Apoptosis	TSM	Overexpression	5	1	2	2	0	3	4	0	2	19	0.814334453742433	0.410768241065826	NS	0.126801941239418	4.13025785527413	NS	0.468741921956554	1.51540587001072	NS	0.0276019328795579	7.17973895368622	Duplicated	0.11	NS	0.0708	NS	0.272
12	GATA4	1	CNV	PRAD-1997.3.3.N.3.0.0.4.4.3	PRAD	1997	3	3	N	3	0	0	4	4	3	Meaningless	0	0	4	Apoptosis/Autophagy/Cellular senescence	TSM	Overexpression	5	1	1	2	0	0	0	0	3	12	0.781556286696848	0.49293621557979	NS	0.110123202026214	4.41231104304457	NS	0.207266641896383	3.1474983790697	NS	0.120170681692868	4.237684398675	NS	0.602	NS	0.0579	NS	0.98
13	GABARAPL2	1	CNV	PRAD-1991.3.3.N.3.0.4.4.4.1	PRAD	1991	3	3	N	3	0	4	4	4	1	Meaningless	0	0	4	Autophagy	TSM	Overexpression	5	1	1	2	0	3	0	0	1	13	0.842912586355096	0.341784039771553	NS	0.980101972070282	0.0401973191954605	NS	0.220884380401559	3.02023175993413	NS	0.0191518875513669	7.91070800312369	Deleted	0.0993	NS	0.149	NS	0.694
10	FDFT1	1	CNV	PRAD-1949.3.3.N.3.0.0.4.4.1	PRAD	1949	3	3	N	3	0	0	4	4	1	Meaningless	0	0	4	Necrosis	TSM	Overexpression	5	1	1	2	0	0	0	0	1	10	0.779399202019267	0.498463819835687	NS	0.117701610650956	4.27920516086875	NS	0.296847750858995	2.42907178997221	NS	0.133617053296525	4.02555476318076	NS	0.642	NS	0.442	NS	0.859
15	FBXO31	1	CNV	PRAD-1942.3.3.N.2.0.0.2.4.2	PRAD	1942	3	3	N	2	0	0	2	4	2	Meaningless	0	0	4	Apoptosis/Ferroptosis	TSM	Underexpression	5	1	1	2	0	0	4	0	2	15	0.746591553969815	0.584474050446539	NS	0.947720837835551	0.107390589900728	NS	0.484725753656117	1.44834400870909	NS	0.158202131706848	3.68776349796106	NS	0.303	NS	0.539	NS	0.386
27	EPHX2	1	CNV	PRAD-1908.3.3.N.1.26.0.1.2.2	PRAD	1908	3	3	N	1	26	0	1	2	2	Protective	2	0	2	Apoptosis/Necrosis	TSM	Unchanged	5	1	1	1	6	0	7	4	2	27	0.504558444127861	1.36814320050629	NS	0.187939258437062	3.34327292355599	NS	0.242018750146203	2.83748015176776	NS	0.119369557449689	4.25106214653016	NS	0.726	NS	0.557	NS	0.0236
15	(ASAH1 + EBF2)	2	CNV	PRAD-176.3.3.N.3.0.0.2.4.2	PRAD	176	3	3	N	3	0	0	2	4	2	Meaningless	0	0	4	Apoptosis/Necrosis	TSM	Overexpression	5	1	1	2	0	0	4	0	2	15	0.647590431031746	0.868993666670316	NS	0.259991917522441	2.6942094698039	NS	0.218272119139419	3.04402548335983	NS	0.0741345107897652	5.20374824488897	NS	0.601	NS	0.828	NS	0.691
16	EGR3	1	CNV	PRAD-1402.3.3.N.1.26.0.3.4.1	PRAD	1402	3	3	N	1	26	0	3	4	1	Protective	2	0	2	Apoptosis	TSM	Unchanged	5	1	1	1	6	0	1	0	1	16	0.654269721088918	0.848471189957069	NS	0.266689039722406	2.64334388908523	NS	0.341926968452072	2.14631621452158	NS	0.111548620012739	4.38658945839988	NS	0.248	NS	0.0567	NS	0.0423
10	DEFB4A	1	CNV	PRAD-1350.3.3.N.1.0.0.4.4.2	PRAD	1350	3	3	N	1	0	0	4	4	2	Meaningless	0	0	4	Autophagy/Necrosis	TSM	Unchanged	5	1	1	1	0	0	0	0	2	10	0.765870865722141	0.533483412122725	NS	0.0968636346592605	4.66890223567491	NS	0.158729771592786	3.68110414473182	NS	0.0549548777885847	5.80248566861798	NS	0.998	NS	0.999	NS	0.421
15	CTSB	1	CNV	PRAD-1311.3.3.N.2.0.0.3.4.5	PRAD	1311	3	3	N	2	0	0	3	4	5	Meaningless	0	0	4	Apoptosis/Autophagy/Cellular senescence/Ferroptosis/Necroptosis	TSM	Underexpression	5	1	1	2	0	0	1	0	5	15	0.779399202019267	0.498463819835687	NS	0.117701610650956	4.27920516086875	NS	0.296847750858995	2.42907178997221	NS	0.133617053296525	4.02555476318076	NS	0.53	NS	0.251	NS	0.568
25	CLU	1	CNV	PRAD-1283.3.3.N.2.62.0.1.4.6	PRAD	1283	3	3	N	2	62	0	1	4	6	Protective	1	0	3	Anoikis/Apoptosis/Autophagy/Cellular senescence/Efferocytosis/Necrosis	TSM	Underexpression	5	1	1	2	3	0	7	0	6	25	0.503897841246578	1.37076345479139	NS	0.189055527698523	3.33142901945161	NS	0.229762514640507	2.94141809708416	NS	0.108359086312356	4.44460938753004	NS	0.195	NS	0.0351	Protective	0.13
15	CHMP1A	1	CNV	PRAD-1272.3.3.N.2.0.0.2.4.2	PRAD	1272	3	3	N	2	0	0	2	4	2	Meaningless	0	0	4	Autophagy/Ferroptosis	TSM	Underexpression	5	1	1	2	0	0	4	0	2	15	0.854001570700267	0.31564449193556	NS	0.979461466691732	0.0415047642899959	NS	0.221959962887717	3.01051652145405	NS	0.0546881705422745	5.81221570719005	NS	0.568	NS	0.699	NS	0.655
24	BNIP3L	1	CNV	PRAD-1182.3.3.N.2.26.0.3.2.4	PRAD	1182	3	3	N	2	26	0	3	2	4	Protective	2	0	2	Anoikis/Apoptosis/Autophagy/Necroptosis	TSM	Underexpression	5	1	1	2	6	0	1	4	4	24	0.570647547512139	1.1219670294023	NS	0.215843368590522	3.06640455951466	NS	0.187022944129414	3.35304794754971	NS	0.0734161992066288	5.22322134014763	NS	0.991	NS	0.58	NS	0.0342
26	ARL11	1	CNV	PRAD-1128.3.3.N.2.4.14.1.4.1	PRAD	1128	3	3	N	2	4	14	1	4	1	Risky	0	1	3	Apoptosis	TSM	Underexpression	5	1	1	2	3	6	7	0	1	26	0.817073325384339	0.404052877193901	NS	0.464505873718342	1.53356215111761	NS	0.0130754916125206	8.67403134062005	Deleted	0.013499065514358	8.61026963418464	Deleted	0.813	NS	0.551	NS	0.645
32	ANGPT2	1	CNV	PRAD-1102.3.3.N.2.14.4.1.2.3	PRAD	1102	3	3	N	2	14	4	1	2	3	Risky	0	2	2	Apoptosis/Autophagy/Necroptosis	TSM	Underexpression	5	1	1	2	6	3	7	4	3	32	0.668195514613171	0.806348923446359	NS	0.0592053795836057	5.65348573975207	NS	0.115669741107927	4.31403241574566	NS	0.0371035272460949	6.58808647973853	Deleted	0.419	NS	0.707	NS	0.0269
17	AMER1	1	CNV	PRAD-1097.3.1.P.2.0.30.3.4.1	PRAD	1097	3	1	P	2	0	30	3	4	1	Meaningless	0	0	4	Ferroptosis	TMB	Underexpression	5	3	2	2	0	3	1	0	1	17	0.145927243406424	3.84929422863117	NS	0.0265531774194938	7.25721172327559	Deleted	0.130977029859197	4.06546663148386	NS	0.0451062987835213	6.19746675923925	NS	0.773	NS	0.342	NS	0.676
25	ADRA1A	1	CNV	PRAD-1071.3.3.N.2.26.0.2.2.2	PRAD	1071	3	3	N	2	26	0	2	2	2	Protective	2	0	2	Apoptosis/Autophagy	TSM	Underexpression	5	1	1	2	6	0	4	4	2	25	0.54462774506932	1.2153055085294	NS	0.206023193403184	3.15953305438883	NS	0.207448312580139	3.14574613268055	NS	0.126592641482906	4.13356179021799	NS	0.375	NS	0.0983	NS	0.0179
17	(AHCYL1 + BCL10 + CLCA2 + CPT2 + CYP4Z1 + DHCR24 + OMA1 + PROK1 + PSMA5 + RPAP2 + TMED5)	11	CNV	PCPG-8.3.3.N.2.0.0.1.4.1	PCPG	8	3	3	N	2	0	0	1	4	1	Meaningless	0	0	4	Apoptosis	TSM	Underexpression	5	1	1	2	0	0	7	0	1	17	0.691698171975419	0.157253147571665	NS	0.277334830398781	1.18010396975459	NS	0.962284502095445	0.00223605881387095	NS	0.442943546045866	0.58864505575908	NS	0.699	NS	0.406	NS	0.151
13	(DRAM2 + FNBP1L + GNAI3 + LEPR + ZYG11B)	5	CNV	PCPG-52.3.3.N.1.0.0.2.4.1	PCPG	52	3	3	N	1	0	0	2	4	1	Meaningless	0	0	4	Autophagy	TSM	Unchanged	5	1	1	1	0	0	4	0	1	13	0.691698171975419	0.157253147571665	NS	0.277334830398781	1.18010396975459	NS	0.962284502095445	0.00223605881387095	NS	0.442943546045866	0.58864505575908	NS	0.748	NS	0.784	NS	0.362
20	TMEM59	1	CNV	PCPG-511.3.3.N.1.69.0.2.4.2	PCPG	511	3	3	N	1	69	0	2	4	2	Protective	2	0	2	Apoptosis/Autophagy	TSM	Unchanged	5	1	1	1	6	0	4	0	2	20	0.572201813691525	0.319012313616592	NS	0.235995517742984	1.40435645538797	NS	0.312566081560194	1.01980157152305	NS	0.557868310117794	0.343408565441841	NS	0.204	NS	0.0345	Protective	0.787
19	TGFBR3	1	CNV	PCPG-508.3.3.N.2.2.0.1.4.1	PCPG	508	3	3	N	2	2	0	1	4	1	Protective	1	0	3	Anoikis	TSM	Underexpression	5	1	1	2	2	0	7	0	1	19	0.663641676146383	0.189130027853246	NS	0.267911868129236	1.2274072051091	NS	0.999668150430804	1.72982599198502e-07	NS	0.390824386184705	0.736375587171246	NS	0.0465	Protective	0.0794	NS	0.0758
11	SLC16A4	1	CNV	PCPG-498.3.3.N.1.0.0.4.4.3	PCPG	498	3	3	N	1	0	0	4	4	3	Meaningless	0	0	4	Apoptosis/Autophagy/Pyroptosis	TSM	Unchanged	5	1	1	1	0	0	0	0	3	11	0.628109217665764	0.234633530598361	NS	0.256356180296352	1.2883286904326	NS	0.934965859729907	0.00665834278685921	NS	0.314140439235164	1.01318742715143	NS	0.392	NS	0.545	NS	0.921
15	SH3GLB1	1	CNV	PCPG-496.3.3.N.1.0.0.2.4.3	PCPG	496	3	3	N	1	0	0	2	4	3	Meaningless	0	0	4	Anoikis/Apoptosis/Autophagy	TSM	Unchanged	5	1	1	1	0	0	4	0	3	15	0.636442706038054	0.223424781248075	NS	0.258671540576219	1.2758529221615	NS	0.962471350445941	0.00221394182238255	NS	0.351848044332402	0.86678086941729	NS	0.345	NS	0.122	NS	0.957
9	RBM15	1	CNV	PCPG-487.3.3.N.1.0.0.4.4.1	PCPG	487	3	3	N	1	0	0	4	4	1	Meaningless	0	0	4	Ferroptosis	TSM	Unchanged	5	1	1	1	0	0	0	0	1	9	0.628109217665764	0.234633530598361	NS	0.256356180296352	1.2883286904326	NS	0.934965859729907	0.00665834278685921	NS	0.314140439235164	1.01318742715143	NS	0.379	NS	0.608	NS	0.698
24	RAP1A	1	CNV	PCPG-483.3.3.N.2.69.0.1.4.2	PCPG	483	3	3	N	2	69	0	1	4	2	Protective	2	0	2	Apoptosis/Necrosis	TSM	Underexpression	5	1	1	2	6	0	7	0	2	24	0.864522441837334	0.291156029739443	NS	0.51216642485735	1.33821131641991	NS	0.975326312729774	0.0499663685084206	NS	0.531736219775371	1.26321548018699	NS	0.154	NS	0.0322	Protective	0.593
20	PRKACB	1	CNV	PCPG-478.3.3.N.3.69.0.2.4.1	PCPG	478	3	3	N	3	69	0	2	4	1	Protective	2	0	2	Apoptosis	TSM	Overexpression	5	1	1	2	6	0	4	0	1	20	0.93244816581341	0.139883430536435	NS	0.502495627724579	1.37633668026475	NS	0.592897694024804	1.04546683518388	NS	0.848075137636157	0.329572082824944	NS	0.0951	NS	0.0179	Protective	0.136
11	PRKAA2	1	CNV	PCPG-477.3.3.N.1.0.0.4.4.3	PCPG	477	3	3	N	1	0	0	4	4	3	Meaningless	0	0	4	Apoptosis/Autophagy/Cellular senescence	TSM	Unchanged	5	1	1	1	0	0	0	0	3	11	0.572201813691525	0.319012313616592	NS	0.235995517742984	1.40435645538797	NS	0.312566081560194	1.01980157152305	NS	0.557868310117794	0.343408565441841	NS	0.309	NS	0.0714	NS	0.618
11	(CSF1 + DIRAS3 + PDZK1IP1)	3	CNV	PCPG-47.3.3.N.2.0.0.4.4.2	PCPG	47	3	3	N	2	0	0	4	4	2	Meaningless	0	0	4	Apoptosis/Autophagy	TSM	Underexpression	5	1	1	2	0	0	0	0	2	11	0.691698171975419	0.157253147571665	NS	0.277334830398781	1.18010396975459	NS	0.962284502095445	0.00223605881387095	NS	0.442943546045866	0.58864505575908	NS	0.55	NS	0.989	NS	0.951
13	PCSK9	1	CNV	PCPG-458.3.3.N.2.0.0.4.4.4	PCPG	458	3	3	N	2	0	0	4	4	4	Meaningless	0	0	4	Apoptosis/Ferroptosis/Pyroptosis/Necrosis	TSM	Underexpression	5	1	1	2	0	0	0	0	4	13	0.572201813691525	0.319012313616592	NS	0.235995517742984	1.40435645538797	NS	0.312566081560194	1.01980157152305	NS	0.557868310117794	0.343408565441841	NS	0.448	NS	0.9	NS	0.912
11	MIR761	1	CNV	PCPG-438.3.3.N.1.0.0.4.4.3	PCPG	438	3	3	N	1	0	0	4	4	3	Meaningless	0	0	4	Apoptosis/Autophagy/Ferroptosis	TSM	Unchanged	5	1	1	1	0	0	0	0	3	11	0.730036673485524	0.11907796196837	NS	0.962140139807604	0.00225322222922308	NS	0.312566081560194	1.01980157152305	NS	0.940689568679898	0.00553583503904465	NS	NS	NS	NS	NS	NS
21	MAGOH	1	CNV	PCPG-431.3.3.N.1.71.0.2.4.1	PCPG	431	3	3	N	1	71	0	2	4	1	Protective	3	0	1	Apoptosis	TSM	Unchanged	5	1	1	1	8	0	4	0	1	21	0.572201813691525	0.319012313616592	NS	0.235995517742984	1.40435645538797	NS	0.312566081560194	1.01980157152305	NS	0.557868310117794	0.343408565441841	NS	0.0475	Protective	0.00941	Protective	0.833
13	LINC00853	1	CNV	PCPG-427.3.3.N.1.0.0.2.4.1	PCPG	427	3	3	N	1	0	0	2	4	1	Meaningless	0	0	4	Cuproptosis	TSM	Unchanged	5	1	1	1	0	0	4	0	1	13	0.474124269204246	0.512347810864513	NS	0.201983609236167	1.62797322569673	NS	0.400017725024333	0.708273017562989	NS	0.376363974490803	0.782544810658002	NS	0.237	NS	0.617	NS	0.463
13	LAMTOR5	1	CNV	PCPG-423.3.3.N.1.7.0.4.4.2	PCPG	423	3	3	N	1	7	0	4	4	2	Protective	1	0	3	Apoptosis/Autophagy	TSM	Unchanged	5	1	1	1	3	0	0	0	2	13	0.628109217665764	0.234633530598361	NS	0.256356180296352	1.2883286904326	NS	0.934965859729907	0.00665834278685921	NS	0.314140439235164	1.01318742715143	NS	0.338	NS	0.148	NS	0.176
16	JUN	1	CNV	PCPG-418.3.3.N.1.62.0.4.4.5	PCPG	418	3	3	N	1	62	0	4	4	5	Protective	1	0	3	Apoptosis/Autophagy/Ferroptosis/Necroptosis/Necrosis	TSM	Unchanged	5	1	1	1	3	0	0	0	5	16	0.597381529779239	0.278963274417827	NS	0.244766511993292	1.35293017613369	NS	0.286695361664705	1.13507525275176	NS	0.621622556969327	0.243593646753787	NS	0.0803	NS	0.047	Protective	0.501
10	GSTM3	1	CNV	PCPG-401.3.3.N.3.0.0.4.4.1	PCPG	401	3	3	N	3	0	0	4	4	1	Meaningless	0	0	4	Ferroptosis	TSM	Overexpression	5	1	1	2	0	0	0	0	1	10	0.628109217665764	0.234633530598361	NS	0.256356180296352	1.2883286904326	NS	0.934965859729907	0.00665834278685921	NS	0.314140439235164	1.01318742715143	NS	0.732	NS	0.805	NS	0.265
13	(CD53 + CYP2J2 + CYP4Z2P + FOXD3 + FOXE3 + FUBP1 + GFI1 + GSTM1 + GSTM2 + IFI44L + ITGB3BP + L1TD1 + MIR1262 + NDC1 + ROR1 + TACSTD2 + USP1)	17	CNV	PCPG-40.3.3.N.1.0.0.2.4.1	PCPG	40	3	3	N	1	0	0	2	4	1	Meaningless	0	0	4	Apoptosis	TSM	Unchanged	5	1	1	1	0	0	4	0	1	13	0.691698171975419	0.157253147571665	NS	0.277334830398781	1.18010396975459	NS	0.962284502095445	0.00223605881387095	NS	0.442943546045866	0.58864505575908	NS	0.99	NS	0.655	NS	0.99
15	GNG5	1	CNV	PCPG-397.3.3.N.1.69.0.4.4.1	PCPG	397	3	3	N	1	69	0	4	4	1	Protective	2	0	2	Apoptosis	TSM	Unchanged	5	1	1	1	6	0	0	0	1	15	0.93244816581341	0.139883430536435	NS	0.502495627724579	1.37633668026475	NS	0.592897694024804	1.04546683518388	NS	0.849602303717441	0.325973833932623	NS	0.151	NS	0.0132	Protective	0.579
17	GADD45A	1	CNV	PCPG-390.3.3.N.1.30.0.2.4.2	PCPG	390	3	3	N	1	30	0	2	4	2	Risky	0	1	3	Apoptosis/Cellular senescence	TSM	Unchanged	5	1	1	1	3	0	4	0	2	17	0.572201813691525	0.319012313616592	NS	0.235995517742984	1.40435645538797	NS	0.312566081560194	1.01980157152305	NS	0.559982120125157	0.339735181387715	NS	0.0559	NS	0.0454	Risky	0.0944
10	FAF1	1	CNV	PCPG-383.3.3.N.1.0.0.4.4.2	PCPG	383	3	3	N	1	0	0	4	4	2	Meaningless	0	0	4	Apoptosis/Necrosis	TSM	Unchanged	5	1	1	1	0	0	0	0	2	10	0.572201813691525	0.319012313616592	NS	0.235995517742984	1.40435645538797	NS	0.312566081560194	1.01980157152305	NS	0.557868310117794	0.343408565441841	NS	0.965	NS	0.942	NS	0.832
13	F3	1	CNV	PCPG-381.3.3.N.1.62.0.4.4.2	PCPG	381	3	3	N	1	62	0	4	4	2	Protective	1	0	3	Apoptosis/Necrosis	TSM	Unchanged	5	1	1	1	3	0	0	0	2	13	0.636442706038054	0.223424781248075	NS	0.258671540576219	1.2758529221615	NS	0.962471350445941	0.00221394182238255	NS	0.343325999052583	0.897972282976553	NS	0.0858	NS	0.0037	Protective	0.525
17	DEPDC1	1	CNV	PCPG-213.3.3.N.3.4.0.2.4.1	PCPG	213	3	3	N	3	4	0	2	4	1	Risky	0	1	3	Autophagy	TSM	Overexpression	5	1	1	2	3	0	4	0	1	17	0.572201813691525	0.319012313616592	NS	0.235995517742984	1.40435645538797	NS	0.312566081560194	1.01980157152305	NS	0.559982120125157	0.339735181387715	NS	0.0641	NS	0.052	NS	0.28
15	DENND2D	1	CNV	PCPG-212.3.3.N.2.64.0.4.4.1	PCPG	212	3	3	N	2	64	0	4	4	1	Protective	2	0	2	Apoptosis	TSM	Underexpression	5	1	1	2	5	0	0	0	1	15	0.628109217665764	0.234633530598361	NS	0.256356180296352	1.2883286904326	NS	0.934965859729907	0.00665834278685921	NS	0.314140439235164	1.01318742715143	NS	0.00675	Protective	0.00875	Protective	0.192
11	DDAH1	1	CNV	PCPG-209.3.3.N.2.0.0.4.4.2	PCPG	209	3	3	N	2	0	0	4	4	2	Meaningless	0	0	4	Apoptosis/Necrosis	TSM	Underexpression	5	1	1	2	0	0	0	0	2	11	0.610068194196396	0.260075639535395	NS	0.24961060054984	1.32548181696306	NS	0.926078752793516	0.00860803202065142	NS	0.308027356604326	1.03911513848107	NS	0.145	NS	0.157	NS	0.135
14	(ATG4C + JAK1 + MIR186 + MIR197 + MIR760 + USP24 + USP33)	7	CNV	PCPG-20.3.3.N.1.0.0.2.4.2	PCPG	20	3	3	N	1	0	0	2	4	2	Meaningless	0	0	4	Apoptosis/Autophagy	TSM	Unchanged	5	1	1	1	0	0	4	0	2	14	0.691698171975419	0.157253147571665	NS	0.277334830398781	1.18010396975459	NS	0.962284502095445	0.00223605881387095	NS	0.441078287550182	0.593475539209899	NS	0.661	NS	0.672	NS	0.58
13	CDC7	1	CNV	PCPG-198.3.3.N.1.4.0.4.4.2	PCPG	198	3	3	N	1	4	0	4	4	2	Risky	0	1	3	Apoptosis/Mitotic catastrophe	TSM	Unchanged	5	1	1	1	3	0	0	0	2	13	0.636442706038054	0.223424781248075	NS	0.258671540576219	1.2758529221615	NS	0.962471350445941	0.00221394182238255	NS	0.343325999052583	0.897972282976553	NS	0.137	NS	0.0827	NS	0.552
12	BCAR3	1	CNV	PCPG-187.3.3.N.1.7.0.4.4.1	PCPG	187	3	3	N	1	7	0	4	4	1	Protective	1	0	3	Ferroptosis	TSM	Unchanged	5	1	1	1	3	0	0	0	1	12	0.663641676146383	0.189130027853246	NS	0.267911868129236	1.2274072051091	NS	0.999668150430804	1.72982599198502e-07	NS	0.390824386184705	0.736375587171246	NS	0.866	NS	0.288	NS	0.812
11	AK5	1	CNV	PCPG-181.3.3.N.3.0.0.4.4.2	PCPG	181	3	3	N	3	0	0	4	4	2	Meaningless	0	0	4	Apoptosis/Autophagy	TSM	Overexpression	5	1	1	2	0	0	0	0	2	11	0.610068194196396	0.260075639535395	NS	0.24961060054984	1.32548181696306	NS	0.280849102019206	1.16297646515018	NS	0.642321628235129	0.215718660522402	NS	0.24	NS	0.889	NS	0.559
16	ADORA3	1	CNV	PCPG-177.3.3.N.2.0.0.2.3.2	PCPG	177	3	3	N	2	0	0	2	3	2	Meaningless	0	0	4	Apoptosis/Pyroptosis	TSM	Underexpression	5	1	1	2	0	0	4	1	2	16	0.864522441837334	0.291156029739443	NS	0.51216642485735	1.33821131641991	NS	0.975326312729774	0.0499663685084206	NS	0.531736219775371	1.26321548018699	NS	0.885	NS	0.722	NS	0.418
11	(LPAR3 + NFIA)	2	CNV	PCPG-153.3.3.N.2.0.0.4.4.2	PCPG	153	3	3	N	2	0	0	4	4	2	Meaningless	0	0	4	Apoptosis/Cellular senescence	TSM	Underexpression	5	1	1	2	0	0	0	0	2	11	0.559673406765223	0.340270012987869	NS	0.232015520961315	1.42846251397882	NS	0.321765645464742	0.981756068110228	NS	0.534759590640518	0.385339118656803	NS	0.144	NS	0.155	NS	0.409
14	(KCNA3 + PDE4B + SORT1 + SSX2IP + STIL + TTC22)	6	CNV	PCPG-150.3.3.N.3.0.0.2.4.1	PCPG	150	3	3	N	3	0	0	2	4	1	Meaningless	0	0	4	Apoptosis	TSM	Overexpression	5	1	1	2	0	0	4	0	1	14	0.705880690304192	0.142426368184807	NS	0.282566593601334	1.15470402255954	NS	0.258059324074028	1.27913825290269	NS	0.195344675395497	1.67684147488423	NS	0.758	NS	0.317	NS	0.249
14	(IL23R + MCOLN2 + RPL5)	3	CNV	PCPG-147.3.3.N.2.0.0.2.4.1	PCPG	147	3	3	N	2	0	0	2	4	1	Meaningless	0	0	4	Autophagy	TSM	Underexpression	5	1	1	2	0	0	4	0	1	14	0.663641676146383	0.189130027853246	NS	0.267911868129236	1.2274072051091	NS	0.999668150430804	1.72982599198502e-07	NS	0.390824386184705	0.736375587171246	NS	0.506	NS	0.662	NS	0.357
18	(GBP2 + GBP3)	2	CNV	PCPG-140.3.3.N.2.0.0.1.4.2	PCPG	140	3	3	N	2	0	0	1	4	2	Meaningless	0	0	4	Pyroptosis/Necrosis	TSM	Underexpression	5	1	1	2	0	0	7	0	2	18	0.636442706038054	0.223424781248075	NS	0.258671540576219	1.2758529221615	NS	0.962471350445941	0.00221394182238255	NS	0.343325999052583	0.897972282976553	NS	0.407	NS	0.417	NS	0.123
25	(GBP1 + GBP5)	2	CNV	PCPG-139.3.3.N.1.0.0.1.1.3	PCPG	139	3	3	N	1	0	0	1	1	3	Meaningless	0	0	4	Apoptosis/Pyroptosis/Necrosis	TSM	Unchanged	5	1	1	1	0	0	7	7	3	25	0.636442706038054	0.223424781248075	NS	0.258671540576219	1.2758529221615	NS	0.962471350445941	0.00221394182238255	NS	0.343325999052583	0.897972282976553	NS	0.482	NS	0.78	NS	0.767
27	(ANXA10 + OCLN)	2	CNV	PAAD-97.3.2.P.3.42.4.2.4.1	PAAD	97	3	2	P	3	42	4	2	4	1	Risky	0	3	1	Apoptosis	MSI	Overexpression	5	2	2	2	8	3	4	0	1	27	0.172782223734824	3.51144659961763	NS	0.260269329597906	2.69207660210875	NS	0.117173312248615	4.28820227791729	NS	0.0149513116722876	8.40591249143474	Deleted	0.0165	Risky	0.036	Risky	0.00805
23	(ANTXR2 + ERAP2 + PMEPA1 + TFAP2C)	4	CNV	PAAD-96.3.2.P.3.44.0.4.4.1	PAAD	96	3	2	P	3	44	0	4	4	1	Meaningful Risky	0	4	0	Autophagy	MSI	Overexpression	5	2	2	2	11	0	0	0	1	23	0.535438303005613	1.24933921908067	NS	0.5288059736665	1.27426738772457	NS	0.520390765921732	1.30635055338932	NS	0.964782765364691	0.0717046331934861	NS	1.13e-05	Risky	7.99e-06	Risky	7.2e-06
16	EGR1	1	CNV	PAAD-875.3.2.P.3.0.0.3.4.4	PAAD	875	3	2	P	3	0	0	3	4	4	Meaningless	0	0	4	Apoptosis/Autophagy/Necroptosis/Necrosis	MSI	Overexpression	5	2	2	2	0	0	1	0	4	16	0.223558292020856	2.99616616904738	NS	0.185923765888873	3.36483710019469	NS	0.767369564413652	0.529573525220799	NS	0.0743283039670263	5.19852691623112	NS	0.827	NS	0.317	NS	0.888
28	EGFR	1	CNV	PAAD-874.3.2.P.3.44.0.4.4.6	PAAD	874	3	2	P	3	44	0	4	4	6	Meaningful Risky	0	4	0	Anoikis/Apoptosis/Autophagy/Cellular senescence/Ferroptosis/Necrosis	MSI	Overexpression	5	2	2	2	11	0	0	0	6	28	0.700616484277227	0.711589279391249	NS	0.650782513657898	0.859159545986945	NS	0.392472163990826	0.731269003823892	NS	0.663782827996755	0.819600498546977	NS	0.00202	Risky	0.00363	Risky	0.0137
18	EGF	1	CNV	PAAD-872.3.2.P.2.14.0.4.4.1	PAAD	872	3	2	P	2	14	0	4	4	1	Risky	0	2	2	Apoptosis	MSI	Underexpression	5	2	2	2	6	0	0	0	1	18	0.222532238294068	3.00536659332453	NS	0.477338769537051	1.47905766299914	NS	0.463880471888522	1.53625672725988	NS	0.1555212460729	3.72194585200416	NS	0.054	NS	0.0651	NS	0.00449
25	(AMACR + INPP5K)	2	CNV	PAAD-87.3.2.P.3.71.9.4.4.1	PAAD	87	3	2	P	3	71	9	4	4	1	Protective	3	0	1	Necrosis	MSI	Overexpression	5	2	2	2	8	5	0	0	1	25	0.0414214246597926	6.36791405630017	Duplicated	0.0681457091358523	5.3722141697565	NS	0.202897029569032	3.19011334426832	NS	0.0287841271070295	7.09586237178382	Duplicated	0.000706	Protective	0.0103	Protective	0.395
19	EEF1A2	1	CNV	PAAD-869.3.2.P.3.26.0.4.4.2	PAAD	869	3	2	P	3	26	0	4	4	2	Protective	2	0	2	Apoptosis/Autophagy	MSI	Overexpression	5	2	2	2	6	0	0	0	2	19	0.337241219659849	2.17391363868225	NS	0.348963833310759	2.10557398326337	NS	0.637307300444879	0.901006642910896	NS	0.711328496659614	0.681241870518509	NS	0.052	NS	0.166	NS	0.0486
19	EDIL3	1	CNV	PAAD-866.3.2.P.3.11.7.4.4.2	PAAD	866	3	2	P	3	11	7	4	4	2	Risky	0	1	3	Apoptosis/Efferocytosis	MSI	Overexpression	5	2	2	2	3	3	0	0	2	19	0.206136636898071	3.15843208831294	NS	0.237236824283543	2.87739275638633	NS	0.173963008104529	3.49782519893997	NS	0.0310745562549612	6.94273184299097	Duplicated	0.433	NS	0.242	NS	0.0171
31	E2F1	1	CNV	PAAD-863.3.2.P.3.44.0.2.4.5	PAAD	863	3	2	P	3	44	0	2	4	5	Meaningful Risky	0	4	0	Anoikis/Apoptosis/Autophagy/Cellular senescence/Necrosis	MSI	Overexpression	5	2	2	2	11	0	4	0	5	31	0.353350400805085	2.08059015509081	NS	0.339255225595256	2.16200515401988	NS	0.699408353647417	0.715041020808871	NS	0.558596776285822	1.16465479309565	NS	0.00451	Risky	0.00408	Risky	0.00829
17	DND1	1	CNV	PAAD-860.3.2.P.2.9.0.4.4.1	PAAD	860	3	2	P	2	9	0	4	4	1	Protective	2	0	2	Apoptosis	MSI	Underexpression	5	2	2	2	5	0	0	0	1	17	0.299687358800461	2.41003097012082	NS	0.155287591323282	3.72495290670173	NS	0.767369564413652	0.529573525220799	NS	0.0928002640258754	4.75461158817523	NS	0.024	Protective	0.0968	NS	0.172
25	DMD	1	CNV	PAAD-858.3.2.N.2.7.30.1.4.2	PAAD	858	3	2	N	2	7	30	1	4	2	Protective	1	0	3	Apoptosis/Necrosis	MSI	Underexpression	5	2	1	2	3	3	7	0	2	25	0.107749446193497	4.45589337949404	NS	0.0173822208035489	8.10461477609477	Deleted	0.779666315633645	0.497778502601826	NS	0.125004921255616	4.15880434481978	NS	0.14	NS	0.111	NS	0.847
23	DDC	1	CNV	PAAD-845.3.2.P.1.95.0.4.4.2	PAAD	845	3	2	P	1	95	0	4	4	2	Meaningful Protective	4	0	0	Apoptosis/Autophagy	MSI	Unchanged	5	2	2	1	11	0	0	0	2	23	0.615485059850425	0.970689213688127	NS	0.765873368588304	0.53347687613295	NS	0.392472163990826	0.731269003823892	NS	0.646906178057321	0.871108011453759	NS	0.008	Protective	0.0153	Protective	0.0328
22	DCTPP1	1	CNV	PAAD-844.3.2.N.3.44.0.4.4.1	PAAD	844	3	2	N	3	44	0	4	4	1	Meaningful Risky	0	4	0	Autophagy	MSI	Overexpression	5	2	1	2	11	0	0	0	1	22	0.0971240829932699	4.66353182369926	NS	0.25051937518549	2.76843803079682	NS	0.13420058248905	4.01683942799811	NS	0.17936352479432	3.43668133557342	NS	0.0149	Risky	0.0142	Risky	0.0421
18	DCK	1	CNV	PAAD-841.3.2.P.3.0.0.2.4.3	PAAD	841	3	2	P	3	0	0	2	4	3	Meaningless	0	0	4	Apoptosis/Autophagy/Mitotic catastrophe	MSI	Overexpression	5	2	2	2	0	0	4	0	3	18	0.090499645323499	4.80481869472259	NS	0.219846557283297	3.02965088573414	NS	0.434365502840004	1.66773785373512	NS	0.0521477740207861	5.90734756522305	NS	0.891	NS	0.784	NS	0.426
19	DAPK1	1	CNV	PAAD-838.3.2.P.3.11.0.4.4.5	PAAD	838	3	2	P	3	11	0	4	4	5	Risky	0	1	3	Anoikis/Apoptosis/Autophagy/Necroptosis/Necrosis	MSI	Overexpression	5	2	2	2	3	0	0	0	5	19	0.169341270282792	3.55167849884288	NS	0.211114568248295	3.11070863076986	NS	0.960229667797825	0.0811655716870615	NS	0.693790544363802	0.731170346605956	NS	0.189	NS	0.166	NS	0.0391
23	DAB2	1	CNV	PAAD-836.3.2.P.3.41.11.3.4.2	PAAD	836	3	2	P	3	41	11	3	4	2	Risky	0	2	2	Apoptosis/Autophagy	MSI	Overexpression	5	2	2	2	6	3	1	0	2	23	0.534775273648664	1.25181733917273	NS	0.128586376355535	4.10230882185565	NS	0.0136273283455765	8.59135613056749	Deleted	0.308228447867279	2.35382811417508	NS	0.0745	NS	0.0388	Risky	0.0293
28	CXCL5	1	CNV	PAAD-831.3.2.P.3.35.0.2.4.5	PAAD	831	3	2	P	3	35	0	2	4	5	Risky	0	3	1	Apoptosis/Autophagy/Necroptosis/NETosis/Necrosis	MSI	Overexpression	5	2	2	2	8	0	4	0	5	28	0.190274136094557	3.31857885027651	NS	0.219846557283297	3.02965088573414	NS	0.434365502840004	1.66773785373512	NS	0.121481150786486	4.21599233159279	NS	0.00126	Risky	0.00167	Risky	0.0728
23	(ALOX15B + AREG + CAST + CCNA2 + CENPE + CXCL11 + CXCL6 + DBF4 + DEPDC1B + DIAPH3 + EFNB2 + EREG + FKBP1A + GJB2 + HHIP + HTRA3 + INPP4B + JAG1 + KIF20A + KLF3 + LIMK1 + LOX + MAD2L1 + NCAPG + NEIL3 + OCIAD2 + PCNA + RALA + RASEF + S100P + SFRP2 + SGMS2 + SLC34A2 + SPOCK1 + SRI + STK24 + SULT1E1 + TGIF2 + TJP2 + VCAN)	40	CNV	PAAD-83.3.2.P.3.44.0.4.4.1	PAAD	83	3	2	P	3	44	0	4	4	1	Meaningful Risky	0	4	0	Apoptosis	MSI	Overexpression	5	2	2	2	11	0	0	0	1	23	0.180363430782318	3.42556280750423	NS	0.734340444115757	0.617565075155645	NS	0.708124386060576	0.690271028386502	NS	0.223744563698598	2.99450043688289	NS	3.9e-05	Risky	8.29e-05	Risky	0.000227
22	CXCL1	1	CNV	PAAD-828.3.2.P.3.4.0.2.4.4	PAAD	828	3	2	P	3	4	0	2	4	4	Risky	0	1	3	Anoikis/Apoptosis/Autophagy/Necroptosis	MSI	Overexpression	5	2	2	2	3	0	4	0	4	22	0.190274136094557	3.31857885027651	NS	0.219846557283297	3.02965088573414	NS	0.434365502840004	1.66773785373512	NS	0.121481150786486	4.21599233159279	NS	0.0878	NS	0.134	NS	0.0568
13	CTF1	1	CNV	PAAD-821.3.2.N.3.0.0.4.4.3	PAAD	821	3	2	N	3	0	0	4	4	3	Meaningless	0	0	4	Apoptosis/Autophagy/Necrosis	MSI	Overexpression	5	2	1	2	0	0	0	0	3	13	0.0971240829932699	4.66353182369926	NS	0.25051937518549	2.76843803079682	NS	0.13420058248905	4.01683942799811	NS	0.17936352479432	3.43668133557342	NS	0.969	NS	0.794	NS	0.532
13	CTCFL	1	CNV	PAAD-820.3.2.P.2.0.0.4.4.2	PAAD	820	3	2	P	2	0	0	4	4	2	Meaningless	0	0	4	Apoptosis/Cellular senescence	MSI	Underexpression	5	2	2	2	0	0	0	0	2	13	0.401611392798026	1.82454068497203	NS	0.401460332646962	1.82529309673332	NS	0.637307300444879	0.901006642910896	NS	0.484536034638407	1.44912695103664	NS	0.207	NS	0.149	NS	0.208
11	(ALDOA + ITGAM + PPP4C + SLC5A2 + TRIM72)	5	CNV	PAAD-82.3.2.N.3.0.0.4.4.1	PAAD	82	3	2	N	3	0	0	4	4	1	Meaningless	0	0	4	Apoptosis	MSI	Overexpression	5	2	1	2	0	0	0	0	1	11	0.0971240829932699	4.66353182369926	NS	0.25051937518549	2.76843803079682	NS	0.13420058248905	4.01683942799811	NS	0.17936352479432	3.43668133557342	NS	0.425	NS	0.437	NS	0.685
23	CST1	1	CNV	PAAD-819.3.2.P.3.44.0.4.4.1	PAAD	819	3	2	P	3	44	0	4	4	1	Meaningful Risky	0	4	0	Cellular senescence	MSI	Overexpression	5	2	2	2	11	0	0	0	1	23	0.497325299219962	1.39702188280096	NS	0.550213915807415	1.19489627708134	NS	0.883628591500777	0.247436899982794	NS	0.311913916640362	2.33005607489259	NS	0.0138	Risky	0.0458	Risky	0.0157
29	CSNK2A1	1	CNV	PAAD-816.3.2.P.3.41.0.1.4.5	PAAD	816	3	2	P	3	41	0	1	4	5	Risky	0	2	2	Anoikis/Apoptosis/Autophagy/Cellular senescence/Methuosis	MSI	Overexpression	5	2	2	2	6	0	7	0	5	29	0.65833476366358	0.836083435327691	NS	0.733568182387526	0.6196694617245	NS	0.889353307749692	0.23452140175709	NS	0.500537667132812	1.38414484810412	NS	0.0949	NS	0.039	Risky	0.00706
26	CRTC1	1	CNV	PAAD-815.3.2.P.3.95.7.4.4.1	PAAD	815	3	2	P	3	95	7	4	4	1	Meaningful Protective	4	0	0	Cellular senescence	MSI	Overexpression	5	2	2	2	11	3	0	0	1	26	0.135809739999415	3.99300068662318	NS	0.0906948117520823	4.80051025157905	NS	0.764362896660071	0.537425213923929	NS	0.0338670820986068	6.77062353177991	Duplicated	0.000246	Protective	0.0027	Protective	0.0367
18	CRHR2	1	CNV	PAAD-813.3.2.P.2.64.0.4.4.2	PAAD	813	3	2	P	2	64	0	4	4	2	Protective	2	0	2	Apoptosis/Autophagy	MSI	Underexpression	5	2	2	2	5	0	0	0	2	18	0.636405881311416	0.903837482056998	NS	0.77476049331453	0.510402676552485	NS	0.392472163990826	0.731269003823892	NS	0.694269737968348	0.729789445128743	NS	0.0106	Protective	0.00844	Protective	0.663
25	COL1A2	1	CNV	PAAD-805.3.2.P.3.44.0.3.4.2	PAAD	805	3	2	P	3	44	0	3	4	2	Meaningful Risky	0	4	0	Apoptosis/Pyroptosis	MSI	Overexpression	5	2	2	2	11	0	1	0	2	25	0.562465035863683	1.15085261060009	NS	0.619256875666423	0.958470214916891	NS	0.924235158465179	0.157577478433543	NS	0.649778854338142	0.862246396153936	NS	0.0131	Risky	0.0065	Risky	0.0056
14	CHRNA4	1	CNV	PAAD-794.3.2.P.2.2.0.4.4.1	PAAD	794	3	2	P	2	2	0	4	4	1	Protective	1	0	3	Necrosis	MSI	Underexpression	5	2	2	2	2	0	0	0	1	14	0.337241219659849	2.17391363868225	NS	0.348963833310759	2.10557398326337	NS	0.637307300444879	0.901006642910896	NS	0.711328496659614	0.681241870518509	NS	0.0246	Protective	0.0962	NS	0.345
14	CENPB	1	CNV	PAAD-788.3.2.P.3.2.0.4.4.1	PAAD	788	3	2	P	3	2	0	4	4	1	Protective	1	0	3	Apoptosis	MSI	Overexpression	5	2	2	2	2	0	0	0	1	14	0.637041718479498	0.901840266871935	NS	0.734784266560776	0.616356675473045	NS	0.889353307749692	0.23452140175709	NS	0.547711035910945	1.20401487568212	NS	0.0328	Protective	0.175	NS	0.748
31	CEBPB	1	CNV	PAAD-785.3.2.P.3.44.0.2.4.5	PAAD	785	3	2	P	3	44	0	2	4	5	Meaningful Risky	0	4	0	Anoikis/Apoptosis/Autophagy/Pyroptosis/Necrosis	MSI	Overexpression	5	2	2	2	11	0	4	0	5	31	0.413421512943387	1.76657518807634	NS	0.369209445628466	1.99278238527655	NS	0.73232781187653	0.623054069669055	NS	0.447876602887884	1.60647504898023	NS	0.00516	Risky	0.00452	Risky	0.0461
11	CDH4	1	CNV	PAAD-779.3.2.P.1.0.0.4.4.1	PAAD	779	3	2	P	1	0	0	4	4	1	Meaningless	0	0	4	Ferroptosis	MSI	Unchanged	5	2	2	1	0	0	0	0	1	11	0.292182502560155	2.46075332636567	NS	0.30016845763185	2.4068228729657	NS	0.637307300444879	0.901006642910896	NS	0.740298058158978	0.601404785165232	NS	0.2	NS	0.32	NS	0.991
22	CD40	1	CNV	PAAD-776.3.2.P.3.42.0.4.4.3	PAAD	776	3	2	P	3	42	0	4	4	3	Risky	0	3	1	Apoptosis/Autophagy/Necrosis	MSI	Overexpression	5	2	2	2	8	0	0	0	3	22	0.413421512943387	1.76657518807634	NS	0.369209445628466	1.99278238527655	NS	0.73232781187653	0.623054069669055	NS	0.447876602887884	1.60647504898023	NS	0.0169	Risky	0.0372	Risky	0.0451
18	CD36	1	CNV	PAAD-774.3.2.P.1.7.0.3.4.4	PAAD	774	3	2	P	1	7	0	3	4	4	Protective	1	0	3	Apoptosis/Autophagy/Ferroptosis/Necrosis	MSI	Unchanged	5	2	2	1	3	0	1	0	4	18	0.927417417952877	0.150703051424339	NS	0.673175087258174	0.79149964759955	NS	0.921032200273141	0.164520562087197	NS	0.825125086312775	0.384440568735023	NS	0.104	NS	0.243	NS	0.906
35	CCNB1	1	CNV	PAAD-770.3.2.P.3.44.4.1.4.3	PAAD	770	3	2	P	3	44	4	1	4	3	Meaningful Risky	0	4	0	Apoptosis/Cellular senescence/Mitotic catastrophe	MSI	Overexpression	5	2	2	2	11	3	7	0	3	35	0.103219210814409	4.54180058391252	NS	0.1555592846171	3.72145673692768	NS	0.101915263815626	4.56722711572987	NS	0.0353829064960466	6.68305288560741	Deleted	0.001	Risky	0.00141	Risky	0.00975
29	CASP6	1	CNV	PAAD-763.3.2.P.3.44.0.2.4.3	PAAD	763	3	2	P	3	44	0	2	4	3	Meaningful Risky	0	4	0	Apoptosis/Mitotic catastrophe/Pyroptosis	MSI	Overexpression	5	2	2	2	11	0	4	0	3	29	0.222532238294068	3.00536659332453	NS	0.477338769537051	1.47905766299914	NS	0.463880471888522	1.53625672725988	NS	0.1555212460729	3.72194585200416	NS	0.00724	Risky	0.0198	Risky	0.0159
17	CASP3	1	CNV	PAAD-760.3.2.P.3.0.0.4.4.6	PAAD	760	3	2	P	3	0	0	4	4	6	Meaningless	0	0	4	Anoikis/Apoptosis/Autophagy/Pyroptosis/Necrosis/Erebosis	MSI	Overexpression	5	2	2	2	0	0	0	0	6	17	0.409561139704237	1.78533816705318	NS	0.586124885538007	1.06844479371677	NS	0.2466859141317	2.79927870846517	NS	0.157968426737975	3.69072019339262	NS	0.142	NS	0.142	NS	0.108
26	CASP14	1	CNV	PAAD-759.3.2.P.2.44.7.4.4.1	PAAD	759	3	2	P	2	44	7	4	4	1	Meaningful Risky	0	4	0	Apoptosis	MSI	Underexpression	5	2	2	2	11	3	0	0	1	26	0.226646923101778	2.96872375447322	NS	0.147369100821464	3.82962989855768	NS	0.73973314902839	0.602931534480459	NS	0.0448612060633603	6.20836373040217	Duplicated	0.00633	Risky	0.00179	Risky	0.0027
16	C9	1	CNV	PAAD-754.3.2.P.3.0.11.4.4.2	PAAD	754	3	2	P	3	0	11	4	4	2	Meaningless	0	0	4	Apoptosis/Necroptosis	MSI	Overexpression	5	2	2	2	0	3	0	0	2	16	0.534775273648664	1.25181733917273	NS	0.128586376355535	4.10230882185565	NS	0.0136273283455765	8.59135613056749	Deleted	0.308228447867279	2.35382811417508	NS	0.174	NS	0.0945	NS	0.876
23	C7	1	CNV	PAAD-751.3.2.P.1.0.11.3.1.2	PAAD	751	3	2	P	1	0	11	3	1	2	Meaningless	0	0	4	Apoptosis/Necroptosis	MSI	Unchanged	5	2	2	1	0	3	1	7	2	23	0.528615036306305	1.27498966337626	NS	0.150180498290487	3.79183477272174	NS	0.0135633028610115	8.60077490461653	Deleted	0.316482466937063	2.3009748713114	NS	0.417	NS	0.6	NS	0.451
16	(AKAP8 + ARFGEF2 + BPI + C1QTNF7 + CPNE1 + DDX41 + EDNRB + ERAP1 + FABP2 + FST + LBP + MED4 + NPNT + NR2F1 + PCK1 + RELL1 + RTEL1 + SIRPG + SLC27A1 + SLC6A19 + SLC9A8 + STEAP4 + TMEM120A + TRPC4AP)	24	CNV	PAAD-75.3.2.P.3.0.0.2.4.1	PAAD	75	3	2	P	3	0	0	2	4	1	Meaningless	0	0	4	Necrosis	MSI	Overexpression	5	2	2	2	0	0	4	0	1	16	0.606192637014903	1.001114921128	NS	0.712705436270905	0.677374153581228	NS	0.542058796464628	1.22476160572808	NS	0.533905959244124	1.25507112362977	NS	0.917	NS	0.72	NS	0.529
23	C1QTNF9B	1	CNV	PAAD-749.3.2.P.2.95.0.4.4.1	PAAD	749	3	2	P	2	95	0	4	4	1	Meaningful Protective	4	0	0	Necrosis	MSI	Underexpression	5	2	2	2	11	0	0	0	1	23	0.301166405043451	2.4001846526349	NS	0.504306133644848	1.36914357456573	NS	0.633867008697439	0.911832224020431	NS	0.584430174604156	1.07423593392243	NS	0.00741	Protective	0.00074	Protective	0.0114
29	C1QTNF9	1	CNV	PAAD-747.3.2.P.2.71.0.1.4.3	PAAD	747	3	2	P	2	71	0	1	4	3	Protective	3	0	1	Apoptosis/Autophagy/Necrosis	MSI	Underexpression	5	2	2	2	8	0	7	0	3	29	0.301166405043451	2.4001846526349	NS	0.504306133644848	1.36914357456573	NS	0.633867008697439	0.911832224020431	NS	0.584430174604156	1.07423593392243	NS	0.0178	Protective	0.0179	Protective	0.0709
15	BRD4	1	CNV	PAAD-743.3.2.P.3.0.0.4.4.4	PAAD	743	3	2	P	3	0	0	4	4	4	Meaningless	0	0	4	Apoptosis/Autophagy/Necroptosis/Pyroptosis	MSI	Overexpression	5	2	2	2	0	0	0	0	4	15	0.353390113021714	2.08036539244657	NS	0.241542724452861	2.84141781737691	NS	0.73973314902839	0.602931534480459	NS	0.0992016726439292	4.62120080700706	NS	0.837	NS	0.48	NS	0.41
22	BRCA2	1	CNV	PAAD-741.3.2.P.3.15.0.4.4.3	PAAD	741	3	2	P	3	15	0	4	4	3	Risky	0	3	1	Anoikis/Apoptosis/Cellular senescence	MSI	Overexpression	5	2	2	2	8	0	0	0	3	22	0.345394391576292	2.12613670175187	NS	0.642874253229653	0.883612272996452	NS	0.975723299198166	0.0491524753681466	NS	0.773992039786128	0.512387379918686	NS	0.048	Risky	0.0543	NS	0.0131
15	BMP2	1	CNV	PAAD-739.3.2.P.3.1.0.4.4.2	PAAD	739	3	2	P	3	1	0	4	4	2	Risky	0	1	3	Apoptosis/Necrosis	MSI	Overexpression	5	2	2	2	2	0	0	0	2	15	0.606733241062034	0.999332111171679	NS	0.73797876245131	0.607680463923963	NS	0.886451725765907	0.241057219622773	NS	0.561148993792693	1.1555376452759	NS	0.0235	Risky	0.224	NS	0.0725
26	BIRC7	1	CNV	PAAD-735.3.2.P.3.35.0.2.4.3	PAAD	735	3	2	P	3	35	0	2	4	3	Risky	0	3	1	Apoptosis/Autophagy/Necrosis	MSI	Overexpression	5	2	2	2	8	0	4	0	3	26	0.429306161713383	1.69116990184676	NS	0.38264420825048	1.92129936346784	NS	0.637307300444879	0.901006642910896	NS	0.797074797982142	0.453613510365052	NS	0.0411	Risky	0.042	Risky	0.104
18	BDH2	1	CNV	PAAD-725.3.2.P.3.12.0.4.4.2	PAAD	725	3	2	P	3	12	0	4	4	2	Risky	0	2	2	Apoptosis/Autophagy	MSI	Overexpression	5	2	2	2	5	0	0	0	2	18	0.228955559240323	2.94845471742716	NS	0.471557699764549	1.50342761899504	NS	0.463880471888522	1.53625672725988	NS	0.16119272966826	3.65030910248045	NS	0.0489	Risky	0.101	NS	0.0452
32	BCL2L1	1	CNV	PAAD-723.3.2.P.3.44.0.2.4.6	PAAD	723	3	2	P	3	44	0	2	4	6	Meaningful Risky	0	4	0	Apoptosis/Autophagy/Mitochondrial permeability transition/Mitotic catastrophe/Necrosis/Mitoptosis	MSI	Overexpression	5	2	2	2	11	0	4	0	6	32	0.46076555045628	1.54973186537935	NS	0.461496240662487	1.54656274196503	NS	0.710355487679405	0.137922139091088	NS	0.756714123669123	0.557539481272145	NS	0.000722	Risky	0.000783	Risky	2.94e-05
25	(AIMP2 + APBB2 + BASP1 + CD93 + CHD1 + COL4A2 + CRK + FAM32A + HOPX + IQGAP2 + MAML1 + NUDT15 + OSBPL8 + PDLIM7 + PRELID1 + RASL11B + RASSF6 + RFC3 + SKAP2 + SLC1A3 + UNC5C + YWHAB + ZIC5)	23	CNV	PAAD-72.3.2.P.3.43.0.2.4.1	PAAD	72	3	2	P	3	43	0	2	4	1	Risky	0	3	1	Apoptosis	MSI	Overexpression	5	2	2	2	9	0	4	0	1	25	0.110844424948477	4.39925527567675	NS	0.226687334836873	2.96836718106634	NS	0.644095459262777	0.879816670387316	NS	0.232378183261803	2.91877826844157	NS	0.0522	NS	0.0452	Risky	4.95e-05
12	AVP	1	CNV	PAAD-716.3.2.P.1.0.0.4.4.2	PAAD	716	3	2	P	1	0	0	4	4	2	Meaningless	0	0	4	Autophagy/Ferroptosis	MSI	Unchanged	5	2	2	1	0	0	0	0	2	12	0.638806962646303	0.896305926258268	NS	0.734784266560776	0.616356675473045	NS	0.889353307749692	0.23452140175709	NS	0.548375379677785	1.20159045425423	NS	0.712	NS	0.826	NS	0.51
35	AURKA	1	CNV	PAAD-713.3.2.P.3.44.0.1.4.6	PAAD	713	3	2	P	3	44	0	1	4	6	Meaningful Risky	0	4	0	Apoptosis/Autophagy/Entosis/Ferroptosis/Mitotic catastrophe/Necrosis	MSI	Overexpression	5	2	2	2	11	0	7	0	6	35	0.279983246411431	2.54605102369583	NS	0.319527775901033	2.28182214683146	NS	0.855538708762498	0.312047879454545	NS	0.48917813090847	1.43005715990635	NS	0.000521	Risky	0.000489	Risky	0.0124
14	ATP7B	1	CNV	PAAD-712.3.2.P.3.0.0.4.4.3	PAAD	712	3	2	P	3	0	0	4	4	3	Meaningless	0	0	4	Apoptosis/Autophagy/Cuproptosis	MSI	Overexpression	5	2	2	2	0	0	0	0	3	14	0.487801478876684	1.43569352295479	NS	0.527297905378777	1.27997920961126	NS	0.936792519642335	0.130586903481653	NS	0.737639621725908	0.60859978218405	NS	0.289	NS	0.558	NS	0.71
14	(AIMP1 + C1QTNF3 + CD14 + COMMD7 + GDNF + GLRX + GPR18 + IL2 + MSH3 + NFATC2 + PF4 + SAMHD1 + SLC9A3 + SOD3 + TNFRSF19 + VEGFC)	16	CNV	PAAD-71.3.2.P.3.0.0.3.4.2	PAAD	71	3	2	P	3	0	0	3	4	2	Meaningless	0	0	4	Apoptosis/Necrosis	MSI	Overexpression	5	2	2	2	0	0	1	0	2	14	0.655624329059426	0.84433464638473	NS	0.45017656714366	1.59623080348991	NS	0.781817277252173	0.492268453085224	NS	0.555467205498434	1.17589141530313	NS	0.675	NS	0.52	NS	0.164
29	(AHR + SPP1 + TGM2 + TNFAIP8)	4	CNV	PAAD-70.3.2.P.3.44.0.2.4.3	PAAD	70	3	2	P	3	44	0	2	4	3	Meaningful Risky	0	4	0	Apoptosis/Autophagy/Necrosis	MSI	Overexpression	5	2	2	2	11	0	4	0	3	29	0.536445087117559	1.24558215215607	NS	0.721206142922772	0.65366054009627	NS	0.599109747468925	1.02462095967559	NS	0.69474607280413	0.728417726100752	NS	0.00033	Risky	0.000641	Risky	0.00436
17	APC	1	CNV	PAAD-691.3.2.P.3.0.0.2.4.2	PAAD	691	3	2	P	3	0	0	2	4	2	Meaningless	0	0	4	Apoptosis/Immunogenic cell death	MSI	Overexpression	5	2	2	2	0	0	4	0	2	17	0.119916735685851	4.24191529264674	NS	0.104049597847025	4.52577518229464	NS	0.439580628971603	1.64386824509462	NS	0.0596326948993011	5.63910256637119	NS	0.902	NS	0.799	NS	0.303
21	ANXA5	1	CNV	PAAD-688.3.2.P.3.42.0.4.4.2	PAAD	688	3	2	P	3	42	0	4	4	2	Risky	0	3	1	Apoptosis/Cellular senescence	MSI	Overexpression	5	2	2	2	8	0	0	0	2	21	0.241007834966847	2.8458516715681	NS	0.477267619045773	1.47935579840766	NS	0.495706297807637	1.4035433383182	NS	0.119112787314335	4.25536888436986	NS	0.0249	Risky	0.0254	Risky	0.00953
29	ANXA3	1	CNV	PAAD-686.3.2.P.3.44.0.2.4.3	PAAD	686	3	2	P	3	44	0	2	4	3	Meaningful Risky	0	4	0	Apoptosis/Ferroptosis/Pyroptosis	MSI	Overexpression	5	2	2	2	11	0	4	0	3	29	0.190274136094557	3.31857885027651	NS	0.219846557283297	3.02965088573414	NS	0.434365502840004	1.66773785373512	NS	0.121481150786486	4.21599233159279	NS	0.000261	Risky	0.000605	Risky	0.00856
30	ANLN	1	CNV	PAAD-682.3.2.P.3.44.0.1.4.1	PAAD	682	3	2	P	3	44	0	1	4	1	Meaningful Risky	0	4	0	Pyroptosis	MSI	Overexpression	5	2	2	2	11	0	7	0	1	30	0.636405881311416	0.903837482056998	NS	0.77476049331453	0.510402676552485	NS	0.392472163990826	0.731269003823892	NS	0.694269737968348	0.729789445128743	NS	1.22e-05	Risky	1.61e-05	Risky	0.00107
16	(AHCY + FXN + GOLPH3 + LUCAT1 + MEF2C + TRIM36)	6	CNV	PAAD-68.3.2.P.3.11.0.4.4.2	PAAD	68	3	2	P	3	11	0	4	4	2	Risky	0	1	3	Apoptosis/Ferroptosis	MSI	Overexpression	5	2	2	2	3	0	0	0	2	16	0.816948818342486	0.404357663864195	NS	0.721683190804921	0.652338060573053	NS	0.705407687048959	0.697958727613915	NS	0.713600231285479	0.674864747211147	NS	0.436	NS	0.217	NS	0.0481
13	ALDH1A1	1	CNV	PAAD-670.3.2.P.1.0.0.4.4.3	PAAD	670	3	2	P	1	0	0	4	4	3	Meaningless	0	0	4	Apoptosis/Autophagy/Ferroptosis	MSI	Unchanged	5	2	2	1	0	0	0	0	3	13	0.132679730642512	4.03963419006827	NS	0.15459522603345	3.73389004555751	NS	0.930926523464299	0.143149853969361	NS	0.573716180184608	1.11124092911346	NS	0.531	NS	0.657	NS	0.848
17	ALB	1	CNV	PAAD-668.3.2.P.2.0.0.2.4.2	PAAD	668	3	2	P	2	0	0	2	4	2	Meaningless	0	0	4	Apoptosis/Necrosis	MSI	Underexpression	5	2	2	2	0	0	4	0	2	17	0.090499645323499	4.80481869472259	NS	0.219846557283297	3.02965088573414	NS	0.434365502840004	1.66773785373512	NS	0.0521477740207861	5.90734756522305	NS	0.467	NS	0.652	NS	0.9
22	AGR2	1	CNV	PAAD-658.3.2.P.3.5.0.2.4.2	PAAD	658	3	2	P	3	5	0	2	4	2	Risky	0	2	2	Apoptosis/Cellular senescence	MSI	Overexpression	5	2	2	2	5	0	4	0	2	22	0.478499504970665	1.47420020526746	NS	0.562160926450854	1.15193424815935	NS	0.552414034375181	0.353010237054084	NS	0.476886862745092	1.48095200249476	NS	0.033	Risky	0.0777	NS	0.0973
20	AFP	1	CNV	PAAD-654.3.2.P.3.31.0.4.4.4	PAAD	654	3	2	P	3	31	0	4	4	4	Risky	0	2	2	Anoikis/Apoptosis/Autophagy/Necrosis	MSI	Overexpression	5	2	2	2	5	0	0	0	4	20	0.090499645323499	4.80481869472259	NS	0.219846557283297	3.02965088573414	NS	0.434365502840004	1.66773785373512	NS	0.0521477740207861	5.90734756522305	NS	0.0448	Risky	0.0433	Risky	0.32
17	ACSS2	1	CNV	PAAD-647.3.2.P.3.0.0.2.4.2	PAAD	647	3	2	P	3	0	0	2	4	2	Meaningless	0	0	4	Autophagy/Alkaliptosis	MSI	Overexpression	5	2	2	2	0	0	4	0	2	17	0.338414548453126	2.16696732058286	NS	0.373606269265453	1.96910558415826	NS	0.632706996787071	0.915495688546588	NS	0.439919957641988	1.64232496613659	NS	0.953	NS	0.871	NS	0.48
21	(AEBP1 + COL4A1 + FKBP14 + HIP1 + PALLD + PDGFRA + RASA1)	7	CNV	PAAD-62.3.2.P.3.42.0.3.4.1	PAAD	62	3	2	P	3	42	0	3	4	1	Risky	0	3	1	Apoptosis	MSI	Overexpression	5	2	2	2	8	0	1	0	1	21	0.595829968081519	1.03559988214621	NS	0.748867113440383	0.578387459686277	NS	0.221569128217479	3.014041293824	NS	0.425637400383753	1.70833493594824	NS	0.0396	Risky	0.0156	Risky	0.00109
12	(TFDP1 + VSTM2L)	2	CNV	PAAD-615.3.2.P.3.0.0.4.4.1	PAAD	615	3	2	P	3	0	0	4	4	1	Meaningless	0	0	4	Anoikis	MSI	Overexpression	5	2	2	2	0	0	0	0	1	12	0.350031152685966	2.09946624157087	NS	0.349222342010194	2.10409295301449	NS	0.713485287762644	0.675186924183862	NS	0.443357259301823	1.62675875908142	NS	0.559	NS	0.689	NS	0.106
25	(SLC6A4 + SP4)	2	CNV	PAAD-612.3.2.P.3.71.0.2.4.2	PAAD	612	3	2	P	3	71	0	2	4	2	Protective	3	0	1	Apoptosis/Necrosis	MSI	Overexpression	5	2	2	2	8	0	4	0	2	25	0.37582021438861	1.95728880633146	NS	0.40720702831132	1.79686710759643	NS	0.775048803880013	0.509658557726172	NS	0.385406772570329	1.90691190064399	NS	0.00425	Protective	0.0361	Protective	0.148
23	(SLC52A3 + TEC)	2	CNV	PAAD-611.3.2.P.3.44.0.4.4.1	PAAD	611	3	2	P	3	44	0	4	4	1	Meaningful Risky	0	4	0	Necrosis	MSI	Overexpression	5	2	2	2	11	0	0	0	1	23	0.255342498178413	2.73029900980936	NS	0.503438436300243	1.37258769159662	NS	0.742840727629858	0.594547242266857	NS	0.379235902805671	1.93919366537695	NS	0.000558	Risky	0.00162	Risky	0.0108
19	(SEZ6L2 + TAOK2)	2	CNV	PAAD-608.3.2.N.3.71.0.4.4.1	PAAD	608	3	2	N	3	71	0	4	4	1	Protective	3	0	1	Apoptosis	MSI	Overexpression	5	2	1	2	8	0	0	0	1	19	0.0971240829932699	4.66353182369926	NS	0.25051937518549	2.76843803079682	NS	0.13420058248905	4.01683942799811	NS	0.17936352479432	3.43668133557342	NS	0.000567	Protective	0.00261	Protective	0.0715
25	(RAB8A + WDR41)	2	CNV	PAAD-599.3.2.P.3.41.7.2.4.1	PAAD	599	3	2	P	3	41	7	2	4	1	Risky	0	2	2	Autophagy	MSI	Overexpression	5	2	2	2	6	3	4	0	1	25	0.244743222310832	2.81509138049964	NS	0.177188693626707	3.46108009713037	NS	0.100215484320968	4.60086513625828	NS	0.00714730938233055	9.88203860652445	Duplicated	0.0609	NS	0.0149	Risky	0.000685
23	(QDPR + SNHG11)	2	CNV	PAAD-597.3.2.P.3.95.0.4.4.1	PAAD	597	3	2	P	3	95	0	4	4	1	Meaningful Protective	4	0	0	Autophagy	MSI	Overexpression	5	2	2	2	11	0	0	0	1	23	0.831702936981667	0.368559897628766	NS	0.869282654277656	0.280173885525519	NS	0.994510927191249	0.0110083862505937	NS	0.798155200026204	0.450904428387903	NS	0.000757	Protective	0.00374	Protective	0.00748
13	(PTGER4 + SPINK1)	2	CNV	PAAD-595.3.2.P.2.0.0.4.4.2	PAAD	595	3	2	P	2	0	0	4	4	2	Meaningless	0	0	4	Apoptosis/Autophagy	MSI	Underexpression	5	2	2	2	0	0	0	0	2	13	0.291601345399153	2.46473533001317	NS	0.106321693987043	4.48257186358717	NS	0.252223381825799	2.75488029661252	NS	0.052283119523159	5.90216344494755	NS	0.157	NS	0.212	NS	0.2
14	(PRNP + TET2 + TRIB3 + YWHAE)	4	CNV	PAAD-592.3.2.P.3.0.0.4.4.3	PAAD	592	3	2	P	3	0	0	4	4	3	Meaningless	0	0	4	Apoptosis/Autophagy/Ferroptosis	MSI	Overexpression	5	2	2	2	0	0	0	0	3	14	0.0925747136266426	4.75947849121451	NS	0.589683221706767	1.05633959726568	NS	0.973333133199458	0.0540577560098704	NS	0.443979175416341	1.62395523973061	NS	0.942	NS	0.708	NS	0.0794
22	(PPP2R2B + SOX18)	2	CNV	PAAD-590.3.2.P.3.71.0.3.4.2	PAAD	590	3	2	P	3	71	0	3	4	2	Protective	3	0	1	Apoptosis/Autophagy	MSI	Overexpression	5	2	2	2	8	0	1	0	2	22	0.314821394562389	2.31149960470364	NS	0.121111619895362	4.22208536026623	NS	0.899776740851859	0.211217224302746	NS	0.524665155947925	1.28999003612947	NS	0.000101	Protective	0.00104	Protective	0.0511
17	(ADRM1 + AGGF1 + ANXA2R + ARHGAP24 + CAMK2D + CBX5 + CDK7 + CISD2 + CLCN3 + CLOCK + CUL4A + DAP + EIF4E + GAB1 + GOLM1 + HCK + HOTAIRM1 + HOXC6 + HOXC9 + IFI30 + KLF9 + MAPRE1 + NCOA3 + PCDH17 + PLEKHA8 + PPARGC1A + RBPJ + RICTOR + RPA3 + RPN2 + SNHG15 + SRD5A1 + STK4 + TAX1BP1 + TMEM192 + TRIM13 + TRPC4 + UBQLN1 + UPF1)	39	CNV	PAAD-59.3.2.P.3.0.0.2.4.2	PAAD	59	3	2	P	3	0	0	2	4	2	Meaningless	0	0	4	Apoptosis/Autophagy	MSI	Overexpression	5	2	2	2	0	0	4	0	2	17	0.866017909695046	0.287699379384775	NS	0.920797392823957	0.165030506006735	NS	0.960145551352338	0.0813407800415576	NS	0.545263435061157	1.21297246803688	NS	0.376	NS	0.261	NS	0.0813
20	(PLVAP + SPATA2 + TSPAN12 + ZNF675)	4	CNV	PAAD-586.3.2.P.3.9.7.4.4.1	PAAD	586	3	2	P	3	9	7	4	4	1	Protective	2	0	2	Necrosis	MSI	Overexpression	5	2	2	2	5	3	0	0	1	20	0.231187513645635	2.92905230073072	NS	0.17077742111155	3.53478840252686	NS	0.261317341809723	2.68403948245356	NS	0.0256449781329444	7.32681502164855	Duplicated	0.0453	Protective	0.13	NS	0.89
20	(NNT + PRKACA)	2	CNV	PAAD-580.3.2.P.3.7.0.2.4.2	PAAD	580	3	2	P	3	7	0	2	4	2	Protective	1	0	3	Anoikis/Apoptosis	MSI	Overexpression	5	2	2	2	3	0	4	0	2	20	0.207151569832111	3.14860906449783	NS	0.0996363582175593	4.61245627731672	NS	0.122954092099152	4.19188845649094	NS	0.0529356961582127	5.87735476416767	NS	0.29	NS	0.389	NS	0.845
16	(NIPBL + TP53INP2)	2	CNV	PAAD-578.3.2.P.3.7.0.4.4.2	PAAD	578	3	2	P	3	7	0	4	4	2	Protective	1	0	3	Apoptosis/Autophagy	MSI	Overexpression	5	2	2	2	3	0	0	0	2	16	0.777470699567364	0.503418642165533	NS	0.461441985411115	1.54679788338577	NS	0.27662856335727	2.57015919829861	NS	0.952066124669804	0.0982415758322908	NS	0.158	NS	0.239	NS	0.262
11	(MIR646 + PDYN)	2	CNV	PAAD-572.3.2.P.1.0.0.4.4.1	PAAD	572	3	2	P	1	0	0	4	4	1	Meaningless	0	0	4	Autophagy	MSI	Unchanged	5	2	2	1	0	0	0	0	1	11	0.613757548395415	0.976310602275539	NS	0.556163552573613	1.17338573736572	NS	0.829034647441861	0.374986660919622	NS	0.877432313945795	0.261510923443377	NS	0.604	NS	0.76	NS	0.155
13	(MIR449A + MIR590)	2	CNV	PAAD-571.3.2.P.1.0.0.4.4.3	PAAD	571	3	2	P	1	0	0	4	4	3	Meaningless	0	0	4	Apoptosis/Autophagy/Cellular senescence	MSI	Unchanged	5	2	2	1	0	0	0	0	3	13	0.446743556532399	1.61154109605898	NS	0.623151923941921	0.945929862537209	NS	0.0740672366986792	5.20556398854509	NS	0.276160574516677	2.57354558142618	NS	NS	NS	NS	NS	NS
12	(MIR302B + MIR423 + MIR4458 + MIR489 + MIR499A + MIR582 + MIR653 + MIR874)	8	CNV	PAAD-570.3.2.P.1.0.0.4.4.2	PAAD	570	3	2	P	1	0	0	4	4	2	Meaningless	0	0	4	Apoptosis/Autophagy	MSI	Unchanged	5	2	2	1	0	0	0	0	2	12	0.932260305154843	0.140286411832713	NS	0.973645194306745	0.053416637194011	NS	0.808372079292903	0.425465664563121	NS	0.89948932793509	0.211856180206378	NS	0.867	NS	0.771	NS	NS
12	(MIR196B + MIR574 + MIR95)	3	CNV	PAAD-566.3.2.P.1.0.0.4.4.2	PAAD	566	3	2	P	1	0	0	4	4	2	Meaningless	0	0	4	Apoptosis/Necrosis	MSI	Unchanged	5	2	2	1	0	0	0	0	2	12	0.47168107784963	1.50290440858973	NS	0.93119105243796	0.142581621374676	NS	0.566937113868302	1.13501378338113	NS	0.20408853186133	3.17840279913496	NS	NS	NS	NS	NS	NS
13	(MIR103A2 + MIR196A2 + MIR204)	3	CNV	PAAD-565.3.2.P.1.0.0.4.4.3	PAAD	565	3	2	P	1	0	0	4	4	3	Meaningless	0	0	4	Apoptosis/Autophagy/Necrosis	MSI	Unchanged	5	2	2	1	0	0	0	0	3	13	0.27145437916027	2.60792237257211	NS	0.321270692998941	2.27094246168543	NS	0.801151515887367	0.44341038278156	NS	0.475608302165962	1.48632131624733	NS	NS	NS	NS	NS	NS
12	(MC3R + OCSTAMP)	2	CNV	PAAD-561.3.2.P.2.0.0.4.4.1	PAAD	561	3	2	P	2	0	0	4	4	1	Meaningless	0	0	4	Necrosis	MSI	Underexpression	5	2	2	2	0	0	0	0	1	12	0.279983246411431	2.54605102369583	NS	0.319527775901033	2.28182214683146	NS	0.855538708762498	0.312047879454545	NS	0.48917813090847	1.43005715990635	NS	0.289	NS	0.205	NS	0.0936
18	(MAP1B + THSD1)	2	CNV	PAAD-558.3.2.P.3.9.0.3.4.1	PAAD	558	3	2	P	3	9	0	3	4	1	Protective	2	0	2	Autophagy	MSI	Overexpression	5	2	2	2	5	0	1	0	1	18	0.134641946021619	4.01027255137273	NS	0.221900664270897	3.01105091097674	NS	0.311197932178681	2.33465226274005	NS	0.403198181862287	1.81665414301053	NS	0.02	Protective	0.122	NS	0.728
23	(LATS2 + NOTCH3)	2	CNV	PAAD-550.3.2.P.3.43.0.3.4.2	PAAD	550	3	2	P	3	43	0	3	4	2	Risky	0	3	1	Apoptosis/Autophagy	MSI	Overexpression	5	2	2	2	9	0	1	0	2	23	0.17351057756218	3.50303343135462	NS	0.28889516347144	2.48338282567164	NS	0.724679100307865	0.64405268475548	NS	0.0974050561578663	4.65775431681853	NS	0.0696	NS	0.0187	Risky	0.000748
16	(ADNP + AKAP11 + ANAPC10 + ARSB + ATG10 + CTSA + HERC3 + HM13 + KDELR2 + MYCBP2 + MYO10 + NPC1L1 + PAN3 + POFUT1 + RCHY1 + RGS19 + SCARB2 + SLC5A5 + SNX10 + SUB1 + UBE2V1 + VAPB)	22	CNV	PAAD-55.3.2.P.3.0.0.2.4.1	PAAD	55	3	2	P	3	0	0	2	4	1	Meaningless	0	0	4	Autophagy	MSI	Overexpression	5	2	2	2	0	0	4	0	1	16	0.467591312304047	1.52032125777897	NS	0.499483826332262	1.38836012226591	NS	0.784844204266549	0.484540093598355	NS	0.744788759874567	0.589309289202492	NS	0.802	NS	0.571	NS	0.2
11	(KCTD8 + LPIN3 + MIR1294 + MIR212 + MIR296 + MIR297 + MIR298 + MIR302D + MIR3188 + MIR3196 + MIR340 + MIR3613 + MIR367 + MIR449B + MIR4500 + MIR4651 + MIR573 + MIR577 + MIR615 + MIR621 + MIR622 + MIR623 + MIR644A + MIR645 + MIR647 + MIR663A + MTNR1A + SPZ1 + WSB1 + YBX2)	30	CNV	PAAD-544.3.2.P.1.0.0.4.4.1	PAAD	544	3	2	P	1	0	0	4	4	1	Meaningless	0	0	4	Apoptosis	MSI	Unchanged	5	2	2	1	0	0	0	0	1	11	0.310910966366132	2.33649737914056	NS	0.57428862283845	1.10924636358628	NS	0.838618160519829	0.351999577441125	NS	0.562252809808225	1.15160738143899	NS	0.865	NS	0.714	NS	0.187
25	(KCNB1 + MAP1LC3A)	2	CNV	PAAD-543.3.2.P.3.95.0.3.4.2	PAAD	543	3	2	P	3	95	0	3	4	2	Meaningful Protective	4	0	0	Apoptosis/Autophagy	MSI	Overexpression	5	2	2	2	11	0	1	0	2	25	0.32247235142434	2.26347575687812	NS	0.275674338885281	2.57707008301477	NS	0.73232781187653	0.623054069669055	NS	0.441755416041873	1.63399781486892	NS	8.33e-05	Protective	0.000679	Protective	0.0104
16	(ITGAL + PYDC1 + SPN)	3	CNV	PAAD-537.3.2.N.3.0.0.2.4.2	PAAD	537	3	2	N	3	0	0	2	4	2	Meaningless	0	0	4	Apoptosis/Necrosis	MSI	Overexpression	5	2	1	2	0	0	4	0	2	16	0.0971240829932699	4.66353182369926	NS	0.25051937518549	2.76843803079682	NS	0.13420058248905	4.01683942799811	NS	0.17936352479432	3.43668133557342	NS	0.375	NS	0.621	NS	0.924
31	(ITGA2 + PLK4 + UBE2C)	3	CNV	PAAD-536.3.2.P.3.44.0.1.4.2	PAAD	536	3	2	P	3	44	0	1	4	2	Meaningful Risky	0	4	0	Anoikis/Apoptosis	MSI	Overexpression	5	2	2	2	11	0	7	0	2	31	0.340158096230092	2.15668956106747	NS	0.543233594295058	1.2204317189647	NS	0.343207538757844	2.13883989106389	NS	0.442834613610298	1.62911782270227	NS	4.18e-05	Risky	5.81e-05	Risky	0.00106
27	(ITCH + NAA15 + SH3RF1)	3	CNV	PAAD-535.3.2.P.3.42.0.1.4.1	PAAD	535	3	2	P	3	42	0	1	4	1	Risky	0	3	1	Apoptosis	MSI	Overexpression	5	2	2	2	8	0	7	0	1	27	0.729224315711568	0.631547781992766	NS	0.477338567367416	1.47905851006914	NS	0.759285188873923	0.550755658486609	NS	0.935123619097234	0.134153090989184	NS	0.0127	Risky	0.0143	Risky	0.0078
21	(HPGD + LAP3)	2	CNV	PAAD-525.3.2.P.3.31.0.2.4.1	PAAD	525	3	2	P	3	31	0	2	4	1	Risky	0	2	2	Autophagy	MSI	Overexpression	5	2	2	2	5	0	4	0	1	21	0.188363476508989	3.33876359410136	NS	0.265935373237233	2.64900391494843	NS	0.214453831907775	3.07932159928363	NS	0.089033590595913	4.83748311605987	NS	0.00289	Risky	0.00676	Risky	0.0769
14	(HOTTIP + MIR22HG)	2	CNV	PAAD-523.3.2.P.3.0.0.4.4.3	PAAD	523	3	2	P	3	0	0	4	4	3	Meaningless	0	0	4	Apoptosis/Autophagy/Pyroptosis	MSI	Overexpression	5	2	2	2	0	0	0	0	3	14	0.0889071832477324	4.84032467657946	NS	0.320594580575878	2.27515588590986	NS	0.28243374210827	2.52862259422879	NS	0.104548944748757	4.51619989285428	NS	0.221	NS	0.369	NS	0.388
15	(HNRNPH1 + SRSF6)	2	CNV	PAAD-522.3.2.P.2.7.0.4.4.1	PAAD	522	3	2	P	2	7	0	4	4	1	Protective	1	0	3	Apoptosis	MSI	Underexpression	5	2	2	2	3	0	0	0	1	15	0.46996454735033	1.51019603658524	NS	0.200534996909274	3.21353299858268	NS	0.789785023514624	0.471988985372806	NS	0.533147501270224	1.25791431051665	NS	0.308	NS	0.386	NS	0.863
12	(HMGCS1 + NSUN2 + PCDH20 + PCDHB14 + POR + SEMA5A + SNRPB + YTHDC1)	8	CNV	PAAD-520.3.2.P.3.0.0.4.4.1	PAAD	520	3	2	P	3	0	0	4	4	1	Meaningless	0	0	4	Ferroptosis	MSI	Overexpression	5	2	2	2	0	0	0	0	1	12	0.991656040041452	0.0167579313050381	NS	0.960104690673373	0.0814258953626284	NS	0.263441173696029	2.66785037131018	NS	0.475285896761155	1.48767753618232	NS	0.94	NS	0.811	NS	0.287
17	(HGF + SIRPA + TRAF2)	3	CNV	PAAD-515.3.2.P.3.0.0.3.4.5	PAAD	515	3	2	P	3	0	0	3	4	5	Meaningless	0	0	4	Anoikis/Apoptosis/Autophagy/Necroptosis/Necrosis	MSI	Overexpression	5	2	2	2	0	0	1	0	5	17	0.930819500677715	0.143379794649377	NS	0.381265033861158	1.92852103751906	NS	0.996745788375455	0.00651903617310973	NS	0.474577181562785	1.49066203087869	NS	0.627	NS	0.382	NS	0.111
28	(HECW1 + REST)	2	CNV	PAAD-513.3.2.P.3.44.0.2.4.2	PAAD	513	3	2	P	3	44	0	2	4	2	Meaningful Risky	0	4	0	Apoptosis/Ferroptosis	MSI	Overexpression	5	2	2	2	11	0	4	0	2	28	0.195289078676012	3.26654872684175	NS	0.422109226649706	1.72498233502719	NS	0.353177943868438	2.08156651756161	NS	0.232276474922281	2.91965382915623	NS	0.00161	Risky	0.00151	Risky	0.000223
19	(GZMA + UCP1)	2	CNV	PAAD-511.3.2.P.3.0.7.2.4.1	PAAD	511	3	2	P	3	0	7	2	4	1	Meaningless	0	0	4	Pyroptosis	MSI	Overexpression	5	2	2	2	0	3	4	0	1	19	0.0816994397962937	5.0094162679564	NS	0.224934562460753	2.98389150517149	NS	0.156904754617781	3.70423263242203	NS	0.021252390428636	7.70257179835796	Duplicated	0.664	NS	0.712	NS	0.563
34	(ADH5 + CXCL9)	2	CNV	PAAD-51.3.2.P.3.42.0.1.1.1	PAAD	51	3	2	P	3	42	0	1	1	1	Risky	0	3	1	Autophagy	MSI	Overexpression	5	2	2	2	8	0	7	7	1	34	0.248620443954094	2.78365573389374	NS	0.246604490325799	2.79993895894566	NS	0.495706297807637	1.4035433383182	NS	0.168707329139222	3.55917969113049	NS	0.00138	Risky	0.00642	Risky	0.0149
13	(GPM6A + KDM3B + PAQR3 + TRIM7 + YTHDF1)	5	CNV	PAAD-506.3.2.P.3.0.0.4.4.2	PAAD	506	3	2	P	3	0	0	4	4	2	Meaningless	0	0	4	Autophagy/Ferroptosis	MSI	Overexpression	5	2	2	2	0	0	0	0	2	13	0.682498371857192	0.763990274966191	NS	0.57801919681855	1.09629639674488	NS	0.925669018799255	0.154477078663993	NS	0.237598064971145	2.87434967117529	NS	0.91	NS	0.823	NS	0.222
15	(GNRHR + PSAT1 + RHOBTB3 + TRIM50)	4	CNV	PAAD-505.3.2.P.2.11.0.4.4.1	PAAD	505	3	2	P	2	11	0	4	4	1	Risky	0	1	3	Autophagy	MSI	Underexpression	5	2	2	2	3	0	0	0	1	15	0.387003353137033	1.89864384310623	NS	0.622000599739229	0.949628444064886	NS	0.286744493875542	2.49832744997197	NS	0.165996271058922	3.59157990875675	NS	0.559	NS	0.457	NS	0.0453
17	(GGCT + HOXA11 + HOXA13 + TLR6)	4	CNV	PAAD-501.3.2.P.3.5.0.4.4.1	PAAD	501	3	2	P	3	5	0	4	4	1	Risky	0	2	2	Apoptosis	MSI	Overexpression	5	2	2	2	5	0	0	0	1	17	0.536285640843992	1.24617669567229	NS	0.588616317843216	1.05996144084385	NS	0.189098310976292	3.33097647053023	NS	0.216394504137223	3.06130425822079	NS	0.0378	Risky	0.0655	NS	0.0891
24	(GAS1 + PLAC8)	2	CNV	PAAD-500.3.2.P.3.44.0.4.4.2	PAAD	500	3	2	P	3	44	0	4	4	2	Meaningful Risky	0	4	0	Apoptosis/Autophagy	MSI	Overexpression	5	2	2	2	11	0	0	0	2	24	0.185562860281561	3.3687231697911	NS	0.421773915971335	1.7265717053041	NS	0.477746356755175	1.47735064346068	NS	0.371438536647434	1.98074374990476	NS	0.000481	Risky	0.000955	Risky	0.00491
15	(FOXO1 + HSPA9 + IL7R + ING1 + KDM6B + MAPK9)	6	CNV	PAAD-497.3.2.P.3.0.0.3.4.3	PAAD	497	3	2	P	3	0	0	3	4	3	Meaningless	0	0	4	Apoptosis/Autophagy/Cellular senescence	MSI	Overexpression	5	2	2	2	0	0	1	0	3	15	0.118047417085789	4.2733377910447	NS	0.27273861501576	2.59848279320783	NS	0.340910000216156	2.15227353103777	NS	0.203538088091733	3.18380425308548	NS	0.795	NS	0.44	NS	0.12
19	(ADCYAP1R1 + ATP4B + BPIFA1 + DNMT3B + FGF10 + FZD9 + IL21 + LINC00355 + LINC00491 + PCA3 + PRDM5 + SEMA6A + SORBS2)	13	CNV	PAAD-49.3.2.P.2.0.0.1.4.1	PAAD	49	3	2	P	2	0	0	1	4	1	Meaningless	0	0	4	Apoptosis	MSI	Underexpression	5	2	2	2	0	0	7	0	1	19	0.922737181117239	0.160821658423227	NS	0.997020241076747	0.00596841448737207	NS	0.934968959338997	0.134483897624904	NS	0.935863602176093	0.13257107458837	NS	0.606	NS	0.687	NS	0.861
12	(FBXO4 + GRSF1 + LARP7 + RNF114)	4	CNV	PAAD-489.3.2.P.3.0.0.4.4.1	PAAD	489	3	2	P	3	0	0	4	4	1	Meaningless	0	0	4	Cellular senescence	MSI	Overexpression	5	2	2	2	0	0	0	0	1	12	0.705317190029249	0.698215324832281	NS	0.819757890780549	0.397492474931786	NS	0.336681396526062	2.17723641342885	NS	0.596920543868535	1.03194253358924	NS	0.947	NS	0.954	NS	0.572
20	(F2R + TRPC3)	2	CNV	PAAD-485.3.2.P.3.11.7.3.4.2	PAAD	485	3	2	P	3	11	7	3	4	2	Risky	0	1	3	Apoptosis/Necrosis	MSI	Overexpression	5	2	2	2	3	3	1	0	2	20	0.0607779796074658	5.60105546624183	NS	0.10968708718217	4.42024725782079	NS	0.186223101038857	3.36161971221011	NS	0.00585295357606253	10.2816177207056	Duplicated	0.17	NS	0.0663	NS	0.000251
28	(ADAMTS12 + CXCL10 + EDNRA + PARP4 + SDC4 + SEMA3A)	6	CNV	PAAD-44.3.2.P.3.44.0.2.4.2	PAAD	44	3	2	P	3	44	0	2	4	2	Meaningful Risky	0	4	0	Apoptosis/Necrosis	MSI	Overexpression	5	2	2	2	11	0	4	0	2	28	0.521983776728019	1.30023754129512	NS	0.230819184214067	2.93224125458191	NS	0.824588916694831	0.385740599251451	NS	0.746723081908172	0.584121739056732	NS	0.000267	Risky	0.000483	Risky	2.48e-05
23	(ADA + CRLS1 + FOXD1 + GJB6 + OLFM4 + ZIC2)	6	CNV	PAAD-39.3.2.P.3.44.0.4.4.1	PAAD	39	3	2	P	3	44	0	4	4	1	Meaningful Risky	0	4	0	Apoptosis	MSI	Overexpression	5	2	2	2	11	0	0	0	1	23	0.14803996643731	3.82054599635573	NS	0.200876234135085	3.21013262229404	NS	0.758057162562538	0.553992967663	NS	0.535603039344382	1.24872398105556	NS	0.00607	Risky	0.0168	Risky	0.00499
16	(ELF1 + FAT4 + GLI3 + MYO1C + NUFIP1 + PKD2 + SLC2A9)	7	CNV	PAAD-260.3.2.P.3.11.0.3.4.1	PAAD	260	3	2	P	3	11	0	3	4	1	Risky	0	1	3	Autophagy	MSI	Overexpression	5	2	2	2	3	0	1	0	1	16	0.429798594935135	1.68887712778459	NS	0.914727600750221	0.178257924254793	NS	0.49530857724847	1.40514864451704	NS	0.188551758971002	3.3367654527693	NS	0.294	NS	0.172	NS	0.00187
28	(E2F7 + MYBL2)	2	CNV	PAAD-254.3.2.P.3.44.0.2.4.2	PAAD	254	3	2	P	3	44	0	2	4	2	Meaningful Risky	0	4	0	Apoptosis/Cellular senescence	MSI	Overexpression	5	2	2	2	11	0	4	0	2	28	0.733976888508712	0.618555475817401	NS	0.60738086591303	0.997198456983171	NS	0.775998601241974	0.507209122647544	NS	0.739672357595096	0.603095901675404	NS	4.11e-05	Risky	7.21e-05	Risky	0.00275
26	(DVL2 + PIK3R2 + PLCG1)	3	CNV	PAAD-253.3.2.P.3.71.5.4.4.2	PAAD	253	3	2	P	3	71	5	4	4	2	Protective	3	0	1	Apoptosis/Autophagy	MSI	Overexpression	5	2	2	2	8	5	0	0	2	26	0.0240620317721891	7.45424025188315	Deleted	0.0719110170753473	5.26465159648322	NS	0.545775794107889	1.21109404214458	NS	0.0496883619403594	6.00396907898138	Deleted	0.00262	Protective	0.0231	Protective	0.464
23	(DNAJC5 + FGF14 + GHRHR + GLCCI1 + GNAS + MAP3K12 + OVCA2)	7	CNV	PAAD-247.3.2.P.3.95.0.4.4.1	PAAD	247	3	2	P	3	95	0	4	4	1	Meaningful Protective	4	0	0	Apoptosis	MSI	Overexpression	5	2	2	2	11	0	0	0	1	23	0.1783509420842	3.44800416993943	NS	0.329258913078583	2.2218217357429	NS	0.5486487767995	1.20059358604213	NS	0.713757379740722	0.674424357347626	NS	0.000324	Protective	0.00105	Protective	0.00802
26	(DNAJB1 + HUS1 + POLR3G)	3	CNV	PAAD-246.3.2.P.3.44.7.4.4.1	PAAD	246	3	2	P	3	44	7	4	4	1	Meaningful Risky	0	4	0	Apoptosis	MSI	Overexpression	5	2	2	2	11	3	0	0	1	26	0.17565598194239	3.47845568963219	NS	0.273496622153508	2.59293201528116	NS	0.272958349039309	2.59687212611676	NS	0.0459986186798254	6.15828782328672	Duplicated	0.0339	Risky	0.00136	Risky	0.00678
21	(DANCR + MLXIPL)	2	CNV	PAAD-236.3.2.P.2.71.0.4.4.2	PAAD	236	3	2	P	2	71	0	4	4	2	Protective	3	0	1	Apoptosis/Autophagy	MSI	Underexpression	5	2	2	2	8	0	0	0	2	21	0.471537594882169	1.50351289089703	NS	0.785906346612773	0.481835291088455	NS	0.4419523000457	1.63310664235339	NS	0.423340373946405	1.7191575139329	NS	0.00158	Protective	0.00182	Protective	0.275
21	(CYP24A1 + LINC00460)	2	CNV	PAAD-233.3.2.P.3.35.0.4.4.2	PAAD	233	3	2	P	3	35	0	4	4	2	Risky	0	3	1	Apoptosis/Ferroptosis	MSI	Overexpression	5	2	2	2	8	0	0	0	2	21	0.467027280854267	1.52273521154527	NS	0.567485325308573	1.13308077689602	NS	0.481599828563286	1.46128348192166	NS	0.395247091288128	1.85648832417891	NS	0.000237	Risky	0.00052	Risky	0.11
20	(CXCL3 + FER1L4 + HOXA1)	3	CNV	PAAD-230.3.2.P.3.35.0.4.4.1	PAAD	230	3	2	P	3	35	0	4	4	1	Risky	0	3	1	Apoptosis	MSI	Overexpression	5	2	2	2	8	0	0	0	1	20	0.522002089759795	1.30016737547252	NS	0.551746614155936	1.18933274083767	NS	0.928916978615057	0.147471821122012	NS	0.854772580856547	0.313839665457114	NS	0.00669	Risky	0.0311	Risky	0.076
14	(CXCL2 + HTT)	2	CNV	PAAD-229.3.2.P.2.0.0.4.4.3	PAAD	229	3	2	P	2	0	0	4	4	3	Meaningless	0	0	4	Apoptosis/Autophagy/Necrosis	MSI	Underexpression	5	2	2	2	0	0	0	0	3	14	0.345212433227991	2.12719060591833	NS	0.547750325191153	1.20387141364276	NS	0.545379405612296	1.21254713887411	NS	0.139407874531829	3.94070258700116	NS	0.214	NS	0.217	NS	0.237
20	(CTSZ + HNRNPD + LEF1 + SMC5)	4	CNV	PAAD-225.3.2.P.3.11.0.2.4.2	PAAD	225	3	2	P	3	11	0	2	4	2	Risky	0	1	3	Apoptosis/Cellular senescence	MSI	Overexpression	5	2	2	2	3	0	4	0	2	20	0.583807935261055	1.07636645644756	NS	0.959596159104552	0.0824855012502328	NS	0.603662352171508	1.00948051388124	NS	0.713805450060042	0.674289665358358	NS	0.0611	NS	0.0605	NS	0.00166
18	(CTSL + EIF5A + HDAC9 + HPSE + IL15 + IL6ST + IRS2 + KIT + MMP9 + NOD1 + PIK3R1 + TNFSF12)	12	CNV	PAAD-223.3.2.P.3.11.0.3.4.3	PAAD	223	3	2	P	3	11	0	3	4	3	Risky	0	1	3	Apoptosis/Autophagy/Necrosis	MSI	Overexpression	5	2	2	2	3	0	1	0	3	18	0.305028320201804	2.37470130712928	NS	0.718253431720338	0.661865606485951	NS	0.0618844411789412	5.56497297004597	NS	0.122527001834171	4.19884770030175	NS	0.267	NS	0.183	NS	0.0174
24	(CSE1L + PROM1 + TRIP13)	3	CNV	PAAD-221.3.2.P.3.44.0.4.4.2	PAAD	221	3	2	P	3	44	0	4	4	2	Meaningful Risky	0	4	0	Apoptosis/Autophagy	MSI	Overexpression	5	2	2	2	11	0	0	0	2	24	0.771721222073301	0.518263810955525	NS	0.596688519982011	1.03272008763595	NS	0.207465476851907	3.14558065954165	NS	0.941018744886008	0.12158443883749	NS	0.000553	Risky	0.00196	Risky	0.0211
22	(CRHBP + CST3)	2	CNV	PAAD-219.3.2.P.3.71.0.3.4.2	PAAD	219	3	2	P	3	71	0	3	4	2	Protective	3	0	1	Apoptosis/Necrosis	MSI	Overexpression	5	2	2	2	8	0	1	0	2	22	0.43777063189571	1.65212035448093	NS	0.589769651410696	1.05604647930886	NS	0.180963231917816	3.4189228138547	NS	0.49172777629895	1.41966003164452	NS	0.00186	Protective	0.015	Protective	0.137
23	(CPE + JUND + NME5 + PRUNE2 + SIL1)	5	CNV	PAAD-216.3.2.P.3.95.0.4.4.1	PAAD	216	3	2	P	3	95	0	4	4	1	Meaningful Protective	4	0	0	Apoptosis	MSI	Overexpression	5	2	2	2	11	0	0	0	1	23	0.10607222746214	4.48727005151871	NS	0.0593606010354953	5.64824910982646	NS	0.795588801624197	0.457345614971493	NS	0.0845921245051007	4.9398282153189	NS	0.002	Protective	0.0335	Protective	0.0054
27	(COMP + HBEGF)	2	CNV	PAAD-214.3.2.P.3.35.69.4.4.2	PAAD	214	3	2	P	3	35	69	4	4	2	Risky	0	3	1	Apoptosis/Cellular senescence	MSI	Overexpression	5	2	2	2	8	6	0	0	2	27	0.0789241879446037	5.07853506708247	NS	0.0200166750155064	7.82237920405987	Duplicated	0.597245570058986	1.03085382006878	NS	0.0100899377323382	9.19243323172162	Duplicated	0.00447	Risky	0.00324	Risky	0.0848
16	(COMMD10 + PCBP2)	2	CNV	PAAD-212.3.2.P.3.7.0.4.4.2	PAAD	212	3	2	P	3	7	0	4	4	2	Protective	1	0	3	Apoptosis/Ferroptosis	MSI	Overexpression	5	2	2	2	3	0	0	0	2	16	0.259526459582308	2.69779323573165	NS	0.194296575497852	3.27673909514423	NS	0.410565142077388	1.78044134617566	NS	0.120357249049937	4.23458176699461	NS	0.638	NS	0.968	NS	0.574
23	(CLDN3 + CXXC4 + LINC00261 + SNHG8 + TGM3)	5	CNV	PAAD-203.3.2.P.2.95.0.4.4.1	PAAD	203	3	2	P	2	95	0	4	4	1	Meaningful Protective	4	0	0	Apoptosis	MSI	Underexpression	5	2	2	2	11	0	0	0	1	23	0.965683027071642	0.0698392558824955	NS	0.79337365765733	0.462921946593295	NS	0.710659550279837	0.683123592184354	NS	0.810405986523295	0.420439877906819	NS	5.4e-05	Protective	0.000268	Protective	0.000441
19	(CHD6 + FNDC3A + HSD17B4 + SUPT20H + TRIM23 + VPS13A)	6	CNV	PAAD-200.3.2.P.3.7.0.2.4.1	PAAD	200	3	2	P	3	7	0	2	4	1	Protective	1	0	3	Autophagy	MSI	Overexpression	5	2	2	2	3	0	4	0	1	19	0.312158853578662	2.32848614931618	NS	0.544926893604075	1.214207266985	NS	0.86948186314986	0.279715608694863	NS	0.789508560234863	0.472689205484963	NS	0.243	NS	0.345	NS	0.901
24	(CERS1 + SNPH)	2	CNV	PAAD-196.3.2.P.3.95.0.3.4.1	PAAD	196	3	2	P	3	95	0	3	4	1	Meaningful Protective	4	0	0	Autophagy	MSI	Overexpression	5	2	2	2	11	0	1	0	1	24	0.394746533968877	1.85902281240886	NS	0.317607079865039	2.29388051618224	NS	0.818783059706793	0.399872229160033	NS	0.18108010557584	3.41763154676063	NS	0.00034	Protective	0.00719	Protective	0.0498
19	(CDKN2AIP + CLPTM1L + COPS4 + DACH1 + DIDO1 + FLT4 + GC + GNAI1 + JMY + MATR3 + MPHOSPH8 + NAAA + NDRG3 + NR3C2 + PDRG1 + PDZD2 + PLAGL2 + SALL4 + TAF7 + TARBP2)	20	CNV	PAAD-190.3.2.P.3.7.0.2.4.1	PAAD	190	3	2	P	3	7	0	2	4	1	Protective	1	0	3	Apoptosis	MSI	Overexpression	5	2	2	2	3	0	4	0	1	19	0.809692798535341	0.4222007286416	NS	0.906216584517851	0.19695389149843	NS	0.534301031320114	1.25359173958719	NS	0.549682951900348	1.19682723611541	NS	0.0684	NS	0.168	NS	0.346
23	(CDK5RAP1 + DROSHA + F10 + F7 + FKBP8 + LPCAT1 + NDUFS6 + PART1 + TPPP)	9	CNV	PAAD-189.3.2.P.3.95.0.4.4.1	PAAD	189	3	2	P	3	95	0	4	4	1	Meaningful Protective	4	0	0	Apoptosis	MSI	Overexpression	5	2	2	2	11	0	0	0	1	23	0.918489615041705	0.170049361646846	NS	0.513601791772379	1.33261407591817	NS	0.261764221633102	2.68062219564148	NS	0.738144358490215	0.607231731600081	NS	3.76e-06	Protective	0.000146	Protective	0.00117
15	ZFAS1	1	CNV	PAAD-1845.3.2.P.3.0.0.4.4.4	PAAD	1845	3	2	P	3	0	0	4	4	4	Meaningless	0	0	4	Apoptosis/Autophagy/Ferroptosis/Pyroptosis	MSI	Overexpression	5	2	2	2	0	0	0	0	4	15	0.413421512943387	1.76657518807634	NS	0.369209445628466	1.99278238527655	NS	0.73232781187653	0.623054069669055	NS	0.447876602887884	1.60647504898023	NS	0.521	NS	0.663	NS	0.585
19	ZC3H13	1	CNV	PAAD-1839.3.2.P.3.11.0.2.4.1	PAAD	1839	3	2	P	3	11	0	2	4	1	Risky	0	1	3	Ferroptosis	MSI	Overexpression	5	2	2	2	3	0	4	0	1	19	0.708855674110091	0.688206671561741	NS	0.750402571860489	0.574290907953162	NS	0.980201282826026	0.0399946755369743	NS	0.812379005899095	0.415576583367607	NS	0.515	NS	0.347	NS	0.0331
22	ZBP1	1	CNV	PAAD-1837.3.2.P.3.35.0.4.4.3	PAAD	1837	3	2	P	3	35	0	4	4	3	Risky	0	3	1	Apoptosis/Necroptosis/Pyroptosis	MSI	Overexpression	5	2	2	2	8	0	0	0	3	22	0.401611392798026	1.82454068497203	NS	0.401460332646962	1.82529309673332	NS	0.637307300444879	0.901006642910896	NS	0.484536034638407	1.44912695103664	NS	0.0138	Risky	0.0481	Risky	0.139
21	YWHAG	1	CNV	PAAD-1836.3.2.P.3.43.0.4.4.1	PAAD	1836	3	2	P	3	43	0	4	4	1	Risky	0	3	1	Apoptosis	MSI	Overexpression	5	2	2	2	9	0	0	0	1	21	0.698039819285398	0.718958260320212	NS	0.459988121435189	1.55310922559879	NS	0.717446506378523	0.664113779395535	NS	0.847523964120694	0.330872327757381	NS	0.0576	NS	0.00595	Risky	0.00372
18	YTHDC2	1	CNV	PAAD-1835.3.2.P.3.0.0.2.4.3	PAAD	1835	3	2	P	3	0	0	2	4	3	Meaningless	0	0	4	Apoptosis/Ferroptosis/Necrosis	MSI	Overexpression	5	2	2	2	0	0	4	0	3	18	0.185422388816426	3.37023774722715	NS	0.0906607923180934	4.80126058812503	NS	0.313681869758329	2.3187519205937	NS	0.0593715205479272	5.64788123928505	NS	0.85	NS	0.971	NS	0.219
20	YPEL3	1	CNV	PAAD-1834.3.2.N.3.93.0.4.4.1	PAAD	1834	3	2	N	3	93	0	4	4	1	Protective	3	0	1	Cellular senescence	MSI	Overexpression	5	2	1	2	9	0	0	0	1	20	0.0971240829932699	4.66353182369926	NS	0.25051937518549	2.76843803079682	NS	0.13420058248905	4.01683942799811	NS	0.17936352479432	3.43668133557342	NS	0.102	NS	0.0451	Protective	0.0481
17	WASF3	1	CNV	PAAD-1820.3.2.P.1.9.0.3.4.1	PAAD	1820	3	2	P	1	9	0	3	4	1	Protective	2	0	2	Autophagy	MSI	Unchanged	5	2	2	1	5	0	1	0	1	17	0.409538955552956	1.78544650131619	NS	0.67434889605062	0.788015304155197	NS	0.975723299198166	0.0491524753681466	NS	0.771457071627492	0.518948502930439	NS	0.0421	Protective	0.235	NS	0.58
19	UCHL3	1	CNV	PAAD-1800.3.2.P.3.34.0.4.4.2	PAAD	1800	3	2	P	3	34	0	4	4	2	Risky	0	2	2	Apoptosis/Ferroptosis	MSI	Overexpression	5	2	2	2	6	0	0	0	2	19	0.357234199220111	2.05872738413061	NS	0.497313807956278	1.39706809559754	NS	0.959224312140686	0.0832606586432116	NS	0.554974895830658	1.17766479799257	NS	0.0512	NS	0.0475	Risky	0.179
27	UCHL1	1	CNV	PAAD-1798.3.2.P.3.71.7.3.4.4	PAAD	1798	3	2	P	3	71	7	3	4	4	Protective	3	0	1	Anoikis/Apoptosis/Autophagy/Necroptosis	MSI	Overexpression	5	2	2	2	8	3	1	0	4	27	0.212879095563492	3.09406180179216	NS	0.287547215833921	2.49273640648257	NS	0.087173691015714	4.87970540425154	NS	0.016756252212175	8.17796764791825	Duplicated	0.00295	Protective	0.0307	Protective	0.0794
25	UBE2K	1	CNV	PAAD-1797.3.2.P.3.31.7.2.4.2	PAAD	1797	3	2	P	3	31	7	2	4	2	Risky	0	2	2	Apoptosis/Necrosis	MSI	Overexpression	5	2	2	2	5	3	4	0	2	25	0.236448189587953	2.88405233311906	NS	0.344635824636554	2.13053400046427	NS	0.097784852815637	4.6499711862442	NS	0.0125125434996592	8.76204731570119	Duplicated	0.0125	Risky	0.0129	Risky	0.0963
30	TWIST1	1	CNV	PAAD-1791.3.2.P.3.44.0.2.4.4	PAAD	1791	3	2	P	3	44	0	2	4	4	Meaningful Risky	0	4	0	Anoikis/Apoptosis/Cellular senescence/Necrosis	MSI	Overexpression	5	2	2	2	11	0	4	0	4	30	0.478499504970665	1.47420020526746	NS	0.562160926450854	1.15193424815935	NS	0.552414034375181	0.353010237054084	NS	0.476886862745092	1.48095200249476	NS	0.00862	Risky	0.00986	Risky	0.0416
15	TSLP	1	CNV	PAAD-1787.3.2.P.3.0.0.4.4.4	PAAD	1787	3	2	P	3	0	0	4	4	4	Meaningless	0	0	4	Apoptosis/Cellular senescence/Pyroptosis/Necrosis	MSI	Overexpression	5	2	2	2	0	0	0	0	4	15	0.111698689582297	4.38390060911549	NS	0.114437103843906	4.33545983664312	NS	0.641830253733975	0.886862825072302	NS	0.0552714241731371	5.79099849181441	NS	0.132	NS	0.179	NS	0.0955
17	(CD38 + CDC25B + ELN + SPRY1 + TSC22D1)	5	CNV	PAAD-178.3.2.P.3.11.0.3.4.2	PAAD	178	3	2	P	3	11	0	3	4	2	Risky	0	1	3	Apoptosis/Cellular senescence	MSI	Overexpression	5	2	2	2	3	0	1	0	2	17	0.726519618183561	0.638979585285142	NS	0.961707388864424	0.0780900883299615	NS	0.509735689197556	1.3477258881609	NS	0.400618924019881	1.82948923535048	NS	0.389	NS	0.215	NS	0.0468
28	TOP1	1	CNV	PAAD-1771.3.2.P.3.42.0.1.4.2	PAAD	1771	3	2	P	3	42	0	1	4	2	Risky	0	3	1	Apoptosis/Necrosis	MSI	Overexpression	5	2	2	2	8	0	7	0	2	28	0.387150151613944	1.89788534506794	NS	0.324141625721746	2.25314948454444	NS	0.73232781187653	0.623054069669055	NS	0.434729375430893	1.66606313388002	NS	0.0487	Risky	0.0453	Risky	0.0153
23	TNFSF13B	1	CNV	PAAD-1770.3.2.P.3.12.0.2.4.3	PAAD	1770	3	2	P	3	12	0	2	4	3	Risky	0	2	2	Apoptosis/Autophagy/Necrosis	MSI	Overexpression	5	2	2	2	5	0	4	0	3	23	0.74295930864828	0.5942280041035	NS	0.74350115561719	0.592769917579344	NS	0.811930155013204	0.416681917027276	NS	0.555631612464311	1.17529954367328	NS	0.0424	Risky	0.0676	NS	0.0191
24	TNFSF13	1	CNV	PAAD-1768.3.2.P.3.31.9.4.4.3	PAAD	1768	3	2	P	3	31	9	4	4	3	Risky	0	2	2	Apoptosis/Cellular senescence/Necrosis	MSI	Overexpression	5	2	2	2	5	5	0	0	3	24	0.0165638577347027	8.2010644043214	Duplicated	0.0876837669846648	4.86803698766553	NS	0.294605534980132	2.44423597402034	NS	0.0104342114648025	9.12533061538076	Duplicated	0.0441	Risky	0.0481	Risky	0.164
26	TNFSF11	1	CNV	PAAD-1767.3.2.P.3.44.0.4.4.4	PAAD	1767	3	2	P	3	44	0	4	4	4	Meaningful Risky	0	4	0	Apoptosis/Autophagy/Ferroptosis/Necrosis	MSI	Overexpression	5	2	2	2	11	0	0	0	4	26	0.558597673980413	1.16465157899235	NS	0.812949765638367	0.41417192045207	NS	0.980201282826026	0.0399946755369743	NS	0.896195956942265	0.219192375948997	NS	0.00402	Risky	0.00723	Risky	0.0135
21	TNFRSF6B	1	CNV	PAAD-1766.3.2.P.3.35.0.4.4.2	PAAD	1766	3	2	P	3	35	0	4	4	2	Risky	0	3	1	Apoptosis/Necrosis	MSI	Overexpression	5	2	2	2	8	0	0	0	2	21	0.337241219659849	2.17391363868225	NS	0.348963833310759	2.10557398326337	NS	0.637307300444879	0.901006642910896	NS	0.711328496659614	0.681241870518509	NS	0.0186	Risky	0.0462	Risky	0.189
30	TLR3	1	CNV	PAAD-1755.3.2.P.3.44.0.2.4.4	PAAD	1755	3	2	P	3	44	0	2	4	4	Meaningful Risky	0	4	0	Apoptosis/Autophagy/Pyroptosis/Necrosis	MSI	Overexpression	5	2	2	2	11	0	4	0	4	30	0.421408518353674	1.72830512680655	NS	0.498769099717463	1.39122403267689	NS	0.2466859141317	2.79927870846517	NS	0.184562354050936	3.37953582052453	NS	0.000675	Risky	0.00116	Risky	0.00405
19	TLR2	1	CNV	PAAD-1752.3.2.P.3.0.4.4.4.5	PAAD	1752	3	2	P	3	0	4	4	4	5	Meaningless	0	0	4	Apoptosis/Autophagy/Cellular senescence/Pyroptosis/Necrosis	MSI	Overexpression	5	2	2	2	0	3	0	0	5	19	0.621633430290797	0.950809400681494	NS	0.716369480760928	0.667118421078494	NS	0.229695896199294	2.94199807072363	NS	0.0377349420854558	6.55433753603288	Deleted	0.165	NS	0.149	NS	0.0548
27	TLR1	1	CNV	PAAD-1750.3.2.P.3.42.7.2.4.1	PAAD	1750	3	2	P	3	42	7	2	4	1	Risky	0	3	1	Necrosis	MSI	Overexpression	5	2	2	2	8	3	4	0	1	27	0.366696919321472	2.00643921005389	NS	0.543424756042724	1.21972805069738	NS	0.097784852815637	4.6499711862442	NS	0.0120556466895586	8.83644424772772	Duplicated	0.023	Risky	0.0257	Risky	0.0378
13	TLE1	1	CNV	PAAD-1749.3.2.P.3.0.0.4.4.2	PAAD	1749	3	2	P	3	0	0	4	4	2	Meaningless	0	0	4	Anoikis/Apoptosis	MSI	Overexpression	5	2	2	2	0	0	0	0	2	13	0.137985366706781	3.96121527560811	NS	0.17679696677435	3.46550657035888	NS	0.930926523464299	0.143149853969361	NS	0.572195684917138	1.11654847921786	NS	0.88	NS	0.594	NS	0.79
24	TIFA	1	CNV	PAAD-1745.3.2.P.2.11.0.1.4.3	PAAD	1745	3	2	P	2	11	0	1	4	3	Risky	0	1	3	Apoptosis/Pyroptosis/Necrosis	MSI	Underexpression	5	2	2	2	3	0	7	0	3	24	0.222532238294068	3.00536659332453	NS	0.477338769537051	1.47905766299914	NS	0.463880471888522	1.53625672725988	NS	0.1555212460729	3.72194585200416	NS	0.0972	NS	0.0752	NS	0.0462
15	TGFB1I1	1	CNV	PAAD-1740.3.2.N.3.11.0.3.4.1	PAAD	1740	3	2	N	3	11	0	3	4	1	Risky	0	1	3	Apoptosis	MSI	Overexpression	5	2	1	2	3	0	1	0	1	15	0.0971240829932699	4.66353182369926	NS	0.25051937518549	2.76843803079682	NS	0.13420058248905	4.01683942799811	NS	0.17936352479432	3.43668133557342	NS	0.201	NS	0.105	NS	0.00164
18	TERT	1	CNV	PAAD-1736.3.2.P.3.0.11.4.4.4	PAAD	1736	3	2	P	3	0	11	4	4	4	Meaningless	0	0	4	Apoptosis/Autophagy/Cellular senescence/Necrosis	MSI	Overexpression	5	2	2	2	0	3	0	0	4	18	0.691755834092211	0.737044453069354	NS	0.228026740565364	2.95658474744682	NS	0.0136273283455765	8.59135613056749	Deleted	0.861395708913718	0.298402575800571	NS	0.624	NS	0.617	NS	0.595
17	TBX20	1	CNV	PAAD-1730.3.2.P.2.31.0.4.4.1	PAAD	1730	3	2	P	2	31	0	4	4	1	Risky	0	2	2	Apoptosis	MSI	Underexpression	5	2	2	2	5	0	0	0	1	17	0.636405881311416	0.903837482056998	NS	0.77476049331453	0.510402676552485	NS	0.392472163990826	0.731269003823892	NS	0.694269737968348	0.729789445128743	NS	0.0404	Risky	0.04	Risky	0.661
24	SRMS	1	CNV	PAAD-1720.3.2.P.3.35.0.2.4.1	PAAD	1720	3	2	P	3	35	0	2	4	1	Risky	0	3	1	Autophagy	MSI	Overexpression	5	2	2	2	8	0	4	0	1	24	0.337241219659849	2.17391363868225	NS	0.348963833310759	2.10557398326337	NS	0.637307300444879	0.901006642910896	NS	0.711328496659614	0.681241870518509	NS	0.0343	Risky	0.0347	Risky	0.211
24	SRC	1	CNV	PAAD-1718.3.2.P.3.1.0.1.4.4	PAAD	1718	3	2	P	3	1	0	1	4	4	Risky	0	1	3	Anoikis/Apoptosis/Autophagy/Necroptosis	MSI	Overexpression	5	2	2	2	2	0	7	0	4	24	0.530444459075585	1.26808004367357	NS	0.38291089398812	1.91990593928375	NS	0.699408353647417	0.715041020808871	NS	0.44471511064828	1.62064280524462	NS	0.0227	Risky	0.0667	NS	0.104
16	SQSTM1	1	CNV	PAAD-1716.3.2.P.3.0.0.4.4.5	PAAD	1716	3	2	P	3	0	0	4	4	5	Meaningless	0	0	4	Apoptosis/Autophagy/Ferroptosis/Parthanatos/Autosis	MSI	Overexpression	5	2	2	2	0	0	0	0	5	16	0.230337447557036	2.93641976399995	NS	0.2073935206788	3.14627444874962	NS	0.896714901523448	0.218034605961214	NS	0.0956203845882279	4.69473850748858	NS	0.595	NS	0.297	NS	0.849
20	SNCA	1	CNV	PAAD-1703.3.2.P.3.9.0.3.4.3	PAAD	1703	3	2	P	3	9	0	3	4	3	Protective	2	0	2	Apoptosis/Autophagy/Necrosis	MSI	Overexpression	5	2	2	2	5	0	1	0	3	20	0.105491614040107	4.49824763399366	NS	0.25529671833833	2.7306576179125	NS	0.495706297807637	1.4035433383182	NS	0.0698013780020584	5.3242030545177	NS	0.013	Protective	0.0702	NS	0.0985
25	SNAI1	1	CNV	PAAD-1700.3.2.P.3.43.0.3.4.4	PAAD	1700	3	2	P	3	43	0	3	4	4	Risky	0	3	1	Apoptosis/Autophagy/Cellular senescence/Necrosis	MSI	Overexpression	5	2	2	2	9	0	1	0	4	25	0.413421512943387	1.76657518807634	NS	0.369209445628466	1.99278238527655	NS	0.73232781187653	0.623054069669055	NS	0.447876602887884	1.60647504898023	NS	0.178	NS	0.0471	Risky	0.0339
18	(ABCG2 + CCNA1 + DDRGK1 + GHR + LANCL2 + MAGI2 + PCDH10 + URGCP + ZBTB4)	9	CNV	PAAD-17.3.2.P.3.9.0.3.4.1	PAAD	17	3	2	P	3	9	0	3	4	1	Protective	2	0	2	Apoptosis	MSI	Overexpression	5	2	2	2	5	0	1	0	1	18	0.482947682278638	1.4556938989202	NS	0.734423253884242	0.617339552782821	NS	0.291759972942086	2.46364765044406	NS	0.333038151799267	2.19899645119312	NS	0.00266	Protective	0.0514	NS	0.236
21	SMUG1	1	CNV	PAAD-1699.3.2.P.3.1.0.1.4.1	PAAD	1699	3	2	P	3	1	0	1	4	1	Risky	0	1	3	Apoptosis	MSI	Overexpression	5	2	2	2	2	0	7	0	1	21	0.910213373673029	0.188152460785613	NS	0.704415670626791	0.700773311669397	NS	0.49046695128998	1.42479475968205	NS	0.417763611110495	1.7456790601706	NS	0.0387	Risky	0.103	NS	0.462
23	SLC7A11	1	CNV	PAAD-1694.3.2.P.3.35.0.4.4.4	PAAD	1694	3	2	P	3	35	0	4	4	4	Risky	0	3	1	Apoptosis/Autophagy/Ferroptosis/Disulfidptosis	MSI	Overexpression	5	2	2	2	8	0	0	0	4	23	0.267717676233407	2.63564460125345	NS	0.459005725364243	1.55738519087789	NS	0.521464296593541	1.30222893958576	NS	0.127961870869417	4.11204588654281	NS	0.0233	Risky	0.04	Risky	0.107
19	SLC2A4	1	CNV	PAAD-1688.3.2.P.3.0.9.3.4.2	PAAD	1688	3	2	P	3	0	9	3	4	2	Meaningless	0	0	4	Autophagy/Necrosis	MSI	Overexpression	5	2	2	2	0	5	1	0	2	19	0.0165638577347027	8.2010644043214	Duplicated	0.0876837669846648	4.86803698766553	NS	0.294605534980132	2.44423597402034	NS	0.0104342114648025	9.12533061538076	Duplicated	0.317	NS	0.223	NS	0.984
18	SLC15A1	1	CNV	PAAD-1687.3.2.P.3.14.0.4.4.1	PAAD	1687	3	2	P	3	14	0	4	4	1	Risky	0	2	2	Necrosis	MSI	Overexpression	5	2	2	2	6	0	0	0	1	18	0.556971300914488	1.17048312954557	NS	0.687399349945792	0.749679720475594	NS	0.811930155013204	0.416681917027276	NS	0.528116765224587	1.27687574693283	NS	0.0897	NS	0.176	NS	0.0425
28	SLC12A5	1	CNV	PAAD-1685.3.2.P.3.95.0.2.4.2	PAAD	1685	3	2	P	3	95	0	2	4	2	Meaningful Protective	4	0	0	Apoptosis/Ferroptosis	MSI	Overexpression	5	2	2	2	11	0	4	0	2	28	0.413421512943387	1.76657518807634	NS	0.369209445628466	1.99278238527655	NS	0.73232781187653	0.623054069669055	NS	0.447876602887884	1.60647504898023	NS	0.000449	Protective	0.00348	Protective	0.024
24	SKP2	1	CNV	PAAD-1683.3.2.P.3.0.11.2.4.6	PAAD	1683	3	2	P	3	0	11	2	4	6	Meaningless	0	0	4	Anoikis/Apoptosis/Autophagy/Cellular senescence/Ferroptosis/Necrosis	MSI	Overexpression	5	2	2	2	0	3	4	0	6	24	0.489469211539781	1.42886743352681	NS	0.113480121128355	4.35225520328758	NS	0.0136273283455765	8.59135613056749	Deleted	0.26486467694004	2.65707247296008	NS	0.158	NS	0.311	NS	0.174
13	SGK2	1	CNV	PAAD-1677.3.2.P.2.0.0.4.4.2	PAAD	1677	3	2	P	2	0	0	4	4	2	Meaningless	0	0	4	Autophagy/Ferroptosis	MSI	Underexpression	5	2	2	2	0	0	0	0	2	13	0.413421512943387	1.76657518807634	NS	0.369209445628466	1.99278238527655	NS	0.73232781187653	0.623054069669055	NS	0.447876602887884	1.60647504898023	NS	0.571	NS	0.549	NS	0.627
21	SETD7	1	CNV	PAAD-1671.3.2.P.3.11.0.2.4.3	PAAD	1671	3	2	P	3	11	0	2	4	3	Risky	0	1	3	Apoptosis/Ferroptosis/Pyroptosis	MSI	Overexpression	5	2	2	2	3	0	4	0	3	21	0.252945806253587	2.74916003546192	NS	0.477529738342103	1.47825768350029	NS	0.521464296593541	1.30222893958576	NS	0.137763840984753	3.96442871395725	NS	0.273	NS	0.155	NS	0.00567
25	SERPINF1	1	CNV	PAAD-1668.3.2.P.3.0.71.3.4.5	PAAD	1668	3	2	P	3	0	71	3	4	5	Meaningless	0	0	4	Apoptosis/Autophagy/Cellular senescence/Ferroptosis/Necrosis	MSI	Overexpression	5	2	2	2	0	8	1	0	5	25	0.00443346633581276	10.8371470646265	Duplicated	0.0328384332925648	6.8323114056538	Duplicated	0.308337373150223	2.35312145622965	NS	0.00313126083194903	11.532639067664	Duplicated	0.155	NS	0.112	NS	0.0831
22	RFC2	1	CNV	PAAD-1643.3.2.P.3.34.0.2.4.1	PAAD	1643	3	2	P	3	34	0	2	4	1	Risky	0	2	2	Apoptosis	MSI	Overexpression	5	2	2	2	6	0	4	0	1	22	0.907380052516699	0.194387790228282	NS	0.679533175958377	0.772698445017313	NS	0.921032200273141	0.164520562087197	NS	0.781424645509647	0.493273113323837	NS	0.103	NS	0.0479	Risky	0.055
19	RBL1	1	CNV	PAAD-1637.3.2.P.3.11.0.2.4.1	PAAD	1637	3	2	P	3	11	0	2	4	1	Risky	0	1	3	Cellular senescence	MSI	Overexpression	5	2	2	2	3	0	4	0	1	19	0.530444459075585	1.26808004367357	NS	0.38291089398812	1.91990593928375	NS	0.699408353647417	0.715041020808871	NS	0.44471511064828	1.62064280524462	NS	0.299	NS	0.272	NS	0.0023
34	RAC1	1	CNV	PAAD-1631.3.2.P.3.44.0.1.4.5	PAAD	1631	3	2	P	3	44	0	1	4	5	Meaningful Risky	0	4	0	Anoikis/Apoptosis/Autophagy/Necrosis/Methuosis	MSI	Overexpression	5	2	2	2	11	0	7	0	5	34	0.54866194883299	1.20054557035001	NS	0.613506700384512	0.977128186637327	NS	0.552414034375181	0.353010237054084	NS	0.49909571608242	1.38991477165697	NS	0.0119	Risky	0.0353	Risky	0.0462
19	PYCARD	1	CNV	PAAD-1628.3.2.N.3.5.0.4.4.4	PAAD	1628	3	2	N	3	5	0	4	4	4	Risky	0	2	2	Apoptosis/Autophagy/Pyroptosis/Necrosis	MSI	Overexpression	5	2	1	2	5	0	0	0	4	19	0.0971240829932699	4.66353182369926	NS	0.25051937518549	2.76843803079682	NS	0.13420058248905	4.01683942799811	NS	0.17936352479432	3.43668133557342	NS	0.0303	Risky	0.0711	NS	0.184
17	PTPN1	1	CNV	PAAD-1623.3.2.P.3.11.0.4.4.3	PAAD	1623	3	2	P	3	11	0	4	4	3	Risky	0	1	3	Anoikis/Apoptosis/Necrosis	MSI	Overexpression	5	2	2	2	3	0	0	0	3	17	0.413421512943387	1.76657518807634	NS	0.369209445628466	1.99278238527655	NS	0.73232781187653	0.623054069669055	NS	0.447876602887884	1.60647504898023	NS	0.59	NS	0.331	NS	0.0147
32	PTK6	1	CNV	PAAD-1621.3.2.P.3.44.0.1.4.3	PAAD	1621	3	2	P	3	44	0	1	4	3	Meaningful Risky	0	4	0	Anoikis/Apoptosis/Autophagy	MSI	Overexpression	5	2	2	2	11	0	7	0	3	32	0.337241219659849	2.17391363868225	NS	0.348963833310759	2.10557398326337	NS	0.637307300444879	0.901006642910896	NS	0.711328496659614	0.681241870518509	NS	0.000447	Risky	0.00207	Risky	0.0361
20	(CANX + FLT1 + HNRNPK + SLIT2 + SMAD1)	5	CNV	PAAD-162.3.2.P.3.11.0.2.4.2	PAAD	162	3	2	P	3	11	0	2	4	2	Risky	0	1	3	Apoptosis/Autophagy	MSI	Overexpression	5	2	2	2	3	0	4	0	2	20	0.191256113823631	3.30828367816237	NS	0.583395361529741	1.07778034466953	NS	0.84242047483095	0.342952026205726	NS	0.228192741113559	2.95512930275682	NS	0.463	NS	0.239	NS	0.00537
40	PRPF8	1	CNV	PAAD-1618.3.2.P.3.95.71.1.4.3	PAAD	1618	3	2	P	3	95	71	1	4	3	Meaningful Protective	4	0	0	Apoptosis/Autophagy/Necrosis	MSI	Overexpression	5	2	2	2	11	8	7	0	3	40	0.00443346633581276	10.8371470646265	Duplicated	0.0328384332925648	6.8323114056538	Duplicated	0.308337373150223	2.35312145622965	NS	0.00313126083194903	11.532639067664	Duplicated	6.24e-06	Protective	7.27e-05	Protective	0.00209
18	PROCR	1	CNV	PAAD-1616.3.2.P.3.41.0.4.4.1	PAAD	1616	3	2	P	3	41	0	4	4	1	Risky	0	2	2	Necrosis	MSI	Overexpression	5	2	2	2	6	0	0	0	1	18	0.547840488131355	1.20354222891683	NS	0.506757290537053	1.35944621380381	NS	0.699408353647417	0.715041020808871	NS	0.478727660125297	1.47324680499938	NS	0.0797	NS	0.0193	Risky	0.0126
26	PRKAA1	1	CNV	PAAD-1609.3.2.P.3.1.11.2.4.6	PAAD	1609	3	2	P	3	1	11	2	4	6	Risky	0	1	3	Apoptosis/Autophagy/Cellular senescence/Ferroptosis/Necroptosis/Necrosis	MSI	Overexpression	5	2	2	2	2	3	4	0	6	26	0.528615036306305	1.27498966337626	NS	0.150180498290487	3.79183477272174	NS	0.0135633028610115	8.60077490461653	Deleted	0.316482466937063	2.3009748713114	NS	0.0307	Risky	0.106	NS	0.0551
16	PPID	1	CNV	PAAD-1599.3.2.P.3.7.0.4.4.2	PAAD	1599	3	2	P	3	7	0	4	4	2	Protective	1	0	3	Apoptosis/Mitochondrial permeability transition	MSI	Overexpression	5	2	2	2	3	0	0	0	2	16	0.832187800302778	0.367394284228872	NS	0.90099659508987	0.20850760083098	NS	0.273786101132089	2.59081626052947	NS	0.131500709003938	4.05748607142785	NS	0.0814	NS	0.232	NS	0.117
20	POSTN	1	CNV	PAAD-1596.3.2.P.3.41.0.4.4.3	PAAD	1596	3	2	P	3	41	0	4	4	3	Risky	0	2	2	Apoptosis/Autophagy/Necrosis	MSI	Overexpression	5	2	2	2	6	0	0	0	3	20	0.31150372766704	2.3326879479957	NS	0.496214166121003	1.40149531783182	NS	0.980201282826026	0.0399946755369743	NS	0.697633734427108	0.720122099439093	NS	0.0582	NS	0.0347	Risky	0.0146
16	PLTP	1	CNV	PAAD-1592.3.2.P.1.11.0.3.4.2	PAAD	1592	3	2	P	1	11	0	3	4	2	Risky	0	1	3	Apoptosis/Ferroptosis	MSI	Unchanged	5	2	2	1	3	0	1	0	2	16	0.413421512943387	1.76657518807634	NS	0.369209445628466	1.99278238527655	NS	0.73232781187653	0.623054069669055	NS	0.447876602887884	1.60647504898023	NS	0.151	NS	0.173	NS	0.0437
15	PLK2	1	CNV	PAAD-1590.3.2.P.3.0.0.4.4.4	PAAD	1590	3	2	P	3	0	0	4	4	4	Meaningless	0	0	4	Apoptosis/Autophagy/Cellular senescence/Mitotic catastrophe	MSI	Overexpression	5	2	2	2	0	0	0	0	4	15	0.19291088149058	3.29105390130649	NS	0.202862985455188	3.19044895263448	NS	0.101915263815626	4.56722711572987	NS	0.0648279837578039	5.47203584145842	NS	0.695	NS	0.789	NS	0.535
15	PHKG2	1	CNV	PAAD-1575.3.2.N.3.7.0.3.4.1	PAAD	1575	3	2	N	3	7	0	3	4	1	Protective	1	0	3	Ferroptosis	MSI	Overexpression	5	2	1	2	3	0	1	0	1	15	0.0971240829932699	4.66353182369926	NS	0.25051937518549	2.76843803079682	NS	0.13420058248905	4.01683942799811	NS	0.17936352479432	3.43668133557342	NS	0.171	NS	0.0822	NS	0.317
24	PCDH7	1	CNV	PAAD-1557.3.2.P.3.44.0.4.4.2	PAAD	1557	3	2	P	3	44	0	4	4	2	Meaningful Risky	0	4	0	Autophagy/Ferroptosis	MSI	Overexpression	5	2	2	2	11	0	0	0	2	24	0.389728743185928	1.88460862428869	NS	0.47908902190048	1.47173769872003	NS	0.189338681272916	3.32843580633649	NS	0.0829706401432487	4.97853693395552	NS	0.0218	Risky	0.0397	Risky	0.000995
18	PARM1	1	CNV	PAAD-1551.3.2.P.3.26.0.4.4.1	PAAD	1551	3	2	P	3	26	0	4	4	1	Protective	2	0	2	Apoptosis	MSI	Overexpression	5	2	2	2	6	0	0	0	1	18	0.206519043415239	3.15472530180906	NS	0.207193491517157	3.14820436137379	NS	0.434365502840004	1.66773785373512	NS	0.126954432757436	4.12785410818439	NS	0.0979	NS	0.253	NS	0.0457
12	ORAI3	1	CNV	PAAD-1545.3.2.N.3.0.0.4.4.2	PAAD	1545	3	2	N	3	0	0	4	4	2	Meaningless	0	0	4	Apoptosis/Mitotic catastrophe	MSI	Overexpression	5	2	1	2	0	0	0	0	2	12	0.0971240829932699	4.66353182369926	NS	0.25051937518549	2.76843803079682	NS	0.13420058248905	4.01683942799811	NS	0.17936352479432	3.43668133557342	NS	0.252	NS	0.243	NS	0.173
16	NTRK2	1	CNV	PAAD-1540.3.2.P.1.0.0.2.4.2	PAAD	1540	3	2	P	1	0	0	2	4	2	Meaningless	0	0	4	Anoikis/Apoptosis	MSI	Unchanged	5	2	2	1	0	0	4	0	2	16	0.241615692710599	2.840813723517	NS	0.231411060961063	2.927119330375	NS	0.930926523464299	0.143149853969361	NS	0.679242270905599	0.773554819211869	NS	0.198	NS	0.427	NS	0.912
22	NSUN5	1	CNV	PAAD-1536.3.2.P.3.4.0.1.4.1	PAAD	1536	3	2	P	3	4	0	1	4	1	Risky	0	1	3	Ferroptosis	MSI	Overexpression	5	2	2	2	3	0	7	0	1	22	0.66851039342718	0.805406670351077	NS	0.443997954863941	1.62387064544563	NS	0.717446506378523	0.664113779395535	NS	0.804045263396939	0.436199427260885	NS	0.139	NS	0.0931	NS	0.331
15	NFS1	1	CNV	PAAD-1521.3.2.P.3.7.0.4.4.1	PAAD	1521	3	2	P	3	7	0	4	4	1	Protective	1	0	3	Ferroptosis	MSI	Overexpression	5	2	2	2	3	0	0	0	1	15	0.547840488131355	1.20354222891683	NS	0.506757290537053	1.35944621380381	NS	0.699408353647417	0.715041020808871	NS	0.478727660125297	1.47324680499938	NS	0.0619	NS	0.0979	NS	0.0743
26	NFKB1	1	CNV	PAAD-1520.3.2.P.3.11.0.2.4.8	PAAD	1520	3	2	P	3	11	0	2	4	8	Risky	0	1	3	Apoptosis/Autophagy/Cellular senescence/Ferroptosis/Mitotic catastrophe/Necroptosis/Pyroptosis/Necrosis	MSI	Overexpression	5	2	2	2	3	0	4	0	8	26	0.241284054503353	2.84356078032371	NS	0.462943033687204	1.54030253971655	NS	0.463880471888522	1.53625672725988	NS	0.190036971459364	3.32107327824588	NS	0.238	NS	0.114	NS	0.0497
16	NDUFA4	1	CNV	PAAD-1512.3.2.P.3.4.0.4.4.2	PAAD	1512	3	2	P	3	4	0	4	4	2	Risky	0	1	3	Apoptosis/Ferroptosis	MSI	Overexpression	5	2	2	2	3	0	0	0	2	16	0.478499504970665	1.47420020526746	NS	0.562160926450854	1.15193424815935	NS	0.552414034375181	0.353010237054084	NS	0.476886862745092	1.48095200249476	NS	0.0855	NS	0.149	NS	0.262
28	NDUFA13	1	CNV	PAAD-1511.3.2.P.3.95.7.4.4.3	PAAD	1511	3	2	P	3	95	7	4	4	3	Meaningful Protective	4	0	0	Apoptosis/Autophagy/Pyroptosis	MSI	Overexpression	5	2	2	2	11	3	0	0	3	28	0.144120274168632	3.87421418148104	NS	0.0950326016497004	4.70707054198551	NS	0.764362896660071	0.537425213923929	NS	0.0374226830984696	6.57095651689868	Duplicated	0.00287	Protective	0.0154	Protective	0.0201
17	NCF1	1	CNV	PAAD-1510.3.2.P.3.0.0.2.4.2	PAAD	1510	3	2	P	3	0	0	2	4	2	Meaningless	0	0	4	Apoptosis/Efferocytosis	MSI	Overexpression	5	2	2	2	0	0	4	0	2	17	0.962004653716523	0.077471981569937	NS	0.989266487170652	0.0215830650434913	NS	0.921032200273141	0.164520562087197	NS	0.987837763270036	0.0244736038686258	NS	0.79	NS	0.959	NS	0.586
26	NAIP	1	CNV	PAAD-1507.3.2.P.3.71.4.3.4.3	PAAD	1507	3	2	P	3	71	4	3	4	3	Protective	3	0	1	Apoptosis/Pyroptosis/Necrosis	MSI	Overexpression	5	2	2	2	8	3	1	0	3	26	0.103219210814409	4.54180058391252	NS	0.1555592846171	3.72145673692768	NS	0.101915263815626	4.56722711572987	NS	0.0353829064960466	6.68305288560741	Deleted	0.0109	Protective	0.0251	Protective	0.0784
30	MVP	1	CNV	PAAD-1501.3.2.N.3.44.0.1.4.2	PAAD	1501	3	2	N	3	44	0	1	4	2	Meaningful Risky	0	4	0	Apoptosis/Autophagy	MSI	Overexpression	5	2	1	2	11	0	7	0	2	30	0.0971240829932699	4.66353182369926	NS	0.25051937518549	2.76843803079682	NS	0.13420058248905	4.01683942799811	NS	0.17936352479432	3.43668133557342	NS	0.00765	Risky	0.0207	Risky	0.0331
21	MTUS2	1	CNV	PAAD-1497.3.2.P.2.9.0.2.4.1	PAAD	1497	3	2	P	2	9	0	2	4	1	Protective	2	0	2	Entosis	MSI	Underexpression	5	2	2	2	5	0	4	0	1	21	0.493247179358408	1.41348970515693	NS	0.778525674701077	0.500706617091918	NS	0.975723299198166	0.0491524753681466	NS	0.787414458500779	0.478001076616743	NS	0.0182	Protective	0.12	NS	0.228
20	(BZW2 + CDC25C + CLDN4 + PI3 + PPIA + PTGIS + PYGB + SLPI + STK17A + STYXL1)	10	CNV	PAAD-149.3.2.P.3.35.0.4.4.1	PAAD	149	3	2	P	3	35	0	4	4	1	Risky	0	3	1	Apoptosis	MSI	Overexpression	5	2	2	2	8	0	0	0	1	20	0.851078083160034	0.322502800046648	NS	0.919670869540591	0.16747884689277	NS	0.710505674319328	0.683556690204054	NS	0.840819949824976	0.346755465013143	NS	0.000169	Risky	0.000349	Risky	0.0513
19	MIR324	1	CNV	PAAD-1485.3.2.P.2.0.9.4.4.3	PAAD	1485	3	2	P	2	0	9	4	4	3	Meaningless	0	0	4	Apoptosis/Ferroptosis/Necroptosis	MSI	Underexpression	5	2	2	2	0	5	0	0	3	19	0.0165638577347027	8.2010644043214	Duplicated	0.0876837669846648	4.86803698766553	NS	0.294605534980132	2.44423597402034	NS	0.0104342114648025	9.12533061538076	Duplicated	0.777	NS	0.827	NS	0.998
13	MIR302A	1	CNV	PAAD-1484.3.2.P.1.0.0.4.4.3	PAAD	1484	3	2	P	1	0	0	4	4	3	Meaningless	0	0	4	Apoptosis/Ferroptosis/Pyroptosis	MSI	Unchanged	5	2	2	1	0	0	0	0	3	13	0.222532238294068	3.00536659332453	NS	0.477338769537051	1.47905766299914	NS	0.463880471888522	1.53625672725988	NS	0.1555212460729	3.72194585200416	NS	NS	NS	NS	NS	NS
17	MIR17HG	1	CNV	PAAD-1479.3.2.P.2.62.0.4.4.3	PAAD	1479	3	2	P	2	62	0	4	4	3	Protective	1	0	3	Apoptosis/Autophagy/Ferroptosis	MSI	Underexpression	5	2	2	2	3	0	0	0	3	17	0.636914354264995	0.902240168305437	NS	0.77264743514222	0.515864867735228	NS	0.811930155013204	0.416681917027276	NS	0.666885270493592	0.810274512234229	NS	0.114	NS	0.041	Protective	0.582
22	MIR132	1	CNV	PAAD-1477.3.2.P.1.0.71.4.4.4	PAAD	1477	3	2	P	1	0	71	4	4	4	Meaningless	0	0	4	Apoptosis/Autophagy/Ferroptosis/Necrosis	MSI	Unchanged	5	2	2	1	0	8	0	0	4	22	0.00443346633581276	10.8371470646265	Duplicated	0.0328384332925648	6.8323114056538	Duplicated	0.308337373150223	2.35312145622965	NS	0.00313126083194903	11.532639067664	Duplicated	NS	NS	NS	NS	NS
20	METTL14	1	CNV	PAAD-1467.3.2.P.3.0.0.2.4.5	PAAD	1467	3	2	P	3	0	0	2	4	5	Meaningless	0	0	4	Apoptosis/Autophagy/Cellular senescence/Ferroptosis/Pyroptosis	MSI	Overexpression	5	2	2	2	0	0	4	0	5	20	0.241007834966847	2.8458516715681	NS	0.477267619045773	1.47935579840766	NS	0.495706297807637	1.4035433383182	NS	0.119112787314335	4.25536888436986	NS	0.888	NS	0.522	NS	0.302
22	MEF2B	1	CNV	PAAD-1461.3.2.P.3.62.7.2.4.1	PAAD	1461	3	2	P	3	62	7	2	4	1	Protective	1	0	3	Apoptosis	MSI	Overexpression	5	2	2	2	3	3	4	0	1	22	0.144120274168632	3.87421418148104	NS	0.0950326016497004	4.70707054198551	NS	0.764362896660071	0.537425213923929	NS	0.0374226830984696	6.57095651689868	Duplicated	0.0618	NS	0.0444	Protective	0.148
19	(BRD8 + TUBB1)	2	CNV	PAAD-146.3.2.P.1.71.0.4.4.1	PAAD	146	3	2	P	1	71	0	4	4	1	Protective	3	0	1	Apoptosis	MSI	Unchanged	5	2	2	1	8	0	0	0	1	19	0.45346141256299	1.58169020222222	NS	0.284116807052641	2.51673966587921	NS	0.90284319724495	0.204412774210586	NS	0.558063822154665	1.16656389304014	NS	0.00259	Protective	0.00611	Protective	0.0892
22	MCM8	1	CNV	PAAD-1459.3.2.P.3.14.0.2.4.1	PAAD	1459	3	2	P	3	14	0	2	4	1	Risky	0	2	2	Apoptosis	MSI	Overexpression	5	2	2	2	6	0	4	0	1	22	0.606733241062034	0.999332111171679	NS	0.73797876245131	0.607680463923963	NS	0.886451725765907	0.241057219622773	NS	0.561148993792693	1.1555376452759	NS	0.057	NS	0.0523	NS	0.0368
23	MAVS	1	CNV	PAAD-1457.3.2.P.3.71.0.4.4.4	PAAD	1457	3	2	P	3	71	0	4	4	4	Protective	3	0	1	Anoikis/Apoptosis/Autophagy/Necrosis	MSI	Overexpression	5	2	2	2	8	0	0	0	4	23	0.637041718479498	0.901840266871935	NS	0.734784266560776	0.616356675473045	NS	0.889353307749692	0.23452140175709	NS	0.547711035910945	1.20401487568212	NS	0.00889	Protective	0.0234	Protective	0.985
22	MAPK3	1	CNV	PAAD-1454.3.2.N.3.0.0.1.4.5	PAAD	1454	3	2	N	3	0	0	1	4	5	Meaningless	0	0	4	Anoikis/Apoptosis/Autophagy/Cellular senescence/Necrosis	MSI	Overexpression	5	2	1	2	0	0	7	0	5	22	0.0971240829932699	4.66353182369926	NS	0.25051937518549	2.76843803079682	NS	0.13420058248905	4.01683942799811	NS	0.17936352479432	3.43668133557342	NS	0.366	NS	0.433	NS	0.564
22	MAPK10	1	CNV	PAAD-1450.3.2.P.3.71.0.3.4.2	PAAD	1450	3	2	P	3	71	0	3	4	2	Protective	3	0	1	Apoptosis/Cellular senescence	MSI	Overexpression	5	2	2	2	8	0	1	0	2	22	0.105491614040107	4.49824763399366	NS	0.25529671833833	2.7306576179125	NS	0.495706297807637	1.4035433383182	NS	0.0698013780020584	5.3242030545177	NS	0.00617	Protective	0.0341	Protective	0.0793
19	MAP3K1	1	CNV	PAAD-1447.3.2.P.3.0.0.2.4.4	PAAD	1447	3	2	P	3	0	0	2	4	4	Meaningless	0	0	4	Apoptosis/Autophagy/Mitochondrial permeability transition/Necrosis	MSI	Overexpression	5	2	2	2	0	0	4	0	4	19	0.19291088149058	3.29105390130649	NS	0.202862985455188	3.19044895263448	NS	0.101915263815626	4.56722711572987	NS	0.0648279837578039	5.47203584145842	NS	0.116	NS	0.194	NS	0.0964
15	LPAR2	1	CNV	PAAD-1436.3.2.P.3.0.7.4.4.1	PAAD	1436	3	2	P	3	0	7	4	4	1	Meaningless	0	0	4	Entosis	MSI	Overexpression	5	2	2	2	0	3	0	0	1	15	0.144120274168632	3.87421418148104	NS	0.0950326016497004	4.70707054198551	NS	0.764362896660071	0.537425213923929	NS	0.0374226830984696	6.57095651689868	Duplicated	0.0647	NS	0.0963	NS	0.263
27	LIFR	1	CNV	PAAD-1429.3.2.P.2.9.11.1.4.1	PAAD	1429	3	2	P	2	9	11	1	4	1	Protective	2	0	2	Ferroptosis	MSI	Underexpression	5	2	2	2	5	3	7	0	1	27	0.534775273648664	1.25181733917273	NS	0.128586376355535	4.10230882185565	NS	0.0136273283455765	8.59135613056749	Deleted	0.308228447867279	2.35382811417508	NS	0.0468	Protective	0.0972	NS	0.748
13	LAMP1	1	CNV	PAAD-1422.3.2.P.3.0.0.4.4.2	PAAD	1422	3	2	P	3	0	0	4	4	2	Meaningless	0	0	4	Autophagy/Entosis	MSI	Overexpression	5	2	2	2	0	0	0	0	2	13	0.836179135077856	0.357824824884855	NS	0.744943385741319	0.588894111567339	NS	0.98586595409594	0.028469765628378	NS	0.75690370441487	0.557038480971487	NS	0.159	NS	0.581	NS	0.615
15	KLF2	1	CNV	PAAD-1417.3.2.P.3.0.0.4.4.4	PAAD	1417	3	2	P	3	0	0	4	4	4	Meaningless	0	0	4	Apoptosis/Autophagy/Ferroptosis/Necrosis	MSI	Overexpression	5	2	2	2	0	0	0	0	4	15	0.353390113021714	2.08036539244657	NS	0.241542724452861	2.84141781737691	NS	0.73973314902839	0.602931534480459	NS	0.0992016726439292	4.62120080700706	NS	0.554	NS	0.519	NS	0.923
25	KLB	1	CNV	PAAD-1414.3.2.P.2.9.7.2.4.2	PAAD	1414	3	2	P	2	9	7	2	4	2	Protective	2	0	2	Apoptosis/Ferroptosis	MSI	Underexpression	5	2	2	2	5	3	4	0	2	25	0.366696919321472	2.00643921005389	NS	0.543424756042724	1.21972805069738	NS	0.097784852815637	4.6499711862442	NS	0.0120556466895586	8.83644424772772	Duplicated	0.0175	Protective	0.0715	NS	0.0948
28	KL	1	CNV	PAAD-1411.3.2.P.3.71.0.2.4.5	PAAD	1411	3	2	P	3	71	0	2	4	5	Protective	3	0	1	Anoikis/Apoptosis/Autophagy/Cellular senescence/Necrosis	MSI	Overexpression	5	2	2	2	8	0	4	0	5	28	0.345394391576292	2.12613670175187	NS	0.642874253229653	0.883612272996452	NS	0.975723299198166	0.0491524753681466	NS	0.773992039786128	0.512387379918686	NS	0.00272	Protective	0.0316	Protective	0.17
17	KDR	1	CNV	PAAD-1409.3.2.P.3.0.0.3.4.5	PAAD	1409	3	2	P	3	0	0	3	4	5	Meaningless	0	0	4	Anoikis/Apoptosis/Autophagy/Cellular senescence/Necrosis	MSI	Overexpression	5	2	2	2	0	0	1	0	5	17	0.263681036803845	2.66603020043069	NS	0.258377664891537	2.70666589397555	NS	0.390472498678208	1.880795476205	NS	0.0765210071080307	5.14037994625344	NS	0.331	NS	0.606	NS	0.417
14	KAT8	1	CNV	PAAD-1406.3.2.N.3.7.0.4.4.1	PAAD	1406	3	2	N	3	7	0	4	4	1	Protective	1	0	3	Autophagy	MSI	Overexpression	5	2	1	2	3	0	0	0	1	14	0.0971240829932699	4.66353182369926	NS	0.25051937518549	2.76843803079682	NS	0.13420058248905	4.01683942799811	NS	0.17936352479432	3.43668133557342	NS	0.189	NS	0.159	NS	0.163
24	ITGBL1	1	CNV	PAAD-1404.3.2.P.3.44.0.3.4.1	PAAD	1404	3	2	P	3	44	0	3	4	1	Meaningful Risky	0	4	0	Anoikis	MSI	Overexpression	5	2	2	2	11	0	1	0	1	24	0.528824086757485	1.27419888327613	NS	0.698287308755397	0.718249287565558	NS	0.811930155013204	0.416681917027276	NS	0.691955184840414	0.736468174505826	NS	0.0156	Risky	0.00943	Risky	0.0191
28	(ABCE1 + BMPR1B + FLRT3 + GATAD2A + GPX8 + INHBA + PHLDA1 + PPP3CA + PTPN12 + TPX2 + UCA1)	11	CNV	PAAD-14.3.2.P.3.44.0.2.4.2	PAAD	14	3	2	P	3	44	0	2	4	2	Meaningful Risky	0	4	0	Apoptosis/Autophagy	MSI	Overexpression	5	2	2	2	11	0	4	0	2	28	0.400319651687558	1.83098384357801	NS	0.552085368130373	1.18810518450479	NS	0.667608572153655	0.808106494045532	NS	0.23378571564311	2.90670065658013	NS	3.21e-05	Risky	3.62e-05	Risky	5.06e-05
19	ITGA1	1	CNV	PAAD-1396.3.2.P.3.11.4.3.4.1	PAAD	1396	3	2	P	3	11	4	3	4	1	Risky	0	1	3	Necrosis	MSI	Overexpression	5	2	2	2	3	3	1	0	1	19	0.122463677053071	4.19988161363751	NS	0.190472917419549	3.31649052059708	NS	0.102014649323889	4.56527771037581	NS	0.0478315512544694	6.08013957829744	Deleted	0.427	NS	0.271	NS	0.00221
20	ISYNA1	1	CNV	PAAD-1394.3.2.P.3.9.7.4.4.1	PAAD	1394	3	2	P	3	9	7	4	4	1	Protective	2	0	2	Ferroptosis	MSI	Overexpression	5	2	2	2	5	3	0	0	1	20	0.162412106618531	3.63523661177895	NS	0.107722087318632	4.45640126792951	NS	0.821918453071448	0.392228188712672	NS	0.0460874372355456	6.15442975455396	Duplicated	0.0489	Protective	0.0805	NS	0.082
27	ISL1	1	CNV	PAAD-1393.3.2.P.3.95.4.4.4.2	PAAD	1393	3	2	P	3	95	4	4	4	2	Meaningful Protective	4	0	0	Apoptosis/Necrosis	MSI	Overexpression	5	2	2	2	11	3	0	0	2	27	0.122463677053071	4.19988161363751	NS	0.190472917419549	3.31649052059708	NS	0.102014649323889	4.56527771037581	NS	0.0478315512544694	6.08013957829744	Deleted	0.0104	Protective	0.0339	Protective	0.0123
18	IRX1	1	CNV	PAAD-1391.3.2.P.1.7.11.4.4.2	PAAD	1391	3	2	P	1	7	11	4	4	2	Protective	1	0	3	Anoikis/Apoptosis	MSI	Unchanged	5	2	2	1	3	3	0	0	2	18	0.819949262773678	0.397025630608803	NS	0.32425531668084	2.25244811812628	NS	0.0136273283455765	8.59135613056749	Deleted	0.786531872606481	0.480244065387988	NS	0.0577	NS	0.205	NS	0.212
16	ING2	1	CNV	PAAD-1385.3.2.P.3.7.0.4.4.2	PAAD	1385	3	2	P	3	7	0	4	4	2	Protective	1	0	3	Apoptosis/Cellular senescence	MSI	Overexpression	5	2	2	2	3	0	0	0	2	16	0.409561139704237	1.78533816705318	NS	0.586124885538007	1.06844479371677	NS	0.2466859141317	2.79927870846517	NS	0.157968426737975	3.69072019339262	NS	0.475	NS	0.908	NS	0.959
15	IL17D	1	CNV	PAAD-1372.3.2.P.3.2.0.3.4.1	PAAD	1372	3	2	P	3	2	0	3	4	1	Protective	1	0	3	Necrosis	MSI	Overexpression	5	2	2	2	2	0	1	0	1	15	0.269630026189882	2.62140906607528	NS	0.613723980894676	0.976419988852677	NS	0.828594306046905	0.376049242275688	NS	0.572572568468625	1.11523158887263	NS	0.00296	Protective	0.0803	NS	0.197
24	IKZF1	1	CNV	PAAD-1371.3.2.P.3.0.0.2.1.2	PAAD	1371	3	2	P	3	0	0	2	1	2	Meaningless	0	0	4	Apoptosis/Pyroptosis	MSI	Overexpression	5	2	2	2	0	0	4	7	2	24	0.615485059850425	0.970689213688127	NS	0.765873368588304	0.53347687613295	NS	0.392472163990826	0.731269003823892	NS	0.646906178057321	0.871108011453759	NS	0.929	NS	0.887	NS	0.458
18	IGFBP7	1	CNV	PAAD-1368.3.2.P.3.11.0.3.4.3	PAAD	1368	3	2	P	3	11	0	3	4	3	Risky	0	1	3	Apoptosis/Cellular senescence/Ferroptosis	MSI	Overexpression	5	2	2	2	3	0	1	0	3	18	0.184769523505339	3.37729209894271	NS	0.291847734095481	2.46304614259556	NS	0.390472498678208	1.880795476205	NS	0.0994949409688244	4.61529696128929	NS	0.403	NS	0.235	NS	0.0292
25	IGFBP3	1	CNV	PAAD-1366.3.2.P.3.44.0.4.4.3	PAAD	1366	3	2	P	3	44	0	4	4	3	Meaningful Risky	0	4	0	Apoptosis/Autophagy/Cellular senescence	MSI	Overexpression	5	2	2	2	11	0	0	0	3	25	0.615485059850425	0.970689213688127	NS	0.765873368588304	0.53347687613295	NS	0.392472163990826	0.731269003823892	NS	0.646906178057321	0.871108011453759	NS	0.0104	Risky	0.00814	Risky	0.00511
22	ID1	1	CNV	PAAD-1360.3.2.P.3.0.0.1.4.4	PAAD	1360	3	2	P	3	0	0	1	4	4	Meaningless	0	0	4	Apoptosis/Autophagy/Cellular senescence/Necroptosis	MSI	Overexpression	5	2	2	2	0	0	7	0	4	22	0.46076555045628	1.54973186537935	NS	0.461496240662487	1.54656274196503	NS	0.710355487679405	0.137922139091088	NS	0.756714123669123	0.557539481272145	NS	0.12	NS	0.0928	NS	0.193
24	HSPB1	1	CNV	PAAD-1354.3.2.P.3.35.0.4.4.5	PAAD	1354	3	2	P	3	35	0	4	4	5	Risky	0	3	1	Apoptosis/Autophagy/Cellular senescence/Ferroptosis/Necrosis	MSI	Overexpression	5	2	2	2	8	0	0	0	5	24	0.698039819285398	0.718958260320212	NS	0.459988121435189	1.55310922559879	NS	0.717446506378523	0.664113779395535	NS	0.847523964120694	0.330872327757381	NS	0.0335	Risky	0.00666	Risky	0.278
23	HOXA10	1	CNV	PAAD-1350.3.2.P.3.5.0.2.4.3	PAAD	1350	3	2	P	3	5	0	2	4	3	Risky	0	2	2	Anoikis/Apoptosis/Autophagy	MSI	Overexpression	5	2	2	2	5	0	4	0	3	23	0.636405881311416	0.903837482056998	NS	0.77476049331453	0.510402676552485	NS	0.392472163990826	0.731269003823892	NS	0.694269737968348	0.729789445128743	NS	0.0287	Risky	0.14	NS	0.138
15	HOTAIR	1	CNV	PAAD-1348.3.2.P.3.0.0.4.4.4	PAAD	1348	3	2	P	3	0	0	4	4	4	Meaningless	0	0	4	Apoptosis/Autophagy/Cellular senescence/Pyroptosis	MSI	Overexpression	5	2	2	2	0	0	0	0	4	15	0.809106191118134	0.423650216679667	NS	0.549364811633697	1.19798511218265	NS	0.49046695128998	1.42479475968205	NS	0.321256225220044	2.27103252968719	NS	0.307	NS	0.368	NS	0.968
15	HNRNPA1	1	CNV	PAAD-1347.3.2.P.3.0.0.4.4.4	PAAD	1347	3	2	P	3	0	0	4	4	4	Meaningless	0	0	4	Apoptosis/Autophagy/Ferroptosis/Necroptosis	MSI	Overexpression	5	2	2	2	0	0	0	0	4	15	0.820261474767952	0.396264235768739	NS	0.590769045529597	1.05266024771735	NS	0.49046695128998	1.42479475968205	NS	0.419017662477346	1.73968441212914	NS	0.101	NS	0.0838	NS	0.319
15	HNF4A	1	CNV	PAAD-1345.3.2.P.3.0.0.4.4.4	PAAD	1345	3	2	P	3	0	0	4	4	4	Meaningless	0	0	4	Apoptosis/Autophagy/Cellular senescence/Ferroptosis	MSI	Overexpression	5	2	2	2	0	0	0	0	4	15	0.413421512943387	1.76657518807634	NS	0.369209445628466	1.99278238527655	NS	0.73232781187653	0.623054069669055	NS	0.447876602887884	1.60647504898023	NS	0.644	NS	0.557	NS	0.733
26	HMGB1	1	CNV	PAAD-1344.3.2.P.3.42.0.4.4.7	PAAD	1344	3	2	P	3	42	0	4	4	7	Risky	0	3	1	Apoptosis/Autophagy/Ferroptosis/Immunogenic cell death/Necroptosis/Pyroptosis/Necrosis	MSI	Overexpression	5	2	2	2	8	0	0	0	7	26	0.58414965575672	1.07519613825092	NS	0.731082872980267	0.626456912656248	NS	0.975723299198166	0.0491524753681466	NS	0.830701682241932	0.370969070099121	NS	0.0245	Risky	0.0365	Risky	0.0257
22	GRB10	1	CNV	PAAD-1330.3.2.P.2.11.0.1.4.1	PAAD	1330	3	2	P	2	11	0	1	4	1	Risky	0	1	3	Apoptosis	MSI	Underexpression	5	2	2	2	3	0	7	0	1	22	0.615485059850425	0.970689213688127	NS	0.765873368588304	0.53347687613295	NS	0.392472163990826	0.731269003823892	NS	0.646906178057321	0.871108011453759	NS	0.322	NS	0.172	NS	0.0393
28	GPS2	1	CNV	PAAD-1328.3.2.P.3.95.9.4.4.1	PAAD	1328	3	2	P	3	95	9	4	4	1	Meaningful Protective	4	0	0	Necrosis	MSI	Overexpression	5	2	2	2	11	5	0	0	1	28	0.0165638577347027	8.2010644043214	Duplicated	0.0876837669846648	4.86803698766553	NS	0.294605534980132	2.44423597402034	NS	0.0104342114648025	9.12533061538076	Duplicated	0.00039	Protective	0.0015	Protective	0.0288
22	GNRH2	1	CNV	PAAD-1325.3.2.P.1.95.0.4.4.1	PAAD	1325	3	2	P	1	95	0	4	4	1	Meaningful Protective	4	0	0	Apoptosis	MSI	Unchanged	5	2	2	1	11	0	0	0	1	22	0.488925336929065	1.43109097276295	NS	0.585640615285421	1.07009792407371	NS	0.889353307749692	0.23452140175709	NS	0.61798485640957	0.962582652032625	NS	3.5e-05	Protective	0.00013	Protective	0.0144
15	GDF15	1	CNV	PAAD-1314.3.2.P.1.0.7.4.4.2	PAAD	1314	3	2	P	1	0	7	4	4	2	Meaningless	0	0	4	Apoptosis/Cellular senescence	MSI	Unchanged	5	2	2	1	0	3	0	0	2	15	0.162412106618531	3.63523661177895	NS	0.107722087318632	4.45640126792951	NS	0.821918453071448	0.392228188712672	NS	0.0460874372355456	6.15442975455396	Duplicated	0.405	NS	0.118	NS	0.925
18	GAS6	1	CNV	PAAD-1305.3.2.P.3.11.0.3.4.3	PAAD	1305	3	2	P	3	11	0	3	4	3	Risky	0	1	3	Apoptosis/Efferocytosis/Necrosis	MSI	Overexpression	5	2	2	2	3	0	1	0	3	18	0.836179135077856	0.357824824884855	NS	0.744943385741319	0.588894111567339	NS	0.98586595409594	0.028469765628378	NS	0.75690370441487	0.557038480971487	NS	0.554	NS	0.372	NS	0.0353
12	(ATXN8OS + FTMT)	2	CNV	PAAD-130.3.2.P.2.0.0.4.4.1	PAAD	130	3	2	P	2	0	0	4	4	1	Meaningless	0	0	4	Ferroptosis	MSI	Underexpression	5	2	2	2	0	0	0	0	1	12	0.288723095033423	2.48457439772168	NS	0.647873442940883	0.868119811615538	NS	0.761425984333217	0.545124617139079	NS	0.688417366578685	0.746719975019803	NS	0.729	NS	0.938	NS	0.807
27	GABARAP	1	CNV	PAAD-1298.3.2.P.3.71.9.3.4.2	PAAD	1298	3	2	P	3	71	9	3	4	2	Protective	3	0	1	Autophagy/Pyroptosis	MSI	Overexpression	5	2	2	2	8	5	1	0	2	27	0.0165638577347027	8.2010644043214	Duplicated	0.0876837669846648	4.86803698766553	NS	0.294605534980132	2.44423597402034	NS	0.0104342114648025	9.12533061538076	Duplicated	0.000471	Protective	0.00737	Protective	0.0756
14	FUS	1	CNV	PAAD-1294.3.2.N.3.0.0.4.4.4	PAAD	1294	3	2	N	3	0	0	4	4	4	Meaningless	0	0	4	Apoptosis/Autophagy/Ferroptosis/Pyroptosis	MSI	Overexpression	5	2	1	2	0	0	0	0	4	14	0.0971240829932699	4.66353182369926	NS	0.25051937518549	2.76843803079682	NS	0.13420058248905	4.01683942799811	NS	0.17936352479432	3.43668133557342	NS	0.368	NS	0.521	NS	0.323
21	FOXA2	1	CNV	PAAD-1290.3.2.P.1.28.0.4.4.3	PAAD	1290	3	2	P	1	28	0	4	4	3	Protective	3	0	1	Apoptosis/Autophagy/Ferroptosis	MSI	Unchanged	5	2	2	1	8	0	0	0	3	21	0.47386458323728	1.49366737495374	NS	0.663357337480069	0.82088292686113	NS	0.883628591500777	0.247436899982794	NS	0.326319972072133	2.23975373911427	NS	0.0219	Protective	0.0569	NS	0.0344
20	(ATP8A1 + GHRH)	2	CNV	PAAD-129.3.2.P.2.71.0.4.4.1	PAAD	129	3	2	P	2	71	0	4	4	1	Protective	3	0	1	Apoptosis	MSI	Underexpression	5	2	2	2	8	0	0	0	1	20	0.559427361725295	1.16168317356066	NS	0.541698317703915	1.22609208381876	NS	0.777458704148192	0.503449499950186	NS	0.490787996938123	1.42348604512146	NS	0.00331	Protective	0.00606	Protective	0.0655
23	FLT3	1	CNV	PAAD-1284.3.2.P.2.0.0.1.3.4	PAAD	1284	3	2	P	2	0	0	1	3	4	Meaningless	0	0	4	Apoptosis/Autophagy/Ferroptosis/Necroptosis	MSI	Underexpression	5	2	2	2	0	0	7	1	4	23	0.400768719315063	1.8287415557566	NS	0.642874253229653	0.883612272996452	NS	0.975723299198166	0.0491524753681466	NS	0.761824377845243	0.544078450255414	NS	0.649	NS	0.581	NS	0.224
20	FGF5	1	CNV	PAAD-1280.3.2.P.3.42.0.4.4.1	PAAD	1280	3	2	P	3	42	0	4	4	1	Risky	0	3	1	Pyroptosis	MSI	Overexpression	5	2	2	2	8	0	0	0	1	20	0.190274136094557	3.31857885027651	NS	0.219846557283297	3.02965088573414	NS	0.434365502840004	1.66773785373512	NS	0.121481150786486	4.21599233159279	NS	0.0236	Risky	0.0448	Risky	0.025
27	FGF2	1	CNV	PAAD-1276.3.2.P.3.42.0.2.4.4	PAAD	1276	3	2	P	3	42	0	2	4	4	Risky	0	3	1	Anoikis/Apoptosis/Cellular senescence/Necrosis	MSI	Overexpression	5	2	2	2	8	0	4	0	4	27	0.241007834966847	2.8458516715681	NS	0.477267619045773	1.47935579840766	NS	0.495706297807637	1.4035433383182	NS	0.119112787314335	4.25536888436986	NS	0.011	Risky	0.00732	Risky	0.00181
28	FERMT1	1	CNV	PAAD-1275.3.2.P.3.44.0.2.4.2	PAAD	1275	3	2	P	3	44	0	2	4	2	Meaningful Risky	0	4	0	Apoptosis/Necroptosis	MSI	Overexpression	5	2	2	2	11	0	4	0	2	28	0.593702143640712	1.04275505413144	NS	0.739481331218902	0.603612484580078	NS	0.886451725765907	0.241057219622773	NS	0.61287292383229	0.979195333208025	NS	0.000346	Risky	0.00131	Risky	0.00362
15	FER	1	CNV	PAAD-1273.3.2.P.3.30.0.4.4.1	PAAD	1273	3	2	P	3	30	0	4	4	1	Risky	0	1	3	Anoikis	MSI	Overexpression	5	2	2	2	3	0	0	0	1	15	0.111698689582297	4.38390060911549	NS	0.114437103843906	4.33545983664312	NS	0.641830253733975	0.886862825072302	NS	0.0552714241731371	5.79099849181441	NS	0.0853	NS	0.0283	Risky	0.0512
32	FAT1	1	CNV	PAAD-1268.3.2.P.3.44.0.1.4.3	PAAD	1268	3	2	P	3	44	0	1	4	3	Meaningful Risky	0	4	0	Apoptosis/Autophagy/Pyroptosis	MSI	Overexpression	5	2	2	2	11	0	7	0	3	32	0.551785699728325	1.18919106642755	NS	0.346421225912797	2.12019965688271	NS	0.230600823160287	2.9341342030158	NS	0.163011565262676	3.62786825632126	NS	0.0226	Risky	0.0211	Risky	0.00556
15	FAM13A	1	CNV	PAAD-1266.3.2.P.2.11.0.4.4.1	PAAD	1266	3	2	P	2	11	0	4	4	1	Risky	0	1	3	Cellular senescence	MSI	Underexpression	5	2	2	2	3	0	0	0	1	15	0.190281334941292	3.3185031835495	NS	0.25529671833833	2.7306576179125	NS	0.495706297807637	1.4035433383182	NS	0.118482097703862	4.26598680809766	NS	0.0622	NS	0.0855	NS	0.042
33	F2RL1	1	CNV	PAAD-1263.3.2.P.3.44.7.2.4.4	PAAD	1263	3	2	P	3	44	7	2	4	4	Meaningful Risky	0	4	0	Apoptosis/Autophagy/Mitochondrial permeability transition/Necrosis	MSI	Overexpression	5	2	2	2	11	3	4	0	4	33	0.146240735022926	3.84500229029494	NS	0.199410932141517	3.22477519554822	NS	0.101915263815626	4.56722711572987	NS	0.0159113069913781	8.28145058191391	Duplicated	0.00355	Risky	0.00727	Risky	0.00518
12	EYA2	1	CNV	PAAD-1259.3.2.P.3.0.0.4.4.1	PAAD	1259	3	2	P	3	0	0	4	4	1	Meaningless	0	0	4	Mitotic catastrophe	MSI	Overexpression	5	2	2	2	0	0	0	0	1	12	0.413421512943387	1.76657518807634	NS	0.369209445628466	1.99278238527655	NS	0.73232781187653	0.623054069669055	NS	0.447876602887884	1.60647504898023	NS	0.125	NS	0.333	NS	0.134
21	(ATG12 + STAU1 + UBA6)	3	CNV	PAAD-124.3.2.P.3.42.0.4.4.2	PAAD	124	3	2	P	3	42	0	4	4	2	Risky	0	3	1	Apoptosis/Autophagy	MSI	Overexpression	5	2	2	2	8	0	0	0	2	21	0.256089951577671	2.72445304573891	NS	0.3027865622793	2.38945427321866	NS	0.546731369250004	1.2075953909033	NS	0.367298090056083	2.0031630522525	NS	0.00949	Risky	0.0158	Risky	0.00248
27	(ATF7 + DHFR + HMGB2)	3	CNV	PAAD-123.3.2.P.3.44.0.2.4.1	PAAD	123	3	2	P	3	44	0	2	4	1	Meaningful Risky	0	4	0	Apoptosis	MSI	Overexpression	5	2	2	2	11	0	4	0	1	27	0.725835724621193	0.640863128775526	NS	0.726322849674395	0.63952133296866	NS	0.155031564778902	3.72825307812122	NS	0.0753718949405462	5.17064163920388	NS	0.00334	Risky	0.00625	Risky	0.0277
16	(ABCC4 + ADRA1D + ANKHD1 + ARL11 + ARRDC3 + ASIP + ATOH1 + BCL7B + BLCAP + BMP7 + BRD9 + BTF3 + CAB39L + CAMK4 + CDK8 + CDX2 + CENPH + CHCHD2 + CKAP2 + CLDN7 + CXCL13 + CXXC5 + DBNL + DCLK1 + DDX49 + DHX15 + DKK2 + DLEU1 + DLEU2 + DSN1 + ECSCR + ELL + ERCC5 + ERCC8 + ESM1 + FGG + FNIP2 + FOXS1 + FSTL5 + GJA3 + GNAQ + GPR12 + GTF2I + HERC5 + HIC1 + HMGCR + HNRNPA2B1 + HOXA5 + HOXA6 + HOXA7 + HOXC1…	124	CNV	PAAD-11.3.2.P.3.11.0.3.4.1	PAAD	11	3	2	P	3	11	0	3	4	1	Risky	0	1	3	Apoptosis	MSI	Overexpression	5	2	2	2	3	0	1	0	1	16	0.314470681960513	2.31372885659649	NS	0.679186452735005	0.77371918019645	NS	0.74139401010088	0.598446134942978	NS	0.3875181958355	1.89598494859268	NS	0.531	NS	0.351	NS	0.0469
16	(AQP1 + MIR302C)	2	CNV	PAAD-108.3.2.P.1.0.0.2.4.2	PAAD	108	3	2	P	1	0	0	2	4	2	Meaningless	0	0	4	Apoptosis/Pyroptosis	MSI	Unchanged	5	2	2	1	0	0	4	0	2	16	0.331084533254193	2.210763097472	NS	0.634453214770099	0.909983460266433	NS	0.457375439261994	1.56450139049064	NS	0.345269816550075	2.12685818131373	NS	0.411	NS	0.296	NS	0.471
19	ALG3	1	CNV	LUSC-988.3.3.P.3.0.0.1.4.2	LUSC	988	3	3	P	3	0	0	1	4	2	Meaningless	0	0	4	Apoptosis/Ferroptosis	TSM	Overexpression	5	1	2	2	0	0	7	0	2	19	0.455916367381391	1.5708917823077	NS	0.342135521210831	2.14509671911949	NS	0.0638072555486474	5.50377674352874	NS	0.18971637088902	3.32445021385918	NS	0.467	NS	0.706	NS	0.745
21	AKAP1	1	CNV	LUSC-983.3.3.P.3.11.11.2.4.1	LUSC	983	3	3	P	3	11	11	2	4	1	Risky	0	1	3	Ferroptosis	TSM	Overexpression	5	1	2	2	3	3	4	0	1	21	0.766466895653083	0.531927541149561	NS	0.470106093820842	1.50959375643571	NS	0.0209941157600807	7.72702616484704	Deleted	0.600358839123194	1.02045547466078	NS	0.819	NS	0.357	NS	0.00305
21	AGTR1	1	CNV	LUSC-978.3.3.P.2.1.0.1.4.2	LUSC	978	3	3	P	2	1	0	1	4	2	Risky	0	1	3	Apoptosis/Necrosis	TSM	Underexpression	5	1	2	2	2	0	7	0	2	21	0.546944556387142	1.20681568227174	NS	0.722624515769087	0.649731067359168	NS	0.433343308966156	1.67245000754892	NS	0.34184221544624	2.14681201344473	NS	0.0323	Risky	0.295	NS	0.41
20	AGGF1	1	CNV	LUSC-976.3.3.N.3.43.0.4.4.2	LUSC	976	3	3	N	3	43	0	4	4	2	Risky	0	3	1	Apoptosis/Autophagy	TSM	Overexpression	5	1	1	2	9	0	0	0	2	20	0.26164810595604	2.68150957007151	NS	0.154032961041958	3.74117733346052	NS	0.922188732982356	0.162010753653226	NS	0.366962201988237	2.00499285617852	NS	0.419	NS	0.0102	Risky	0.0487
21	AGGF1	1	CNV	LUSC-975.3.2.N.3.43.0.4.4.2	LUSC	975	3	2	N	3	43	0	4	4	2	Risky	0	3	1	Apoptosis/Autophagy	MSI	Overexpression	5	2	1	2	9	0	0	0	2	21	0.26164810595604	2.68150957007151	NS	0.154032961041958	3.74117733346052	NS	0.922188732982356	0.162010753653226	NS	0.366962201988237	2.00499285617852	NS	0.419	NS	0.0102	Risky	0.0487
22	ADRA1B	1	CNV	LUSC-968.3.3.N.2.5.0.1.4.1	LUSC	968	3	3	N	2	5	0	1	4	1	Risky	0	2	2	Necrosis	TSM	Underexpression	5	1	1	2	5	0	7	0	1	22	0.369496351890765	1.99122882347866	NS	0.340521849428848	2.15455197358189	NS	0.627645241937187	0.931560347009482	NS	0.647811995868157	0.868309509117512	NS	0.0133	Risky	0.075	NS	0.183
19	ADORA3	1	CNV	LUSC-967.3.3.N.2.0.0.1.3.2	LUSC	967	3	3	N	2	0	0	1	3	2	Meaningless	0	0	4	Apoptosis/Pyroptosis	TSM	Underexpression	5	1	1	2	0	0	7	1	2	19	0.79312384610817	0.463551790764196	NS	0.767268560962288	0.529836788461403	NS	0.532493677415766	1.26036850973334	NS	0.829032423059491	0.374992027125631	NS	0.119	NS	0.155	NS	0.213
14	ADIPOQ	1	CNV	LUSC-964.3.3.P.2.0.0.4.4.4	LUSC	964	3	3	P	2	0	0	4	4	4	Meaningless	0	0	4	Apoptosis/Autophagy/Pyroptosis/Necrosis	TSM	Underexpression	5	1	2	2	0	0	0	0	4	14	0.58682197099283	1.06606758273568	NS	0.698243308987551	0.718375313496681	NS	0.216366010828449	3.06156762151601	NS	0.255367009099728	2.73010703436356	NS	0.637	NS	0.403	NS	0.466
20	ADAR	1	CNV	LUSC-963.3.2.P.1.34.0.4.4.4	LUSC	963	3	2	P	1	34	0	4	4	4	Risky	0	2	2	Apoptosis/Necroptosis/Pyroptosis/Necrosis	MSI	Unchanged	5	2	2	1	6	0	0	0	4	20	0.606756527379819	0.999255352987494	NS	0.144158825314539	3.87367926727873	NS	0.318701136031594	2.28700298597073	NS	0.279522191201006	2.54934718694137	NS	0.291	NS	0.00582	Risky	0.0885
30	ACE	1	CNV	LUSC-959.3.3.P.2.35.11.1.4.2	LUSC	959	3	3	P	2	35	11	1	4	2	Risky	0	3	1	Apoptosis/Necrosis	TSM	Underexpression	5	1	2	2	8	3	7	0	2	30	0.384607814405453	1.91106225553392	NS	0.417306611612933	1.74786809544332	NS	0.0254792110924474	7.33978482118475	Deleted	0.394108406452054	1.8622585284997	NS	0.0205	Risky	0.0196	Risky	0.913
21	ABCC5	1	CNV	LUSC-954.3.3.P.3.69.0.2.4.1	LUSC	954	3	3	P	3	69	0	2	4	1	Protective	2	0	2	Ferroptosis	TSM	Overexpression	5	1	2	2	6	0	4	0	1	21	0.221809901739648	3.01186912482575	NS	0.233046669039193	2.91303309833503	NS	0.0501984250292693	5.98354325339113	NS	0.0787073048545075	5.08403861775253	NS	0.0879	NS	0.0187	Protective	0.422
30	(RNF213 + USP32)	2	CNV	LUSC-908.3.3.P.2.43.11.1.4.1	LUSC	908	3	3	P	2	43	11	1	4	1	Risky	0	3	1	Apoptosis	TSM	Underexpression	5	1	2	2	9	3	7	0	1	30	0.610096255138852	0.988277077907114	NS	0.367427802913744	2.00245686857094	NS	0.0146821943957585	8.44223956993438	Deleted	0.563149412078566	1.1484206009525	NS	0.178	NS	0.000423	Risky	0.00318
24	(RBPJ + SETD2)	2	CNV	LUSC-905.3.3.N.2.43.0.2.4.2	LUSC	905	3	3	N	2	43	0	2	4	2	Risky	0	3	1	Apoptosis/Autophagy	TSM	Underexpression	5	1	1	2	9	0	4	0	2	24	0.378514810881386	1.94300015280839	NS	0.454938123833378	1.57518772170774	NS	0.877445290480917	0.261481345232133	NS	0.849718631033521	0.325700013222519	NS	0.352	NS	0.0425	Risky	0.049
27	(RASA1 + SEMA3B + WWC1)	3	CNV	LUSC-903.3.3.N.2.35.64.2.4.1	LUSC	903	3	3	N	2	35	64	2	4	1	Risky	0	3	1	Apoptosis	TSM	Underexpression	5	1	1	2	8	5	4	0	1	27	0.00546456583632005	10.4189412098315	Duplicated	0.000448541632309674	15.4190181102218	Duplicated	0.266357836568367	2.64582924796373	NS	0.0599597126855977	5.62816479505421	NS	0.00175	Risky	9.07e-08	Risky	0.0553
16	(QDPR + SCAP)	2	CNV	LUSC-902.3.3.N.2.34.0.4.4.1	LUSC	902	3	3	N	2	34	0	4	4	1	Risky	0	2	2	Autophagy	TSM	Underexpression	5	1	1	2	6	0	0	0	1	16	0.0698472529471397	5.32288904387772	NS	0.143321778500307	3.88532595465269	NS	0.976548229859657	0.0474622786955853	NS	0.250873819310995	2.76561035632147	NS	0.101	NS	0.0425	Risky	0.0673
11	(PSMD2 + SLC25A19)	2	CNV	LUSC-901.3.3.P.3.0.0.4.4.1	LUSC	901	3	3	P	3	0	0	4	4	1	Meaningless	0	0	4	Necrosis	TSM	Overexpression	5	1	2	2	0	0	0	0	1	11	0.882006907768892	0.251110782136991	NS	0.448707428557474	1.60276842080815	NS	0.76854858572719	0.526502992992208	NS	0.44851307713327	1.60363488084115	NS	0.9	NS	0.269	NS	0.217
23	(P2RY12 + RARRES1 + SOCS3 + TIPARP + TMEM100 + TRIM65)	6	CNV	LUSC-890.3.3.P.2.0.0.1.2.2	LUSC	890	3	3	P	2	0	0	1	2	2	Meaningless	0	0	4	Apoptosis/Autophagy	TSM	Underexpression	5	1	2	2	0	0	7	4	2	23	0.342896637932655	2.14065244873097	NS	0.950989043445378	0.100505475182092	NS	0.513188345435246	1.33422471218939	NS	0.659481233236634	0.832603526554418	NS	0.0594	NS	0.606	NS	0.729
24	(P2RY12 + PLSCR1 + RAB13 + RARRES1 + RNASEL + TIPARP + TRPC1 + ZBTB38)	8	CNV	LUSC-889.3.2.P.2.0.0.1.2.2	LUSC	889	3	2	P	2	0	0	1	2	2	Meaningless	0	0	4	Apoptosis/Autophagy	MSI	Underexpression	5	2	2	2	0	0	7	4	2	24	0.122493771243498	4.19939019456392	NS	0.102879395938081	4.548395780059	NS	0.865842784661266	0.288103857724049	NS	0.200442299502177	3.21445771336906	NS	0.377	NS	0.767	NS	0.72
22	(NMNAT3 + STX6)	2	CNV	LUSC-888.3.2.P.3.0.69.2.4.1	LUSC	888	3	2	P	3	0	69	2	4	1	Meaningless	0	0	4	Necrosis	MSI	Overexpression	5	2	2	2	0	6	4	0	1	22	0.057563680022867	5.70972693064473	NS	0.00165131115726458	12.8123713317261	Duplicated	0.846746932936839	0.332706818899697	NS	0.0319778348910121	6.88542455167562	Duplicated	0.902	NS	0.435	NS	0.839
21	(NME6 + RIOK2)	2	CNV	LUSC-887.3.3.N.3.34.64.4.4.1	LUSC	887	3	3	N	3	34	64	4	4	1	Risky	0	2	2	Apoptosis	TSM	Overexpression	5	1	1	2	6	5	0	0	1	21	0.00353548045046226	11.2898121528652	Duplicated	0.0285810939425405	7.11001966141396	Duplicated	0.42019197660212	1.73408716997865	NS	0.226019152343719	2.97427107683356	NS	0.567	NS	0.00117	Risky	0.123
17	(MTNR1A + NME6 + RIOK2)	3	CNV	LUSC-881.3.2.N.3.34.0.4.4.1	LUSC	881	3	2	N	3	34	0	4	4	1	Risky	0	2	2	Apoptosis	MSI	Overexpression	5	2	1	2	6	0	0	0	1	17	0.698309813875972	0.718184830550112	NS	0.715065547625931	0.670762130977447	NS	0.821785858527654	0.392550861210753	NS	0.699556713689446	0.714616821388743	NS	0.183	NS	0.00383	Risky	0.238
10	(MIR551B + MIR634)	2	CNV	LUSC-878.3.3.P.1.0.0.4.4.1	LUSC	878	3	3	P	1	0	0	4	4	1	Meaningless	0	0	4	Autophagy	TSM	Unchanged	5	1	2	1	0	0	0	0	1	10	0.494074623036876	1.41013742884668	NS	0.880109110533793	0.255418779905938	NS	0.797389923007957	0.452822962852099	NS	0.649519264472939	0.863045565689853	NS	NS	NS	NS	NS	NS
14	(MIR301A + MIR454 + TOB1)	3	CNV	LUSC-875.3.3.P.1.0.11.4.4.2	LUSC	875	3	3	P	1	0	11	4	4	2	Meaningless	0	0	4	Apoptosis/Autophagy	TSM	Unchanged	5	1	2	1	0	3	0	0	2	14	0.955362645541774	0.0913285540606992	NS	0.481207817766677	1.46291209723134	NS	0.030399576463816	6.98665320555666	Deleted	0.747377644161658	0.582369347711378	NS	0.25	NS	0.0635	NS	0.799
17	(MIR15B + MIR190B + MIR922 + THEM4)	4	CNV	LUSC-872.3.2.P.1.0.34.4.4.1	LUSC	872	3	2	P	1	0	34	4	4	1	Meaningless	0	0	4	Apoptosis	MSI	Unchanged	5	2	2	1	0	6	0	0	1	17	0.102907251131128	4.54785434175649	NS	0.0003146009121201	16.1284113360864	Deleted	0.0630096740805604	5.52893401508991	NS	0.0154210168907606	8.34404793359637	Deleted	0.499	NS	0.696	NS	0.151
29	(MAP2K6 + MFN1 + OPA1)	3	CNV	LUSC-861.3.3.P.3.0.97.1.4.3	LUSC	861	3	3	P	3	0	97	1	4	3	Meaningless	0	0	4	Apoptosis/Autophagy/Cellular senescence	TSM	Overexpression	5	1	2	2	0	9	7	0	3	29	0.267162682193803	2.63979501904339	NS	0.038217133727088	6.52894267408121	Duplicated	0.0139673725710906	8.54206239983301	Duplicated	0.00806224434349156	9.64112661339476	Deleted/Duplicated	0.295	NS	0.465	NS	0.197
16	(LTBP1 + MIR152)	2	CNV	LUSC-860.3.3.P.1.0.0.2.4.3	LUSC	860	3	3	P	1	0	0	2	4	3	Meaningless	0	0	4	Apoptosis/Autophagy/Necrosis	TSM	Unchanged	5	1	2	1	0	0	4	0	3	16	0.627532950588038	0.931918196915152	NS	0.353862180569011	2.07769552415952	NS	0.121025979115282	4.2235001059976	NS	0.4533677382585	1.58210339716523	NS	0.751	NS	0.772	NS	0.638
9	(ARF4 + CPE + GSTM1 + HMGCR + LINC00960 + MIR1271 + MIR1284 + MIR135A1 + MIR191 + MIR564 + MIR573 + ZDHHC3)	12	CNV	LUSC-86.3.3.N.1.0.0.4.4.1	LUSC	86	3	3	N	1	0	0	4	4	1	Meaningless	0	0	4	Apoptosis	TSM	Unchanged	5	1	1	1	0	0	0	0	1	9	0.623664265561846	0.944286182729148	NS	0.387070331543065	1.89829773442161	NS	0.757213270344301	0.556220668506783	NS	0.726382538732356	0.639356980145379	NS	0.827	NS	0.502	NS	0.567
25	(LAMC1 + PBXIP1)	2	CNV	LUSC-852.3.2.P.2.34.0.1.4.1	LUSC	852	3	2	P	2	34	0	1	4	1	Risky	0	2	2	Apoptosis	MSI	Underexpression	5	2	2	2	6	0	7	0	1	25	0.412516188157514	1.77095965991843	NS	0.402695694917748	1.81914820345266	NS	0.500065343549519	1.38603300399945	NS	0.232334261434768	2.91915632439998	NS	0.167	NS	0.00495	Risky	0.0696
21	(LAMB2 + MST1R + RNF123)	3	CNV	LUSC-851.3.2.N.2.34.0.2.4.1	LUSC	851	3	2	N	2	34	0	2	4	1	Risky	0	2	2	Apoptosis	MSI	Underexpression	5	2	1	2	6	0	4	0	1	21	0.844412168488167	0.338229104603132	NS	0.813629234116745	0.412501006176153	NS	0.721927800493203	0.65166028881294	NS	0.942830154468109	0.11773824896317	NS	0.147	NS	0.00546	Risky	0.955
12	(KNG1 + MPO)	2	CNV	LUSC-847.3.3.P.2.0.0.4.4.2	LUSC	847	3	3	P	2	0	0	4	4	2	Meaningless	0	0	4	Apoptosis/Efferocytosis	TSM	Underexpression	5	1	2	2	0	0	0	0	2	12	0.8351610108801	0.360261490637557	NS	0.198045722022512	3.23851471127949	NS	0.976013063738906	0.0485586153604704	NS	0.559837659040225	1.16021686370304	NS	0.366	NS	0.374	NS	0.376
23	(KIF3A + RASA1 + SEMA3B)	3	CNV	LUSC-845.3.2.N.2.35.0.2.4.1	LUSC	845	3	2	N	2	35	0	2	4	1	Risky	0	3	1	Apoptosis	MSI	Underexpression	5	2	1	2	8	0	4	0	1	23	0.185323573923106	3.37130386694892	NS	0.0733636933387143	5.22465221379779	NS	0.742980278755623	0.594171554682482	NS	0.52806505827184	1.27707157288491	NS	0.00147	Risky	2.14e-06	Risky	0.0676
18	(KAT7 + UBE2Z)	2	CNV	LUSC-842.3.3.P.3.11.0.2.4.1	LUSC	842	3	3	P	3	11	0	2	4	1	Risky	0	1	3	Apoptosis	TSM	Overexpression	5	1	2	2	3	0	4	0	1	18	0.570320785613312	1.12311258935615	NS	0.789079012987872	0.473777639892731	NS	0.152332736056008	3.76337619524289	NS	0.851760395057691	0.320900036325013	NS	0.863	NS	0.259	NS	0.0317
28	(JMJD6 + USP36)	2	CNV	LUSC-841.3.3.P.2.43.11.2.4.2	LUSC	841	3	3	P	2	43	11	2	4	2	Risky	0	3	1	Apoptosis/Autophagy	TSM	Underexpression	5	1	2	2	9	3	4	0	2	28	0.32017089593151	2.27780075191247	NS	0.138049094169687	3.96029180447577	NS	0.00803109143619163	9.64886968087023	Deleted	0.167439915516099	3.57426141081351	NS	0.632	NS	0.0158	Risky	0.0114
16	(IL17RB + SAP30 + SLC12A2)	3	CNV	LUSC-833.3.3.N.2.14.0.4.4.1	LUSC	833	3	3	N	2	14	0	4	4	1	Risky	0	2	2	Apoptosis	TSM	Underexpression	5	1	1	2	6	0	0	0	1	16	0.374757942690104	1.96294989517466	NS	0.539733464092384	1.23335969258221	NS	0.713058277320322	0.676384253071747	NS	0.422281963126816	1.72416405799346	NS	0.76	NS	0.44	NS	0.00124
17	(IL17RB + SAP30 + SLC12A2)	3	CNV	LUSC-832.3.2.N.2.14.0.4.4.1	LUSC	832	3	2	N	2	14	0	4	4	1	Risky	0	2	2	Apoptosis	MSI	Underexpression	5	2	1	2	6	0	0	0	1	17	0.374757942690104	1.96294989517466	NS	0.539733464092384	1.23335969258221	NS	0.713058277320322	0.676384253071747	NS	0.422281963126816	1.72416405799346	NS	0.76	NS	0.44	NS	0.00124
18	(IL13 + IL4)	2	CNV	LUSC-831.3.2.N.2.0.0.2.4.4	LUSC	831	3	2	N	2	0	0	2	4	4	Meaningless	0	0	4	Apoptosis/Autophagy/Cellular senescence/Necrosis	MSI	Underexpression	5	2	1	2	0	0	4	0	4	18	0.174500137498314	3.49165949876802	NS	0.443859201771504	1.62449575993631	NS	0.96536058222704	0.0705071741957777	NS	0.376162792583047	1.95546654058896	NS	0.653	NS	0.451	NS	0.871
23	(IL12B + TNFAIP8)	2	CNV	LUSC-830.3.3.N.3.0.0.1.2.3	LUSC	830	3	3	N	3	0	0	1	2	3	Meaningless	0	0	4	Apoptosis/Autophagy/Necrosis	TSM	Overexpression	5	1	1	2	0	0	7	4	3	23	0.221801174432939	3.01194781814229	NS	0.444419067487321	1.62197463200003	NS	0.877106159094713	0.262254491874279	NS	0.819927577008555	0.397078526691235	NS	0.495	NS	0.899	NS	0.583
20	(IL12A + IL6R)	2	CNV	LUSC-829.3.2.P.2.0.34.4.4.3	LUSC	829	3	2	P	2	0	34	4	4	3	Meaningless	0	0	4	Apoptosis/Autophagy/Necrosis	MSI	Underexpression	5	2	2	2	0	6	0	0	3	20	0.148154670007391	3.81899696660702	NS	0.0388507334971151	6.49605664422418	Deleted	0.587330325963154	1.06433576309557	NS	0.0353155212047135	6.68686543499106	Deleted	0.27	NS	0.112	NS	0.508
13	(IGF2BP1 + IGF2BP2 + PNO1)	3	CNV	LUSC-828.3.3.P.3.0.0.4.4.3	LUSC	828	3	3	P	3	0	0	4	4	3	Meaningless	0	0	4	Apoptosis/Autophagy/Ferroptosis	TSM	Overexpression	5	1	2	2	0	0	0	0	3	13	0.488602260787809	1.43241298619265	NS	0.605937555910617	1.00195668254782	NS	0.841716288151752	0.344624542917465	NS	0.66044264796913	0.829689980050077	NS	0.399	NS	0.916	NS	0.676
26	(IER5 + MME)	2	CNV	LUSC-826.3.2.P.2.35.65.4.4.1	LUSC	826	3	2	P	2	35	65	4	4	1	Risky	0	3	1	Apoptosis	MSI	Underexpression	5	2	2	2	8	6	0	0	1	26	0.0514953643915499	5.93252697435664	NS	0.00485656646303467	10.6548471596766	Duplicated	0.620988443433585	0.952885613659146	NS	0.0302526744004868	6.99634137695953	Deleted	0.000378	Risky	4.99e-05	Risky	0.295
23	(HYAL1 + MITF + PIK3R1 + TLR9)	4	CNV	LUSC-825.3.2.N.2.0.30.1.4.3	LUSC	825	3	2	N	2	0	30	1	4	3	Meaningless	0	0	4	Apoptosis/Autophagy/Necrosis	MSI	Underexpression	5	2	1	2	0	3	7	0	3	23	0.0650025275179494	5.46665824990194	NS	0.0276286746644354	7.17780221692692	Deleted	0.452727837314682	1.58492826936393	NS	0.202678834633347	3.19226529635417	NS	0.297	NS	0.92	NS	0.805
19	(HYAL1 + IL15 + MITF + PIK3R1 + TLR9)	5	CNV	LUSC-824.3.3.N.2.0.0.1.4.3	LUSC	824	3	3	N	2	0	0	1	4	3	Meaningless	0	0	4	Apoptosis/Autophagy/Necrosis	TSM	Underexpression	5	1	1	2	0	0	7	0	3	19	0.176705671481737	3.46653960700147	NS	0.185893423658626	3.36516352114743	NS	0.662581188026408	0.823224361331518	NS	0.595460147357207	1.03684163084	NS	0.185	NS	0.89	NS	0.748
19	(HSPB7 + PLA2G5)	2	CNV	LUSC-823.3.3.N.2.1.0.1.4.1	LUSC	823	3	3	N	2	1	0	1	4	1	Risky	0	1	3	Autophagy	TSM	Underexpression	5	1	1	2	2	0	7	0	1	19	0.704592066738189	0.70027254476048	NS	0.834871763928218	0.360954284118347	NS	0.301088596601069	2.40070143335139	NS	0.526439727262894	1.28323686418876	NS	0.00797	Risky	0.686	NS	0.552
26	(HOXB5 + MME + NOG + PRKAR1A)	4	CNV	LUSC-822.3.3.P.2.35.0.1.4.1	LUSC	822	3	3	P	2	35	0	1	4	1	Risky	0	3	1	Apoptosis	TSM	Underexpression	5	1	2	2	8	0	7	0	1	26	0.678556255698958	0.775575782562681	NS	0.183844867377484	3.38732597814187	NS	0.234245826056863	2.90276835269903	NS	0.348593172370507	2.10769946388857	NS	0.000775	Risky	0.000639	Risky	0.208
14	(APPBP2 + MIR1224 + MIR15B + MIR28 + MIR3614 + MIR4765 + MIR922 + MIR944)	8	CNV	LUSC-82.3.3.P.1.0.0.2.4.1	LUSC	82	3	3	P	1	0	0	2	4	1	Meaningless	0	0	4	Apoptosis	TSM	Unchanged	5	1	2	1	0	0	4	0	1	14	0.49235198864707	1.41712278840846	NS	0.471430881205613	1.50396556213565	NS	0.233964674857181	2.90517027433834	NS	0.189813728161331	3.32342413160969	NS	0.581	NS	0.3	NS	0.285
20	(APOH + HOXB2)	2	CNV	LUSC-81.3.3.P.2.1.0.1.4.1	LUSC	81	3	3	P	2	1	0	1	4	1	Risky	0	1	3	Apoptosis	TSM	Underexpression	5	1	2	2	2	0	7	0	1	20	0.734420443593454	0.617347205852493	NS	0.664603007811173	0.817130794650622	NS	0.0855285635898309	4.91780976351339	NS	0.770398482693189	0.521694776010735	NS	0.000527	Risky	0.113	NS	0.664
18	(GRB2 + SRSF1)	2	CNV	LUSC-805.3.3.P.3.34.0.4.4.2	LUSC	805	3	3	P	3	34	0	4	4	2	Risky	0	2	2	Apoptosis/Autophagy	TSM	Overexpression	5	1	2	2	6	0	0	0	2	18	0.967464394576329	0.0661533124537711	NS	0.683848333319251	0.760038241719564	NS	0.0632209242808685	5.52223990446171	NS	0.691574341212275	0.737569252959408	NS	0.478	NS	0.0302	Risky	0.1
27	(GPR87 + ST6GALNAC1)	2	CNV	LUSC-803.3.3.P.3.93.0.1.4.1	LUSC	803	3	3	P	3	93	0	1	4	1	Protective	3	0	1	Apoptosis	TSM	Overexpression	5	1	2	2	9	0	7	0	1	27	0.609747034510962	0.989422210697183	NS	0.915718860468421	0.176091764607729	NS	0.719179039465047	0.659289880972029	NS	0.74255290367487	0.59532232020586	NS	0.272	NS	0.0039	Protective	0.00196
18	(AATK + AXIN2 + CA4 + CACNA1G + GIP + HOXB3 + MIR1250 + MRC2 + PPM1D + SST + SSTR2 + ST6GAL1 + THPO + TNK2)	14	CNV	LUSC-8.3.3.P.2.0.0.1.4.1	LUSC	8	3	3	P	2	0	0	1	4	1	Meaningless	0	0	4	Apoptosis	TSM	Underexpression	5	1	2	2	0	0	7	0	1	18	0.428905069728561	1.69303933444951	NS	0.200848378229516	3.21040998549018	NS	0.0820876861301921	4.99993452001354	NS	0.219531655548425	3.0325176804872	NS	0.122	NS	0.193	NS	0.502
18	(GAA + MBNL1 + RAB37)	3	CNV	LUSC-796.3.3.P.2.0.0.1.4.1	LUSC	796	3	3	P	2	0	0	1	4	1	Meaningless	0	0	4	Autophagy	TSM	Underexpression	5	1	2	2	0	0	7	0	1	18	0.731584793416615	0.625084296121188	NS	0.579882824797348	1.08985844412637	NS	0.101575777661514	4.57390036221005	NS	0.706686661943658	0.694335810362401	NS	0.908	NS	0.654	NS	0.27
21	(FTMT + LCP2 + RBM15)	3	CNV	LUSC-794.3.3.N.2.0.0.1.2.1	LUSC	794	3	3	N	2	0	0	1	2	1	Meaningless	0	0	4	Ferroptosis	TSM	Underexpression	5	1	1	2	0	0	7	4	1	21	0.712167647271269	0.67888387127155	NS	0.73462589457012	0.616787792653145	NS	0.7086073159538	0.688907524171151	NS	0.932121340087669	0.140584559087671	NS	0.766	NS	0.691	NS	0.681
21	(FNIP2 + MAGI1 + NISCH + PARP3)	4	CNV	LUSC-791.3.2.N.2.4.0.1.4.1	LUSC	791	3	2	N	2	4	0	1	4	1	Risky	0	1	3	Apoptosis	MSI	Underexpression	5	2	1	2	3	0	7	0	1	21	0.367607610395946	2.00147837157592	NS	0.600331609446588	1.02054618805537	NS	0.771837975778632	0.517961253837623	NS	0.945680788567514	0.111700399354827	NS	0.19	NS	0.127	NS	0.347
20	(FBXW11 + LAMB2 + MST1R + RNF123)	4	CNV	LUSC-784.3.3.N.2.34.0.2.4.1	LUSC	784	3	3	N	2	34	0	2	4	1	Risky	0	2	2	Apoptosis	TSM	Underexpression	5	1	1	2	6	0	4	0	1	20	0.705751947755417	0.696982904029405	NS	0.226850015676927	2.9669324075303	NS	0.810552161643316	0.420079165027013	NS	0.640998186583335	0.889457302217255	NS	0.087	NS	0.00202	Risky	0.704
11	(AP2M1 + BCAS3 + DNAJB11 + EIF4G1 + EIF5A2 + LRRC15 + POLDIP2 + SEC62 + SKA2 + USP13)	10	CNV	LUSC-74.3.3.P.3.0.0.4.4.1	LUSC	74	3	3	P	3	0	0	4	4	1	Meaningless	0	0	4	Autophagy	TSM	Overexpression	5	1	2	2	0	0	0	0	1	11	0.200891588268801	3.2099797565555	NS	0.754998146075481	0.562079970530583	NS	0.0767919346832076	5.13331132297787	NS	0.202988763481786	3.18920930755764	NS	0.654	NS	0.926	NS	0.203
18	(ANAPC10 + WDR41)	2	CNV	LUSC-66.3.2.N.3.0.0.1.4.1	LUSC	66	3	2	N	3	0	0	1	4	1	Meaningless	0	0	4	Autophagy	MSI	Overexpression	5	2	1	2	0	0	7	0	1	18	0.654966311594918	0.84634295469821	NS	0.685633657189219	0.754823642641288	NS	0.447257702911166	1.60924066782123	NS	0.911600536722916	0.185106785681159	NS	0.147	NS	0.0819	NS	0.133
14	(ANAPC10 + GNAI3 + SLC2A9 + WDR41)	4	CNV	LUSC-65.3.3.N.3.0.0.2.4.1	LUSC	65	3	3	N	3	0	0	2	4	1	Meaningless	0	0	4	Autophagy	TSM	Overexpression	5	1	1	2	0	0	4	0	1	14	0.850744445089793	0.323286990099317	NS	0.883545997267995	0.247623852043711	NS	0.568689358572318	1.12884187338393	NS	0.956030431532339	0.0899310685811388	NS	0.695	NS	0.783	NS	0.641
19	(ALPL + CACNA2D2 + RAP1GAP + SLC34A2)	4	CNV	LUSC-62.3.3.N.2.1.0.1.4.1	LUSC	62	3	3	N	2	1	0	1	4	1	Risky	0	1	3	Apoptosis	TSM	Underexpression	5	1	1	2	2	0	7	0	1	19	0.56880902132291	1.12842108069307	NS	0.820746918205634	0.395080954917963	NS	0.830639271063744	0.371119337094207	NS	0.666882260992582	0.810283537798095	NS	0.00264	Risky	0.198	NS	0.682
16	(ALDH1L1 + FLG + NME9 + PLSCR4 + S100A1)	5	CNV	LUSC-60.3.2.P.2.0.0.2.4.1	LUSC	60	3	2	P	2	0	0	2	4	1	Meaningless	0	0	4	Apoptosis	MSI	Underexpression	5	2	2	2	0	0	4	0	1	16	0.181716408390605	3.41061600562155	NS	0.0640952059742491	5.49477141529143	NS	0.805280724307661	0.433128673012548	NS	0.101875258669979	4.56801233666503	NS	0.605	NS	0.911	NS	0.358
19	(AHSG + COPZ2 + DVL3 + HLTF + PDCD10 + PLD1 + PRKCI + RNF168 + SKIL)	9	CNV	LUSC-49.3.3.P.3.0.0.1.4.2	LUSC	49	3	3	P	3	0	0	1	4	2	Meaningless	0	0	4	Apoptosis/Autophagy	TSM	Overexpression	5	1	2	2	0	0	7	0	2	19	0.132787042122487	4.03801724215871	NS	0.242867192234123	2.8304810381234	NS	0.393968790443066	1.86296716979016	NS	0.462014530657648	1.54431787351012	NS	0.31	NS	0.604	NS	0.67
26	(AFF4 + USP19)	2	CNV	LUSC-44.3.2.N.2.34.64.2.4.1	LUSC	44	3	2	N	2	34	64	2	4	1	Risky	0	2	2	Autophagy	MSI	Underexpression	5	2	1	2	6	5	4	0	1	26	0.047674156192226	6.08673165363804	Duplicated	0.0158752783896399	8.28598439600376	Duplicated	0.41583843850981	1.75491692624487	NS	0.206196250642608	3.15785378135025	NS	0.178	NS	0.00698	Risky	0.274
21	(ADAMTS9 + ARL6IP5 + ARRDC3 + CAMLG + CCR1 + CCR3 + CCR9 + CISH + DUSP7 + FHDC1 + HHIP + IL9 + IMPDH2 + IP6K2 + IQGAP2 + IRF2 + JMY + LOX + NEK1 + NR3C2 + OCLN + PALLD + PCBP4 + SEMA3F + SORBS2 + SPZ1 + UBA7 + VCAN)	28	CNV	LUSC-34.3.2.N.2.4.0.1.4.1	LUSC	34	3	2	N	2	4	0	1	4	1	Risky	0	1	3	Apoptosis	MSI	Underexpression	5	2	1	2	3	0	7	0	1	21	0.370414351792854	1.98626606043956	NS	0.316046003356727	2.30373499149639	NS	0.927409848704073	0.150719374774638	NS	0.316627045723826	2.30006141930106	NS	0.0689	NS	0.143	NS	0.418
17	(ADAMTS9 + ARL6IP5 + ARRDC3 + CAMK4 + CCR1 + CCR3 + CCR9 + CD53 + CISH + DNASE1L3 + DOCK2 + DUSP7 + EBF1 + FGF18 + FHDC1 + HHIP + IMPDH2 + IP6K2 + IQGAP2 + IRF2 + JMY + LOX + NEK1 + OCLN + PADI2 + PALLD + PCBP4 + PLA2G2A + SEMA3F + SORT1 + SPZ1 + UBA7 + VCAN + ZCCHC4)	34	CNV	LUSC-33.3.3.N.2.0.0.1.4.1	LUSC	33	3	3	N	2	0	0	1	4	1	Meaningless	0	0	4	Apoptosis	TSM	Underexpression	5	1	1	2	0	0	7	0	1	17	0.187556272552008	3.34735271664276	NS	0.159170162810947	3.67556288533264	NS	0.892782482990552	0.226824615707705	NS	0.612440117591616	0.980608217080281	NS	0.0683	NS	0.248	NS	0.598
10	(ACY1 + ANXA10 + BTF3 + CDKN2AIP + GNL3 + HMGB2 + IL17RD + IL21 + LINC00491 + LRAT + MSX2 + NAA15 + NCAPG + NT5DC2 + PSMA5 + PTTG1 + RPL29 + SFRP2 + SHQ1 + SZRD1 + TGM4 + XRCC4)	22	CNV	LUSC-28.3.3.N.3.0.0.4.4.1	LUSC	28	3	3	N	3	0	0	4	4	1	Meaningless	0	0	4	Apoptosis	TSM	Overexpression	5	1	1	2	0	0	0	0	1	10	0.870251575571503	0.277945883621506	NS	0.71456827932081	0.672153447595176	NS	0.859521411393396	0.302759086034101	NS	0.912130393715866	0.183944647124389	NS	0.403	NS	0.185	NS	0.327
11	(ACY1 + ANXA10 + BTF3 + CDKN2AIP + CXCL14 + FSTL5 + GNL3 + HMGB2 + LRAT + NT5DC2 + PITX1 + RPL29 + SFRP2 + SHQ1 + TGM4 + XRCC4)	16	CNV	LUSC-27.3.2.N.3.0.0.4.4.1	LUSC	27	3	2	N	3	0	0	4	4	1	Meaningless	0	0	4	Apoptosis	MSI	Overexpression	5	2	1	2	0	0	0	0	1	11	0.711638532384009	0.680370351437679	NS	0.762116336527528	0.543312124680925	NS	0.965457902185707	0.0703055603008713	NS	0.695332139528279	0.726731297945346	NS	0.992	NS	0.532	NS	0.943
18	(ACTL6A + CBX8 + EIF2A + EPHB3 + FDXR + FNDC3B + GALR2 + GMPS + GOLIM4 + HRG + NME1 + RAP2B + RNF43 + SENP5 + SERP1 + SIAH2 + TBL1XR1 + TM4SF1 + TRA2B + UBE2O + UBXN7 + WNT3)	22	CNV	LUSC-26.3.3.P.3.0.0.1.4.1	LUSC	26	3	3	P	3	0	0	1	4	1	Meaningless	0	0	4	Apoptosis	TSM	Overexpression	5	1	2	2	0	0	7	0	1	18	0.30527304988351	2.37309731469656	NS	0.676823739249554	0.780688791163852	NS	0.443081462977379	1.62800327300623	NS	0.556791255435802	1.17112975024305	NS	0.293	NS	0.688	NS	0.478
16	(EIF5A2 + PYGO2 + RBP1 + SEC62)	4	CNV	LUSC-243.3.2.P.3.0.0.2.4.1	LUSC	243	3	2	P	3	0	0	2	4	1	Meaningless	0	0	4	Autophagy	MSI	Overexpression	5	2	2	2	0	0	4	0	1	16	0.0543306800126873	5.82533240431646	NS	0.0764589361420214	5.14200292945233	NS	0.793070910703302	0.463685281067733	NS	0.206076775891008	3.1590129622547	NS	0.924	NS	0.661	NS	0.877
13	ZMAT3	1	CNV	LUSC-2426.3.3.P.3.0.0.3.4.2	LUSC	2426	3	3	P	3	0	0	3	4	2	Meaningless	0	0	4	Apoptosis/Cellular senescence	TSM	Overexpression	5	1	2	2	0	0	1	0	2	13	0.220317159644786	3.02537427207696	NS	0.135903300374672	3.9916233456045	NS	0.144530690002704	3.86852681283747	NS	0.0871636977140449	4.87993469073456	NS	0.927	NS	0.98	NS	0.53
16	YTHDC2	1	CNV	LUSC-2418.3.2.N.2.4.0.4.4.3	LUSC	2418	3	2	N	2	4	0	4	4	3	Risky	0	1	3	Apoptosis/Ferroptosis/Necrosis	MSI	Underexpression	5	2	1	2	3	0	0	0	3	16	0.518891545189482	1.31212077291933	NS	0.845439949833742	0.335796272851376	NS	0.79442561973791	0.460271832691686	NS	0.628933922395365	0.92745815927139	NS	0.971	NS	0.435	NS	0.581
14	WWTR1	1	CNV	LUSC-2417.3.3.P.2.0.0.4.4.4	LUSC	2417	3	3	P	2	0	0	4	4	4	Meaningless	0	0	4	Apoptosis/Autophagy/Cellular senescence/Ferroptosis	TSM	Underexpression	5	1	2	2	0	0	0	0	4	14	0.539353243450891	1.23476910909923	NS	0.640775406197221	0.890152527613103	NS	0.522967654655683	1.29647132522475	NS	0.313227825799406	2.32164895052658	NS	0.632	NS	0.343	NS	0.807
19	WNT5A	1	CNV	LUSC-2416.3.3.N.3.69.0.4.4.4	LUSC	2416	3	3	N	3	69	0	4	4	4	Protective	2	0	2	Apoptosis/Autophagy/Cellular senescence/Necrosis	TSM	Overexpression	5	1	1	2	6	0	0	0	4	19	0.419185170393186	1.738885045143	NS	0.225127995713107	2.98217233737359	NS	0.46315096700449	1.53940443079617	NS	0.541708999897772	1.22605264456564	NS	0.233	NS	0.0132	Protective	0.391
22	(EIF4G3 + USP19)	2	CNV	LUSC-241.3.3.N.2.34.2.2.4.1	LUSC	241	3	3	N	2	34	2	2	4	1	Risky	0	2	2	Autophagy	TSM	Underexpression	5	1	1	2	6	2	4	0	1	22	0.034744233489945	6.7194833269535	Duplicated	0.0762233998926468	5.14817355645042	NS	0.714037885600813	0.673638513969354	NS	0.379814182693471	1.93614627753929	NS	0.354	NS	0.0145	Risky	0.179
26	VEGFC	1	CNV	LUSC-2409.3.3.N.2.35.0.1.4.2	LUSC	2409	3	3	N	2	35	0	1	4	2	Risky	0	3	1	Apoptosis/Necrosis	TSM	Underexpression	5	1	1	2	8	0	7	0	2	26	0.755966276131194	0.559517024179311	NS	0.633541842297686	0.912858463995424	NS	0.18364872906425	3.38946085432754	NS	0.561307087461119	1.15497426049101	NS	0.0138	Risky	0.00458	Risky	0.899
27	VEGFC	1	CNV	LUSC-2408.3.2.N.2.35.0.1.4.2	LUSC	2408	3	2	N	2	35	0	1	4	2	Risky	0	3	1	Apoptosis/Necrosis	MSI	Underexpression	5	2	1	2	8	0	7	0	2	27	0.755966276131194	0.559517024179311	NS	0.633541842297686	0.912858463995424	NS	0.18364872906425	3.38946085432754	NS	0.561307087461119	1.15497426049101	NS	0.0138	Risky	0.00458	Risky	0.899
27	VDAC1	1	CNV	LUSC-2403.3.2.N.3.34.0.1.4.4	LUSC	2403	3	2	N	3	34	0	1	4	4	Risky	0	2	2	Apoptosis/Autophagy/Ferroptosis/Mitochondrial permeability transition	MSI	Overexpression	5	2	1	2	6	0	7	0	4	27	0.165370061120341	3.59913904344516	NS	0.558061368367105	1.16657268699114	NS	0.95133509776184	0.0997778298501886	NS	0.479736655210377	1.46903592122764	NS	0.198	NS	0.0242	Risky	0.154
25	(EIF4A3 + KPNA2)	2	CNV	LUSC-240.3.3.P.3.11.11.1.4.2	LUSC	240	3	3	P	3	11	11	1	4	2	Risky	0	1	3	Apoptosis/Autophagy	TSM	Overexpression	5	1	2	2	3	3	7	0	2	25	0.357847582867991	2.05529625883174	NS	0.236526153133192	2.88339298618285	NS	0.017463094833492	8.09533098300156	Deleted	0.288051602868733	2.48923127653772	NS	0.721	NS	0.213	NS	0.0188
33	UNC13D	1	CNV	LUSC-2396.3.3.P.2.35.11.1.2.1	LUSC	2396	3	3	P	2	35	11	1	2	1	Risky	0	3	1	Autophagy	TSM	Underexpression	5	1	2	2	8	3	7	4	1	33	0.361057592254597	2.03743559608474	NS	0.271823104426088	2.60520755126201	NS	0.0216466756200566	7.6658067747209	Deleted	0.297421490256695	2.42520997424112	NS	0.00378	Risky	0.00111	Risky	0.358
16	UCP1	1	CNV	LUSC-2393.3.3.N.3.69.0.4.4.1	LUSC	2393	3	3	N	3	69	0	4	4	1	Protective	2	0	2	Pyroptosis	TSM	Overexpression	5	1	1	2	6	0	0	0	1	16	0.728459915630301	0.633645356034932	NS	0.456467673130964	1.56847479212729	NS	0.350521444605992	2.09666678296079	NS	0.87072141752935	0.276866390783616	NS	0.0612	NS	0.0342	Protective	0.177
18	UBE2Q1	1	CNV	LUSC-2391.3.2.P.3.34.0.4.4.1	LUSC	2391	3	2	P	3	34	0	4	4	1	Risky	0	2	2	Autophagy	MSI	Overexpression	5	2	2	2	6	0	0	0	1	18	0.606756527379819	0.999255352987494	NS	0.144158825314539	3.87367926727873	NS	0.318701136031594	2.28700298597073	NS	0.279522191201006	2.54934718694137	NS	0.253	NS	0.000273	Risky	0.0765
12	TSLP	1	CNV	LUSC-2384.3.3.N.1.0.0.4.4.4	LUSC	2384	3	3	N	1	0	0	4	4	4	Meaningless	0	0	4	Apoptosis/Cellular senescence/Pyroptosis/Necrosis	TSM	Unchanged	5	1	1	1	0	0	0	0	4	12	0.394835280114386	1.85857322684699	NS	0.954463709623312	0.093211313678957	NS	0.821133843405179	0.394138315925523	NS	0.694897706542108	0.727981258163189	NS	0.4	NS	0.0677	NS	0.951
21	TRIM59	1	CNV	LUSC-2378.3.3.P.3.0.0.1.4.4	LUSC	2378	3	3	P	3	0	0	1	4	4	Meaningless	0	0	4	Apoptosis/Autophagy/Ferroptosis/Pyroptosis	TSM	Overexpression	5	1	2	2	0	0	7	0	4	21	0.191964516322009	3.30088946971369	NS	0.253570446853625	2.7442271953972	NS	0.150221050004222	3.79129480594445	NS	0.10185498058815	4.56841047259162	NS	0.462	NS	0.625	NS	0.315
22	TRIM59	1	CNV	LUSC-2377.3.2.P.3.0.0.1.4.4	LUSC	2377	3	2	P	3	0	0	1	4	4	Meaningless	0	0	4	Apoptosis/Autophagy/Ferroptosis/Pyroptosis	MSI	Overexpression	5	2	2	2	0	0	7	0	4	22	0.191964516322009	3.30088946971369	NS	0.253570446853625	2.7442271953972	NS	0.150221050004222	3.79129480594445	NS	0.10185498058815	4.56841047259162	NS	0.462	NS	0.625	NS	0.315
28	TRIM37	1	CNV	LUSC-2373.3.3.P.3.43.11.2.4.2	LUSC	2373	3	3	P	3	43	11	2	4	2	Risky	0	3	1	Apoptosis/Necrosis	TSM	Overexpression	5	1	2	2	9	3	4	0	2	28	0.930844574499919	0.143325920650215	NS	0.461319251359409	1.54732991289693	NS	0.0276543154289856	7.17594697962189	Deleted	0.698156639482022	0.718623579061959	NS	0.224	NS	0.00688	Risky	0.00128
14	TRIM36	1	CNV	LUSC-2371.3.3.N.2.4.0.4.4.2	LUSC	2371	3	3	N	2	4	0	4	4	2	Risky	0	1	3	Apoptosis/Ferroptosis	TSM	Underexpression	5	1	1	2	3	0	0	0	2	14	0.21080505779827	3.11364293850468	NS	0.580871419490724	1.08645171117744	NS	0.587640355734122	1.06328031623892	NS	0.882057765296505	0.250995463173003	NS	0.194	NS	0.151	NS	0.158
15	TRIM36	1	CNV	LUSC-2370.3.2.N.2.4.0.4.4.2	LUSC	2370	3	2	N	2	4	0	4	4	2	Risky	0	1	3	Apoptosis/Ferroptosis	MSI	Underexpression	5	2	1	2	3	0	0	0	2	15	0.21080505779827	3.11364293850468	NS	0.580871419490724	1.08645171117744	NS	0.587640355734122	1.06328031623892	NS	0.882057765296505	0.250995463173003	NS	0.194	NS	0.151	NS	0.158
26	(EFNA1 + MRAS + OTOL1)	3	CNV	LUSC-237.3.2.P.2.0.4.1.2.1	LUSC	237	3	2	P	2	0	4	1	2	1	Meaningless	0	0	4	Necrosis	MSI	Underexpression	5	2	2	2	0	3	7	4	1	26	0.0698991259875152	5.32140426715138	NS	0.0637800085580141	5.50463096644004	NS	0.413883925910226	1.76433943333195	NS	0.037111468440294	6.58765846951467	Deleted	0.632	NS	0.557	NS	0.314
18	TRIM25	1	CNV	LUSC-2369.3.3.P.2.11.11.4.4.2	LUSC	2369	3	3	P	2	11	11	4	4	2	Risky	0	1	3	Apoptosis/Necrosis	TSM	Underexpression	5	1	2	2	3	3	0	0	2	18	0.76640241569396	0.532095800657881	NS	0.458979790454642	1.557498198803	NS	0.0193383198051261	7.89133333880983	Deleted	0.605551070535228	1.00323275028816	NS	0.215	NS	0.21	NS	0.0152
18	TRAIP	1	CNV	LUSC-2364.3.3.N.3.0.0.1.4.2	LUSC	2364	3	3	N	3	0	0	1	4	2	Meaningless	0	0	4	Apoptosis/Necrosis	TSM	Overexpression	5	1	1	2	0	0	7	0	2	18	0.844412168488167	0.338229104603132	NS	0.813629234116745	0.412501006176153	NS	0.721927800493203	0.65166028881294	NS	0.942830154468109	0.11773824896317	NS	0.469	NS	0.717	NS	0.133
19	TRAIP	1	CNV	LUSC-2363.3.2.N.3.0.0.1.4.2	LUSC	2363	3	2	N	3	0	0	1	4	2	Meaningless	0	0	4	Apoptosis/Necrosis	MSI	Overexpression	5	2	1	2	0	0	7	0	2	19	0.844412168488167	0.338229104603132	NS	0.813629234116745	0.412501006176153	NS	0.721927800493203	0.65166028881294	NS	0.942830154468109	0.11773824896317	NS	0.469	NS	0.717	NS	0.133
25	TPM3	1	CNV	LUSC-2360.3.2.P.3.35.0.2.4.2	LUSC	2360	3	2	P	3	35	0	2	4	2	Risky	0	3	1	Apoptosis/Pyroptosis	MSI	Overexpression	5	2	2	2	8	0	4	0	2	25	0.606756527379819	0.999255352987494	NS	0.144158825314539	3.87367926727873	NS	0.318701136031594	2.28700298597073	NS	0.279522191201006	2.54934718694137	NS	0.0395	Risky	4.84e-05	Risky	0.0704
25	TP63	1	CNV	LUSC-2358.3.3.P.3.69.0.2.4.5	LUSC	2358	3	3	P	3	69	0	2	4	5	Protective	2	0	2	Apoptosis/Autophagy/Cellular senescence/Necroptosis/Pyroptosis	TSM	Overexpression	5	1	2	2	6	0	4	0	5	25	0.609782978022474	0.989304317701839	NS	0.722246656381153	0.650777138189097	NS	0.239428854381346	2.85899793042492	NS	0.284528472863906	2.51384390011647	NS	0.105	NS	0.000442	Protective	0.13
16	TNFSF10	1	CNV	LUSC-2353.3.3.P.3.0.0.4.4.6	LUSC	2353	3	3	P	3	0	0	4	4	6	Meaningless	0	0	4	Apoptosis/Autophagy/Entosis/Necroptosis/Pyroptosis/Necrosis	TSM	Overexpression	5	1	2	2	0	0	0	0	6	16	0.181034514080045	3.41813516073875	NS	0.34476109070702	2.12980718507501	NS	0.207730747591317	3.14302504116279	NS	0.156387726139739	3.71083386263567	NS	0.299	NS	0.0964	NS	0.116
17	TNFSF10	1	CNV	LUSC-2352.3.2.P.3.0.0.4.4.6	LUSC	2352	3	2	P	3	0	0	4	4	6	Meaningless	0	0	4	Apoptosis/Autophagy/Entosis/Necroptosis/Pyroptosis/Necrosis	MSI	Overexpression	5	2	2	2	0	0	0	0	6	17	0.181034514080045	3.41813516073875	NS	0.34476109070702	2.12980718507501	NS	0.207730747591317	3.14302504116279	NS	0.156387726139739	3.71083386263567	NS	0.299	NS	0.0964	NS	0.116
17	TNFAIP8	1	CNV	LUSC-2349.3.2.N.3.0.0.2.4.3	LUSC	2349	3	2	N	3	0	0	2	4	3	Meaningless	0	0	4	Apoptosis/Autophagy/Necrosis	MSI	Overexpression	5	2	1	2	0	0	4	0	3	17	0.247641356083224	2.79154744863902	NS	0.429719228110381	1.68924648289441	NS	0.725511689827735	0.641756187999295	NS	0.613445195530842	0.977328699318961	NS	0.438	NS	0.909	NS	0.99
20	TMEM192	1	CNV	LUSC-2343.3.3.N.1.31.0.3.2.2	LUSC	2343	3	3	N	1	31	0	3	2	2	Risky	0	2	2	Apoptosis/Autophagy	TSM	Unchanged	5	1	1	1	5	0	1	4	2	20	0.671775283768545	0.795662787073606	NS	0.898976083253765	0.212997697173153	NS	0.630752590692335	0.921683168298031	NS	0.962385698255897	0.0766799498618921	NS	0.0335	Risky	0.0233	Risky	0.288
21	TMEM192	1	CNV	LUSC-2342.3.2.N.1.31.0.3.2.2	LUSC	2342	3	2	N	1	31	0	3	2	2	Risky	0	2	2	Apoptosis/Autophagy	MSI	Unchanged	5	2	1	1	5	0	1	4	2	21	0.671775283768545	0.795662787073606	NS	0.898976083253765	0.212997697173153	NS	0.630752590692335	0.921683168298031	NS	0.962385698255897	0.0766799498618921	NS	0.0335	Risky	0.0233	Risky	0.288
23	TMC8	1	CNV	LUSC-2340.3.3.P.2.0.11.1.3.2	LUSC	2340	3	3	P	2	0	11	1	3	2	Meaningless	0	0	4	Apoptosis/Necrosis	TSM	Underexpression	5	1	2	2	0	3	7	1	2	23	0.276874095332564	2.56838481121993	NS	0.132556028332163	4.04149973519381	NS	0.0076833039688603	9.73741124011039	Deleted	0.155209550173147	3.72595827701081	NS	0.949	NS	0.356	NS	0.69
30	TLR3	1	CNV	LUSC-2334.3.2.N.2.31.0.1.2.4	LUSC	2334	3	2	N	2	31	0	1	2	4	Risky	0	2	2	Apoptosis/Autophagy/Pyroptosis/Necrosis	MSI	Underexpression	5	2	1	2	5	0	7	4	4	30	0.697889080655554	0.719390198165861	NS	0.639872822468874	0.892971674534449	NS	0.0881158511716216	4.85820567946249	NS	0.695082532819333	0.727449376419605	NS	0.0162	Risky	0.0364	Risky	0.534
21	TLR2	1	CNV	LUSC-2332.3.3.N.2.0.0.1.4.5	LUSC	2332	3	3	N	2	0	0	1	4	5	Meaningless	0	0	4	Apoptosis/Autophagy/Cellular senescence/Pyroptosis/Necrosis	TSM	Underexpression	5	1	1	2	0	0	7	0	5	21	0.491624734090553	1.42007917821784	NS	0.830712920482637	0.370942013058243	NS	0.610246960172994	0.987783102005851	NS	0.971983445849931	0.0568330113706335	NS	0.154	NS	0.851	NS	0.927
22	TLR2	1	CNV	LUSC-2331.3.2.N.2.0.0.1.4.5	LUSC	2331	3	2	N	2	0	0	1	4	5	Meaningless	0	0	4	Apoptosis/Autophagy/Cellular senescence/Pyroptosis/Necrosis	MSI	Underexpression	5	2	1	2	0	0	7	0	5	22	0.491624734090553	1.42007917821784	NS	0.830712920482637	0.370942013058243	NS	0.610246960172994	0.987783102005851	NS	0.971983445849931	0.0568330113706335	NS	0.154	NS	0.851	NS	0.927
23	TLK2	1	CNV	LUSC-2329.3.3.P.3.43.11.4.4.1	LUSC	2329	3	3	P	3	43	11	4	4	1	Risky	0	3	1	Autophagy	TSM	Overexpression	5	1	2	2	9	3	0	0	1	23	0.529923798211032	1.27004411946637	NS	0.38407795559025	1.91381947529682	NS	0.0196300371017534	7.86138876128379	Deleted	0.424865530555753	1.71196511762938	NS	0.0881	NS	0.000662	Risky	0.00971
28	TIMP2	1	CNV	LUSC-2327.3.3.P.2.34.11.1.4.2	LUSC	2327	3	3	P	2	34	11	1	4	2	Risky	0	2	2	Apoptosis/Necrosis	TSM	Underexpression	5	1	2	2	6	3	7	0	2	28	0.191618541872121	3.30449728852964	NS	0.0673490123996762	5.39573407987038	NS	0.00331995106591754	11.4156104706876	Deleted	0.0714754846621579	5.2768015198682	NS	0.103	NS	0.048	Risky	0.218
18	TFRC	1	CNV	LUSC-2320.3.3.P.3.0.0.2.4.4	LUSC	2320	3	3	P	3	0	0	2	4	4	Meaningless	0	0	4	Apoptosis/Autophagy/Ferroptosis/Necrosis	TSM	Overexpression	5	1	2	2	0	0	4	0	4	18	0.647638003387197	0.868846750947319	NS	0.786587708494162	0.480102090452642	NS	0.26048276976663	2.69043712581332	NS	0.262181584584318	2.67743588870255	NS	0.128	NS	0.182	NS	0.916
14	(DRAM2 + MIR3140)	2	CNV	LUSC-232.3.3.N.1.0.0.3.2.1	LUSC	232	3	3	N	1	0	0	3	2	1	Meaningless	0	0	4	Autophagy	TSM	Unchanged	5	1	1	1	0	0	1	4	1	14	0.945464784849812	0.11215727316016	NS	0.866724019321997	0.286069339378904	NS	0.187392970839176	3.34909483748749	NS	0.30474045963593	2.37658963330653	NS	0.134	NS	0.0785	NS	0.586
13	TERC	1	CNV	LUSC-2315.3.2.P.2.0.0.4.4.2	LUSC	2315	3	2	P	2	0	0	4	4	2	Meaningless	0	0	4	Apoptosis/Cellular senescence	MSI	Underexpression	5	2	2	2	0	0	0	0	2	13	0.18945861371483	3.32716935119007	NS	0.270392407280144	2.61576202958566	NS	0.282154381011569	2.53060181488938	NS	0.141250277292509	3.91444389164941	NS	0.87	NS	0.0689	NS	0.445
25	SUMO2	1	CNV	LUSC-2309.3.3.P.3.11.11.1.4.2	LUSC	2309	3	3	P	3	11	11	1	4	2	Risky	0	1	3	Apoptosis/Necrosis	TSM	Overexpression	5	1	2	2	3	3	7	0	2	25	0.232175271933724	2.92052542015222	NS	0.269854709801404	2.61974315332911	NS	0.0207686833013465	7.74861807471503	Deleted	0.302412055477992	2.39192953894547	NS	0.795	NS	0.0791	NS	0.0125
27	STC2	1	CNV	LUSC-2305.3.3.N.3.35.0.1.4.3	LUSC	2305	3	3	N	3	35	0	1	4	3	Risky	0	3	1	Apoptosis/Autophagy/Ferroptosis	TSM	Overexpression	5	1	1	2	8	0	7	0	3	27	0.45132278557584	1.59114496933425	NS	0.640400455614158	0.891323172814734	NS	0.694160447721252	0.730104305028645	NS	0.704095471920235	0.701682636991432	NS	0.0414	Risky	0.013	Risky	0.109
16	SRSF2	1	CNV	LUSC-2300.3.3.P.2.0.11.3.4.2	LUSC	2300	3	3	P	2	0	11	3	4	2	Meaningless	0	0	4	Apoptosis/Ferroptosis	TSM	Underexpression	5	1	2	2	0	3	1	0	2	16	0.263946168206346	2.66402020987448	NS	0.164407850256746	3.61081009309331	NS	0.0102212235697655	9.16657795660755	Deleted	0.202870520221838	3.19037466972173	NS	0.734	NS	0.216	NS	0.223
18	SPRY1	1	CNV	LUSC-2298.3.3.N.2.0.0.1.4.2	LUSC	2298	3	3	N	2	0	0	1	4	2	Meaningless	0	0	4	Apoptosis/Cellular senescence	TSM	Underexpression	5	1	1	2	0	0	7	0	2	18	0.411636739676915	1.77522803674366	NS	0.814029835028317	0.411516522564678	NS	0.258020212464708	2.7094347084854	NS	0.987172664104073	0.0258206330931535	NS	0.202	NS	0.15	NS	0.13
15	SPOP	1	CNV	LUSC-2297.3.3.P.2.30.0.4.4.2	LUSC	2297	3	3	P	2	30	0	4	4	2	Risky	0	1	3	Apoptosis/Autophagy	TSM	Underexpression	5	1	2	2	3	0	0	0	2	15	0.585294022327835	1.07128191148539	NS	0.792711610189999	0.46459158572103	NS	0.236426166618598	2.88423862335943	NS	0.770507533038367	0.521411694903264	NS	0.186	NS	0.0263	Risky	0.076
24	SPHK1	1	CNV	LUSC-2296.3.3.P.1.0.11.2.2.4	LUSC	2296	3	3	P	1	0	11	2	2	4	Meaningless	0	0	4	Apoptosis/Autophagy/Ferroptosis/Necrosis	TSM	Unchanged	5	1	2	1	0	3	4	4	4	24	0.248961594367664	2.78091326780171	NS	0.173092509608226	3.50785817957153	NS	0.0110167535726612	9.01667622558225	Deleted	0.167279749718588	3.5761754400908	NS	0.314	NS	0.973	NS	0.989
21	SOX9	1	CNV	LUSC-2294.3.3.P.3.4.11.2.4.1	LUSC	2294	3	3	P	3	4	11	2	4	1	Risky	0	1	3	Apoptosis	TSM	Overexpression	5	1	2	2	3	3	4	0	1	21	0.24147364375763	2.84198989484881	NS	0.319393784017346	2.28266100965318	NS	0.0282765113213873	7.13144761521557	Deleted	0.245044806128456	2.8126284060027	NS	0.107	NS	0.0664	NS	0.0647
23	SOX2	1	CNV	LUSC-2292.3.3.P.3.62.0.1.4.3	LUSC	2292	3	3	P	3	62	0	1	4	3	Protective	1	0	3	Apoptosis/Autophagy/Ferroptosis	TSM	Overexpression	5	1	2	2	3	0	7	0	3	23	0.299544073167586	2.41098743286934	NS	0.337661306767149	2.17142387374523	NS	0.0501984250292693	5.98354325339113	NS	0.135784856912718	3.99336716058179	NS	0.0834	NS	0.00718	Protective	0.659
20	SOD3	1	CNV	LUSC-2291.3.3.N.2.1.0.1.4.2	LUSC	2291	3	3	N	2	1	0	1	4	2	Risky	0	1	3	Apoptosis/Necrosis	TSM	Underexpression	5	1	1	2	2	0	7	0	2	20	0.844424786465122	0.338199219001876	NS	0.89399464756815	0.224110981773561	NS	0.906887439505328	0.195473877093957	NS	0.59762708718428	1.02957663915432	NS	0.00988	Risky	0.479	NS	0.957
23	SNRK	1	CNV	LUSC-2288.3.3.N.2.34.0.1.4.1	LUSC	2288	3	3	N	2	34	0	1	4	1	Risky	0	2	2	Pyroptosis	TSM	Underexpression	5	1	1	2	6	0	7	0	1	23	0.944669617231509	0.11384004802387	NS	0.328977186908285	2.22353374265049	NS	0.951754756776743	0.0988957716106265	NS	0.447710042158222	1.60721896686915	NS	0.0662	NS	0.0175	Risky	0.514
24	SNRK	1	CNV	LUSC-2287.3.2.N.2.34.0.1.4.1	LUSC	2287	3	2	N	2	34	0	1	4	1	Risky	0	2	2	Pyroptosis	MSI	Underexpression	5	2	1	2	6	0	7	0	1	24	0.944669617231509	0.11384004802387	NS	0.328977186908285	2.22353374265049	NS	0.951754756776743	0.0988957716106265	NS	0.447710042158222	1.60721896686915	NS	0.0662	NS	0.0175	Risky	0.514
19	SNHG16	1	CNV	LUSC-2285.3.3.P.3.11.11.4.4.3	LUSC	2285	3	3	P	3	11	11	4	4	3	Risky	0	1	3	Apoptosis/Autophagy/Cuproptosis	TSM	Overexpression	5	1	2	2	3	3	0	0	3	19	0.267149932347683	2.63989046763117	NS	0.164979947947193	3.6038626801188	NS	0.0102212235697655	9.16657795660755	Deleted	0.204312768628542	3.17620655941215	NS	0.659	NS	0.527	NS	0.0496
21	SMURF2	1	CNV	LUSC-2283.3.3.P.2.34.11.4.4.2	LUSC	2283	3	3	P	2	34	11	4	4	2	Risky	0	2	2	Apoptosis/Pyroptosis	TSM	Underexpression	5	1	2	2	6	3	0	0	2	21	0.425890282321266	1.70714703824352	NS	0.437273873199734	1.65439113612208	NS	0.0278094524537317	7.16475859951342	Deleted	0.411138973830791	1.7776479715992	NS	0.0605	NS	0.000619	Risky	0.128
15	SMC4	1	CNV	LUSC-2282.3.3.P.3.0.0.2.4.1	LUSC	2282	3	3	P	3	0	0	2	4	1	Meaningless	0	0	4	Pyroptosis	TSM	Overexpression	5	1	2	2	0	0	4	0	1	15	0.159458469473206	3.67194354028039	NS	0.0992304401708113	4.62062091040311	NS	0.156033464190287	3.71536956139429	NS	0.0773173194449599	5.11967458713984	NS	0.238	NS	0.983	NS	0.446
16	SMC4	1	CNV	LUSC-2281.3.2.P.3.0.0.2.4.1	LUSC	2281	3	2	P	3	0	0	2	4	1	Meaningless	0	0	4	Pyroptosis	MSI	Overexpression	5	2	2	2	0	0	4	0	1	16	0.159458469473206	3.67194354028039	NS	0.0992304401708113	4.62062091040311	NS	0.156033464190287	3.71536956139429	NS	0.0773173194449599	5.11967458713984	NS	0.238	NS	0.983	NS	0.446
21	SLIT2	1	CNV	LUSC-2275.3.3.N.2.11.0.1.4.2	LUSC	2275	3	3	N	2	11	0	1	4	2	Risky	0	1	3	Apoptosis/Autophagy	TSM	Underexpression	5	1	1	2	3	0	7	0	2	21	0.776621104294097	0.505605373620634	NS	0.613028032523521	0.978689228073658	NS	0.860441661846026	0.300618922550916	NS	0.387528704913094	1.89593071147447	NS	0.0968	NS	0.073	NS	0.00813
16	(DLG1 + IL1RAP)	2	CNV	LUSC-227.3.3.P.3.0.0.2.3.1	LUSC	227	3	3	P	3	0	0	2	3	1	Meaningless	0	0	4	Anoikis	TSM	Overexpression	5	1	2	2	0	0	4	1	1	16	0.807524987481326	0.427562560229537	NS	0.786587708494162	0.480102090452642	NS	0.26048276976663	2.69043712581332	NS	0.547084576341926	1.20630373994275	NS	0.958	NS	0.336	NS	0.603
11	SLC2A2	1	CNV	LUSC-2265.3.3.P.2.0.0.4.4.1	LUSC	2265	3	3	P	2	0	0	4	4	1	Meaningless	0	0	4	Anoikis	TSM	Underexpression	5	1	2	2	0	0	0	0	1	11	0.181034514080045	3.41813516073875	NS	0.34476109070702	2.12980718507501	NS	0.207730747591317	3.14302504116279	NS	0.156387726139739	3.71083386263567	NS	0.956	NS	0.912	NS	0.367
12	SLC2A2	1	CNV	LUSC-2264.3.2.P.2.0.0.4.4.1	LUSC	2264	3	2	P	2	0	0	4	4	1	Meaningless	0	0	4	Anoikis	MSI	Underexpression	5	2	2	2	0	0	0	0	1	12	0.181034514080045	3.41813516073875	NS	0.34476109070702	2.12980718507501	NS	0.207730747591317	3.14302504116279	NS	0.156387726139739	3.71083386263567	NS	0.956	NS	0.912	NS	0.367
28	SHC1	1	CNV	LUSC-2250.3.2.P.2.30.0.1.2.3	LUSC	2250	3	2	P	2	30	0	1	2	3	Risky	0	1	3	Apoptosis/Autophagy/Ferroptosis	MSI	Underexpression	5	2	2	2	3	0	7	4	3	28	0.622705693164307	0.947362548874936	NS	0.204455416045421	3.17481068343141	NS	0.386097772033498	1.90332929233521	NS	0.463291158251958	1.53879914204811	NS	0.128	NS	0.0339	Risky	0.979
25	SH3RF1	1	CNV	LUSC-2248.3.3.N.2.44.0.2.4.1	LUSC	2248	3	3	N	2	44	0	2	4	1	Meaningful Risky	0	4	0	Apoptosis	TSM	Underexpression	5	1	1	2	11	0	4	0	1	25	0.790184148455356	0.47097852274783	NS	0.824465521120581	0.386039911564378	NS	0.678819965263004	0.774798666938312	NS	0.801804162240231	0.441781775333871	NS	0.0388	Risky	0.0102	Risky	0.0377
26	SH3RF1	1	CNV	LUSC-2247.3.2.N.2.44.0.2.4.1	LUSC	2247	3	2	N	2	44	0	2	4	1	Meaningful Risky	0	4	0	Apoptosis	MSI	Underexpression	5	2	1	2	11	0	4	0	1	26	0.790184148455356	0.47097852274783	NS	0.824465521120581	0.386039911564378	NS	0.678819965263004	0.774798666938312	NS	0.801804162240231	0.441781775333871	NS	0.0388	Risky	0.0102	Risky	0.0377
18	SFMBT1	1	CNV	LUSC-2245.3.3.N.1.43.0.4.4.1	LUSC	2245	3	3	N	1	43	0	4	4	1	Risky	0	3	1	Apoptosis	TSM	Unchanged	5	1	1	1	9	0	0	0	1	18	0.696485313589336	0.723417144002673	NS	0.756048498845812	0.5592995058956	NS	0.804103270153096	0.436055145175066	NS	0.837963406143343	0.353561695080472	NS	0.414	NS	0.0184	Risky	0.0423
19	SFMBT1	1	CNV	LUSC-2244.3.2.N.1.43.0.4.4.1	LUSC	2244	3	2	N	1	43	0	4	4	1	Risky	0	3	1	Apoptosis	MSI	Unchanged	5	2	1	1	9	0	0	0	1	19	0.696485313589336	0.723417144002673	NS	0.756048498845812	0.5592995058956	NS	0.804103270153096	0.436055145175066	NS	0.837963406143343	0.353561695080472	NS	0.414	NS	0.0184	Risky	0.0423
23	SETD7	1	CNV	LUSC-2242.3.3.N.2.0.0.1.2.3	LUSC	2242	3	3	N	2	0	0	1	2	3	Meaningless	0	0	4	Apoptosis/Ferroptosis/Pyroptosis	TSM	Underexpression	5	1	1	2	0	0	7	4	3	23	0.663264463025783	0.821162959812201	NS	0.263931687163361	2.66412994013001	NS	0.418811154875538	1.74067033002412	NS	0.911397390450039	0.185552526777603	NS	0.574	NS	0.502	NS	0.996
19	SETD2	1	CNV	LUSC-2240.3.2.N.2.4.0.2.4.2	LUSC	2240	3	2	N	2	4	0	2	4	2	Risky	0	1	3	Apoptosis/Autophagy	MSI	Underexpression	5	2	1	2	3	0	4	0	2	19	0.783976942807492	0.486751337497047	NS	0.182819215754344	3.39851501296089	NS	0.66513409726567	0.815533217262704	NS	0.489335797160222	1.42941264683978	NS	0.961	NS	0.0805	NS	0.0582
20	SELENBP1	1	CNV	LUSC-2230.3.2.P.2.0.0.1.4.2	LUSC	2230	3	2	P	2	0	0	1	4	2	Meaningless	0	0	4	Apoptosis/Ferroptosis	MSI	Underexpression	5	2	2	2	0	0	7	0	2	20	0.483194696826209	1.45467121506616	NS	0.0894707884676973	4.82768618562512	NS	0.2957786797951	2.43628761544522	NS	0.144702529958828	3.86615032266298	NS	0.371	NS	0.647	NS	0.659
20	(DHX15 + DRD1 + FNIP2 + MAGI1 + NISCH + OTUD3 + PARP3 + PRSS50 + RBM5)	9	CNV	LUSC-223.3.3.N.2.34.0.2.4.1	LUSC	223	3	3	N	2	34	0	2	4	1	Risky	0	2	2	Apoptosis	TSM	Underexpression	5	1	1	2	6	0	4	0	1	20	0.690539690265807	0.740563654625774	NS	0.757702940245123	0.554927739130353	NS	0.897311232770835	0.216705012689522	NS	0.844035120057032	0.339122347619863	NS	0.0577	NS	0.0378	Risky	0.119
18	SDHB	1	CNV	LUSC-2229.3.3.N.3.0.0.1.4.2	LUSC	2229	3	3	N	3	0	0	1	4	2	Meaningless	0	0	4	Apoptosis/Pyroptosis	TSM	Overexpression	5	1	1	2	0	0	7	0	2	18	0.698596988014005	0.717362516157511	NS	0.77568412697202	0.508019789077071	NS	0.277485034533768	2.56397655371589	NS	0.449558781106179	1.59897732727947	NS	0.68	NS	0.22	NS	0.287
18	SCAP	1	CNV	LUSC-2227.3.2.N.2.4.0.2.4.1	LUSC	2227	3	2	N	2	4	0	2	4	1	Risky	0	1	3	Autophagy	MSI	Underexpression	5	2	1	2	3	0	4	0	1	18	0.917076542184117	0.173128679994859	NS	0.499668344639904	1.38762142273605	NS	0.772816579816683	0.515427084199665	NS	0.482986569651792	1.45553286364022	NS	0.45	NS	0.061	NS	0.119
21	S100A7	1	CNV	LUSC-2225.3.2.P.3.20.0.2.3.2	LUSC	2225	3	2	P	3	20	0	2	3	2	Protective	1	0	3	Anoikis/Apoptosis	MSI	Overexpression	5	2	2	2	3	0	4	1	2	21	0.44685649176209	1.61103556685491	NS	0.0951066728482718	4.70551229048772	NS	0.229991435992539	2.93942641113444	NS	0.157438445955071	3.69744143287822	NS	0.434	NS	0.761	NS	0.0199
18	S100A6	1	CNV	LUSC-2224.3.2.P.2.0.0.2.4.3	LUSC	2224	3	2	P	2	0	0	2	4	3	Meaningless	0	0	4	Apoptosis/Cellular senescence/Necrosis	MSI	Underexpression	5	2	2	2	0	0	4	0	3	18	0.592949672407672	1.04529150610065	NS	0.156061470672777	3.7150106131457	NS	0.34992304764051	2.10008402511308	NS	0.272713183404581	2.59866929262919	NS	0.688	NS	0.62	NS	0.273
23	S100A4	1	CNV	LUSC-2222.3.2.P.2.0.0.1.4.5	LUSC	2222	3	2	P	2	0	0	1	4	5	Meaningless	0	0	4	Anoikis/Apoptosis/Autophagy/Ferroptosis/Pyroptosis	MSI	Underexpression	5	2	2	2	0	0	7	0	5	23	0.592949672407672	1.04529150610065	NS	0.156061470672777	3.7150106131457	NS	0.34992304764051	2.10008402511308	NS	0.272713183404581	2.59866929262919	NS	0.997	NS	0.914	NS	0.555
15	S100A13	1	CNV	LUSC-2220.3.2.P.2.30.0.4.4.1	LUSC	2220	3	2	P	2	30	0	4	4	1	Risky	0	1	3	Cellular senescence	MSI	Underexpression	5	2	2	2	3	0	0	0	1	15	0.592949672407672	1.04529150610065	NS	0.156061470672777	3.7150106131457	NS	0.34992304764051	2.10008402511308	NS	0.272713183404581	2.59866929262919	NS	0.78	NS	0.017	Risky	0.942
21	S100A11	1	CNV	LUSC-2219.3.2.P.3.0.0.1.4.3	LUSC	2219	3	2	P	3	0	0	1	4	3	Meaningless	0	0	4	Apoptosis/Autophagy/NETosis	MSI	Overexpression	5	2	2	2	0	0	7	0	3	21	0.450158135504712	1.59631269143179	NS	0.108960052200111	4.43354791501029	NS	0.262296547921294	2.67655910599843	NS	0.144450126899083	3.86964194714391	NS	0.571	NS	0.725	NS	0.274
18	S100A10	1	CNV	LUSC-2216.3.2.P.1.34.0.4.4.2	LUSC	2216	3	2	P	1	34	0	4	4	2	Risky	0	2	2	Apoptosis/Necrosis	MSI	Unchanged	5	2	2	1	6	0	0	0	2	18	0.450158135504712	1.59631269143179	NS	0.108960052200111	4.43354791501029	NS	0.262296547921294	2.67655910599843	NS	0.144450126899083	3.86964194714391	NS	0.694	NS	0.0248	Risky	0.63
21	RYBP	1	CNV	LUSC-2215.3.3.N.2.4.62.2.4.2	LUSC	2215	3	3	N	2	4	62	2	4	2	Risky	0	1	3	Apoptosis/Necrosis	TSM	Underexpression	5	1	1	2	3	3	4	0	2	21	0.365146626392277	2.0149125798455	NS	0.0156318129806755	8.31689429526046	Duplicated	0.342826875421821	2.14105939123602	NS	0.105741372115291	4.49351810389291	NS	0.471	NS	0.0691	NS	0.222
22	RYBP	1	CNV	LUSC-2214.3.2.N.2.4.62.2.4.2	LUSC	2214	3	2	N	2	4	62	2	4	2	Risky	0	1	3	Apoptosis/Necrosis	MSI	Underexpression	5	2	1	2	3	3	4	0	2	22	0.365146626392277	2.0149125798455	NS	0.0156318129806755	8.31689429526046	Duplicated	0.342826875421821	2.14105939123602	NS	0.105741372115291	4.49351810389291	NS	0.471	NS	0.0691	NS	0.222
28	RPTOR	1	CNV	LUSC-2211.3.3.P.1.43.11.2.4.3	LUSC	2211	3	3	P	1	43	11	2	4	3	Risky	0	3	1	Apoptosis/Autophagy/Pyroptosis	TSM	Unchanged	5	1	2	1	9	3	4	0	3	28	0.0995811607047334	4.61356456366697	NS	0.0698072514602158	5.32403477099014	NS	0.00135024609809642	13.2149368165185	Deleted	0.0741702619863682	5.20278398199638	NS	0.0602	NS	0.00199	Risky	0.00561
17	RPS6KB1	1	CNV	LUSC-2209.3.3.P.3.0.11.4.4.4	LUSC	2209	3	3	P	3	0	11	4	4	4	Meaningless	0	0	4	Anoikis/Apoptosis/Autophagy/Necrosis	TSM	Overexpression	5	1	2	2	0	3	0	0	4	17	0.719845733427718	0.657436698113945	NS	0.489563736366375	1.42848123681263	NS	0.036869212317285	6.60075686149653	Deleted	0.649006734808456	0.86462437024635	NS	0.506	NS	0.212	NS	0.266
22	RHOC	1	CNV	LUSC-2201.3.3.N.2.0.0.1.2.2	LUSC	2201	3	3	N	2	0	0	1	2	2	Meaningless	0	0	4	Anoikis/Apoptosis	TSM	Underexpression	5	1	1	2	0	0	7	4	2	22	0.677724396349029	0.778029137487369	NS	0.544030567864846	1.21749968555364	NS	0.344309067792992	2.13243114417869	NS	0.824220038811126	0.386635494657321	NS	0.73	NS	0.788	NS	0.183
20	RHOA	1	CNV	LUSC-2199.3.3.N.2.0.0.1.3.3	LUSC	2199	3	3	N	2	0	0	1	3	3	Meaningless	0	0	4	Anoikis/Apoptosis/Entosis	TSM	Underexpression	5	1	1	2	0	0	7	1	3	20	0.87770249808987	0.260895166421508	NS	0.769766601332763	0.523335850470694	NS	0.76769782336205	0.528718164847658	NS	0.956638300855789	0.0886598200191224	NS	0.336	NS	0.13	NS	0.18
21	RHOA	1	CNV	LUSC-2198.3.2.N.2.0.0.1.3.3	LUSC	2198	3	2	N	2	0	0	1	3	3	Meaningless	0	0	4	Anoikis/Apoptosis/Entosis	MSI	Underexpression	5	2	1	2	0	0	7	1	3	21	0.87770249808987	0.260895166421508	NS	0.769766601332763	0.523335850470694	NS	0.76769782336205	0.528718164847658	NS	0.956638300855789	0.0886598200191224	NS	0.336	NS	0.13	NS	0.18
24	RHBDF2	1	CNV	LUSC-2197.3.3.P.2.4.11.1.4.1	LUSC	2197	3	3	P	2	4	11	1	4	1	Risky	0	1	3	Apoptosis	TSM	Underexpression	5	1	2	2	3	3	7	0	1	24	0.248961594367664	2.78091326780171	NS	0.173092509608226	3.50785817957153	NS	0.0110167535726612	9.01667622558225	Deleted	0.167279749718588	3.5761754400908	NS	0.203	NS	0.155	NS	0.322
24	RAD51C	1	CNV	LUSC-2192.3.3.P.3.11.11.1.4.1	LUSC	2192	3	3	P	3	11	11	1	4	1	Risky	0	1	3	Cellular senescence	TSM	Overexpression	5	1	2	2	3	3	7	0	1	24	0.930844574499919	0.143325920650215	NS	0.461319251359409	1.54732991289693	NS	0.0276543154289856	7.17594697962189	Deleted	0.698156639482022	0.718623579061959	NS	0.349	NS	0.704	NS	0.0444
20	RAD50	1	CNV	LUSC-2191.3.2.N.1.34.0.2.4.1	LUSC	2191	3	2	N	1	34	0	2	4	1	Risky	0	2	2	Apoptosis	MSI	Unchanged	5	2	1	1	6	0	4	0	1	20	0.174500137498314	3.49165949876802	NS	0.443859201771504	1.62449575993631	NS	0.96536058222704	0.0705071741957777	NS	0.376162792583047	1.95546654058896	NS	0.178	NS	0.00976	Risky	0.076
32	QSOX1	1	CNV	LUSC-2188.3.2.P.2.43.30.1.4.2	LUSC	2188	3	2	P	2	43	30	1	4	2	Risky	0	3	1	Apoptosis/Ferroptosis	MSI	Underexpression	5	2	2	2	9	3	7	0	2	32	0.189779090885973	3.32378912561079	NS	0.021329840552996	7.69529644354627	Deleted	0.177604964379235	3.4563869924579	NS	0.0583534645198583	5.68247309441483	NS	0.0656	NS	0.00237	Risky	0.00869
12	PYDC2	1	CNV	LUSC-2187.3.3.P.2.0.0.4.4.2	LUSC	2187	3	3	P	2	0	0	4	4	2	Meaningless	0	0	4	Pyroptosis/Necrosis	TSM	Underexpression	5	1	2	2	0	0	0	0	2	12	0.683801844477344	0.760174208775118	NS	0.667138751387936	0.809514463259887	NS	0.285506377863563	2.50698182171732	NS	0.277481965113841	2.56399867697676	NS	0.225	NS	0.255	NS	0.725
25	PTX3	1	CNV	LUSC-2185.3.3.P.2.31.0.1.4.3	LUSC	2185	3	3	P	2	31	0	1	4	3	Risky	0	2	2	Apoptosis/Pyroptosis/Necrosis	TSM	Underexpression	5	1	2	2	5	0	7	0	3	25	0.224605524583151	2.98681927909729	NS	0.222346962810069	3.0070324432384	NS	0.217146712658721	3.05436411737919	NS	0.166098351115843	3.5903503789382	NS	0.00563	Risky	0.0149	Risky	0.327
26	PTX3	1	CNV	LUSC-2184.3.2.P.2.31.0.1.4.3	LUSC	2184	3	2	P	2	31	0	1	4	3	Risky	0	2	2	Apoptosis/Pyroptosis/Necrosis	MSI	Underexpression	5	2	2	2	5	0	7	0	3	26	0.224605524583151	2.98681927909729	NS	0.222346962810069	3.0070324432384	NS	0.217146712658721	3.05436411737919	NS	0.166098351115843	3.5903503789382	NS	0.00563	Risky	0.0149	Risky	0.327
22	PTRH2	1	CNV	LUSC-2183.3.3.P.3.0.11.1.4.2	LUSC	2183	3	3	P	3	0	11	1	4	2	Meaningless	0	0	4	Anoikis/Apoptosis	TSM	Overexpression	5	1	2	2	0	3	7	0	2	22	0.939971854820796	0.123810691692705	NS	0.679717228826909	0.772156814515651	NS	0.0251056729826886	7.36932288627088	Deleted	0.876184356652506	0.264357514776329	NS	0.122	NS	0.86	NS	0.237
27	PTPRC	1	CNV	LUSC-2180.3.2.P.2.0.4.1.2.2	LUSC	2180	3	2	P	2	0	4	1	2	2	Meaningless	0	0	4	Apoptosis/Necrosis	MSI	Underexpression	5	2	2	2	0	3	7	4	2	27	0.47129008195786	1.50456297856872	NS	0.0914600111432295	4.78370687783009	NS	0.548926174010975	1.19958264016668	NS	0.0333422519113165	6.80185972021949	Deleted	0.278	NS	0.754	NS	0.528
21	PRR11	1	CNV	LUSC-2172.3.3.P.3.30.11.2.4.1	LUSC	2172	3	3	P	3	30	11	2	4	1	Risky	0	1	3	Apoptosis	TSM	Overexpression	5	1	2	2	3	3	4	0	1	21	0.853375808930357	0.317110510650331	NS	0.468004701851499	1.51855387284744	NS	0.0285424622134552	7.11272479656831	Deleted	0.707815768857376	0.691142865256203	NS	0.185	NS	0.0177	Risky	0.0605
21	PRKCD	1	CNV	LUSC-2170.3.3.N.2.0.0.1.4.5	LUSC	2170	3	3	N	2	0	0	1	4	5	Meaningless	0	0	4	Anoikis/Apoptosis/Autophagy/Cellular senescence/Necrosis	TSM	Underexpression	5	1	1	2	0	0	7	0	5	21	0.421970555326191	1.72563948297801	NS	0.312288000465854	2.32765887706268	NS	0.870362288704742	0.277691460430561	NS	0.66383537496384	0.819442179033141	NS	0.074	NS	0.0752	NS	0.135
22	PRKCD	1	CNV	LUSC-2169.3.2.N.2.0.0.1.4.5	LUSC	2169	3	2	N	2	0	0	1	4	5	Meaningless	0	0	4	Anoikis/Apoptosis/Autophagy/Cellular senescence/Necrosis	MSI	Underexpression	5	2	1	2	0	0	7	0	5	22	0.421970555326191	1.72563948297801	NS	0.312288000465854	2.32765887706268	NS	0.870362288704742	0.277691460430561	NS	0.66383537496384	0.819442179033141	NS	0.074	NS	0.0752	NS	0.135
20	PRKCA	1	CNV	LUSC-2167.3.3.P.2.30.11.4.4.4	LUSC	2167	3	3	P	2	30	11	4	4	4	Risky	0	1	3	Anoikis/Apoptosis/Autophagy/Mitotic catastrophe	TSM	Underexpression	5	1	2	2	3	3	0	0	4	20	0.41488259750928	1.75951939268501	NS	0.353576511065052	2.07931075681707	NS	0.0337919064815725	6.77506791674915	Deleted	0.359705633271921	2.04493853474955	NS	0.0779	NS	0.0143	Risky	0.112
17	PPP2CA	1	CNV	LUSC-2164.3.2.N.1.34.0.4.4.2	LUSC	2164	3	2	N	1	34	0	4	4	2	Risky	0	2	2	Apoptosis/Autophagy	MSI	Unchanged	5	2	1	1	6	0	0	0	2	17	0.165370061120341	3.59913904344516	NS	0.558061368367105	1.16657268699114	NS	0.95133509776184	0.0997778298501886	NS	0.479736655210377	1.46903592122764	NS	0.162	NS	0.00344	Risky	0.212
13	PPM1L	1	CNV	LUSC-2160.3.3.P.1.62.0.4.4.1	LUSC	2160	3	3	P	1	62	0	4	4	1	Protective	1	0	3	Apoptosis	TSM	Unchanged	5	1	2	1	3	0	0	0	1	13	0.239367859104487	2.85950750181895	NS	0.253570446853625	2.7442271953972	NS	0.150221050004222	3.79129480594445	NS	0.101244308115471	4.58043758143835	NS	0.239	NS	0.0211	Protective	0.98
14	PPM1L	1	CNV	LUSC-2159.3.2.P.1.62.0.4.4.1	LUSC	2159	3	2	P	1	62	0	4	4	1	Protective	1	0	3	Apoptosis	MSI	Unchanged	5	2	2	1	3	0	0	0	1	14	0.239367859104487	2.85950750181895	NS	0.253570446853625	2.7442271953972	NS	0.150221050004222	3.79129480594445	NS	0.101244308115471	4.58043758143835	NS	0.239	NS	0.0211	Protective	0.98
11	PPID	1	CNV	LUSC-2155.3.3.N.3.0.0.4.4.2	LUSC	2155	3	3	N	3	0	0	4	4	2	Meaningless	0	0	4	Apoptosis/Mitochondrial permeability transition	TSM	Overexpression	5	1	1	2	0	0	0	0	2	11	0.635347736484281	0.907165626931939	NS	0.920161957996482	0.166411166263957	NS	0.496721926331746	1.39944982765833	NS	0.975476681074711	0.0496580475847548	NS	0.865	NS	0.446	NS	0.496
12	PPID	1	CNV	LUSC-2154.3.2.N.3.0.0.4.4.2	LUSC	2154	3	2	N	3	0	0	4	4	2	Meaningless	0	0	4	Apoptosis/Mitochondrial permeability transition	MSI	Overexpression	5	2	1	2	0	0	0	0	2	12	0.635347736484281	0.907165626931939	NS	0.920161957996482	0.166411166263957	NS	0.496721926331746	1.39944982765833	NS	0.975476681074711	0.0496580475847548	NS	0.865	NS	0.446	NS	0.496
20	POLR3G	1	CNV	LUSC-2152.3.3.N.3.30.0.1.4.1	LUSC	2152	3	3	N	3	30	0	1	4	1	Risky	0	1	3	Apoptosis	TSM	Overexpression	5	1	1	2	3	0	7	0	1	20	0.394104837449939	1.86227664036038	NS	0.33094811304452	2.21158734813316	NS	0.986640463616932	0.0268991556595789	NS	0.294920085371781	2.44210171277272	NS	0.212	NS	0.0462	Risky	0.0953
21	POLR3G	1	CNV	LUSC-2151.3.2.N.3.30.0.1.4.1	LUSC	2151	3	2	N	3	30	0	1	4	1	Risky	0	1	3	Apoptosis	MSI	Overexpression	5	2	1	2	3	0	7	0	1	21	0.394104837449939	1.86227664036038	NS	0.33094811304452	2.21158734813316	NS	0.986640463616932	0.0268991556595789	NS	0.294920085371781	2.44210171277272	NS	0.212	NS	0.0462	Risky	0.0953
21	PLK4	1	CNV	LUSC-2147.3.3.N.3.14.0.2.4.2	LUSC	2147	3	3	N	3	14	0	2	4	2	Risky	0	2	2	Anoikis/Apoptosis	TSM	Overexpression	5	1	1	2	6	0	4	0	2	21	0.406597629240502	1.79986241699442	NS	0.537589558571363	1.24131982452421	NS	0.611109058472319	0.984959687933827	NS	0.788102170430963	0.476255079243608	NS	0.524	NS	0.0568	NS	0.0164
18	PITPNC1	1	CNV	LUSC-2143.3.3.P.2.30.11.4.4.2	LUSC	2143	3	3	P	2	30	11	4	4	2	Risky	0	1	3	Anoikis/Autophagy	TSM	Underexpression	5	1	2	2	3	3	0	0	2	18	0.386813784864178	1.89962375563252	NS	0.338984905438844	2.16359939864421	NS	0.0335832498638156	6.78745570454248	Deleted	0.350134917713209	2.09887343919219	NS	0.413	NS	0.00462	Risky	0.11
27	PINK1	1	CNV	LUSC-2140.3.3.N.2.35.0.2.4.6	LUSC	2140	3	3	N	2	35	0	2	4	6	Risky	0	3	1	Apoptosis/Autophagy/Cellular senescence/Ferroptosis/Pyroptosis/Mitoptosis	TSM	Underexpression	5	1	1	2	8	0	4	0	6	27	0.809846884897333	0.421820160350419	NS	0.959908609822449	0.0818343943069953	NS	0.309075008515381	2.34834257107593	NS	0.467118669576406	1.5223438863037	NS	0.00346	Risky	0.000251	Risky	0.363
15	PIK3CA	1	CNV	LUSC-2136.3.3.P.3.0.0.4.4.5	LUSC	2136	3	3	P	3	0	0	4	4	5	Meaningless	0	0	4	Anoikis/Apoptosis/Autophagy/Cellular senescence/Necrosis	TSM	Overexpression	5	1	2	2	0	0	0	0	5	15	0.188549315675729	3.33679136937827	NS	0.124152366967134	4.17249140365607	NS	0.117994696238743	4.27423120531183	NS	0.0678362655949799	5.38131667251491	NS	0.886	NS	0.967	NS	0.374
10	PDHB	1	CNV	LUSC-2124.3.3.N.2.0.0.4.4.1	LUSC	2124	3	3	N	2	0	0	4	4	1	Meaningless	0	0	4	Cuproptosis	TSM	Underexpression	5	1	1	2	0	0	0	0	1	10	0.607909436378711	0.995458722870215	NS	0.361744184895111	2.03363597705375	NS	0.637011463877523	0.901935253807801	NS	0.6407154842407	0.890339565873031	NS	0.474	NS	0.0687	NS	0.223
15	PCDH7	1	CNV	LUSC-2119.3.3.N.3.0.0.2.4.2	LUSC	2119	3	3	N	3	0	0	2	4	2	Meaningless	0	0	4	Autophagy/Ferroptosis	TSM	Overexpression	5	1	1	2	0	0	4	0	2	15	0.836492596797964	0.357075217612122	NS	0.817058237689605	0.404089808601566	NS	0.931653647360741	0.141588312737967	NS	0.828627907573913	0.375968139025354	NS	0.157	NS	0.541	NS	0.933
28	(CXCR6 + MIRLET7G + SMAD5)	3	CNV	LUSC-211.3.2.N.1.0.62.1.1.2	LUSC	211	3	2	N	1	0	62	1	1	2	Meaningless	0	0	4	Apoptosis/Autophagy	MSI	Unchanged	5	2	1	1	0	3	7	7	2	28	0.0602337154847501	5.61904605111006	NS	0.0314588416868385	6.91815040126	Duplicated	0.381969848861936	1.92482720634294	NS	0.215970805697133	3.06522407848463	NS	0.768	NS	0.748	NS	0.89
18	PAK2	1	CNV	LUSC-2108.3.3.P.3.0.0.2.4.4	LUSC	2108	3	3	P	3	0	0	2	4	4	Meaningless	0	0	4	Apoptosis/Autophagy/Cellular senescence/Pyroptosis	TSM	Overexpression	5	1	2	2	0	0	4	0	4	18	0.808799556506459	0.424408319222528	NS	0.815122828550429	0.408832934438081	NS	0.26048276976663	2.69043712581332	NS	0.299576163169351	2.41077318537878	NS	0.567	NS	0.461	NS	0.356
20	PADI4	1	CNV	LUSC-2107.3.3.N.2.0.0.1.4.4	LUSC	2107	3	3	N	2	0	0	1	4	4	Meaningless	0	0	4	Apoptosis/Autophagy/NETosis/Necrosis	TSM	Underexpression	5	1	1	2	0	0	7	0	4	20	0.700412298783832	0.71217223813502	NS	0.77568412697202	0.508019789077071	NS	0.277485034533768	2.56397655371589	NS	0.448956446763524	1.60165879294282	NS	0.158	NS	0.25	NS	0.79
20	P2RY1	1	CNV	LUSC-2105.3.3.P.1.69.0.2.4.1	LUSC	2105	3	3	P	1	69	0	2	4	1	Protective	2	0	2	Apoptosis	TSM	Unchanged	5	1	2	1	6	0	4	0	1	20	0.354977413348938	2.07140223180005	NS	0.358839999799801	2.04975734569792	NS	0.169282363590794	3.55237433559731	NS	0.280495619035767	2.54239434510434	NS	0.208	NS	0.00272	Protective	0.103
21	P2RY1	1	CNV	LUSC-2104.3.2.P.1.69.0.2.4.1	LUSC	2104	3	2	P	1	69	0	2	4	1	Protective	2	0	2	Apoptosis	MSI	Unchanged	5	2	2	1	6	0	4	0	1	21	0.354977413348938	2.07140223180005	NS	0.358839999799801	2.04975734569792	NS	0.169282363590794	3.55237433559731	NS	0.280495619035767	2.54239434510434	NS	0.208	NS	0.00272	Protective	0.103
21	NR5A2	1	CNV	LUSC-2095.3.2.P.2.1.0.1.4.1	LUSC	2095	3	2	P	2	1	0	1	4	1	Risky	0	1	3	Apoptosis	MSI	Underexpression	5	2	2	2	2	0	7	0	1	21	0.698956315256455	0.71633406951572	NS	0.300523524930073	2.40445848422816	NS	0.359216020274536	2.04766268735041	NS	0.161141576935872	3.65094388111579	NS	0.0468	Risky	0.197	NS	0.898
20	NPM1	1	CNV	LUSC-2088.3.3.N.3.30.0.2.4.4	LUSC	2088	3	3	N	3	30	0	2	4	4	Risky	0	1	3	Apoptosis/Autophagy/Cellular senescence/Ferroptosis	TSM	Overexpression	5	1	1	2	3	0	4	0	4	20	0.568883177157671	1.12816035697547	NS	0.586123127311371	1.06845079322068	NS	0.597731118072054	1.02922852295759	NS	0.832876540224784	0.365739717628594	NS	0.155	NS	0.0193	Risky	0.114
20	NOS2	1	CNV	LUSC-2087.3.3.P.2.62.20.4.4.4	LUSC	2087	3	3	P	2	62	20	4	4	4	Protective	1	0	3	Apoptosis/Autophagy/Cellular senescence/Necrosis	TSM	Underexpression	5	1	2	2	3	3	0	0	4	20	0.71897072498591	0.659869276764436	NS	0.71182989985215	0.679832601628946	NS	0.0303046083458343	6.99291097481965	Duplicated	0.811170645325462	0.418553667057882	NS	0.0968	NS	0.0297	Protective	0.315
23	NME2	1	CNV	LUSC-2081.3.3.P.3.1.11.1.4.1	LUSC	2081	3	3	P	3	1	11	1	4	1	Risky	0	1	3	Apoptosis	TSM	Overexpression	5	1	2	2	2	3	7	0	1	23	0.587862921783815	1.06252296895931	NS	0.481965716967192	1.45976458817048	NS	0.0315927119769742	6.90965763725871	Deleted	0.622773405429067	0.947145083114481	NS	0.0211	Risky	0.124	NS	0.173
24	NLK	1	CNV	LUSC-2079.3.3.P.2.14.20.2.4.1	LUSC	2079	3	3	P	2	14	20	2	4	1	Risky	0	2	2	Apoptosis	TSM	Underexpression	5	1	2	2	6	3	4	0	1	24	0.639605607313761	0.893807062307398	NS	0.7770683942786	0.504453817927501	NS	0.0284528149876225	7.11901635644229	Duplicated	0.87042768154551	0.277541200279903	NS	0.887	NS	0.123	NS	0.0143
14	NGFR	1	CNV	LUSC-2074.3.3.P.3.0.0.4.4.4	LUSC	2074	3	3	P	3	0	0	4	4	4	Meaningless	0	0	4	Apoptosis/Autophagy/Necroptosis/Necrosis	TSM	Overexpression	5	1	2	2	0	0	0	0	4	14	0.576099607211128	1.10294940810158	NS	0.765414168867508	0.534676388891536	NS	0.210928590726967	3.11247127072182	NS	0.767437558892194	0.529396318645318	NS	0.665	NS	0.19	NS	0.838
23	NFE2L1	1	CNV	LUSC-2068.3.3.P.3.14.0.2.4.3	LUSC	2068	3	3	P	3	14	0	2	4	3	Risky	0	2	2	Apoptosis/Autophagy/Ferroptosis	TSM	Overexpression	5	1	2	2	6	0	4	0	3	23	0.379296882587716	1.93887209835519	NS	0.632010598243986	0.917698231204977	NS	0.0993238282449307	4.61873954906546	NS	0.652050380768144	0.855266897847917	NS	0.154	NS	0.106	NS	0.0108
20	NEK7	1	CNV	LUSC-2065.3.2.P.2.0.0.1.4.2	LUSC	2065	3	2	P	2	0	0	1	4	2	Meaningless	0	0	4	Apoptosis/Pyroptosis	MSI	Underexpression	5	2	2	2	0	0	7	0	2	20	0.691785891465992	0.736957553272314	NS	0.200104676216847	3.21782933653195	NS	0.444239882778182	1.62278117183858	NS	0.13428162502176	4.01563201040538	NS	0.513	NS	0.781	NS	0.58
18	NEK4	1	CNV	LUSC-2064.3.3.N.1.43.0.4.4.1	LUSC	2064	3	3	N	1	43	0	4	4	1	Risky	0	3	1	Cellular senescence	TSM	Unchanged	5	1	1	1	9	0	0	0	1	18	0.243430880821505	2.82584446750078	NS	0.756048498845812	0.5592995058956	NS	0.804103270153096	0.436055145175066	NS	0.838150845236121	0.353114376901761	NS	0.642	NS	0.0175	Risky	0.0364
19	NEK4	1	CNV	LUSC-2063.3.2.N.1.43.0.4.4.1	LUSC	2063	3	2	N	1	43	0	4	4	1	Risky	0	3	1	Cellular senescence	MSI	Unchanged	5	2	1	1	9	0	0	0	1	19	0.243430880821505	2.82584446750078	NS	0.756048498845812	0.5592995058956	NS	0.804103270153096	0.436055145175066	NS	0.838150845236121	0.353114376901761	NS	0.642	NS	0.0175	Risky	0.0364
20	NEIL3	1	CNV	LUSC-2062.3.3.N.3.14.0.2.4.1	LUSC	2062	3	3	N	3	14	0	2	4	1	Risky	0	2	2	Apoptosis	TSM	Overexpression	5	1	1	2	6	0	4	0	1	20	0.803022830174977	0.438744268674886	NS	0.633541842297686	0.912858463995424	NS	0.18364872906425	3.38946085432754	NS	0.543705541828708	1.2186949241521	NS	0.6	NS	0.0677	NS	0.0127
21	NEIL3	1	CNV	LUSC-2061.3.2.N.3.14.0.2.4.1	LUSC	2061	3	2	N	3	14	0	2	4	1	Risky	0	2	2	Apoptosis	MSI	Overexpression	5	2	1	2	6	0	4	0	1	21	0.803022830174977	0.438744268674886	NS	0.633541842297686	0.912858463995424	NS	0.18364872906425	3.38946085432754	NS	0.543705541828708	1.2186949241521	NS	0.6	NS	0.0677	NS	0.0127
19	NAIP	1	CNV	LUSC-2054.3.3.N.2.0.0.1.4.3	LUSC	2054	3	3	N	2	0	0	1	4	3	Meaningless	0	0	4	Apoptosis/Pyroptosis/Necrosis	TSM	Underexpression	5	1	1	2	0	0	7	0	3	19	0.732508782673332	0.622559896330143	NS	0.859517894638981	0.302767269103336	NS	0.807659188102967	0.427230212689292	NS	0.555007245279815	1.17754822152537	NS	0.164	NS	0.158	NS	0.802
20	NAIP	1	CNV	LUSC-2053.3.2.N.2.0.0.1.4.3	LUSC	2053	3	2	N	2	0	0	1	4	3	Meaningless	0	0	4	Apoptosis/Pyroptosis/Necrosis	MSI	Underexpression	5	2	1	2	0	0	7	0	3	20	0.732508782673332	0.622559896330143	NS	0.859517894638981	0.302767269103336	NS	0.807659188102967	0.427230212689292	NS	0.555007245279815	1.17754822152537	NS	0.164	NS	0.158	NS	0.802
17	MUL1	1	CNV	LUSC-2046.3.3.N.1.34.0.3.4.2	LUSC	2046	3	3	N	1	34	0	3	4	2	Risky	0	2	2	Apoptosis/Autophagy	TSM	Unchanged	5	1	1	1	6	0	1	0	2	17	0.809846884897333	0.421820160350419	NS	0.959908609822449	0.0818343943069953	NS	0.309075008515381	2.34834257107593	NS	0.467118669576406	1.5223438863037	NS	0.11	NS	0.00893	Risky	0.231
28	MUC1	1	CNV	LUSC-2044.3.2.P.2.5.0.1.4.5	LUSC	2044	3	2	P	2	5	0	1	4	5	Risky	0	2	2	Anoikis/Apoptosis/Autophagy/Pyroptosis/Necrosis	MSI	Underexpression	5	2	2	2	5	0	7	0	5	28	0.397337360386917	1.84593916974868	NS	0.204455416045421	3.17481068343141	NS	0.386097772033498	1.90332929233521	NS	0.463291158251958	1.53879914204811	NS	0.0495	Risky	0.102	NS	0.841
27	(CUL3 + CXCR6 + MIR103A1 + MIR197 + MIRLET7G)	5	CNV	LUSC-204.3.3.N.1.0.30.1.1.2	LUSC	204	3	3	N	1	0	30	1	1	2	Meaningless	0	0	4	Apoptosis/Autophagy	TSM	Unchanged	5	1	1	1	0	3	7	7	2	27	0.97027498372026	0.0603515185770844	NS	0.0426818215735856	6.30796434733173	Deleted	0.356085092454378	2.06517110588696	NS	0.378293230938393	1.94417128174509	NS	0.838	NS	0.965	NS	0.882
14	MSH3	1	CNV	LUSC-2039.3.3.N.3.30.0.4.4.2	LUSC	2039	3	3	N	3	30	0	4	4	2	Risky	0	1	3	Apoptosis/Necrosis	TSM	Overexpression	5	1	1	2	3	0	0	0	2	14	0.721533278146314	0.652753556549912	NS	0.428043844391196	1.69705929696126	NS	0.951395295233535	0.0996512801888444	NS	0.372641080762027	1.97427914513156	NS	0.532	NS	0.00715	Risky	0.918
15	MSH3	1	CNV	LUSC-2038.3.2.N.3.30.0.4.4.2	LUSC	2038	3	2	N	3	30	0	4	4	2	Risky	0	1	3	Apoptosis/Necrosis	MSI	Overexpression	5	2	1	2	3	0	0	0	2	15	0.721533278146314	0.652753556549912	NS	0.428043844391196	1.69705929696126	NS	0.951395295233535	0.0996512801888444	NS	0.372641080762027	1.97427914513156	NS	0.532	NS	0.00715	Risky	0.918
14	MMD	1	CNV	LUSC-2034.3.3.P.1.0.11.3.4.1	LUSC	2034	3	3	P	1	0	11	3	4	1	Meaningless	0	0	4	Ferroptosis	TSM	Unchanged	5	1	2	1	0	3	1	0	1	14	0.587526678054023	1.06366724908229	NS	0.493925168382009	1.4107425085534	NS	0.0472584257067025	6.10424863820972	Deleted	0.636866038748644	0.902391891527553	NS	0.651	NS	0.6	NS	0.208
13	MIR657	1	CNV	LUSC-2030.3.3.P.1.0.11.4.4.1	LUSC	2030	3	3	P	1	0	11	4	4	1	Meaningless	0	0	4	Necrosis	TSM	Unchanged	5	1	2	1	0	3	0	0	1	13	0.0949823292778945	4.70812882456853	NS	0.068641629217932	5.35771217678327	NS	0.00135024609809642	13.2149368165185	Deleted	0.0733318623969068	5.2255201594461	NS	NS	NS	NS	NS	NS
10	MIR570	1	CNV	LUSC-2028.3.3.P.1.0.0.4.4.1	LUSC	2028	3	3	P	1	0	0	4	4	1	Meaningless	0	0	4	Cellular senescence	TSM	Unchanged	5	1	2	1	0	0	0	0	1	10	0.647638003387197	0.868846750947319	NS	0.786587708494162	0.480102090452642	NS	0.26048276976663	2.69043712581332	NS	0.262181584584318	2.67743588870255	NS	NS	NS	NS	NS	NS
13	MIR488	1	CNV	LUSC-2026.3.2.P.1.0.0.4.4.3	LUSC	2026	3	2	P	1	0	0	4	4	3	Meaningless	0	0	4	Apoptosis/Autophagy/Necrosis	MSI	Unchanged	5	2	2	1	0	0	0	0	3	13	0.509155406555742	1.35000398326634	NS	0.103550657231781	4.5353886883227	NS	0.2009468542784	3.20942962491953	NS	0.153527604440088	3.74774978927414	NS	NS	NS	NS	NS	NS
12	MIR4735	1	CNV	LUSC-2024.3.2.P.1.0.0.4.4.2	LUSC	2024	3	2	P	1	0	0	4	4	2	Meaningless	0	0	4	Autophagy/Ferroptosis	MSI	Unchanged	5	2	2	1	0	0	0	0	2	12	0.797348692459629	0.452926379293983	NS	0.412273169847363	1.77213823146436	NS	0.495156922187471	1.40576110426358	NS	0.178389259012314	3.44757453595768	NS	NS	NS	NS	NS	NS
10	MIR4443	1	CNV	LUSC-2023.3.3.N.1.0.0.4.4.2	LUSC	2023	3	3	N	1	0	0	4	4	2	Meaningless	0	0	4	Ferroptosis/Necrosis	TSM	Unchanged	5	1	1	1	0	0	0	0	2	10	0.674327009293376	0.788080217473984	NS	0.878090354342814	0.260011562735081	NS	0.583736725307757	1.07661042125949	NS	0.9029170470672	0.204249186995676	NS	NS	NS	NS	NS	NS
11	MIR4443	1	CNV	LUSC-2022.3.2.N.1.0.0.4.4.2	LUSC	2022	3	2	N	1	0	0	4	4	2	Meaningless	0	0	4	Ferroptosis/Necrosis	MSI	Unchanged	5	2	1	1	0	0	0	0	2	11	0.674327009293376	0.788080217473984	NS	0.878090354342814	0.260011562735081	NS	0.583736725307757	1.07661042125949	NS	0.9029170470672	0.204249186995676	NS	NS	NS	NS	NS	NS
11	MIR425	1	CNV	LUSC-2020.3.3.N.1.0.0.4.4.3	LUSC	2020	3	3	N	1	0	0	4	4	3	Meaningless	0	0	4	Apoptosis/Necroptosis/Pyroptosis	TSM	Unchanged	5	1	1	1	0	0	0	0	3	11	0.860958396537206	0.299418191310821	NS	0.686173631470321	0.753249152365712	NS	0.695334163680321	0.726725475838237	NS	0.889563593085961	0.234048562723069	NS	NS	NS	NS	NS	NS
12	MIR425	1	CNV	LUSC-2019.3.2.N.1.0.0.4.4.3	LUSC	2019	3	2	N	1	0	0	4	4	3	Meaningless	0	0	4	Apoptosis/Necroptosis/Pyroptosis	MSI	Unchanged	5	2	1	1	0	0	0	0	3	12	0.860958396537206	0.299418191310821	NS	0.686173631470321	0.753249152365712	NS	0.695334163680321	0.726725475838237	NS	0.889563593085961	0.234048562723069	NS	NS	NS	NS	NS	NS
9	MIR3938	1	CNV	LUSC-2018.3.3.N.1.0.0.4.4.1	LUSC	2018	3	3	N	1	0	0	4	4	1	Meaningless	0	0	4	Ferroptosis	TSM	Unchanged	5	1	1	1	0	0	0	0	1	9	0.27090853227998	2.6119480686739	NS	0.154536066159482	3.73465554392255	NS	0.288830988980415	2.48382715031242	NS	0.401197458033235	1.82660311764723	NS	NS	NS	NS	NS	NS
15	MIR338	1	CNV	LUSC-2017.3.3.P.1.0.11.4.4.3	LUSC	2017	3	3	P	1	0	11	4	4	3	Meaningless	0	0	4	Apoptosis/Autophagy/Ferroptosis	TSM	Unchanged	5	1	2	1	0	3	0	0	3	15	0.0949823292778945	4.70812882456853	NS	0.068641629217932	5.35771217678327	NS	0.00135024609809642	13.2149368165185	Deleted	0.0733318623969068	5.2255201594461	NS	NS	NS	NS	NS	NS
10	MIR3140	1	CNV	LUSC-2016.3.2.N.1.0.0.4.4.1	LUSC	2016	3	2	N	1	0	0	4	4	1	Meaningless	0	0	4	Autophagy	MSI	Unchanged	5	2	1	1	0	0	0	0	1	10	0.446524665441418	1.61252127688251	NS	0.691227460492903	0.738572667118171	NS	0.513951509232184	1.33125271598496	NS	0.969979056125731	0.0609615986815378	NS	NS	NS	NS	NS	NS
16	MIR181B1	1	CNV	LUSC-2005.3.2.P.1.0.4.4.4.3	LUSC	2005	3	2	P	1	0	4	4	4	3	Meaningless	0	0	4	Apoptosis/Ferroptosis/Necrosis	MSI	Unchanged	5	2	2	1	0	3	0	0	3	16	0.47129008195786	1.50456297856872	NS	0.0914600111432295	4.78370687783009	NS	0.548926174010975	1.19958264016668	NS	0.0333422519113165	6.80185972021949	Deleted	NS	NS	NS	NS	NS
16	MIR181A1	1	CNV	LUSC-2004.3.2.P.1.0.4.4.4.3	LUSC	2004	3	2	P	1	0	4	4	4	3	Meaningless	0	0	4	Apoptosis/Autophagy/Cellular senescence	MSI	Unchanged	5	2	2	1	0	3	0	0	3	16	0.47129008195786	1.50456297856872	NS	0.0914600111432295	4.78370687783009	NS	0.548926174010975	1.19958264016668	NS	0.0333422519113165	6.80185972021949	Deleted	NS	NS	NS	NS	NS
12	MIR146A	1	CNV	LUSC-2000.3.3.N.1.0.0.4.4.4	LUSC	2000	3	3	N	1	0	0	4	4	4	Meaningless	0	0	4	Apoptosis/Autophagy/Cellular senescence/Necrosis	TSM	Unchanged	5	1	1	1	0	0	0	0	4	12	0.213237911649407	3.09069356100712	NS	0.341466664452768	2.14901043961675	NS	0.627645241937187	0.931560347009482	NS	0.648556713259757	0.866011652131989	NS	NS	NS	NS	NS	NS
17	MIR142	1	CNV	LUSC-1998.3.3.P.2.0.11.4.4.4	LUSC	1998	3	3	P	2	0	11	4	4	4	Meaningless	0	0	4	Apoptosis/Autophagy/Ferroptosis/Necrosis	TSM	Underexpression	5	1	2	2	0	3	0	0	4	17	0.930844574499919	0.143325920650215	NS	0.461319251359409	1.54732991289693	NS	0.0276543154289856	7.17594697962189	Deleted	0.698156639482022	0.718623579061959	NS	NS	NS	NS	NS	NS
10	MIR1290	1	CNV	LUSC-1996.3.3.N.1.0.0.4.4.2	LUSC	1996	3	3	N	1	0	0	4	4	2	Meaningless	0	0	4	Apoptosis/Pyroptosis	TSM	Unchanged	5	1	1	1	0	0	0	0	2	10	0.839908518924377	0.34892459823576	NS	0.973810299595307	0.0530775171689833	NS	0.330320309028748	2.21538492372236	NS	0.503672377157748	1.37165853520752	NS	NS	NS	NS	NS	NS
12	MIR10A	1	CNV	LUSC-1994.3.3.P.1.0.0.4.4.3	LUSC	1994	3	3	P	1	0	0	4	4	3	Meaningless	0	0	4	Anoikis/Apoptosis/Cellular senescence	TSM	Unchanged	5	1	2	1	0	0	0	0	3	12	0.317791186118876	2.29272151862845	NS	0.604301023989332	1.00736564222225	NS	0.0863300580712083	4.89915488813896	NS	0.629842601821264	0.924570658380624	NS	NS	NS	NS	NS	NS
19	MEF2C	1	CNV	LUSC-1988.3.2.N.2.0.0.1.4.2	LUSC	1988	3	2	N	2	0	0	1	4	2	Meaningless	0	0	4	Apoptosis/Ferroptosis	MSI	Underexpression	5	2	1	2	0	0	7	0	2	19	0.463681939555814	1.53711287379316	NS	0.192052344441599	3.29997463362086	NS	0.98970312716131	0.0207005047563981	NS	0.23390905068816	2.9056458228998	NS	0.0994	NS	0.697	NS	0.599
22	MECOM	1	CNV	LUSC-1987.3.3.P.2.62.0.1.4.2	LUSC	1987	3	3	P	2	62	0	1	4	2	Protective	1	0	3	Apoptosis/Autophagy	TSM	Underexpression	5	1	2	2	3	0	7	0	2	22	0.243474912869475	2.82548273799449	NS	0.420919674095976	1.73062652275155	NS	0.461683852672348	1.54574984743318	NS	0.20581006323526	3.16160311729429	NS	0.69	NS	0.042	Protective	0.234
23	MECOM	1	CNV	LUSC-1986.3.2.P.2.62.0.1.4.2	LUSC	1986	3	2	P	2	62	0	1	4	2	Protective	1	0	3	Apoptosis/Autophagy	MSI	Underexpression	5	2	2	2	3	0	7	0	2	23	0.243474912869475	2.82548273799449	NS	0.420919674095976	1.73062652275155	NS	0.461683852672348	1.54574984743318	NS	0.20581006323526	3.16160311729429	NS	0.69	NS	0.042	Protective	0.234
12	MBNL1	1	CNV	LUSC-1980.3.2.P.2.0.0.4.4.1	LUSC	1980	3	2	P	2	0	0	4	4	1	Meaningless	0	0	4	Autophagy	MSI	Underexpression	5	2	2	2	0	0	0	0	1	12	0.487493647339791	1.43695603945401	NS	0.565548747381814	1.13991756974894	NS	0.30390903535088	2.38205369634474	NS	0.449666407741155	1.59849857451843	NS	0.24	NS	0.184	NS	0.782
30	MAP3K3	1	CNV	LUSC-1975.3.3.P.2.35.11.1.4.2	LUSC	1975	3	3	P	2	35	11	1	4	2	Risky	0	3	1	Apoptosis/Cellular senescence	TSM	Underexpression	5	1	2	2	8	3	7	0	2	30	0.429382505542075	1.69081427200417	NS	0.372198430340951	1.97665630405823	NS	0.0254792110924474	7.33978482118475	Deleted	0.355392739621906	2.06906358444245	NS	0.0431	Risky	0.0338	Risky	0.215
24	(CRHBP + EDNRA + F2R + IL5 + TREX1 + USP4)	6	CNV	LUSC-197.3.2.N.2.0.64.1.4.2	LUSC	197	3	2	N	2	0	64	1	4	2	Meaningless	0	0	4	Apoptosis/Necrosis	MSI	Underexpression	5	2	1	2	0	5	7	0	2	24	0.0106233075615446	9.08940973036921	Duplicated	0.0111352357415214	8.99528161455621	Duplicated	0.62679487456342	0.934271891364089	NS	0.253840552844284	2.7420979075707	NS	0.759	NS	0.914	NS	0.886
21	LUCAT1	1	CNV	LUSC-1966.3.3.N.2.34.0.2.4.2	LUSC	1966	3	3	N	2	34	0	2	4	2	Risky	0	2	2	Apoptosis/Ferroptosis	TSM	Underexpression	5	1	1	2	6	0	4	0	2	21	0.385757377040127	1.90509332806573	NS	0.354005122743903	2.07688778985018	NS	0.974402989576516	0.0518606278216257	NS	0.345121549373788	2.12771721394875	NS	0.134	NS	0.0283	Risky	0.111
22	LUCAT1	1	CNV	LUSC-1965.3.2.N.2.34.0.2.4.2	LUSC	1965	3	2	N	2	34	0	2	4	2	Risky	0	2	2	Apoptosis/Ferroptosis	MSI	Underexpression	5	2	1	2	6	0	4	0	2	22	0.385757377040127	1.90509332806573	NS	0.354005122743903	2.07688778985018	NS	0.974402989576516	0.0518606278216257	NS	0.345121549373788	2.12771721394875	NS	0.134	NS	0.0283	Risky	0.111
16	LTF	1	CNV	LUSC-1964.3.3.N.3.0.0.2.4.3	LUSC	1964	3	3	N	3	0	0	2	4	3	Meaningless	0	0	4	Apoptosis/Ferroptosis/Necrosis	TSM	Overexpression	5	1	1	2	0	0	4	0	3	16	0.782377621261747	0.49083552670482	NS	0.0691132794138695	5.34401677983134	NS	0.930087474719121	0.144953276840653	NS	0.104950718192224	4.50852877910861	NS	0.247	NS	0.419	NS	0.484
17	LTF	1	CNV	LUSC-1963.3.2.N.3.0.0.2.4.3	LUSC	1963	3	2	N	3	0	0	2	4	3	Meaningless	0	0	4	Apoptosis/Ferroptosis/Necrosis	MSI	Overexpression	5	2	1	2	0	0	4	0	3	17	0.782377621261747	0.49083552670482	NS	0.0691132794138695	5.34401677983134	NS	0.930087474719121	0.144953276840653	NS	0.104950718192224	4.50852877910861	NS	0.247	NS	0.419	NS	0.484
15	LRIG1	1	CNV	LUSC-1962.3.3.N.1.11.62.4.4.1	LUSC	1962	3	3	N	1	11	62	4	4	1	Risky	0	1	3	Apoptosis	TSM	Unchanged	5	1	1	1	3	3	0	0	1	15	0.527059928858115	1.28088203981548	NS	0.0330250640262061	6.82097697971258	Duplicated	0.727159198424989	0.637219690938772	NS	0.209073516501637	3.13013867054354	NS	0.192	NS	0.135	NS	0.0323
16	LRIG1	1	CNV	LUSC-1961.3.2.N.1.11.62.4.4.1	LUSC	1961	3	2	N	1	11	62	4	4	1	Risky	0	1	3	Apoptosis	MSI	Unchanged	5	2	1	1	3	3	0	0	1	16	0.527059928858115	1.28088203981548	NS	0.0330250640262061	6.82097697971258	Duplicated	0.727159198424989	0.637219690938772	NS	0.209073516501637	3.13013867054354	NS	0.192	NS	0.135	NS	0.0323
18	(CRHBP + EDNRA + F2R + IL2 + TREX1 + USP4)	6	CNV	LUSC-196.3.3.N.2.0.0.1.4.2	LUSC	196	3	3	N	2	0	0	1	4	2	Meaningless	0	0	4	Apoptosis/Necrosis	TSM	Underexpression	5	1	1	2	0	0	7	0	2	18	0.473790780758924	1.49397889106523	NS	0.421879653847118	1.72607037214974	NS	0.945678923620805	0.111704343494479	NS	0.639657740735336	0.893644051550673	NS	0.543	NS	0.917	NS	0.999
23	LMNB1	1	CNV	LUSC-1956.3.3.N.3.11.0.1.4.4	LUSC	1956	3	3	N	3	11	0	1	4	4	Risky	0	1	3	Apoptosis/Cellular senescence/Ferroptosis/Mitotic catastrophe	TSM	Overexpression	5	1	1	2	3	0	7	0	4	23	0.295546176556957	2.43786037700006	NS	0.540961225417155	1.22881534952247	NS	0.89390515901878	0.224311191089798	NS	0.551872045251896	1.18887812331039	NS	0.494	NS	0.0852	NS	0.0209
24	LMNB1	1	CNV	LUSC-1955.3.2.N.3.11.0.1.4.4	LUSC	1955	3	2	N	3	11	0	1	4	4	Risky	0	1	3	Apoptosis/Cellular senescence/Ferroptosis/Mitotic catastrophe	MSI	Overexpression	5	2	1	2	3	0	7	0	4	24	0.295546176556957	2.43786037700006	NS	0.540961225417155	1.22881534952247	NS	0.89390515901878	0.224311191089798	NS	0.551872045251896	1.18887812331039	NS	0.494	NS	0.0852	NS	0.0209
24	LLGL2	1	CNV	LUSC-1954.3.3.P.2.34.11.2.4.1	LUSC	1954	3	3	P	2	34	11	2	4	1	Risky	0	2	2	Autophagy	TSM	Underexpression	5	1	2	2	6	3	4	0	1	24	0.394885165642041	1.8583205524836	NS	0.260611941567557	2.68944558396295	NS	0.0200045822751189	7.82358783582949	Deleted	0.275626123420922	2.57741991377152	NS	0.0868	NS	0.0102	Risky	0.471
17	LARS2	1	CNV	LUSC-1943.3.3.N.3.4.0.2.4.1	LUSC	1943	3	3	N	3	4	0	2	4	1	Risky	0	1	3	Apoptosis	TSM	Overexpression	5	1	1	2	3	0	4	0	1	17	0.984768635556981	0.0306971063198171	NS	0.34801613603835	2.11101286471266	NS	0.930087474719121	0.144953276840653	NS	0.465476241922139	1.52938844265747	NS	0.621	NS	0.0742	NS	0.0851
18	LARS2	1	CNV	LUSC-1942.3.2.N.3.4.0.2.4.1	LUSC	1942	3	2	N	3	4	0	2	4	1	Risky	0	1	3	Apoptosis	MSI	Overexpression	5	2	1	2	3	0	4	0	1	18	0.984768635556981	0.0306971063198171	NS	0.34801613603835	2.11101286471266	NS	0.930087474719121	0.144953276840653	NS	0.465476241922139	1.52938844265747	NS	0.621	NS	0.0742	NS	0.0851
20	LAMP3	1	CNV	LUSC-1940.3.3.P.2.0.0.1.4.3	LUSC	1940	3	3	P	2	0	0	1	4	3	Meaningless	0	0	4	Apoptosis/Autophagy/Lysosome-dependent cell death	TSM	Underexpression	5	1	2	2	0	0	7	0	3	20	0.221809901739648	3.01186912482575	NS	0.233046669039193	2.91303309833503	NS	0.0501984250292693	5.98354325339113	NS	0.0787073048545075	5.08403861775253	NS	0.238	NS	0.531	NS	0.499
10	(CPE + GDF9 + HMGCR + LINC00960 + MIR1284 + MIR135A1 + MIR191 + MIR564 + TCF7 + ZDHHC3)	10	CNV	LUSC-194.3.2.N.1.0.0.4.4.1	LUSC	194	3	2	N	1	0	0	4	4	1	Meaningless	0	0	4	Apoptosis	MSI	Unchanged	5	2	1	1	0	0	0	0	1	10	0.0563503006847603	5.75233540497999	NS	0.178273132663763	3.44887690318635	NS	0.461316152970816	1.54734334567256	NS	0.569715151320235	1.12523755517672	NS	0.244	NS	0.951	NS	0.108
24	LAMC2	1	CNV	LUSC-1938.3.2.P.3.34.0.2.3.2	LUSC	1938	3	2	P	3	34	0	2	3	2	Risky	0	2	2	Anoikis/Apoptosis	MSI	Overexpression	5	2	2	2	6	0	4	1	2	24	0.457080076113274	1.56579336436591	NS	0.123332446269069	4.18574350890159	NS	0.222844866915314	3.00255882733085	NS	0.212706272000164	3.09568613933758	NS	0.0536	NS	0.0376	Risky	0.421
30	KPNB1	1	CNV	LUSC-1932.3.3.P.3.43.11.1.4.1	LUSC	1932	3	3	P	3	43	11	1	4	1	Risky	0	3	1	Apoptosis	TSM	Overexpression	5	1	2	2	9	3	7	0	1	30	0.356290142381207	2.06401974675787	NS	0.498716133160937	1.39143643304065	NS	0.0401283162330747	6.43134610678763	Deleted	0.459903404502057	1.55347760352589	NS	0.416	NS	0.00285	Risky	0.0132
18	KLF15	1	CNV	LUSC-1931.3.2.P.2.0.0.2.4.3	LUSC	1931	3	2	P	2	0	0	2	4	3	Meaningless	0	0	4	Apoptosis/Autophagy/Ferroptosis	MSI	Underexpression	5	2	2	2	0	0	4	0	3	18	0.606267083194727	1.00086931732384	NS	0.864296023103292	0.291679899052337	NS	0.5707660186473	1.12155185600994	NS	0.140786959781197	3.92101490947521	NS	0.469	NS	0.411	NS	0.528
16	KCNN3	1	CNV	LUSC-1923.3.2.P.3.0.0.2.4.1	LUSC	1923	3	2	P	3	0	0	2	4	1	Meaningless	0	0	4	NETosis	MSI	Overexpression	5	2	2	2	0	0	4	0	1	16	0.786332182094493	0.480751904606422	NS	0.204455416045421	3.17481068343141	NS	0.386097772033498	1.90332929233521	NS	0.463291158251958	1.53879914204811	NS	0.227	NS	0.492	NS	0.691
19	(COPB2 + EIF2A + FNDC3B + GMPS + GOLIM4 + ILF2 + KIF14 + RAP2B + RPS27 + S100A14 + S100A2 + SERP1 + SIAH2 + SMG7 + TBL1XR1 + ZIC1)	16	CNV	LUSC-192.3.2.P.3.0.0.1.4.1	LUSC	192	3	2	P	3	0	0	1	4	1	Meaningless	0	0	4	Apoptosis	MSI	Overexpression	5	2	2	2	0	0	7	0	1	19	0.111040094746899	4.39572785791165	NS	0.178407949719187	3.44736499724569	NS	0.436346899248846	1.65863542301638	NS	0.143586279365304	3.88163834905671	NS	0.717	NS	0.726	NS	0.929
24	ITGB4	1	CNV	LUSC-1914.3.3.P.3.0.11.2.2.3	LUSC	1914	3	3	P	3	0	11	2	2	3	Meaningless	0	0	4	Anoikis/Apoptosis/Autophagy	TSM	Overexpression	5	1	2	2	0	3	4	4	3	24	0.377985837749139	1.9457971006731	NS	0.274541860474171	2.5853030649708	NS	0.0217409678420212	7.6571137586556	Deleted	0.301671085344516	2.39683595301342	NS	0.536	NS	0.35	NS	0.333
30	ITGB3	1	CNV	LUSC-1913.3.3.P.2.4.11.1.2.3	LUSC	1913	3	3	P	2	4	11	1	2	3	Risky	0	1	3	Apoptosis/Autophagy/Necrosis	TSM	Underexpression	5	1	2	2	3	3	7	4	3	30	0.28354555805655	2.5207649402256	NS	0.415020145313943	1.75885643400889	NS	0.0245773413905249	7.41186068437239	Deleted	0.368560607568553	1.99630021972581	NS	0.171	NS	0.078	NS	0.381
32	ITGA3	1	CNV	LUSC-1911.3.3.P.2.35.0.1.2.3	LUSC	1911	3	3	P	2	35	0	1	2	3	Risky	0	3	1	Anoikis/Apoptosis/Autophagy	TSM	Underexpression	5	1	2	2	8	0	7	4	3	32	0.647244225735821	0.87006316323458	NS	0.572424391676324	1.11574923843253	NS	0.0927328035593769	4.75606600210477	NS	0.782140494162561	0.491441789038669	NS	0.00214	Risky	6.07e-06	Risky	0.129
17	IRF1	1	CNV	LUSC-1906.3.2.N.2.0.0.3.3.5	LUSC	1906	3	2	N	2	0	0	3	3	5	Meaningless	0	0	4	Apoptosis/Autophagy/Ferroptosis/Pyroptosis/Necrosis	MSI	Underexpression	5	2	1	2	0	0	1	1	5	17	0.178493434156096	3.44640692375642	NS	0.405623584152628	1.80465936412537	NS	0.97732320013544	0.0458757458162475	NS	0.329376561646501	2.221107236912	NS	0.186	NS	0.0505	NS	0.409
14	ING2	1	CNV	LUSC-1901.3.3.N.3.4.0.4.4.2	LUSC	1901	3	3	N	3	4	0	4	4	2	Risky	0	1	3	Apoptosis/Cellular senescence	TSM	Overexpression	5	1	1	2	3	0	0	0	2	14	0.687377510383788	0.749743264058951	NS	0.696627572198193	0.723008681455802	NS	0.0807922765098509	5.03174781154652	NS	0.646763912935572	0.871547892141463	NS	0.826	NS	0.0625	NS	0.393
15	ING2	1	CNV	LUSC-1900.3.2.N.3.4.0.4.4.2	LUSC	1900	3	2	N	3	4	0	4	4	2	Risky	0	1	3	Apoptosis/Cellular senescence	MSI	Overexpression	5	2	1	2	3	0	0	0	2	15	0.687377510383788	0.749743264058951	NS	0.696627572198193	0.723008681455802	NS	0.0807922765098509	5.03174781154652	NS	0.646763912935572	0.871547892141463	NS	0.826	NS	0.0625	NS	0.393
19	(COMMD10 + CPLX2 + MEF2C)	3	CNV	LUSC-190.3.3.N.2.0.0.2.2.2	LUSC	190	3	3	N	2	0	0	2	2	2	Meaningless	0	0	4	Apoptosis/Ferroptosis	TSM	Underexpression	5	1	1	2	0	0	4	4	2	19	0.26907588896048	2.62552364814511	NS	0.315736524791039	2.30569439098373	NS	0.785399209570987	0.483126286483714	NS	0.695619438525764	0.725905103831607	NS	0.398	NS	0.605	NS	0.259
17	IL12A	1	CNV	LUSC-1887.3.3.P.2.0.0.2.4.3	LUSC	1887	3	3	P	2	0	0	2	4	3	Meaningless	0	0	4	Apoptosis/Autophagy/Necrosis	TSM	Underexpression	5	1	2	2	0	0	4	0	3	17	0.204649126462962	3.17291668899341	NS	0.115678027712757	4.31388914045279	NS	0.200778236967409	3.21110855734937	NS	0.103011692834943	4.54582554905273	NS	0.567	NS	0.244	NS	0.503
10	HYAL3	1	CNV	LUSC-1881.3.3.N.3.0.0.4.4.1	LUSC	1881	3	3	N	3	0	0	4	4	1	Meaningless	0	0	4	Necrosis	TSM	Overexpression	5	1	1	2	0	0	0	0	1	10	0.983949997204068	0.0323603981411545	NS	0.875108909550165	0.266813864625394	NS	0.759076696733336	0.55130491395429	NS	0.989042699805259	0.0220355471283361	NS	0.252	NS	0.405	NS	0.639
11	HYAL3	1	CNV	LUSC-1880.3.2.N.3.0.0.4.4.1	LUSC	1880	3	2	N	3	0	0	4	4	1	Meaningless	0	0	4	Necrosis	MSI	Overexpression	5	2	1	2	0	0	0	0	1	11	0.983949997204068	0.0323603981411545	NS	0.875108909550165	0.266813864625394	NS	0.759076696733336	0.55130491395429	NS	0.989042699805259	0.0220355471283361	NS	0.252	NS	0.405	NS	0.639
15	(COL1A1 + HES1)	2	CNV	LUSC-188.3.3.P.3.0.0.3.3.3	LUSC	188	3	3	P	3	0	0	3	3	3	Meaningless	0	0	4	Apoptosis/Autophagy/Necrosis	TSM	Overexpression	5	1	2	2	0	0	1	1	3	15	0.805083165125539	0.433619392369605	NS	0.385502048114707	1.9064175462285	NS	0.919326872792229	0.168227073482625	NS	0.665201306371678	0.815331135574487	NS	0.583	NS	0.626	NS	0.377
22	HTT	1	CNV	LUSC-1879.3.3.N.2.34.0.2.4.3	LUSC	1879	3	3	N	2	34	0	2	4	3	Risky	0	2	2	Apoptosis/Autophagy/Necrosis	TSM	Underexpression	5	1	1	2	6	0	4	0	3	22	0.921170711500262	0.164219810793197	NS	0.876664003841377	0.263262959852692	NS	0.957816681023551	0.08619775049494	NS	0.996622164351016	0.0067671068304669	NS	0.0804	NS	0.012	Risky	0.116
20	HSPA4	1	CNV	LUSC-1870.3.2.N.3.0.0.1.4.3	LUSC	1870	3	2	N	3	0	0	1	4	3	Meaningless	0	0	4	Apoptosis/Necroptosis/Necrosis	MSI	Overexpression	5	2	1	2	0	0	7	0	3	20	0.174500137498314	3.49165949876802	NS	0.443859201771504	1.62449575993631	NS	0.96536058222704	0.0705071741957777	NS	0.376162792583047	1.95546654058896	NS	0.85	NS	0.1	NS	0.505
17	HLF	1	CNV	LUSC-1863.3.3.P.2.69.0.4.4.1	LUSC	1863	3	3	P	2	69	0	4	4	1	Protective	2	0	2	Ferroptosis	TSM	Underexpression	5	1	2	2	6	0	0	0	1	17	0.715983300715975	0.668196870631717	NS	0.584692802740866	1.07333738639162	NS	0.0545792904851117	5.8162015266527	NS	0.78387726927472	0.48700563035703	NS	0.0609	NS	3.54e-05	Protective	0.41
14	GSTM3	1	CNV	LUSC-1853.3.3.N.3.0.0.2.4.1	LUSC	1853	3	3	N	3	0	0	2	4	1	Meaningless	0	0	4	Ferroptosis	TSM	Overexpression	5	1	1	2	0	0	4	0	1	14	0.67924032093113	0.773560560837064	NS	0.884589020841859	0.245264250126061	NS	0.349532189991599	2.10231923713847	NS	0.569305817466748	1.1266750488922	NS	0.361	NS	0.21	NS	0.874
14	GSTM2	1	CNV	LUSC-1852.3.3.N.2.62.0.3.4.1	LUSC	1852	3	3	N	2	62	0	3	4	1	Protective	1	0	3	Apoptosis	TSM	Underexpression	5	1	1	2	3	0	1	0	1	14	0.67924032093113	0.773560560837064	NS	0.884589020841859	0.245264250126061	NS	0.349532189991599	2.10231923713847	NS	0.569305817466748	1.1266750488922	NS	0.279	NS	0.0234	Protective	0.22
21	GPR87	1	CNV	LUSC-1846.3.2.P.3.93.0.4.4.1	LUSC	1846	3	2	P	3	93	0	4	4	1	Protective	3	0	1	Apoptosis	MSI	Overexpression	5	2	2	2	9	0	0	0	1	21	0.390642465724828	1.87992509447095	NS	0.565548747381814	1.13991756974894	NS	0.30390903535088	2.38205369634474	NS	0.344346352773657	2.13221457734664	NS	0.522	NS	0.0401	Protective	0.00999
20	GPM6A	1	CNV	LUSC-1844.3.3.N.2.1.0.1.4.2	LUSC	1844	3	3	N	2	1	0	1	4	2	Risky	0	1	3	Autophagy/Ferroptosis	TSM	Underexpression	5	1	1	2	2	0	7	0	2	20	0.757098489675439	0.556523857512144	NS	0.590864192563167	1.05233816119944	NS	0.638112757380191	0.898480551095267	NS	0.673544002657698	0.79040390191208	NS	0.0142	Risky	0.54	NS	0.982
21	GPM6A	1	CNV	LUSC-1843.3.2.N.2.1.0.1.4.2	LUSC	1843	3	2	N	2	1	0	1	4	2	Risky	0	1	3	Autophagy/Ferroptosis	MSI	Underexpression	5	2	1	2	2	0	7	0	2	21	0.757098489675439	0.556523857512144	NS	0.590864192563167	1.05233816119944	NS	0.638112757380191	0.898480551095267	NS	0.673544002657698	0.79040390191208	NS	0.0142	Risky	0.54	NS	0.982
11	GHSR	1	CNV	LUSC-1834.3.3.P.1.0.0.4.4.2	LUSC	1834	3	3	P	1	0	0	4	4	2	Meaningless	0	0	4	Apoptosis/Necrosis	TSM	Unchanged	5	1	2	1	0	0	0	0	2	11	0.181034514080045	3.41813516073875	NS	0.34476109070702	2.12980718507501	NS	0.207730747591317	3.14302504116279	NS	0.156387726139739	3.71083386263567	NS	0.633	NS	0.817	NS	0.26
12	GHSR	1	CNV	LUSC-1833.3.2.P.1.0.0.4.4.2	LUSC	1833	3	2	P	1	0	0	4	4	2	Meaningless	0	0	4	Apoptosis/Necrosis	MSI	Unchanged	5	2	2	1	0	0	0	0	2	12	0.181034514080045	3.41813516073875	NS	0.34476109070702	2.12980718507501	NS	0.207730747591317	3.14302504116279	NS	0.156387726139739	3.71083386263567	NS	0.633	NS	0.817	NS	0.26
24	GH1	1	CNV	LUSC-1831.3.3.P.2.11.11.1.4.1	LUSC	1831	3	3	P	2	11	11	1	4	1	Risky	0	1	3	Apoptosis	TSM	Underexpression	5	1	2	2	3	3	7	0	1	24	0.33415672280667	2.1922903321986	NS	0.437072997413069	1.65531011140272	NS	0.0281663412302069	7.13925517462203	Deleted	0.347757036354773	2.11250242887428	NS	0.903	NS	0.93	NS	0.0405
20	FXR1	1	CNV	LUSC-1817.3.3.P.3.0.0.1.4.3	LUSC	1817	3	3	P	3	0	0	1	4	3	Meaningless	0	0	4	Cellular senescence/Ferroptosis/Necrosis	TSM	Overexpression	5	1	2	2	0	0	7	0	3	20	0.217685832564608	3.04940478130325	NS	0.601955475320013	1.01514359534204	NS	0.127691550168802	4.11627537504736	NS	0.138336764233143	3.95612849208347	NS	0.71	NS	0.512	NS	0.215
11	FTMT	1	CNV	LUSC-1815.3.2.N.2.0.0.4.4.1	LUSC	1815	3	2	N	2	0	0	4	4	1	Meaningless	0	0	4	Ferroptosis	MSI	Underexpression	5	2	1	2	0	0	0	0	1	11	0.242528284836862	2.83327387380764	NS	0.448094694640397	1.60550139387577	NS	0.715136177142505	0.6705645937618	NS	0.64883717876128	0.865146947873344	NS	0.563	NS	0.413	NS	0.995
24	(CLCN3 + RCC2)	2	CNV	LUSC-181.3.3.N.3.4.69.2.4.2	LUSC	181	3	3	N	3	4	69	2	4	2	Risky	0	1	3	Apoptosis/Autophagy	TSM	Overexpression	5	1	1	2	3	6	4	0	2	24	0.470527302904095	1.50780258417722	NS	0.0341667586007525	6.75300415664335	Duplicated	0.116587652296746	4.29822381728584	NS	0.025420676465513	7.34438480405674	Duplicated	0.533	NS	0.0589	NS	0.195
33	FOXP1	1	CNV	LUSC-1807.3.3.N.2.44.62.1.4.3	LUSC	1807	3	3	N	2	44	62	1	4	3	Meaningful Risky	0	4	0	Apoptosis/Autophagy/Necrosis	TSM	Underexpression	5	1	1	2	11	3	7	0	3	33	0.361536457318866	2.03478478469401	NS	0.015737568955528	8.30340899603008	Duplicated	0.359560477803417	2.0457457768439	NS	0.106724495328708	4.47500915011329	NS	0.0139	Risky	0.0196	Risky	0.0453
34	FOXP1	1	CNV	LUSC-1806.3.2.N.2.44.62.1.4.3	LUSC	1806	3	2	N	2	44	62	1	4	3	Meaningful Risky	0	4	0	Apoptosis/Autophagy/Necrosis	MSI	Underexpression	5	2	1	2	11	3	7	0	3	34	0.361536457318866	2.03478478469401	NS	0.015737568955528	8.30340899603008	Duplicated	0.359560477803417	2.0457457768439	NS	0.106724495328708	4.47500915011329	NS	0.0139	Risky	0.0196	Risky	0.0453
18	(ABI3 + TBX2)	2	CNV	LUSC-18.3.3.P.2.0.0.1.4.1	LUSC	18	3	3	P	2	0	0	1	4	1	Meaningless	0	0	4	Cellular senescence	TSM	Underexpression	5	1	2	2	0	0	7	0	1	18	0.721178034313749	0.65373849050496	NS	0.504310543040085	1.36912608766376	NS	0.0661338373158865	5.43214950424916	NS	0.779272278725105	0.498789541569895	NS	0.149	NS	0.315	NS	0.773
17	FOXD1	1	CNV	LUSC-1799.3.3.N.3.62.0.2.4.1	LUSC	1799	3	3	N	3	62	0	2	4	1	Protective	1	0	3	Apoptosis	TSM	Overexpression	5	1	1	2	3	0	4	0	1	17	0.0973248297273149	4.65940227002767	NS	0.190969475805298	3.3112833524892	NS	0.98129662250393	0.0377609952688839	NS	0.371152838975174	1.98228267263258	NS	0.0704	NS	0.036	Protective	0.208
18	FOXD1	1	CNV	LUSC-1798.3.2.N.3.62.0.2.4.1	LUSC	1798	3	2	N	3	62	0	2	4	1	Protective	1	0	3	Apoptosis	MSI	Overexpression	5	2	1	2	3	0	4	0	1	18	0.0973248297273149	4.65940227002767	NS	0.190969475805298	3.3112833524892	NS	0.98129662250393	0.0377609952688839	NS	0.371152838975174	1.98228267263258	NS	0.0704	NS	0.036	Protective	0.208
18	FLNB	1	CNV	LUSC-1794.3.3.N.3.4.0.2.4.2	LUSC	1794	3	3	N	3	4	0	2	4	2	Risky	0	1	3	Apoptosis/Disulfidptosis	TSM	Overexpression	5	1	1	2	3	0	4	0	2	18	0.607909436378711	0.995458722870215	NS	0.361744184895111	2.03363597705375	NS	0.637011463877523	0.901935253807801	NS	0.6407154842407	0.890339565873031	NS	0.684	NS	0.0646	NS	0.591
23	FHIT	1	CNV	LUSC-1793.3.3.N.2.31.62.2.4.2	LUSC	1793	3	3	N	2	31	62	2	4	2	Risky	0	2	2	Apoptosis/Autophagy	TSM	Underexpression	5	1	1	2	5	3	4	0	2	23	0.397974884284001	1.84273276100592	NS	0.0103482720447836	9.14187145080729	Duplicated	0.549034860848446	1.19918668135075	NS	0.088227526720785	4.85567254064147	NS	0.0101	Risky	0.0265	Risky	0.634
22	FGG	1	CNV	LUSC-1792.3.3.N.2.5.0.1.4.1	LUSC	1792	3	3	N	2	5	0	1	4	1	Risky	0	2	2	Apoptosis	TSM	Underexpression	5	1	1	2	5	0	7	0	1	22	0.493003563336243	1.41447775420601	NS	0.82933875397471	0.374253155338795	NS	0.61182059871935	0.982632357582032	NS	0.971785922293429	0.0572394866663548	NS	0.00236	Risky	0.378	NS	0.716
23	FGG	1	CNV	LUSC-1791.3.2.N.2.5.0.1.4.1	LUSC	1791	3	2	N	2	5	0	1	4	1	Risky	0	2	2	Apoptosis	MSI	Underexpression	5	2	1	2	5	0	7	0	1	23	0.493003563336243	1.41447775420601	NS	0.82933875397471	0.374253155338795	NS	0.61182059871935	0.982632357582032	NS	0.971785922293429	0.0572394866663548	NS	0.00236	Risky	0.378	NS	0.716
21	FGF12	1	CNV	LUSC-1788.3.3.P.3.62.0.1.4.1	LUSC	1788	3	3	P	3	62	0	1	4	1	Protective	1	0	3	Apoptosis	TSM	Overexpression	5	1	2	2	3	0	7	0	1	21	0.653137209070341	0.851936101380477	NS	0.768991014516733	0.525351988356791	NS	0.226731772753531	2.9679751559747	NS	0.425279581085749	1.71001697697874	NS	0.18	NS	0.0426	Protective	0.809
16	FBXW7	1	CNV	LUSC-1784.3.3.N.2.0.0.2.4.3	LUSC	1784	3	3	N	2	0	0	2	4	3	Meaningless	0	0	4	Apoptosis/Autophagy/Mitotic catastrophe	TSM	Underexpression	5	1	1	2	0	0	4	0	3	16	0.446524665441418	1.61252127688251	NS	0.691227460492903	0.738572667118171	NS	0.513951509232184	1.33125271598496	NS	0.969979056125731	0.0609615986815378	NS	0.403	NS	0.272	NS	0.901
17	FBXW7	1	CNV	LUSC-1783.3.2.N.2.0.0.2.4.3	LUSC	1783	3	2	N	2	0	0	2	4	3	Meaningless	0	0	4	Apoptosis/Autophagy/Mitotic catastrophe	MSI	Underexpression	5	2	1	2	0	0	4	0	3	17	0.446524665441418	1.61252127688251	NS	0.691227460492903	0.738572667118171	NS	0.513951509232184	1.33125271598496	NS	0.969979056125731	0.0609615986815378	NS	0.403	NS	0.272	NS	0.901
21	FAT1	1	CNV	LUSC-1778.3.2.N.3.35.0.4.4.3	LUSC	1778	3	2	N	3	35	0	4	4	3	Risky	0	3	1	Apoptosis/Autophagy/Pyroptosis	MSI	Overexpression	5	2	1	2	8	0	0	0	3	21	0.604566869341555	1.00648599157399	NS	0.629698735131544	0.925027544347364	NS	0.0942061971640583	4.72453862451896	NS	0.58221016065289	1.08184759130746	NS	0.0456	Risky	0.0066	Risky	0.5
17	F2RL1	1	CNV	LUSC-1768.3.3.N.3.0.0.2.4.4	LUSC	1768	3	3	N	3	0	0	2	4	4	Meaningless	0	0	4	Apoptosis/Autophagy/Mitochondrial permeability transition/Necrosis	TSM	Overexpression	5	1	1	2	0	0	4	0	4	17	0.26164810595604	2.68150957007151	NS	0.154032961041958	3.74117733346052	NS	0.922188732982356	0.162010753653226	NS	0.366962201988237	2.00499285617852	NS	0.487	NS	0.285	NS	0.63
18	F2RL1	1	CNV	LUSC-1767.3.2.N.3.0.0.2.4.4	LUSC	1767	3	2	N	3	0	0	2	4	4	Meaningless	0	0	4	Apoptosis/Autophagy/Mitochondrial permeability transition/Necrosis	MSI	Overexpression	5	2	1	2	0	0	4	0	4	18	0.26164810595604	2.68150957007151	NS	0.154032961041958	3.74117733346052	NS	0.922188732982356	0.162010753653226	NS	0.366962201988237	2.00499285617852	NS	0.487	NS	0.285	NS	0.63
25	ERN1	1	CNV	LUSC-1762.3.3.P.2.4.11.1.4.2	LUSC	1762	3	3	P	2	4	11	1	4	2	Risky	0	1	3	Apoptosis/Autophagy	TSM	Underexpression	5	1	2	2	3	3	7	0	2	25	0.408932920017494	1.78840829225516	NS	0.437228551232044	1.65459844014533	NS	0.0278094524537317	7.16475859951342	Deleted	0.416982718917789	1.74942099897241	NS	0.253	NS	0.0843	NS	0.56
16	ERAP1	1	CNV	LUSC-1759.3.3.N.2.1.0.2.4.1	LUSC	1759	3	3	N	2	1	0	2	4	1	Risky	0	1	3	Necrosis	TSM	Underexpression	5	1	1	2	2	0	4	0	1	16	0.0987940561053103	4.62943567383096	NS	0.200451086543462	3.21437003877435	NS	0.882776696230131	0.249366005024792	NS	0.361060436276961	2.03741984230349	NS	0.0385	Risky	0.192	NS	0.204
29	EPHA2	1	CNV	LUSC-1758.3.3.N.3.35.0.1.3.4	LUSC	1758	3	3	N	3	35	0	1	3	4	Risky	0	3	1	Apoptosis/Autophagy/Ferroptosis/Pyroptosis	TSM	Overexpression	5	1	1	2	8	0	7	1	4	29	0.660830357541763	0.82851623448154	NS	0.718903387306724	0.66005660242434	NS	0.257646542377536	2.71233324828124	NS	0.481470519919404	1.46182055024637	NS	0.0474	Risky	0.00489	Risky	0.35
23	(CENPH + DHFR + KIF15)	3	CNV	LUSC-173.3.3.N.3.11.62.1.4.1	LUSC	173	3	3	N	3	11	62	1	4	1	Risky	0	1	3	Apoptosis	TSM	Overexpression	5	1	1	2	3	3	7	0	1	23	0.0593112490294888	5.64991258802537	NS	0.0255504038370911	7.33420431340069	Duplicated	0.910976968593117	0.186475326996545	NS	0.373579306250382	1.96924992856728	NS	0.437	NS	0.299	NS	0.0113
21	(CENPH + DHFR + ISOC1 + KIF15)	4	CNV	LUSC-172.3.2.N.3.11.0.1.4.1	LUSC	172	3	2	N	3	11	0	1	4	1	Risky	0	1	3	Apoptosis	MSI	Overexpression	5	2	1	2	3	0	7	0	1	21	0.198761900465085	3.23129530137267	NS	0.0637017932362658	5.507085131049	NS	0.977992664471844	0.0445062190309706	NS	0.572106921523534	1.11685875866067	NS	0.54	NS	0.243	NS	0.00832
15	(CD300LD + LIPH + OTOL1 + SRD5A2)	4	CNV	LUSC-160.3.3.P.2.0.0.2.4.1	LUSC	160	3	3	P	2	0	0	2	4	1	Meaningless	0	0	4	Necrosis	TSM	Underexpression	5	1	2	2	0	0	4	0	1	15	0.332292681985126	2.20347825235576	NS	0.300648753843154	2.40362525276148	NS	0.825439172870645	0.383679407065821	NS	0.39287518017144	1.86852665053429	NS	0.191	NS	0.404	NS	0.22
22	(ABHD5 + ARSB + ATXN7 + HPGD + HSD17B4 + NPRL2 + TNNC1 + TRIM23 + UBE2B)	9	CNV	LUSC-16.3.2.N.2.0.0.1.2.1	LUSC	16	3	2	N	2	0	0	1	2	1	Meaningless	0	0	4	Autophagy	MSI	Underexpression	5	2	1	2	0	0	7	4	1	22	0.311207754727382	2.33458913639716	NS	0.355898545819414	2.06621914479799	NS	0.962075656484373	0.0773243728292704	NS	0.799211173704765	0.448260141266919	NS	0.139	NS	0.135	NS	0.965
26	(CCR5 + GPX1 + MST1 + RASSF1 + SKP1)	5	CNV	LUSC-152.3.2.N.2.0.0.1.1.2	LUSC	152	3	2	N	2	0	0	1	1	2	Meaningless	0	0	4	Apoptosis/Autophagy	MSI	Underexpression	5	2	1	2	0	0	7	7	2	26	0.365234990420849	2.0144286463676	NS	0.241164977097545	2.84454805483708	NS	0.734802773350976	0.616306302709273	NS	0.587694744496521	1.0630952157942	NS	0.387	NS	0.43	NS	0.679
18	(CCR5 + GPX1 + MST1 + PPARGC1A + PROM1 + RASSF1)	6	CNV	LUSC-151.3.3.N.2.0.0.1.4.2	LUSC	151	3	3	N	2	0	0	1	4	2	Meaningless	0	0	4	Apoptosis/Autophagy	TSM	Underexpression	5	1	1	2	0	0	7	0	2	18	0.709319962432869	0.686897134640073	NS	0.956317975584319	0.0893296215789569	NS	0.892610483276532	0.227209964407519	NS	0.92580685997332	0.154179281267007	NS	0.45	NS	0.714	NS	0.391
21	(CCR2 + HYAL2 + NR2F1 + SLC22A5)	4	CNV	LUSC-150.3.2.N.2.0.62.1.4.1	LUSC	150	3	2	N	2	0	62	1	4	1	Meaningless	0	0	4	Necrosis	MSI	Underexpression	5	2	1	2	0	3	7	0	1	21	0.0684315790568174	5.36384175755763	NS	0.0301117357019857	7.00568058556683	Duplicated	0.300666070165836	2.40351006303393	NS	0.177608084815475	3.45635185370107	NS	0.158	NS	0.539	NS	0.374
20	(ABHD5 + APPL1 + ARSB + ATXN7 + CREBRF + ERAP2 + HPGD + HSD17B4 + LAP3 + NPRL2 + RHOBTB3 + TNNC1)	12	CNV	LUSC-15.3.3.N.2.30.0.1.4.1	LUSC	15	3	3	N	2	30	0	1	4	1	Risky	0	1	3	Autophagy	TSM	Underexpression	5	1	1	2	3	0	7	0	1	20	0.602463050280425	1.01345788566664	NS	0.471618820187323	1.50316840803477	NS	0.930065785794899	0.144999915845477	NS	0.865005395439076	0.290039069135778	NS	0.101	NS	0.0477	Risky	0.557
16	(CARD14 + MUC4)	2	CNV	LUSC-137.3.3.P.3.0.0.2.4.2	LUSC	137	3	3	P	3	0	0	2	4	2	Meaningless	0	0	4	Apoptosis/Necrosis	TSM	Overexpression	5	1	2	2	0	0	4	0	2	16	0.677126243535521	0.779795097024935	NS	0.499352064495663	1.38888778387108	NS	0.264404277443956	2.6605519864165	NS	0.706891843315187	0.693755209080742	NS	0.777	NS	0.301	NS	0.308
11	(CAMSAP2 + MIR551B)	2	CNV	LUSC-134.3.2.P.1.0.0.4.4.1	LUSC	134	3	2	P	1	0	0	4	4	1	Meaningless	0	0	4	Autophagy	MSI	Unchanged	5	2	2	1	0	0	0	0	1	11	0.306557390059737	2.36470059574383	NS	0.0994449450522394	4.61630220802261	NS	0.76957146993054	0.523842903227746	NS	0.0602786891732656	5.61755330218581	NS	0.425	NS	0.168	NS	0.633
20	(CACYBP + HAX1 + PDCD10 + PLD1 + PRKCI + SKIL)	6	CNV	LUSC-130.3.2.P.3.0.0.1.4.2	LUSC	130	3	2	P	3	0	0	1	4	2	Meaningless	0	0	4	Apoptosis/Autophagy	MSI	Overexpression	5	2	2	2	0	0	7	0	2	20	0.242489522831547	2.83359354871263	NS	0.357658152781112	2.05635525853987	NS	0.745077568517719	0.58853389441367	NS	0.203247566023795	3.18666101181721	NS	0.4	NS	0.812	NS	0.575
11	(ABCE1 + MANF + PFKFB4 + SMAD1)	4	CNV	LUSC-13.3.3.N.3.0.0.4.4.2	LUSC	13	3	3	N	3	0	0	4	4	2	Meaningless	0	0	4	Apoptosis/Autophagy	TSM	Overexpression	5	1	1	2	0	0	0	0	2	11	0.727249862800824	0.636970340523213	NS	0.396536045325292	1.84997666654852	NS	0.436441109017315	1.65820365829028	NS	0.706584479191336	0.694625019558077	NS	0.907	NS	0.564	NS	0.222
17	(C1QTNF2 + C1QTNF7 + CCR2 + HYAL2 + NR2F1)	5	CNV	LUSC-126.3.3.N.2.0.0.1.4.1	LUSC	126	3	3	N	2	0	0	1	4	1	Meaningless	0	0	4	Necrosis	TSM	Underexpression	5	1	1	2	0	0	7	0	1	17	0.527189523321268	1.28039033659083	NS	0.354932459903896	2.07165552279822	NS	0.94869210566869	0.105341947654554	NS	0.766555385532048	0.53169665114842	NS	0.223	NS	0.904	NS	0.837
17	(ABCE1 + MANF + PFKFB4 + SMAD1 + TGFBI)	5	CNV	LUSC-12.3.2.N.3.0.0.2.3.2	LUSC	12	3	2	N	3	0	0	2	3	2	Meaningless	0	0	4	Apoptosis/Autophagy	MSI	Overexpression	5	2	1	2	0	0	4	1	2	17	0.89719487994505	0.216964366113004	NS	0.689236678706798	0.744341112989789	NS	0.873788464459337	0.26983392826402	NS	0.873151153128559	0.271293191887411	NS	0.789	NS	0.338	NS	0.527
17	(BPTF + SPAG9)	2	CNV	LUSC-118.3.3.P.2.34.0.4.4.1	LUSC	118	3	3	P	2	34	0	4	4	1	Risky	0	2	2	Apoptosis	TSM	Underexpression	5	1	2	2	6	0	0	0	1	17	0.915698632557067	0.176135944400555	NS	0.754144517030753	0.564342524380886	NS	0.0991963380540795	4.6213083603002	NS	0.59753686476227	1.02987859746568	NS	0.329	NS	0.00669	Risky	0.0692
23	EDIL3	1	CNV	LUSC-1175.3.2.N.2.0.0.1.2.2	LUSC	1175	3	2	N	2	0	0	1	2	2	Meaningless	0	0	4	Apoptosis/Efferocytosis	MSI	Underexpression	5	2	1	2	0	0	7	4	2	23	0.612227622938667	0.981302265426782	NS	0.247464637069909	2.79297517541481	NS	0.792932122810329	0.464035312916082	NS	0.234857786684619	2.89755022213443	NS	0.842	NS	0.731	NS	0.336
20	DUSP1	1	CNV	LUSC-1167.3.3.N.2.1.0.1.4.2	LUSC	1167	3	3	N	2	1	0	1	4	2	Risky	0	1	3	Apoptosis/Autophagy	TSM	Underexpression	5	1	1	2	2	0	7	0	2	20	0.469672527047674	1.51143915616837	NS	0.560751184371143	1.15695598692862	NS	0.694160447721252	0.730104305028645	NS	0.61943771495773	0.957886247588833	NS	0.0342	Risky	0.0727	NS	0.469
21	DHX9	1	CNV	LUSC-1154.3.2.P.3.0.0.1.4.3	LUSC	1154	3	2	P	3	0	0	1	4	3	Meaningless	0	0	4	Apoptosis/Pyroptosis/Necrosis	MSI	Overexpression	5	2	2	2	0	0	7	0	3	21	0.281688256443364	2.53390858627151	NS	0.0699448118897309	5.32009749892004	NS	0.227448002947702	2.96166725037248	NS	0.114262081719922	4.33852101340633	NS	0.405	NS	0.261	NS	0.135
20	DENND2D	1	CNV	LUSC-1150.3.3.N.2.30.0.1.4.1	LUSC	1150	3	3	N	2	30	0	1	4	1	Risky	0	1	3	Apoptosis	TSM	Underexpression	5	1	1	2	3	0	7	0	1	20	0.722878513468282	0.649028204212785	NS	0.770845015575923	0.520535886073539	NS	0.476154415323624	1.48402615083453	NS	0.778636157542819	0.500422811415103	NS	0.108	NS	0.0439	Risky	0.98
18	(BIRC6 + DDX5)	2	CNV	LUSC-115.3.3.P.2.34.0.4.4.2	LUSC	115	3	3	P	2	34	0	4	4	2	Risky	0	2	2	Apoptosis/Autophagy	TSM	Underexpression	5	1	2	2	6	0	0	0	2	18	0.431341542042255	1.68171012352125	NS	0.860930277251632	0.299483513270374	NS	0.0931580605778707	4.74691530473571	NS	0.888394650813004	0.236678416253986	NS	0.603	NS	0.0141	Risky	0.0682
21	DDX46	1	CNV	LUSC-1149.3.2.N.2.43.0.4.4.2	LUSC	1149	3	2	N	2	43	0	4	4	2	Risky	0	3	1	Apoptosis/Autophagy	MSI	Underexpression	5	2	1	2	9	0	0	0	2	21	0.235703691552961	2.89035961415942	NS	0.618253949200459	0.961711969786063	NS	0.916692838534496	0.173965652537329	NS	0.461905572453686	1.54478959483797	NS	0.576	NS	0.00469	Risky	0.016
21	CYGB	1	CNV	LUSC-1140.3.3.P.2.0.11.1.4.1	LUSC	1140	3	3	P	2	0	11	1	4	1	Meaningless	0	0	4	Ferroptosis	TSM	Underexpression	5	1	2	2	0	3	7	0	1	21	0.267149932347683	2.63989046763117	NS	0.164979947947193	3.6038626801188	NS	0.0102212235697655	9.16657795660755	Deleted	0.204312768628542	3.17620655941215	NS	0.56	NS	0.962	NS	0.498
20	CRIM1	1	CNV	LUSC-1124.3.3.P.2.43.0.4.4.1	LUSC	1124	3	3	P	2	43	0	4	4	1	Risky	0	3	1	Ferroptosis	TSM	Underexpression	5	1	2	2	9	0	0	0	1	20	0.124613988075049	4.16506883017041	NS	0.835393376380495	0.359705111261545	NS	0.803659581203511	0.437159011856582	NS	0.565326544381955	1.14070352025768	NS	0.115	NS	0.00434	Risky	0.0334
26	CPEB4	1	CNV	LUSC-1123.3.3.N.2.35.0.1.4.2	LUSC	1123	3	3	N	2	35	0	1	4	2	Risky	0	3	1	Apoptosis/Ferroptosis	TSM	Underexpression	5	1	1	2	8	0	7	0	2	26	0.294098183909887	2.44768321703628	NS	0.673255118793732	0.79126188841889	NS	0.333763947934817	2.19464255715185	NS	0.882955785209413	0.248960306014826	NS	0.0111	Risky	0.012	Risky	0.629
15	CP	1	CNV	LUSC-1122.3.3.P.3.0.0.2.4.1	LUSC	1122	3	3	P	3	0	0	2	4	1	Meaningless	0	0	4	Ferroptosis	TSM	Overexpression	5	1	2	2	0	0	4	0	1	15	0.589829790470583	1.05584254886331	NS	0.657841291664485	0.837583149656089	NS	0.712677255230326	0.67745323701826	NS	0.433855350411657	1.67008818883774	NS	0.0745	NS	0.327	NS	0.27
12	(BCL6 + TERC)	2	CNV	LUSC-112.3.3.P.2.0.0.4.4.2	LUSC	112	3	3	P	2	0	0	4	4	2	Meaningless	0	0	4	Apoptosis/Cellular senescence	TSM	Underexpression	5	1	2	2	0	0	0	0	2	12	0.532570768836443	1.26007898201102	NS	0.669588316976914	0.802184415447101	NS	0.317181148091395	2.29656444646832	NS	0.297475983933474	2.42484356705806	NS	0.785	NS	0.0532	NS	0.374
24	CLTC	1	CNV	LUSC-1113.3.3.P.3.43.11.4.4.2	LUSC	1113	3	3	P	3	43	11	4	4	2	Risky	0	3	1	Apoptosis/Autophagy	TSM	Overexpression	5	1	2	2	9	3	0	0	2	24	0.945161363498993	0.112799222079969	NS	0.680964341049674	0.768490673665124	NS	0.0251800083428572	7.36340983807454	Deleted	0.87715621473409	0.262140356976017	NS	0.64	NS	0.0382	Risky	0.0111
21	CLDN18	1	CNV	LUSC-1110.3.2.P.2.1.0.1.4.1	LUSC	1110	3	2	P	2	1	0	1	4	1	Risky	0	1	3	Necrosis	MSI	Underexpression	5	2	2	2	2	0	7	0	1	21	0.930828815881219	0.143359779690759	NS	0.622634210648872	0.947592148891107	NS	0.103462778825566	4.537086711662	NS	0.197006000542065	3.24904218220729	NS	0.0101	Risky	0.885	NS	0.266
23	CLDN1	1	CNV	LUSC-1109.3.3.P.3.93.0.4.4.4	LUSC	1109	3	3	P	3	93	0	4	4	4	Protective	3	0	1	Anoikis/Apoptosis/Autophagy/Necrosis	TSM	Overexpression	5	1	2	2	9	0	0	0	4	23	0.722621290340787	0.649739994361857	NS	0.676081641532997	0.782882877465895	NS	0.285506377863563	2.50698182171732	NS	0.341600696817888	2.14822555440958	NS	0.0852	NS	0.000834	Protective	0.0129
15	CLCN3	1	CNV	LUSC-1108.3.2.N.3.4.0.4.4.2	LUSC	1108	3	2	N	3	4	0	4	4	2	Risky	0	1	3	Apoptosis/Autophagy	MSI	Overexpression	5	2	1	2	3	0	0	0	2	15	0.664164190420216	0.81845177068764	NS	0.667992949932034	0.806955318990292	NS	0.432891130517701	1.67453802653739	NS	0.68031372038894	0.770402467379297	NS	0.264	NS	0.126	NS	0.25
19	CHD1	1	CNV	LUSC-1102.3.3.N.2.43.0.4.4.1	LUSC	1102	3	3	N	2	43	0	4	4	1	Risky	0	3	1	Apoptosis	TSM	Underexpression	5	1	1	2	9	0	0	0	1	19	0.153516041296272	3.74790042771245	NS	0.183532619084994	3.3907257332078	NS	0.847200569823824	0.33163562419717	NS	0.431208752652126	1.68232592246999	NS	0.135	NS	0.00244	Risky	0.0335
20	CHD1	1	CNV	LUSC-1101.3.2.N.2.43.0.4.4.1	LUSC	1101	3	2	N	2	43	0	4	4	1	Risky	0	3	1	Apoptosis	MSI	Underexpression	5	2	1	2	9	0	0	0	1	20	0.153516041296272	3.74790042771245	NS	0.183532619084994	3.3907257332078	NS	0.847200569823824	0.33163562419717	NS	0.431208752652126	1.68232592246999	NS	0.135	NS	0.00244	Risky	0.0335
14	CDKL3	1	CNV	LUSC-1090.3.2.N.2.62.0.4.4.1	LUSC	1090	3	2	N	2	62	0	4	4	1	Protective	1	0	3	Autophagy	MSI	Underexpression	5	2	1	2	3	0	0	0	1	14	0.165370061120341	3.59913904344516	NS	0.558061368367105	1.16657268699114	NS	0.95133509776184	0.0997778298501886	NS	0.479736655210377	1.46903592122764	NS	0.596	NS	0.0303	Protective	0.0532
24	CDK7	1	CNV	LUSC-1089.3.3.N.3.34.0.1.4.2	LUSC	1089	3	3	N	3	34	0	1	4	2	Risky	0	2	2	Apoptosis/Autophagy	TSM	Overexpression	5	1	1	2	6	0	7	0	2	24	0.54872227892589	1.20032566526505	NS	0.782146524175796	0.491426369839598	NS	0.334953145399077	2.18752924283877	NS	0.41627224869098	1.75283157761448	NS	0.668	NS	0.00309	Risky	0.16
25	CDK7	1	CNV	LUSC-1088.3.2.N.3.34.0.1.4.2	LUSC	1088	3	2	N	3	34	0	1	4	2	Risky	0	2	2	Apoptosis/Autophagy	MSI	Overexpression	5	2	1	2	6	0	7	0	2	25	0.54872227892589	1.20032566526505	NS	0.782146524175796	0.491426369839598	NS	0.334953145399077	2.18752924283877	NS	0.41627224869098	1.75283157761448	NS	0.668	NS	0.00309	Risky	0.16
21	CDCP1	1	CNV	LUSC-1081.3.3.N.3.34.0.2.3.1	LUSC	1081	3	3	N	3	34	0	2	3	1	Risky	0	2	2	Anoikis	TSM	Overexpression	5	1	1	2	6	0	4	1	1	21	0.981305456328983	0.037742990956858	NS	0.326289766872076	2.23993887395536	NS	0.944394861929905	0.114421828702236	NS	0.445491854202262	1.61715263371476	NS	0.147	NS	0.0224	Risky	0.578
22	CDCP1	1	CNV	LUSC-1080.3.2.N.3.34.0.2.3.1	LUSC	1080	3	2	N	3	34	0	2	3	1	Risky	0	2	2	Anoikis	MSI	Overexpression	5	2	1	2	6	0	4	1	1	22	0.981305456328983	0.037742990956858	NS	0.326289766872076	2.23993887395536	NS	0.944394861929905	0.114421828702236	NS	0.445491854202262	1.61715263371476	NS	0.147	NS	0.0224	Risky	0.578
19	CDC25A	1	CNV	LUSC-1078.3.3.N.3.0.0.1.4.3	LUSC	1078	3	3	N	3	0	0	1	4	3	Meaningless	0	0	4	Apoptosis/Autophagy/Ferroptosis	TSM	Overexpression	5	1	1	2	0	0	7	0	3	19	0.542551272464937	1.22294537315469	NS	0.862519513341662	0.295795012336599	NS	0.513010142500548	1.33491932610115	NS	0.793725848913196	0.462034311608372	NS	0.332	NS	0.93	NS	0.122
20	CDC25A	1	CNV	LUSC-1077.3.2.N.3.0.0.1.4.3	LUSC	1077	3	2	N	3	0	0	1	4	3	Meaningless	0	0	4	Apoptosis/Autophagy/Ferroptosis	MSI	Overexpression	5	2	1	2	0	0	7	0	3	20	0.542551272464937	1.22294537315469	NS	0.862519513341662	0.295795012336599	NS	0.513010142500548	1.33491932610115	NS	0.793725848913196	0.462034311608372	NS	0.332	NS	0.93	NS	0.122
15	CD38	1	CNV	LUSC-1073.3.3.N.3.0.0.2.4.2	LUSC	1073	3	3	N	3	0	0	2	4	2	Meaningless	0	0	4	Apoptosis/Cellular senescence	TSM	Overexpression	5	1	1	2	0	0	4	0	2	15	0.701605809963926	0.708767113876065	NS	0.949706418366632	0.103204750892924	NS	0.7865734503251	0.480138344002339	NS	0.856718731838882	0.309291230284349	NS	0.86	NS	0.162	NS	0.221
19	CCNB1	1	CNV	LUSC-1067.3.3.N.3.0.0.1.4.3	LUSC	1067	3	3	N	3	0	0	1	4	3	Meaningless	0	0	4	Apoptosis/Cellular senescence/Mitotic catastrophe	TSM	Overexpression	5	1	1	2	0	0	7	0	3	19	0.636398986549678	0.903859149987132	NS	0.782146524175796	0.491426369839598	NS	0.334953145399077	2.18752924283877	NS	0.368705853834484	1.99551219381978	NS	0.616	NS	0.197	NS	0.146
20	CCNB1	1	CNV	LUSC-1066.3.2.N.3.0.0.1.4.3	LUSC	1066	3	2	N	3	0	0	1	4	3	Meaningless	0	0	4	Apoptosis/Cellular senescence/Mitotic catastrophe	MSI	Overexpression	5	2	1	2	0	0	7	0	3	20	0.636398986549678	0.903859149987132	NS	0.782146524175796	0.491426369839598	NS	0.334953145399077	2.18752924283877	NS	0.368705853834484	1.99551219381978	NS	0.616	NS	0.197	NS	0.146
18	CBX2	1	CNV	LUSC-1062.3.3.P.3.0.11.2.4.1	LUSC	1062	3	3	P	3	0	11	2	4	1	Meaningless	0	0	4	Cuproptosis	TSM	Overexpression	5	1	2	2	0	3	4	0	1	18	0.163560628991325	3.62114307572517	NS	0.0978901461634238	4.64781877314086	NS	0.00230129054267492	12.1485704157941	Deleted	0.124320075185384	4.16979157517989	NS	0.989	NS	0.564	NS	0.173
15	CASP3	1	CNV	LUSC-1058.3.3.N.3.0.0.4.4.6	LUSC	1058	3	3	N	3	0	0	4	4	6	Meaningless	0	0	4	Anoikis/Apoptosis/Autophagy/Pyroptosis/Necrosis/Erebosis	TSM	Overexpression	5	1	1	2	0	0	0	0	6	15	0.740540592530485	0.600749658089606	NS	0.658409427383295	0.835856622191768	NS	0.139756598963472	3.9357058965747	NS	0.748096219414314	0.580447347399746	NS	0.414	NS	0.938	NS	0.284
16	CASP3	1	CNV	LUSC-1057.3.2.N.3.0.0.4.4.6	LUSC	1057	3	2	N	3	0	0	4	4	6	Meaningless	0	0	4	Anoikis/Apoptosis/Autophagy/Pyroptosis/Necrosis/Erebosis	MSI	Overexpression	5	2	1	2	0	0	0	0	6	16	0.740540592530485	0.600749658089606	NS	0.658409427383295	0.835856622191768	NS	0.139756598963472	3.9357058965747	NS	0.748096219414314	0.580447347399746	NS	0.414	NS	0.938	NS	0.284
25	CANT1	1	CNV	LUSC-1054.3.3.P.3.44.11.4.4.1	LUSC	1054	3	3	P	3	44	11	4	4	1	Meaningful Risky	0	4	0	Apoptosis	TSM	Overexpression	5	1	2	2	11	3	0	0	1	25	0.191618541872121	3.30449728852964	NS	0.0673490123996762	5.39573407987038	NS	0.00331995106591754	11.4156104706876	Deleted	0.0714754846621579	5.2768015198682	NS	0.0228	Risky	0.000199	Risky	0.000101
13	CAMP	1	CNV	LUSC-1053.3.3.N.2.0.0.4.4.4	LUSC	1053	3	3	N	2	0	0	4	4	4	Meaningless	0	0	4	Apoptosis/Autophagy/Pyroptosis/Necrosis	TSM	Underexpression	5	1	1	2	0	0	0	0	4	13	0.674327009293376	0.788080217473984	NS	0.878090354342814	0.260011562735081	NS	0.583736725307757	1.07661042125949	NS	0.9029170470672	0.204249186995676	NS	0.322	NS	0.858	NS	0.754
14	CAMP	1	CNV	LUSC-1052.3.2.N.2.0.0.4.4.4	LUSC	1052	3	2	N	2	0	0	4	4	4	Meaningless	0	0	4	Apoptosis/Autophagy/Pyroptosis/Necrosis	MSI	Underexpression	5	2	1	2	0	0	0	0	4	14	0.674327009293376	0.788080217473984	NS	0.878090354342814	0.260011562735081	NS	0.583736725307757	1.07661042125949	NS	0.9029170470672	0.204249186995676	NS	0.322	NS	0.858	NS	0.754
18	CALCOCO2	1	CNV	LUSC-1049.3.3.P.2.41.0.4.4.2	LUSC	1049	3	3	P	2	41	0	4	4	2	Risky	0	2	2	Apoptosis/Autophagy	TSM	Underexpression	5	1	2	2	6	0	0	0	2	18	0.446201482136021	1.61396935060766	NS	0.730213798633319	0.628835825758002	NS	0.114402229653764	4.33606942049182	NS	0.772024177501673	0.517478822880821	NS	0.107	NS	0.0301	Risky	0.0363
15	CACNA2D3	1	CNV	LUSC-1047.3.3.N.1.62.20.4.4.1	LUSC	1047	3	3	N	1	62	20	4	4	1	Protective	1	0	3	Apoptosis	TSM	Unchanged	5	1	1	1	3	3	0	0	1	15	0.6673518569051	0.808875701120533	NS	0.268600946477561	2.62905694231099	NS	0.0374534606204336	6.56931233373599	Duplicated	0.274323689189833	2.58689304485539	NS	0.144	NS	0.0181	Protective	0.674
20	CACNA2D2	1	CNV	LUSC-1046.3.2.N.2.1.0.1.4.1	LUSC	1046	3	2	N	2	1	0	1	4	1	Risky	0	1	3	Apoptosis	MSI	Underexpression	5	2	1	2	2	0	7	0	1	20	0.977119035002758	0.0462935942023577	NS	0.829173006521354	0.374652905181651	NS	0.759076696733336	0.55130491395429	NS	0.942520849678662	0.118394476459358	NS	0.0373	Risky	0.185	NS	0.599
24	C1QTNF1	1	CNV	LUSC-1041.3.3.P.2.1.11.1.4.2	LUSC	1041	3	3	P	2	1	11	1	4	2	Risky	0	1	3	Autophagy/Necrosis	TSM	Underexpression	5	1	2	2	2	3	7	0	2	24	0.190138723448929	3.32000269963334	NS	0.0722367927701579	5.25561153545666	NS	0.00321374636710547	11.4806358596141	Deleted	0.0731571059340356	5.23029202855721	NS	0.0404	Risky	0.359	NS	0.272
22	BMP2	1	CNV	LUSC-1033.3.2.P.2.1.0.1.4.2	LUSC	1033	3	2	P	2	1	0	1	4	2	Risky	0	1	3	Apoptosis/Necrosis	MSI	Underexpression	5	2	2	2	2	0	7	0	2	22	0.0527875229371036	5.88296084840892	NS	0.115452839803739	4.31778629158088	NS	0.134173406921156	4.01724446826371	NS	0.0633830361824127	5.51711804288487	NS	0.00491	Risky	0.0576	NS	0.402
24	BIRC5	1	CNV	LUSC-1032.3.3.P.3.0.11.1.4.4	LUSC	1032	3	3	P	3	0	11	1	4	4	Meaningless	0	0	4	Anoikis/Apoptosis/Autophagy/Cellular senescence	TSM	Overexpression	5	1	2	2	0	3	7	0	4	24	0.28148768228406	2.53533317957525	NS	0.101134071697696	4.58261639972474	NS	0.00547410678696825	10.4154523210435	Deleted	0.111951916117961	4.37937164049354	NS	0.549	NS	0.814	NS	0.214
16	(ATR + MIR92B)	2	CNV	LUSC-103.3.2.P.1.0.0.2.4.2	LUSC	103	3	2	P	1	0	0	2	4	2	Meaningless	0	0	4	Apoptosis/Autophagy	MSI	Unchanged	5	2	2	1	0	0	4	0	2	16	0.311950812013009	2.32981951481156	NS	0.374882751031792	1.962283931633	NS	0.915325063543479	0.176952032187004	NS	0.359069503753846	2.04847861092298	NS	0.448	NS	0.658	NS	0.393
14	BAP1	1	CNV	LUSC-1026.3.3.N.2.0.0.4.4.5	LUSC	1026	3	3	N	2	0	0	4	4	5	Meaningless	0	0	4	Apoptosis/Autophagy/Cellular senescence/Ferroptosis/Necrosis	TSM	Underexpression	5	1	1	2	0	0	0	0	5	14	0.260429929805795	2.69084287488459	NS	0.872400897726919	0.273012431247755	NS	0.849852584493398	0.32538474909253	NS	0.978176194709161	0.0441309339690629	NS	0.3	NS	0.245	NS	0.576
15	BAP1	1	CNV	LUSC-1025.3.2.N.2.0.0.4.4.5	LUSC	1025	3	2	N	2	0	0	4	4	5	Meaningless	0	0	4	Apoptosis/Autophagy/Cellular senescence/Ferroptosis/Necrosis	MSI	Underexpression	5	2	1	2	0	0	0	0	5	15	0.260429929805795	2.69084287488459	NS	0.872400897726919	0.273012431247755	NS	0.849852584493398	0.32538474909253	NS	0.978176194709161	0.0441309339690629	NS	0.3	NS	0.245	NS	0.576
17	ATG12	1	CNV	LUSC-1011.3.3.N.2.34.0.4.4.2	LUSC	1011	3	3	N	2	34	0	4	4	2	Risky	0	2	2	Apoptosis/Autophagy	TSM	Underexpression	5	1	1	2	6	0	0	0	2	17	0.230920178865425	2.93136634842451	NS	0.482236928264746	1.45863946657473	NS	0.695094580970617	0.727414709897867	NS	0.700998368761935	0.710499437932078	NS	0.0834	NS	0.00168	Risky	0.0931
18	ATG12	1	CNV	LUSC-1010.3.2.N.2.34.0.4.4.2	LUSC	1010	3	2	N	2	34	0	4	4	2	Risky	0	2	2	Apoptosis/Autophagy	MSI	Underexpression	5	2	1	2	6	0	0	0	2	18	0.230920178865425	2.93136634842451	NS	0.482236928264746	1.45863946657473	NS	0.695094580970617	0.727414709897867	NS	0.700998368761935	0.710499437932078	NS	0.0834	NS	0.00168	Risky	0.0931
12	ATG10	1	CNV	LUSC-1009.3.3.N.1.30.0.4.4.1	LUSC	1009	3	3	N	1	30	0	4	4	1	Risky	0	1	3	Autophagy	TSM	Unchanged	5	1	1	1	3	0	0	0	1	12	0.467484795288574	1.52077690845839	NS	0.122289183185799	4.20273337024892	NS	0.981362809783258	0.03762610221864	NS	0.225661914512196	2.9774347065026	NS	0.299	NS	0.0262	Risky	0.745
13	ATG10	1	CNV	LUSC-1008.3.2.N.1.30.0.4.4.1	LUSC	1008	3	2	N	1	30	0	4	4	1	Risky	0	1	3	Autophagy	MSI	Unchanged	5	2	1	1	3	0	0	0	1	13	0.467484795288574	1.52077690845839	NS	0.122289183185799	4.20273337024892	NS	0.981362809783258	0.03762610221864	NS	0.225661914512196	2.9774347065026	NS	0.299	NS	0.0262	Risky	0.745
13	ABCC5	1	CNV	LUAD-999.3.1.P.2.0.0.4.4.1	LUAD	999	3	1	P	2	0	0	4	4	1	Meaningless	0	0	4	Ferroptosis	TMB	Underexpression	5	3	2	2	0	0	0	0	1	13	0.31023992036003	2.34081868838444	NS	0.237827655914952	2.87241800486808	NS	0.17455619390227	3.49101712217267	NS	0.157260168423817	3.69970744285958	NS	0.738	NS	0.57	NS	0.476
15	(ASAP1 + MBNL1)	2	CNV	LUAD-98.3.3.P.2.0.0.2.4.1	LUAD	98	3	3	P	2	0	0	2	4	1	Meaningless	0	0	4	Autophagy	TSM	Underexpression	5	1	2	2	0	0	4	0	1	15	0.114806810598492	4.32900894217107	NS	0.361722297606466	2.03375699047556	NS	0.323800635438547	2.25525455059812	NS	0.7406370058221	0.600489288794639	NS	0.332	NS	0.623	NS	0.827
12	(STK39 + TLK1)	2	CNV	LUAD-951.3.2.P.3.0.0.4.4.1	LUAD	951	3	2	P	3	0	0	4	4	1	Meaningless	0	0	4	Apoptosis	MSI	Overexpression	5	2	2	2	0	0	0	0	1	12	0.100114165827575	4.60288817182904	NS	0.149868017414765	3.79600051222501	NS	0.191567100829587	3.30503427151763	NS	0.723158611654941	0.648253402002535	NS	0.501	NS	0.487	NS	0.942
20	(RARRES1 + TIPARP)	2	CNV	LUAD-943.3.3.P.2.0.0.2.2.2	LUAD	943	3	3	P	2	0	0	2	2	2	Meaningless	0	0	4	Apoptosis/Autophagy	TSM	Underexpression	5	1	2	2	0	0	4	4	2	20	0.157654034316556	3.6947046059639	NS	0.223484285677414	2.99682835513712	NS	0.156341084327387	3.71143044102738	NS	0.0750737276734771	5.17856922532517	NS	0.459	NS	0.843	NS	0.602
21	(PTPRS + TMIGD2)	2	CNV	LUAD-942.3.3.N.2.0.0.1.2.1	LUAD	942	3	3	N	2	0	0	1	2	1	Meaningless	0	0	4	Autophagy	TSM	Underexpression	5	1	1	2	0	0	7	4	1	21	0.77561264909566	0.508204093918061	NS	0.855636439049929	0.311819427591713	NS	0.27749915831837	2.5638747577744	NS	0.733705710824834	0.619294539391737	NS	0.423	NS	0.423	NS	0.491
11	(PCAT1 + RAP2B)	2	CNV	LUAD-931.3.3.P.3.0.0.4.4.1	LUAD	931	3	3	P	3	0	0	4	4	1	Meaningless	0	0	4	Apoptosis	TSM	Overexpression	5	1	2	2	0	0	0	0	1	11	0.0601179919458837	5.6228922308445	NS	0.145959416462255	3.84885333070215	NS	0.63277161095205	0.915291452253253	NS	0.700723587082407	0.711283564004733	NS	0.825	NS	0.885	NS	0.593
18	(MRAS + NMNAT3 + OTOL1)	3	CNV	LUAD-914.3.1.P.2.2.10.4.4.1	LUAD	914	3	1	P	2	2	10	4	4	1	Protective	1	0	3	Necrosis	TMB	Underexpression	5	3	2	2	2	3	0	0	1	18	0.225798171320855	2.97622745193395	NS	0.560300851320106	1.15856281002309	NS	0.48165951308143	1.46103563789611	NS	0.0339895222324044	6.76340594299032	Deleted/Duplicated	0.0351	Protective	0.228	NS	0.545
12	(MIR551B + USP13)	2	CNV	LUAD-913.3.1.P.1.0.0.4.4.1	LUAD	913	3	1	P	1	0	0	4	4	1	Meaningless	0	0	4	Autophagy	TMB	Unchanged	5	3	2	1	0	0	0	0	1	12	0.545264122695342	1.21296994582942	NS	0.621517838138967	0.951181333382197	NS	0.152472341043192	3.76154413918563	NS	0.263250424736307	2.66929902907218	NS	0.335	NS	0.342	NS	0.591
10	(MIR15B + SERP1)	2	CNV	LUAD-908.3.3.P.1.0.0.4.4.1	LUAD	908	3	3	P	1	0	0	4	4	1	Meaningless	0	0	4	Apoptosis	TSM	Unchanged	5	1	2	1	0	0	0	0	1	10	0.205719221071556	3.16248608887026	NS	0.236200721320983	2.88614664273342	NS	0.17193971660689	3.52122269689303	NS	0.0883654822819842	4.85254771503161	NS	0.787	NS	0.964	NS	0.263
25	(MIR103A1 + MIR874 + SKP1)	3	CNV	LUAD-904.3.1.N.1.0.75.3.2.2	LUAD	904	3	1	N	1	0	75	3	2	2	Meaningless	0	0	4	Apoptosis/Autophagy	TMB	Unchanged	5	3	1	1	0	8	1	4	2	25	0.00624084463826435	10.1532794941295	Deleted/Duplicated	0.0161215151675357	8.25520110659484	Duplicated	0.212803007798431	3.09477677444683	NS	0.0251112385052726	7.36887956768024	Deleted/Duplicated	0.137	NS	0.248	NS	0.612
17	(MBNL1 + RBP1 + XRN1)	3	CNV	LUAD-902.3.1.P.2.0.0.2.4.1	LUAD	902	3	1	P	2	0	0	2	4	1	Meaningless	0	0	4	Autophagy	TMB	Underexpression	5	3	2	2	0	0	4	0	1	17	0.225722157922321	2.97690085150716	NS	0.560721598767317	1.15706151103684	NS	0.506866583662062	1.35901491723232	NS	0.0543425303574574	5.8248962215709	NS	0.438	NS	0.295	NS	0.34
32	(LOX + PDLIM7)	2	CNV	LUAD-894.3.1.N.2.35.75.2.4.1	LUAD	894	3	1	N	2	35	75	2	4	1	Risky	0	3	1	Apoptosis	TMB	Underexpression	5	3	1	2	8	8	4	0	1	32	0.013538788757729	8.60439294418524	Deleted/Duplicated	0.0273308324041666	7.19947964396136	Duplicated	0.345831013433417	2.12361004742446	NS	0.00944637554163674	9.32424830322903	Deleted/Duplicated	0.000431	Risky	0.00484	Risky	0.116
15	(KDM4B + TINCR + ZNF554)	3	CNV	LUAD-879.3.3.N.2.0.0.2.4.2	LUAD	879	3	3	N	2	0	0	2	4	2	Meaningless	0	0	4	Apoptosis/Autophagy	TSM	Underexpression	5	1	1	2	0	0	4	0	2	15	0.814105500473189	0.411330627833995	NS	0.726475693302308	0.639100507578338	NS	0.255548825463106	2.72868357978452	NS	0.637391411980618	0.900742701212229	NS	0.624	NS	0.337	NS	0.837
21	(HRG + KPNA1 + TM4SF1)	3	CNV	LUAD-855.3.1.P.1.31.0.2.4.1	LUAD	855	3	1	P	1	31	0	2	4	1	Risky	0	2	2	Apoptosis	TMB	Unchanged	5	3	2	1	5	0	4	0	1	21	0.242238164216718	2.83566777425473	NS	0.461942824659784	1.54462830341295	NS	0.270115845263563	2.61780871094096	NS	0.193604813438112	3.28387248329714	NS	0.000421	Risky	0.0205	Risky	0.0624
19	(GOLIM4 + MME + P2RY1 + PLSCR4 + PPM1L + ST3GAL1)	6	CNV	LUAD-842.3.3.P.2.0.0.2.2.1	LUAD	842	3	3	P	2	0	0	2	2	1	Meaningless	0	0	4	Apoptosis	TSM	Underexpression	5	1	2	2	0	0	4	4	1	19	0.379073075616009	1.9400525616675	NS	0.581101469224861	1.08565978310622	NS	0.495520268353029	1.40429404239794	NS	0.444115177142329	1.62334268442425	NS	0.629	NS	0.621	NS	0.982
24	(FTMT + LCP2 + PCDHB14)	3	CNV	LUAD-826.3.1.N.2.0.75.2.4.1	LUAD	826	3	1	N	2	0	75	2	4	1	Meaningless	0	0	4	Ferroptosis	TMB	Underexpression	5	3	1	2	0	8	4	0	1	24	0.00213479269668559	12.298771469174	Deleted/Duplicated	0.0120206905884681	8.84225179648384	Duplicated	0.187718298748147	3.34562570161325	NS	0.0247372218532373	7.39889242409691	Deleted/Duplicated	0.539	NS	0.798	NS	0.486
21	(FGF1 + IL3 + KIF3A + MATR3 + MIR1271 + MIR1294 + MIR340 + NSD1)	8	CNV	LUAD-818.3.1.N.1.0.112.3.3.1	LUAD	818	3	1	N	1	0	112	3	3	1	Meaningless	0	0	4	Apoptosis	TMB	Unchanged	5	3	1	1	0	8	1	1	1	21	0.00529943228224683	10.4803111614373	Deleted/Duplicated	0.00503511419759339	10.5826381446308	Deleted/Duplicated	0.0981094637663071	4.6433428929185	NS	0.0030903763349619	11.5589248084772	Deleted/Duplicated	0.317	NS	0.383	NS	0.331
24	(ANKHD1 + ARHGAP26 + BRD8 + CAMK4 + CAMLG + CAST + CHD1 + DND1 + DOCK2 + DRD1 + EBF1 + ECSCR + FBXW11 + FGF18 + FGFR4 + FLT4 + GDF9 + HMGCR + HNRNPH1 + IL9 + IQGAP2 + JMY + LINC00491 + MAML1 + SAP30L + SEMA6A + SPRY4 + SPZ1 + UBE2D2 + WWC1)	30	CNV	LUAD-72.3.1.N.2.0.112.2.4.1	LUAD	72	3	1	N	2	0	112	2	4	1	Meaningless	0	0	4	Apoptosis	TMB	Underexpression	5	3	1	2	0	8	4	0	1	24	0.00192678158318416	12.5038084829868	Deleted/Duplicated	0.00687436562656063	9.9599118243743	Deleted/Duplicated	0.240268900545703	2.85199312780116	NS	0.0102628867527801	9.15844223778741	Deleted/Duplicated	0.914	NS	0.753	NS	0.843
12	(ALCAM + MIR1224 + MIR15B + MIR28 + MIR922 + MIR944 + NR1I2 + SERP1 + SST)	9	CNV	LUAD-61.3.1.P.1.0.0.4.4.1	LUAD	61	3	1	P	1	0	0	4	4	1	Meaningless	0	0	4	Apoptosis	TMB	Unchanged	5	3	2	1	0	0	0	0	1	12	0.440353538197321	1.6403547575937	NS	0.255807301432152	2.72666169345157	NS	0.371963837265917	1.97791728217022	NS	0.264605470346381	2.65903070698477	NS	0.0527	NS	0.235	NS	0.488
12	(ABCB11 + LIPH)	2	CNV	LUAD-6.3.2.P.3.0.0.4.4.1	LUAD	6	3	2	P	3	0	0	4	4	1	Meaningless	0	0	4	Necrosis	MSI	Overexpression	5	2	2	2	0	0	0	0	1	12	0.608920428018155	0.992135359755442	NS	0.20489545238776	3.17051083656882	NS	0.135128416880299	4.00305943306349	NS	0.601900542789619	1.01532611727027	NS	0.11	NS	0.268	NS	0.706
21	(AGTR1 + GHSR)	2	CNV	LUAD-47.3.1.P.2.0.0.1.4.2	LUAD	47	3	1	P	2	0	0	1	4	2	Meaningless	0	0	4	Apoptosis/Necrosis	TMB	Underexpression	5	3	2	2	0	0	7	0	2	21	0.46322961728636	1.53906482833303	NS	0.231166434849595	2.92923466141888	NS	0.173160655551907	3.50707094119895	NS	0.708524475343646	0.689141350300117	NS	0.266	NS	0.345	NS	0.642
25	(AGGF1 + CANX)	2	CNV	LUAD-45.3.1.N.3.0.75.2.4.2	LUAD	45	3	1	N	3	0	75	2	4	2	Meaningless	0	0	4	Apoptosis/Autophagy	TMB	Overexpression	5	3	1	2	0	8	4	0	2	25	0.00770814699630529	9.73095491599246	Deleted/Duplicated	0.0416739047426246	6.35576026322291	Duplicated	0.64918544889435	0.864073714991244	NS	0.0259521767639863	7.30299957976594	Deleted/Duplicated	0.239	NS	0.842	NS	0.733
24	(AFF4 + ARSB + CDKL3 + ERAP2 + MAP1B + TRIM23 + UBE2B)	7	CNV	LUAD-43.3.1.N.2.0.68.2.4.1	LUAD	43	3	1	N	2	0	68	2	4	1	Meaningless	0	0	4	Autophagy	TMB	Underexpression	5	3	1	2	0	8	4	0	1	24	0.00545054646613896	10.4240788126345	Deleted/Duplicated	0.0138473620253314	8.55932106395024	Duplicated	0.0700399799221988	5.3173781164529	NS	0.0129532301928547	8.69282017239768	Deleted	0.216	NS	0.335	NS	0.325
27	(ADRA1B + C1QTNF2 + HMHB1 + NR2F1 + RELL2)	5	CNV	LUAD-32.3.1.N.2.0.112.1.4.1	LUAD	32	3	1	N	2	0	112	1	4	1	Meaningless	0	0	4	Necrosis	TMB	Underexpression	5	3	1	2	0	8	7	0	1	27	0.00172992018366092	12.7193600162979	Deleted/Duplicated	0.00305355368817584	11.5828984459034	Deleted/Duplicated	0.147834240398848	3.82332726037757	NS	0.0225125254793394	7.58736687338878	Deleted/Duplicated	0.554	NS	0.572	NS	0.675
19	(ADH5 + CLPP)	2	CNV	LUAD-30.3.3.N.1.1.20.3.2.1	LUAD	30	3	3	N	1	1	20	3	2	1	Risky	0	1	3	Autophagy	TSM	Unchanged	5	1	1	1	2	3	1	4	1	19	0.705947594972473	0.696428544656503	NS	0.911971820662828	0.184292375562385	NS	0.0342888758189265	6.74586859512262	Duplicated	0.647918784909125	0.867979844829855	NS	0.0266	Risky	0.279	NS	0.921
25	(EIF4G1 + TFG)	2	CNV	LUAD-275.3.1.P.3.31.0.1.4.1	LUAD	275	3	1	P	3	31	0	1	4	1	Risky	0	2	2	Autophagy	TMB	Overexpression	5	3	2	2	5	0	7	0	1	25	0.999380976167465	0.00123843101378435	NS	0.751853425283227	0.570427774435079	NS	0.385450877765547	1.90668303766133	NS	0.7946517229363	0.459702689343294	NS	0.000263	Risky	0.00407	Risky	0.14
13	ZMAT3	1	CNV	LUAD-2735.3.3.P.2.0.0.3.4.2	LUAD	2735	3	3	P	2	0	0	3	4	2	Meaningless	0	0	4	Apoptosis/Cellular senescence	TSM	Underexpression	5	1	2	2	0	0	1	0	2	13	0.609617264083322	0.989847909328113	NS	0.559037651672414	1.16307690537698	NS	0.148211241447235	3.8182334315533	NS	0.307784234288245	2.35671255905032	NS	0.447	NS	0.412	NS	0.766
15	ZBTB7A	1	CNV	LUAD-2730.3.3.N.2.0.0.2.4.2	LUAD	2730	3	3	N	2	0	0	2	4	2	Meaningless	0	0	4	Anoikis/Apoptosis	TSM	Underexpression	5	1	1	2	0	0	4	0	2	15	0.490558221596073	1.42442261711577	NS	0.419071579613908	1.7394270784996	NS	0.232332000321071	2.91917578881032	NS	0.814436454448087	0.410517743699316	NS	0.568	NS	0.919	NS	0.919
25	XRCC4	1	CNV	LUAD-2722.3.1.N.3.5.106.4.4.1	LUAD	2722	3	1	N	3	5	106	4	4	1	Risky	0	2	2	Apoptosis	TMB	Overexpression	5	3	1	2	5	8	0	0	1	25	0.00108554878538869	13.6513392537498	Deleted/Duplicated	0.00805743317932173	9.64232047457614	Deleted/Duplicated	0.100924618255223	4.5867627894206	NS	0.00649483434472431	10.0734962684623	Deleted	0.0129	Risky	0.28	NS	0.391
23	XRCC4	1	CNV	LUAD-2721.3.3.N.3.5.106.4.4.1	LUAD	2721	3	3	N	3	5	106	4	4	1	Risky	0	2	2	Apoptosis	TSM	Overexpression	5	1	1	2	5	8	0	0	1	23	0.00108554878538869	13.6513392537498	Deleted/Duplicated	0.00805743317932173	9.64232047457614	Deleted/Duplicated	0.100924618255223	4.5867627894206	NS	0.00649483434472431	10.0734962684623	Deleted	0.0129	Risky	0.28	NS	0.391
16	WWTR1	1	CNV	LUAD-2719.3.1.P.2.0.0.4.4.4	LUAD	2719	3	1	P	2	0	0	4	4	4	Meaningless	0	0	4	Apoptosis/Autophagy/Cellular senescence/Ferroptosis	TMB	Underexpression	5	3	2	2	0	0	0	0	4	16	0.272409000847638	2.60090132498673	NS	0.289270029607941	2.48078933721182	NS	0.14945740128939	3.8014877359259	NS	0.0742216238568585	5.201399489246	NS	0.767	NS	0.807	NS	0.907
14	WWTR1	1	CNV	LUAD-2718.3.3.P.2.0.0.4.4.4	LUAD	2718	3	3	P	2	0	0	4	4	4	Meaningless	0	0	4	Apoptosis/Autophagy/Cellular senescence/Ferroptosis	TSM	Underexpression	5	1	2	2	0	0	0	0	4	14	0.272409000847638	2.60090132498673	NS	0.289270029607941	2.48078933721182	NS	0.14945740128939	3.8014877359259	NS	0.0742216238568585	5.201399489246	NS	0.767	NS	0.807	NS	0.907
33	WDR41	1	CNV	LUAD-2715.3.1.N.2.5.106.2.2.1	LUAD	2715	3	1	N	2	5	106	2	2	1	Risky	0	2	2	Autophagy	TMB	Underexpression	5	3	1	2	5	8	4	4	1	33	0.000508768753676114	15.1670339192482	Deleted/Duplicated	0.00441699286266006	10.8445923244972	Deleted/Duplicated	0.0737904204216698	5.21305272077095	NS	0.00563837310699489	10.3563194225805	Deleted	0.0354	Risky	0.115	NS	0.733
41	VDAC1	1	CNV	LUAD-2710.3.1.N.3.35.86.1.4.4	LUAD	2710	3	1	N	3	35	86	1	4	4	Risky	0	3	1	Apoptosis/Autophagy/Ferroptosis/Mitochondrial permeability transition	TMB	Overexpression	5	3	1	2	8	11	7	0	4	41	0.00309339299399958	11.5569734683696	Deleted/Duplicated	0.0259443123568609	7.30360574078522	Duplicated	0.0271955916691374	7.2094007796054	Deleted	0.00261528395669874	11.8927651994256	Deleted/Duplicated	1.86e-06	Risky	0.000213	Risky	0.14
36	VCAN	1	CNV	LUAD-2709.3.1.N.2.5.106.1.2.1	LUAD	2709	3	1	N	2	5	106	1	2	1	Risky	0	2	2	Apoptosis	TMB	Underexpression	5	3	1	2	5	8	7	4	1	36	0.00169283196994774	12.7627048612798	Deleted/Duplicated	0.0106052320296915	9.09281562386341	Deleted/Duplicated	0.0791465831182806	5.07290732657301	NS	0.00685805718131471	9.96466217415337	Deleted	0.0378	Risky	0.225	NS	0.111
27	UNC5A	1	CNV	LUAD-2702.3.1.N.2.1.75.2.4.2	LUAD	2702	3	1	N	2	1	75	2	4	2	Risky	0	1	3	Apoptosis/Autophagy	TMB	Underexpression	5	3	1	2	2	8	4	0	2	27	0.00415449674222801	10.9671279580291	Deleted/Duplicated	0.0258486170807751	7.31099635460223	Duplicated	0.276938263293113	2.56792134766707	NS	0.0223926253822381	7.59804719666899	Deleted/Duplicated	0.0266	Risky	0.519	NS	0.951
32	UHRF1	1	CNV	LUAD-2699.3.3.N.3.35.0.1.2.4	LUAD	2699	3	3	N	3	35	0	1	2	4	Risky	0	3	1	Apoptosis/Autophagy/Cellular senescence/Ferroptosis	TSM	Overexpression	5	1	1	2	8	0	7	4	4	32	0.968421592710292	0.0641755137233617	NS	0.756451020772538	0.558234984734415	NS	0.142431347526918	3.8977903342073	NS	0.770455705593386	0.521546227496129	NS	0.000829	Risky	0.00149	Risky	0.107
13	UBE2I	1	CNV	LUAD-2695.3.3.N.3.1.0.4.4.2	LUAD	2695	3	3	N	3	1	0	4	4	2	Risky	0	1	3	Apoptosis/Autophagy	TSM	Overexpression	5	1	1	2	2	0	0	0	2	13	0.874245902318199	0.268787180264101	NS	0.938564168945803	0.126808102699297	NS	0.380688578101104	1.93154723680986	NS	0.329531946695287	2.22016394934052	NS	0.0305	Risky	0.1	NS	0.298
18	(EEF2 + LRG1 + TMEM192)	3	CNV	LUAD-269.3.3.N.3.0.0.1.4.2	LUAD	269	3	3	N	3	0	0	1	4	2	Meaningless	0	0	4	Apoptosis/Autophagy	TSM	Overexpression	5	1	1	2	0	0	7	0	2	18	0.342708295342622	2.14175128910174	NS	0.915254058336847	0.177107185724632	NS	0.0601486476813655	5.62187263850399	NS	0.452149860881736	1.58748320695472	NS	0.216	NS	0.659	NS	0.611
38	TSLP	1	CNV	LUAD-2687.3.1.N.2.64.127.1.4.4	LUAD	2687	3	1	N	2	64	127	1	4	4	Protective	2	0	2	Apoptosis/Cellular senescence/Pyroptosis/Necrosis	TMB	Underexpression	5	3	1	2	5	11	7	0	4	38	0.0029437391654431	11.6561493614704	Deleted/Duplicated	0.0114219593339292	8.94443503814838	Deleted/Duplicated	0.030821727840027	6.95907077672703	Deleted/Duplicated	0.00616928668999828	10.1763441142974	Deleted/Duplicated	0.0091	Protective	0.0466	Protective	0.763
26	TRIM7	1	CNV	LUAD-2682.3.1.N.2.31.75.4.4.2	LUAD	2682	3	1	N	2	31	75	4	4	2	Risky	0	2	2	Autophagy/Ferroptosis	TMB	Underexpression	5	3	1	2	5	8	0	0	2	26	0.00134485701244158	13.2229351640641	Deleted/Duplicated	0.0126954197611718	8.73302799858723	Duplicated	0.0931047140841752	4.74806092269939	NS	0.0253210996664861	7.35223450380671	Deleted/Duplicated	0.000391	Risky	0.00189	Risky	0.539
38	TRIM59	1	CNV	LUAD-2679.3.1.P.3.44.0.1.2.4	LUAD	2679	3	1	P	3	44	0	1	2	4	Meaningful Risky	0	4	0	Apoptosis/Autophagy/Ferroptosis/Pyroptosis	TMB	Overexpression	5	3	2	2	11	0	7	4	4	38	0.218282907816683	3.04392663050876	NS	0.24303696922358	2.82908342098131	NS	0.1624662184869	3.63457037011629	NS	0.0853446701065435	4.92211455836756	NS	0.00178	Risky	0.00142	Risky	0.0138
30	TRIM23	1	CNV	LUAD-2675.3.2.N.2.0.68.1.2.1	LUAD	2675	3	2	N	2	0	68	1	2	1	Meaningless	0	0	4	Autophagy	MSI	Underexpression	5	2	1	2	0	8	7	4	1	30	0.00301757994370766	11.6066002239712	Deleted/Duplicated	0.0086984511861572	9.48922058749898	Duplicated	0.082425866371633	4.99171195809952	NS	0.00840774840785119	9.55720313760686	Deleted	0.496	NS	0.615	NS	0.913
17	TRA2B	1	CNV	LUAD-2665.3.1.P.2.30.0.3.4.1	LUAD	2665	3	1	P	2	30	0	3	4	1	Risky	0	1	3	Apoptosis	TMB	Underexpression	5	3	2	2	3	0	1	0	1	17	0.519786564067521	1.30867401076431	NS	0.488725879531803	1.43190704048392	NS	0.189519486261963	3.3265268597357	NS	0.313370899541652	2.32073561483695	NS	0.0694	NS	0.0497	Risky	0.721
20	TNFSF10	1	CNV	LUAD-2653.3.3.P.2.0.0.2.4.6	LUAD	2653	3	3	P	2	0	0	2	4	6	Meaningless	0	0	4	Apoptosis/Autophagy/Entosis/Necroptosis/Pyroptosis/Necrosis	TSM	Underexpression	5	1	2	2	0	0	4	0	6	20	0.25934199181197	2.6992153131589	NS	0.152270265324404	3.76419655134177	NS	0.0582274443015059	5.68679696763596	NS	0.310430512674706	2.33959038872315	NS	0.965	NS	0.991	NS	0.586
21	TNFRSF11B	1	CNV	LUAD-2646.3.3.P.2.0.0.1.4.4	LUAD	2646	3	3	P	2	0	0	1	4	4	Meaningless	0	0	4	Apoptosis/Autophagy/Pyroptosis/Necrosis	TSM	Underexpression	5	1	2	2	0	0	7	0	4	21	0.128424587080624	4.10482683578188	NS	0.328097616925495	2.22888820459621	NS	0.916247830502762	0.174936787169224	NS	0.396381447304022	1.85075656117648	NS	0.817	NS	0.937	NS	0.659
16	TNFAIP8L1	1	CNV	LUAD-2644.3.3.N.2.0.0.2.4.3	LUAD	2644	3	3	N	2	0	0	2	4	3	Meaningless	0	0	4	Apoptosis/Autophagy/Necrosis	TSM	Underexpression	5	1	1	2	0	0	4	0	3	16	0.926154520551386	0.153428378822051	NS	0.659589526668515	0.832275133460079	NS	0.203547042794829	3.18371626457971	NS	0.621999360647553	0.949632428282622	NS	0.226	NS	0.382	NS	0.855
28	TNFAIP8	1	CNV	LUAD-2643.3.1.N.1.0.99.2.4.3	LUAD	2643	3	1	N	1	0	99	2	4	3	Meaningless	0	0	4	Apoptosis/Autophagy/Necrosis	TMB	Unchanged	5	3	1	1	0	11	4	0	3	28	0.00308945736933508	11.5595196242458	Deleted/Duplicated	0.0173929159775885	8.10338456677089	Duplicated	0.0304975672943008	6.98021671878487	Duplicated	0.00889773719416653	9.44391656483393	Deleted/Duplicated	0.962	NS	0.984	NS	0.782
17	TMEM45A	1	CNV	LUAD-2641.3.1.P.1.5.0.4.4.1	LUAD	2641	3	1	P	1	5	0	4	4	1	Risky	0	2	2	Apoptosis	TMB	Unchanged	5	3	2	1	5	0	0	0	1	17	0.195654262239107	3.26281229108658	NS	0.535291708360494	1.2498868628171	NS	0.960924202565388	0.0797194932473596	NS	0.0675340867578517	5.39024563912496	NS	0.0435	Risky	0.091	NS	0.144
13	(DTX3L + EPHB3 + FNDC3B + RAP2B + RNF7 + SRPRB + TBL1XR1)	7	CNV	LUAD-264.3.1.P.3.0.0.4.4.1	LUAD	264	3	1	P	3	0	0	4	4	1	Meaningless	0	0	4	Apoptosis	TMB	Overexpression	5	3	2	2	0	0	0	0	1	13	0.433411798410227	1.67213393467606	NS	0.519310902054736	1.31050506920307	NS	0.326715174687422	2.23733302613735	NS	0.228817721537681	2.94965913640568	NS	0.0839	NS	0.145	NS	0.243
12	TM4SF1	1	CNV	LUAD-2635.3.3.P.1.1.0.4.4.1	LUAD	2635	3	3	P	1	1	0	4	4	1	Risky	0	1	3	Apoptosis	TSM	Unchanged	5	1	2	1	2	0	0	0	1	12	0.240642240327051	2.84888785678855	NS	0.263148245681727	2.67007546762801	NS	0.188348269263289	3.33892506765115	NS	0.0860669577186594	4.90525941507881	NS	0.0192	Risky	0.0783	NS	0.266
15	TJP3	1	CNV	LUAD-2623.3.3.N.3.0.0.3.2.1	LUAD	2623	3	3	N	3	0	0	3	2	1	Meaningless	0	0	4	Anoikis	TSM	Overexpression	5	1	1	2	0	0	1	4	1	15	0.490558221596073	1.42442261711577	NS	0.419071579613908	1.7394270784996	NS	0.232332000321071	2.91917578881032	NS	0.814436454448087	0.410517743699316	NS	0.94	NS	0.599	NS	0.847
25	TIMD4	1	CNV	LUAD-2621.3.1.N.3.0.75.2.4.2	LUAD	2621	3	1	N	3	0	75	2	4	2	Meaningless	0	0	4	Apoptosis/Efferocytosis	TMB	Overexpression	5	3	1	2	0	8	4	0	2	25	0.00211944191548075	12.3132049447373	Deleted/Duplicated	0.0386337304814572	6.5072590748464	Duplicated	0.0972907722188943	4.66010226547363	NS	0.0305083667728268	6.97950862513438	Deleted/Duplicated	0.907	NS	0.125	NS	0.934
21	TICAM1	1	CNV	LUAD-2618.3.3.N.2.31.0.2.4.3	LUAD	2618	3	3	N	2	31	0	2	4	3	Risky	0	2	2	Apoptosis/Autophagy/Necrosis	TSM	Underexpression	5	1	1	2	5	0	4	0	3	21	0.968421592710292	0.0641755137233617	NS	0.756451020772538	0.558234984734415	NS	0.142431347526918	3.8977903342073	NS	0.770455705593386	0.521546227496129	NS	0.00297	Risky	0.0433	Risky	0.29
30	TGFBI	1	CNV	LUAD-2614.3.1.N.1.1.102.3.2.2	LUAD	2614	3	1	N	1	1	102	3	2	2	Risky	0	1	3	Apoptosis/Autophagy	TMB	Unchanged	5	3	1	1	2	11	1	4	2	30	0.00404103883968876	11.0225069630534	Deleted/Duplicated	0.0400352034454873	6.4359922515595	Duplicated	0.0249762440187723	7.37966029025314	Deleted/Duplicated	0.00515476034366846	10.5356693053358	Deleted/Duplicated	0.0315	Risky	0.0739	NS	0.948
24	TFRC	1	CNV	LUAD-2611.3.1.P.2.0.0.2.2.4	LUAD	2611	3	1	P	2	0	0	2	2	4	Meaningless	0	0	4	Apoptosis/Autophagy/Ferroptosis/Necrosis	TMB	Underexpression	5	3	2	2	0	0	4	4	4	24	0.591538486254093	1.05005706432407	NS	0.323960768453489	2.25426571108257	NS	0.460957397407441	1.54889930737751	NS	0.366218493228084	2.00905029533412	NS	0.101	NS	0.125	NS	0.729
16	TERC	1	CNV	LUAD-2604.3.1.P.2.2.0.4.4.2	LUAD	2604	3	1	P	2	2	0	4	4	2	Protective	1	0	3	Apoptosis/Cellular senescence	TMB	Underexpression	5	3	2	2	2	0	0	0	2	16	0.330896209711586	2.21190103720628	NS	0.291593061156532	2.4647921497805	NS	0.227902147664105	2.95767783812457	NS	0.412597976390445	1.77056316577634	NS	0.0363	Protective	0.289	NS	0.243
31	STC2	1	CNV	LUAD-2593.3.1.N.2.5.75.2.4.3	LUAD	2593	3	1	N	2	5	75	2	4	3	Risky	0	2	2	Apoptosis/Autophagy/Ferroptosis	TMB	Underexpression	5	3	1	2	5	8	4	0	3	31	0.00314744319123761	11.5223296821217	Deleted/Duplicated	0.0216125040961171	7.66896647689475	Duplicated	0.215380657807615	3.07069662982767	NS	0.023374600075819	7.51221062601923	Deleted/Duplicated	0.00686	Risky	0.0549	NS	0.0905
10	STAP2	1	CNV	LUAD-2591.3.3.N.3.0.0.4.4.1	LUAD	2591	3	3	N	3	0	0	4	4	1	Meaningless	0	0	4	Apoptosis	TSM	Overexpression	5	1	1	2	0	0	0	0	1	10	0.616951270803436	0.965930471647577	NS	0.413441979043004	1.76647618213488	NS	0.203355786123083	3.18559638604595	NS	0.855207186321865	0.312823032434858	NS	0.579	NS	0.946	NS	0.597
22	ST6GAL1	1	CNV	LUAD-2589.3.1.P.3.64.0.2.4.1	LUAD	2589	3	1	P	3	64	0	2	4	1	Protective	2	0	2	Apoptosis	TMB	Overexpression	5	3	2	2	5	0	4	0	1	22	0.609362698673869	0.990683248450761	NS	0.452148771681571	1.58748802483291	NS	0.338359040094151	2.16729539697378	NS	0.434740022886253	1.66601415018776	NS	0.0303	Protective	0.0405	Protective	0.775
29	SRA1	1	CNV	LUAD-2583.3.1.N.2.1.102.2.4.1	LUAD	2583	3	1	N	2	1	102	2	4	1	Risky	0	1	3	Apoptosis	TMB	Underexpression	5	3	1	2	2	11	4	0	1	29	0.00686178820591221	9.96357439959491	Deleted/Duplicated	0.0395475880841568	6.46050114118753	Duplicated	0.0231788644113485	7.52902886458011	Deleted/Duplicated	0.0151075336246432	8.3851234880779	Deleted/Duplicated	0.022	Risky	0.433	NS	0.653
24	SQSTM1	1	CNV	LUAD-2582.3.1.N.3.0.75.4.4.5	LUAD	2582	3	1	N	3	0	75	4	4	5	Meaningless	0	0	4	Apoptosis/Autophagy/Ferroptosis/Parthanatos/Autosis	TMB	Overexpression	5	3	1	2	0	8	0	0	5	24	0.0018442620506337	12.5913521081126	Deleted/Duplicated	0.0133602758769078	8.63093892323538	Duplicated	0.17370869550102	3.50075109306627	NS	0.0254614763993587	7.34117739711401	Deleted/Duplicated	0.786	NS	0.595	NS	0.661
37	SPOCK1	1	CNV	LUAD-2580.3.1.N.1.44.102.2.4.1	LUAD	2580	3	1	N	1	44	102	2	4	1	Meaningful Risky	0	4	0	Apoptosis	TMB	Unchanged	5	3	1	1	11	11	4	0	1	37	0.00725727532520148	9.85150164029391	Deleted/Duplicated	0.0448558493652935	6.20860255670103	Duplicated	0.0243378561059988	7.43144455280649	Deleted/Duplicated	0.00860530935881421	9.51075179782299	Deleted/Duplicated	0.000864	Risky	0.0016	Risky	0.00243
17	(DNAJB11 + EIF5A2 + LRRC15 + SEC62)	4	CNV	LUAD-258.3.1.P.3.0.0.2.4.1	LUAD	258	3	1	P	3	0	0	2	4	1	Meaningless	0	0	4	Autophagy	TMB	Overexpression	5	3	2	2	0	0	4	0	1	17	0.300584511736369	2.40405265497428	NS	0.233496515866618	2.90917624665323	NS	0.169269778336275	3.55252303061904	NS	0.46584582061099	1.52780111331945	NS	0.0659	NS	0.226	NS	0.083
32	SPC25	1	CNV	LUAD-2577.3.2.P.3.35.0.1.2.2	LUAD	2577	3	2	P	3	35	0	1	2	2	Risky	0	3	1	Autophagy/Ferroptosis	MSI	Overexpression	5	2	2	2	8	0	7	4	2	32	0.0937630221054047	4.73396944264004	NS	0.222976364471469	3.00137900411284	NS	0.17996110692248	3.43002904818375	NS	0.815311464860154	0.408370146550635	NS	2.28e-05	Risky	7.59e-05	Risky	0.161
14	SOX9	1	CNV	LUAD-2574.3.2.P.3.1.0.4.4.1	LUAD	2574	3	2	P	3	1	0	4	4	1	Risky	0	1	3	Apoptosis	MSI	Overexpression	5	2	2	2	2	0	0	0	1	14	0.366816911209046	2.0057848698975	NS	0.788000488308978	0.476513138886011	NS	0.234781975426534	2.89819591923983	NS	0.532949526360579	1.25865711312013	NS	0.0482	Risky	0.114	NS	0.46
15	SOX2	1	CNV	LUAD-2573.3.1.P.3.0.0.4.4.3	LUAD	2573	3	1	P	3	0	0	4	4	3	Meaningless	0	0	4	Apoptosis/Autophagy/Ferroptosis	TMB	Overexpression	5	3	2	2	0	0	0	0	3	15	0.379592797948845	1.9373123703277	NS	0.313806952280602	2.3179545675921	NS	0.149959552040812	3.79477934862012	NS	0.245635392375734	2.807813974654	NS	0.204	NS	0.304	NS	0.971
16	(DNAJB1 + SGTA)	2	CNV	LUAD-257.3.3.N.2.1.0.2.4.1	LUAD	257	3	3	N	2	1	0	2	4	1	Risky	0	1	3	Apoptosis	TSM	Underexpression	5	1	1	2	2	0	4	0	1	16	0.489009992406709	1.43074471069299	NS	0.485928729402237	1.44338662631182	NS	0.685029539692217	0.756586636022872	NS	0.316927289523691	2.29816580400408	NS	0.00598	Risky	0.0539	NS	0.131
26	SMC4	1	CNV	LUAD-2558.3.1.P.1.30.0.1.2.1	LUAD	2558	3	1	P	1	30	0	1	2	1	Risky	0	1	3	Pyroptosis	TMB	Unchanged	5	3	2	1	3	0	7	4	1	26	0.218282907816683	3.04392663050876	NS	0.24303696922358	2.82908342098131	NS	0.1624662184869	3.63457037011629	NS	0.0853446701065435	4.92211455836756	NS	0.0584	NS	0.0129	Risky	0.318
12	SLC2A2	1	CNV	LUAD-2549.3.1.P.1.0.0.4.4.1	LUAD	2549	3	1	P	1	0	0	4	4	1	Meaningless	0	0	4	Anoikis	TMB	Unchanged	5	3	2	1	0	0	0	0	1	12	0.345255635205189	2.12694032945093	NS	0.210243873375965	3.11897424052737	NS	0.140849307807845	3.92012939812826	NS	0.385572936412909	1.90604980872009	NS	0.325	NS	0.807	NS	0.183
29	SLC22A5	1	CNV	LUAD-2544.3.1.N.2.1.75.1.4.1	LUAD	2544	3	1	N	2	1	75	1	4	1	Risky	0	1	3	Necrosis	TMB	Underexpression	5	3	1	2	2	8	7	0	1	29	0.00817810631580429	9.61258931380712	Deleted/Duplicated	0.0433383279897123	6.27743572507137	Duplicated	0.063425377221503	5.51578245198747	NS	0.0112187244761953	8.98034213679709	Deleted/Duplicated	0.0285	Risky	0.136	NS	0.754
13	SLC12A5	1	CNV	LUAD-2541.3.2.P.3.0.0.4.4.2	LUAD	2541	3	2	P	3	0	0	4	4	2	Meaningless	0	0	4	Apoptosis/Ferroptosis	MSI	Overexpression	5	2	2	2	0	0	0	0	2	13	0.616147499519905	0.968537793677932	NS	0.351494120734947	2.09112458817534	NS	0.955540458680087	0.0909563465145737	NS	0.650963054075535	0.858604781912399	NS	0.557	NS	0.659	NS	0.657
19	SKIL	1	CNV	LUAD-2538.3.1.P.1.34.0.4.4.2	LUAD	2538	3	1	P	1	34	0	4	4	2	Risky	0	2	2	Apoptosis/Autophagy	TMB	Unchanged	5	3	2	1	6	0	0	0	2	19	0.287204445100167	2.49512192911915	NS	0.249434465602318	2.77711812241814	NS	0.185797781469621	3.36619278619106	NS	0.421073122344313	1.72989754620598	NS	0.145	NS	0.0387	Risky	0.122
24	SIRT6	1	CNV	LUAD-2537.3.3.N.2.0.0.2.2.7	LUAD	2537	3	3	N	2	0	0	2	2	7	Meaningless	0	0	4	Apoptosis/Autophagy/Cellular senescence/Efferocytosis/Ferroptosis/Necroptosis/Necrosis	TSM	Underexpression	5	1	1	2	0	0	4	4	7	24	0.545288137363256	1.21288186323568	NS	0.419144801609685	1.73907766038941	NS	0.232332000321071	2.91917578881032	NS	0.815786849386949	0.407204344253855	NS	0.132	NS	0.36	NS	0.502
21	SIAH2	1	CNV	LUAD-2535.3.1.P.1.31.0.2.4.1	LUAD	2535	3	1	P	1	31	0	2	4	1	Risky	0	2	2	Apoptosis	TMB	Unchanged	5	3	2	1	5	0	4	0	1	21	0.219833155892705	3.029772805306	NS	0.247307959476779	2.79424183892416	NS	0.173944719329543	3.49803547049832	NS	0.0798770333665821	5.05453381949968	NS	0.0119	Risky	0.0204	Risky	0.0897
19	SIAH2	1	CNV	LUAD-2534.3.3.P.1.31.0.2.4.1	LUAD	2534	3	3	P	1	31	0	2	4	1	Risky	0	2	2	Apoptosis	TSM	Unchanged	5	1	2	1	5	0	4	0	1	19	0.219833155892705	3.029772805306	NS	0.247307959476779	2.79424183892416	NS	0.173944719329543	3.49803547049832	NS	0.0798770333665821	5.05453381949968	NS	0.0119	Risky	0.0204	Risky	0.0897
19	SH3GL1	1	CNV	LUAD-2532.3.3.N.2.31.0.2.4.1	LUAD	2532	3	3	N	2	31	0	2	4	1	Risky	0	2	2	Apoptosis	TSM	Underexpression	5	1	1	2	5	0	4	0	1	19	0.92273189277162	0.160833120756992	NS	0.654875092968941	0.846621518578712	NS	0.203355786123083	3.18559638604595	NS	0.61254828617894	0.980255010185353	NS	0.000802	Risky	0.00635	Risky	0.105
17	(DLG1 + IL1RAP)	2	CNV	LUAD-252.3.1.P.2.0.0.2.4.1	LUAD	252	3	1	P	2	0	0	2	4	1	Meaningless	0	0	4	Anoikis	TMB	Underexpression	5	3	2	2	0	0	4	0	1	17	0.682268232463218	0.764664791459859	NS	0.354300760714449	2.07521824004342	NS	0.418314899601913	1.74304156350372	NS	0.467689771510944	1.51990016850874	NS	0.273	NS	0.285	NS	0.104
17	RNF168	1	CNV	LUAD-2502.3.1.P.2.30.0.4.4.2	LUAD	2502	3	1	P	2	30	0	4	4	2	Risky	0	1	3	Apoptosis/Autophagy	TMB	Underexpression	5	3	2	2	3	0	0	0	2	17	0.591538486254093	1.05005706432407	NS	0.323960768453489	2.25426571108257	NS	0.460957397407441	1.54889930737751	NS	0.366218493228084	2.00905029533412	NS	0.0928	NS	0.0189	Risky	0.412
35	(DHFR + POLR3G)	2	CNV	LUAD-250.3.1.N.3.35.68.1.4.1	LUAD	250	3	1	N	3	35	68	1	4	1	Risky	0	3	1	Apoptosis	TMB	Overexpression	5	3	1	2	8	8	7	0	1	35	0.00388736888144314	11.1000454605835	Deleted/Duplicated	0.0254632727568344	7.34103629813905	Duplicated	0.161519119875339	3.6462635080118	NS	0.0329839483924333	6.82346849640605	Deleted	0.000706	Risky	0.000748	Risky	0.656
19	RHOBTB3	1	CNV	LUAD-2499.3.1.N.1.0.106.4.4.1	LUAD	2499	3	1	N	1	0	106	4	4	1	Meaningless	0	0	4	Autophagy	TMB	Unchanged	5	3	1	1	0	8	0	0	1	19	0.0020068977987755	12.4223302656968	Deleted/Duplicated	0.0103214868970805	9.14705490026532	Deleted/Duplicated	0.175056267329562	3.48529565828009	NS	0.0147435185749066	8.43390342283875	Deleted	0.675	NS	0.779	NS	0.356
28	RASA1	1	CNV	LUAD-2489.3.1.N.1.1.112.1.4.1	LUAD	2489	3	1	N	1	1	112	1	4	1	Risky	0	1	3	Apoptosis	TMB	Unchanged	5	3	1	1	2	8	7	0	1	28	0.00117379496305092	13.4950264419938	Deleted/Duplicated	0.00520970593326242	10.5144637351235	Deleted/Duplicated	0.0531904603972099	5.86775242911093	NS	0.00416637674604736	10.961417013423	Deleted/Duplicated	0.0397	Risky	0.17	NS	0.645
26	RASA1	1	CNV	LUAD-2488.3.3.N.1.1.112.1.4.1	LUAD	2488	3	3	N	1	1	112	1	4	1	Risky	0	1	3	Apoptosis	TSM	Unchanged	5	1	1	1	2	8	7	0	1	26	0.00117379496305092	13.4950264419938	Deleted/Duplicated	0.00520970593326242	10.5144637351235	Deleted/Duplicated	0.0531904603972099	5.86775242911093	NS	0.00416637674604736	10.961417013423	Deleted/Duplicated	0.0397	Risky	0.17	NS	0.645
13	PYDC2	1	CNV	LUAD-2479.3.1.P.1.0.0.4.4.2	LUAD	2479	3	1	P	1	0	0	4	4	2	Meaningless	0	0	4	Pyroptosis/Necrosis	TMB	Unchanged	5	3	2	1	0	0	0	0	2	13	0.482867962573533	1.45602406422954	NS	0.592779897590411	1.0458642330452	NS	0.309396630790532	2.34626246079308	NS	0.315540179937245	2.30693850380243	NS	0.993	NS	0.994	NS	0.995
20	PVT1	1	CNV	LUAD-2475.3.3.P.3.0.0.1.4.3	LUAD	2475	3	3	P	3	0	0	1	4	3	Meaningless	0	0	4	Apoptosis/Autophagy/Ferroptosis	TSM	Overexpression	5	1	2	2	0	0	7	0	3	20	0.0748159132640912	5.18544934491239	NS	0.0902544750064365	4.81024419687913	NS	0.658897642347532	0.834374158466162	NS	0.378791413753208	1.9415391697866	NS	0.94	NS	0.942	NS	0.98
28	PTX3	1	CNV	LUAD-2473.3.1.P.2.1.10.2.2.3	LUAD	2473	3	1	P	2	1	10	2	2	3	Risky	0	1	3	Apoptosis/Pyroptosis/Necrosis	TMB	Underexpression	5	3	2	2	2	3	4	4	3	28	0.198871139047252	3.2301964129599	NS	0.294399337046286	2.44563628802155	NS	0.0940403820619489	4.72806198511708	NS	0.0412651367173894	6.37547456557361	Deleted/Duplicated	0.0262	Risky	0.125	NS	0.748
26	PTX3	1	CNV	LUAD-2472.3.3.P.2.1.10.2.2.3	LUAD	2472	3	3	P	2	1	10	2	2	3	Risky	0	1	3	Apoptosis/Pyroptosis/Necrosis	TSM	Underexpression	5	1	2	2	2	3	4	4	3	26	0.198871139047252	3.2301964129599	NS	0.294399337046286	2.44563628802155	NS	0.0940403820619489	4.72806198511708	NS	0.0412651367173894	6.37547456557361	Deleted/Duplicated	0.0262	Risky	0.125	NS	0.748
29	PSMD2	1	CNV	LUAD-2466.3.1.P.3.35.0.1.3.1	LUAD	2466	3	1	P	3	35	0	1	3	1	Risky	0	3	1	Necrosis	TMB	Overexpression	5	3	2	2	8	0	7	1	1	29	0.38270029743177	1.92100621871552	NS	0.259543685268068	2.69766049308838	NS	0.124050955398206	4.17412573431055	NS	0.209471699623934	3.12633326814415	NS	6.89e-05	Risky	6.79e-05	Risky	0.0572
39	PPP2CA	1	CNV	LUAD-2455.3.1.N.1.5.86.1.2.2	LUAD	2455	3	1	N	1	5	86	1	2	2	Risky	0	2	2	Apoptosis/Autophagy	TMB	Unchanged	5	3	1	1	5	11	7	4	2	39	0.00309339299399958	11.5569734683696	Deleted/Duplicated	0.0259443123568609	7.30360574078522	Duplicated	0.0271955916691374	7.2094007796054	Deleted	0.00261528395669874	11.8927651994256	Deleted/Duplicated	0.0144	Risky	0.0535	NS	0.435
20	POU5F1B	1	CNV	LUAD-2448.3.3.P.2.9.0.2.4.1	LUAD	2448	3	3	P	2	9	0	2	4	1	Protective	2	0	2	Apoptosis	TSM	Underexpression	5	1	2	2	5	0	4	0	1	20	0.1784183102517	3.44724885632583	NS	0.248213249991393	2.78693404660751	NS	0.727420394166387	0.636501419499971	NS	0.235715946173946	2.89025563358664	NS	0.0138	Protective	0.0698	NS	0.0885
32	POLQ	1	CNV	LUAD-2444.3.1.P.3.35.0.1.2.1	LUAD	2444	3	1	P	3	35	0	1	2	1	Risky	0	3	1	Ferroptosis	TMB	Overexpression	5	3	2	2	8	0	7	4	1	32	0.284861694286763	2.51150299941166	NS	0.940772738498061	0.122107358388398	NS	0.894415246907617	0.223170259294848	NS	0.262085979150501	2.67816532871746	NS	0.00825	Risky	0.00402	Risky	0.107
27	PLSCR1	1	CNV	LUAD-2438.3.1.P.2.31.0.2.2.2	LUAD	2438	3	1	P	2	31	0	2	2	2	Risky	0	2	2	Apoptosis/Autophagy	TMB	Underexpression	5	3	2	2	5	0	4	4	2	27	0.2902764720927	2.47384291621852	NS	0.545562173987037	1.21187700811782	NS	0.318637992792954	2.28739927884521	NS	0.197703201260109	3.24197671284441	NS	0.0057	Risky	0.0196	Risky	0.0757
25	PLSCR1	1	CNV	LUAD-2437.3.3.P.2.31.0.2.2.2	LUAD	2437	3	3	P	2	31	0	2	2	2	Risky	0	2	2	Apoptosis/Autophagy	TSM	Underexpression	5	1	2	2	5	0	4	4	2	25	0.2902764720927	2.47384291621852	NS	0.545562173987037	1.21187700811782	NS	0.318637992792954	2.28739927884521	NS	0.197703201260109	3.24197671284441	NS	0.0057	Risky	0.0196	Risky	0.0757
26	PLIN3	1	CNV	LUAD-2432.3.3.N.3.44.0.2.4.2	LUAD	2432	3	3	N	3	44	0	2	4	2	Meaningful Risky	0	4	0	Apoptosis/Autophagy	TSM	Overexpression	5	1	1	2	11	0	4	0	2	26	0.968421592710292	0.0641755137233617	NS	0.756451020772538	0.558234984734415	NS	0.142431347526918	3.8977903342073	NS	0.770455705593386	0.521546227496129	NS	5.41e-05	Risky	0.00122	Risky	0.0356
39	PIK3R1	1	CNV	LUAD-2421.3.1.N.2.62.127.1.2.3	LUAD	2421	3	1	N	2	62	127	1	2	3	Protective	1	0	3	Apoptosis/Autophagy/Necrosis	TMB	Underexpression	5	3	1	2	3	11	7	4	3	39	0.00253603275156256	11.9543086556731	Deleted/Duplicated	0.0075819503503658	9.76396962053062	Deleted/Duplicated	0.0403929126935704	6.41820187556272	Deleted/Duplicated	0.00226410817420897	12.18114867931	Deleted/Duplicated	0.0527	NS	0.0417	Protective	0.461
21	PIK3CA	1	CNV	LUAD-2417.3.1.P.2.0.0.2.4.5	LUAD	2417	3	1	P	2	0	0	2	4	5	Meaningless	0	0	4	Anoikis/Apoptosis/Autophagy/Cellular senescence/Necrosis	TMB	Underexpression	5	3	2	2	0	0	4	0	5	21	0.580966885898934	1.08612303752989	NS	0.620474733053802	0.954540790933294	NS	0.168781478139477	3.55830085900511	NS	0.259995909940956	2.69417875817333	NS	0.127	NS	0.175	NS	0.206
19	PIK3CA	1	CNV	LUAD-2416.3.3.P.2.0.0.2.4.5	LUAD	2416	3	3	P	2	0	0	2	4	5	Meaningless	0	0	4	Anoikis/Apoptosis/Autophagy/Cellular senescence/Necrosis	TSM	Underexpression	5	1	2	2	0	0	4	0	5	19	0.580966885898934	1.08612303752989	NS	0.620474733053802	0.954540790933294	NS	0.168781478139477	3.55830085900511	NS	0.259995909940956	2.69417875817333	NS	0.127	NS	0.175	NS	0.206
11	PIAS4	1	CNV	LUAD-2411.3.3.N.1.0.0.4.4.3	LUAD	2411	3	3	N	1	0	0	4	4	3	Meaningless	0	0	4	Apoptosis/Autophagy/Necrosis	TSM	Unchanged	5	1	1	1	0	0	0	0	3	11	0.490558221596073	1.42442261711577	NS	0.419071579613908	1.7394270784996	NS	0.232332000321071	2.91917578881032	NS	0.814436454448087	0.410517743699316	NS	0.68	NS	0.729	NS	0.998
36	PDCD10	1	CNV	LUAD-2397.3.1.P.3.44.0.1.2.2	LUAD	2397	3	1	P	3	44	0	1	2	2	Meaningful Risky	0	4	0	Apoptosis/Autophagy	TMB	Overexpression	5	3	2	2	11	0	7	4	2	36	0.423327077801488	1.71922033030733	NS	0.491041433789275	1.42245353642351	NS	0.108175907047698	4.44799321580671	NS	0.496967602105217	1.3984608838426	NS	0.00672	Risky	0.0184	Risky	0.00884
34	PDCD10	1	CNV	LUAD-2396.3.3.P.3.44.0.1.2.2	LUAD	2396	3	3	P	3	44	0	1	2	2	Meaningful Risky	0	4	0	Apoptosis/Autophagy	TSM	Overexpression	5	1	2	2	11	0	7	4	2	34	0.423327077801488	1.71922033030733	NS	0.491041433789275	1.42245353642351	NS	0.108175907047698	4.44799321580671	NS	0.496967602105217	1.3984608838426	NS	0.00672	Risky	0.0184	Risky	0.00884
24	(CXXC5 + ISOC1 + MAT2B + RAD50 + SIL1 + SLC12A2 + SOX30 + TAF7 + TCF7)	9	CNV	LUAD-238.3.1.N.3.0.112.2.4.1	LUAD	238	3	1	N	3	0	112	2	4	1	Meaningless	0	0	4	Apoptosis	TMB	Overexpression	5	3	1	2	0	8	4	0	1	24	0.00246950096290333	12.0074783761306	Deleted/Duplicated	0.011786187677805	8.88165393780366	Deleted/Duplicated	0.0983585684760805	4.63827123132719	NS	0.0125056210013929	8.76315411127652	Deleted/Duplicated	0.0726	NS	0.214	NS	0.908
32	PAK2	1	CNV	LUAD-2376.3.1.P.3.31.0.1.2.4	LUAD	2376	3	1	P	3	31	0	1	2	4	Risky	0	2	2	Apoptosis/Autophagy/Cellular senescence/Pyroptosis	TMB	Overexpression	5	3	2	2	5	0	7	4	4	32	0.588038844360353	1.06192454285632	NS	0.302215268565772	2.39323141143018	NS	0.451562666132169	1.59008224067241	NS	0.368024374557901	1.99921221558995	NS	0.0152	Risky	0.00801	Risky	0.239
30	P2RY12	1	CNV	LUAD-2371.3.1.P.2.64.0.1.2.2	LUAD	2371	3	1	P	2	64	0	1	2	2	Protective	2	0	2	Apoptosis/Autophagy	TMB	Underexpression	5	3	2	2	5	0	7	4	2	30	0.218727262140246	3.0398594072975	NS	0.295224560591122	2.44003797976462	NS	0.160539887800107	3.65842569033906	NS	0.101206980785769	4.58117508882252	NS	0.049	Protective	0.0137	Protective	0.29
28	P2RY12	1	CNV	LUAD-2370.3.3.P.2.64.0.1.2.2	LUAD	2370	3	3	P	2	64	0	1	2	2	Protective	2	0	2	Apoptosis/Autophagy	TSM	Underexpression	5	1	2	2	5	0	7	4	2	28	0.218727262140246	3.0398594072975	NS	0.295224560591122	2.44003797976462	NS	0.160539887800107	3.65842569033906	NS	0.101206980785769	4.58117508882252	NS	0.049	Protective	0.0137	Protective	0.29
11	OTOL1	1	CNV	LUAD-2366.3.3.P.2.0.0.4.4.1	LUAD	2366	3	3	P	2	0	0	4	4	1	Meaningless	0	0	4	Necrosis	TSM	Underexpression	5	1	2	2	0	0	0	0	1	11	0.24056294558378	2.84954699136407	NS	0.233871978669746	2.90596282608005	NS	0.134720398818231	4.0091075362868	NS	0.0684046540648808	5.36462882956831	NS	0.193	NS	0.317	NS	0.706
23	OPA1	1	CNV	LUAD-2364.3.1.P.3.0.0.1.3.3	LUAD	2364	3	1	P	3	0	0	1	3	3	Meaningless	0	0	4	Apoptosis/Autophagy/Cellular senescence	TMB	Overexpression	5	3	2	2	0	0	7	1	3	23	0.559919124266925	1.15992585326914	NS	0.307502936607193	2.35854128367815	NS	0.506792076478879	1.35930893014316	NS	0.354475820000154	2.07423028816111	NS	0.103	NS	0.0638	NS	0.33
27	OCLN	1	CNV	LUAD-2361.3.1.N.3.62.68.2.4.1	LUAD	2361	3	1	N	3	62	68	2	4	1	Protective	1	0	3	Apoptosis	TMB	Overexpression	5	3	1	2	3	8	4	0	1	27	0.00192083700626167	12.5099884943514	Deleted/Duplicated	0.0159101056977345	8.28160158635307	Duplicated	0.0522478183269164	5.90351428703547	NS	0.00589646968394597	10.2668029316233	Deleted	0.0887	NS	0.0287	Protective	0.765
22	NSMCE2	1	CNV	LUAD-2357.3.3.P.3.0.4.1.4.2	LUAD	2357	3	3	P	3	0	4	1	4	2	Meaningless	0	0	4	Apoptosis/Cellular senescence	TSM	Overexpression	5	1	2	2	0	3	7	0	2	22	0.157885533547914	3.69176995945399	NS	0.173405218795691	3.50424823645527	NS	0.727420394166387	0.636501419499971	NS	0.0445324322513957	6.22307508125651	Deleted	0.164	NS	0.425	NS	0.786
29	NR3C1	1	CNV	LUAD-2354.3.1.N.2.0.29.1.4.3	LUAD	2354	3	1	N	2	0	29	1	4	3	Meaningless	0	0	4	Apoptosis/Autophagy/Necrosis	TMB	Underexpression	5	3	1	2	0	8	7	0	3	29	0.0252623813021173	7.3568777896873	Deleted/Duplicated	0.0921560979481238	4.76854284580706	NS	0.0278924700624145	7.15879703363556	Deleted/Duplicated	0.0236794764584826	7.48629315645504	Deleted/Duplicated	0.521	NS	0.574	NS	0.193
32	NPM1	1	CNV	LUAD-2348.3.1.N.3.1.75.1.4.4	LUAD	2348	3	1	N	3	1	75	1	4	4	Risky	0	1	3	Apoptosis/Autophagy/Cellular senescence/Ferroptosis	TMB	Overexpression	5	3	1	2	2	8	7	0	4	32	0.00132525228978164	13.2523048605736	Deleted/Duplicated	0.00929316959731574	9.35695120113279	Duplicated	0.154703652230411	3.73248782642227	NS	0.0121879758402887	8.81461080022919	Deleted/Duplicated	0.0177	Risky	0.135	NS	0.731
27	NME5	1	CNV	LUAD-2343.3.1.N.2.62.29.2.4.1	LUAD	2343	3	1	N	2	62	29	2	4	1	Protective	1	0	3	Apoptosis	TMB	Underexpression	5	3	1	2	3	8	4	0	1	27	0.0144027164187291	8.48067690000196	Deleted/Duplicated	0.065781979942573	5.44281867842555	NS	0.0214689114378731	7.68229873983951	Deleted/Duplicated	0.0112735352780787	8.97059462170026	Deleted/Duplicated	0.234	NS	0.0173	Protective	0.867
31	NAIP	1	CNV	LUAD-2322.3.1.N.2.64.68.2.4.3	LUAD	2322	3	1	N	2	64	68	2	4	3	Protective	2	0	2	Apoptosis/Pyroptosis/Necrosis	TMB	Underexpression	5	3	1	2	5	8	4	0	3	31	0.00192083700626167	12.5099884943514	Deleted/Duplicated	0.0159101056977345	8.28160158635307	Duplicated	0.0522478183269164	5.90351428703547	NS	0.00589646968394597	10.2668029316233	Deleted	0.00413	Protective	0.0152	Protective	0.355
36	MZB1	1	CNV	LUAD-2321.3.1.N.3.64.102.2.2.1	LUAD	2321	3	1	N	3	64	102	2	2	1	Protective	2	0	2	Apoptosis	TMB	Overexpression	5	3	1	2	5	11	4	4	1	36	0.00429052727199153	10.9026912927411	Deleted/Duplicated	0.0280839305579215	7.14511546497292	Duplicated	0.015811226292908	8.29407013276982	Deleted/Duplicated	0.00949594028037981	9.31378182123664	Deleted/Duplicated	0.0315	Protective	0.0146	Protective	0.314
14	MUC4	1	CNV	LUAD-2314.3.1.P.3.0.0.4.4.2	LUAD	2314	3	1	P	3	0	0	4	4	2	Meaningless	0	0	4	Apoptosis/Necrosis	TMB	Overexpression	5	3	2	2	0	0	0	0	2	14	0.542207242712132	1.22421396799686	NS	0.219171504737595	3.03580145798726	NS	0.460957397407441	1.54889930737751	NS	0.346393016379716	2.12036252612745	NS	0.668	NS	0.896	NS	0.194
25	MSH3	1	CNV	LUAD-2308.3.1.N.3.0.106.2.4.2	LUAD	2308	3	1	N	3	0	106	2	4	2	Meaningless	0	0	4	Apoptosis/Necrosis	TMB	Overexpression	5	3	1	2	0	8	4	0	2	25	0.00269460589104986	11.8330066448043	Deleted/Duplicated	0.0102672624186713	9.15758970312321	Deleted/Duplicated	0.0685304248697607	5.36095494728118	NS	0.00746671899041895	9.79459920233681	Deleted	0.127	NS	0.25	NS	0.668
23	MSH3	1	CNV	LUAD-2307.3.3.N.3.0.106.2.4.2	LUAD	2307	3	3	N	3	0	106	2	4	2	Meaningless	0	0	4	Apoptosis/Necrosis	TSM	Overexpression	5	1	1	2	0	8	4	0	2	23	0.00269460589104986	11.8330066448043	Deleted/Duplicated	0.0102672624186713	9.15758970312321	Deleted/Duplicated	0.0685304248697607	5.36095494728118	NS	0.00746671899041895	9.79459920233681	Deleted	0.127	NS	0.25	NS	0.668
22	MMP9	1	CNV	LUAD-2304.3.2.P.3.0.0.2.2.3	LUAD	2304	3	2	P	3	0	0	2	2	3	Meaningless	0	0	4	Apoptosis/Autophagy/Necrosis	MSI	Overexpression	5	2	2	2	0	0	4	4	3	22	0.616147499519905	0.968537793677932	NS	0.351494120734947	2.09112458817534	NS	0.955540458680087	0.0909563465145737	NS	0.650963054075535	0.858604781912399	NS	0.332	NS	0.732	NS	0.268
35	(ACTL6A + GMPS)	2	CNV	LUAD-23.3.1.P.3.44.0.1.2.1	LUAD	23	3	1	P	3	44	0	1	2	1	Meaningful Risky	0	4	0	Apoptosis	TMB	Overexpression	5	3	2	2	11	0	7	4	1	35	0.461576820799101	1.54621355991137	NS	0.5107153325107	1.34388584648028	NS	0.226522458523653	2.96982236868946	NS	0.277601343231988	2.5631384232585	NS	0.000121	Risky	0.000575	Risky	0.0212
10	MIR637	1	CNV	LUAD-2295.3.3.N.1.0.0.4.4.2	LUAD	2295	3	3	N	1	0	0	4	4	2	Meaningless	0	0	4	Apoptosis/Autophagy	TSM	Unchanged	5	1	1	1	0	0	0	0	2	10	0.490558221596073	1.42442261711577	NS	0.419071579613908	1.7394270784996	NS	0.232332000321071	2.91917578881032	NS	0.814436454448087	0.410517743699316	NS	NS	NS	NS	NS	NS
12	MIR570	1	CNV	LUAD-2293.3.1.P.1.0.0.4.4.1	LUAD	2293	3	1	P	1	0	0	4	4	1	Meaningless	0	0	4	Cellular senescence	TMB	Unchanged	5	3	2	1	0	0	0	0	1	12	0.542207242712132	1.22421396799686	NS	0.219171504737595	3.03580145798726	NS	0.460957397407441	1.54889930737751	NS	0.346393016379716	2.12036252612745	NS	NS	NS	NS	NS	NS
10	MIR551B	1	CNV	LUAD-2292.3.3.P.1.0.0.4.4.1	LUAD	2292	3	3	P	1	0	0	4	4	1	Meaningless	0	0	4	Autophagy	TSM	Unchanged	5	1	2	1	0	0	0	0	1	10	0.532832260835136	1.25909722394703	NS	0.515084484175584	1.32684868965949	NS	0.193477800910107	3.28518499414475	NS	0.492689147301716	1.4157536733309	NS	NS	NS	NS	NS	NS
25	MIR146A	1	CNV	LUAD-2275.3.1.N.1.0.96.4.4.4	LUAD	2275	3	1	N	1	0	96	4	4	4	Meaningless	0	0	4	Apoptosis/Autophagy/Cellular senescence/Necrosis	TMB	Unchanged	5	3	1	1	0	11	0	0	4	25	0.00303608015501311	11.5943760365556	Deleted/Duplicated	0.0236719274486775	7.48693085749418	Duplicated	0.0484200699169982	6.05568176700774	Duplicated	0.0331321750286385	6.81450082698601	Duplicated	NS	NS	NS	NS	NS
11	MIR1258	1	CNV	LUAD-2270.3.2.P.1.0.0.4.4.1	LUAD	2270	3	2	P	1	0	0	4	4	1	Meaningless	0	0	4	Apoptosis	MSI	Unchanged	5	2	2	1	0	0	0	0	1	11	0.159663611056095	3.66937221571637	NS	0.139466668385692	3.93985928514765	NS	0.197393929198458	3.24510781252574	NS	0.837965276323441	0.353557231453546	NS	NS	NS	NS	NS	NS
19	MFN1	1	CNV	LUAD-2265.3.1.P.2.0.0.2.4.3	LUAD	2265	3	1	P	2	0	0	2	4	3	Meaningless	0	0	4	Apoptosis/Autophagy/Cellular senescence	TMB	Underexpression	5	3	2	2	0	0	4	0	3	19	0.553482936930442	1.1830487097918	NS	0.576916278454806	1.10011624200075	NS	0.168781478139477	3.55830085900511	NS	0.273164636163664	2.5953612053919	NS	0.93	NS	0.741	NS	0.226
17	MFN1	1	CNV	LUAD-2264.3.3.P.2.0.0.2.4.3	LUAD	2264	3	3	P	2	0	0	2	4	3	Meaningless	0	0	4	Apoptosis/Autophagy/Cellular senescence	TSM	Underexpression	5	1	2	2	0	0	4	0	3	17	0.553482936930442	1.1830487097918	NS	0.576916278454806	1.10011624200075	NS	0.168781478139477	3.55830085900511	NS	0.273164636163664	2.5953612053919	NS	0.93	NS	0.741	NS	0.226
37	MEF2C	1	CNV	LUAD-2257.3.1.N.2.64.106.1.2.2	LUAD	2257	3	1	N	2	64	106	1	2	2	Protective	2	0	2	Apoptosis/Ferroptosis	TMB	Underexpression	5	3	1	2	5	8	7	4	2	37	0.00268895491612353	11.8372053357481	Deleted/Duplicated	0.00591209697031447	10.2615093863696	Deleted/Duplicated	0.0690733152763364	5.34517359648889	NS	0.00772256558153805	9.7272172818796	Deleted	0.036	Protective	0.0495	Protective	0.0576
35	MEF2C	1	CNV	LUAD-2256.3.3.N.2.64.106.1.2.2	LUAD	2256	3	3	N	2	64	106	1	2	2	Protective	2	0	2	Apoptosis/Ferroptosis	TSM	Underexpression	5	1	1	2	5	8	7	4	2	35	0.00268895491612353	11.8372053357481	Deleted/Duplicated	0.00591209697031447	10.2615093863696	Deleted/Duplicated	0.0690733152763364	5.34517359648889	NS	0.00772256558153805	9.7272172818796	Deleted	0.036	Protective	0.0495	Protective	0.0576
26	MAPK9	1	CNV	LUAD-2244.3.1.N.3.0.72.2.4.3	LUAD	2244	3	1	N	3	0	72	2	4	3	Meaningless	0	0	4	Apoptosis/Autophagy/Cellular senescence	TMB	Overexpression	5	3	1	2	0	8	4	0	3	26	0.00210326534979433	12.3285284268577	Deleted/Duplicated	0.0126913224629055	8.73367357938144	Duplicated	0.161139318523103	3.65097191148063	NS	0.0323839427141427	6.86018514854855	Duplicated	0.646	NS	0.592	NS	0.961
15	(CPEB4 + CPLX2 + NDFIP1)	3	CNV	LUAD-223.3.1.N.2.0.3.4.4.2	LUAD	223	3	1	N	2	0	3	4	4	2	Meaningless	0	0	4	Apoptosis/Ferroptosis	TMB	Underexpression	5	3	1	2	0	2	0	0	2	15	0.00897184668850703	9.42732750048493	Deleted/Duplicated	0.0989266563614687	4.62675309648469	NS	0.370383818859488	1.98643092549778	NS	0.0648912424685417	5.47008520645719	NS	0.332	NS	0.334	NS	0.248
29	LUCAT1	1	CNV	LUAD-2228.3.1.N.1.31.106.2.4.2	LUAD	2228	3	1	N	1	31	106	2	4	2	Risky	0	2	2	Apoptosis/Ferroptosis	TMB	Unchanged	5	3	1	1	5	8	4	0	2	29	0.00145616895130207	13.0638925959147	Deleted/Duplicated	0.00579753499267388	10.3006449060631	Deleted/Duplicated	0.0741505072157328	5.20331674004122	NS	0.00695680810622357	9.93606903051019	Deleted	0.0124	Risky	0.0125	Risky	0.136
19	LONP1	1	CNV	LUAD-2221.3.3.N.3.0.0.1.4.3	LUAD	2221	3	3	N	3	0	0	1	4	3	Meaningless	0	0	4	Apoptosis/Autophagy/Ferroptosis	TSM	Overexpression	5	1	1	2	0	0	7	0	3	19	0.878001494206571	0.260213967037322	NS	0.62266315595133	0.947499174142298	NS	0.192051388312195	3.2999845906124	NS	0.522399903307108	1.29864377222705	NS	0.202	NS	0.444	NS	0.539
15	(COPB2 + GPR87)	2	CNV	LUAD-222.3.1.P.3.1.0.4.4.1	LUAD	222	3	1	P	3	1	0	4	4	1	Risky	0	1	3	Apoptosis	TMB	Overexpression	5	3	2	2	2	0	0	0	1	15	0.134447260272832	4.01316654753761	NS	0.294052147010249	2.44799631317727	NS	0.225209037728199	2.98145250302776	NS	0.0720483113674659	5.26083678753047	NS	0.0047	Risky	0.0549	NS	0.388
45	LMNB1	1	CNV	LUAD-2218.3.1.N.3.35.100.1.2.4	LUAD	2218	3	1	N	3	35	100	1	2	4	Risky	0	3	1	Apoptosis/Cellular senescence/Ferroptosis/Mitotic catastrophe	TMB	Overexpression	5	3	1	2	8	11	7	4	4	45	0.00293151242915668	11.6644736034132	Deleted/Duplicated	0.0274208099112209	7.19290613608107	Duplicated	0.0250253022936977	7.37573574837115	Deleted/Duplicated	0.0115439935542705	8.9231800317452	Deleted	0.0046	Risky	0.00321	Risky	0.213
17	LIPH	1	CNV	LUAD-2217.3.1.P.3.0.0.2.4.1	LUAD	2217	3	1	P	3	0	0	2	4	1	Meaningless	0	0	4	Necrosis	TMB	Overexpression	5	3	2	2	0	0	4	0	1	17	0.452134177546741	1.58755258044504	NS	0.256005596140562	2.72511194963486	NS	0.103167601181066	4.54280083453746	NS	0.319761639270075	2.2803588760566	NS	0.26	NS	0.575	NS	0.525
33	(ACTL6A + GMPS)	2	CNV	LUAD-22.3.3.P.3.44.0.1.2.1	LUAD	22	3	3	P	3	44	0	1	2	1	Meaningful Risky	0	4	0	Apoptosis	TSM	Overexpression	5	1	2	2	11	0	7	4	1	33	0.461576820799101	1.54621355991137	NS	0.5107153325107	1.34388584648028	NS	0.226522458523653	2.96982236868946	NS	0.277601343231988	2.5631384232585	NS	0.000121	Risky	0.000575	Risky	0.0212
16	LAMP3	1	CNV	LUAD-2198.3.1.P.2.0.0.3.4.3	LUAD	2198	3	1	P	2	0	0	3	4	3	Meaningless	0	0	4	Apoptosis/Autophagy/Lysosome-dependent cell death	TMB	Underexpression	5	3	2	2	0	0	1	0	3	16	0.386787430614678	1.89976002351309	NS	0.23791989841116	2.87164244651554	NS	0.160765217259966	3.65562051241626	NS	0.327551442895439	2.23222031739778	NS	0.0953	NS	0.383	NS	0.149
35	KPNA2	1	CNV	LUAD-2187.3.2.P.3.44.0.1.2.2	LUAD	2187	3	2	P	3	44	0	1	2	2	Meaningful Risky	0	4	0	Apoptosis/Autophagy	MSI	Overexpression	5	2	2	2	11	0	7	4	2	35	0.543192572634365	1.22058275236931	NS	0.780409851413699	0.495872093537813	NS	0.17847613373779	3.44660078250378	NS	0.595616662973089	1.03631600355744	NS	5.5e-05	Risky	0.000292	Risky	0.0322
14	KNG1	1	CNV	LUAD-2186.3.1.P.2.0.0.4.4.2	LUAD	2186	3	1	P	2	0	0	4	4	2	Meaningless	0	0	4	Apoptosis/Efferocytosis	TMB	Underexpression	5	3	2	2	0	0	0	0	2	14	0.471238344422447	1.50478254769371	NS	0.357554209606305	2.05693658616229	NS	0.261952439064123	2.67918464397853	NS	0.374095654488044	1.96648750721114	NS	0.153	NS	0.914	NS	0.554
25	KDM3B	1	CNV	LUAD-2174.3.1.N.2.0.29.2.4.2	LUAD	2174	3	1	N	2	0	29	2	4	2	Meaningless	0	0	4	Autophagy/Ferroptosis	TMB	Underexpression	5	3	1	2	0	8	4	0	2	25	0.0120949088723341	8.82994133854789	Deleted/Duplicated	0.0569760676355779	5.73024793071701	NS	0.0166055176861701	8.19604049623212	Deleted/Duplicated	0.00845907624265074	9.54503060500366	Deleted/Duplicated	0.407	NS	0.531	NS	0.962
34	KCNK3	1	CNV	LUAD-2172.3.1.P.2.95.11.1.4.1	LUAD	2172	3	1	P	2	95	11	1	4	1	Meaningful Protective	4	0	0	Apoptosis	TMB	Underexpression	5	3	2	2	11	3	7	0	1	34	0.454482277537416	1.57719271888376	NS	0.785718509734706	0.482313361610698	NS	0.00812270153957262	9.62618495644751	Deleted	0.158004198416454	3.69026734810434	NS	0.00263	Protective	0.00855	Protective	0.021
27	ITK	1	CNV	LUAD-2168.3.1.N.2.64.75.3.3.1	LUAD	2168	3	1	N	2	64	75	3	3	1	Protective	2	0	2	Apoptosis	TMB	Underexpression	5	3	1	2	5	8	1	1	1	27	0.00211489680043941	12.3174985235857	Deleted/Duplicated	0.0386337304814572	6.5072590748464	Duplicated	0.0972907722188943	4.66010226547363	NS	0.0305083667728268	6.97950862513438	Deleted/Duplicated	0.00388	Protective	0.00204	Protective	0.836
26	IRF1	1	CNV	LUAD-2157.3.1.N.2.0.75.3.3.5	LUAD	2157	3	1	N	2	0	75	3	3	5	Meaningless	0	0	4	Apoptosis/Autophagy/Ferroptosis/Pyroptosis/Necrosis	TMB	Underexpression	5	3	1	2	0	8	1	1	5	26	0.00817810631580429	9.61258931380712	Deleted/Duplicated	0.0433383279897123	6.27743572507137	Duplicated	0.063425377221503	5.51578245198747	NS	0.0112187244761953	8.98034213679709	Deleted/Duplicated	0.243	NS	0.391	NS	0.516
31	IL4	1	CNV	LUAD-2150.3.1.N.1.87.86.4.4.4	LUAD	2150	3	1	N	1	87	86	4	4	4	Protective	2	0	2	Apoptosis/Autophagy/Cellular senescence/Necrosis	TMB	Unchanged	5	3	1	1	6	11	0	0	4	31	0.00426225597402297	10.9159133750148	Deleted/Duplicated	0.0246505837245221	7.40590939653164	Duplicated	0.0294558188339035	7.04972760981483	Deleted	0.00513615273113333	10.5429019513328	Deleted/Duplicated	0.08	NS	0.041	Protective	0.0336
26	IL13	1	CNV	LUAD-2134.3.1.N.2.0.86.4.4.4	LUAD	2134	3	1	N	2	0	86	4	4	4	Meaningless	0	0	4	Apoptosis/Autophagy/Cellular senescence/Necrosis	TMB	Underexpression	5	3	1	2	0	11	0	0	4	26	0.00426225597402297	10.9159133750148	Deleted/Duplicated	0.0246505837245221	7.40590939653164	Duplicated	0.0294558188339035	7.04972760981483	Deleted	0.00513615273113333	10.5429019513328	Deleted/Duplicated	0.249	NS	0.978	NS	0.175
26	IL12B	1	CNV	LUAD-2132.3.1.N.3.0.75.2.4.3	LUAD	2132	3	1	N	3	0	75	2	4	3	Meaningless	0	0	4	Apoptosis/Autophagy/Necrosis	TMB	Overexpression	5	3	1	2	0	8	4	0	3	26	0.001790333977712	12.6507061936119	Deleted/Duplicated	0.0262580898654646	7.27956230414564	Duplicated	0.0804253446242773	5.04085184165406	NS	0.0297092518819457	7.03259354101278	Deleted/Duplicated	0.0656	NS	0.175	NS	0.89
26	IL12A	1	CNV	LUAD-2131.3.1.P.2.0.0.2.1.3	LUAD	2131	3	1	P	2	0	0	2	1	3	Meaningless	0	0	4	Apoptosis/Autophagy/Necrosis	TMB	Underexpression	5	3	2	2	0	0	4	7	3	26	0.178067196166707	3.45118858674637	NS	0.221905113832388	3.01101080729436	NS	0.177921767074845	3.45282267223743	NS	0.0595214752875969	5.64283620469304	NS	0.373	NS	0.55	NS	0.753
24	IL12A	1	CNV	LUAD-2130.3.3.P.2.0.0.2.1.3	LUAD	2130	3	3	P	2	0	0	2	1	3	Meaningless	0	0	4	Apoptosis/Autophagy/Necrosis	TSM	Underexpression	5	1	2	2	0	0	4	7	3	24	0.178067196166707	3.45118858674637	NS	0.221905113832388	3.01101080729436	NS	0.177921767074845	3.45282267223743	NS	0.0595214752875969	5.64283620469304	NS	0.373	NS	0.55	NS	0.753
25	IGF2BP2	1	CNV	LUAD-2121.3.1.P.2.1.0.2.2.3	LUAD	2121	3	1	P	2	1	0	2	2	3	Risky	0	1	3	Apoptosis/Autophagy/Ferroptosis	TMB	Underexpression	5	3	2	2	2	0	4	4	3	25	0.450670998764099	1.59403539690261	NS	0.356074067191581	2.06523303172277	NS	0.189519486261963	3.3265268597357	NS	0.286097689535878	2.50284390936177	NS	0.0281	Risky	0.155	NS	0.0963
37	HSPA9	1	CNV	LUAD-2112.3.1.N.3.31.102.1.4.3	LUAD	2112	3	1	N	3	31	102	1	4	3	Risky	0	2	2	Apoptosis/Autophagy/Cellular senescence	TMB	Overexpression	5	3	1	2	5	11	7	0	3	37	0.00504933720106981	10.5769965832429	Deleted/Duplicated	0.0408554268993333	6.39543123413389	Duplicated	0.011032288745226	9.01385793081706	Deleted/Duplicated	0.0052730888659448	10.4902779311229	Deleted/Duplicated	0.00107	Risky	0.0332	Risky	0.641
40	HSPA4	1	CNV	LUAD-2110.3.1.N.3.35.86.1.4.3	LUAD	2110	3	1	N	3	35	86	1	4	3	Risky	0	3	1	Apoptosis/Necroptosis/Necrosis	TMB	Overexpression	5	3	1	2	8	11	7	0	3	40	0.00309339299399958	11.5569734683696	Deleted/Duplicated	0.0259443123568609	7.30360574078522	Duplicated	0.0271955916691374	7.2094007796054	Deleted	0.00261528395669874	11.8927651994256	Deleted/Duplicated	9.31e-05	Risky	8e-04	Risky	0.798
46	HMMR	1	CNV	LUAD-2106.3.1.N.3.44.99.1.2.2	LUAD	2106	3	1	N	3	44	99	1	2	2	Meaningful Risky	0	4	0	Apoptosis/Necrosis	TMB	Overexpression	5	3	1	2	11	11	7	4	2	46	0.000981437652545658	13.8529841377766	Deleted/Duplicated	0.0138779324883734	8.55491058233522	Duplicated	0.0466664149502954	6.12946107795546	Duplicated	0.0108529749110357	9.04663210245739	Deleted/Duplicated	4.73e-06	Risky	9.61e-05	Risky	0.0304
23	HMGB2	1	CNV	LUAD-2105.3.3.N.1.30.0.1.2.1	LUAD	2105	3	3	N	1	30	0	1	2	1	Risky	0	1	3	Apoptosis	TSM	Unchanged	5	1	1	1	3	0	7	4	1	23	0.447736590170917	1.60710037571365	NS	0.665986264160763	0.812972466075345	NS	0.540621588545032	1.23007142304325	NS	0.350321805780149	2.09780620368651	NS	0.0661	NS	0.0363	Risky	0.581
14	HES1	1	CNV	LUAD-2095.3.1.P.1.0.0.4.4.3	LUAD	2095	3	1	P	1	0	0	4	4	3	Meaningless	0	0	4	Apoptosis/Autophagy/Necrosis	TMB	Unchanged	5	3	2	1	0	0	0	0	3	14	0.603955355206133	1.00850999800164	NS	0.317390803024402	2.29524289457642	NS	0.442071934346863	1.63256532551053	NS	0.394404187042088	1.86075808015507	NS	0.429	NS	0.998	NS	0.226
32	HBEGF	1	CNV	LUAD-2088.3.1.N.2.0.102.2.2.2	LUAD	2088	3	1	N	2	0	102	2	2	2	Meaningless	0	0	4	Apoptosis/Cellular senescence	TMB	Underexpression	5	3	1	2	0	11	4	4	2	32	0.00686178820591221	9.96357439959491	Deleted/Duplicated	0.0395475880841568	6.46050114118753	Duplicated	0.0231788644113485	7.52902886458011	Deleted/Duplicated	0.0151075336246432	8.3851234880779	Deleted/Duplicated	0.249	NS	0.584	NS	0.797
27	HAVCR2	1	CNV	LUAD-2087.3.1.N.2.0.75.2.3.3	LUAD	2087	3	1	N	2	0	75	2	3	3	Meaningless	0	0	4	Anoikis/Apoptosis/Necrosis	TMB	Underexpression	5	3	1	2	0	8	4	1	3	27	0.00211489680043941	12.3174985235857	Deleted/Duplicated	0.0386337304814572	6.5072590748464	Duplicated	0.0972907722188943	4.66010226547363	NS	0.0305083667728268	6.97950862513438	Deleted/Duplicated	0.419	NS	0.291	NS	0.897
22	HAVCR1	1	CNV	LUAD-2085.3.1.N.3.0.75.4.4.3	LUAD	2085	3	1	N	3	0	75	4	4	3	Meaningless	0	0	4	Apoptosis/Autophagy/Efferocytosis	TMB	Overexpression	5	3	1	2	0	8	0	0	3	22	0.0018180143979114	12.62002072723	Deleted/Duplicated	0.0349324154033495	6.70868014546043	Duplicated	0.082432776487548	4.99154429650049	NS	0.0249741818931064	7.37982542403364	Deleted/Duplicated	0.169	NS	0.774	NS	0.397
24	GSK3B	1	CNV	LUAD-2077.3.1.P.1.0.0.1.4.6	LUAD	2077	3	1	P	1	0	0	1	4	6	Meaningless	0	0	4	Apoptosis/Autophagy/Ferroptosis/Necroptosis/Pyroptosis/Necrosis	TMB	Unchanged	5	3	2	1	0	0	7	0	6	24	0.160294876168137	3.66148036778821	NS	0.797453375763727	0.452663818048713	NS	0.893847992005205	0.224439099159347	NS	0.188502119326467	3.33729205809209	NS	0.0666	NS	0.118	NS	0.895
13	GPR87	1	CNV	LUAD-2073.3.3.P.3.1.0.4.4.1	LUAD	2073	3	3	P	3	1	0	4	4	1	Risky	0	1	3	Apoptosis	TSM	Overexpression	5	1	2	2	2	0	0	0	1	13	0.251068798882444	2.76405655655083	NS	0.295224560591122	2.44003797976462	NS	0.130864933614226	4.06717905756456	NS	0.0796626290501448	5.05990939676403	NS	0.0103	Risky	0.085	NS	0.479
31	GLRX	1	CNV	LUAD-2069.3.1.N.2.4.106.1.4.2	LUAD	2069	3	1	N	2	4	106	1	4	2	Risky	0	1	3	Apoptosis/Necrosis	TMB	Underexpression	5	3	1	2	3	8	7	0	2	31	0.0020068977987755	12.4223302656968	Deleted/Duplicated	0.0103214868970805	9.14705490026532	Deleted/Duplicated	0.175056267329562	3.48529565828009	NS	0.0147435185749066	8.43390342283875	Deleted	0.0747	NS	0.213	NS	0.719
12	GHSR	1	CNV	LUAD-2062.3.3.P.2.0.0.4.4.2	LUAD	2062	3	3	P	2	0	0	4	4	2	Meaningless	0	0	4	Apoptosis/Necrosis	TSM	Underexpression	5	1	2	2	0	0	0	0	2	12	0.266307239727839	2.6462092003423	NS	0.175959754661036	3.47499995358172	NS	0.0506377156957409	5.96611722171509	NS	0.344345256583367	2.13222094414579	NS	0.969	NS	0.98	NS	0.494
30	FXR1	1	CNV	LUAD-2053.3.1.P.3.35.0.1.4.3	LUAD	2053	3	1	P	3	35	0	1	4	3	Risky	0	3	1	Cellular senescence/Ferroptosis/Necrosis	TMB	Overexpression	5	3	2	2	8	0	7	0	3	30	0.434810516067083	1.66568987608141	NS	0.400606548171578	1.82955101994786	NS	0.230318239080045	2.93658655648779	NS	0.302197170382257	2.39335118516318	NS	0.00124	Risky	0.00235	Risky	0.174
39	(CENPH + KIF20A + PTTG1)	3	CNV	LUAD-205.3.1.N.3.35.68.1.2.1	LUAD	205	3	1	N	3	35	68	1	2	1	Risky	0	3	1	Apoptosis	TMB	Overexpression	5	3	1	2	8	8	7	4	1	39	0.00574558636392231	10.3186466156063	Deleted/Duplicated	0.0325185250892375	6.85189069858107	Duplicated	0.264073226074246	2.66305768560565	NS	0.0453382314849259	6.1872092805786	Deleted	2.16e-05	Risky	5.83e-05	Risky	0.0555
23	FOXD1	1	CNV	LUAD-2044.3.1.N.2.30.68.4.4.1	LUAD	2044	3	1	N	2	30	68	4	4	1	Risky	0	1	3	Apoptosis	TMB	Underexpression	5	3	1	2	3	8	0	0	1	23	0.00115917329093407	13.5200964163408	Deleted/Duplicated	0.0138282833369791	8.56207853408325	Duplicated	0.0622253683427567	5.55398502243192	NS	0.00562348795542766	10.3616063499019	Deleted	0.0676	NS	0.0228	Risky	0.847
25	FGF12	1	CNV	LUAD-2027.3.1.P.2.35.0.2.4.1	LUAD	2027	3	1	P	2	35	0	2	4	1	Risky	0	3	1	Apoptosis	TMB	Underexpression	5	3	2	2	8	0	4	0	1	25	0.465015271595229	1.53137006358759	NS	0.310287065413476	2.34051478505957	NS	0.407881944258591	1.79355499751161	NS	0.307208937642861	2.36045436848463	NS	0.0256	Risky	0.00512	Risky	0.864
23	FER	1	CNV	LUAD-2025.3.1.N.2.4.106.4.4.1	LUAD	2025	3	1	N	2	4	106	4	4	1	Risky	0	1	3	Anoikis	TMB	Underexpression	5	3	1	2	3	8	0	0	1	23	0.000942560563230832	13.9338207652734	Deleted/Duplicated	0.00394011747104639	11.0730894822607	Deleted/Duplicated	0.0602536656506111	5.6183837355761	NS	0.00582423206763694	10.2914562442066	Deleted	0.164	NS	0.325	NS	0.287
27	FABP6	1	CNV	LUAD-2012.3.1.N.3.7.72.2.4.1	LUAD	2012	3	1	N	3	7	72	2	4	1	Protective	1	0	3	Autophagy	TMB	Overexpression	5	3	1	2	3	8	4	0	1	27	0.00162891349679695	12.8396841055997	Deleted/Duplicated	0.0109687142956066	9.02541642684538	Duplicated	0.0594557251054125	5.64504671859522	NS	0.0243045657068927	7.43418211422412	Duplicated	0.633	NS	0.343	NS	0.32
38	F2RL1	1	CNV	LUAD-2011.3.1.N.3.44.106.2.4.4	LUAD	2011	3	1	N	3	44	106	2	4	4	Meaningful Risky	0	4	0	Apoptosis/Autophagy/Mitochondrial permeability transition/Necrosis	TMB	Overexpression	5	3	1	2	11	8	4	0	4	38	0.00049276847389379	15.2309422424421	Deleted/Duplicated	0.00413246895325858	10.9777604822408	Deleted/Duplicated	0.070836098478552	5.2947730854069	NS	0.00677463099495001	9.98914075877945	Deleted	0.000838	Risky	0.0115	Risky	0.0159
21	EXT1	1	CNV	LUAD-2007.3.3.P.2.31.0.2.4.2	LUAD	2007	3	3	P	2	31	0	2	4	2	Risky	0	2	2	Apoptosis/Necrosis	TSM	Underexpression	5	1	2	2	5	0	4	0	2	21	0.188077333165992	3.3418041082088	NS	0.414713372813362	1.76033533058403	NS	0.89373020020026	0.224702677682802	NS	0.366709290041876	2.00637174010205	NS	0.000575	Risky	0.0272	Risky	0.14
24	ERAP1	1	CNV	LUAD-2005.3.1.N.3.0.106.2.4.1	LUAD	2005	3	1	N	3	0	106	2	4	1	Meaningless	0	0	4	Necrosis	TMB	Overexpression	5	3	1	2	0	8	4	0	1	24	0.00259428996846434	11.9088848300782	Deleted/Duplicated	0.00976744787195671	9.25740013587248	Deleted/Duplicated	0.11670974280103	4.29613051460874	NS	0.0119529213323065	8.85355913505259	Deleted	0.65	NS	0.911	NS	0.949
28	(CD14 + CRHBP + F2R + HDAC3 + IL5)	5	CNV	LUAD-177.3.1.N.2.0.106.1.4.2	LUAD	177	3	1	N	2	0	106	1	4	2	Meaningless	0	0	4	Apoptosis/Necrosis	TMB	Underexpression	5	3	1	2	0	8	7	0	2	28	0.0015963888710524	12.8800223121832	Deleted/Duplicated	0.00762174737960042	9.75349924132806	Deleted/Duplicated	0.0853996316332918	4.92082698324882	NS	0.00769671795164595	9.73392256206919	Deleted	0.206	NS	0.19	NS	0.756
28	(CCNG1 + DDX46 + DUSP1 + PPP2R2B + SMAD5)	5	CNV	LUAD-171.3.1.N.2.0.75.1.4.2	LUAD	171	3	1	N	2	0	75	1	4	2	Meaningless	0	0	4	Apoptosis/Autophagy	TMB	Underexpression	5	3	1	2	0	8	7	0	2	28	0.00549126070845152	10.4091948251651	Deleted/Duplicated	0.00814938656520481	9.61962524527035	Duplicated	0.223528894140605	2.99642918602665	NS	0.017234951420708	8.12163179531824	Deleted/Duplicated	0.808	NS	0.486	NS	0.345
13	(CBLB + CEP63 + CSTA + FOXL2 + GOLIM4 + MME + NME9 + P2RY1 + PARP14 + PLSCR4 + PPM1L + SENP5 + SLCO2A1 + THPO + TNK2 + UBXN7 + ZIC1)	17	CNV	LUAD-158.3.1.P.2.0.0.4.4.1	LUAD	158	3	1	P	2	0	0	4	4	1	Meaningless	0	0	4	Apoptosis	TMB	Underexpression	5	3	2	2	0	0	0	0	1	13	0.223740904540393	2.99453314550442	NS	0.461497047863921	1.54655924377519	NS	0.242657401008566	2.83220940567909	NS	0.234610029550392	2.89966118393978	NS	0.516	NS	0.538	NS	0.512
18	(CASR + HLTF + PIK3CB + PRKCI)	4	CNV	LUAD-156.3.1.P.3.0.0.2.4.2	LUAD	156	3	1	P	3	0	0	2	4	2	Meaningless	0	0	4	Apoptosis/Autophagy	TMB	Overexpression	5	3	2	2	0	0	4	0	2	18	0.526459410015023	1.28316208873712	NS	0.786020232930662	0.481545490484354	NS	0.692049367439572	0.73619597135693	NS	0.466621857626164	1.52447215205912	NS	1	NS	0.747	NS	0.7
17	(CACNA1H + HMGCR + MAP2K2 + SAFB + SAFB2 + SAP30 + SOX8 + SPZ1 + TBXA2R)	9	CNV	LUAD-139.3.3.N.2.0.0.1.4.1	LUAD	139	3	3	N	2	0	0	1	4	1	Meaningless	0	0	4	Apoptosis	TSM	Underexpression	5	1	1	2	0	0	7	0	1	17	0.222488481799984	3.00575989181378	NS	0.282729257092274	2.52653105595503	NS	0.710070887918809	0.684780943583006	NS	0.447286732617181	1.6091108600448	NS	0.4	NS	0.839	NS	0.695
20	(C1QTNF8 + CACTIN)	2	CNV	LUAD-135.3.3.N.2.0.17.2.4.1	LUAD	135	3	3	N	2	0	17	2	4	1	Meaningless	0	0	4	Necrosis	TSM	Underexpression	5	1	1	2	0	6	4	0	1	20	0.111964845450762	4.37914067372313	NS	0.257322528684754	2.71485001096659	NS	0.0125127066486291	8.76202123820445	Deleted	0.0310185070785045	6.94634250019941	Duplicated	0.7	NS	0.576	NS	0.353
22	EIF2A	1	CNV	LUAD-1295.3.1.P.1.30.0.1.4.1	LUAD	1295	3	1	P	1	30	0	1	4	1	Risky	0	1	3	Apoptosis	TMB	Unchanged	5	3	2	1	3	0	7	0	1	22	0.219833155892705	3.029772805306	NS	0.247307959476779	2.79424183892416	NS	0.173944719329543	3.49803547049832	NS	0.0798770333665821	5.05453381949968	NS	0.0514	NS	0.0376	Risky	0.207
20	EIF2A	1	CNV	LUAD-1294.3.3.P.1.30.0.1.4.1	LUAD	1294	3	3	P	1	30	0	1	4	1	Risky	0	1	3	Apoptosis	TSM	Unchanged	5	1	2	1	3	0	7	0	1	20	0.219833155892705	3.029772805306	NS	0.247307959476779	2.79424183892416	NS	0.173944719329543	3.49803547049832	NS	0.0798770333665821	5.05453381949968	NS	0.0514	NS	0.0376	Risky	0.207
30	EGR1	1	CNV	LUAD-1293.3.1.N.2.0.29.1.4.4	LUAD	1293	3	1	N	2	0	29	1	4	4	Meaningless	0	0	4	Apoptosis/Autophagy/Necroptosis/Necrosis	TMB	Underexpression	5	3	1	2	0	8	7	0	4	30	0.0120949088723341	8.82994133854789	Deleted/Duplicated	0.0569760676355779	5.73024793071701	NS	0.0166055176861701	8.19604049623212	Deleted/Duplicated	0.00845907624265074	9.54503060500366	Deleted/Duplicated	0.535	NS	0.337	NS	0.958
32	EDIL3	1	CNV	LUAD-1291.3.1.N.2.0.106.1.2.2	LUAD	1291	3	1	N	2	0	106	1	2	2	Meaningless	0	0	4	Apoptosis/Efferocytosis	TMB	Underexpression	5	3	1	2	0	8	7	4	2	32	0.00156952052585158	12.9139702076241	Deleted/Duplicated	0.0105368589911721	9.1057515774199	Deleted/Duplicated	0.063666277584022	5.50820050173604	NS	0.00591564029858493	10.2603110748766	Deleted	0.939	NS	0.892	NS	0.968
17	EBI3	1	CNV	LUAD-1286.3.3.N.1.0.0.3.1.1	LUAD	1286	3	3	N	1	0	0	3	1	1	Meaningless	0	0	4	Apoptosis	TSM	Unchanged	5	1	1	1	0	0	1	7	1	17	0.545288137363256	1.21288186323568	NS	0.419144801609685	1.73907766038941	NS	0.232332000321071	2.91917578881032	NS	0.815786849386949	0.407204344253855	NS	0.691	NS	0.646	NS	0.963
29	EAF2	1	CNV	LUAD-1285.3.1.P.3.89.0.2.2.1	LUAD	1285	3	1	P	3	89	0	2	2	1	Protective	3	0	1	Apoptosis	TMB	Overexpression	5	3	2	2	8	0	4	4	1	29	0.355421235300498	2.06890322924622	NS	0.956390347020402	0.0891782729697374	NS	0.97042941500075	0.0600332191371128	NS	0.242175037936574	2.83618903404056	NS	0.0194	Protective	0.0182	Protective	0.0408
32	(BTF3 + MSX2 + PITX1 + PRELID1 + RIOK2)	5	CNV	LUAD-128.3.1.N.3.35.112.2.4.1	LUAD	128	3	1	N	3	35	112	2	4	1	Risky	0	3	1	Apoptosis	TMB	Overexpression	5	3	1	2	8	8	4	0	1	32	0.00286117085190851	11.7130486982958	Deleted/Duplicated	0.01129086777838	8.96752208241494	Deleted/Duplicated	0.347866854129406	2.11187095099063	NS	0.0106456100832263	9.08521534112412	Deleted/Duplicated	0.000159	Risky	0.0343	Risky	0.151
16	DPP9	1	CNV	LUAD-1278.3.3.N.2.0.0.2.4.3	LUAD	1278	3	3	N	2	0	0	2	4	3	Meaningless	0	0	4	Apoptosis/Ferroptosis/Pyroptosis	TSM	Underexpression	5	1	1	2	0	0	4	0	3	16	0.949820619498708	0.102964267593794	NS	0.798645647532058	0.44967585308491	NS	0.193482625908508	3.28513511826012	NS	0.800323259236925	0.445479117767971	NS	0.215	NS	0.553	NS	0.439
27	DIAPH1	1	CNV	LUAD-1267.3.1.N.2.1.29.2.4.2	LUAD	1267	3	1	N	2	1	29	2	4	2	Risky	0	1	3	Apoptosis/Entosis	TMB	Underexpression	5	3	1	2	2	8	4	0	2	27	0.0149526161145511	8.40573800702939	Deleted/Duplicated	0.0828612126851586	4.98117641417856	NS	0.0148959986020472	8.41332530458993	Deleted/Duplicated	0.0130066633733951	8.68458697130811	Deleted/Duplicated	0.024	Risky	0.116	NS	0.781
30	DHFR	1	CNV	LUAD-1264.3.3.N.3.31.106.1.4.1	LUAD	1264	3	3	N	3	31	106	1	4	1	Risky	0	2	2	Apoptosis	TSM	Overexpression	5	1	1	2	5	8	7	0	1	30	0.00269460589104986	11.8330066448043	Deleted/Duplicated	0.0102672624186713	9.15758970312321	Deleted/Duplicated	0.0685304248697607	5.36095494728118	NS	0.00746671899041895	9.79459920233681	Deleted	0.00803	Risky	0.00961	Risky	0.756
29	DDX41	1	CNV	LUAD-1261.3.1.N.3.1.75.1.4.1	LUAD	1261	3	1	N	3	1	75	1	4	1	Risky	0	1	3	Necrosis	TMB	Overexpression	5	3	1	2	2	8	7	0	1	29	0.00354807099152965	11.2827024116967	Deleted/Duplicated	0.0178605780087483	8.05031868149138	Duplicated	0.23747468665317	2.87538848740146	NS	0.0365672426191047	6.6172048994855	Deleted/Duplicated	0.00662	Risky	0.0822	NS	0.678
19	DAPK3	1	CNV	LUAD-1256.3.3.N.2.0.0.1.4.3	LUAD	1256	3	3	N	2	0	0	1	4	3	Meaningless	0	0	4	Apoptosis/Autophagy/Cellular senescence	TSM	Underexpression	5	1	1	2	0	0	7	0	3	19	0.490558221596073	1.42442261711577	NS	0.419071579613908	1.7394270784996	NS	0.232332000321071	2.91917578881032	NS	0.814436454448087	0.410517743699316	NS	0.163	NS	0.333	NS	0.361
30	CXCL14	1	CNV	LUAD-1236.3.1.N.3.7.102.2.4.1	LUAD	1236	3	1	N	3	7	102	2	4	1	Protective	1	0	3	Apoptosis	TMB	Overexpression	5	3	1	2	3	11	4	0	1	30	0.00379187827612248	11.1497875905665	Deleted/Duplicated	0.0386134957881422	6.50830686360231	Duplicated	0.0249762440187723	7.37966029025314	Deleted/Duplicated	0.00465099441290184	10.7413484600181	Deleted/Duplicated	0.276	NS	0.0551	NS	0.2
12	CTSA	1	CNV	LUAD-1226.3.2.P.3.0.0.4.4.1	LUAD	1226	3	2	P	3	0	0	4	4	1	Meaningless	0	0	4	Autophagy	MSI	Overexpression	5	2	2	2	0	0	0	0	1	12	0.617204385237771	0.965110106933793	NS	0.344212957260732	2.132989502688	NS	0.992781362165733	0.0144896365356409	NS	0.682507110134538	0.763964668395489	NS	0.507	NS	0.746	NS	0.866
32	CSF2	1	CNV	LUAD-1223.3.1.N.3.71.75.2.4.1	LUAD	1223	3	1	N	3	71	75	2	4	1	Protective	3	0	1	Apoptosis	TMB	Overexpression	5	3	1	2	8	8	4	0	1	32	0.0108704905736295	9.04340689579742	Deleted/Duplicated	0.0392691326024388	6.47463299736406	Duplicated	0.0613185454570044	5.58334589158285	NS	0.010681907161908	9.07840777636006	Deleted/Duplicated	0.0336	Protective	0.00109	Protective	0.847
30	CREBRF	1	CNV	LUAD-1218.3.1.N.2.62.75.1.4.1	LUAD	1218	3	1	N	2	62	75	1	4	1	Protective	1	0	3	Autophagy	TMB	Underexpression	5	3	1	2	3	8	7	0	1	30	0.0019803033141621	12.4490105140743	Deleted/Duplicated	0.0118479395211176	8.8712026131887	Duplicated	0.156018200902518	3.71556521217253	NS	0.0171257556698259	8.13434353820448	Deleted/Duplicated	0.051	NS	0.0353	Protective	0.924
13	CPE	1	CNV	LUAD-1217.3.3.N.3.4.0.4.4.1	LUAD	1217	3	3	N	3	4	0	4	4	1	Risky	0	1	3	Apoptosis	TSM	Overexpression	5	1	1	2	3	0	0	0	1	13	0.539033468780743	1.23595523157605	NS	0.803402091291322	0.437799908018315	NS	0.729317215041664	0.631293008773731	NS	0.641234803659926	0.888719161548353	NS	0.232	NS	0.213	NS	0.35
16	CP	1	CNV	LUAD-1216.3.1.P.3.11.0.4.4.1	LUAD	1216	3	1	P	3	11	0	4	4	1	Risky	0	1	3	Ferroptosis	TMB	Overexpression	5	3	2	2	3	0	0	0	1	16	0.235476571933611	2.8922877054191	NS	0.258158530547004	2.70836284655788	NS	0.188348269263289	3.33892506765115	NS	0.0895726288903458	4.8254109736093	NS	0.324	NS	0.399	NS	0.025
14	CP	1	CNV	LUAD-1215.3.3.P.3.11.0.4.4.1	LUAD	1215	3	3	P	3	11	0	4	4	1	Risky	0	1	3	Ferroptosis	TSM	Overexpression	5	1	2	2	3	0	0	0	1	14	0.235476571933611	2.8922877054191	NS	0.258158530547004	2.70836284655788	NS	0.188348269263289	3.33892506765115	NS	0.0895726288903458	4.8254109736093	NS	0.324	NS	0.399	NS	0.025
26	COMMD10	1	CNV	LUAD-1211.3.1.N.3.0.68.3.2.2	LUAD	1211	3	1	N	3	0	68	3	2	2	Meaningless	0	0	4	Apoptosis/Ferroptosis	TMB	Overexpression	5	3	1	2	0	8	1	4	2	26	0.0128286459852656	8.71214928195431	Deleted/Duplicated	0.0387191123753627	6.50284388205307	Duplicated	0.0566799423743878	5.74066976168705	NS	0.0164970611861439	8.20914604773947	Deleted	0.875	NS	0.893	NS	0.607
17	COL8A1	1	CNV	LUAD-1209.3.1.P.2.0.0.2.4.1	LUAD	1209	3	1	P	2	0	0	2	4	1	Meaningless	0	0	4	Parthanatos	TMB	Underexpression	5	3	2	2	0	0	4	0	1	17	0.145520907502327	3.85487101703908	NS	0.506724794331854	1.35957446947087	NS	0.970585267102636	0.0597120425820702	NS	0.0641402016151729	5.49336788272219	NS	0.553	NS	0.708	NS	0.709
[truncated: 1,298 more rows]
[truncated: 26 more columns]
