# Supplementary material for: Integrated multi-optosis model for pan-cancer candidate biomarker and therapy target discovery
Source: Front Bioinform. 2025 Sep 19;5:1630518. doi: 10.3389/fbinf.2025.1630518 (PMC12491264; doi:10.3389/fbinf.2025.1630518)
Supplement: Supplementary file 5 [file DataSheet4.zip › Dataset_S4_Transcript.csv]

Rank	Signature	Gene Symbol members	Elements	Omic feature	Nomenclature	CTAB	GSI	GFC	PFC	SCS	TNC	HRC	SMC	TMC	TIC	RCD	Combined_Outcome	Protective_Count	Risky_Count	NS_Count	RCD form	Phenotype	Expression	GFC_ranking	PFC_ranking	SCS_ranking	TNC_ranking	HRC_ranking	SMC_ranking	TMC_ranking	TIC_ranking	RCD_ranking	Final_Rank	p.value_log_rank_OS	log_rank_OS	Type_log_rank_OS	p.value_log_rank_DSS	log_rank_DSS	Type_log_rank_DSS	p.value_log_rank_DFI	log_rank_DFI	Type_log_rank_DFI	p.value_log_rank_PFI	log_rank_PFI	Type_log_rank_PFI	p.value_Cox_OS	Type_Cox_OS	p.value_Cox_DSS	Type_Cox_DSS
47	(ENST00000395913 + ENST00000395914)	(AURKA(2/13))	2	Transcript	LUAD-509.5.3.P.3.44.44.1.2.6	LUAD	509	5	3	P	3	44	44	1	2	6	Meaningful Risky	0	4	0	Apoptosis/Autophagy/Entosis/Ferroptosis/Mitotic catastrophe/Necrosis	TSM	Overexpression	3	1	2	2	11	11	7	4	6	47	0.012965544629879	6.17380511787658	High	0.00725062602743887	7.20980775422662	High	0.0365222613931564	4.3725517263302	High	0.00146306857604594	10.1245565140161	High	0.00432	Risky	0.00353	Risky
47	ENST00000300093	(PLK1(1/9))	1	Transcript	BRCA-1795.5.3.P.3.44.81.1.2.6	BRCA	1795	5	3	P	3	44	81	1	2	6	Meaningful Risky	0	4	0	Anoikis/Apoptosis/Autophagy/Cellular senescence/Mitotic catastrophe/Necroptosis	TSM	Overexpression	3	1	2	2	11	11	7	4	6	47	0.00633570783801796	7.4522534753078	Low	0.00363939182871176	8.45551000144085	Low	0.0024094402201188	9.20811984249949	High	0.00361811380780908	8.46617537234478	High	0.0183	Risky	0.00749	Risky
46	ENST00000300093	(PLK1(1/9))	1	Transcript	LUAD-1423.5.1.P.3.44.35.1.2.6	LUAD	1423	5	1	P	3	44	35	1	2	6	Meaningful Risky	0	4	0	Anoikis/Apoptosis/Autophagy/Cellular senescence/Mitotic catastrophe/Necroptosis	TMB	Overexpression	3	3	2	2	11	8	7	4	6	46	3.29974322815785e-05	17.2368452655252	High	9.43468897358635e-05	15.2465910822097	High	0.125313107578401	2.34962551777874	NS	0.0128464618996621	6.19013179533207	High	2.32e-06	Risky	1.2e-05	Risky
46	ENST00000256442	(CCNB1(1/7))	1	Transcript	LUAD-1351.5.1.P.3.44.44.1.2.3	LUAD	1351	5	1	P	3	44	44	1	2	3	Meaningful Risky	0	4	0	Apoptosis/Cellular senescence/Mitotic catastrophe	TMB	Overexpression	3	3	2	2	11	11	7	4	3	46	8.68934384800069e-05	15.402061665843	High	0.000104237034836197	15.0583691591302	High	0.0239088926849123	5.10122935036844	High	0.00215127140723503	9.41577056170454	High	4.7e-06	Risky	8.89e-06	Risky
46	(ENST00000511732 + ENST00000471344 + ENST00000559488)	(COL1A1(2/13)) + (ITGB3(1/4))	3	Transcript	CESC-215.5.3.N.2.44.44.1.1.3	CESC	215	5	3	N	2	44	44	1	1	3	Meaningful Risky	0	4	0	Apoptosis/Autophagy/Necrosis	TSM	Underexpression	3	1	1	2	11	11	7	7	3	46	0.00547996275468321	7.71382132144684	High	0.0203141638498846	5.38469285702624	High	0.00705651884981884	7.25852590958192	High	0.000525024232405302	12.0246192281083	High	0.00104	Risky	0.00298	Risky
45	(ENST00000491082 + ENST00000330459 + ENST00000300403)	(ENTREP3(1/12)) + (KPNA2(1/21)) + (TPX2(1/2))	3	Transcript	LUAD-648.5.1.P.3.44.44.1.2.2	LUAD	648	5	1	P	3	44	44	1	2	2	Meaningful Risky	0	4	0	Apoptosis/Autophagy	TMB	Overexpression	3	3	2	2	11	11	7	4	2	45	0.0201211766350197	5.40135045890357	High	0.0396859523708534	4.23126069723558	High	0.000422054880968359	12.4319328300466	High	0.00197623109560041	9.57148270284133	High	0.000218	Risky	0.000672	Risky
45	ENST00000411486	(HJURP(1/9))	1	Transcript	LUAD-1669.5.1.P.3.44.35.1.1.2	LUAD	1669	5	1	P	3	44	35	1	1	2	Meaningful Risky	0	4	0	Apoptosis/Ferroptosis	TMB	Overexpression	3	3	2	2	11	8	7	7	2	45	4.56003596532861e-05	16.6227662289551	High	0.000290773861161053	13.1289101898766	High	0.0757386319800942	3.15405284854682	NS	0.00838649691559068	6.94902412891532	High	0.000926	Risky	3.76e-05	Risky
45	ENST00000342628	(FOXM1(1/10))	1	Transcript	LUAD-1490.5.3.P.3.44.44.1.2.4	LUAD	1490	5	3	P	3	44	44	1	2	4	Meaningful Risky	0	4	0	Apoptosis/Autophagy/Cellular senescence/Necrosis	TSM	Overexpression	3	1	2	2	11	11	7	4	4	45	6.65374363791882e-05	15.9068508238099	High	0.00072229616305497	11.4309790346846	High	0.00701902089768169	7.26809503101272	High	0.00820374578046734	6.98844800783004	High	1.13e-05	Risky	0.000103	Risky
45	ENST00000309784	(TRIM59(1/8))	1	Transcript	LUAD-1441.5.1.P.3.44.43.1.2.4	LUAD	1441	5	1	P	3	44	43	1	2	4	Meaningful Risky	0	4	0	Apoptosis/Autophagy/Ferroptosis/Pyroptosis	TMB	Overexpression	3	3	2	2	11	9	7	4	4	45	0.0644486758493122	3.41903501315805	NS	0.0208970437738926	5.33535833062281	High	0.00263635831834452	9.04346262197565	High	0.00448215852788569	8.07736446533624	High	0.00107	Risky	0.0016	Risky
45	ENST00000392951	(TAGLN(1/8))	1	Transcript	KIRP-704.5.3.N.2.44.58.1.2.5	KIRP	704	5	3	N	2	44	58	1	2	5	Meaningful Risky	0	4	0	Anoikis/Apoptosis/Autophagy/Cellular senescence/Ferroptosis	TSM	Underexpression	3	1	1	2	11	11	7	4	5	45	0.00411895608525603	8.23061538888513	High	0.000116272099896508	14.852204389152	High	0.000993508323344439	10.8396253501759	Low	0.00036256457804773	12.7158751703938	Low	0.000192	Risky	2.33e-06	Risky
45	ENST00000524317	(SCUBE2(1/14))	1	Transcript	BRCA-2233.5.2.N.2.95.56.1.1.1	BRCA	2233	5	2	N	2	95	56	1	1	1	Meaningful Protective	4	0	0	Apoptosis	MSI	Underexpression	3	2	1	2	11	11	7	7	1	45	0.0112198266337138	6.4301632422258	Low	0.00139867678812511	10.2075392125399	High	0.00221760991646047	9.36009219301774	Low	0.00119619262131099	10.4962160459932	High	0.0115	Protective	0.00772	Protective
44	(ENST00000544373 + ENST00000524737)	(CHEK1(2/16))	2	Transcript	LUAD-720.5.3.P.3.44.44.1.2.3	LUAD	720	5	3	P	3	44	44	1	2	3	Meaningful Risky	0	4	0	Apoptosis/Autophagy/Mitotic catastrophe	TSM	Overexpression	3	1	2	2	11	11	7	4	3	44	0.000321197635871462	12.9425473829878	High	0.000174804808824369	14.0842131026016	High	0.0267245665473539	4.90851766222668	High	0.000473456746079237	12.2174075274441	High	0.000123	Risky	6.79e-05	Risky
44	(ENST00000450518 + ENST00000274026 + ENST00000323760 + ENST00000265036 + ENST00000395425 + ENST00000295920 + ENST00000614960 + ENST00000374403 + ENST00000526913 + ENST00000435349 + ENST00000240423 + ENST00000366999 + ENST00000414849 + ENST00000282549 + ENST00000304567 + ENST00000548470)	(ACTL6A(1/14)) + (CCNA2(1/1)) + (CDC25C(1/9)) + (DEPDC1B(1/6)) + (DLGAP5(1/5)) + (GMPS(1/3)) + (KIF14(1/2)) + (KIF4A(1/2)) + (KNL1(1/12)) + (NCAPH(2/7)) + (NEK2(1/5)) + (NUSAP1(1/14)) + (OTX1(1/6)) + (RRM2(1/17)) + (TUBA1C(1/9))	16	Transcript	LUAD-583.5.1.P.3.44.35.1.1.1	LUAD	583	5	1	P	3	44	35	1	1	1	Meaningful Risky	0	4	0	Apoptosis	TMB	Overexpression	3	3	2	2	11	8	7	7	1	44	0.000148113828609797	14.3960352616092	High	0.000467093202867197	12.2426549379042	High	0.231171978867401	1.43363586431944	NS	0.0170888777861938	5.68722287060606	High	1.66e-05	Risky	1.48e-05	Risky
44	ENST00000300093	(PLK1(1/9))	1	Transcript	LUAD-1422.5.3.P.3.44.35.1.2.6	LUAD	1422	5	3	P	3	44	35	1	2	6	Meaningful Risky	0	4	0	Anoikis/Apoptosis/Autophagy/Cellular senescence/Mitotic catastrophe/Necroptosis	TSM	Overexpression	3	1	2	2	11	8	7	4	6	44	3.29974322815785e-05	17.2368452655252	High	9.43468897358635e-05	15.2465910822097	High	0.125313107578401	2.34962551777874	NS	0.0128464618996621	6.19013179533207	High	2.32e-06	Risky	1.2e-05	Risky
44	(ENST00000299402 + ENST00000606197 + ENST00000341529 + ENST00000375820 + ENST00000360467 + ENST00000249749 + ENST00000304698 + ENST00000323040 + ENST00000389658 + ENST00000488064 + ENST00000258341 + ENST00000407540 + ENST00000341712 + ENST00000303375 + ENST00000299964 + ENST00000546313 + ENST00000535401 + ENST00000342694 + ENST00000257770 + ENST00000355841 + ENST00000356435 + ENST00000620489 + EN…	(APBB1(1/20)) + (CASC15(1/111)) + (CDH5(1/8)) + (COL4A1(1/21)) + (COL4A2(1/22)) + (DLL4(1/3)) + (FAM171B(1/1)) + (GPR4(1/2)) + (LAMA1(2/8)) + (LAMC1(1/6)) + (MATN3(1/3)) + (MPRIP(1/21)) + (MRC2(1/7)) + (NNMT(3/9)) + (NPR2(1/27)) + (NT5E(1/5)) + (PDLIM7(1/16)) + (PTPRD(1/16)) + (RGS3(1/31)) + (RHOB(1/1)) + (TSPAN2(1/4)) + (VCAN(1/12))	25	Transcript	CESC-143.5.3.N.2.44.44.1.1.1	CESC	143	5	3	N	2	44	44	1	1	1	Meaningful Risky	0	4	0	Apoptosis	TSM	Underexpression	3	1	1	2	11	11	7	7	1	44	0.0109927034210969	6.46649645983202	High	0.024062954149607	5.09008918466169	High	0.000270879807263147	13.2617282285967	High	0.000530592889470549	12.0049551198065	High	0.000125	Risky	0.000267	Risky
44	(ENST00000445609 + ENST00000356495 + ENST00000414546 + ENST00000528349 + ENST00000600277 + ENST00000259075 + ENST00000474710 + ENST00000557983)	(NPHP1(1/22)) + (PIGR(1/3)) + (SAA2(2/6)) + (SLC27A1(1/9)) + (TANK(1/23)) + (ZBTB20(1/24)) + (ZFAND6(1/24))	8	Transcript	BRCA-693.5.3.N.2.95.95.1.1.1	BRCA	693	5	3	N	2	95	95	1	1	1	Meaningful Protective	4	0	0	Necrosis	TSM	Underexpression	3	1	1	2	11	11	7	7	1	44	1.2759079985325e-05	19.0462118692295	Low	4.33300681246251e-05	16.7196415067003	Low	0.00258371765569032	9.08034171952905	Low	0.000458203991939965	12.278510249519	Low	1.9e-06	Protective	3.9e-07	Protective
44	ENST00000518797	(CD74(1/12))	1	Transcript	BRCA-2207.5.3.N.3.93.95.1.1.3	BRCA	2207	5	3	N	3	93	95	1	1	3	Protective	3	0	1	Apoptosis/Autophagy/Necrosis	TSM	Overexpression	3	1	1	2	9	11	7	7	3	44	0.00486756182621462	7.92799823389962	Low	0.00882353275506265	6.85820126939387	Low	0.0193849567269341	5.46645055938388	Low	0.00250125346511476	9.13967632563112	Low	0.0951	NS	0.0327	Protective
44	ENST00000532247	(IL32(1/35))	1	Transcript	BLCA-1017.5.2.N.3.93.93.1.1.4	BLCA	1017	5	2	N	3	93	93	1	1	4	Protective	3	0	1	Apoptosis/Necroptosis/Pyroptosis/Necrosis	MSI	Overexpression	3	2	1	2	9	9	7	7	4	44	0.309648083595672	1.03217622053213	NS	0.0121871701003697	6.28343425752409	Low	0.0257696881394133	4.97140621180436	Low	0.00580202019372877	7.61078556157062	Low	0.132	NS	0.0292	Protective
43	(ENST00000425239 + ENST00000491082 + ENST00000268171 + ENST00000388711 + ENST00000388712 + ENST00000330459 + ENST00000487398 + ENST00000497056 + ENST00000264710 + ENST00000409751 + ENST00000426263 + ENST00000630287 + ENST00000300403 + ENST00000340157)	(ATG4B(1/26)) + (ENTREP3(1/12)) + (FURIN(1/10)) + (GOLM1(2/8)) + (KPNA2(1/21)) + (MELK(1/14)) + (PDCD10(1/18)) + (RAB10(1/4)) + (RAB1A(1/6)) + (SLC2A1(2/15)) + (TPX2(1/2)) + (VRK2(1/10))	14	Transcript	LUAD-554.5.3.P.3.44.44.1.2.2	LUAD	554	5	3	P	3	44	44	1	2	2	Meaningful Risky	0	4	0	Apoptosis/Autophagy	TSM	Overexpression	3	1	2	2	11	11	7	4	2	43	6.43825150037358e-06	20.3532835395028	High	6.49264490765189e-05	15.9532430535411	High	0.00772074321292737	7.09713115729414	High	0.00166180255091997	9.88999019302512	High	3.11e-07	Risky	1.32e-06	Risky
43	(ENST00000411486 + ENST00000377595)	(HJURP(1/9)) + (UCHL3(1/5))	2	Transcript	LUAD-536.5.3.P.3.44.44.1.2.2	LUAD	536	5	3	P	3	44	44	1	2	2	Meaningful Risky	0	4	0	Apoptosis/Ferroptosis	TSM	Overexpression	3	1	2	2	11	11	7	4	2	43	5.82405342763881e-06	20.5451707561038	High	0.000162616872585453	14.220184085183	High	0.0167123027959351	5.72633744057059	High	0.00363283045445961	8.45879204042568	High	0.000468	Risky	2.7e-05	Risky
43	(ENST00000302759 + ENST00000393915 + ENST00000358715)	(BUB1(1/14)) + (HMMR(2/8))	3	Transcript	LUAD-365.5.3.P.3.44.44.1.2.2	LUAD	365	5	3	P	3	44	44	1	2	2	Meaningful Risky	0	4	0	Apoptosis/Necrosis	TSM	Overexpression	3	1	2	2	11	11	7	4	2	43	0.000267494168559312	13.2853073922487	High	0.00304606246839123	8.77967032403837	High	0.034911538357742	4.44949650944814	High	0.027446740247384	4.86248724777025	High	0.000151	Risky	0.000121	Risky
43	ENST00000309784	(TRIM59(1/8))	1	Transcript	LUAD-1440.5.3.P.3.44.43.1.2.4	LUAD	1440	5	3	P	3	44	43	1	2	4	Meaningful Risky	0	4	0	Apoptosis/Autophagy/Ferroptosis/Pyroptosis	TSM	Overexpression	3	1	2	2	11	9	7	4	4	43	0.0644486758493122	3.41903501315805	NS	0.0208970437738926	5.33535833062281	High	0.00263635831834452	9.04346262197565	High	0.00448215852788569	8.07736446533624	High	0.00107	Risky	0.0016	Risky
43	ENST00000371356	(AURKA(1/13))	1	Transcript	LIHC-1039.5.3.P.3.44.80.1.4.6	LIHC	1039	5	3	P	3	44	80	1	4	6	Meaningful Risky	0	4	0	Apoptosis/Autophagy/Entosis/Ferroptosis/Mitotic catastrophe/Necrosis	TSM	Overexpression	3	1	2	2	11	11	7	0	6	43	0.0158966053331868	5.81427497568679	High	0.00278604689395923	8.9425423089035	Low	0.00274057822385121	8.972603378935	High	0.00117458735413511	10.5298973648502	High	0.0478	Risky	0.0168	Risky
43	ENST00000506437	(ITGA3(1/16))	1	Transcript	KIRC-1453.5.3.N.3.55.52.1.1.3	KIRC	1453	5	3	N	3	55	52	1	1	3	Mixed	1	3	0	Anoikis/Apoptosis/Autophagy	TSM	Overexpression	3	1	1	2	11	8	7	7	3	43	0.000165939408989568	14.1821252499962	High	0.000468323771690593	12.2377456816548	High	0.00546907078378056	7.71741307602018	Low	0.139766644676729	2.1805264607703	NS	2.73e-07	Risky	3.5e-06	Risky
43	ENST00000371697	(ANKRD1(1/1))	1	Transcript	HNSC-1074.5.3.N.2.44.55.2.1.3	HNSC	1074	5	3	N	2	44	55	2	1	3	Meaningful Risky	0	4	0	Apoptosis/Ferroptosis/Necrosis	TSM	Underexpression	3	1	1	2	11	11	4	7	3	43	0.000804909713415514	11.2298771793671	High	0.000403255928856594	12.5170461003784	High	0.0149342524068435	5.92420764762224	Low	0.0284627370513452	4.79981839228839	High	0.00261	Risky	0.00425	Risky
42	ENST00000378588	(CYBB(1/6))	1	Transcript	SKCM-711.5.3.N.3.71.71.1.1.5	SKCM	711	5	3	N	3	71	71	1	1	5	Protective	3	0	1	Apoptosis/Ferroptosis/NETosis/Parthanatos/Necrosis	TSM	Overexpression	3	1	1	2	8	8	7	7	5	42	1.13839925981463e-05	19.2638767673751	Low	1.36855390379109e-05	18.9124668058501	Low	NS	NS	NS	0.022604622719743	5.19863572806718	Low	8.68e-07	Protective	1.76e-05	Protective
42	(ENST00000246784 + ENST00000475573 + ENST00000394665 + ENST00000264552)	(BCL2L12(1/19)) + (NME1(1/10)) + (RPL34(1/7)) + (UBE2S(1/4))	4	Transcript	PRAD-451.5.3.P.3.44.44.1.2.1	PRAD	451	5	3	P	3	44	44	1	2	1	Meaningful Risky	0	4	0	Apoptosis	TSM	Overexpression	3	1	2	2	11	11	7	4	1	42	0.00323572534079286	8.66954182910779	High	0.0391337838477676	4.25505053061171	High	0.00107813203166451	10.6883348865024	High	5.32480018167192e-06	20.7167561627197	High	0.00289	Risky	0.0167	Risky
42	ENST00000223095	(SERPINE1(1/1))	1	Transcript	LUSC-1202.5.3.N.2.35.35.1.1.5	LUSC	1202	5	3	N	2	35	35	1	1	5	Risky	0	3	1	Apoptosis/Autophagy/Cuproptosis/Cellular senescence/Necrosis	TSM	Underexpression	3	1	1	2	8	8	7	7	5	42	0.00641393863411299	7.43016708034454	High	0.0331479157678843	4.53812323888919	High	0.152329252425489	2.0487696004944	NS	0.00928902093156037	6.76639643553014	High	0.00358	Risky	0.02	Risky
42	(ENST00000583915 + ENST00000534871)	(AURKB(2/14))	2	Transcript	LUAD-773.5.3.P.3.35.44.1.2.4	LUAD	773	5	3	P	3	35	44	1	2	4	Risky	0	3	1	Apoptosis/Autophagy/Cellular senescence/Mitotic catastrophe	TSM	Overexpression	3	1	2	2	8	11	7	4	4	42	0.00129835964992264	10.3448564242986	High	0.00539991144064755	7.74039076214884	High	0.0296975527609533	4.72671505001419	High	0.0301234373490048	4.70223403513911	High	0.00127	Risky	0.006	Risky
42	(ENST00000450518 + ENST00000304414 + ENST00000274026 + ENST00000323760 + ENST00000535406 + ENST00000556102 + ENST00000394802 + ENST00000512452 + ENST00000265036 + ENST00000554007 + ENST00000395425 + ENST00000305188 + ENST00000366548 + ENST00000523819 + ENST00000522648 + ENST00000276699 + ENST00000518448 + ENST00000295920 + ENST00000443524 + ENST00000614960 + ENST00000394894 + ENST00000374403 + EN…	(ACTL6A(1/14)) + (ARL6IP1(1/8)) + (CCNA2(1/1)) + (CDC25C(1/9)) + (CDCA3(1/12)) + (CDKN3(1/10)) + (CHRNA5(1/4)) + (DEPDC1B(2/6)) + (DLGAP5(2/5)) + (ESCO2(1/8)) + (EXO1(1/12)) + (FAM83A(4/9)) + (GMPS(1/3)) + (HTATIP2(1/9)) + (KIF14(1/2)) + (KIF20A(1/7)) + (KIF4A(1/2)) + (KNL1(1/12)) + (NCAPH(2/7)) + (NEIL3(1/2)) + (NEK2(2/5)) + (NUF2(1/12)) + (NUSAP1(1/14)) + (OTX1(1/6)) + (PDCD5(1/8)) + (PPIA(1/18…	42	Transcript	LUAD-584.5.3.P.3.44.44.1.2.1	LUAD	584	5	3	P	3	44	44	1	2	1	Meaningful Risky	0	4	0	Apoptosis	TSM	Overexpression	3	1	2	2	11	11	7	4	1	42	2.38016776399341e-07	26.6967885776156	High	3.4779363364823e-06	21.5329911405306	High	0.00640171961866853	7.43359861477186	High	0.000629918648823335	11.685417057751	High	9.31e-08	Risky	5.96e-07	Risky
42	(ENST00000448257 + ENST00000395284)	(CDK1(2/8))	2	Transcript	LUAD-581.5.3.P.3.35.44.1.2.4	LUAD	581	5	3	P	3	35	44	1	2	4	Risky	0	3	1	Apoptosis/Autophagy/Ferroptosis/Mitotic catastrophe	TSM	Overexpression	3	1	2	2	8	11	7	4	4	42	3.0388128028358e-06	21.791894014205	High	8.85205927358967e-06	19.7444021358889	High	0.00518471742250715	7.81385543236727	High	0.000310826075017534	13.0040012988088	High	0.000637	Risky	0.000463	Risky
42	(ENST00000217026 + ENST00000423485)	(MYBL2(1/2)) + (TOP2A(1/5))	2	Transcript	LUAD-285.5.1.P.3.35.35.1.1.2	LUAD	285	5	1	P	3	35	35	1	1	2	Risky	0	3	1	Apoptosis/Cellular senescence	TMB	Overexpression	3	3	2	2	8	8	7	7	2	42	0.00193220075836142	9.61285443231458	High	0.00457519957590558	8.04014019848343	High	0.254046389145152	1.30091372239479	NS	0.0472519527543122	3.93639436680714	High	0.00281	Risky	0.00401	Risky
42	ENST00000469862	(CENPF(1/8))	1	Transcript	LUAD-1760.5.1.P.3.44.35.1.2.2	LUAD	1760	5	1	P	3	44	35	1	2	2	Meaningful Risky	0	4	0	Anoikis/Apoptosis	TMB	Overexpression	3	3	2	2	11	8	7	4	2	42	0.000588976769140381	11.8104979861182	High	0.00105894925348526	10.7215500407938	High	0.0983034017279942	2.73285516312057	NS	0.0388705137224958	4.26651760974908	High	0.000229	Risky	0.000529	Risky
42	ENST00000445140	(FXR1(1/24))	1	Transcript	LUAD-1718.5.1.P.1.44.42.1.2.3	LUAD	1718	5	1	P	1	44	42	1	2	3	Meaningful Risky	0	4	0	Cellular senescence/Ferroptosis/Necrosis	TMB	Unchanged	3	3	2	1	11	8	7	4	3	42	0.00103278118882622	10.7678552138254	High	0.00594383952681032	7.56725029713085	High	0.0190570100480091	5.49627652757603	High	0.208926983645206	1.57884608709741	NS	0.000346	Risky	0.000359	Risky
42	ENST00000282074	(SPC25(1/4))	1	Transcript	LUAD-1403.5.1.P.3.35.35.1.1.2	LUAD	1403	5	1	P	3	35	35	1	1	2	Risky	0	3	1	Autophagy/Ferroptosis	TMB	Overexpression	3	3	2	2	8	8	7	7	2	42	0.00221257408680997	9.36425915825219	High	0.000478179621893449	12.1988899001166	High	0.235607706519074	1.40668365447131	NS	0.029592478098515	4.73281129479547	High	1.92e-05	Risky	5.54e-05	Risky
42	ENST00000268638	(IRF8(1/18))	1	Transcript	LUAD-1387.5.2.N.2.71.95.1.2.4	LUAD	1387	5	2	N	2	71	95	1	2	4	Protective	3	0	1	Apoptosis/Autophagy/Cellular senescence/Ferroptosis	MSI	Underexpression	3	2	1	2	8	11	7	4	4	42	0.0225782689930257	5.20066345068382	Low	0.0201700993233469	5.39711213372991	Low	0.0324677704085723	4.5736261652095	Low	0.00182768261552113	9.7150182846269	Low	0.0222	Protective	0.00616	Protective
42	ENST00000261366	(LMNB1(1/8))	1	Transcript	LUAD-1363.5.3.P.3.35.44.1.2.4	LUAD	1363	5	3	P	3	35	44	1	2	4	Risky	0	3	1	Apoptosis/Cellular senescence/Ferroptosis/Mitotic catastrophe	TSM	Overexpression	3	1	2	2	8	11	7	4	4	42	0.000871393617072558	11.082646188999	High	0.000239343074765364	13.4938777114736	High	0.0393366546859419	4.24626928272449	High	0.0177495540810855	5.62070041393012	High	0.000829	Risky	0.00078	Risky
42	ENST00000350995	(EZH2(1/20))	1	Transcript	LIHC-1009.5.3.P.3.44.79.1.4.7	LIHC	1009	5	3	P	3	44	79	1	4	7	Meaningful Risky	0	4	0	Anoikis/Apoptosis/Autophagy/Cellular senescence/Ferroptosis/Necroptosis/Necrosis	TSM	Overexpression	3	1	2	2	11	9	7	0	7	42	0.0574171510027071	3.61046246282958	NS	0.0491754223648346	3.86935479176108	Low	0.0151568418124652	5.89814475570781	High	0.00476324864469868	7.96720288943966	High	0.0302	Risky	0.0387	Risky
42	(ENST00000395144 + ENST00000288135)	(HYAL1(1/9)) + (KIT(1/24))	2	Transcript	KIRC-346.5.1.N.2.71.71.1.1.3	KIRC	346	5	1	N	2	71	71	1	1	3	Protective	3	0	1	Apoptosis/Autophagy/Necrosis	TMB	Underexpression	3	3	1	2	8	8	7	7	3	42	1.04036611991987e-07	28.2973816799681	Low	1.46764793651499e-08	32.0956602326551	Low	0.557225268251478	0.344531311056218	NS	5.82402126614312e-06	20.545181326934	Low	1.3e-14	Protective	1.19e-18	Protective
42	ENST00000266458	(GABARAPL1(1/19))	1	Transcript	KIRC-1091.5.3.P.2.71.71.1.1.4	KIRC	1091	5	3	P	2	71	71	1	1	4	Protective	3	0	1	Apoptosis/Autophagy/Ferroptosis/Pyroptosis	TSM	Underexpression	3	1	2	2	8	8	7	7	4	42	1.18345527805319e-05	19.1897762483628	Low	1.11132261384483e-05	19.3098381190067	Low	0.706327259371787	0.141973151242264	NS	2.75714465347576e-06	21.9785517224406	Low	1.26e-06	Protective	4.43e-08	Protective
42	ENST00000216281	(HSP90AA1(1/10))	1	Transcript	KIRC-1044.5.3.P.2.71.71.1.1.4	KIRC	1044	5	3	P	2	71	71	1	1	4	Protective	3	0	1	Apoptosis/Autophagy/Immunogenic cell death/Necroptosis	TSM	Underexpression	3	1	2	2	8	8	7	7	4	42	0.000602781442808453	11.7673681709196	Low	0.00328749565211228	8.64061982480333	Low	0.281498018256328	1.15984340965105	NS	0.00630653120817992	7.46056207524411	Low	4.58e-05	Protective	0.000185	Protective
42	(ENST00000584875 + ENST00000584687)	(ROCK1(2/7))	2	Transcript	BRCA-976.5.3.N.2.95.56.1.4.6	BRCA	976	5	3	N	2	95	56	1	4	6	Meaningful Protective	4	0	0	Anoikis/Apoptosis/Autophagy/Entosis/Mitotic catastrophe/Pyroptosis	TSM	Underexpression	3	1	1	2	11	11	7	0	6	42	0.0153399956396526	5.87699329226583	Low	0.00521364923597978	7.80379947915613	High	0.000303290475692219	13.0499625270103	Low	0.000881208839526804	11.0618771228584	High	0.00346	Protective	0.000993	Protective
42	(ENST00000520593 + ENST00000518455)	(STC2(2/5))	2	Transcript	BRCA-844.5.3.N.2.93.54.1.1.3	BRCA	844	5	3	N	2	93	54	1	1	3	Protective	3	0	1	Apoptosis/Autophagy/Ferroptosis	TSM	Underexpression	3	1	1	2	9	9	7	7	3	42	0.113304999476648	2.50750767133944	NS	0.0249407178803728	5.02799760584966	High	0.00440949073371155	8.10698912183981	Low	0.00510007364067311	7.8436072066356	High	0.141	NS	0.0131	Protective
42	(ENST00000509245 + ENST00000542713 + ENST00000555650 + ENST00000311507 + ENST00000464313 + ENST00000286574)	(BDH2(1/9)) + (FKBP5(1/4)) + (NDRG2(1/77)) + (PLAC8(1/6)) + (PTPN12(1/16)) + (WIF1(1/3))	6	Transcript	BRCA-818.5.3.N.2.95.95.1.2.2	BRCA	818	5	3	N	2	95	95	1	2	2	Meaningful Protective	4	0	0	Apoptosis/Autophagy	TSM	Underexpression	3	1	1	2	11	11	7	4	2	42	5.21887992600556e-05	16.3668968578209	Low	0.0081167148561897	7.00753964348613	Low	0.00475652738680155	7.96975889540889	Low	0.00140374193437631	10.2008728876237	Low	1.88e-05	Protective	0.00466	Protective
42	(ENST00000443528 + ENST00000216414 + ENST00000412500 + ENST00000398741)	(ACTB(1/23)) + (CDKN3(1/10)) + (LINC00659(1/10)) + (PRAME(1/14))	4	Transcript	BRCA-691.5.3.P.2.44.83.2.1.1	BRCA	691	5	3	P	2	44	83	2	1	1	Meaningful Risky	0	4	0	Apoptosis	TSM	Underexpression	3	1	2	2	11	11	4	7	1	42	0.0212359525198089	5.30732384921923	High	1.84986315844293e-05	18.3379393071721	Low	0.00811309649534186	7.00833791664407	High	0.000115044633001937	14.8722227290061	Low	0.00702	Risky	3.89e-06	Risky
42	(ENST00000374403 + ENST00000608100 + ENST00000442293 + ENST00000422318 + ENST00000517480 + ENST00000419026 + ENST00000303383)	(KIF4A(1/2)) + (KNSTRN(1/16)) + (`MIR4435-2HG`(1/108)) + (NT5DC2(1/15)) + (PTTG1(1/7)) + (SENP5(1/7)) + (SHCBP1(1/7))	7	Transcript	BRCA-568.5.3.P.3.44.44.1.2.1	BRCA	568	5	3	P	3	44	44	1	2	1	Meaningful Risky	0	4	0	Apoptosis	TSM	Overexpression	3	1	2	2	11	11	7	4	1	42	0.000401115971854327	12.5269876253883	High	0.000852808182584486	11.1226290763949	High	0.00439632652896838	8.11240895015964	High	0.0044658613046572	8.08396563609102	High	7.93e-05	Risky	8.45e-06	Risky
42	ENST00000615264	(PSME2(1/18))	1	Transcript	BRCA-2392.5.3.P.3.95.95.1.2.1	BRCA	2392	5	3	P	3	95	95	1	2	1	Meaningful Protective	4	0	0	Autophagy	TSM	Overexpression	3	1	2	2	11	11	7	4	1	42	0.00629430122643415	7.4640564715854	Low	0.00922431500096144	6.7788723028093	Low	0.0111585405695339	6.43989239053067	Low	0.000814680763407516	11.2074845579681	Low	0.0198	Protective	0.0352	Protective
42	ENST00000487283	(ZAP70(1/10))	1	Transcript	BLCA-971.5.2.N.1.95.93.1.1.1	BLCA	971	5	2	N	1	95	93	1	1	1	Meaningful Protective	4	0	0	Apoptosis	MSI	Unchanged	3	2	1	1	11	9	7	7	1	42	0.104892646548089	2.62953170614305	NS	0.0243388253826553	5.07032461812945	Low	0.00103840060041549	10.757812220227	Low	0.00230249335874277	9.29126318175093	Low	0.00117	Protective	0.000349	Protective
41	ENST00000460911	(EZH2(1/20))	1	Transcript	STAD-1821.5.3.P.3.28.95.1.4.7	STAD	1821	5	3	P	3	28	95	1	4	7	Protective	3	0	1	Anoikis/Apoptosis/Autophagy/Cellular senescence/Ferroptosis/Necroptosis/Necrosis	TSM	Overexpression	3	1	2	2	8	11	7	0	7	41	0.0108704633318402	6.48637153921998	Low	0.00496532232175972	7.89202565671352	Low	0.03766703589291	4.3199948651092	Low	0.0053583552998947	7.75434224283745	Low	0.037	Protective	0.0642	NS
41	ENST00000380659	(TLR7(1/2))	1	Transcript	SKCM-716.5.3.N.3.71.71.1.1.4	SKCM	716	5	3	N	3	71	71	1	1	4	Protective	3	0	1	Apoptosis/Autophagy/NETosis/Necrosis	TSM	Overexpression	3	1	1	2	8	8	7	7	4	41	3.76561899957384e-05	16.9860137266601	Low	0.00013453929958962	14.5771047571044	Low	NS	NS	NS	0.0026487074635223	9.0349193039396	Low	7.65e-05	Protective	0.00032	Protective
41	ENST00000268638	(IRF8(1/18))	1	Transcript	SKCM-634.5.3.N.3.71.71.1.1.4	SKCM	634	5	3	N	3	71	71	1	1	4	Protective	3	0	1	Apoptosis/Autophagy/Cellular senescence/Ferroptosis	TSM	Overexpression	3	1	1	2	8	8	7	7	4	41	7.88168522619648e-05	15.5864629473809	Low	0.000303696673883858	13.0474558241421	Low	NS	NS	NS	0.0122009962606818	6.28142485217083	Low	6.84e-05	Protective	0.000397	Protective
41	(ENST00000293379 + ENST00000302278 + ENST00000474568)	(ITGA5(1/13)) + (ITGB1(2/36))	3	Transcript	LUSC-300.5.3.N.2.35.35.1.1.4	LUSC	300	5	3	N	2	35	35	1	1	4	Risky	0	3	1	Anoikis/Apoptosis/Autophagy/Necrosis	TSM	Underexpression	3	1	1	2	8	8	7	7	4	41	0.00683698568880209	7.31530336226657	High	0.0324905455916455	4.57242480435091	High	0.505405485489827	0.443567701140554	NS	0.00821230448158794	6.9865817195892	High	0.000616	Risky	0.000722	Risky
41	(ENST00000457958 + ENST00000298048 + ENST00000461494 + ENST00000382643 + ENST00000504590)	(LINC00511(1/108)) + (MELK(1/14)) + (PDCD10(1/18)) + (RAD51(1/11)) + (TTK(1/11))	5	Transcript	LUAD-594.5.3.P.3.44.43.1.2.2	LUAD	594	5	3	P	3	44	43	1	2	2	Meaningful Risky	0	4	0	Apoptosis/Autophagy	TSM	Overexpression	3	1	2	2	11	9	7	4	2	41	0.173810184836148	1.84976967551845	NS	0.0433024903675934	4.08355390409241	High	0.000211941191250009	13.7221405092837	High	0.00260786829207005	9.06332842592447	High	0.0394	Risky	0.00291	Risky
41	(ENST00000395915 + ENST00000371356)	(AURKA(2/13))	2	Transcript	LUAD-510.5.3.P.3.44.31.1.2.6	LUAD	510	5	3	P	3	44	31	1	2	6	Meaningful Risky	0	4	0	Apoptosis/Autophagy/Entosis/Ferroptosis/Mitotic catastrophe/Necrosis	TSM	Overexpression	3	1	2	2	11	5	7	4	6	41	0.000469407717953008	12.2334321360066	High	0.00673246365869873	7.34299344631067	High	0.185425914897646	1.75359111878648	NS	0.0638879282859004	3.4334649973992	NS	0.000681	Risky	0.0019	Risky
41	(ENST00000350051 + ENST00000301633)	(BIRC5(2/11))	2	Transcript	LUAD-421.5.1.P.3.35.35.1.2.4	LUAD	421	5	1	P	3	35	35	1	2	4	Risky	0	3	1	Anoikis/Apoptosis/Autophagy/Cellular senescence	TMB	Overexpression	3	3	2	2	8	8	7	4	4	41	0.000161739427396057	14.2303657530106	High	0.000469088840421739	12.234700059225	High	0.457986282472661	0.550811555571495	NS	0.0338560040456627	4.50196112007123	High	0.00111	Risky	0.000761	Risky
41	(ENST00000265748 + ENST00000259470)	(ANLN(1/13)) + (CTSV(1/16))	2	Transcript	LUAD-330.5.1.P.3.44.35.1.2.1	LUAD	330	5	1	P	3	44	35	1	2	1	Meaningful Risky	0	4	0	Pyroptosis	TMB	Overexpression	3	3	2	2	11	8	7	4	1	41	0.000529055492156094	12.0103631002977	High	0.00330663695165967	8.63004340561897	High	0.150651427275509	2.06564245995154	NS	0.00557371043470545	7.68320456541993	High	5.76e-06	Risky	1.06e-05	Risky
41	(ENST00000256442 + ENST00000506572 + ENST00000507798)	(CCNB1(3/7))	3	Transcript	LUAD-312.5.3.P.3.44.35.1.2.3	LUAD	312	5	3	P	3	44	35	1	2	3	Meaningful Risky	0	4	0	Apoptosis/Cellular senescence/Mitotic catastrophe	TSM	Overexpression	3	1	2	2	11	8	7	4	3	41	4.33734183160617e-05	16.7177443633902	High	0.000643744087618248	11.6450267369831	High	0.0971095250030374	2.75238420061142	NS	0.00967589200630548	6.69361289999143	High	1.04e-05	Risky	2.26e-05	Risky
41	ENST00000585124	(AURKB(1/14))	1	Transcript	LUAD-1959.5.1.P.3.35.35.1.2.4	LUAD	1959	5	1	P	3	35	35	1	2	4	Risky	0	3	1	Apoptosis/Autophagy/Cellular senescence/Mitotic catastrophe	TMB	Overexpression	3	3	2	2	8	8	7	4	4	41	9.40050985785978e-05	15.2534457295938	High	0.000366227582783263	12.6970770543367	High	0.0579396035955437	3.5954022929416	NS	0.0222026079181472	5.22983739861394	High	0.019	Risky	0.00751	Risky
41	ENST00000470028	(FANCD2(1/18))	1	Transcript	LUAD-1761.5.3.P.3.44.35.1.2.3	LUAD	1761	5	3	P	3	44	35	1	2	3	Meaningful Risky	0	4	0	Apoptosis/Ferroptosis/Mitotic catastrophe	TSM	Overexpression	3	1	2	2	11	8	7	4	3	41	0.00238380159172102	9.22770572634642	High	0.000855031145640894	11.1178006832797	High	0.0764358306817258	3.139103078401	NS	0.008853527796025	6.85213768530899	High	0.0421	Risky	0.00186	Risky
41	ENST00000395284	(CDK1(1/8))	1	Transcript	LUAD-1629.5.1.P.3.35.35.1.2.4	LUAD	1629	5	1	P	3	35	35	1	2	4	Risky	0	3	1	Apoptosis/Autophagy/Ferroptosis/Mitotic catastrophe	TMB	Overexpression	3	3	2	2	8	8	7	4	4	41	3.79359770330545e-06	21.3664094854726	High	3.33710310144175e-05	17.2154558859723	High	0.0685204369627319	3.31811293230292	NS	0.000931025764894122	10.9599450761802	High	4.59e-05	Risky	0.000115	Risky
41	ENST00000375070	(AGER(1/13))	1	Transcript	LUAD-1579.5.3.N.2.95.95.1.4.5	LUAD	1579	5	3	N	2	95	95	1	4	5	Meaningful Protective	4	0	0	Apoptosis/Autophagy/Immunogenic cell death/Pyroptosis/Necrosis	TSM	Underexpression	3	1	1	2	11	11	7	0	5	41	0.00697659843846288	7.27898400600756	Low	0.0492288042645571	3.86753394192092	Low	0.0250878502751357	5.01781204553262	Low	0.0266612794255384	4.91261297069266	Low	0.00314	Protective	0.0137	Protective
41	ENST00000301905	(PBK(1/4))	1	Transcript	LUAD-1426.5.3.P.3.44.35.1.2.3	LUAD	1426	5	3	P	3	44	35	1	2	3	Meaningful Risky	0	4	0	Anoikis/Apoptosis/Autophagy	TSM	Overexpression	3	1	2	2	11	8	7	4	3	41	0.00359302742909018	8.47883187311054	High	0.00763386091224216	7.11741710268896	High	0.153371951330817	2.03838951395005	NS	0.0159127637945148	5.81248822438346	High	0.00014	Risky	0.000433	Risky
41	ENST00000268638	(IRF8(1/18))	1	Transcript	LUAD-1388.5.3.N.2.71.95.1.2.4	LUAD	1388	5	3	N	2	71	95	1	2	4	Protective	3	0	1	Apoptosis/Autophagy/Cellular senescence/Ferroptosis	TSM	Underexpression	3	1	1	2	8	11	7	4	4	41	0.0225782689930257	5.20066345068382	Low	0.0201700993233469	5.39711213372991	Low	0.0324677704085723	4.5736261652095	Low	0.00182768261552113	9.7150182846269	Low	0.0222	Protective	0.00616	Protective
41	(ENST00000579755 + ENST00000494262)	(CDKN2A(2/14))	2	Transcript	LIHC-507.5.3.P.3.44.44.2.4.7	LIHC	507	5	3	P	3	44	44	2	4	7	Meaningful Risky	0	4	0	Anoikis/Apoptosis/Autophagy/Cuproptosis/Cellular senescence/Ferroptosis/Necrosis	TSM	Overexpression	3	1	2	2	11	11	4	0	7	41	0.00161104711574001	9.94708027321376	High	0.0166148579032557	5.73660707094719	High	0.00693260318779843	7.29034836499225	High	0.00415060352513075	8.2167252190421	High	0.000351	Risky	0.00489	Risky
41	(ENST00000542466 + ENST00000480479 + ENST00000418865 + ENST00000532075 + ENST00000613942 + ENST00000560208 + ENST00000473822 + ENST00000592024 + ENST00000417354 + ENST00000481695 + ENST00000359370 + ENST00000508695 + ENST00000503864 + ENST00000517550 + ENST00000523364 + ENST00000517635 + ENST00000521478 + ENST00000504772 + ENST00000465120 + ENST00000460160 + ENST00000464266 + ENST00000311626 + EN…	(`AGAP2-AS1`(1/1)) + (CCNL2(2/19)) + (CD151(1/23)) + (CRNDE(2/30)) + (DENND2D(1/8)) + (DHX58(1/8)) + (DNM3OS(1/6)) + (FABP5(1/4)) + (FGF1(1/16)) + (HERC5(1/5)) + (HOPX(1/15)) + (`HOXA-AS2`(3/13)) + (HOXA6(1/2)) + (HOXB2(1/3)) + (HOXB3(5/13)) + (HOXC10(2/5)) + (HOXC13(1/1)) + (HP(2/16)) + (IL13RA1(1/4)) + (LAMB2(1/19)) + (PDGFA(1/6)) + (PDPN(1/11)) + (PDZK1(1/7)) + (PIAS1(1/8)) + (PLA2G2A(1/6)) + …	42	Transcript	LGG-852.5.3.N.2.44.44.1.2.1	LGG	852	5	3	N	2	44	44	1	2	1	Meaningful Risky	0	4	0	Apoptosis	TSM	Underexpression	3	1	1	2	11	11	7	4	1	41	1.31662458713322e-11	45.7895720341398	High	2.69315680867521e-11	44.3881272351352	High	1.99371873551568e-05	18.1952842981981	High	2.91100477056716e-13	53.2676164678172	High	2.51e-28	Risky	3.83e-28	Risky
41	(ENST00000526008 + ENST00000367818)	(JAK3(1/11)) + (XCL1(1/1))	2	Transcript	LGG-822.5.3.N.2.55.55.1.2.1	LGG	822	5	3	N	2	55	55	1	2	1	Mixed	1	3	0	Apoptosis	TSM	Underexpression	3	1	1	2	11	11	7	4	1	41	0.004573598312959	8.04077429602106	High	0.00374358649338591	8.4041827651034	High	0.00422233223449819	8.18563816903109	Low	0.0156496408430793	5.84181887125596	High	2.37e-05	Risky	4.78e-05	Risky
41	(ENST00000298295 + ENST00000004982 + ENST00000411503 + ENST00000373298)	(DEPP1(1/3)) + (HSPB6(1/3)) + (HSPB7(1/7)) + (ITM2A(1/6))	4	Transcript	KIRP-166.5.3.N.2.44.58.1.2.1	KIRP	166	5	3	N	2	44	58	1	2	1	Meaningful Risky	0	4	0	Autophagy	TSM	Underexpression	3	1	1	2	11	11	7	4	1	41	0.00346862435892159	8.54295307619704	High	0.000379686126207091	12.6296014077617	High	0.0130688139812872	6.15977082179108	Low	0.0183435740783305	5.56303620006625	Low	3.81e-05	Risky	1.15e-05	Risky
41	(ENST00000559972 + ENST00000489339)	(MEIS2(1/38)) + (RNF183(1/7))	2	Transcript	KIRC-602.5.3.N.2.84.84.1.2.1	KIRC	602	5	3	N	2	84	84	1	2	1	Mixed	3	1	0	Apoptosis	TSM	Underexpression	3	1	1	2	11	11	7	4	1	41	1.87456857791979e-06	22.7194901875319	Low	2.21744296123871e-05	17.9927809564577	Low	0.0243711467873828	5.06802420424737	High	3.01521083111433e-05	17.4082081054111	Low	2.38e-06	Protective	1.12e-06	Protective
41	(ENST00000454813 + ENST00000247470 + ENST00000350605)	(GAS5(1/91)) + (PYCARD(2/4))	3	Transcript	KIRC-408.5.3.N.3.35.35.1.1.4	KIRC	408	5	3	N	3	35	35	1	1	4	Risky	0	3	1	Apoptosis/Autophagy/Pyroptosis/Necrosis	TSM	Overexpression	3	1	1	2	8	8	7	7	4	41	1.07899931773847e-05	19.3662010010895	High	3.13907190829799e-06	21.7296181693443	High	0.535341910350448	0.384241580750512	NS	4.29486010822266e-06	21.1285303273626	High	8.98e-08	Risky	1.15e-10	Risky
41	(ENST00000395153 + ENST00000421793)	(DACT1(2/7))	2	Transcript	CESC-184.5.3.N.2.43.43.1.1.2	CESC	184	5	3	N	2	43	43	1	1	2	Risky	0	3	1	Apoptosis/Autophagy	TSM	Underexpression	3	1	1	2	9	9	7	7	2	41	0.0540773929692807	3.71030856758353	NS	0.0483282772612861	3.89853345388442	High	0.0281670458889911	4.81781398979185	High	0.0143789045026671	5.99101767931521	High	0.0555	NS	0.0187	Risky
41	(ENST00000361729 + ENST00000262300 + ENST00000423169 + ENST00000340513 + ENST00000369798)	(E2F2(1/2)) + (PKMYT1(1/20)) + (RAD51(1/11)) + (TPX2(1/2)) + (TTK(1/11))	5	Transcript	BRCA-546.5.3.P.3.43.84.1.2.2	BRCA	546	5	3	P	3	43	84	1	2	2	Risky	0	3	1	Apoptosis/Autophagy	TSM	Overexpression	3	1	2	2	9	11	7	4	2	41	0.0276422399678017	4.85024286305542	Low	0.0154137142662255	5.86855324577617	Low	0.040789721441531	4.18472950464928	High	0.0142425775331775	6.00782437351274	Low	0.0699	NS	0.0344	Risky
41	(ENST00000354273 + ENST00000299402 + ENST00000533407 + ENST00000491847 + ENST00000612309 + ENST00000586714 + ENST00000599540 + ENST00000486133 + ENST00000476040 + ENST00000509777 + ENST00000439246 + ENST00000489369 + ENST00000500733 + ENST00000496559 + ENST00000330909 + ENST00000523471 + ENST00000485566 + ENST00000544238 + ENST00000534987 + ENST00000431474 + ENST00000469716 + ENST00000415486 + EN…	(ACSL5(1/8)) + (APBB1(2/20)) + (CISH(1/3)) + (DDB2(1/16)) + (EZH1(1/24)) + (FKBP8(1/14)) + (GORASP1(1/58)) + (GSTM2(1/15)) + (INPP4B(1/25)) + (`ITGA9-AS1`(1/39)) + (KANK1(1/50)) + (`LIFR-AS1`(1/14)) + (LRIG1(1/9)) + (MAGI1(1/18)) + (MTUS1(1/30)) + (MXI1(1/38)) + (NUMA1(2/33)) + (PARP3(1/9)) + (PON2(1/18)) + (RAI2(2/6)) + (RAP1B(1/33)) + (RBM5(3/26)) + (RNF213(1/20)) + (SAFB(1/14)) + (SEMA3B(1/15)…	33	Transcript	BRCA-533.5.3.N.2.95.56.1.2.1	BRCA	533	5	3	N	2	95	56	1	2	1	Meaningful Protective	4	0	0	Apoptosis	TSM	Underexpression	3	1	1	2	11	11	7	4	1	41	0.00542841272792416	7.73088527460376	Low	6.54461867855005e-06	20.3219291979869	High	0.00114528933007207	10.5765865823357	Low	0.000593300224665194	11.7968814238752	High	0.00681	Protective	1.18e-06	Protective
41	ENST00000456148	(TP63(1/14))	1	Transcript	BRCA-2038.5.3.N.2.95.92.1.4.5	BRCA	2038	5	3	N	2	95	92	1	4	5	Meaningful Protective	4	0	0	Apoptosis/Autophagy/Cellular senescence/Necroptosis/Pyroptosis	TSM	Underexpression	3	1	1	2	11	11	7	0	5	41	0.00620809189531935	7.48888689176322	Low	0.0145688946229757	5.96786681354767	Low	0.00104296975018292	10.7496866855838	Low	0.00146650365208145	10.1202341826889	High	0.00212	Protective	0.0129	Protective
40	(ENST00000541453 + ENST00000266458 + ENST00000421801 + ENST00000521650)	(GABARAPL1(3/19)) + (GPX3(1/9))	4	Transcript	STAD-734.5.3.N.2.44.44.1.4.4	STAD	734	5	3	N	2	44	44	1	4	4	Meaningful Risky	0	4	0	Apoptosis/Autophagy/Ferroptosis/Pyroptosis	TSM	Underexpression	3	1	1	2	11	11	7	0	4	40	0.000604777746571861	11.7612138156125	High	0.0188642631989503	5.51405489484557	High	0.0466234817379305	3.95892453764757	High	0.0137456623672846	6.07051824884246	High	6.78e-05	Risky	0.00028	Risky
40	(ENST00000309881 + ENST00000464213)	(CD36(2/24))	2	Transcript	STAD-418.5.3.N.2.44.44.1.4.4	STAD	418	5	3	N	2	44	44	1	4	4	Meaningful Risky	0	4	0	Apoptosis/Autophagy/Ferroptosis/Necrosis	TSM	Underexpression	3	1	1	2	11	11	7	0	4	40	0.000255740970009688	13.3695627591692	High	0.00385126739605113	8.3526428938035	High	0.00605229842611599	7.5346651672683	High	0.00322841561592435	8.67366332740511	High	0.00137	Risky	0.00667	Risky
40	ENST00000587250	(RND2(1/3))	1	Transcript	STAD-2042.5.1.N.2.44.44.1.4.2	STAD	2042	5	1	N	2	44	44	1	4	2	Meaningful Risky	0	4	0	Apoptosis/Autophagy	TMB	Underexpression	3	3	1	2	11	11	7	0	2	40	0.0024937869498538	9.1451463277563	High	0.000560656372902035	11.9022680191886	High	0.00784382540752759	7.06878899870643	High	0.00746468618931606	7.15760355563449	High	0.0132	Risky	0.000442	Risky
40	ENST00000388825	(GPX3(1/9))	1	Transcript	STAD-1707.5.3.N.2.44.44.1.4.4	STAD	1707	5	3	N	2	44	44	1	4	4	Meaningful Risky	0	4	0	Apoptosis/Autophagy/Ferroptosis/Pyroptosis	TSM	Underexpression	3	1	1	2	11	11	7	0	4	40	0.000425346579188912	12.4174238786971	High	0.000153099038461058	14.3337054349565	High	0.020404485103257	5.37695296879602	High	5.7664816086711e-05	16.1778382692235	High	8.57e-05	Risky	2.3e-05	Risky
40	(ENST00000353231 + ENST00000503719)	(CLEC7A(1/13)) + (NAIP(1/10))	2	Transcript	SKCM-220.5.3.N.3.71.71.1.1.3	SKCM	220	5	3	N	3	71	71	1	1	3	Protective	3	0	1	Apoptosis/Pyroptosis/Necrosis	TSM	Overexpression	3	1	1	2	8	8	7	7	3	40	1.17494048461619e-05	19.20356038551	Low	1.45312521799834e-05	18.7980907028916	Low	NS	NS	NS	0.00514862109460723	7.826482082538	Low	2.12e-06	Protective	1.24e-05	Protective
40	(ENST00000315599 + ENST00000518797 + ENST00000009530 + ENST00000353334 + ENST00000377795 + ENST00000379959 + ENST00000571680 + ENST00000368910)	(CD209(1/11)) + (CD74(4/12)) + (IL2RA(1/7)) + (ITGB3(1/4)) + (TNFAIP8L2(1/1))	8	Transcript	SKCM-205.5.3.N.3.71.71.1.1.3	SKCM	205	5	3	N	3	71	71	1	1	3	Protective	3	0	1	Apoptosis/Autophagy/Necrosis	TSM	Overexpression	3	1	1	2	8	8	7	7	3	40	4.31636665743085e-07	25.5474475881834	Low	8.71880644681688e-07	24.1921248990695	Low	NS	NS	NS	0.00324135819120863	8.66637226582178	Low	2.67e-08	Protective	2.95e-07	Protective
40	(ENST00000531752 + ENST00000360963 + ENST00000220166 + ENST00000334194 + ENST00000564492 + ENST00000606861 + ENST00000445317 + ENST00000375835)	(ADAMTS8(1/2)) + (CACNA2D2(1/8)) + (CTSH(1/69)) + (CYP4Z1(1/2)) + (LINC00261(1/8)) + (`PRDM16-DT`(2/11)) + (SHC3(1/2))	8	Transcript	LUAD-704.5.1.N.2.95.71.1.2.1	LUAD	704	5	1	N	2	95	71	1	2	1	Meaningful Protective	4	0	0	Apoptosis	TMB	Underexpression	3	3	1	2	11	8	7	4	1	40	0.00299110249356249	8.8128878569869	Low	0.0103326227011572	6.5766318668305	Low	0.451826065788349	0.566066915959476	NS	0.0241012081787049	5.0873345073428	Low	2.28e-05	Protective	0.000105	Protective
40	(ENST00000477868 + ENST00000322886 + ENST00000356487 + ENST00000588991 + ENST00000415930 + ENST00000217026 + ENST00000409276 + ENST00000423485)	(CDC73(1/15)) + (E2F7(1/7)) + (GPI(3/21)) + (MYBL2(1/2)) + (SRSF7(1/12)) + (TOP2A(1/5))	8	Transcript	LUAD-623.5.3.P.3.44.35.1.2.2	LUAD	623	5	3	P	3	44	35	1	2	2	Meaningful Risky	0	4	0	Apoptosis/Cellular senescence	TSM	Overexpression	3	1	2	2	11	8	7	4	2	40	9.90501722614168e-05	15.1547241210132	High	9.5810310044131e-05	15.2175218910086	High	0.137553577669767	2.20511564945515	NS	0.0130214341693548	6.16619552822574	High	2.18e-05	Risky	9.19e-06	Risky
40	(ENST00000473925 + ENST00000405362 + ENST00000367679 + ENST00000444983 + ENST00000357943 + ENST00000295304 + ENST00000378026 + ENST00000314355 + ENST00000380746 + ENST00000450253 + ENST00000555914 + ENST00000536987 + ENST00000356714 + ENST00000519004 + ENST00000262300 + ENST00000536483 + ENST00000314191 + ENST00000312377 + ENST00000267868 + ENST00000423169 + ENST00000396682 + ENST00000406109 + EN…	(CACYBP(3/9)) + (CCNE1(2/7)) + (CHAC2(1/1)) + (CKAP4(1/3)) + (CKS2(1/1)) + (DNMT3A(1/17)) + (EIF4E(1/11)) + (HNRNPC(1/32)) + (MELK(1/14)) + (NUDT1(1/9)) + (PABPC1(1/40)) + (PKMYT1(1/20)) + (PRKDC(2/23)) + (RACGAP1(1/28)) + (RAD51(2/11)) + (RPA3(2/7)) + (SET(1/14)) + (SLC2A1(1/15)) + (SPAG5(1/16)) + (SRSF1(1/9)) + (SSB(1/12)) + (TPX2(1/2)) + (TRIP13(1/7)) + (TTK(1/11)) + (TXNDC9(1/9)) + (UBE2I(1/8…	34	Transcript	LUAD-617.5.3.P.3.44.35.1.2.2	LUAD	617	5	3	P	3	44	35	1	2	2	Meaningful Risky	0	4	0	Apoptosis/Autophagy	TSM	Overexpression	3	1	2	2	11	8	7	4	2	40	7.72874851237004e-05	15.6235145146461	High	0.00155550097401314	10.0116855371181	High	0.0519047314454683	3.77883681608802	NS	0.0134088497671104	6.11435284982926	High	4.51e-06	Risky	3.36e-06	Risky
40	(ENST00000380152 + ENST00000311487)	(BRCA2(1/19)) + (HMGA1(1/9))	2	Transcript	LUAD-489.5.1.P.3.35.35.1.2.3	LUAD	489	5	1	P	3	35	35	1	2	3	Risky	0	3	1	Anoikis/Apoptosis/Cellular senescence	TMB	Overexpression	3	3	2	2	8	8	7	4	3	40	0.0011689089754845	10.5388536686829	High	0.00419259745413958	8.19845943090081	High	0.222170628265076	1.49029542747219	NS	0.0462903958412344	3.97099557534471	High	0.000141	Risky	0.000118	Risky
40	(ENST00000369478 + ENST00000266557)	(CD2(1/2)) + (CD27(1/2))	2	Transcript	LUAD-453.5.2.N.3.71.71.1.1.2	LUAD	453	5	2	N	3	71	71	1	1	2	Protective	3	0	1	Apoptosis/Necrosis	MSI	Overexpression	3	2	1	2	8	8	7	7	2	40	0.00532779708960707	7.76467199372018	Low	0.00171225113709184	9.83496958300665	Low	0.473984442621413	0.512672016768774	NS	0.0461070617806207	3.97767872905946	Low	0.00379	Protective	0.00214	Protective
40	(ENST00000366955 + ENST00000507249 + ENST00000356455 + ENST00000335046 + ENST00000405520)	(CENPF(1/8)) + (PLK4(1/11)) + (UBE2C(3/8))	5	Transcript	LUAD-444.5.3.P.3.44.66.1.2.2	LUAD	444	5	3	P	3	44	66	1	2	2	Meaningful Risky	0	4	0	Anoikis/Apoptosis	TSM	Overexpression	3	1	2	2	11	8	7	4	2	40	0.00600481647961826	7.54885659842271	High	0.0298571909901547	4.7174959979679	Low	0.254918954558295	1.29614299004097	NS	0.0495466080623714	3.85673667397008	High	0.000179	Risky	0.000418	Risky
40	(ENST00000352331 + ENST00000558585 + ENST00000559456)	(KIF23(3/16))	3	Transcript	LUAD-422.5.3.P.3.44.35.1.2.2	LUAD	422	5	3	P	3	44	35	1	2	2	Meaningful Risky	0	4	0	Apoptosis/Pyroptosis	TSM	Overexpression	3	1	2	2	11	8	7	4	2	40	0.00365482881816903	8.44781199799813	High	0.00235431118379026	9.25050013792093	High	0.0770725201354264	3.12557831681145	NS	0.00140168325764789	10.2035794047591	High	0.000367	Risky	0.000143	Risky
40	(ENST00000220429 + ENST00000348459 + ENST00000373395)	(GABPB1(1/11)) + (HELLS(1/21)) + (HJURP(1/9))	3	Transcript	LUAD-289.5.3.P.3.35.44.1.2.2	LUAD	289	5	3	P	3	35	44	1	2	2	Risky	0	3	1	Apoptosis/Ferroptosis	TSM	Overexpression	3	1	2	2	8	11	7	4	2	40	0.0402032389578449	4.20928672025389	High	0.0024149366499	9.20394853951566	High	0.046537716334548	3.96202396633778	High	0.00108191011312953	10.6818636075139	High	0.0195	Risky	0.00225	Risky
40	ENST00000534070	(CHEK1(1/16))	1	Transcript	LUAD-1879.5.1.P.3.35.35.1.2.3	LUAD	1879	5	1	P	3	35	35	1	2	3	Risky	0	3	1	Apoptosis/Autophagy/Mitotic catastrophe	TMB	Overexpression	3	3	2	2	8	8	7	4	3	40	1.19445382484873e-05	19.1721179667348	High	2.69294971626532e-05	17.623116850237	High	0.327823679205906	0.95747575793521	NS	0.00692230015948925	7.29302037362961	High	0.000389	Risky	0.000625	Risky
40	ENST00000469862	(CENPF(1/8))	1	Transcript	LUAD-1759.5.3.P.3.44.35.1.2.2	LUAD	1759	5	3	P	3	44	35	1	2	2	Meaningful Risky	0	4	0	Anoikis/Apoptosis	TSM	Overexpression	3	1	2	2	11	8	7	4	2	40	0.000588976769140381	11.8104979861182	High	0.00105894925348526	10.7215500407938	High	0.0983034017279942	2.73285516312057	NS	0.0388705137224958	4.26651760974908	High	0.000229	Risky	0.000529	Risky
40	ENST00000447654	(HMGA1(1/9))	1	Transcript	LUAD-1719.5.3.P.3.44.44.1.4.3	LUAD	1719	5	3	P	3	44	44	1	4	3	Meaningful Risky	0	4	0	Anoikis/Apoptosis/Cellular senescence	TSM	Overexpression	3	1	2	2	11	11	7	0	3	40	0.000332415602852576	12.8782912927647	High	0.000989081981010109	10.8478936640856	High	0.0386922853693877	4.27432690961211	High	0.0166342480430848	5.73455861977452	High	0.0034	Risky	0.00116	Risky
40	ENST00000445140	(FXR1(1/24))	1	Transcript	LUAD-1717.5.3.P.1.44.42.1.2.3	LUAD	1717	5	3	P	1	44	42	1	2	3	Meaningful Risky	0	4	0	Cellular senescence/Ferroptosis/Necrosis	TSM	Unchanged	3	1	2	1	11	8	7	4	3	40	0.00103278118882622	10.7678552138254	High	0.00594383952681032	7.56725029713085	High	0.0190570100480091	5.49627652757603	High	0.208926983645206	1.57884608709741	NS	0.000346	Risky	0.000359	Risky
40	ENST00000321336	(`PRDM16-DT`(1/11))	1	Transcript	LUAD-1457.5.1.N.2.95.64.1.1.1	LUAD	1457	5	1	N	2	95	64	1	1	1	Meaningful Protective	4	0	0	Apoptosis	TMB	Underexpression	3	3	1	2	11	5	7	7	1	40	0.000658667538861901	11.6024002879091	Low	0.000997339138914977	10.8324994832831	Low	0.436657072999389	0.605051610779219	NS	0.0601985736089751	3.53190532877756	NS	0.000205	Protective	0.000161	Protective
40	ENST00000309881	(CD36(1/24))	1	Transcript	LUAD-1442.5.3.N.2.95.95.1.4.4	LUAD	1442	5	3	N	2	95	95	1	4	4	Meaningful Protective	4	0	0	Apoptosis/Autophagy/Ferroptosis/Necrosis	TSM	Underexpression	3	1	1	2	11	11	7	0	4	40	0.000832125753221891	11.1681720106439	Low	0.00323674158078613	8.66896958401282	Low	0.000562938925454115	11.8947000525783	Low	0.00174268101210862	9.80257058214975	Low	9.7e-05	Protective	0.000842	Protective
40	ENST00000304552	(CXCR6(1/4))	1	Transcript	LUAD-1435.5.2.N.3.71.71.1.1.2	LUAD	1435	5	2	N	3	71	71	1	1	2	Protective	3	0	1	Apoptosis/Autophagy	MSI	Overexpression	3	2	1	2	8	8	7	7	2	40	0.001697946842803	9.85040164190007	Low	0.00254048788723849	9.11120265263191	Low	0.116226636832559	2.46744610779878	NS	0.00594162601685877	7.56792161854862	Low	0.00299	Protective	0.00232	Protective
40	ENST00000300093	(PLK1(1/9))	1	Transcript	LIHC-970.5.3.P.3.44.80.2.4.6	LIHC	970	5	3	P	3	44	80	2	4	6	Meaningful Risky	0	4	0	Anoikis/Apoptosis/Autophagy/Cellular senescence/Mitotic catastrophe/Necroptosis	TSM	Overexpression	3	1	2	2	11	11	4	0	6	40	0.000157894711595441	14.2756448189948	High	8.61166086219001e-06	19.7970250282837	Low	0.00762670076495342	7.11909942376526	High	0.000375920547532771	12.6482343269575	High	3.3e-06	Risky	9.43e-06	Risky
40	(ENST00000351231 + ENST00000262061 + ENST00000356634 + ENST00000477789)	(CDC25A(1/5)) + (COPZ1(1/18)) + (KDM1A(1/36)) + (NKAP(1/5))	4	Transcript	LIHC-322.5.3.P.3.44.80.1.4.3	LIHC	322	5	3	P	3	44	80	1	4	3	Meaningful Risky	0	4	0	Apoptosis/Autophagy/Ferroptosis	TSM	Overexpression	3	1	2	2	11	11	7	0	3	40	9.382627215615e-06	19.6331666125884	High	8.19426458689154e-05	15.5129341521389	Low	0.000556841780629869	11.9149852762124	High	6.66594454350466e-05	15.9033834339404	High	1.84e-06	Risky	0.000436	Risky
40	ENST00000473076	(DHX9(1/8))	1	Transcript	LIHC-1166.5.3.P.3.44.80.1.4.3	LIHC	1166	5	3	P	3	44	80	1	4	3	Meaningful Risky	0	4	0	Apoptosis/Pyroptosis/Necrosis	TSM	Overexpression	3	1	2	2	11	11	7	0	3	40	0.0197068843679129	5.4376750169186	High	0.0394545406747919	4.24118839316294	Low	0.0154988799142481	5.85885424750143	High	0.000934853492044807	10.952342586172	High	0.00188	Risky	0.00732	Risky
40	(ENST00000556438 + ENST00000254301)	(LGALS3(2/7))	2	Transcript	LGG-874.5.3.N.2.35.35.1.2.6	LGG	874	5	3	N	2	35	35	1	2	6	Risky	0	3	1	Anoikis/Apoptosis/Autophagy/Necroptosis/NETosis/Necrosis	TSM	Underexpression	3	1	1	2	8	8	7	4	6	40	3.57586416632749e-06	21.4797418737313	High	1.22248096379174e-06	23.5415030327239	High	0.608235091062679	0.262752989912314	NS	0.000169610508245044	14.1409560969401	High	7.82e-13	Risky	5.83e-13	Risky
40	(ENST00000528232 + ENST00000277120)	(CTNND1(1/52)) + (NTRK2(1/58))	2	Transcript	LGG-830.5.3.P.3.95.95.1.3.2	LGG	830	5	3	P	3	95	95	1	3	2	Meaningful Protective	4	0	0	Anoikis/Apoptosis	TSM	Overexpression	3	1	2	2	11	11	7	1	2	40	2.76829959655611e-06	21.9708024888748	Low	1.88215849905582e-07	27.1505068316701	Low	0.00018503492315225	13.9772616545174	Low	3.13114325578567e-08	30.6245030629649	Low	3.07e-07	Protective	4.88e-08	Protective
40	(ENST00000333926 + ENST00000489785 + ENST00000393658)	(CISD1(2/4)) + (GPM6A(1/21))	3	Transcript	LGG-599.5.3.P.3.95.95.1.3.2	LGG	599	5	3	P	3	95	95	1	3	2	Meaningful Protective	4	0	0	Autophagy/Ferroptosis	TSM	Overexpression	3	1	2	2	11	11	7	1	2	40	0.000159988007498058	14.2508562133427	Low	0.000117160840954922	14.8378425374468	Low	0.00209604352782056	9.46346855087331	Low	3.67289581737484e-06	21.4284040014501	Low	1.84e-08	Protective	3.68e-09	Protective
40	ENST00000424518	(HOTAIR(1/7))	1	Transcript	LGG-1849.5.3.N.2.44.44.1.4.4	LGG	1849	5	3	N	2	44	44	1	4	4	Meaningful Risky	0	4	0	Apoptosis/Autophagy/Cellular senescence/Pyroptosis	TSM	Underexpression	3	1	1	2	11	11	7	0	4	40	4.68053289570669e-06	20.9637624548161	High	1.18249131909609e-05	19.1913317413934	High	0.023317998864846	5.14465831333786	High	3.7499567689947e-06	21.3885927460173	High	9.18e-20	Risky	2.24e-18	Risky
40	ENST00000303115	(IL7R(1/10))	1	Transcript	LGG-1693.5.3.N.3.55.35.1.2.3	LGG	1693	5	3	N	3	55	35	1	2	3	Mixed	1	3	0	Apoptosis/Autophagy/Cellular senescence	TSM	Overexpression	3	1	1	2	11	8	7	4	3	40	0.000343434546393295	12.8172696004407	High	0.000219413314804351	13.6570725051207	High	0.976819365251796	0.000844292131534883	NS	0.00106207655448876	10.7160937741464	High	4.21e-06	Risky	4.74e-06	Risky
40	ENST00000393820	(NPM1(1/33))	1	Transcript	KIRP-707.5.3.P.3.44.54.3.1.4	KIRP	707	5	3	P	3	44	54	3	1	4	Meaningful Risky	0	4	0	Apoptosis/Autophagy/Cellular senescence/Ferroptosis	TSM	Overexpression	3	1	2	2	11	9	1	7	4	40	0.0660755069331264	3.37791719331949	NS	9.1203076835189e-06	19.6873506495259	High	0.0125096869744126	6.23716072375922	Low	3.06285015937435e-05	17.3784125478555	High	8.19e-07	Risky	9.3e-12	Risky
40	ENST00000389805	(SQSTM1(1/16))	1	Transcript	KIRP-701.5.3.P.3.44.38.3.1.5	KIRP	701	5	3	P	3	44	38	3	1	5	Meaningful Risky	0	4	0	Apoptosis/Autophagy/Ferroptosis/Parthanatos/Autosis	TSM	Overexpression	3	1	2	2	11	8	1	7	5	40	0.0248846471396195	5.03189565081446	High	0.000135752646355791	14.5601877195131	High	0.06216908098796	3.47855296372054	NS	0.000940231790928725	10.9417134176698	Low	4.84e-06	Risky	6.38e-09	Risky
40	ENST00000382743	(SIRT3(1/16))	1	Transcript	KIRP-699.5.3.N.3.95.71.2.3.9	KIRP	699	5	3	N	3	95	71	2	3	9	Meaningful Protective	4	0	0	Anoikis/Apoptosis/Autophagy/Cellular senescence/Ferroptosis/Mitochondrial permeability transition/Necroptosis/Pyroptosis/Necrosis	TSM	Overexpression	3	1	1	2	11	8	4	1	9	40	0.0019323895255664	9.61267503085363	Low	0.000152378311991108	14.3425891708909	Low	0.189547671797961	1.7211298625594	NS	0.00313902227313567	8.72484806558212	Low	7.33e-06	Protective	9.13e-08	Protective
40	ENST00000020945	(SNAI2(1/3))	1	Transcript	KIRP-566.5.3.N.2.44.58.1.4.4	KIRP	566	5	3	N	2	44	58	1	4	4	Meaningful Risky	0	4	0	Anoikis/Apoptosis/Autophagy/Ferroptosis	TSM	Underexpression	3	1	1	2	11	11	7	0	4	40	0.0151156941846903	5.90293288810075	High	0.000493000009122668	12.1419575775553	High	0.0190302717502824	5.49873165634526	Low	0.00841963179477878	6.94197034331739	Low	0.00668	Risky	0.000109	Risky
40	(ENST00000525051 + ENST00000569110)	(SCRIB(1/10)) + (TSC2(1/70))	2	Transcript	KIRC-541.5.3.N.3.35.35.1.1.3	KIRC	541	5	3	N	3	35	35	1	1	3	Risky	0	3	1	Anoikis/Apoptosis/Autophagy	TSM	Overexpression	3	1	1	2	8	8	7	7	3	40	1.26750593687497e-07	27.9151931787056	High	8.84309574455955e-08	28.612032756665	High	0.18202350050597	1.78102509940488	NS	0.000136341073459945	14.5520383361235	High	2.87e-08	Risky	4.44e-07	Risky
40	(ENST00000483916 + ENST00000562225 + ENST00000493884 + ENST00000562086 + ENST00000567606 + ENST00000565317 + ENST00000493583)	(IFI16(3/13)) + (PML(3/22)) + (TFE3(1/5))	7	Transcript	KIRC-473.5.3.N.3.35.35.1.1.3	KIRC	473	5	3	N	3	35	35	1	1	3	Risky	0	3	1	Apoptosis/Autophagy/Cellular senescence	TSM	Overexpression	3	1	1	2	8	8	7	7	3	40	5.5581628188861e-10	38.4707097082273	High	2.83711631965389e-09	35.2925749680586	High	0.904315354643341	0.0144508816763168	NS	4.24142750810041e-07	25.5812414096654	High	2.46e-11	Risky	1.16e-10	Risky
40	ENST00000434977	(PHACTR1(1/27))	1	Transcript	KIRC-1318.5.3.N.2.84.71.1.2.3	KIRC	1318	5	3	N	2	84	71	1	2	3	Mixed	3	1	0	Apoptosis/Efferocytosis/Necrosis	TSM	Underexpression	3	1	1	2	11	8	7	4	3	40	0.000807383215735258	11.2241827121484	Low	0.000407862022823613	12.4958270805517	Low	0.26771969914878	1.22839346172175	NS	0.00443594862646512	8.09614580751724	Low	0.00478	Protective	0.000303	Protective
40	ENST00000397591	(THBS1(1/8))	1	Transcript	CESC-556.5.3.N.2.44.44.1.4.4	CESC	556	5	3	N	2	44	44	1	4	4	Meaningful Risky	0	4	0	Anoikis/Apoptosis/Necrosis/Paraptosis	TSM	Underexpression	3	1	1	2	11	11	7	0	4	40	0.00527648425048144	7.78215416003842	High	0.00317969605606661	8.70137788379666	High	0.000829106575403693	11.1749158142618	High	9.69840613808115e-05	15.1945277347742	High	0.000522	Risky	0.000728	Risky
40	(ENST00000456923 + ENST00000494446 + ENST00000374875 + ENST00000432372)	(FN1(2/27)) + (NRP1(2/14))	4	Transcript	CESC-198.5.3.N.2.44.44.1.4.4	CESC	198	5	3	N	2	44	44	1	4	4	Meaningful Risky	0	4	0	Anoikis/Apoptosis/Autophagy/Necrosis	TSM	Underexpression	3	1	1	2	11	11	7	0	4	40	0.00493051125617205	7.9047515665577	High	0.0157242615917865	5.83344948374988	High	0.0116232569645049	6.36744896962606	High	0.015753205102684	5.83021421941558	High	0.0013	Risky	0.00513	Risky
40	(ENST00000524630 + ENST00000277120 + ENST00000359847 + ENST00000610733)	(CTNND1(1/52)) + (NTRK2(2/58)) + (TPM1(1/44))	4	Transcript	BRCA-857.5.3.N.2.95.93.1.2.2	BRCA	857	5	3	N	2	95	93	1	2	2	Meaningful Protective	4	0	0	Anoikis/Apoptosis	TSM	Underexpression	3	1	1	2	11	9	7	4	2	40	0.0512900642334545	3.79877597893617	NS	0.00625901875720669	7.47417648165399	Low	6.58596275511236e-05	15.9262307663443	Low	0.000396514372465906	12.5485475885177	Low	0.0272	Protective	0.00247	Protective
40	(ENST00000395738 + ENST00000274026 + ENST00000521098 + ENST00000229265 + ENST00000535406 + ENST00000545368 + ENST00000373055 + ENST00000522352 + ENST00000263735 + ENST00000600233 + ENST00000445593 + ENST00000517924 + ENST00000378694 + ENST00000473785 + ENST00000240423 + ENST00000417262 + ENST00000560423 + ENST00000556972 + ENST00000368881 + ENST00000221486 + ENST00000589913 + ENST00000444512 + EN…	(ADM2(1/2)) + (CCNA2(1/1)) + (CDCA2(1/5)) + (CDCA3(3/12)) + (CDCA8(1/2)) + (EIF3E(1/57)) + (EPCAM(1/6)) + (HNRNPL(1/15)) + (LAPTM4B(2/4)) + (MCM10(1/7)) + (MCM2(1/9)) + (NCAPH(1/7)) + (PCAT6(1/6)) + (PRC1(2/19)) + (PSMD4(1/12)) + (RNASEH2A(1/6)) + (RPL27(1/8)) + (RPSA(1/20)) + (SEPHS1(1/6)) + (`TMPO-AS1`(1/2)) + (TOR2A(1/9)) + (UNG(1/14)) + (WDR62(1/40))	27	Transcript	BRCA-607.5.3.P.3.43.83.1.2.1	BRCA	607	5	3	P	3	43	83	1	2	1	Risky	0	3	1	Apoptosis	TSM	Overexpression	3	1	2	2	9	11	7	4	1	40	0.010807523128638	6.49669462522554	High	0.0192615194956977	5.47761524443584	Low	6.14433331347364e-05	16.0576363727177	High	0.00133372378961671	10.2952597400065	Low	0.131	NS	0.0252	Risky
40	(ENST00000377795 + ENST00000353334)	(CD74(2/12))	2	Transcript	BRCA-584.5.3.N.3.95.95.1.3.3	BRCA	584	5	3	N	3	95	95	1	3	3	Meaningful Protective	4	0	0	Apoptosis/Autophagy/Necrosis	TSM	Overexpression	3	1	1	2	11	11	7	1	3	40	0.00095430812955466	10.9141826341819	Low	0.00156058815137894	10.0056722492074	Low	0.0172084032434002	5.67499353474632	Low	0.000600144418711257	11.7755294129889	Low	0.0177	Protective	0.00643	Protective
40	(ENST00000310955 + ENST00000400324 + ENST00000352435 + ENST00000347941 + ENST00000352433 + ENST00000409687 + ENST00000564272 + ENST00000322002 + ENST00000315491 + ENST00000264552)	(CDC20(1/4)) + (DIAPH3(1/10)) + (PRDX5(2/3)) + (PTTG1(1/7)) + (SAPCD2(1/1)) + (SHCBP1(1/7)) + (SOX11(1/1)) + (TUBB3(1/16)) + (UBE2S(1/4))	10	Transcript	BRCA-492.5.3.P.3.43.84.1.2.1	BRCA	492	5	3	P	3	43	84	1	2	1	Risky	0	3	1	Apoptosis	TSM	Overexpression	3	1	2	2	9	11	7	4	1	40	0.00296462138236631	8.82911491130822	Low	3.71146655141485e-05	17.0135165785521	Low	0.00249027514001632	9.14772484523566	High	2.55893722016509e-05	17.7202078045593	Low	0.0554	NS	8.5e-05	Risky
40	ENST00000565644	(SLC7A5(1/3))	1	Transcript	BRCA-2325.5.3.P.3.42.95.1.2.2	BRCA	2325	5	3	P	3	42	95	1	2	2	Risky	0	3	1	Apoptosis/Autophagy	TSM	Overexpression	3	1	2	2	8	11	7	4	2	40	0.00424827855016296	8.17452530723958	Low	0.00236217787869297	9.24439141730202	Low	0.0103682220459864	6.57051026317457	Low	0.0132485197761328	6.13561847233074	Low	0.00965	Risky	0.00752	Risky
40	ENST00000474218	(CD274(1/5))	1	Transcript	BRCA-2094.5.3.P.3.64.89.1.2.8	BRCA	2094	5	3	P	3	64	89	1	2	8	Protective	2	0	2	Apoptosis/Autophagy/Cuproptosis/Efferocytosis/Ferroptosis/Necroptosis/Pyroptosis/Necrosis	TSM	Overexpression	3	1	2	2	5	8	7	4	8	40	0.000112820900477928	14.9090425618268	Low	0.00138259476349445	10.2288681959837	Low	0.0496569232507833	3.85300585019989	Low	0.0617480742206409	3.4897992009364	NS	0.0114	Protective	0.0341	Protective
40	ENST00000338825	(EIF4EBP1(1/2))	1	Transcript	BRCA-1840.5.3.P.1.44.82.1.2.2	BRCA	1840	5	3	P	1	44	82	1	2	2	Meaningful Risky	0	4	0	Apoptosis/Autophagy	TSM	Unchanged	3	1	2	1	11	9	7	4	2	40	0.081230027557933	3.04011769332022	NS	0.00903749320289726	6.81540249300009	Low	0.000886692444954873	11.0503753651566	High	0.0233134617077857	5.14499617910168	Low	0.00531	Risky	0.00045	Risky
40	(ENST00000620709 + ENST00000523836 + ENST00000381434 + ENST00000381652 + ENST00000545796 + ENST00000420646 + ENST00000462619)	(CD40(1/14)) + (CD74(1/12)) + (IL33(1/6)) + (JAK2(1/4)) + (NFATC1(1/18)) + (SNCA(1/17)) + (TNFSF12(1/20))	7	Transcript	BRCA-1006.5.3.N.2.95.28.1.2.3	BRCA	1006	5	3	N	2	95	28	1	2	3	Meaningful Protective	4	0	0	Apoptosis/Autophagy/Necrosis	TSM	Underexpression	3	1	1	2	11	8	7	4	3	40	0.0331909857740419	4.53590069970557	Low	0.0581244659908206	3.59010798791564	NS	0.00548656207937182	7.71164865663747	Low	0.00363893217380229	8.45573972752002	Low	0.0189	Protective	0.00497	Protective
40	ENST00000571370	(TP53(1/33))	1	Transcript	BLCA-1056.5.3.P.3.71.71.2.4.12	BLCA	1056	5	3	P	3	71	71	2	4	12	Protective	3	0	1	Anoikis/Apoptosis/Autophagy/Cellular senescence/Entosis/Ferroptosis/Mitochondrial permeability transition/Mitotic catastrophe/Necroptosis/Pyroptosis/Necrosis/Autosis	TSM	Overexpression	3	1	2	2	8	8	4	0	12	40	0.0156104430773076	5.84623174128896	Low	0.00260977404506468	9.06199270377	Low	0.161055296577397	1.9642895900651	NS	0.00277895032688225	8.94720116611095	Low	0.000936	Protective	0.000411	Protective
39	(ENST00000628176 + ENST00000538456)	(MECP2(1/30)) + (SMARCA4(1/55))	2	Transcript	STAD-835.5.3.P.3.95.95.1.4.2	STAD	835	5	3	P	3	95	95	1	4	2	Meaningful Protective	4	0	0	Apoptosis/Autophagy	TSM	Overexpression	3	1	2	2	11	11	7	0	2	39	0.000631734917315385	11.6800601198841	Low	0.00167998010431802	9.86997259831479	Low	0.00206057517403468	9.49477796891657	Low	0.000408204334684248	12.49425980643	Low	0.000487	Protective	0.000179	Protective
39	(ENST00000500733 + ENST00000352078 + ENST00000356447)	(`LIFR-AS1`(1/14)) + (RGN(1/6)) + (THRB(1/19))	3	Transcript	STAD-681.5.1.N.2.44.44.1.4.1	STAD	681	5	1	N	2	44	44	1	4	1	Meaningful Risky	0	4	0	Apoptosis	TMB	Underexpression	3	3	1	2	11	11	7	0	1	39	0.00149564613172481	10.0839715944724	High	0.00012720356767959	14.6827737242637	High	0.00287834677553689	8.8830222192929	High	0.000443278193486552	12.3403235204894	High	0.00102	Risky	0.000223	Risky
39	(ENST00000279804 + ENST00000502679)	(CTF1(1/2)) + (IL6R(1/8))	2	Transcript	STAD-377.5.3.N.2.44.44.1.4.3	STAD	377	5	3	N	2	44	44	1	4	3	Meaningful Risky	0	4	0	Apoptosis/Autophagy/Necrosis	TSM	Underexpression	3	1	1	2	11	11	7	0	3	39	0.00640761545531188	7.4319420200125	High	0.000459514635099079	12.2731797756298	High	0.000110279275016389	14.952031280962	High	4.51759685293762e-06	21.0316458497248	High	0.00342	Risky	0.000129	Risky
39	(ENST00000263826 + ENST00000449583 + ENST00000233813 + ENST00000371244)	(AKT3(1/22)) + (IGFBP5(2/3)) + (PRKAA2(1/1))	4	Transcript	STAD-362.5.3.N.2.44.44.1.4.3	STAD	362	5	3	N	2	44	44	1	4	3	Meaningful Risky	0	4	0	Apoptosis/Autophagy/Cellular senescence	TSM	Underexpression	3	1	1	2	11	11	7	0	3	39	0.00087935663931682	11.0657784301524	High	0.00466521157745581	8.00485431568435	High	0.0390575286532542	4.25836358343922	High	0.000386942533997958	12.5942150050315	High	0.000158	Risky	0.000341	Risky
39	ENST00000247668	(TRAF2(1/8))	1	Transcript	STAD-1468.5.3.P.3.28.95.1.4.5	STAD	1468	5	3	P	3	28	95	1	4	5	Protective	3	0	1	Anoikis/Apoptosis/Autophagy/Necroptosis/Necrosis	TSM	Overexpression	3	1	2	2	8	11	7	0	5	39	0.00282358545145589	8.91809720406089	Low	0.017932126695576	5.60276775977343	Low	0.0222617831542591	5.22520804996164	Low	0.0171252493346334	5.6834921714966	Low	0.0125	Protective	0.0795	NS
39	ENST00000517791	(CD74(1/12))	1	Transcript	SKCM-793.5.3.N.1.71.71.1.1.3	SKCM	793	5	3	N	1	71	71	1	1	3	Protective	3	0	1	Apoptosis/Autophagy/Necrosis	TSM	Unchanged	3	1	1	1	8	8	7	7	3	39	8.979278214305e-07	24.1354337557963	Low	2.06246185407988e-06	22.5359618310748	Low	NS	NS	NS	0.00570170162355432	7.64224165598573	Low	2.21e-07	Protective	4.6e-07	Protective
39	ENST00000455586	(VSIG4(1/5))	1	Transcript	SKCM-763.5.3.N.3.71.71.1.1.2	SKCM	763	5	3	N	3	71	71	1	1	2	Protective	3	0	1	Apoptosis/Pyroptosis	TSM	Overexpression	3	1	1	2	8	8	7	7	2	39	0.000597450317425863	11.783904782418	Low	0.000505020476088913	12.0970356898017	Low	NS	NS	NS	0.0257881112319251	4.97017009924992	Low	0.00154	Protective	0.00771	Protective
39	ENST00000260010	(TLR2(1/14))	1	Transcript	SKCM-619.5.3.N.3.71.71.1.2.5	SKCM	619	5	3	N	3	71	71	1	2	5	Protective	3	0	1	Apoptosis/Autophagy/Cellular senescence/Pyroptosis/Necrosis	TSM	Overexpression	3	1	1	2	8	8	7	4	5	39	1.08805107046361e-06	23.7656842250178	Low	2.87755417271995e-07	26.3301889915279	Low	NS	NS	NS	0.000463021996976121	12.2589902155005	Low	8.82e-08	Protective	1.34e-07	Protective
39	(ENST00000407997 + ENST00000463934)	(APOBEC3G(2/7))	2	Transcript	SKCM-263.5.3.N.3.71.71.1.1.2	SKCM	263	5	3	N	3	71	71	1	1	2	Protective	3	0	1	Anoikis/Necrosis	TSM	Overexpression	3	1	1	2	8	8	7	7	2	39	9.73807734450105e-09	32.8928498447966	Low	6.36090757843988e-09	33.721036783098	Low	NS	NS	NS	0.000318608979650636	12.9576963583065	Low	2.05e-08	Protective	2.11e-06	Protective
39	(ENST00000402676 + ENST00000371732 + ENST00000302014 + ENST00000245903 + ENST00000576153 + ENST00000236937 + ENST00000294507 + ENST00000371564 + ENST00000296861 + ENST00000379236 + ENST00000540010)	(AKAP12(1/5)) + (CARD9(1/11)) + (CD14(1/4)) + (CD70(1/3)) + (CXCL16(1/5)) + (FCGR2B(1/6)) + (LAPTM5(1/3)) + (NFATC2(1/7)) + (TNFRSF21(1/1)) + (TNFRSF4(1/14)) + (TRAF1(1/3))	11	Transcript	SKCM-257.5.3.N.3.71.71.1.1.2	SKCM	257	5	3	N	3	71	71	1	1	2	Protective	3	0	1	Apoptosis/Necrosis	TSM	Overexpression	3	1	1	2	8	8	7	7	2	39	2.25969937539539e-06	22.3605359857613	Low	6.49048903922367e-06	20.337820790583	Low	NS	NS	NS	0.0057286450948526	7.63373809131188	Low	1.06e-05	Protective	0.000121	Protective
39	(ENST00000318602 + ENST00000391736 + ENST00000396009 + ENST00000539896 + ENST00000245912)	(A2M(1/13)) + (LILRB4(1/11)) + (NFATC2(1/7)) + (PTAFR(1/3)) + (TNFSF14(1/3))	5	Transcript	SKCM-206.5.3.N.3.71.71.1.1.2	SKCM	206	5	3	N	3	71	71	1	1	2	Protective	3	0	1	Apoptosis/Necrosis	TSM	Overexpression	3	1	1	2	8	8	7	7	2	39	7.46951643237903e-06	20.069064958499	Low	8.73143519619646e-06	19.7706247609903	Low	NS	NS	NS	0.000834701705708762	11.1624377418735	Low	4.69e-07	Protective	2.75e-06	Protective
39	ENST00000393527	(ODF2(1/22))	1	Transcript	PAAD-1056.5.1.N.3.95.95.1.4.1	PAAD	1056	5	1	N	3	95	95	1	4	1	Meaningful Protective	4	0	0	Apoptosis	TMB	Overexpression	3	3	1	2	11	11	7	0	1	39	0.00186307189368284	9.67977750663118	Low	0.00593444344940319	7.57010173257417	Low	0.00252781217310893	9.12035272928296	Low	0.00098988138711853	10.8463976252446	Low	0.0107	Protective	0.0394	Protective
39	ENST00000331163	(PDGFB(1/4))	1	Transcript	LUSC-1289.5.3.N.2.35.34.1.1.4	LUSC	1289	5	3	N	2	35	34	1	1	4	Risky	0	3	1	Anoikis/Apoptosis/Cellular senescence/Necrosis	TSM	Underexpression	3	1	1	2	8	6	7	7	4	39	0.172655524019465	1.85973382323034	NS	0.027297308483705	4.8719076667968	High	0.639348959462505	0.219594635526424	NS	0.0195698698652261	5.44986223697586	High	0.0453	Risky	0.00689	Risky
39	(ENST00000577828 + ENST00000453722 + ENST00000536429 + ENST00000580083)	(LINC00511(2/108)) + (PRKDC(1/23)) + (SPAG5(1/16))	4	Transcript	LUAD-767.5.3.P.3.44.44.1.4.2	LUAD	767	5	3	P	3	44	44	1	4	2	Meaningful Risky	0	4	0	Apoptosis/Autophagy	TSM	Overexpression	3	1	2	2	11	11	7	0	2	39	0.0271881545840991	4.87882286373687	High	0.0019998086076074	9.54971136982714	High	1.59380125097641e-06	23.0313617919904	High	0.0027987645797557	8.93422328698614	High	0.0162	Risky	0.000904	Risky
39	(ENST00000558825 + ENST00000405202 + ENST00000525361 + ENST00000474505 + ENST00000367128 + ENST00000326047 + ENST00000422209 + ENST00000416151 + ENST00000560220 + ENST00000547963 + ENST00000605125 + ENST00000470592 + ENST00000558123 + ENST00000338193 + ENST00000331079 + ENST00000409115 + ENST00000342203)	(BLM(1/13)) + (BZW2(1/13)) + (DDIAS(1/12)) + (EIF2A(1/16)) + (FAM72A(1/8)) + (KIF15(2/7)) + (KNSTRN(2/16)) + (LINC01234(1/17)) + (MRPL35(1/4)) + (MTHFD2(1/21)) + (NUSAP1(1/14)) + (PRIM1(1/11)) + (PRMT3(1/6)) + (PTMA(1/12)) + (SSX2IP(1/10))	17	Transcript	LUAD-742.5.3.P.3.44.35.1.2.1	LUAD	742	5	3	P	3	44	35	1	2	1	Meaningful Risky	0	4	0	Apoptosis	TSM	Overexpression	3	1	2	2	11	8	7	4	1	39	0.0403633172187233	4.20254678835041	High	0.00261612456712568	9.05754882624892	High	0.0724539396807573	3.22653273526549	NS	0.000970801836767676	10.8824416245603	High	0.00221	Risky	3.13e-05	Risky
39	(ENST00000535350 + ENST00000627656 + ENST00000359843)	(FOXM1(3/10))	3	Transcript	LUAD-709.5.3.P.3.44.31.1.2.4	LUAD	709	5	3	P	3	44	31	1	2	4	Meaningful Risky	0	4	0	Apoptosis/Autophagy/Cellular senescence/Necrosis	TSM	Overexpression	3	1	2	2	11	5	7	4	4	39	0.00270570054200114	8.99600758030239	High	0.00494791006249418	7.89837966735147	High	0.591253618111307	0.288390761832076	NS	0.196981735666674	1.66461225239697	NS	0.000349	Risky	0.000596	Risky
39	(ENST00000465029 + ENST00000490632)	(BUB1(2/14))	2	Transcript	LUAD-602.5.3.P.3.43.43.1.2.2	LUAD	602	5	3	P	3	43	43	1	2	2	Risky	0	3	1	Apoptosis/Necrosis	TSM	Overexpression	3	1	2	2	9	9	7	4	2	39	0.235588625379415	1.40679827732882	NS	0.00258082643950563	9.08238929311392	High	0.01055953469691	6.53797725044914	High	0.00074674705821598	11.3691335177161	High	0.117	NS	0.0017	Risky
39	(ENST00000415130 + ENST00000458126 + ENST00000368326 + ENST00000476727 + ENST00000441322 + ENST00000456847 + ENST00000265728 + ENST00000447611 + ENST00000440901 + ENST00000466510 + ENST00000333479 + ENST00000229854 + ENST00000409476 + ENST00000525649 + ENST00000412752 + ENST00000477409 + ENST00000355029 + ENST00000260359 + ENST00000555455 + ENST00000325748 + ENST00000341369 + ENST00000394665 + EN…	(CDC25C(1/9)) + (CDKN3(1/10)) + (CENPW(1/3)) + (CIZ1(1/28)) + (CKMT1B(1/15)) + (CPSF6(1/8)) + (DBF4(1/8)) + (FANCI(1/27)) + (FGF12(1/14)) + (GTSE1(1/4)) + (KNTC1(1/15)) + (MCM3(1/6)) + (MDH1(1/16)) + (MTCH2(1/6)) + (MTFP1(1/6)) + (NCAPH(1/7)) + (NET1(1/6)) + (NUSAP1(1/14)) + (PRC1(1/19)) + (PRKRA(1/36)) + (PTMA(1/12)) + (RPL34(1/7)) + (RSU1(1/5)) + (SRPK1(1/13)) + (SUV39H2(1/8)) + (XRCC5(1/10))	26	Transcript	LUAD-544.5.3.P.3.35.44.1.2.1	LUAD	544	5	3	P	3	35	44	1	2	1	Risky	0	3	1	Apoptosis	TSM	Overexpression	3	1	2	2	8	11	7	4	1	39	0.00330284060282793	8.63213610170969	High	0.00019733084620388	13.8563305847984	High	0.0181330378787329	5.58325041227212	High	0.00563989608061299	7.66190380986395	High	0.0024	Risky	1.42e-05	Risky
39	(ENST00000392066 + ENST00000368258 + ENST00000295688 + ENST00000289359 + ENST00000264233)	(ACSL3(1/36)) + (CCT3(2/16)) + (MITD1(1/9)) + (POLQ(1/4))	5	Transcript	LUAD-497.5.3.P.3.44.35.1.2.1	LUAD	497	5	3	P	3	44	35	1	2	1	Meaningful Risky	0	4	0	Ferroptosis	TSM	Overexpression	3	1	2	2	11	8	7	4	1	39	0.000436632576219731	12.3685243138212	High	0.0123949939098305	6.25347456269439	High	0.160775234489413	1.96691936041109	NS	0.018729913266003	5.52655827102798	High	5e-05	Risky	0.000225	Risky
39	(ENST00000366955 + ENST00000356455)	(CENPF(1/8)) + (UBE2C(1/8))	2	Transcript	LUAD-443.5.1.P.3.35.35.1.2.2	LUAD	443	5	1	P	3	35	35	1	2	2	Risky	0	3	1	Anoikis/Apoptosis	TMB	Overexpression	3	3	2	2	8	8	7	4	2	39	0.00637288579026518	7.44172275716025	High	0.00310720587508917	8.74342364804746	High	0.340329296469934	0.909190491236875	NS	0.0450962908989975	4.01503486770002	High	0.000238	Risky	0.000349	Risky
39	(ENST00000352331 + ENST00000558585)	(KIF23(2/16))	2	Transcript	LUAD-423.5.1.P.3.35.35.1.2.2	LUAD	423	5	1	P	3	35	35	1	2	2	Risky	0	3	1	Apoptosis/Pyroptosis	TMB	Overexpression	3	3	2	2	8	8	7	4	2	39	2.70878266384056e-05	17.6119681436432	High	0.000243128526348446	13.4644337739937	High	0.141813605813266	2.15816880971078	NS	0.00572251547016545	7.63566905764746	High	0.000368	Risky	0.000468	Risky
39	(ENST00000340533 + ENST00000503803)	(CYB5A(1/7)) + (SLC2A9(1/13))	2	Transcript	LUAD-405.5.3.N.2.95.57.1.2.1	LUAD	405	5	3	N	2	95	57	1	2	1	Meaningful Protective	4	0	0	Autophagy	TSM	Underexpression	3	1	1	2	11	9	7	4	1	39	0.0509127878320502	3.81113999150892	NS	0.0360119523890988	4.39653857107155	High	0.0070810827671941	7.2522855514341	Low	0.0169173275205154	5.70493025849655	Low	0.0033	Protective	0.00609	Protective
39	(ENST00000321765 + ENST00000166345 + ENST00000369798)	(SPAG5(1/16)) + (TRIP13(1/7)) + (TTK(1/11))	3	Transcript	LUAD-386.5.1.P.3.35.35.1.2.2	LUAD	386	5	1	P	3	35	35	1	2	2	Risky	0	3	1	Apoptosis/Autophagy	TMB	Overexpression	3	3	2	2	8	8	7	4	2	39	0.00285003480070745	8.90107077534203	High	0.00183663740849616	9.70603612791355	High	0.0756220532892261	3.15656703170905	NS	0.0113847068766625	6.40425685022317	High	0.00135	Risky	0.00141	Risky
39	(ENST00000301633 + ENST00000350051 + ENST00000419140)	(BIRC5(2/11)) + (PHB1(1/16))	3	Transcript	LUAD-363.5.3.P.3.44.31.1.2.4	LUAD	363	5	3	P	3	44	31	1	2	4	Meaningful Risky	0	4	0	Anoikis/Apoptosis/Autophagy/Cellular senescence	TSM	Overexpression	3	1	2	2	11	5	7	4	4	39	0.000696981766893812	11.4972782096159	High	0.000869858432950954	11.085916018976	High	0.379164658859814	0.77340852531825	NS	0.103631597414002	2.6487462983734	NS	0.000425	Risky	0.000231	Risky
39	(ENST00000296233 + ENST00000567646)	(KLF15(1/2)) + (NUPR1(1/3))	2	Transcript	LUAD-349.5.3.N.2.95.95.1.4.3	LUAD	349	5	3	N	2	95	95	1	4	3	Meaningful Protective	4	0	0	Apoptosis/Autophagy/Ferroptosis	TSM	Underexpression	3	1	1	2	11	11	7	0	3	39	0.00106445525465559	10.7119544767384	Low	0.000355509940444532	12.7526246658312	Low	0.00859433130723819	6.90524365728796	Low	0.000580380702202565	11.8378733944766	Low	0.000331	Protective	0.000717	Protective
39	(ENST00000272065 + ENST00000236959 + ENST00000312175 + ENST00000288207 + ENST00000456315 + ENST00000001008 + ENST00000389266 + ENST00000453448 + ENST00000263181 + ENST00000458153 + ENST00000315579 + ENST00000344357 + ENST00000428402 + ENST00000464384 + ENST00000559519 + ENST00000380258 + ENST00000300035 + ENST00000557670 + ENST00000395510)	(ACP1(1/13)) + (ATIC(1/14)) + (BANF1(1/8)) + (CCNB2(1/5)) + (DEPDC1(1/5)) + (FKBP4(1/8)) + (GARS1(1/33)) + (KCMF1(1/4)) + (KIF18A(1/4)) + (MKLN1(1/12)) + (NCAPD2(1/13)) + (OLA1(2/9)) + (PALS2(1/9)) + (PCLAF(3/8)) + (TMED10(1/7)) + (TWF1(1/11))	19	Transcript	LUAD-333.5.3.P.3.44.35.1.2.1	LUAD	333	5	3	P	3	44	35	1	2	1	Meaningful Risky	0	4	0	Autophagy	TSM	Overexpression	3	1	2	2	11	8	7	4	1	39	0.000145776580358081	14.4259888491168	High	0.00122948855193783	10.445496476362	High	0.0526493536732766	3.75501403655799	NS	0.0146926456750324	5.95295391198955	High	4.47e-06	Risky	4.26e-06	Risky
39	(ENST00000265748 + ENST00000259470)	(ANLN(1/13)) + (CTSV(1/16))	2	Transcript	LUAD-329.5.3.P.3.44.35.1.2.1	LUAD	329	5	3	P	3	44	35	1	2	1	Meaningful Risky	0	4	0	Pyroptosis	TSM	Overexpression	3	1	2	2	11	8	7	4	1	39	0.000529055492156094	12.0103631002977	High	0.00330663695165967	8.63004340561897	High	0.150651427275509	2.06564245995154	NS	0.00557371043470545	7.68320456541993	High	5.76e-06	Risky	1.06e-05	Risky
39	ENST00000585124	(AURKB(1/14))	1	Transcript	LUAD-1958.5.3.P.3.35.35.1.2.4	LUAD	1958	5	3	P	3	35	35	1	2	4	Risky	0	3	1	Apoptosis/Autophagy/Cellular senescence/Mitotic catastrophe	TSM	Overexpression	3	1	2	2	8	8	7	4	4	39	9.40050985785978e-05	15.2534457295938	High	0.000366227582783263	12.6970770543367	High	0.0579396035955437	3.5954022929416	NS	0.0222026079181472	5.22983739861394	High	0.019	Risky	0.00751	Risky
39	ENST00000372224	(KIF2C(1/8))	1	Transcript	LUAD-1563.5.1.P.3.35.31.1.1.2	LUAD	1563	5	1	P	3	35	31	1	1	2	Risky	0	3	1	Cellular senescence/Entosis	TMB	Overexpression	3	3	2	2	8	5	7	7	2	39	0.00730691216523804	7.19592978081592	High	0.0271076563927567	4.88394116576379	High	0.395036237379314	0.723383684168707	NS	0.0958276525711377	2.77364615442708	NS	0.000523	Risky	0.00101	Risky
39	ENST00000302759	(BUB1(1/14))	1	Transcript	LUAD-1431.5.1.P.3.44.31.1.2.2	LUAD	1431	5	1	P	3	44	31	1	2	2	Meaningful Risky	0	4	0	Apoptosis/Necrosis	TMB	Overexpression	3	3	2	2	11	5	7	4	2	39	0.00345643880710977	8.54935918830066	High	0.0105342984883295	6.5422339421397	High	0.145831199427606	2.11532387724379	NS	0.107901070680737	2.58469676461891	NS	0.00463	Risky	0.000452	Risky
39	ENST00000264233	(POLQ(1/4))	1	Transcript	LUAD-1379.5.1.P.3.35.34.1.1.1	LUAD	1379	5	1	P	3	35	34	1	1	1	Risky	0	3	1	Ferroptosis	TMB	Overexpression	3	3	2	2	8	6	7	7	1	39	0.0578022990474208	3.59934620693418	NS	0.0235143505143898	5.1301016519037	High	0.0506298724152411	3.82047535456918	NS	0.00685345048028396	7.31098094483689	High	0.00444	Risky	0.00307	Risky
39	(ENST00000528838 + ENST00000574680 + ENST00000267868 + ENST00000396682)	(HSF1(1/14)) + (PKMYT1(1/20)) + (RAD51(1/11)) + (RPA3(1/7))	4	Transcript	LIHC-469.5.3.P.3.44.80.1.4.2	LIHC	469	5	3	P	3	44	80	1	4	2	Meaningful Risky	0	4	0	Apoptosis/Autophagy	TSM	Overexpression	3	1	2	2	11	11	7	0	2	39	0.00124364337342175	10.4243541980833	High	0.0021656081945014	9.40359147671415	Low	0.00805361054354947	7.02151400978211	High	0.00485068777770004	7.93428173895376	High	0.000451	Risky	0.00228	Risky
39	(ENST00000352993 + ENST00000343380)	(BRCA1(1/41)) + (E2F1(1/1))	2	Transcript	LIHC-323.5.3.P.3.44.80.2.4.5	LIHC	323	5	3	P	3	44	80	2	4	5	Meaningful Risky	0	4	0	Anoikis/Apoptosis/Autophagy/Cellular senescence/Necrosis	TSM	Overexpression	3	1	2	2	11	11	4	0	5	39	0.0012795335629332	10.3718198812831	High	0.00170923352891983	9.83821420299445	Low	0.000267496050857408	13.285294199647	High	0.000166373970872824	14.1772042937612	High	0.000858	Risky	0.000789	Risky
39	(ENST00000333496 + ENST00000591818 + ENST00000520868 + ENST00000431558 + ENST00000632555)	(CLN3(1/62)) + (DNM2(1/26)) + (PABPC1(1/40)) + (`PRRT3-AS1`(1/1)) + (RBM8A(1/8))	5	Transcript	LIHC-313.5.3.P.3.44.80.1.4.2	LIHC	313	5	3	P	3	44	80	1	4	2	Meaningful Risky	0	4	0	Apoptosis/Autophagy	TSM	Overexpression	3	1	2	2	11	11	7	0	2	39	0.00133248420979271	10.2969755717833	High	0.00807402669698831	7.01698066035605	Low	0.00654423831162254	7.3939838708717	High	0.00765369999885313	7.11276419968494	High	6.63e-05	Risky	0.00842	Risky
39	(ENST00000595621 + ENST00000497414 + ENST00000504557 + ENST00000485470 + ENST00000539330)	(EGLN2(1/18)) + (FAP(1/13)) + (HOXC9(1/3)) + (PLEKHO1(1/9)) + (UCP2(1/11))	5	Transcript	LGG-915.5.3.N.2.44.44.2.2.2	LGG	915	5	3	N	2	44	44	2	2	2	Meaningful Risky	0	4	0	Apoptosis/Autophagy	TSM	Underexpression	3	1	1	2	11	11	4	4	2	39	9.67989621347698e-07	23.9907634394707	High	3.1094793406794e-07	26.1804924036739	High	5.15618570571252e-05	16.3898036032977	High	2.01911287689427e-09	35.9551568228679	High	3.27e-12	Risky	2.86e-12	Risky
39	(ENST00000374182 + ENST00000374189)	(MAPK8(2/16))	2	Transcript	LGG-644.5.3.P.3.71.95.2.3.7	LGG	644	5	3	P	3	71	95	2	3	7	Protective	3	0	1	Apoptosis/Autophagy/Cellular senescence/Ferroptosis/Necroptosis/Parthanatos/Necrosis	TSM	Overexpression	3	1	2	2	8	11	4	1	7	39	5.03951116170853e-07	25.2486392664088	Low	4.14205748477947e-07	25.6269873703856	Low	0.0125088974276968	6.23727250207399	Low	8.51546821278859e-07	24.237574228349	Low	1.82e-13	Protective	1.72e-13	Protective
39	ENST00000361492	(GLI2(1/12))	1	Transcript	KIRP-666.5.3.N.2.44.47.1.4.3	KIRP	666	5	3	N	2	44	47	1	4	3	Meaningful Risky	0	4	0	Anoikis/Apoptosis/Cellular senescence	TSM	Underexpression	3	1	1	2	11	11	7	0	3	39	0.000730990419840816	11.4087488978367	High	0.000244410062842926	13.4545703289058	High	0.0404669825019454	4.19819701954714	High	0.00258970378350165	9.07610969699902	Low	9.78e-05	Risky	4.82e-06	Risky
39	ENST00000596842	(UPF1(1/17))	1	Transcript	KIRC-1599.5.3.N.3.55.55.1.3.2	KIRC	1599	5	3	N	3	55	55	1	3	2	Mixed	1	3	0	Apoptosis/Autophagy	TSM	Overexpression	3	1	1	2	11	11	7	1	2	39	4.7888716692146e-07	25.3470380068442	High	4.40299910675623e-06	21.0808785677791	High	0.0456825675039154	3.99326109787383	Low	0.0017123095755488	9.83490680548229	High	1.31e-06	Risky	1e-04	Risky
39	ENST00000555458	(AKT1(1/24))	1	Transcript	KIRC-1536.5.3.N.3.35.35.1.4.9	KIRC	1536	5	3	N	3	35	35	1	4	9	Risky	0	3	1	Anoikis/Apoptosis/Autophagy/Cellular senescence/Ferroptosis/Mitochondrial permeability transition/Mitotic catastrophe/NETosis/Necrosis	TSM	Overexpression	3	1	1	2	8	8	7	0	9	39	0.0100214838145585	6.63107372530557	High	0.000874727009021581	11.0755663112082	High	0.659588198065034	0.194024207714747	NS	0.00105853526395316	10.7222735581796	High	0.0033	Risky	0.00173	Risky
39	ENST00000528475	(GSDMD(1/16))	1	Transcript	KIRC-1490.5.3.N.3.35.35.1.2.5	KIRC	1490	5	3	N	3	35	35	1	2	5	Risky	0	3	1	Apoptosis/Necroptosis/NETosis/Pyroptosis/Necrosis	TSM	Overexpression	3	1	1	2	8	8	7	4	5	39	5.45526162953891e-06	20.67040789757	High	7.91583534257567e-05	15.5782883101823	High	0.163910173884239	1.93777638851214	NS	0.0460490808272334	3.97979816367611	High	5.43e-06	Risky	5.14e-05	Risky
39	ENST00000338745	(SATB1(1/23))	1	Transcript	KIRC-1153.5.1.N.2.71.71.1.2.3	KIRC	1153	5	1	N	2	71	71	1	2	3	Protective	3	0	1	Anoikis/Apoptosis/Cellular senescence	TMB	Underexpression	3	3	1	2	8	8	7	4	3	39	0.00284492471865505	8.90434778407981	Low	0.000116148054829734	14.8542177118297	Low	0.878165630578289	0.0234993620473693	NS	2.00611684186836e-05	18.1834776278924	Low	0.000104	Protective	1.3e-06	Protective
39	ENST00000348564	(PTPRC(1/23))	1	Transcript	HNSC-1040.5.3.N.3.71.71.1.1.2	HNSC	1040	5	3	N	3	71	71	1	1	2	Protective	3	0	1	Apoptosis/Necrosis	TSM	Overexpression	3	1	1	2	8	8	7	7	2	39	0.0108348516762082	6.49220480062565	Low	0.00729079322372261	7.19989289141491	Low	0.839366899881646	0.0410886505563496	NS	0.0486149792230266	3.88859838922635	Low	0.0122	Protective	0.00937	Protective
39	(ENST00000375651 + ENST00000618562)	(HSPA1A(1/2)) + (VEGFC(1/2))	2	Transcript	COAD-357.5.3.N.2.35.44.1.2.2	COAD	357	5	3	N	2	35	44	1	2	2	Risky	0	3	1	Apoptosis/Necrosis	TSM	Underexpression	3	1	1	2	8	11	7	4	2	39	0.000725498055657581	11.4227608999393	High	0.00249816236503575	9.141938866354	High	0.0482247275827226	3.90213705404216	High	9.3865749045019e-05	15.2562475945547	High	0.00181	Risky	0.0024	Risky
39	ENST00000530649	(TAGLN(1/8))	1	Transcript	COAD-1277.5.3.N.2.35.35.1.2.5	COAD	1277	5	3	N	2	35	35	1	2	5	Risky	0	3	1	Anoikis/Apoptosis/Autophagy/Cellular senescence/Ferroptosis	TSM	Underexpression	3	1	1	2	8	8	7	4	5	39	0.0035665653895558	8.49228017451823	High	0.00397389034918916	8.29570713399618	High	0.213115566402843	1.55013463365474	NS	0.000636032736544445	11.6674457457	High	0.028	Risky	0.0102	Risky
39	(ENST00000541070 + ENST00000509389)	(ACADSB(1/4)) + (HMGCL(1/9))	2	Transcript	BRCA-908.5.3.N.2.26.56.1.1.1	BRCA	908	5	3	N	2	26	56	1	1	1	Protective	2	0	2	Ferroptosis	TSM	Underexpression	3	1	1	2	6	11	7	7	1	39	0.0182856438399547	5.5685742682757	Low	0.00355547626536634	8.49794598371179	High	0.0170516511724724	5.69104976780982	Low	0.0131659150878614	6.14667839496723	High	0.403	NS	0.151	NS
39	(ENST00000523344 + ENST00000476531 + ENST00000229708)	(CDK16(1/22)) + (PGK1(1/6)) + (ULBP1(1/1))	3	Transcript	BRCA-852.5.3.P.3.44.91.1.3.1	BRCA	852	5	3	P	3	44	91	1	3	1	Meaningful Risky	0	4	0	Autophagy	TSM	Overexpression	3	1	2	2	11	11	7	1	1	39	9.79113594401504e-05	15.1765588300423	High	0.000242727152743094	13.467533754461	Low	0.0188545089990666	5.51495957479769	Low	0.000444135205435847	12.3367178667749	High	1.42e-05	Risky	2.65e-05	Risky
39	(ENST00000518250 + ENST00000368328 + ENST00000496626 + ENST00000381405 + ENST00000578542 + ENST00000496722)	(BRD9(1/19)) + (CENPW(1/3)) + (CREM(1/48)) + (ESM1(1/4)) + (PRR11(1/9)) + (UBE2L3(1/5))	6	Transcript	BRCA-837.5.3.P.3.44.56.1.3.1	BRCA	837	5	3	P	3	44	56	1	3	1	Meaningful Risky	0	4	0	Apoptosis	TSM	Overexpression	3	1	2	2	11	11	7	1	1	39	0.00489005430833944	7.91965697272167	Low	4.72048369839495e-05	16.5571831803914	High	0.00497530975053651	7.88839132306256	Low	0.000553526154407735	11.9261107125271	High	0.0114	Risky	2.76e-05	Risky
39	(ENST00000481060 + ENST00000508901 + ENST00000256015 + ENST00000368125 + ENST00000566882 + ENST00000553865 + ENST00000496007 + ENST00000471930 + ENST00000416624 + ENST00000228434 + ENST00000185206 + ENST00000588468 + ENST00000344351 + ENST00000394549 + ENST00000479556 + ENST00000486974 + ENST00000370818 + ENST00000464206 + ENST00000469120 + ENST00000504549 + ENST00000558332 + ENST00000394652 + EN…	(ADAMTS9(1/10)) + (BTF3(1/14)) + (BTG1(1/3)) + (CADM3(1/3)) + (CCNDBP1(1/15)) + (CCNK(1/9)) + (CCNL2(2/19)) + (CD69(2/4)) + (CLIC5(1/14)) + (CNN1(1/10)) + (CREM(1/48)) + (DNASE1L3(1/7)) + (GIMAP5(1/7)) + (GLRX3(1/6)) + (GPC3(1/13)) + (GSTM2(1/15)) + (`HLA-DPB1`(1/11)) + (HNRNPH1(1/49)) + (IL16(2/15)) + (`ITGA9-AS1`(1/39)) + (LINC00844(1/14)) + (MARCHF8(1/7)) + (MSRB3(1/17)) + (NISCH(1/14)) + (OGG…	45	Transcript	BRCA-764.5.3.N.2.95.54.1.2.1	BRCA	764	5	3	N	2	95	54	1	2	1	Meaningful Protective	4	0	0	Apoptosis	TSM	Underexpression	3	1	1	2	11	9	7	4	1	39	0.0687408084263835	3.31283499910632	NS	0.0164503782859108	5.75408314724502	High	0.000839744367638007	11.1512639827745	Low	0.000720047585427874	11.4367723735675	High	0.011	Protective	0.00149	Protective
39	(ENST00000427043 + ENST00000313401 + ENST00000296509 + ENST00000371317 + ENST00000367378 + ENST00000219313 + ENST00000305218 + ENST00000368097 + ENST00000587845)	(CASP14(1/2)) + (CDK5R1(1/3)) + (MAD2L1(1/5)) + (MCTS1(1/6)) + (PCMT1(1/11)) + (PSMD7(1/6)) + (STIP1(1/12)) + (TAGLN2(1/5)) + (UBE2S(1/4))	9	Transcript	BRCA-665.5.3.P.3.44.94.1.3.1	BRCA	665	5	3	P	3	44	94	1	3	1	Meaningful Risky	0	4	0	Apoptosis	TSM	Overexpression	3	1	2	2	11	11	7	1	1	39	0.00205243660527321	9.5020393014871	High	0.00116513673322605	10.5448278606863	Low	0.0114777961237605	6.38979997769241	Low	0.0027728190812506	8.95123603328481	Low	0.000121	Risky	4.61e-05	Risky
39	(ENST00000358062 + ENST00000449182 + ENST00000291700 + ENST00000397648 + ENST00000367071)	(DMD(1/91)) + (PTPRZ1(1/21)) + (S100B(3/3))	5	Transcript	BRCA-541.5.3.N.2.71.59.1.2.2	BRCA	541	5	3	N	2	71	59	1	2	2	Protective	3	0	1	Apoptosis/Necrosis	TSM	Underexpression	3	1	1	2	8	11	7	4	2	39	6.26083419592582e-05	16.0220713685621	Low	0.00189068332188203	9.65274996583535	High	0.0232746459478096	5.14788943870361	Low	0.00275733581808035	8.9614657656096	Low	5.04e-05	Protective	0.000382	Protective
39	(ENST00000256594 + ENST00000263409 + ENST00000480655 + ENST00000507529)	(GSTM3(1/5)) + (LIFR(1/9)) + (NFS1(1/14)) + (YTHDC1(1/7))	4	Transcript	BRCA-440.5.3.N.2.95.43.1.2.1	BRCA	440	5	3	N	2	95	43	1	2	1	Meaningful Protective	4	0	0	Ferroptosis	TSM	Underexpression	3	1	1	2	11	9	7	4	1	39	0.0865400697283347	2.93758427841731	NS	0.00740603218330971	7.17175416077654	High	0.00791501600569022	7.05260278131843	High	0.0118425274831159	6.33429358279004	High	0.0425	Protective	0.000547	Protective
39	ENST00000545257	(TCF7L2(1/31))	1	Transcript	BRCA-2279.5.3.N.2.93.82.1.2.3	BRCA	2279	5	3	N	2	93	82	1	2	3	Protective	3	0	1	Anoikis/Apoptosis/Cellular senescence	TSM	Underexpression	3	1	1	2	9	9	7	4	3	39	0.192487489427074	1.6984753454793	NS	0.00125200015231142	10.4119861650651	Low	0.0477604498854172	3.91839525097079	High	0.0171086950466862	5.68518916180348	Low	0.277	NS	0.00615	Protective
39	ENST00000520648	(STC2(1/5))	1	Transcript	BRCA-2214.5.3.N.2.26.90.1.1.3	BRCA	2214	5	3	N	2	26	90	1	1	3	Protective	2	0	2	Apoptosis/Autophagy/Ferroptosis	TSM	Underexpression	3	1	1	2	6	9	7	7	3	39	0.109445758311552	2.56220614743761	NS	0.00104468972451677	10.7466372976825	Low	0.00153395719024851	10.0373740663221	Low	0.00104259515669969	10.7503514867182	High	0.617	NS	0.0962	NS
39	ENST00000513463	(HPSE(1/9))	1	Transcript	BRCA-2197.5.3.P.3.35.82.1.2.3	BRCA	2197	5	3	P	3	35	82	1	2	3	Risky	0	3	1	Apoptosis/Autophagy/Necrosis	TSM	Overexpression	3	1	2	2	8	9	7	4	3	39	0.0699754413631897	3.28359627199735	NS	0.0222649606795963	5.22495982917188	Low	0.0150197051026425	5.91415501598808	High	0.0053820113705555	7.74638681561506	Low	0.0127	Risky	0.0137	Risky
39	ENST00000479598	(SLC40A1(1/7))	1	Transcript	BRCA-2107.5.3.N.2.95.81.1.4.3	BRCA	2107	5	3	N	2	95	81	1	4	3	Meaningful Protective	4	0	0	Autophagy/Ferroptosis/Necrosis	TSM	Underexpression	3	1	1	2	11	11	7	0	3	39	0.0147950096669587	5.94071570221157	Low	0.00562559427480891	7.66648493973896	Low	0.00532550342712446	7.76544976771835	High	0.008609220686015	6.90214890500417	High	0.0406	Protective	0.0188	Protective
39	ENST00000351842	(USP4(1/14))	1	Transcript	BRCA-1857.5.3.N.1.93.95.2.1.2	BRCA	1857	5	3	N	1	93	95	2	1	2	Protective	3	0	1	Apoptosis/Necrosis	TSM	Unchanged	3	1	1	1	9	11	4	7	2	39	0.0436353548455383	4.07061615364938	Low	0.00214548498050637	9.42070945865199	Low	0.00137097228636829	10.244439588447	Low	0.000110271703580023	14.9521608274534	Low	0.281	NS	0.00481	Protective
39	ENST00000315274	(MMP1(1/4))	1	Transcript	BRCA-1816.5.3.P.3.44.65.1.2.3	BRCA	1816	5	3	P	3	44	65	1	2	3	Meaningful Risky	0	4	0	Apoptosis/Autophagy/Necrosis	TSM	Overexpression	3	1	2	2	11	6	7	4	3	39	0.0624564986248662	3.4709217522235	NS	0.0175887378610002	5.63665454226832	Low	0.0594419303627488	3.55288736685778	NS	0.00789066255423587	7.05812307956706	High	0.0301	Risky	0.00351	Risky
39	ENST00000377050	(UBD(1/1))	1	Transcript	BLCA-865.5.2.N.3.95.20.1.1.3	BLCA	865	5	2	N	3	95	20	1	1	3	Meaningful Protective	4	0	0	Apoptosis/Autophagy/Necrosis	MSI	Overexpression	3	2	1	2	11	3	7	7	3	39	0.171655426787401	1.86842629477812	NS	0.137255713469504	2.20845903253617	NS	0.00638213983426517	7.43911128067647	Low	0.0843460762030452	2.97910164564186	NS	0.0435	Protective	0.0184	Protective
38	(ENST00000559746 + ENST00000560894)	(THBS1(2/8))	2	Transcript	STAD-765.5.3.N.2.35.35.1.2.4	STAD	765	5	3	N	2	35	35	1	2	4	Risky	0	3	1	Anoikis/Apoptosis/Necrosis/Paraptosis	TSM	Underexpression	3	1	1	2	8	8	7	4	4	38	0.000620092541656181	11.7146715731011	High	0.02019376215133	5.39506596258664	High	0.86127074650533	0.0305399338001373	NS	0.0222056668200979	5.22959778397081	High	0.00563	Risky	0.0263	Risky
38	(ENST00000554415 + ENST00000579065 + ENST00000581395 + ENST00000488564)	(NDRG2(1/77)) + (PER1(2/19)) + (TAX1BP1(1/13))	4	Transcript	STAD-757.5.3.N.2.44.44.1.4.2	STAD	757	5	3	N	2	44	44	1	4	2	Meaningful Risky	0	4	0	Apoptosis/Autophagy	TSM	Underexpression	3	1	1	2	11	11	7	0	2	38	0.00221420645102244	9.36290738359551	High	0.00208788215647404	9.47062509155515	High	0.0156147575390405	5.84574546193437	High	0.000602451756282485	11.7683865331708	High	0.0174	Risky	0.000298	Risky
38	(ENST00000545368 + ENST00000531401 + ENST00000371466 + ENST00000528774 + ENST00000478599)	(CDCA3(1/12)) + (CDCA5(1/10)) + (MAGOH(1/4)) + (MYB(1/40)) + (RGS3(1/31))	5	Transcript	STAD-744.5.3.P.3.95.95.1.4.1	STAD	744	5	3	P	3	95	95	1	4	1	Meaningful Protective	4	0	0	Apoptosis	TSM	Overexpression	3	1	2	2	11	11	7	0	1	38	0.000964116429281625	10.8952410244204	Low	0.00300434567420549	8.80482737915173	Low	0.00623172690272056	7.48204457711061	Low	0.0016306827026723	9.92478076822012	Low	7.71e-06	Protective	2.85e-05	Protective
38	(ENST00000449910 + ENST00000341446 + ENST00000510146 + ENST00000296026 + ENST00000511669 + ENST00000450748 + ENST00000309971 + ENST00000367814 + ENST00000432089 + ENST00000425389 + ENST00000371877)	(ADAM15(1/32)) + (BRI3BP(1/3)) + (CENPU(1/6)) + (CXCL3(2/4)) + (EXO1(1/12)) + (GLE1(1/15)) + (MYB(1/40)) + (NAA10(1/16)) + (REPIN1(1/19)) + (STIL(1/14))	11	Transcript	STAD-590.5.3.P.3.95.95.1.4.1	STAD	590	5	3	P	3	95	95	1	4	1	Meaningful Protective	4	0	0	Apoptosis	TSM	Overexpression	3	1	2	2	11	11	7	0	1	38	0.0012734836006596	10.3805701897799	Low	7.37781773141322e-05	15.7113997489564	Low	0.000276045696131599	13.2263169758835	Low	0.000119580340627978	14.7992927513868	Low	8.71e-05	Protective	5.21e-06	Protective
38	(ENST00000441717 + ENST00000554693 + ENST00000474147 + ENST00000512980)	(JAM3(1/8)) + (MEG8(1/54)) + (RBMS1(1/14)) + (SELENOP(1/15))	4	Transcript	STAD-580.5.3.N.2.44.44.1.4.2	STAD	580	5	3	N	2	44	44	1	4	2	Meaningful Risky	0	4	0	Apoptosis/Ferroptosis	TSM	Underexpression	3	1	1	2	11	11	7	0	2	38	0.000353372791103035	12.7639029153672	High	0.00132020357671148	10.314062303965	High	0.000758443541438503	11.340268583455	High	0.000897030042318114	11.0288866857932	High	3.62e-05	Risky	7.18e-05	Risky
38	(ENST00000437930 + ENST00000052754 + ENST00000217182 + ENST00000557255 + ENST00000325888 + ENST00000253408 + ENST00000281938 + ENST00000371741 + ENST00000528158 + ENST00000610854 + ENST00000298352 + ENST00000587250 + ENST00000508541 + ENST00000348795 + ENST00000372017 + ENST00000544439 + ENST00000402696 + ENST00000273482)	(`ACTA2-AS1`(1/4)) + (DCN(1/20)) + (EEF1A2(1/10)) + (FERMT2(1/15)) + (FLNC(1/7)) + (GFAP(1/38)) + (HSPB8(1/14)) + (KCNB1(1/9)) + (NCAM1(1/26)) + (NEFL(1/2)) + (NGB(1/1)) + (RND2(1/3)) + (SLIT2(1/12)) + (SNCG(2/4)) + (SRPX(1/6)) + (TF(1/14)) + (TRPC1(1/5))	18	Transcript	STAD-577.5.3.N.2.44.44.1.4.2	STAD	577	5	3	N	2	44	44	1	4	2	Meaningful Risky	0	4	0	Apoptosis/Autophagy	TSM	Underexpression	3	1	1	2	11	11	7	0	2	38	3.30007333639859e-05	17.2366552072638	High	1.65513812997453e-05	18.5499011359503	High	0.000357610605753789	12.7416053923144	High	8.20383614711373e-05	15.5107273904885	High	9.42e-06	Risky	4.24e-06	Risky
38	(ENST00000372677 + ENST00000267620 + ENST00000500733 + ENST00000352078)	(BEX2(1/4)) + (FBLN5(1/16)) + (`LIFR-AS1`(1/14)) + (RGN(1/6))	4	Transcript	STAD-487.5.2.N.2.44.44.1.4.1	STAD	487	5	2	N	2	44	44	1	4	1	Meaningful Risky	0	4	0	Apoptosis	MSI	Underexpression	3	2	1	2	11	11	7	0	1	38	0.000650992970838593	11.6241982054153	High	0.000100574540493614	15.1258892062971	High	0.012422864753671	6.24949601708158	High	0.000127405478446363	14.6797840043195	High	0.000766	Risky	4.9e-05	Risky
38	(ENST00000299402 + ENST00000360011 + ENST00000251412 + ENST00000335953)	(APBB1(1/20)) + (RAI2(1/6)) + (TUBG2(1/3)) + (ZBTB16(1/20))	4	Transcript	STAD-403.5.2.N.2.44.44.1.4.1	STAD	403	5	2	N	2	44	44	1	4	1	Meaningful Risky	0	4	0	Apoptosis	MSI	Underexpression	3	2	1	2	11	11	7	0	1	38	0.00220961831379629	9.36670943520561	High	0.000268506732972518	13.2782240371102	High	0.0201018455400925	5.40302811046634	High	0.000765874316108861	11.3221634055856	High	0.00468	Risky	0.00139	Risky
38	(ENST00000298743 + ENST00000621128 + ENST00000367511 + ENST00000326441 + ENST00000394409 + ENST00000266066)	(GAS1(1/1)) + (NCAM1(1/26)) + (NIBAN1(1/5)) + (PEG3(1/18)) + (PPP2R2B(1/21)) + (SFRP5(1/1))	6	Transcript	STAD-401.5.3.N.2.44.44.1.4.2	STAD	401	5	3	N	2	44	44	1	4	2	Meaningful Risky	0	4	0	Apoptosis/Autophagy	TSM	Underexpression	3	1	1	2	11	11	7	0	2	38	0.000778005145779526	11.2929844985985	High	0.00877400304906673	6.86826018071498	High	0.000250094024784597	13.4114424426635	High	0.00155706146995715	10.0098388406403	High	0.00149	Risky	0.0177	Risky
38	ENST00000617199	(MFGE8(1/23))	1	Transcript	STAD-2071.5.1.N.2.44.43.1.4.2	STAD	2071	5	1	N	2	44	43	1	4	2	Meaningful Risky	0	4	0	Anoikis/Apoptosis	TMB	Underexpression	3	3	1	2	11	9	7	0	2	38	0.0521848449996242	3.76983292902985	NS	0.0249044027846788	5.03052119647027	High	0.00870747656793047	6.88186279173876	High	0.00883421985894717	6.85603842406926	High	0.00554	Risky	0.000924	Risky
38	ENST00000425190	(CHEK2(1/26))	1	Transcript	STAD-1765.5.3.P.3.95.71.1.4.4	STAD	1765	5	3	P	3	95	71	1	4	4	Meaningful Protective	4	0	0	Anoikis/Apoptosis/Autophagy/Mitotic catastrophe	TSM	Overexpression	3	1	2	2	11	8	7	0	4	38	0.00482435375567758	7.94413255143033	Low	0.00240324501940747	9.21283304158507	Low	0.15347360069815	2.03738187309527	NS	0.0261173169969774	4.94823512460569	Low	0.00232	Protective	0.00032	Protective
38	ENST00000287295	(AIFM1(1/31))	1	Transcript	STAD-1519.5.3.P.3.93.95.2.3.5	STAD	1519	5	3	P	3	93	95	2	3	5	Protective	3	0	1	Apoptosis/Autophagy/Parthanatos/Necrosis/Erebosis	TSM	Overexpression	3	1	2	2	9	11	4	1	5	38	0.0232186505772085	5.15207206296798	Low	0.000822428472351033	11.1899209869283	Low	0.000849898790589387	11.1289676854901	Low	0.000496401643773958	12.129134074776	Low	0.0654	NS	0.00279	Protective
38	ENST00000265164	(CASP6(1/8))	1	Transcript	STAD-1499.5.3.P.3.93.95.1.4.3	STAD	1499	5	3	P	3	93	95	1	4	3	Protective	3	0	1	Apoptosis/Mitotic catastrophe/Pyroptosis	TSM	Overexpression	3	1	2	2	9	11	7	0	3	38	0.0365420134891185	4.37163035388552	Low	0.0012141551429603	10.4686788982584	Low	0.037502433879639	4.32744797798734	Low	0.00486004468543466	7.93079469770952	Low	0.0797	NS	0.00731	Protective
38	ENST00000005178	(PDK4(1/5))	1	Transcript	STAD-1428.5.1.N.2.35.44.1.4.3	STAD	1428	5	1	N	2	35	44	1	4	3	Risky	0	3	1	Anoikis/Apoptosis/Ferroptosis	TMB	Underexpression	3	3	1	2	8	11	7	0	3	38	0.000216858762976169	13.6790631971047	High	0.00136814799611407	10.2482436576642	High	0.00950044804899886	6.72624335194165	High	0.00289190684806828	8.87444159012209	High	0.00337	Risky	0.0241	Risky
38	ENST00000427738	(CYLD(1/15))	1	Transcript	SKCM-746.5.3.N.2.71.71.1.2.4	SKCM	746	5	3	N	2	71	71	1	2	4	Protective	3	0	1	Apoptosis/Autophagy/Ferroptosis/Necrosis	TSM	Underexpression	3	1	1	2	8	8	7	4	4	38	0.000155962301539359	14.2988237823681	Low	0.0006772444647416	11.5506809947749	Low	NS	NS	NS	0.028936095045867	4.77141135542329	Low	8.59e-06	Protective	2.15e-05	Protective
38	ENST00000374391	(ALOX5(1/7))	1	Transcript	SKCM-704.5.3.N.3.64.71.1.1.4	SKCM	704	5	3	N	3	64	71	1	1	4	Protective	2	0	2	Apoptosis/Autophagy/Ferroptosis/Pyroptosis	TSM	Overexpression	3	1	1	2	5	8	7	7	4	38	8.48018980345033e-05	15.4481057006719	Low	0.000537369339254412	11.9813051524273	Low	NS	NS	NS	0.0364112776001771	4.37773848713554	Low	0.000345	Protective	0.00291	Protective
38	ENST00000264657	(STAT3(1/51))	1	Transcript	SKCM-630.5.3.N.2.71.71.1.4.8	SKCM	630	5	3	N	2	71	71	1	4	8	Protective	3	0	1	Anoikis/Apoptosis/Autophagy/Cellular senescence/Ferroptosis/Immunogenic cell death/Pyroptosis/Necrosis	TSM	Underexpression	3	1	1	2	8	8	7	0	8	38	0.00252128013747499	9.12508613647424	Low	0.00111493726264444	10.6262475385949	Low	NS	NS	NS	0.0134011527192321	6.11536777127881	Low	0.00138	Protective	0.0017	Protective
38	(ENST00000492830 + ENST00000425189 + ENST00000464613 + ENST00000371075 + ENST00000267549 + ENST00000418931 + ENST00000395388 + ENST00000399808 + ENST00000371666 + ENST00000391742 + ENST00000411482 + ENST00000550948 + ENST00000452765 + ENST00000569936 + ENST00000563965 + ENST00000369146 + ENST00000448866 + ENST00000469630 + ENST00000333486 + ENST00000376701)	(AMFR(1/12)) + (`DBH-AS1`(1/1)) + (DOK1(1/13)) + (GNAS(1/77)) + (GPR65(1/1)) + (`HLA-DPB1`(1/11)) + (`HLA-DRA`(1/2)) + (IFITM3(1/27)) + (IL13RA1(1/4)) + (LAIR1(1/23)) + (LMO2(1/6)) + (SELPLG(1/3)) + (SH3BP2(1/31)) + (STRA6(2/22)) + (SV2A(1/2)) + (TBXAS1(2/19)) + (UBA7(1/11)) + (WAS(1/9))	20	Transcript	SKCM-302.5.3.N.3.71.71.1.1.1	SKCM	302	5	3	N	3	71	71	1	1	1	Protective	3	0	1	Apoptosis	TSM	Overexpression	3	1	1	2	8	8	7	7	1	38	7.10361558464712e-09	33.5062281863398	Low	9.81558344603783e-08	28.4100225749383	Low	NS	NS	NS	0.000754116941467764	11.350893144937	Low	8e-11	Protective	2.3e-09	Protective
38	(ENST00000412735 + ENST00000357485 + ENST00000520080 + ENST00000467903 + ENST00000360004 + ENST00000587837)	(ARID5A(2/7)) + (DCSTAMP(1/8)) + (FCGR2C(1/10)) + (`HLA-DRB1`(1/6)) + (TYROBP(1/9))	6	Transcript	SKCM-264.5.3.N.3.71.71.1.1.1	SKCM	264	5	3	N	3	71	71	1	1	1	Protective	3	0	1	Necrosis	TSM	Overexpression	3	1	1	2	8	8	7	7	1	38	5.89473314605016e-09	33.8691065131875	Low	1.79834796276701e-07	27.2385733758861	Low	NS	NS	NS	0.00140147593465223	10.2038521927953	Low	2.74e-13	Protective	9.55e-11	Protective
38	(ENST00000370466 + ENST00000464839)	(GBP2(2/4))	2	Transcript	SKCM-236.5.3.N.1.71.71.1.1.2	SKCM	236	5	3	N	1	71	71	1	1	2	Protective	3	0	1	Pyroptosis/Necrosis	TSM	Unchanged	3	1	1	1	8	8	7	7	2	38	7.54157936100341e-09	33.3898692155949	Low	2.17910355315709e-08	31.3280329850423	Low	NS	NS	NS	0.000241060704779028	13.4804599365947	Low	1.01e-10	Protective	3.75e-10	Protective
38	(ENST00000328902 + ENST00000227752 + ENST00000606497 + ENST00000369448)	(GIMAP6(1/3)) + (IL10RA(1/12)) + (MARCHF6(1/14)) + (TENT5C(1/1))	4	Transcript	SKCM-212.5.3.N.3.71.71.1.1.1	SKCM	212	5	3	N	3	71	71	1	1	1	Protective	3	0	1	Autophagy	TSM	Overexpression	3	1	1	2	8	8	7	7	1	38	1.25997940967348e-05	19.0701858731414	Low	2.81887999771246e-05	17.5362083572128	Low	NS	NS	NS	0.00139852328007906	10.2077416284815	Low	6.69e-08	Protective	4.99e-07	Protective
38	(ENST00000225941 + ENST00000373304)	(ABI3(1/4)) + (CYSLTR1(1/3))	2	Transcript	SKCM-178.5.3.N.3.71.71.1.1.1	SKCM	178	5	3	N	3	71	71	1	1	1	Protective	3	0	1	Cellular senescence	TSM	Overexpression	3	1	1	2	8	8	7	7	1	38	0.000436009072769084	12.3711923500846	Low	0.00105958899249281	10.7204325501097	Low	NS	NS	NS	0.00650240532952273	7.40551979078607	Low	2.08e-07	Protective	1.57e-06	Protective
38	ENST00000624301	(UHRF1(1/8))	1	Transcript	SARC-333.5.3.P.3.44.44.2.4.4	SARC	333	5	3	P	3	44	44	2	4	4	Meaningful Risky	0	4	0	Apoptosis/Autophagy/Cellular senescence/Ferroptosis	TSM	Overexpression	3	1	2	2	11	11	4	0	4	38	0.00174057545912054	9.80479385743247	High	0.00682542260176144	7.31834532021377	High	0.00204884470793187	9.50525332833872	High	0.000585397980917834	11.8218458147037	High	0.00714	Risky	0.0147	Risky
38	ENST00000541679	(RAN(1/12))	1	Transcript	SARC-318.5.3.P.3.44.43.1.4.3	SARC	318	5	3	P	3	44	43	1	4	3	Meaningful Risky	0	4	0	Apoptosis/Autophagy/Cellular senescence	TSM	Overexpression	3	1	2	2	11	9	7	0	3	38	0.0573777724458838	3.61160347766923	NS	0.0275478849528666	4.85614114692244	High	0.0410227062541644	4.17507668079543	High	0.00263447599176125	9.04476841000097	High	0.000213	Risky	0.000244	Risky
38	(ENST00000480134 + ENST00000275517 + ENST00000391945 + ENST00000305885 + ENST00000233893 + ENST00000409468 + ENST00000580158 + ENST00000357360 + ENST00000333047 + ENST00000356936 + ENST00000511355 + ENST00000220514 + ENST00000590247 + ENST00000556972 + ENST00000487325 + ENST00000528736 + ENST00000221486 + ENST00000409687 + ENST00000303383 + ENST00000592540 + ENST00000587845 + ENST00000311672 + EN…	(AK2(1/24)) + (CDCA5(1/10)) + (ERCC2(1/20)) + (FEN1(1/3)) + (HSPE1(2/7)) + (KPNB1(1/16)) + (LAGE3(1/1)) + (MAD2L1(1/5)) + (NCL(1/24)) + (NME1(1/10)) + (OIP5(1/2)) + (PDCD5(1/8)) + (PRC1(1/19)) + (RAB25(1/5)) + (RASSF7(1/8)) + (RNASEH2A(1/6)) + (SAPCD2(1/1)) + (SHCBP1(1/7)) + (SPC24(1/7)) + (UBE2S(1/4)) + (UQCRH(1/5)) + (XRCC2(1/4))	23	Transcript	PRAD-666.5.3.P.3.44.44.1.4.1	PRAD	666	5	3	P	3	44	44	1	4	1	Meaningful Risky	0	4	0	Apoptosis	TSM	Overexpression	3	1	2	2	11	11	7	0	1	38	0.0162479732577308	5.77583777110198	High	0.0319760753254433	4.59977913630189	High	0.000295792603052458	13.0968508750772	High	3.2234371264428e-06	21.6787419288993	High	0.000231	Risky	0.000138	Risky
38	ENST00000371953	(PTEN(1/22))	1	Transcript	PRAD-1584.5.3.N.2.93.20.1.2.8	PRAD	1584	5	3	N	2	93	20	1	2	8	Protective	3	0	1	Anoikis/Apoptosis/Autophagy/Cellular senescence/Ferroptosis/Necroptosis/Pyroptosis/Necrosis	TSM	Underexpression	3	1	1	2	9	3	7	4	8	38	0.257016917235826	1.28475432370423	NS	0.850473284991871	0.0355377479471519	NS	0.0137185314647351	6.07400808134478	Low	0.38298170059389	0.761108955353014	NS	0.0643	NS	0.0029	Protective
38	(ENST00000531110 + ENST00000295522)	(CD44(1/38)) + (CLDN1(1/2))	2	Transcript	PAAD-446.5.2.N.3.44.44.2.4.4	PAAD	446	5	2	N	3	44	44	2	4	4	Meaningful Risky	0	4	0	Anoikis/Apoptosis/Autophagy/Necrosis	MSI	Overexpression	3	2	1	2	11	11	4	0	4	38	0.0404019857299387	4.20092289757239	High	0.0113727861591087	6.40611690987423	High	0.00192555458034094	9.61918220934514	High	0.0117731056247404	6.34472203573493	High	2.83e-05	Risky	6.35e-05	Risky
38	ENST00000381340	(ITPR2(1/10))	1	Transcript	LUSC-1384.5.3.N.2.44.44.1.4.2	LUSC	1384	5	3	N	2	44	44	1	4	2	Meaningful Risky	0	4	0	Apoptosis/Cellular senescence	TSM	Underexpression	3	1	1	2	11	11	7	0	2	38	0.0121167901045183	6.29369926491262	High	0.003943925885316	8.30945338549281	High	0.0104319784448171	6.55960048723873	High	0.000293405981783734	13.1120274668127	High	0.0161	Risky	0.000365	Risky
38	(ENST00000615884 + ENST00000624301)	(UHRF1(2/8))	2	Transcript	LUAD-797.5.3.P.3.35.44.1.4.4	LUAD	797	5	3	P	3	35	44	1	4	4	Risky	0	3	1	Apoptosis/Autophagy/Cellular senescence/Ferroptosis	TSM	Overexpression	3	1	2	2	8	11	7	0	4	38	0.00331624359482896	8.62475873691978	High	0.0244499545696807	5.06242845588057	High	0.0351562207196763	4.4375715481758	High	0.016032716539951	5.79928240965495	High	0.00169	Risky	0.00275	Risky
38	(ENST00000523454 + ENST00000570225 + ENST00000479645)	(CDCA2(1/5)) + (FANCI(1/27)) + (GTSE1(1/4))	3	Transcript	LUAD-689.5.3.P.3.43.43.1.2.1	LUAD	689	5	3	P	3	43	43	1	2	1	Risky	0	3	1	Apoptosis	TSM	Overexpression	3	1	2	2	9	9	7	4	1	38	0.0646662119394693	3.4134730742506	NS	0.0171064800141696	5.68541635464656	High	0.0136875294900604	6.07800454902427	High	0.00121832179791814	10.4623501888873	High	0.0551	NS	0.00318	Risky
38	(ENST00000520576 + ENST00000539065 + ENST00000478396 + ENST00000381125 + ENST00000476531)	(`FAM83A-AS1`(1/6)) + (MARCHF7(2/9)) + (PFKP(1/17)) + (PGK1(1/6))	5	Transcript	LUAD-685.5.3.P.3.44.44.1.4.1	LUAD	685	5	3	P	3	44	44	1	4	1	Meaningful Risky	0	4	0	Autophagy	TSM	Overexpression	3	1	2	2	11	11	7	0	1	38	0.000820609076943035	11.1940303730998	High	0.0052770386039892	7.78196436856431	High	0.000122803455678944	14.7491410877394	High	0.000214806142447843	13.6969230036324	High	3.63e-05	Risky	0.000268	Risky
38	(ENST00000470170 + ENST00000543184)	(COL11A1(1/14)) + (PRAME(1/14))	2	Transcript	LUAD-608.5.3.P.3.44.44.1.4.1	LUAD	608	5	3	P	3	44	44	1	4	1	Meaningful Risky	0	4	0	Apoptosis	TSM	Overexpression	3	1	2	2	11	11	7	0	1	38	0.00868080814058203	6.8873455543819	High	0.0386299670906058	4.2770663666806	High	0.00293551419982707	8.84712190381021	High	0.0102045188469725	6.59884070959905	High	0.00537	Risky	0.021	Risky
38	(ENST00000428830 + ENST00000534070)	(CHEK1(2/16))	2	Transcript	LUAD-559.5.3.P.3.35.35.1.2.3	LUAD	559	5	3	P	3	35	35	1	2	3	Risky	0	3	1	Apoptosis/Autophagy/Mitotic catastrophe	TSM	Overexpression	3	1	2	2	8	8	7	4	3	38	0.00408150829788623	8.24719233233213	High	0.00425321256941891	8.17241987593496	High	0.43101258389089	0.620093389691155	NS	0.0331740922168933	4.53677209777506	High	0.000354	Risky	0.000717	Risky
38	(ENST00000416293 + ENST00000473153 + ENST00000464039 + ENST00000003084 + ENST00000375326 + ENST00000312293 + ENST00000563011 + ENST00000439977 + ENST00000397851)	(ALDH2(1/5)) + (AQP3(1/7)) + (BDH2(1/9)) + (CFTR(1/38)) + (FBP1(1/5)) + (FOLR1(1/5)) + (FTO(1/22)) + (HERPUD1(1/19)) + (NDRG2(1/77))	9	Transcript	LUAD-547.5.3.N.2.95.95.1.4.2	LUAD	547	5	3	N	2	95	95	1	4	2	Meaningful Protective	4	0	0	Apoptosis/Autophagy	TSM	Underexpression	3	1	1	2	11	11	7	0	2	38	0.000184485993741101	13.982847526618	Low	0.000517860988985874	12.0502260684682	Low	0.0261565041953257	4.94564323450868	Low	0.0105608551830519	6.53775480610908	Low	4.37e-08	Protective	5.81e-09	Protective
38	(ENST00000374948 + ENST00000589892)	(BIRC5(2/11))	2	Transcript	LUAD-471.5.3.P.3.34.43.1.2.4	LUAD	471	5	3	P	3	34	43	1	2	4	Risky	0	2	2	Anoikis/Apoptosis/Autophagy/Cellular senescence	TSM	Overexpression	3	1	2	2	6	9	7	4	4	38	0.116201018378588	2.46779254032395	NS	0.044029148658044	4.05544363015999	High	0.00858363624291991	6.90747001089134	High	0.0011200643707866	10.6177634642531	High	0.0953	NS	0.0335	Risky
38	(ENST00000324366 + ENST00000476175)	(PRMT5(2/28))	2	Transcript	LUAD-391.5.3.P.3.35.44.1.4.4	LUAD	391	5	3	P	3	35	44	1	4	4	Risky	0	3	1	Apoptosis/Autophagy/Ferroptosis/Pyroptosis	TSM	Overexpression	3	1	2	2	8	11	7	0	4	38	0.00110634006433707	10.6405627088445	High	0.000602252406058157	11.7690025752223	High	0.0164651917020107	5.75250184474015	High	0.0191739864562509	5.485577361534	High	0.044	Risky	0.000757	Risky
38	(ENST00000299565 + ENST00000266679 + ENST00000331944 + ENST00000524293 + ENST00000230056 + ENST00000508116 + ENST00000409180 + ENST00000296370 + ENST00000361690 + ENST00000554444)	(CHRNA5(1/4)) + (CPSF6(1/8)) + (CYTOR(1/39)) + (ESCO2(1/8)) + (GMNN(1/7)) + (INPP4B(1/25)) + (MRPL35(1/4)) + (S100P(1/2)) + (SRPK1(1/13)) + (TUBB3(1/16))	10	Transcript	LUAD-358.5.3.P.3.44.44.1.4.1	LUAD	358	5	3	P	3	44	44	1	4	1	Meaningful Risky	0	4	0	Apoptosis	TSM	Overexpression	3	1	2	2	11	11	7	0	1	38	1.00168746129947e-05	19.5082002535181	High	0.00521793426440764	7.8023149512373	High	0.0167390417851081	5.72353023839282	High	4.44442953110302e-05	16.6714748299727	High	2.05e-06	Risky	0.00239	Risky
38	(ENST00000261733 + ENST00000383168 + ENST00000467584)	(ALDH2(1/5)) + (AQP4(1/10)) + (FGFR2(1/41))	3	Transcript	LUAD-319.5.3.N.2.95.95.1.4.2	LUAD	319	5	3	N	2	95	95	1	4	2	Meaningful Protective	4	0	0	Apoptosis/Autophagy	TSM	Underexpression	3	1	1	2	11	11	7	0	2	38	9.54586274881652e-06	19.6002115644159	Low	7.45064964945419e-05	15.6928191952836	Low	0.0334489862078724	4.52264986918277	Low	0.018893688287294	5.51132870979416	Low	1.08e-05	Protective	9.27e-05	Protective
38	ENST00000624301	(UHRF1(1/8))	1	Transcript	LUAD-1999.5.1.P.3.35.31.1.2.4	LUAD	1999	5	1	P	3	35	31	1	2	4	Risky	0	3	1	Apoptosis/Autophagy/Cellular senescence/Ferroptosis	TMB	Overexpression	3	3	2	2	8	5	7	4	4	38	0.00976273532325089	6.67768469856294	High	0.00748264199740745	7.15329433018365	High	0.524110901290735	0.405796270047333	NS	0.4537548246051	0.561255499574452	NS	0.000218	Risky	0.000578	Risky
38	ENST00000538255	(CTSV(1/16))	1	Transcript	LUAD-1892.5.1.P.3.35.66.1.2.1	LUAD	1892	5	1	P	3	35	66	1	2	1	Risky	0	3	1	Pyroptosis	TMB	Overexpression	3	3	2	2	8	8	7	4	1	38	0.0010761853936524	10.6916781413086	High	0.00497799052150194	7.88741708052524	Low	0.0685559992428876	3.31725998213803	NS	0.00776484656442411	7.08692269889312	High	0.00412	Risky	0.00377	Risky
38	ENST00000465029	(BUB1(1/14))	1	Transcript	LUAD-1745.5.1.P.3.34.43.1.2.2	LUAD	1745	5	1	P	3	34	43	1	2	2	Risky	0	2	2	Apoptosis/Necrosis	TMB	Overexpression	3	3	2	2	6	9	7	4	2	38	0.0976460314768501	2.74357599906128	NS	0.0147981160437374	5.94034568107244	High	0.0218366457644439	5.25875407724631	High	0.0209562233727962	5.3304292442533	High	0.504	NS	0.0192	Risky
38	ENST00000453411	(HGF(1/11))	1	Transcript	LUAD-1732.5.3.N.2.71.95.1.4.5	LUAD	1732	5	3	N	2	71	95	1	4	5	Protective	3	0	1	Anoikis/Apoptosis/Autophagy/Necroptosis/Necrosis	TSM	Underexpression	3	1	1	2	8	11	7	0	5	38	0.00135420420620636	10.2671419832645	Low	0.00221800190781007	9.35976823722971	Low	0.00780917299736006	7.07672216730364	Low	0.00220435608560543	9.37107995725997	Low	0.00438	Protective	0.0481	Protective
38	ENST00000379412	(LDHA(1/23))	1	Transcript	LUAD-1599.5.3.P.3.44.44.2.4.4	LUAD	1599	5	3	P	3	44	44	2	4	4	Meaningful Risky	0	4	0	Anoikis/Apoptosis/Autophagy/Ferroptosis	TSM	Overexpression	3	1	2	2	11	11	4	0	4	38	2.9473349357767e-06	21.850540979329	High	5.47673630981738e-05	16.275505558348	High	0.044263978716351	4.04646365672091	High	0.00335709027314779	8.60246114051198	High	5.48e-09	Risky	7.2e-08	Risky
38	ENST00000360105	(NFIX(1/17))	1	Transcript	LUAD-1526.5.1.N.2.95.26.1.2.1	LUAD	1526	5	1	N	2	95	26	1	2	1	Meaningful Protective	4	0	0	Cellular senescence	TMB	Underexpression	3	3	1	2	11	6	7	4	1	38	0.107198162716672	2.59504842967611	NS	0.117403013830787	2.45162844609297	NS	0.03601755896785	4.39627310798076	Low	0.0301073637375784	4.70315142396571	Low	0.0413	Protective	0.0319	Protective
38	ENST00000359843	(FOXM1(1/10))	1	Transcript	LUAD-1524.5.1.P.3.35.31.1.2.4	LUAD	1524	5	1	P	3	35	31	1	2	4	Risky	0	3	1	Apoptosis/Autophagy/Cellular senescence/Necrosis	TMB	Overexpression	3	3	2	2	8	5	7	4	4	38	0.00889553691773959	6.84368067853583	High	0.00582451310688659	7.60380879591214	High	0.355122735177302	0.855067403786664	NS	0.24560873172685	1.34811039604156	NS	9.1e-05	Risky	0.000141	Risky
38	ENST00000313288	(TACC3(1/17))	1	Transcript	LUAD-1445.5.1.P.3.35.35.1.2.1	LUAD	1445	5	1	P	3	35	35	1	2	1	Risky	0	3	1	Cellular senescence	TMB	Overexpression	3	3	2	2	8	8	7	4	1	38	0.00344875223171148	8.55341194710193	High	0.00274351713216736	8.97064509825996	High	0.282656588618024	1.15427230764339	NS	0.0247493916002084	5.04133628270221	High	4.52e-05	Risky	8.25e-05	Risky
38	ENST00000263686	(SELP(1/7))	1	Transcript	LIHC-949.5.3.N.2.95.95.1.4.2	LIHC	949	5	3	N	2	95	95	1	4	2	Meaningful Protective	4	0	0	NETosis/Necrosis	TSM	Underexpression	3	1	1	2	11	11	7	0	2	38	0.0253902400185105	4.99707178579346	Low	0.0323163939014509	4.58163349986346	Low	0.00272790309927529	8.98107368665655	Low	0.00714857465757635	7.235252731297	Low	0.00313	Protective	0.0145	Protective
38	ENST00000261366	(LMNB1(1/8))	1	Transcript	LIHC-942.5.3.P.3.44.80.2.4.4	LIHC	942	5	3	P	3	44	80	2	4	4	Meaningful Risky	0	4	0	Apoptosis/Cellular senescence/Ferroptosis/Mitotic catastrophe	TSM	Overexpression	3	1	2	2	11	11	4	0	4	38	0.00720150816406195	7.22200856096542	High	0.00272541601453657	8.98274040076631	Low	0.0145776996268395	5.96680144518001	High	0.000161834369895253	14.2292613821269	High	0.000135	Risky	0.000324	Risky
38	(ENST00000583915 + ENST00000534871 + ENST00000585124)	(AURKB(3/14))	3	Transcript	LIHC-511.5.3.P.3.44.80.2.4.4	LIHC	511	5	3	P	3	44	80	2	4	4	Meaningful Risky	0	4	0	Apoptosis/Autophagy/Cellular senescence/Mitotic catastrophe	TSM	Overexpression	3	1	2	2	11	11	4	0	4	38	0.00157260923434188	9.99154127728122	High	0.00117267749089212	10.5329048252856	Low	0.0443493981017747	4.04320962407253	High	0.00399149219352646	8.28768134196723	High	0.000717	Risky	0.000562	Risky
38	(ENST00000574376 + ENST00000397124 + ENST00000465216)	(GAA(1/16)) + (MLST8(1/35)) + (TSGA10(1/19))	3	Transcript	LIHC-505.5.3.P.3.44.44.1.4.1	LIHC	505	5	3	P	3	44	44	1	4	1	Meaningful Risky	0	4	0	Autophagy	TSM	Overexpression	3	1	2	2	11	11	7	0	1	38	0.00778537765519249	7.0821906405044	High	0.0232870430975521	5.14696483318812	High	0.0016531390750113	9.89960882932195	High	0.00276895929341514	8.95378074268815	High	0.00459	Risky	0.0278	Risky
38	(ENST00000535307 + ENST00000486936)	(FEN1(1/3)) + (XPO5(1/12))	2	Transcript	LIHC-480.5.3.P.3.44.80.1.4.1	LIHC	480	5	3	P	3	44	80	1	4	1	Meaningful Risky	0	4	0	Apoptosis	TSM	Overexpression	3	1	2	2	11	11	7	0	1	38	0.0040603971526143	8.25660592270082	High	0.0137011651268762	6.07624563191247	Low	0.0308793636850954	4.65965677120509	High	0.0159292497123322	5.81066719005614	High	0.0438	Risky	0.0197	Risky
38	(ENST00000524628 + ENST00000464384 + ENST00000391755)	(BANF1(1/8)) + (PALS2(1/9)) + (PRPF31(1/9))	3	Transcript	LIHC-462.5.3.P.3.44.44.1.4.1	LIHC	462	5	3	P	3	44	44	1	4	1	Meaningful Risky	0	4	0	Autophagy	TSM	Overexpression	3	1	2	2	11	11	7	0	1	38	0.000871323666195467	11.0827950525918	High	0.00596679710095926	7.56030264321312	High	0.0318677887859857	4.6055952209597	High	0.00730455671599506	7.19650834958297	High	4.64e-05	Risky	0.00326	Risky
38	(ENST00000450589 + ENST00000422207)	(GAS5(2/91))	2	Transcript	LIHC-394.5.3.P.3.44.80.2.4.4	LIHC	394	5	3	P	3	44	80	2	4	4	Meaningful Risky	0	4	0	Apoptosis/Autophagy/Pyroptosis/Necrosis	TSM	Overexpression	3	1	2	2	11	11	4	0	4	38	0.00297372071816704	8.82352248843242	High	0.00336811045220153	8.596492614732	Low	0.00150120544782573	10.0771353496774	High	0.00010367858430349	15.0685087489043	High	2.57e-05	Risky	0.000102	Risky
38	(ENST00000393820 + ENST00000434726 + ENST00000624301)	(NPM1(1/33)) + (SLC1A5(1/7)) + (UHRF1(1/8))	3	Transcript	LIHC-367.5.3.P.3.44.44.2.4.4	LIHC	367	5	3	P	3	44	44	2	4	4	Meaningful Risky	0	4	0	Apoptosis/Autophagy/Cellular senescence/Ferroptosis	TSM	Overexpression	3	1	2	2	11	11	4	0	4	38	1.42073397102482e-06	23.2523952112977	High	4.51123060969394e-05	16.6431762766304	High	0.00137720840266675	10.2360681134645	High	0.000328667392824999	12.8995144078784	High	8.72e-07	Risky	1.42e-05	Risky
38	(ENST00000374948 + ENST00000350051 + ENST00000590925 + ENST00000300408)	(BIRC5(3/11)) + (PHB1(1/16))	4	Transcript	LIHC-348.5.3.P.3.44.44.2.4.4	LIHC	348	5	3	P	3	44	44	2	4	4	Meaningful Risky	0	4	0	Anoikis/Apoptosis/Autophagy/Cellular senescence	TSM	Overexpression	3	1	2	2	11	11	4	0	4	38	0.000189022772832059	13.9371757885911	High	5.43081851089866e-06	20.6790063734214	High	0.000763973347501667	11.3267781888655	High	0.000397604332293855	12.5434180513123	High	3.1e-05	Risky	3.32e-05	Risky
38	(ENST00000342628 + ENST00000627656)	(FOXM1(2/10))	2	Transcript	LIHC-319.5.3.P.3.44.80.2.4.4	LIHC	319	5	3	P	3	44	80	2	4	4	Meaningful Risky	0	4	0	Apoptosis/Autophagy/Cellular senescence/Necrosis	TSM	Overexpression	3	1	2	2	11	11	4	0	4	38	0.00783140052739506	7.07162936690415	High	0.000353123926982168	12.7652207003286	Low	0.0140322603999244	6.03408021529828	High	0.000264047582250959	13.3096220504943	High	0.00124	Risky	0.000298	Risky
38	(ENST00000306823 + ENST00000326656 + ENST00000511293 + ENST00000301821 + ENST00000443003 + ENST00000520944)	(GPS1(1/30)) + (PTPMT1(1/5)) + (RIOK2(1/7)) + (RPSA(2/20)) + (SNHG6(1/8))	6	Transcript	LIHC-305.5.3.P.3.44.44.1.4.1	LIHC	305	5	3	P	3	44	44	1	4	1	Meaningful Risky	0	4	0	Apoptosis	TSM	Overexpression	3	1	2	2	11	11	7	0	1	38	0.00200112721470702	9.54850147167016	High	0.0221429448435332	5.23451786999286	High	0.000131111304965348	14.6257425897455	High	8.93385256577339e-05	15.3496278066548	High	0.000262	Risky	0.0145	Risky
38	(ENST00000303904 + ENST00000418625 + ENST00000376692 + ENST00000247665)	(COPS6(2/10)) + (MAD2L2(1/12)) + (PHPT1(1/6))	4	Transcript	LIHC-303.5.3.P.3.44.44.1.4.1	LIHC	303	5	3	P	3	44	44	1	4	1	Meaningful Risky	0	4	0	Apoptosis	TSM	Overexpression	3	1	2	2	11	11	7	0	1	38	0.000915262445130405	10.991590234086	High	0.000935025360877417	10.952001965355	High	0.0281183700910757	4.82079520849135	High	0.0138678601808108	6.05488734348259	High	5.31e-06	Risky	0.00032	Risky
38	(ENST00000274368 + ENST00000480043)	(CRHBP(1/5)) + (CYP3A4(1/7))	2	Transcript	LIHC-292.5.3.N.2.95.95.1.4.2	LIHC	292	5	3	N	2	95	95	1	4	2	Meaningful Protective	4	0	0	Apoptosis/Necrosis	TSM	Underexpression	3	1	1	2	11	11	7	0	2	38	0.0190089408969502	5.5006928273378	Low	0.00752860191338389	7.14231235388384	Low	0.0133391436629456	6.12356612758646	Low	0.00821920664606968	6.98507810019332	Low	0.000919	Protective	0.000523	Protective
38	ENST00000413987	(SNHG3(1/3))	1	Transcript	LIHC-1089.5.3.P.1.44.80.1.4.2	LIHC	1089	5	3	P	1	44	80	1	4	2	Meaningful Risky	0	4	0	Apoptosis/Autophagy	TSM	Unchanged	3	1	2	1	11	11	7	0	2	38	0.00219140977319954	9.38187766955328	High	0.0231754884621953	5.1553032394712	Low	0.0441620589778658	4.05035492554139	High	0.00547066719634182	7.71688618441443	High	4.52e-05	Risky	0.00018	Risky
38	ENST00000395284	(CDK1(1/8))	1	Transcript	LIHC-1074.5.3.P.3.44.80.2.4.4	LIHC	1074	5	3	P	3	44	80	2	4	4	Meaningful Risky	0	4	0	Apoptosis/Autophagy/Ferroptosis/Mitotic catastrophe	TSM	Overexpression	3	1	2	2	11	11	4	0	4	38	0.0014002719859445	10.2054371125534	High	6.11342533498593e-05	16.0671857197498	Low	0.00780118858695489	7.07855518505356	High	0.000111362773637103	14.9335844344061	High	0.000266	Risky	0.000238	Risky
38	ENST00000345042	(HSPD1(1/24))	1	Transcript	LIHC-1007.5.3.P.3.44.80.2.4.4	LIHC	1007	5	3	P	3	44	80	2	4	4	Meaningful Risky	0	4	0	Apoptosis/Autophagy/Cuproptosis/Necrosis	TSM	Overexpression	3	1	2	2	11	11	4	0	4	38	0.00520071457193105	7.80828818703068	High	0.00867428926216351	6.88868839290016	Low	0.0153830991365372	5.87205331302409	High	0.0305454486586705	4.678328904713	High	3.99e-05	Risky	1.71e-05	Risky
38	(ENST00000564573 + ENST00000395614 + ENST00000562154 + ENST00000490495 + ENST00000409699)	(MEGF11(5/15))	5	Transcript	LGG-886.5.3.P.3.95.95.1.4.1	LGG	886	5	3	P	3	95	95	1	4	1	Meaningful Protective	4	0	0	Anoikis	TSM	Overexpression	3	1	2	2	11	11	7	0	1	38	5.74490945963735e-05	16.1849378834288	Low	5.64053476561632e-05	16.2196717509056	Low	0.0131457825234148	6.1493847522113	Low	7.15583756454308e-05	15.7691900474805	Low	4.02e-08	Protective	4.87e-08	Protective
38	(ENST00000557827 + ENST00000606671)	(ZEB1(2/23))	2	Transcript	LGG-877.5.3.P.3.95.95.2.4.4	LGG	877	5	3	P	3	95	95	2	4	4	Meaningful Protective	4	0	0	Anoikis/Apoptosis/Autophagy/Ferroptosis	TSM	Overexpression	3	1	2	2	11	11	4	0	4	38	0.00198403488587895	9.5642477070173	Low	0.0028866805010016	8.87774390198333	Low	0.00482790104528985	7.94280242268076	Low	0.000213997046733305	13.7040102213599	Low	0.00238	Protective	0.00415	Protective
38	(ENST00000542434 + ENST00000498461 + ENST00000493336 + ENST00000481117 + ENST00000475300 + ENST00000616315 + ENST00000501122 + ENST00000499732)	(ALOX5(5/7)) + (NEAT1(3/9))	8	Transcript	LGG-851.5.3.N.2.35.35.1.2.4	LGG	851	5	3	N	2	35	35	1	2	4	Risky	0	3	1	Apoptosis/Autophagy/Ferroptosis/Pyroptosis	TSM	Underexpression	3	1	1	2	8	8	7	4	4	38	0.000517788711965617	12.050486259132	High	0.000402485750080617	12.5206179498891	High	0.0652514940268829	3.39860720116504	NS	3.5536930870439e-05	17.0960075745807	High	2.24e-05	Risky	1.27e-05	Risky
38	(ENST00000508838 + ENST00000278385 + ENST00000525688 + ENST00000531110 + ENST00000415148 + ENST00000552564)	(AFP(1/7)) + (CD44(4/38)) + (ITGA5(1/13))	6	Transcript	LGG-804.5.3.N.2.35.35.1.2.4	LGG	804	5	3	N	2	35	35	1	2	4	Risky	0	3	1	Anoikis/Apoptosis/Autophagy/Necrosis	TSM	Underexpression	3	1	1	2	8	8	7	4	4	38	1.23280573083306e-06	23.5253212311943	High	1.62803328174199e-06	22.9905070570449	High	0.606981782702693	0.264593490764007	NS	0.00136888298798088	10.2472529239224	High	1.41e-11	Risky	1.42e-11	Risky
38	(ENST00000417721 + ENST00000620594)	(ZFAS1(2/14))	2	Transcript	LGG-693.5.3.P.3.95.71.1.4.4	LGG	693	5	3	P	3	95	71	1	4	4	Meaningful Protective	4	0	0	Apoptosis/Autophagy/Ferroptosis/Pyroptosis	TSM	Overexpression	3	1	2	2	11	8	7	0	4	38	2.61091938837943e-05	17.6819537356419	Low	3.62330674597011e-05	17.0591657149684	Low	0.283429242229586	1.15057295487086	NS	2.09613835032707e-05	18.0998873220639	Low	3.84e-07	Protective	6.7e-07	Protective
38	ENST00000531159	(NAT10(1/9))	1	Transcript	LGG-2016.5.3.P.3.95.95.2.3.3	LGG	2016	5	3	P	3	95	95	2	3	3	Meaningful Protective	4	0	0	Autophagy/Ferroptosis/Parthanatos	TSM	Overexpression	3	1	2	2	11	11	4	1	3	38	0.00316097939975524	8.71213992046055	Low	0.00440741472004269	8.10784274141623	Low	0.011724454182056	6.35206808374418	Low	0.00024563537326161	13.4451882524257	Low	0.0374	Protective	0.0286	Protective
38	ENST00000426021	(CASC2(1/10))	1	Transcript	LGG-1851.5.3.P.3.95.95.2.3.3	LGG	1851	5	3	P	3	95	95	2	3	3	Meaningful Protective	4	0	0	Apoptosis/Autophagy/Ferroptosis	TSM	Overexpression	3	1	2	2	11	11	4	1	3	38	3.20934969644249e-06	21.6871437160468	Low	1.11640223353637e-05	19.3011306133056	Low	0.0213378256636876	5.29898738342097	Low	8.51838152349238e-07	24.236915404822	Low	9.46e-10	Protective	3.3e-09	Protective
38	ENST00000406205	(PHACTR1(1/27))	1	Transcript	LGG-1825.5.3.P.3.95.71.1.3.3	LGG	1825	5	3	P	3	95	71	1	3	3	Meaningful Protective	4	0	0	Apoptosis/Efferocytosis/Necrosis	TSM	Overexpression	3	1	2	2	11	8	7	1	3	38	6.63173740367284e-07	24.7192817956036	Low	5.03366960002971e-07	25.2508762496469	Low	0.0886658406266779	2.89843058649419	NS	3.0481486001932e-08	30.6766263400927	Low	6.41e-12	Protective	3.98e-12	Protective
38	ENST00000268150	(MFGE8(1/23))	1	Transcript	KIRP-596.5.3.N.2.44.58.1.4.2	KIRP	596	5	3	N	2	44	58	1	4	2	Meaningful Risky	0	4	0	Anoikis/Apoptosis	TSM	Underexpression	3	1	1	2	11	11	7	0	2	38	0.0257525846402541	4.97255460716169	High	0.000295356654394174	13.099613847836	High	0.0423115525280566	4.12269785749831	Low	0.0119922896840893	6.31200868602721	Low	0.00029	Risky	6.59e-07	Risky
38	ENST00000223095	(SERPINE1(1/1))	1	Transcript	KIRP-570.5.3.N.2.35.44.1.4.5	KIRP	570	5	3	N	2	35	44	1	4	5	Risky	0	3	1	Apoptosis/Autophagy/Cuproptosis/Cellular senescence/Necrosis	TSM	Underexpression	3	1	1	2	8	11	7	0	5	38	0.00488551127468906	7.92133858685714	High	0.00360264723198045	8.47396792938644	High	0.0265504176265304	4.91981125008062	High	0.020196496968456	5.39482963747158	High	0.0212	Risky	0.00272	Risky
38	(ENST00000398461 + ENST00000452120)	(MEG3(2/50))	2	Transcript	KIRP-211.5.3.N.2.42.44.1.4.5	KIRP	211	5	3	N	2	42	44	1	4	5	Risky	0	3	1	Apoptosis/Autophagy/Ferroptosis/Necroptosis/Pyroptosis	TSM	Underexpression	3	1	1	2	8	11	7	0	5	38	0.00118963722930465	10.5063700242989	High	0.00868214008390922	6.88707131134945	High	0.000397319577884248	12.5447567840743	High	0.00200676163868818	9.54334065242225	High	0.00192	Risky	0.0117	Risky
38	(ENST00000355303 + ENST00000261978 + ENST00000261799)	(ANO1(1/10)) + (LTBP2(1/6)) + (PDGFRB(1/11))	3	Transcript	KIRP-179.5.3.N.2.44.58.1.4.2	KIRP	179	5	3	N	2	44	58	1	4	2	Meaningful Risky	0	4	0	Apoptosis/Ferroptosis	TSM	Underexpression	3	1	1	2	11	11	7	0	2	38	0.000977106574132414	10.870452426487	High	0.000115599896138185	14.8631406341991	High	0.0132334908586226	6.13762540506318	Low	0.00853241704035812	6.9181716343295	Low	3.23e-05	Risky	1.74e-07	Risky
38	ENST00000397858	(NDRG2(1/77))	1	Transcript	KIRC-1260.5.1.N.2.71.71.1.2.2	KIRC	1260	5	1	N	2	71	71	1	2	2	Protective	3	0	1	Apoptosis/Autophagy	TMB	Underexpression	3	3	1	2	8	8	7	4	2	38	0.00397315591416236	8.29604279491061	Low	0.00262737706661831	9.04970153863672	Low	0.303850923642464	1.05721638060441	NS	0.00789465791785438	7.05721624013245	Low	2.93e-06	Protective	4.6e-09	Protective
38	ENST00000374212	(SLC31A1(1/2))	1	Transcript	KIRC-1220.5.3.P.2.71.71.1.2.3	KIRC	1220	5	3	P	2	71	71	1	2	3	Protective	3	0	1	Apoptosis/Cuproptosis/Necrosis	TSM	Underexpression	3	1	2	2	8	8	7	4	3	38	3.94926075386604e-05	16.8956199641915	Low	3.27693518709093e-06	21.6471677014165	Low	0.943029548356325	0.00510691055218383	NS	1.44305030369551e-07	27.6642508352628	Low	8.23e-07	Protective	1.52e-08	Protective
38	ENST00000317881	(SLC25A5(1/4))	1	Transcript	KIRC-1133.5.3.P.2.71.71.1.2.3	KIRC	1133	5	3	P	2	71	71	1	2	3	Protective	3	0	1	Apoptosis/Cellular senescence/Mitochondrial permeability transition	TSM	Underexpression	3	1	2	2	8	8	7	4	3	38	0.00191971047834638	9.62476465631712	Low	0.000215689996276747	13.6892116214461	Low	0.442494401112243	0.589805343336285	NS	9.57675504134059e-05	15.218364907908	Low	0.000436	Protective	0.000353	Protective
38	ENST00000239938	(EGR1(1/1))	1	Transcript	KIRC-1066.5.3.N.2.71.67.1.2.4	KIRC	1066	5	3	N	2	71	67	1	2	4	Protective	3	0	1	Apoptosis/Autophagy/Necroptosis/Necrosis	TSM	Underexpression	3	1	1	2	8	8	7	4	4	38	0.0033095614915637	8.62843294925992	Low	0.00100015053008717	10.8272874804371	Low	0.162849740763756	1.94756264926276	NS	0.0218946570542377	5.25413695857474	High	0.0131	Protective	0.00124	Protective
38	(ENST00000557860 + ENST00000290378 + ENST00000308664 + ENST00000352848 + ENST00000348997 + ENST00000370683 + ENST00000528564 + ENST00000376717 + ENST00000287814)	(ACTC1(2/12)) + (ATP2A2(1/12)) + (BIN1(1/14)) + (DTNA(1/65)) + (FHL1(1/36)) + (MYO18A(1/25)) + (PRUNE2(1/14)) + (TIMP4(1/1))	9	Transcript	HNSC-472.5.3.N.2.44.44.2.2.1	HNSC	472	5	3	N	2	44	44	2	2	1	Meaningful Risky	0	4	0	Apoptosis	TSM	Underexpression	3	1	1	2	11	11	4	4	1	38	0.00111197983441658	10.6311593058879	High	0.00195301450268948	9.59317962540273	High	0.00985698739593899	6.66056110041057	High	0.00938464749449919	6.74812083054135	High	0.000689	Risky	0.000978	Risky
38	ENST00000451743	(MEG3(1/50))	1	Transcript	HNSC-1159.5.3.N.2.44.55.2.4.5	HNSC	1159	5	3	N	2	44	55	2	4	5	Meaningful Risky	0	4	0	Apoptosis/Autophagy/Ferroptosis/Necroptosis/Pyroptosis	TSM	Underexpression	3	1	1	2	11	11	4	0	5	38	0.0253113028892028	5.00246107396754	High	0.00332098504287293	8.62215617184543	High	0.0184490985956839	5.55299443157663	Low	0.0210462733860189	5.32295652213577	High	0.00762	Risky	0.00135	Risky
38	ENST00000497145	(POSTN(1/10))	1	Transcript	CESC-595.5.3.N.2.35.34.1.1.3	CESC	595	5	3	N	2	35	34	1	1	3	Risky	0	3	1	Apoptosis/Autophagy/Necrosis	TSM	Underexpression	3	1	1	2	8	6	7	7	3	38	0.051779995896404	3.78286283556622	NS	0.0267836449572226	4.90470378758525	High	0.350427318055283	0.871909145934646	NS	0.0393760957477418	4.24456759579704	High	0.0115	Risky	0.0107	Risky
38	ENST00000350995	(EZH2(1/20))	1	Transcript	CESC-520.5.3.P.3.71.71.1.4.7	CESC	520	5	3	P	3	71	71	1	4	7	Protective	3	0	1	Anoikis/Apoptosis/Autophagy/Cellular senescence/Ferroptosis/Necroptosis/Necrosis	TSM	Overexpression	3	1	2	2	8	8	7	0	7	38	0.00088154712365629	11.0611654870106	Low	0.00921082476857626	6.78148462616047	Low	0.203522460868354	1.61691516466223	NS	0.0013825703209901	10.228900803958	Low	5.11e-06	Protective	0.000293	Protective
38	(ENST00000560975 + ENST00000558314 + ENST00000558264)	(TPM1(3/44))	3	Transcript	CESC-237.5.3.N.2.44.44.1.4.2	CESC	237	5	3	N	2	44	44	1	4	2	Meaningful Risky	0	4	0	Anoikis/Apoptosis	TSM	Underexpression	3	1	1	2	11	11	7	0	2	38	0.0119197177965411	6.32277161102702	High	0.0137302663525825	6.07249775895034	High	0.000558429806621796	11.9096803908055	High	0.00121992579322017	10.4599197260259	High	0.0119	Risky	0.0121	Risky
38	(ENST00000310833 + ENST00000356522 + ENST00000515225 + ENST00000486489 + ENST00000557255 + ENST00000341590 + ENST00000381395 + ENST00000528158 + ENST00000530674)	(CD34(2/4)) + (DLC1(1/18)) + (EVA1A(1/11)) + (FERMT2(2/15)) + (IGF2(1/10)) + (NCAM1(1/26)) + (SULF1(1/23))	9	Transcript	CESC-147.5.3.N.2.44.44.1.4.2	CESC	147	5	3	N	2	44	44	1	4	2	Meaningful Risky	0	4	0	Apoptosis/Autophagy	TSM	Underexpression	3	1	1	2	11	11	7	0	2	38	0.0129486302301943	6.1761147301097	High	0.0226393908707361	5.19596432305812	High	0.00207258104117847	9.48411910583718	High	0.00157993376843613	9.98298471375774	High	0.0169	Risky	0.0264	Risky
38	(ENST00000303927 + ENST00000373203 + ENST00000393353 + ENST00000464690 + ENST00000295633 + ENST00000381406 + ENST00000382592 + ENST00000402687)	(CAVIN3(1/4)) + (ENG(1/25)) + (FHL2(1/12)) + (FSTL1(2/11)) + (IGF2(1/10)) + (LATS2(1/2)) + (SULF1(1/23))	8	Transcript	CESC-145.5.3.N.2.44.44.1.4.2	CESC	145	5	3	N	2	44	44	1	4	2	Meaningful Risky	0	4	0	Apoptosis/Autophagy	TSM	Underexpression	3	1	1	2	11	11	7	0	2	38	0.000113488736105172	14.8979085609041	High	0.00368253289803755	8.4340792900846	High	0.000213717282983472	13.7064670756658	High	0.000232354023386283	13.5494942689502	High	0.000212	Risky	0.00144	Risky
38	(ENST00000582368 + ENST00000534871)	(AURKB(2/14))	2	Transcript	BRCA-972.5.3.P.3.43.43.1.3.4	BRCA	972	5	3	P	3	43	43	1	3	4	Risky	0	3	1	Apoptosis/Autophagy/Cellular senescence/Mitotic catastrophe	TSM	Overexpression	3	1	2	2	9	9	7	1	4	38	0.19605503138661	1.67152026354743	NS	0.00993307978146463	6.64685870015455	High	0.00886918722496877	6.84898043655869	High	0.0113718691803438	6.4062600743361	High	0.184	NS	0.00278	Risky
38	(ENST00000543755 + ENST00000228682 + ENST00000461778)	(CD4(1/12)) + (GLI1(1/8)) + (NR1H3(1/35))	3	Transcript	BRCA-911.5.3.N.2.95.56.1.4.2	BRCA	911	5	3	N	2	95	56	1	4	2	Meaningful Protective	4	0	0	Apoptosis/Autophagy	TSM	Underexpression	3	1	1	2	11	11	7	0	2	38	0.0114917522853947	6.387642948059	Low	0.0194237243988924	5.46295924847692	High	0.041464237486144	4.15694048260366	Low	0.0385185673819729	4.28197496484284	High	3.07e-05	Protective	2.61e-05	Protective
38	(ENST00000531752 + ENST00000509529 + ENST00000242480 + ENST00000601812 + ENST00000597406 + ENST00000487483 + ENST00000584470 + ENST00000527504)	(ADAMTS8(1/2)) + (CAST(1/59)) + (EGR2(1/7)) + (KLK3(1/15)) + (PLEKHA4(1/16)) + (PPP5C(1/15)) + (THOC1(1/19)) + (TP53AIP1(1/6))	8	Transcript	BRCA-882.5.3.N.2.95.25.1.2.1	BRCA	882	5	3	N	2	95	25	1	2	1	Meaningful Protective	4	0	0	Apoptosis	TSM	Underexpression	3	1	1	2	11	8	7	4	1	38	0.0144189816740214	5.98610805736722	Low	0.227672656213742	1.45534236102697	NS	0.00041418242597635	12.4671008567577	Low	0.0103568936481453	6.57245593470734	High	1.92e-05	Protective	0.00323	Protective
38	(ENST00000525488 + ENST00000361627 + ENST00000287598 + ENST00000323760 + ENST00000404724 + ENST00000335183 + ENST00000395425 + ENST00000247191 + ENST00000454366 + ENST00000361170 + ENST00000508792 + ENST00000526913 + ENST00000514176 + ENST00000414849 + ENST00000220514 + ENST00000520452 + ENST00000304567 + ENST00000416372 + ENST00000592540)	(ARHGAP1(1/7)) + (ARHGAP11A(1/8)) + (BUB1B(1/11)) + (CDC25C(1/9)) + (CDC45(1/14)) + (CDKN3(1/10)) + (DLGAP5(2/5)) + (GTSE1(1/4)) + (IQGAP3(1/4)) + (KIF20A(1/7)) + (KNL1(1/12)) + (NCAPG(1/5)) + (NUSAP1(1/14)) + (OIP5(1/2)) + (PTTG1(1/7)) + (RRM2(1/17)) + (RTN4R(1/6)) + (SPC24(1/7))	19	Transcript	BRCA-859.5.3.P.3.43.79.1.2.1	BRCA	859	5	3	P	3	43	79	1	2	1	Risky	0	3	1	Apoptosis	TSM	Overexpression	3	1	2	2	9	9	7	4	1	38	0.0712473282472308	3.25404731181931	NS	0.024547804002679	5.05550664526955	Low	0.0188610087912811	5.51435668005142	High	0.00830743239046228	6.96597132363516	High	0.152	NS	0.0404	Risky
38	(ENST00000488221 + ENST00000496727 + ENST00000557305 + ENST00000482740 + ENST00000494822)	(FLII(2/30)) + (NDRG2(1/77)) + (SERPINA3(1/9)) + (TFEB(1/19))	5	Transcript	BRCA-779.5.3.N.2.95.95.1.4.2	BRCA	779	5	3	N	2	95	95	1	4	2	Meaningful Protective	4	0	0	Apoptosis/Autophagy	TSM	Underexpression	3	1	1	2	11	11	7	0	2	38	0.00190719626629809	9.6367767425542	Low	0.000882485319622539	11.0591932822737	Low	0.0176574687165075	5.62981759825792	Low	0.0268254437107672	4.90201069998802	Low	1.51e-05	Protective	2.04e-05	Protective
38	(ENST00000467728 + ENST00000441012 + ENST00000471369 + ENST00000481353 + ENST00000394409 + ENST00000443624 + ENST00000266066 + ENST00000472566)	(NR1H3(2/35)) + (OSCP1(1/12)) + (PDCD4(1/11)) + (PPP2R2B(1/21)) + (RPL11(1/6)) + (SFRP5(1/1)) + (USP24(1/7))	8	Transcript	BRCA-737.5.3.N.2.95.92.1.4.2	BRCA	737	5	3	N	2	95	92	1	4	2	Meaningful Protective	4	0	0	Apoptosis/Autophagy	TSM	Underexpression	3	1	1	2	11	11	7	0	2	38	8.41515578331453e-08	28.7080876560621	Low	1.53989479834138e-07	27.5386107152896	Low	0.000157714358664296	14.2777960041365	Low	8.00781822997143e-05	15.5564452824174	High	8.67e-08	Protective	1.08e-08	Protective
38	(ENST00000403491 + ENST00000507703)	(NFIA(1/31)) + (SPRY1(1/9))	2	Transcript	BRCA-627.5.3.N.2.95.95.1.4.2	BRCA	627	5	3	N	2	95	95	1	4	2	Meaningful Protective	4	0	0	Apoptosis/Cellular senescence	TSM	Underexpression	3	1	1	2	11	11	7	0	2	38	0.0143647755160634	5.9927518981767	Low	0.00643330692591504	7.42474142417661	Low	0.00098590210399363	10.853856736168	Low	0.0386107378695603	4.27791260197688	Low	0.00123	Protective	0.00441	Protective
38	(ENST00000372988 + ENST00000261233 + ENST00000371564 + ENST00000333360)	(CCND3(1/23)) + (IRAK3(1/3)) + (NFATC2(1/7)) + (SELE(1/7))	4	Transcript	BRCA-559.5.3.N.2.93.93.1.2.2	BRCA	559	5	3	N	2	93	93	1	2	2	Protective	3	0	1	Apoptosis/Necrosis	TSM	Underexpression	3	1	1	2	9	9	7	4	2	38	0.204586166417384	1.60932888091528	NS	0.0275709316473596	4.85469852349876	Low	0.00132913064005169	10.301625708724	Low	0.00156239477327313	10.0035415115915	Low	0.368	NS	0.039	Protective
38	(ENST00000219235 + ENST00000348721 + ENST00000412050 + ENST00000395388 + ENST00000507861 + ENST00000396234 + ENST00000537871 + ENST00000439013 + ENST00000255688 + ENST00000532532 + ENST00000519788 + ENST00000531429 + ENST00000528651 + ENST00000520467 + ENST00000470575 + ENST00000461794 + ENST00000374279)	(CCL22(1/1)) + (CISH(1/3)) + (CPEB3(1/3)) + (`HLA-DRA`(1/2)) + (INPP4B(1/25)) + (IQGAP2(1/21)) + (PLAAT4(3/5)) + (SCUBE2(5/14)) + (SFMBT1(1/8)) + (TCEA3(1/6)) + (UGCG(1/5))	17	Transcript	BRCA-416.5.3.N.3.95.92.2.2.1	BRCA	416	5	3	N	3	95	92	2	2	1	Meaningful Protective	4	0	0	Apoptosis	TSM	Overexpression	3	1	1	2	11	11	4	4	1	38	0.00363216770022767	8.45912388923208	Low	0.00101984331098304	10.7911894337188	Low	4.90832021577958e-05	16.4831949051272	Low	0.000138742747478715	14.5191397128234	High	0.0356	Protective	0.00024	Protective
38	ENST00000580151	(SLC25A19(1/15))	1	Transcript	BRCA-2343.5.3.P.3.95.95.1.4.1	BRCA	2343	5	3	P	3	95	95	1	4	1	Meaningful Protective	4	0	0	Necrosis	TSM	Overexpression	3	1	2	2	11	11	7	0	1	38	0.000455464065965083	12.2897035925355	Low	0.0043025064270551	8.15152080223248	Low	0.0333722848052698	4.52657804874846	Low	0.00365539485703503	8.44753035875066	Low	0.000747	Protective	0.00594	Protective
38	ENST00000424390	(PRDX1(1/6))	1	Transcript	BRCA-1996.5.3.P.3.43.43.1.3.4	BRCA	1996	5	3	P	3	43	43	1	3	4	Risky	0	3	1	Apoptosis/Autophagy/Ferroptosis/Oxeiptosis	TSM	Overexpression	3	1	2	2	9	9	7	1	4	38	0.117664698839452	2.44813361610245	NS	0.020492261321159	5.36946505556674	High	0.00782085469070992	7.07404379736543	High	0.00695788139692632	7.28380980912136	High	0.215	NS	0.0484	Risky
38	ENST00000379341	(PRDX4(1/5))	1	Transcript	BRCA-1921.5.3.P.3.44.95.1.4.1	BRCA	1921	5	3	P	3	44	95	1	4	1	Meaningful Risky	0	4	0	Anoikis	TSM	Overexpression	3	1	2	2	11	11	7	0	1	38	0.0149810070328434	5.91870013024038	Low	0.00065010639734242	11.6267330282166	Low	0.00663033579521943	7.37047662222347	Low	0.0203443136688294	5.38210528087195	Low	0.0152	Risky	0.00223	Risky
38	ENST00000311925	(CCL19(1/3))	1	Transcript	BRCA-1813.5.3.N.1.95.9.1.1.2	BRCA	1813	5	3	N	1	95	9	1	1	2	Meaningful Protective	4	0	0	Apoptosis/Necrosis	TSM	Unchanged	3	1	1	1	11	5	7	7	2	38	0.0262677086884198	4.93830994517102	Low	0.249089779349583	1.32840156969526	NS	0.055555022528702	3.6653485429314	NS	0.0298855129578256	4.71586577943177	Low	0.00186	Protective	0.0256	Protective
38	(ENST00000492816 + ENST00000243077)	(FN1(1/27)) + (LRP1(1/12))	2	Transcript	BLCA-347.5.3.N.2.35.35.1.2.4	BLCA	347	5	3	N	2	35	35	1	2	4	Risky	0	3	1	Anoikis/Apoptosis/Autophagy/Necrosis	TSM	Underexpression	3	1	1	2	8	8	7	4	4	38	7.28936781517753e-05	15.7342144034783	High	0.00137334318930016	10.2412523121736	High	0.428366429883734	0.627248369860657	NS	0.000683416657788039	11.5338139004335	High	0.000172	Risky	0.002	Risky
38	(ENST00000397591 + ENST00000260356)	(THBS1(2/8))	2	Transcript	BLCA-285.5.3.N.2.35.35.1.2.4	BLCA	285	5	3	N	2	35	35	1	2	4	Risky	0	3	1	Anoikis/Apoptosis/Necrosis/Paraptosis	TSM	Underexpression	3	1	1	2	8	8	7	4	4	38	0.00332076831918393	8.62227504836695	High	0.00193943789749018	9.60598905142368	High	0.555613152425647	0.347356898814479	NS	0.0498992265510108	3.84484187640595	High	0.00454	Risky	0.0078	Risky
38	ENST00000523813	(CD74(1/12))	1	Transcript	BLCA-1002.5.2.N.1.95.26.1.2.3	BLCA	1002	5	2	N	1	95	26	1	2	3	Meaningful Protective	4	0	0	Apoptosis/Autophagy/Necrosis	MSI	Unchanged	3	2	1	1	11	6	7	4	3	38	0.120709989521919	2.40808449049187	NS	0.0576016940640477	3.60512627747379	NS	0.0314548566760449	4.62796468833573	Low	0.0121829459458461	6.2840486360111	Low	0.00831	Protective	0.0376	Protective
37	ENST00000556237	(HIF1A(1/12))	1	Transcript	THCA-1260.5.3.N.2.14.44.1.4.6	THCA	1260	5	3	N	2	14	44	1	4	6	Risky	0	2	2	Anoikis/Apoptosis/Autophagy/Cellular senescence/Ferroptosis/Necrosis	TSM	Underexpression	3	1	1	2	6	11	7	0	6	37	0.036052397895418	4.39462450573734	High	0.0457571538819682	3.99051215534099	High	0.0185778234704852	5.54082492094497	High	0.0303850718757891	4.68737277145245	High	0.0858	NS	0.0561	NS
37	(ENST00000591562 + ENST00000552643 + ENST00000249363 + ENST00000440692 + ENST00000598497 + ENST00000433686)	(AOC3(1/7)) + (CRIP2(1/11)) + (LRRC4(1/4)) + (RPS24(1/18)) + (ZSCAN18(2/17))	6	Transcript	STAD-799.5.3.N.2.44.44.1.4.1	STAD	799	5	3	N	2	44	44	1	4	1	Meaningful Risky	0	4	0	Autophagy	TSM	Underexpression	3	1	1	2	11	11	7	0	1	37	0.00067322443354223	11.561750466037	High	0.000128135314682698	14.6690168607831	High	0.00235502259518872	9.24994685485885	High	6.74660474845323e-05	15.8806198729521	High	0.0132	Risky	0.000349	Risky
37	(ENST00000585869 + ENST00000490936 + ENST00000561655 + ENST00000504429 + ENST00000502896 + ENST00000428232 + ENST00000267079 + ENST00000540804 + ENST00000578998 + ENST00000344657)	(CNN1(1/10)) + (FLNA(1/21)) + (`HAND2-AS1`(3/65)) + (LHCGR(1/6)) + (MAP3K12(1/11)) + (MSRB3(1/17)) + (RBFOX3(1/14)) + (SPHKAP(1/3))	10	Transcript	STAD-791.5.3.N.2.44.44.1.4.1	STAD	791	5	3	N	2	44	44	1	4	1	Meaningful Risky	0	4	0	Apoptosis	TSM	Underexpression	3	1	1	2	11	11	7	0	1	37	0.000622958963016562	11.7060895061749	High	0.00179525824512894	9.74791906470004	High	0.00497909717845979	7.88701505647987	High	0.00378228808220671	8.38548722385049	High	0.000729	Risky	0.0014	Risky
37	(ENST00000498090 + ENST00000373713)	(AFF3(1/28)) + (FABP3(1/4))	2	Transcript	STAD-679.5.3.N.2.44.44.1.4.1	STAD	679	5	3	N	2	44	44	1	4	1	Meaningful Risky	0	4	0	Necrosis	TSM	Underexpression	3	1	1	2	11	11	7	0	1	37	0.0164014022290659	5.75932171435949	High	0.01909624637066	5.49268025828796	High	0.00333494864334194	8.61451348046849	High	0.00873784039064596	6.87564117886649	High	0.00173	Risky	0.000896	Risky
37	(ENST00000471990 + ENST00000400309)	(`ADAMTS9-AS1`(1/21)) + (PCBP3(1/22))	2	Transcript	STAD-632.5.3.N.2.44.44.1.4.1	STAD	632	5	3	N	2	44	44	1	4	1	Meaningful Risky	0	4	0	Ferroptosis	TSM	Underexpression	3	1	1	2	11	11	7	0	1	37	0.00323918602872864	8.66759386200479	High	0.00168394666965888	9.86563368566681	High	0.00037497678066023	12.6529338010519	High	0.000189211210668283	13.9353027499884	High	0.00183	Risky	0.00131	Risky
37	(ENST00000470447 + ENST00000439835 + ENST00000449640 + ENST00000538513)	(`ADAMTS9-AS1`(1/21)) + (FBLN1(1/18)) + (PCBP3(1/22)) + (SOX15(1/3))	4	Transcript	STAD-628.5.3.N.2.44.44.1.4.1	STAD	628	5	3	N	2	44	44	1	4	1	Meaningful Risky	0	4	0	Ferroptosis	TSM	Underexpression	3	1	1	2	11	11	7	0	1	37	0.0243326687279077	5.07076316561195	High	0.0296141862896141	4.73154997798196	High	0.0112409462573914	6.42682313665811	High	0.00406341740726068	8.25525612353384	High	0.0138	Risky	0.0448	Risky
37	(ENST00000453052 + ENST00000608645 + ENST00000529778 + ENST00000528790 + ENST00000590335 + ENST00000443668 + ENST00000284262 + ENST00000374928 + ENST00000468660 + ENST00000484713 + ENST00000488550 + ENST00000256404 + ENST00000625622 + ENST00000540753 + ENST00000422361 + ENST00000477061 + ENST00000486554)	(AEBP1(1/9)) + (APBB1(2/20)) + (FLI1(1/10)) + (FOSB(1/12)) + (GUCY1A1(1/13)) + (JPH3(1/4)) + (KLF8(2/6)) + (LAMB2(1/19)) + (MEIS1(1/17)) + (PEBP4(1/3)) + (PLAGL1(1/27)) + (PTGS1(1/10)) + (RUNX1T1(1/46)) + (SLCO2A1(1/8)) + (TSC22D3(1/18))	17	Transcript	STAD-596.5.3.N.2.44.44.1.4.1	STAD	596	5	3	N	2	44	44	1	4	1	Meaningful Risky	0	4	0	Apoptosis	TSM	Underexpression	3	1	1	2	11	11	7	0	1	37	0.0210155727883224	5.32550046053689	High	0.0128761676464185	6.18604451130754	High	0.0335052982389507	4.51977189484301	High	0.000171125729275134	14.1242248474753	High	0.0187	Risky	0.00495	Risky
37	(ENST00000393480 + ENST00000395850 + ENST00000441290 + ENST00000560241 + ENST00000432535 + ENST00000360351 + ENST00000314922 + ENST00000554980 + ENST00000374272 + ENST00000541602)	(CAV2(1/15)) + (CD59(1/17)) + (FOXP2(1/32)) + (IL16(1/15)) + (LINC00844(1/14)) + (MAP2(1/19)) + (PENK(1/9)) + (TGFB3(1/7)) + (TRIM63(1/2)) + (ZBTB16(1/20))	10	Transcript	STAD-522.5.3.N.2.44.44.1.4.1	STAD	522	5	3	N	2	44	44	1	4	1	Meaningful Risky	0	4	0	Apoptosis	TSM	Underexpression	3	1	1	2	11	11	7	0	1	37	0.00106406992097108	10.7126243800884	High	0.00576356826836877	7.62277657529894	High	0.000621148355052226	11.7115058155097	High	0.000353238063471095	12.7646162087056	High	0.000329	Risky	0.00363	Risky
37	(ENST00000370103 + ENST00000373461)	(OLFM3(1/6)) + (VSTM2L(1/3))	2	Transcript	STAD-482.5.3.N.2.44.44.1.4.1	STAD	482	5	3	N	2	44	44	1	4	1	Meaningful Risky	0	4	0	Anoikis	TSM	Underexpression	3	1	1	2	11	11	7	0	1	37	0.000269880497872466	13.26865684293	High	0.000282815973551509	13.1809061203388	High	0.0158955469168954	5.8143920773069	High	0.00154205753317271	10.0276727050189	High	8.33e-05	Risky	5.04e-05	Risky
37	(ENST00000347703 + ENST00000396366 + ENST00000498653)	(CDCA7(1/14)) + (FXN(2/5))	3	Transcript	STAD-455.5.3.P.3.93.95.1.4.2	STAD	455	5	3	P	3	93	95	1	4	2	Protective	3	0	1	Apoptosis/Ferroptosis	TSM	Overexpression	3	1	2	2	9	11	7	0	2	37	0.012092255282673	6.2972920996796	Low	6.84164815715205e-05	15.8541458833711	Low	0.00103151986933891	10.7701170338519	Low	5.57930368330073e-05	16.2403503543053	Low	0.174	NS	0.00252	Protective
37	(ENST00000314355 + ENST00000545008 + ENST00000376395)	(CKS2(1/1)) + (MELK(1/14)) + (UBQLN1(1/6))	3	Transcript	STAD-427.5.3.P.3.95.93.1.4.2	STAD	427	5	3	P	3	95	93	1	4	2	Meaningful Protective	4	0	0	Apoptosis/Autophagy	TSM	Overexpression	3	1	2	2	11	9	7	0	2	37	0.09444535499286	2.79692374798024	NS	0.0123483494072625	6.26015364297886	Low	0.0229997720479217	5.16852232860549	Low	0.000741655922093187	11.3818405575697	Low	0.0326	Protective	0.00484	Protective
37	(ENST00000305988 + ENST00000566825 + ENST00000311051 + ENST00000334619 + ENST00000566716 + ENST00000368799 + ENST00000373256 + ENST00000373807 + ENST00000485767 + ENST00000394660 + ENST00000562968 + ENST00000394166 + ENST00000564313 + ENST00000493898 + ENST00000265717 + ENST00000481793 + ENST00000495961 + ENST00000534407 + ENST00000585170 + ENST00000372292 + ENST00000417443 + ENST00000562619 + EN…	(ADRB2(1/1)) + (AOC4P(1/1)) + (APBB1(1/20)) + (CCKBR(1/6)) + (CPEB1(1/19)) + (FLG(1/1)) + (GLP1R(1/1)) + (GSN(2/16)) + (IL16(1/15)) + (IL4R(1/19)) + (NR2F2(1/5)) + (PKD1(1/40)) + (PLAGL1(1/27)) + (PRKAR2B(1/17)) + (RNLS(1/4)) + (ROBO1(1/12)) + (ROBO4(1/10)) + (SEPTIN4(1/33)) + (SFTPD(1/4)) + (SMIM10L2A(1/1)) + (STARD9(1/7)) + (TRO(1/25)) + (TSC22D3(1/18)) + (TSPYL2(1/6)) + (VAMP2(1/5)) + (ZNF382(…	29	Transcript	STAD-411.5.3.N.2.44.44.1.4.1	STAD	411	5	3	N	2	44	44	1	4	1	Meaningful Risky	0	4	0	Apoptosis	TSM	Underexpression	3	1	1	2	11	11	7	0	1	37	0.0261809371965022	4.9440292467538	High	0.00829822657129065	6.96795527476292	High	0.0465181061615008	3.96273349338756	High	0.00232271220273084	9.27524813123096	High	0.00642	Risky	6.87e-05	Risky
37	(ENST00000300213 + ENST00000612582 + ENST00000614918 + ENST00000524053 + ENST00000504772 + ENST00000332822 + ENST00000557856 + ENST00000463411 + ENST00000556285 + ENST00000590071 + ENST00000583005 + ENST00000598513)	(CCNDBP1(1/15)) + (CECR2(1/6)) + (CPEB1(1/19)) + (DYNC1I1(1/12)) + (HOXB2(1/3)) + (NOG(1/1)) + (NTRK3(1/19)) + (PDLIM7(1/16)) + (TGFB3(1/7)) + (WTIP(1/2)) + (ZNF521(1/14)) + (ZNF677(1/11))	12	Transcript	STAD-404.5.3.N.2.44.44.1.4.1	STAD	404	5	3	N	2	44	44	1	4	1	Meaningful Risky	0	4	0	Apoptosis	TSM	Underexpression	3	1	1	2	11	11	7	0	1	37	0.00065924960226349	11.6007575449509	High	0.000101555884456594	15.1075579133892	High	0.00277383827081923	8.95056469474264	High	3.32297164418183e-06	21.6204085732234	High	0.00342	Risky	3.25e-05	Risky
37	(ENST00000256857 + ENST00000587965 + ENST00000440512 + ENST00000361042 + ENST00000600897)	(GRP(1/5)) + (HSPB6(1/3)) + (`SLC26A4-AS1`(1/14)) + (WASF3(1/4)) + (ZSCAN18(1/17))	5	Transcript	STAD-354.5.3.N.2.44.44.1.4.1	STAD	354	5	3	N	2	44	44	1	4	1	Meaningful Risky	0	4	0	Autophagy	TSM	Underexpression	3	1	1	2	11	11	7	0	1	37	0.0017486870531036	9.7962436653545	High	0.000270204697750298	13.2664062047445	High	0.00340433573092391	8.57701196136719	High	0.000191762280396857	13.9101288649961	High	0.000223	Risky	0.000269	Risky
37	ENST00000526570	(FGFR1(1/58))	1	Transcript	STAD-1946.5.3.N.2.44.35.1.4.4	STAD	1946	5	3	N	2	44	35	1	4	4	Meaningful Risky	0	4	0	Apoptosis/Autophagy/Cellular senescence/Ferroptosis	TSM	Underexpression	3	1	1	2	11	8	7	0	4	37	0.00784452195381702	7.0686299021657	High	0.00099150178987395	10.843368886766	High	0.0695914155889472	3.2926312658612	NS	0.015113911300295	5.90314065626872	High	0.00944	Risky	0.00175	Risky
37	ENST00000498653	(FXN(1/5))	1	Transcript	STAD-1896.5.1.P.3.93.93.1.4.2	STAD	1896	5	1	P	3	93	93	1	4	2	Protective	3	0	1	Apoptosis/Ferroptosis	TMB	Overexpression	3	3	2	2	9	9	7	0	2	37	0.305206106093011	1.05130769073863	NS	0.0193823668846247	5.46668405063532	Low	0.021907354178661	5.25312808451491	Low	0.0114801562601435	6.38943501180548	Low	0.576	NS	0.0207	Protective
37	ENST00000226218	(VTN(1/3))	1	Transcript	STAD-1453.5.1.N.3.44.44.2.4.2	STAD	1453	5	1	N	3	44	44	2	4	2	Meaningful Risky	0	4	0	Apoptosis/Pyroptosis	TMB	Overexpression	3	3	1	2	11	11	4	0	2	37	0.0270326626590602	4.8887237195769	High	0.000535003820958724	11.9895264887035	High	0.00545151265760491	7.72321845665514	High	1.38274611628519e-05	18.8927855737169	High	0.00192	Risky	1.32e-05	Risky
37	ENST00000172229	(NGFR(1/3))	1	Transcript	STAD-1433.5.3.N.2.44.42.1.4.4	STAD	1433	5	3	N	2	44	42	1	4	4	Meaningful Risky	0	4	0	Apoptosis/Autophagy/Necroptosis/Necrosis	TSM	Underexpression	3	1	1	2	11	8	7	0	4	37	0.0309594109347823	4.65521190599309	High	0.0284553097085646	4.80026802936294	High	0.0352107399286801	4.4349262989433	High	0.0821457639132336	3.02192779626807	NS	0.00334	Risky	0.00319	Risky
37	ENST00000022615	(VDAC3(1/12))	1	Transcript	STAD-1430.5.1.P.3.26.95.1.4.3	STAD	1430	5	1	P	3	26	95	1	4	3	Protective	2	0	2	Apoptosis/Autophagy/Mitochondrial permeability transition	TMB	Overexpression	3	3	2	2	6	11	7	0	3	37	0.0223275323932028	5.22007933746575	Low	0.0064632957043439	7.41637345387917	Low	0.045498402112928	4.00006896796546	Low	0.00966263442620741	6.69605739458748	Low	0.193	NS	0.0718	NS
37	ENST00000355622	(TLR4(1/4))	1	Transcript	SKCM-688.5.3.N.2.71.64.1.2.6	SKCM	688	5	3	N	2	71	64	1	2	6	Protective	3	0	1	Apoptosis/Autophagy/Ferroptosis/Necroptosis/Pyroptosis/Necrosis	TSM	Underexpression	3	1	1	2	8	5	7	4	6	37	3.26652010816941e-05	17.2560717246027	Low	0.000263785289885465	13.3114855258723	Low	NS	NS	NS	0.0707965901658618	3.26445392506558	NS	3.6e-05	Protective	0.000544	Protective
37	(ENST00000391832 + ENST00000330459 + ENST00000375436 + ENST00000300403)	(AKT1S1(1/9)) + (KPNA2(1/21)) + (RCC2(1/3)) + (TPX2(1/2))	4	Transcript	PRAD-578.5.3.P.3.44.43.1.4.2	PRAD	578	5	3	P	3	44	43	1	4	2	Meaningful Risky	0	4	0	Apoptosis/Autophagy	TSM	Overexpression	3	1	2	2	11	9	7	0	2	37	0.114852773718281	2.48614449241345	NS	0.0497533062906417	3.84975336678627	High	0.0105607965247851	6.53776468686407	High	0.000273776096133549	13.2417916970903	High	0.0149	Risky	0.00112	Risky
37	(ENST00000314355 + ENST00000592604 + ENST00000321765 + ENST00000455785 + ENST00000166345)	(CKS2(1/1)) + (SMARCA4(1/55)) + (SPAG5(1/16)) + (STMN1(1/9)) + (TRIP13(1/7))	5	Transcript	PRAD-497.5.3.P.3.44.45.3.2.2	PRAD	497	5	3	P	3	44	45	3	2	2	Meaningful Risky	0	4	0	Apoptosis/Autophagy	TSM	Overexpression	3	1	2	2	11	11	1	4	2	37	0.0467644502225619	3.9538431910571	Low	0.0272483626426436	4.87500495624954	High	0.00638948378434034	7.43704157916213	High	2.54327766224804e-06	22.1335359062007	High	0.00658	Risky	0.00151	Risky
37	ENST00000523190	(PVT1(1/190))	1	Transcript	PRAD-1787.5.3.P.3.44.15.1.4.3	PRAD	1787	5	3	P	3	44	15	1	4	3	Meaningful Risky	0	4	0	Apoptosis/Autophagy/Ferroptosis	TSM	Overexpression	3	1	2	2	11	8	7	0	3	37	0.0238873418054202	5.10279362625261	High	0.26432130201185	1.24598190262571	NS	0.0121192058292733	6.29334591470808	High	0.000968592955676861	10.886660703888	High	0.0114	Risky	0.0114	Risky
37	ENST00000300093	(PLK1(1/9))	1	Transcript	PRAD-1494.5.3.P.3.43.43.3.2.6	PRAD	1494	5	3	P	3	43	43	3	2	6	Risky	0	3	1	Anoikis/Apoptosis/Autophagy/Cellular senescence/Mitotic catastrophe/Necroptosis	TSM	Overexpression	3	1	2	2	9	9	1	4	6	37	0.0860274977058147	2.94718102081327	NS	0.0382959467342702	4.29182902884423	High	0.0126348913103779	6.21952630197169	High	1.01906783239736e-05	19.4753413209903	High	0.0821	NS	0.0284	Risky
37	ENST00000254301	(LGALS3(1/7))	1	Transcript	PAAD-909.5.2.N.3.44.35.2.4.6	PAAD	909	5	2	N	3	44	35	2	4	6	Meaningful Risky	0	4	0	Anoikis/Apoptosis/Autophagy/Necroptosis/NETosis/Necrosis	MSI	Overexpression	3	2	1	2	11	8	4	0	6	37	0.00471584326693908	7.98530950139671	High	0.00653549961927891	7.39638743132795	High	0.316330043868996	1.0040602202896	NS	0.0366510116775314	4.36655529466949	High	0.000186	Risky	0.00119	Risky
37	(ENST00000557937 + ENST00000421017 + ENST00000396024 + ENST00000558503 + ENST00000451270 + ENST00000558169 + ENST00000200181 + ENST00000450894 + ENST00000217185 + ENST00000542869)	(ANXA2(6/46)) + (ITGB4(2/13)) + (PTK6(2/2))	10	Transcript	PAAD-463.5.2.N.3.44.44.2.4.3	PAAD	463	5	2	N	3	44	44	2	4	3	Meaningful Risky	0	4	0	Anoikis/Apoptosis/Autophagy	MSI	Overexpression	3	2	1	2	11	11	4	0	3	37	0.000176483958618912	14.0662326287236	High	0.000117574887506522	14.8311890439209	High	3.41706624067406e-05	17.1704727627329	High	3.178567169837e-05	17.30793536786	High	0.000106	Risky	0.000263	Risky
37	(ENST00000542450 + ENST00000515399 + ENST00000245787 + ENST00000252485 + ENST00000495509 + ENST00000580497 + ENST00000358598 + ENST00000376447 + ENST00000471324 + ENST00000530607 + ENST00000612509 + ENST00000383791 + ENST00000493709)	(CADM1(1/21)) + (CTBP1(1/22)) + (INSIG2(1/7)) + (NECTIN2(1/6)) + (PHF1(1/11)) + (PMP22(1/31)) + (PRKAR1A(1/25)) + (RASEF(1/2)) + (RGS3(1/31)) + (RPS6KA1(1/20)) + (SEMA3B(1/15)) + (SH3BP5(1/9)) + (SORBS2(1/73))	13	Transcript	LUSC-669.5.3.N.2.44.44.1.4.1	LUSC	669	5	3	N	2	44	44	1	4	1	Meaningful Risky	0	4	0	Apoptosis	TSM	Underexpression	3	1	1	2	11	11	7	0	1	37	0.0309955743420222	4.653207752175	High	0.0358355224684683	4.40491443222629	High	3.27066487448846e-06	21.6508415364175	High	7.43256901100109e-05	15.6974147422822	High	0.00675	Risky	0.0013	Risky
37	(ENST00000409929 + ENST00000528599)	(IL1R1(1/13)) + (TRAF3IP2(1/21))	2	Transcript	LUSC-450.5.3.N.2.44.44.1.4.1	LUSC	450	5	3	N	2	44	44	1	4	1	Meaningful Risky	0	4	0	Necrosis	TSM	Underexpression	3	1	1	2	11	11	7	0	1	37	0.0147538722645393	5.94562340864241	High	0.0420480334638416	4.13326969338204	High	0.0146362178055766	5.95973777877487	High	0.0250391137145957	5.02117905532591	High	0.0187	Risky	0.0292	Risky
37	(ENST00000393609 + ENST00000484921 + ENST00000580513 + ENST00000261415 + ENST00000283415 + ENST00000510794 + ENST00000460393 + ENST00000530254 + ENST00000468980 + ENST00000284637)	(ARAP1(1/20)) + (ARL6IP5(1/5)) + (AXIN2(1/8)) + (CERT1(1/29)) + (LPCAT1(1/6)) + (MAEA(1/20)) + (MME(1/17)) + (MYO18A(1/25)) + (PAX8(1/14)) + (SH3RF1(1/5))	10	Transcript	LUSC-421.5.3.N.2.44.44.1.4.1	LUSC	421	5	3	N	2	44	44	1	4	1	Meaningful Risky	0	4	0	Apoptosis	TSM	Underexpression	3	1	1	2	11	11	7	0	1	37	0.00190373314010972	9.6401150292074	High	5.30231155437821e-05	16.336838678254	High	0.000606916698358995	11.7546424179776	High	0.00013522120094478	14.5675785619751	High	1.21e-06	Risky	2.6e-06	Risky
37	(ENST00000489785 + ENST00000282074)	(CISD1(1/4)) + (SPC25(1/4))	2	Transcript	LUAD-646.5.3.P.3.35.35.1.2.2	LUAD	646	5	3	P	3	35	35	1	2	2	Risky	0	3	1	Autophagy/Ferroptosis	TSM	Overexpression	3	1	2	2	8	8	7	4	2	37	4.84395961704021e-05	16.5082208064857	High	7.90821060205893e-05	15.5801103913013	High	0.1337512419519	2.24841610914718	NS	0.00229237855330522	9.29932859389793	High	1.31e-06	Risky	1.38e-05	Risky
37	(ENST00000474768 + ENST00000571406 + ENST00000590203 + ENST00000424201 + ENST00000546000 + ENST00000582147 + ENST00000528191 + ENST00000394549 + ENST00000595886 + ENST00000598996 + ENST00000590335 + ENST00000370818 + ENST00000376030 + ENST00000302909 + ENST00000543009 + ENST00000359895 + ENST00000256404 + ENST00000260402 + ENST00000424647 + ENST00000321336 + ENST00000318561 + ENST00000524255 + EN…	(`ADAMTS9-AS2`(1/9)) + (ARHGAP17(1/20)) + (CA4(1/6)) + (CACNA2D2(1/8)) + (CADM1(1/21)) + (COLEC12(1/3)) + (CTSH(1/69)) + (DNASE1L3(1/7)) + (FENDRR(2/14)) + (FOSB(1/12)) + (GPC3(1/13)) + (KAZN(1/9)) + (KCNK3(1/1)) + (NUMA1(1/33)) + (PDLIM7(1/16)) + (PEBP4(1/3)) + (PLCB2(1/15)) + (PPM1F(1/10)) + (`PRDM16-DT`(1/11)) + (SFTPC(3/13))	23	Transcript	LUAD-618.5.3.N.2.95.95.1.4.1	LUAD	618	5	3	N	2	95	95	1	4	1	Meaningful Protective	4	0	0	Apoptosis	TSM	Underexpression	3	1	1	2	11	11	7	0	1	37	0.00206405560618161	9.49168155722643	Low	0.00164183094085979	9.91224081879346	Low	0.000148617179288046	14.3896467548633	Low	0.000194448176850881	13.8839865057044	Low	2.76e-07	Protective	1.53e-06	Protective
37	(ENST00000395845 + ENST00000378034 + ENST00000522378 + ENST00000407526 + ENST00000502338 + ENST00000485406 + ENST00000328205 + ENST00000509581 + ENST00000380668 + ENST00000434466 + ENST00000484158 + ENST00000337817 + ENST00000552857 + ENST00000518360)	(CENPO(1/9)) + (CKAP2(1/7)) + (ESCO2(1/8)) + (GRB10(1/26)) + (KIF20A(1/7)) + (KIF4A(1/2)) + (LIN9(1/6)) + (PDCD6(1/12)) + (PRPS2(1/5)) + (RALA(1/5)) + (RPAP2(1/3)) + (STIL(1/14)) + (TARBP2(1/21)) + (UBE2V2(1/8))	14	Transcript	LUAD-507.5.3.P.3.44.14.1.2.1	LUAD	507	5	3	P	3	44	14	1	2	1	Meaningful Risky	0	4	0	Apoptosis	TSM	Overexpression	3	1	2	2	11	6	7	4	1	37	0.200103503317918	1.64161882660906	NS	0.215496873900513	1.53410852685104	NS	0.000985573433909925	10.8544741841973	High	2.65282750389062e-05	17.6516663675392	High	0.00317	Risky	0.00176	Risky
37	(ENST00000371327 + ENST00000258729 + ENST00000334828 + ENST00000526691 + ENST00000527688 + ENST00000367454)	(HELLS(1/21)) + (IGF2BP3(1/18)) + (PGAM1(1/3)) + (TXNRD1(2/19)) + (UCHL5(1/13))	6	Transcript	LUAD-456.5.3.P.3.35.35.1.2.2	LUAD	456	5	3	P	3	35	35	1	2	2	Risky	0	3	1	Apoptosis/Ferroptosis	TSM	Overexpression	3	1	2	2	8	8	7	4	2	37	0.0397148625149431	4.23002470499778	High	0.0351431605231385	4.43820586047864	High	0.468539473247194	0.525418354955512	NS	0.0342974483402951	4.47981425432764	High	0.000341	Risky	0.000262	Risky
37	(ENST00000368653 + ENST00000358239)	(MKI67(1/5)) + (PPP1CA(1/14))	2	Transcript	LUAD-449.5.1.P.3.35.31.1.2.3	LUAD	449	5	1	P	3	35	31	1	2	3	Risky	0	3	1	Apoptosis/Autophagy/Necrosis	TMB	Overexpression	3	3	2	2	8	5	7	4	3	37	3.64847111111732e-05	17.0460227289238	High	3.13394479073414e-05	17.3348022662779	High	0.250604110835664	1.31993280280521	NS	0.0622987774620194	3.47510475570813	NS	0.000354	Risky	0.000215	Risky
37	(ENST00000352993 + ENST00000357654 + ENST00000495962)	(BRCA1(2/41)) + (MET(1/7))	3	Transcript	LUAD-424.5.3.P.3.31.35.1.2.5	LUAD	424	5	3	P	3	31	35	1	2	5	Risky	0	2	2	Anoikis/Apoptosis/Autophagy/Cellular senescence/Necrosis	TSM	Overexpression	3	1	2	2	5	8	7	4	5	37	0.000377711376202239	12.6393495453585	High	0.00342055105699679	8.56836011559429	High	0.327772669751454	0.957677716628376	NS	0.0289312402694734	4.7717002366666	High	0.00019	Risky	0.00127	Risky
37	(ENST00000332539 + ENST00000524318 + ENST00000601828)	(PTGDR2(1/1)) + (SFTPC(1/13)) + (ZNF677(1/11))	3	Transcript	LUAD-397.5.3.N.2.95.95.1.4.1	LUAD	397	5	3	N	2	95	95	1	4	1	Meaningful Protective	4	0	0	Apoptosis	TSM	Underexpression	3	1	1	2	11	11	7	0	1	37	0.000122377181682509	14.7556973649247	Low	0.00252697638031396	9.12095768932273	Low	0.0113864699302098	6.40398192030583	Low	0.00874442910646811	6.87429405888482	Low	0.000469	Protective	0.0129	Protective
37	(ENST00000305988 + ENST00000471363 + ENST00000359842 + ENST00000295213)	(ADRB2(1/1)) + (CACNA2D3(1/9)) + (RXRG(1/4)) + (SPATA18(1/10))	4	Transcript	LUAD-368.5.1.N.2.95.64.1.2.1	LUAD	368	5	1	N	2	95	64	1	2	1	Meaningful Protective	4	0	0	Apoptosis	TMB	Underexpression	3	3	1	2	11	5	7	4	1	37	0.021987359366138	5.24678501829843	Low	0.035689906859639	4.41185997993995	Low	0.105804948130512	2.61578809581746	NS	0.0721995655778411	3.23229220246622	NS	0.000274	Protective	0.000689	Protective
37	(ENST00000296577 + ENST00000260442 + ENST00000301280 + ENST00000262982 + ENST00000338825 + ENST00000248378 + ENST00000554455 + ENST00000489498 + ENST00000489841 + ENST00000303887 + ENST00000353339 + ENST00000535923 + ENST00000575040 + ENST00000316660 + ENST00000391851 + ENST00000525066 + ENST00000369307 + ENST00000601492 + ENST00000372692 + ENST00000557433 + ENST00000557487 + ENST00000565644 + EN…	(ABCE1(1/10)) + (BCL2L10(1/2)) + (CHAF1A(1/7)) + (CSE1L(1/3)) + (EIF4EBP1(1/2)) + (EMC6(1/2)) + (HNRNPC(1/32)) + (ICMT(1/4)) + (MCM7(2/13)) + (MFF(1/30)) + (PHB2(1/20)) + (PKMYT1(1/20)) + (PMAIP1(1/3)) + (PRMT1(1/21)) + (RAD51(1/11)) + (RBM8A(1/8)) + (RPS19(1/8)) + (SET(1/14)) + (SHMT2(2/35)) + (SLC7A5(2/3)) + (SSRP1(1/5)) + (TRIM28(2/15))	26	Transcript	LUAD-352.5.3.P.3.35.35.1.2.2	LUAD	352	5	3	P	3	35	35	1	2	2	Risky	0	3	1	Apoptosis/Autophagy	TSM	Overexpression	3	1	2	2	8	8	7	4	2	37	2.54791921017183e-06	22.1300355104865	High	1.82091579815635e-05	18.3679892046692	High	0.0917193004054295	2.84393586643391	NS	0.0160098692697824	5.80178983894094	High	3.79e-06	Risky	6.13e-06	Risky
37	(ENST00000264664 + ENST00000274150 + ENST00000324342 + ENST00000584985 + ENST00000547567 + ENST00000359396 + ENST00000316509)	(FGF10(1/2)) + (NKD2(1/5)) + (RNF128(1/3)) + (THRA(1/10)) + (TMEM119(1/4)) + (TRPV6(1/8)) + (VAMP2(1/5))	7	Transcript	LUAD-326.5.3.N.2.95.95.1.4.1	LUAD	326	5	3	N	2	95	95	1	4	1	Meaningful Protective	4	0	0	Apoptosis	TSM	Underexpression	3	1	1	2	11	11	7	0	1	37	0.0246953865419306	5.04512072382589	Low	0.00175960529877583	9.78479830200589	Low	0.0168074439762064	5.71637000593948	Low	0.0150612739523125	5.90928614182509	Low	0.00511	Protective	0.000138	Protective
37	ENST00000618469	(BRCA1(1/41))	1	Transcript	LUAD-1995.5.3.P.3.35.43.1.4.5	LUAD	1995	5	3	P	3	35	43	1	4	5	Risky	0	3	1	Anoikis/Apoptosis/Autophagy/Cellular senescence/Necrosis	TSM	Overexpression	3	1	2	2	8	9	7	0	5	37	0.129000671519901	2.30448932756425	NS	0.0130970002081781	6.15596011634569	High	0.0175120446618887	5.64431615988112	High	0.00976602305375873	6.67708454140969	High	0.0176	Risky	0.0112	Risky
37	ENST00000543751	(MELK(1/14))	1	Transcript	LUAD-1900.5.1.P.3.11.44.1.2.2	LUAD	1900	5	1	P	3	11	44	1	2	2	Risky	0	1	3	Apoptosis/Autophagy	TMB	Overexpression	3	3	2	2	3	11	7	4	2	37	0.00515755138374696	7.82334984889135	High	0.0027150281496402	8.98971854011187	High	0.00970890167539717	6.6875413017734	High	0.0168270238076761	5.7143259525278	High	0.222	NS	0.123	NS
37	ENST00000372224	(KIF2C(1/8))	1	Transcript	LUAD-1562.5.3.P.3.35.31.1.1.2	LUAD	1562	5	3	P	3	35	31	1	1	2	Risky	0	3	1	Cellular senescence/Entosis	TSM	Overexpression	3	1	2	2	8	5	7	7	2	37	0.00730691216523804	7.19592978081592	High	0.0271076563927567	4.88394116576379	High	0.395036237379314	0.723383684168707	NS	0.0958276525711377	2.77364615442708	NS	0.000523	Risky	0.00101	Risky
37	ENST00000353231	(CLEC7A(1/13))	1	Transcript	LUAD-1505.5.3.N.2.71.71.1.2.3	LUAD	1505	5	3	N	2	71	71	1	2	3	Protective	3	0	1	Apoptosis/Pyroptosis/Necrosis	TSM	Underexpression	3	1	1	2	8	8	7	4	3	37	0.0256170498396846	4.98168305225739	Low	0.0214929993114071	5.28636809322631	Low	0.139964534361585	2.17834903096275	NS	0.0473689658132002	3.9322344544138	Low	0.0262	Protective	0.0151	Protective
37	ENST00000260662	(CENPO(1/9))	1	Transcript	LUAD-1361.5.1.P.1.44.31.1.2.1	LUAD	1361	5	1	P	1	44	31	1	2	1	Meaningful Risky	0	4	0	Apoptosis	TMB	Unchanged	3	3	2	1	11	5	7	4	1	37	0.00243728324214887	9.18708808936916	High	0.0185002799671391	5.54814532844738	High	0.542577631596675	0.370783263718736	NS	0.166539788965	1.91381778456817	NS	0.0122	Risky	0.0029	Risky
37	ENST00000301905	(PBK(1/4))	1	Transcript	LIHC-974.5.3.P.3.44.80.2.4.3	LIHC	974	5	3	P	3	44	80	2	4	3	Meaningful Risky	0	4	0	Anoikis/Apoptosis/Autophagy	TSM	Overexpression	3	1	2	2	11	11	4	0	3	37	0.00351814953159957	8.5171503781303	High	0.0228879645985168	5.176988180871	Low	0.00930588668341314	6.76315919340986	High	0.00043540475713999	12.3737819560058	High	8.22e-06	Risky	4e-05	Risky
37	(ENST00000619601 + ENST00000368373)	(GAPDH(1/11)) + (GBA1(1/14))	2	Transcript	LIHC-525.5.3.P.3.44.77.1.4.3	LIHC	525	5	3	P	3	44	77	1	4	3	Meaningful Risky	0	4	0	Apoptosis/Autophagy/Necrosis	TSM	Overexpression	3	1	2	2	11	8	7	0	3	37	6.47136162822415e-05	15.9594585041151	High	0.023746639200362	5.11304267727219	Low	0.0208982863947196	5.33525468395668	High	0.0998525811276687	2.70789645122334	NS	3.17e-07	Risky	0.001	Risky
37	(ENST00000394549 + ENST00000486455 + ENST00000215631 + ENST00000390548 + ENST00000256404 + ENST00000372292)	(DNASE1L3(2/7)) + (GADD45B(1/7)) + (IGHG1(1/3)) + (PEBP4(1/3)) + (SFTPD(1/4))	6	Transcript	LIHC-370.5.3.N.2.95.59.1.4.1	LIHC	370	5	3	N	2	95	59	1	4	1	Meaningful Protective	4	0	0	Apoptosis	TSM	Underexpression	3	1	1	2	11	11	7	0	1	37	0.000547671089239143	11.9459224393455	Low	0.000428654567593667	12.4029568078278	High	0.000113723396939602	14.8940120006616	Low	0.000590692029220352	11.8050837985512	Low	5.35e-05	Protective	5.4e-05	Protective
37	(ENST00000375167 + ENST00000530167 + ENST00000311189 + ENST00000541679 + ENST00000368309)	(H2AX(2/2)) + (HRAS(1/10)) + (RAN(1/12)) + (UBQLN4(1/3))	5	Transcript	LIHC-349.5.3.P.3.44.80.2.4.3	LIHC	349	5	3	P	3	44	80	2	4	3	Meaningful Risky	0	4	0	Apoptosis/Autophagy/Cellular senescence	TSM	Overexpression	3	1	2	2	11	11	4	0	3	37	7.51271856925806e-05	15.6771280913248	High	0.000529478079133061	12.0088750202583	Low	0.000414225896046228	12.4669048204243	High	3.48632379765235e-05	17.13235895682	High	1.86e-06	Risky	0.000248	Risky
37	(ENST00000256442 + ENST00000507798)	(CCNB1(2/7))	2	Transcript	LIHC-283.5.3.P.3.44.80.2.4.3	LIHC	283	5	3	P	3	44	80	2	4	3	Meaningful Risky	0	4	0	Apoptosis/Cellular senescence/Mitotic catastrophe	TSM	Overexpression	3	1	2	2	11	11	4	0	3	37	0.000362907753019392	12.7141059226085	High	0.00081133073946682	11.2151311908268	Low	0.00026350393540775	13.3134865067357	High	7.44787941964198e-06	20.0746128134274	High	4.31e-06	Risky	1.08e-05	Risky
37	ENST00000462734	(HRAS(1/10))	1	Transcript	LIHC-1142.5.3.P.3.15.44.1.4.3	LIHC	1142	5	3	P	3	15	44	1	4	3	Risky	0	3	1	Apoptosis/Autophagy/Cellular senescence	TSM	Overexpression	3	1	2	2	8	11	7	0	3	37	0.000242286637117339	13.470941997411	High	0.00266598712349286	9.02303261798148	High	0.00130070749688704	10.3415215318109	High	0.002494798226921	9.1444044892695	High	0.00409	Risky	0.0673	NS
37	ENST00000421731	(FANCD2(1/18))	1	Transcript	LIHC-1098.5.3.P.3.44.80.2.4.3	LIHC	1098	5	3	P	3	44	80	2	4	3	Meaningful Risky	0	4	0	Apoptosis/Ferroptosis/Mitotic catastrophe	TSM	Overexpression	3	1	2	2	11	11	4	0	3	37	0.0087588177642598	6.87135578162216	High	0.00299200715462122	8.81233608134127	Low	0.00303740586480217	8.7848617353852	High	0.000137713157414843	14.533172480078	High	0.00084	Risky	0.000644	Risky
37	ENST00000368653	(MKI67(1/5))	1	Transcript	LIHC-1036.5.3.P.3.44.80.2.4.3	LIHC	1036	5	3	P	3	44	80	2	4	3	Meaningful Risky	0	4	0	Apoptosis/Autophagy/Necrosis	TSM	Overexpression	3	1	2	2	11	11	4	0	3	37	0.00592811244066116	7.57202560762035	High	0.000821763014047905	11.1914229608651	Low	0.00146030044535361	10.1280471164825	High	6.20354761220465e-05	16.0394756773887	High	6.51e-05	Risky	0.000267	Risky
37	(ENST00000606017 + ENST00000395797 + ENST00000485351)	(CD24(1/8)) + (ZNF32(2/3))	3	Transcript	LGG-923.5.3.P.3.95.71.1.4.3	LGG	923	5	3	P	3	95	71	1	4	3	Meaningful Protective	4	0	0	Anoikis/Apoptosis/Autophagy	TSM	Overexpression	3	1	2	2	11	8	7	0	3	37	0.000214352945786755	13.700889428096	Low	0.000241137030992822	13.4798659298023	Low	0.551203663009997	0.355165263289448	NS	5.40645312496757e-06	20.6876162490777	Low	1.16e-11	Protective	2.55e-12	Protective
37	(ENST00000557937 + ENST00000560468 + ENST00000558985 + ENST00000558169 + ENST00000560936 + ENST00000558503 + ENST00000559559 + ENST00000332680 + ENST00000559176 + ENST00000559350 + ENST00000561022 + ENST00000559818 + ENST00000560546 + ENST00000506437 + ENST00000584558)	(ANXA2(13/46)) + (ITGA3(1/16)) + (ITGB4(1/13))	15	Transcript	LGG-878.5.3.N.2.35.35.1.2.3	LGG	878	5	3	N	2	35	35	1	2	3	Risky	0	3	1	Anoikis/Apoptosis/Autophagy	TSM	Underexpression	3	1	1	2	8	8	7	4	3	37	2.30901093697389e-05	17.915760218283	High	1.73198124751028e-05	18.4634063630814	High	0.859397716283028	0.0313788984768302	NS	2.95332340616294e-06	21.8466462316277	High	5.78e-16	Risky	5.92e-16	Risky
37	(ENST00000545998 + ENST00000403681 + ENST00000541363 + ENST00000504687 + ENST00000414641)	(HMGA2(3/11)) + (LMNA(1/45)) + (TRIM22(1/18))	5	Transcript	LGG-860.5.3.N.2.35.35.1.2.3	LGG	860	5	3	N	2	35	35	1	2	3	Risky	0	3	1	Apoptosis/Autophagy/Cellular senescence	TSM	Underexpression	3	1	1	2	8	8	7	4	3	37	7.59323066867879e-07	24.4583854069683	High	1.36370791448126e-06	23.331187237409	High	0.663416189774803	0.189400326561219	NS	0.000304064475431076	13.0451889864407	High	2.25e-16	Risky	7.54e-17	Risky
37	(ENST00000502265 + ENST00000471043 + ENST00000395891)	(CPLX2(1/10)) + (HECW1(2/11))	3	Transcript	LGG-800.5.3.P.2.95.95.3.2.2	LGG	800	5	3	P	2	95	95	3	2	2	Meaningful Protective	4	0	0	Apoptosis/Ferroptosis	TSM	Underexpression	3	1	2	2	11	11	1	4	2	37	0.00345939059136535	8.54780528987565	Low	0.00210711963020194	9.45380120921941	Low	0.02362765574437	5.12175893732039	Low	0.00239488646434316	9.21921165815891	Low	1.27e-05	Protective	9.55e-06	Protective
37	(ENST00000491991 + ENST00000454909 + ENST00000338745)	(ANGPTL2(1/4)) + (SATB1(2/23))	3	Transcript	LGG-786.5.3.P.3.95.95.2.4.3	LGG	786	5	3	P	3	95	95	2	4	3	Meaningful Protective	4	0	0	Anoikis/Apoptosis/Cellular senescence	TSM	Overexpression	3	1	2	2	11	11	4	0	3	37	2.49854650447023e-06	22.1676019490595	Low	4.73554280489008e-06	20.9413783427776	Low	0.0316457150514392	4.61758761443725	Low	1.64634013190001e-05	18.5600604975981	Low	1e-10	Protective	9.95e-10	Protective
37	(ENST00000478995 + ENST00000586443 + ENST00000373548 + ENST00000380636)	(BTK(1/31)) + (GRN(1/21)) + (HDAC1(1/10)) + (TMSB4X(1/4))	4	Transcript	LGG-759.5.3.N.3.44.44.3.2.3	LGG	759	5	3	N	3	44	44	3	2	3	Meaningful Risky	0	4	0	Apoptosis/Autophagy/Necrosis	TSM	Overexpression	3	1	1	2	11	11	1	4	3	37	1.92288661882145e-07	27.1091198777478	High	2.91110649919268e-07	26.3077996266514	High	0.00123580746885243	10.4360279825629	High	1.06556675705249e-08	32.7178048183465	High	1.1e-05	Risky	1.3e-05	Risky
37	(ENST00000478441 + ENST00000408038 + ENST00000551697 + ENST00000329542 + ENST00000591265)	(AHSG(1/3)) + (BTRC(1/7)) + (CERS5(1/28)) + (UNC5A(1/3)) + (ZNF554(1/4))	5	Transcript	LGG-758.5.3.P.2.95.95.3.2.2	LGG	758	5	3	P	2	95	95	3	2	2	Meaningful Protective	4	0	0	Apoptosis/Autophagy	TSM	Underexpression	3	1	2	2	11	11	1	4	2	37	1.22144100512811e-05	19.1294723861948	Low	8.53105874187854e-06	19.8149994203264	Low	0.00787020139336214	7.06277458155655	Low	1.1145865713047e-05	19.3042384521372	Low	8.47e-11	Protective	1.36e-11	Protective
37	(ENST00000463871 + ENST00000489732)	(NAMPT(2/49))	2	Transcript	LGG-740.5.3.N.2.44.35.2.4.7	LGG	740	5	3	N	2	44	35	2	4	7	Meaningful Risky	0	4	0	Anoikis/Apoptosis/Autophagy/Cellular senescence/Ferroptosis/Parthanatos/Necrosis	TSM	Underexpression	3	1	1	2	11	8	4	0	7	37	0.00395685856609784	8.30350750575208	High	0.00450666991715754	8.06748203665623	High	0.103693374391682	2.64779905181243	NS	0.0157476291790906	5.8308370115948	High	0.000378	Risky	0.000229	Risky
37	(ENST00000456975 + ENST00000541656)	(CCDC88A(1/67)) + (DIABLO(1/15))	2	Transcript	LGG-735.5.3.P.3.95.95.2.4.3	LGG	735	5	3	P	3	95	95	2	4	3	Meaningful Protective	4	0	0	Apoptosis/Autophagy/Necrosis	TSM	Overexpression	3	1	2	2	11	11	4	0	3	37	0.0193841238482367	5.46652564533755	Low	0.00846953473486145	6.93140038023552	Low	0.00024961205500007	13.4150609321123	Low	0.00026123378112386	13.3297109761829	Low	0.0146	Protective	0.00352	Protective
37	(ENST00000406263 + ENST00000334828)	(CDK14(1/15)) + (PGAM1(1/3))	2	Transcript	LGG-687.5.3.P.3.95.95.2.3.2	LGG	687	5	3	P	3	95	95	2	3	2	Meaningful Protective	4	0	0	Apoptosis/Ferroptosis	TSM	Overexpression	3	1	2	2	11	11	4	1	2	37	0.000543309146052828	11.9608213903863	Low	0.00079176356652455	11.2604419769867	Low	0.00207778390277158	9.47951941316086	Low	0.000796221133070651	11.2500210377488	Low	0.00641	Protective	0.00418	Protective
37	(ENST00000376389 + ENST00000395822)	(FLOT1(1/12)) + (ZBP1(1/9))	2	Transcript	LGG-649.5.3.N.3.35.35.1.2.3	LGG	649	5	3	N	3	35	35	1	2	3	Risky	0	3	1	Apoptosis/Necroptosis/Pyroptosis	TSM	Overexpression	3	1	1	2	8	8	7	4	3	37	0.00106960365617159	10.7030274284839	High	0.00266564650153445	9.02326617538886	High	0.217937432805464	1.51790085652069	NS	0.0053327986974725	7.76297714672415	High	8.71e-05	Risky	0.000412	Risky
37	(ENST00000345617 + ENST00000452194 + ENST00000612661 + ENST00000356175 + ENST00000504430 + ENST00000550536 + ENST00000357590 + ENST00000428833 + ENST00000435947 + ENST00000369605 + ENST00000375664)	(HDAC4(1/18)) + (HSF2(1/3)) + (MARCKS(1/1)) + (NF1(1/39)) + (NIPBL(1/9)) + (RAB3IP(1/18)) + (SLC37A4(1/27)) + (SNHG5(3/89)) + (WAC(1/29))	11	Transcript	LGG-610.5.3.P.3.95.95.2.3.2	LGG	610	5	3	P	3	95	95	2	3	2	Meaningful Protective	4	0	0	Apoptosis/Autophagy	TSM	Overexpression	3	1	2	2	11	11	4	1	2	37	1.82840401818929e-07	27.2065267040353	Low	8.25496125900216e-08	28.7453094276699	Low	0.00976973387796432	6.67640739948335	Low	1.26809955869334e-08	32.379612368331	Low	1.17e-17	Protective	6.91e-18	Protective
37	(ENST00000295417 + ENST00000483039)	(FZD5(1/1)) + (TNFSF13(1/9))	2	Transcript	LGG-569.5.3.N.3.44.44.3.2.3	LGG	569	5	3	N	3	44	44	3	2	3	Meaningful Risky	0	4	0	Apoptosis/Cellular senescence/Necrosis	TSM	Overexpression	3	1	1	2	11	11	1	4	3	37	0.0412810018471428	4.16444227194611	High	0.014785359959032	5.94186565331137	High	0.0127763516625682	6.19981707444771	High	0.00071372134292691	11.4531701741748	High	0.00504	Risky	0.00184	Risky
37	(ENST00000245457 + ENST00000377103)	(PTGER2(1/2)) + (THBD(1/1))	2	Transcript	LGG-547.5.3.N.1.55.35.1.2.1	LGG	547	5	3	N	1	55	35	1	2	1	Mixed	1	3	0	Apoptosis	TSM	Unchanged	3	1	1	1	11	8	7	4	1	37	0.000255750846751779	13.3694903293398	High	0.000163175248243164	14.2137335918119	High	0.0674262314781844	3.34459104599528	NS	0.0273308451523383	4.86978880135959	High	8.63e-05	Risky	0.000219	Risky
37	ENST00000602861	(HCG18(1/42))	1	Transcript	LGG-2123.5.3.P.3.95.95.2.4.3	LGG	2123	5	3	P	3	95	95	2	4	3	Meaningful Protective	4	0	0	Apoptosis/Ferroptosis/Necrosis	TSM	Overexpression	3	1	2	2	11	11	4	0	3	37	5.95115695118942e-05	16.1181306207706	Low	2.95706659825257e-05	17.4452216284037	Low	0.00690407444064656	7.29775703363415	Low	4.84699291813939e-08	29.7770365196226	Low	1.08e-05	Protective	6.48e-06	Protective
37	ENST00000564854	(MAPK10(1/192))	1	Transcript	LGG-2075.5.3.P.2.95.71.3.1.2	LGG	2075	5	3	P	2	95	71	3	1	2	Meaningful Protective	4	0	0	Apoptosis/Cellular senescence	TSM	Underexpression	3	1	2	2	11	8	1	7	2	37	3.06262195093332e-06	21.7769203027364	Low	2.2358313284121e-06	22.3809292963131	Low	0.0908531326008515	2.85919186250438	NS	0.000185124286556149	13.9763538781491	Low	1.52e-10	Protective	8.51e-10	Protective
37	ENST00000504771	(TNFAIP8(1/7))	1	Transcript	LGG-1967.5.3.N.2.55.35.2.2.3	LGG	1967	5	3	N	2	55	35	2	2	3	Mixed	1	3	0	Apoptosis/Autophagy/Necrosis	TSM	Underexpression	3	1	1	2	11	8	4	4	3	37	1.75357945536581e-05	18.4397887869904	High	1.60234696926498e-05	18.6116932247353	High	0.0970839907800519	2.75280473545931	NS	7.38173669656561e-05	15.7103952722366	High	3.45e-09	Risky	7.69e-09	Risky
37	ENST00000453024	(CTNNB1(1/63))	1	Transcript	LGG-1872.5.3.P.3.71.95.2.3.5	LGG	1872	5	3	P	3	71	95	2	3	5	Protective	3	0	1	Anoikis/Apoptosis/Autophagy/Ferroptosis/Necrosis	TSM	Overexpression	3	1	2	2	8	11	4	1	5	37	0.00620356423548774	7.49020067938369	Low	0.00282667222351007	8.91610180468386	Low	0.00568999523314606	7.64594906175239	Low	0.000723517982004873	11.4278387195993	Low	0.00761	Protective	0.0109	Protective
37	ENST00000399916	(RUNX3(1/5))	1	Transcript	LGG-1821.5.3.N.2.55.35.2.2.3	LGG	1821	5	3	N	2	55	35	2	2	3	Mixed	1	3	0	Apoptosis/Autophagy/Ferroptosis	TSM	Underexpression	3	1	1	2	11	8	4	4	3	37	2.79277167314351e-05	17.5539014999792	High	0.00019477622735653	13.8808184828333	High	0.411392488089476	0.674772904041894	NS	0.00575060217345358	7.62683838320623	High	2.96e-05	Risky	3.26e-05	Risky
37	ENST00000382743	(SIRT3(1/16))	1	Transcript	LGG-1806.5.3.P.3.71.71.2.4.9	LGG	1806	5	3	P	3	71	71	2	4	9	Protective	3	0	1	Anoikis/Apoptosis/Autophagy/Cellular senescence/Ferroptosis/Mitochondrial permeability transition/Necroptosis/Pyroptosis/Necrosis	TSM	Overexpression	3	1	2	2	8	8	4	0	9	37	8.49484038711878e-06	19.8231317564265	Low	1.5308109506007e-05	18.6987713305415	Low	0.244452619093048	1.35473167599142	NS	6.99200689847634e-05	15.8130103400427	Low	2.14e-05	Protective	1.51e-05	Protective
37	ENST00000332995	(PHACTR1(1/27))	1	Transcript	LGG-1726.5.3.P.1.95.95.2.3.3	LGG	1726	5	3	P	1	95	95	2	3	3	Meaningful Protective	4	0	0	Apoptosis/Efferocytosis/Necrosis	TSM	Unchanged	3	1	2	1	11	11	4	1	3	37	0.000814420911571245	11.2080765476758	Low	0.000993565878171232	10.8395180844839	Low	0.0241053553645557	5.08703614056197	Low	3.18154225199541e-05	17.3061575889336	Low	8.67e-05	Protective	6.36e-05	Protective
37	ENST00000542748	(SEMA7A(1/4))	1	Transcript	KIRP-830.5.3.N.2.44.44.1.4.1	KIRP	830	5	3	N	2	44	44	1	4	1	Meaningful Risky	0	4	0	Anoikis	TSM	Underexpression	3	1	1	2	11	11	7	0	1	37	0.00301080505799323	8.80090895387658	High	0.00219987744797301	9.3748080157534	High	0.0023149390443119	9.28138833914804	High	0.0127462348525881	6.20399430148229	High	0.000112	Risky	2.29e-06	Risky
37	ENST00000475559	(AKR1B10(1/4))	1	Transcript	KIRP-769.5.3.P.2.35.55.2.2.2	KIRP	769	5	3	P	2	35	55	2	2	2	Risky	0	3	1	Apoptosis/Autophagy	TSM	Underexpression	3	1	2	2	8	11	4	4	2	37	0.0372639002500049	4.33830972408107	High	0.00536917973598805	7.75069760068936	High	0.0361689182208124	4.38912277205818	Low	6.34586426703221e-05	15.9965313661524	High	0.0217	Risky	0.000273	Risky
37	ENST00000380320	(EMILIN1(1/2))	1	Transcript	KIRP-694.5.3.N.2.44.44.1.4.1	KIRP	694	5	3	N	2	44	44	1	4	1	Meaningful Risky	0	4	0	Disulfidptosis	TSM	Underexpression	3	1	1	2	11	11	7	0	1	37	0.0280430157056439	4.82542100403341	High	0.0187698160905742	5.5228350369968	High	0.0118107690227256	6.33905648263994	High	0.0434064341609842	4.07950262299405	High	0.00914	Risky	0.000184	Risky
37	ENST00000343110	(PRELP(1/1))	1	Transcript	KIRP-645.5.3.N.2.44.47.1.4.1	KIRP	645	5	3	N	2	44	47	1	4	1	Meaningful Risky	0	4	0	Cellular senescence	TSM	Underexpression	3	1	1	2	11	11	7	0	1	37	0.00577272611469126	7.61991336610796	High	0.000940797677987382	10.94059862748	High	0.015995784659344	5.80333742709712	High	0.00758428914943554	7.12909752266943	Low	9.87e-06	Risky	3.49e-07	Risky
37	ENST00000314355	(CKS2(1/1))	1	Transcript	KIRP-628.5.3.P.3.44.44.3.2.2	KIRP	628	5	3	P	3	44	44	3	2	2	Meaningful Risky	0	4	0	Apoptosis/Autophagy	TSM	Overexpression	3	1	2	2	11	11	1	4	2	37	0.000327814329118659	12.9043787150499	High	2.41132351641582e-07	26.6716605658922	High	0.00333324816332481	8.6154424623526	High	6.35322959896545e-06	20.3787220528548	High	4.15e-07	Risky	9.34e-11	Risky
37	(ENST00000490362 + ENST00000556674)	(IGFBP2(1/5)) + (TGFB3(1/7))	2	Transcript	KIRP-263.5.3.N.2.44.47.1.4.1	KIRP	263	5	3	N	2	44	47	1	4	1	Meaningful Risky	0	4	0	Apoptosis	TSM	Underexpression	3	1	1	2	11	11	7	0	1	37	0.000385418424622475	12.6015915816207	High	0.00104784543653413	10.7410556343075	High	0.00473721928415982	7.97712202916521	High	0.000726958193364324	11.4190253964583	Low	0.00777	Risky	0.0452	Risky
37	(ENST00000393975 + ENST00000378825 + ENST00000619158 + ENST00000268603)	(C1QTNF2(1/2)) + (CCDC3(1/2)) + (CDH11(2/19))	4	Transcript	KIRP-208.5.3.N.2.44.58.1.4.1	KIRP	208	5	3	N	2	44	58	1	4	1	Meaningful Risky	0	4	0	Necrosis	TSM	Underexpression	3	1	1	2	11	11	7	0	1	37	0.0231605638709662	5.15642196713521	High	0.000587495407235683	11.8151867062966	High	0.00988158870596845	6.65611917537426	Low	0.00173207828113953	9.81379389184553	Low	0.00107	Risky	8.38e-06	Risky
37	(ENST00000349228 + ENST00000396545 + ENST00000338784)	(TNFSF13(3/9))	3	Transcript	KIRP-177.5.3.N.3.95.84.2.3.3	KIRP	177	5	3	N	3	95	84	2	3	3	Meaningful Protective	4	0	0	Apoptosis/Cellular senescence/Necrosis	TSM	Overexpression	3	1	1	2	11	11	4	1	3	37	0.0004268903307445	12.4106584009379	Low	6.02758549392846e-05	16.093963734237	Low	0.0266044790998452	4.91629713257619	High	0.00261797755451931	9.05625423284167	Low	3.36e-08	Protective	4.16e-10	Protective
37	(ENST00000224784 + ENST00000480297 + ENST00000304636 + ENST00000417354 + ENST00000274625 + ENST00000295113 + ENST00000619757 + ENST00000307358 + ENST00000233809 + ENST00000456764 + ENST00000368223 + ENST00000257290 + ENST00000244043 + ENST00000316754 + ENST00000274063 + ENST00000392806 + ENST00000395648 + ENST00000361524)	(ACTA2(2/13)) + (COL3A1(1/7)) + (DNM3OS(1/6)) + (FGF18(1/1)) + (FRZB(1/1)) + (HIC1(1/7)) + (HTRA3(1/2)) + (IGFBP2(2/5)) + (NES(1/1)) + (PDGFRA(1/10)) + (PTGIS(1/2)) + (RHOJ(1/4)) + (SFRP2(1/1)) + (TMEM119(1/4)) + (TP53I11(1/23)) + (ZNF521(1/14))	18	Transcript	KIRP-138.5.3.N.2.44.58.1.4.1	KIRP	138	5	3	N	2	44	58	1	4	1	Meaningful Risky	0	4	0	Apoptosis	TSM	Underexpression	3	1	1	2	11	11	7	0	1	37	0.000671117473102445	11.5675788435794	High	5.1396886154631e-05	16.3958777367187	High	0.0038046833600569	8.37475743086344	Low	0.000850050875232156	11.128635800133	Low	5.13e-06	Risky	1.44e-07	Risky
37	(ENST00000478250 + ENST00000394825 + ENST00000243050)	(NR4A1(3/22))	3	Transcript	KIRC-458.5.3.N.2.71.71.1.2.3	KIRC	458	5	3	N	2	71	71	1	2	3	Protective	3	0	1	Apoptosis/Autophagy/Necroptosis	TSM	Underexpression	3	1	1	2	8	8	7	4	3	37	0.00583361176293085	7.6009944137348	Low	0.000232143454493183	13.5511959547166	Low	0.859957596416206	0.0311268896862834	NS	3.26019371162944e-05	17.2597551230709	Low	7.2e-05	Protective	3.09e-06	Protective
37	ENST00000327773	(GAS6(1/5))	1	Transcript	KIRC-1142.5.3.N.2.71.71.1.2.3	KIRC	1142	5	3	N	2	71	71	1	2	3	Protective	3	0	1	Apoptosis/Efferocytosis/Necrosis	TSM	Underexpression	3	1	1	2	8	8	7	4	3	37	0.00110689394018826	10.6396370657908	Low	0.000510955644079436	12.0752517193138	Low	0.462752061605288	0.539229886909555	NS	0.00093799192121069	10.94613259864	Low	0.000381	Protective	0.000139	Protective
37	(ENST00000340342 + ENST00000343150 + ENST00000482054 + ENST00000326577)	(CTSL(3/43)) + (TNFRSF12A(1/7))	4	Transcript	HNSC-294.5.3.N.3.35.35.1.2.3	HNSC	294	5	3	N	3	35	35	1	2	3	Risky	0	3	1	Apoptosis/Autophagy/Necrosis	TSM	Overexpression	3	1	1	2	8	8	7	4	3	37	0.00961989210648717	6.70396188648168	High	0.00137259143260882	10.2422623178504	High	0.141002017867297	2.16698962528468	NS	0.0120024487299113	6.31050736670334	High	0.000419	Risky	0.00132	Risky
37	(ENST00000370565 + ENST00000504634 + ENST00000563888)	(CLCA2(1/3)) + (NEDD9(1/16)) + (TCF4(1/93))	3	Transcript	COAD-346.5.3.N.2.95.95.1.4.1	COAD	346	5	3	N	2	95	95	1	4	1	Meaningful Protective	4	0	0	Apoptosis	TSM	Underexpression	3	1	1	2	11	11	7	0	1	37	0.00021926729515509	13.6583225376264	Low	0.00201240739540098	9.53818416789776	Low	0.000118501531058413	14.8163834661121	Low	0.0040834424778674	8.2463323485873	Low	0.00144	Protective	0.0178	Protective
37	(ENST00000527969 + ENST00000531005 + ENST00000307998 + ENST00000526628 + ENST00000492622 + ENST00000374695 + ENST00000341744 + ENST00000466675)	(EFEMP2(4/20)) + (FNDC3A(1/6)) + (HSPG2(1/15)) + (PMEPA1(1/8)) + (RARRES2(1/5))	8	Transcript	CESC-227.5.3.N.2.44.44.1.4.1	CESC	227	5	3	N	2	44	44	1	4	1	Meaningful Risky	0	4	0	Autophagy	TSM	Underexpression	3	1	1	2	11	11	7	0	1	37	7.0084187481223e-06	20.1909371439519	High	6.42191622370891e-05	15.9739779963909	High	0.0121401685408483	6.29028271436831	High	0.000138839181358485	14.5178307442239	High	5.48e-05	Risky	7.55e-05	Risky
37	(ENST00000505480 + ENST00000372829 + ENST00000351554 + ENST00000369646)	(ABCG2(1/5)) + (ARMCX1(1/1)) + (CD59(1/17)) + (NT5E(1/5))	4	Transcript	CESC-213.5.3.N.2.44.44.1.4.1	CESC	213	5	3	N	2	44	44	1	4	1	Meaningful Risky	0	4	0	Apoptosis	TSM	Underexpression	3	1	1	2	11	11	7	0	1	37	0.000871808694515086	11.0817631044062	High	0.0219854263772031	5.24693798982532	High	0.0462289241769833	3.97323331436997	High	0.0260952622727577	4.94969562922843	High	0.000513	Risky	0.00776	Risky
37	(ENST00000388820 + ENST00000528368 + ENST00000616390 + ENST00000566827 + ENST00000512888)	(ADAMTS7(1/5)) + (C1QTNF5(1/4)) + (CACNA1C(1/51)) + (CDH11(1/19)) + (SPON2(1/22))	5	Transcript	CESC-180.5.3.N.2.44.44.1.4.1	CESC	180	5	3	N	2	44	44	1	4	1	Meaningful Risky	0	4	0	Necrosis	TSM	Underexpression	3	1	1	2	11	11	7	0	1	37	0.00599227316309692	7.55262467312067	High	0.0072347341743243	7.21374600144645	High	0.00265057135739089	9.03363334835853	High	6.67782773244863e-05	15.9000124672226	High	0.00189	Risky	0.0024	Risky
37	(ENST00000354785 + ENST00000492816)	(FN1(2/27))	2	Transcript	CESC-161.5.3.N.2.15.44.1.4.4	CESC	161	5	3	N	2	15	44	1	4	4	Risky	0	3	1	Anoikis/Apoptosis/Autophagy/Necrosis	TSM	Underexpression	3	1	1	2	8	11	7	0	4	37	0.0043607227218605	8.12715056295052	High	0.0193292126778417	5.47148338655722	High	0.000292746645019215	13.1162421520494	High	0.00088754634964705	11.0485907891014	High	0.0111	Risky	0.0792	NS
37	(ENST00000223357 + ENST00000434445 + ENST00000472056 + ENST00000342058 + ENST00000448614 + ENST00000369651 + ENST00000507735 + ENST00000371123)	(AEBP1(2/9)) + (COL6A3(1/20)) + (FBLN5(1/16)) + (NCOR2(1/22)) + (NT5E(1/5)) + (PALLD(1/19)) + (SMARCA1(1/5))	8	Transcript	CESC-124.5.3.N.2.44.44.1.4.1	CESC	124	5	3	N	2	44	44	1	4	1	Meaningful Risky	0	4	0	Apoptosis	TSM	Underexpression	3	1	1	2	11	11	7	0	1	37	0.00219506215362097	9.37882490830171	High	0.0209132790447575	5.33400465354356	High	0.000723909385937027	11.4268338674522	High	0.000771654409487676	11.3082024458877	High	0.00298	Risky	0.0172	Risky
37	(ENST00000594810 + ENST00000339618 + ENST00000442170 + ENST00000548692)	(`ADAMTS9-AS1`(1/21)) + (ALDH3A2(1/42)) + (FBLN1(1/18)) + (POU6F1(1/11))	4	Transcript	BRCA-989.5.3.N.2.95.94.1.4.1	BRCA	989	5	3	N	2	95	94	1	4	1	Meaningful Protective	4	0	0	Ferroptosis	TSM	Underexpression	3	1	1	2	11	11	7	0	1	37	0.0102581488269368	6.58950850885331	High	0.00162989970490135	9.92566477445435	Low	0.00058991590365487	11.8075316558102	Low	0.000246279879063005	13.4402722491401	Low	4.87e-05	Protective	1.92e-05	Protective
37	(ENST00000562233 + ENST00000496195 + ENST00000415933 + ENST00000263202)	(COX5A(1/6)) + (GLRX3(1/6)) + (PPIA(1/18)) + (UFD1(1/10))	4	Transcript	BRCA-944.5.3.P.3.43.48.1.3.1	BRCA	944	5	3	P	3	43	48	1	3	1	Risky	0	3	1	Apoptosis	TSM	Overexpression	3	1	2	2	9	11	7	1	1	37	0.0421355815314114	4.12974974146533	Low	7.77815133886639e-05	15.6114657783715	High	0.0130469066325363	6.162738478954	High	0.0121362853418628	6.29084974111825	Low	0.0893	NS	0.000221	Risky
37	(ENST00000530067 + ENST00000534381)	(SIRT3(2/16))	2	Transcript	BRCA-877.5.3.N.2.95.93.3.4.9	BRCA	877	5	3	N	2	95	93	3	4	9	Meaningful Protective	4	0	0	Anoikis/Apoptosis/Autophagy/Cellular senescence/Ferroptosis/Mitochondrial permeability transition/Necroptosis/Pyroptosis/Necrosis	TSM	Underexpression	3	1	1	2	11	9	1	0	9	37	0.320013041197109	0.98889318123992	NS	0.0471998570486816	3.93824990947769	Low	0.00375375865451211	8.3992499304797	Low	0.0320296724297416	4.59690802827823	Low	0.0273	Protective	0.00154	Protective
37	(ENST00000489769 + ENST00000393087)	(SERPINA1(2/20))	2	Transcript	BRCA-782.5.3.N.3.95.95.2.4.4	BRCA	782	5	3	N	3	95	95	2	4	4	Meaningful Protective	4	0	0	Apoptosis/Autophagy/Efferocytosis/Necrosis	TSM	Overexpression	3	1	1	2	11	11	4	0	4	37	0.00716274961815633	7.23169630158976	Low	0.000268390664092122	13.2790346249281	Low	0.00411620650382194	8.23182731364628	Low	0.000215819141415885	13.6880875322265	Low	0.002	Protective	0.000408	Protective
37	(ENST00000453660 + ENST00000495764 + ENST00000559887 + ENST00000475157 + ENST00000325674 + ENST00000528104 + ENST00000428826 + ENST00000330287 + ENST00000412402 + ENST00000522678 + ENST00000369831 + ENST00000369829 + ENST00000479914 + ENST00000259021 + ENST00000529852 + ENST00000477702 + ENST00000608395 + ENST00000513111 + ENST00000561643 + ENST00000470601 + ENST00000394613 + ENST00000234347 + EN…	(ABO(1/7)) + (ANP32A(1/11)) + (ANPEP(1/10)) + (BTG2(1/2)) + (CAST(1/59)) + (CAT(1/6)) + (EZH1(1/24)) + (F8(1/7)) + (FOXP2(1/32)) + (GPBAR1(1/4)) + (GSTM2(2/15)) + (IP6K2(1/28)) + (KAT7(1/37)) + (KMT2A(1/34)) + (LINC00173(1/5)) + (`MBNL1-AS1`(1/4)) + (MYLK(1/57)) + (NEIL1(1/24)) + (PARP3(1/9)) + (PLAAT3(1/5)) + (PRTN3(1/2)) + (PRUNE2(1/14)) + (RBM5(1/26)) + (RNF183(1/7)) + (RNF213(1/20)) + (SH3BP5…	29	Transcript	BRCA-708.5.3.N.2.95.95.1.4.1	BRCA	708	5	3	N	2	95	95	1	4	1	Meaningful Protective	4	0	0	Apoptosis	TSM	Underexpression	3	1	1	2	11	11	7	0	1	37	0.0122029067147408	6.28114738297819	Low	1.39453450742621e-06	23.2881930751546	Low	0.0213283449630681	5.29976146583427	Low	0.00106405341287841	10.7126530849202	Low	0.000685	Protective	9.28e-09	Protective
37	(ENST00000419711 + ENST00000368653)	(EIF5A(1/11)) + (MKI67(1/5))	2	Transcript	BRCA-654.5.3.P.3.14.79.1.2.3	BRCA	654	5	3	P	3	14	79	1	2	3	Risky	0	2	2	Apoptosis/Autophagy/Necrosis	TSM	Overexpression	3	1	2	2	6	9	7	4	3	37	0.0660919254824111	3.37750774697703	NS	0.0237050371914554	5.11608511653474	Low	0.0473510952763052	3.932869065303	High	0.0217825888946472	5.26306791182514	High	0.262	NS	0.109	NS
37	(ENST00000408965 + ENST00000512158 + ENST00000551739 + ENST00000624726 + ENST00000552629 + ENST00000530658 + ENST00000538094 + ENST00000547946 + ENST00000294189 + ENST00000456210 + ENST00000619119 + ENST00000579232 + ENST00000458238 + ENST00000488785)	(CEBPD(1/1)) + (CXCL14(1/2)) + (DGKA(1/49)) + (GSTM2(1/15)) + (KRT5(1/11)) + (LGR4(1/6)) + (LINC00612(1/2)) + (RMST(1/40)) + (RPL29(1/10)) + (SEMA3B(2/15)) + (THOC1(1/19)) + (TP53AIP1(1/6)) + (`WEE2-AS1`(1/16))	14	Transcript	BRCA-636.5.3.N.2.95.95.1.4.1	BRCA	636	5	3	N	2	95	95	1	4	1	Meaningful Protective	4	0	0	Apoptosis	TSM	Underexpression	3	1	1	2	11	11	7	0	1	37	2.21972768699175e-06	22.3948123128175	Low	4.8301164967679e-07	25.330495773352	Low	0.00337616354263182	8.59214360300595	Low	3.05342274380394e-05	17.3842716969692	Low	7.5e-08	Protective	5.08e-07	Protective
37	(ENST00000375326 + ENST00000306390 + ENST00000444997 + ENST00000394947)	(FBP1(1/5)) + (LRG1(1/2)) + (PDCD4(1/11)) + (SIN3A(1/21))	4	Transcript	BRCA-574.5.3.N.3.93.91.2.2.2	BRCA	574	5	3	N	3	93	91	2	2	2	Protective	3	0	1	Apoptosis/Autophagy	TSM	Overexpression	3	1	1	2	9	11	4	4	2	37	0.042816712485127	4.10262402716949	High	0.000259835319126434	13.339776472954	Low	0.00113384002587857	10.5951613682666	Low	0.000905611949751917	11.0112368737288	High	0.0959	NS	0.000181	Protective
37	(ENST00000309950 + ENST00000296522 + ENST00000366784 + ENST00000360830 + ENST00000394455)	(DAPL1(1/4)) + (HPGD(1/14)) + (ITPKB(1/3)) + (RPS24(1/18)) + (ZFYVE26(1/16))	5	Transcript	BRCA-491.5.3.N.2.95.95.1.4.1	BRCA	491	5	3	N	2	95	95	1	4	1	Meaningful Protective	4	0	0	Autophagy	TSM	Underexpression	3	1	1	2	11	11	7	0	1	37	5.29528212045438e-06	20.7274009267114	Low	8.42052832317197e-06	19.8399270594008	Low	0.00471258500669081	7.98656080406139	Low	2.3836749167061e-05	17.8551961578701	Low	1.19e-08	Protective	4.51e-09	Protective
37	(ENST00000257359 + ENST00000380183 + ENST00000290551 + ENST00000317216 + ENST00000470910 + ENST00000469471 + ENST00000472225 + ENST00000481656 + ENST00000496578 + ENST00000241337 + ENST00000344721 + ENST00000490391 + ENST00000483617 + ENST00000331511 + ENST00000469087 + ENST00000519535 + ENST00000530265 + ENST00000524317 + ENST00000441915 + ENST00000612509 + ENST00000419007 + ENST00000434030 + EN…	(ADAMTS8(1/2)) + (ALOX15B(1/5)) + (BTG2(1/2)) + (EGR3(1/5)) + (GORASP1(2/58)) + (GSTM2(4/15)) + (NR3C2(1/9)) + (PDLIM1(1/5)) + (PTPN18(1/16)) + (RAI2(1/6)) + (RUNX1(1/17)) + (SCUBE2(3/14)) + (SEMA3B(4/15)) + (SP100(1/19)) + (TCF7(1/24)) + (TFPI2(2/6)) + (TP53AIP1(1/6)) + (TPT1(1/14)) + (UBA7(4/11)) + (USP32(1/15))	33	Transcript	BRCA-442.5.3.N.2.95.59.1.4.1	BRCA	442	5	3	N	2	95	59	1	4	1	Meaningful Protective	4	0	0	Apoptosis	TSM	Underexpression	3	1	1	2	11	11	7	0	1	37	1.19903655535492e-05	19.1648084858346	Low	1.17960483381196e-07	28.0542710764031	High	0.000294565336667052	13.104639613831	Low	2.91369268329289e-05	17.4733121093768	Low	3.72e-08	Protective	2.54e-10	Protective
37	ENST00000533207	(PGR(1/10))	1	Transcript	BRCA-2256.5.3.N.1.95.44.2.3.4	BRCA	2256	5	3	N	1	95	44	2	3	4	Meaningful Protective	4	0	0	Apoptosis/Autophagy/Cellular senescence/Necrosis	TSM	Unchanged	3	1	1	1	11	11	4	1	4	37	0.00901747384227158	6.81936276215905	High	0.00251926342836839	9.12655004960258	High	0.0081888402943936	6.99170301956235	High	0.00398695140910088	8.28974832041965	High	0.00953	Protective	0.00544	Protective
37	ENST00000228468	(ASIC1(1/9))	1	Transcript	BRCA-1740.5.3.P.2.44.83.2.4.3	BRCA	1740	5	3	P	2	44	83	2	4	3	Meaningful Risky	0	4	0	Apoptosis/Autophagy/Cellular senescence	TSM	Underexpression	3	1	2	2	11	11	4	0	3	37	0.015226678661251	5.89004877197266	High	0.0224780156039172	5.20839967555742	Low	0.0300906306316404	4.70410699534383	High	0.0138090489090668	6.06239241176767	Low	0.000926	Risky	0.00462	Risky
37	ENST00000397470	(GPR18(1/5))	1	Transcript	BLCA-890.5.2.N.1.71.26.1.1.2	BLCA	890	5	2	N	1	71	26	1	1	2	Protective	3	0	1	Apoptosis/Necrosis	MSI	Unchanged	3	2	1	1	8	6	7	7	2	37	0.738785991697004	0.111196532069818	NS	0.157260969335123	2.00036851176794	NS	0.00974423746367337	6.68106524651644	Low	0.0369942511381797	4.35067637324363	Low	0.0218	Protective	9.45e-05	Protective
37	(ENST00000409363 + ENST00000588684 + ENST00000258341)	(ADCYAP1R1(1/8)) + (DTNA(1/65)) + (LAMC1(1/6))	3	Transcript	BLCA-293.5.3.N.2.44.44.1.4.1	BLCA	293	5	3	N	2	44	44	1	4	1	Meaningful Risky	0	4	0	Apoptosis	TSM	Underexpression	3	1	1	2	11	11	7	0	1	37	6.36082282001738e-06	20.3764363101533	High	2.06037167650441e-05	18.1326588123189	High	0.0026969965572432	9.00189603554042	High	1.8613545038626e-08	31.6340673353455	High	5.28e-07	Risky	4.58e-06	Risky
36	(ENST00000581756 + ENST00000373212)	(COPZ2(1/10)) + (SH3BGRL(1/4))	2	Transcript	STAD-783.5.3.N.3.44.44.3.2.2	STAD	783	5	3	N	3	44	44	3	2	2	Meaningful Risky	0	4	0	Apoptosis/Autophagy	TSM	Overexpression	3	1	1	2	11	11	1	4	2	36	0.00762726183700346	7.11896753810885	High	0.0388547370159401	4.26720736977062	High	0.0160851943444317	5.79353702259029	High	0.0322397938551342	4.58570032966767	High	0.00707	Risky	0.0108	Risky
36	(ENST00000397066 + ENST00000397046)	(CCNF(1/5)) + (NUDT1(1/9))	2	Transcript	STAD-531.5.3.P.3.71.95.1.4.2	STAD	531	5	3	P	3	71	95	1	4	2	Protective	3	0	1	Apoptosis/Autophagy	TSM	Overexpression	3	1	2	2	8	11	7	0	2	36	0.0194041338488214	5.46472261889737	Low	0.0208580270922299	5.33861594973285	Low	0.0179851157483703	5.59759834564901	Low	0.00322223690371903	8.67715452090648	Low	0.000416	Protective	0.00051	Protective
36	(ENST00000005178 + ENST00000473301 + ENST00000498190)	(PDK4(3/5))	3	Transcript	STAD-333.5.3.N.2.35.44.1.4.3	STAD	333	5	3	N	2	35	44	1	4	3	Risky	0	3	1	Anoikis/Apoptosis/Ferroptosis	TSM	Underexpression	3	1	1	2	8	11	7	0	3	36	0.00886310888935948	6.85020527037706	High	0.00716538109372611	7.23103686845528	High	0.0311854594789041	4.64272429329205	High	0.000363382727010531	12.7116599633941	High	0.00868	Risky	0.00949	Risky
36	ENST00000355740	(FAS(1/61))	1	Transcript	SKCM-689.5.3.N.2.71.64.1.2.5	SKCM	689	5	3	N	2	71	64	1	2	5	Protective	3	0	1	Apoptosis/Autophagy/Necroptosis/Necrosis/Erebosis	TSM	Underexpression	3	1	1	2	8	5	7	4	5	36	0.00223624475305928	9.34475558456944	Low	0.000790413807426837	11.2636091528311	Low	NS	NS	NS	0.0700423549836517	3.28202742361872	NS	3.67e-05	Protective	9.3e-05	Protective
36	(ENST00000521629 + ENST00000265769 + ENST00000466820 + ENST00000376059 + ENST00000337917 + ENST00000011653 + ENST00000621603 + ENST00000393078 + ENST00000393080 + ENST00000373212 + ENST00000260197 + ENST00000378538)	(ADAM28(2/13)) + (AIF1(3/5)) + (CD4(1/12)) + (SERPINA3(3/9)) + (SH3BGRL(1/4)) + (SORL1(1/13)) + (SPI1(1/6))	12	Transcript	SKCM-321.5.3.N.3.71.71.1.2.2	SKCM	321	5	3	N	3	71	71	1	2	2	Protective	3	0	1	Apoptosis/Autophagy	TSM	Overexpression	3	1	1	2	8	8	7	4	2	36	1.77979953575047e-06	22.8191870565573	Low	1.24761888119496e-05	19.0890002891102	Low	NS	NS	NS	0.000546812880552361	11.9488443069301	Low	6.24e-09	Protective	4.2e-07	Protective
36	(ENST00000455785 + ENST00000300403 + ENST00000166345 + ENST00000369798 + ENST00000406620)	(STMN1(1/9)) + (TPX2(1/2)) + (TRIP13(1/7)) + (TTK(1/11)) + (UBE2I(1/83))	5	Transcript	SARC-84.5.3.P.3.44.44.2.4.2	SARC	84	5	3	P	3	44	44	2	4	2	Meaningful Risky	0	4	0	Apoptosis/Autophagy	TSM	Overexpression	3	1	2	2	11	11	4	0	2	36	0.0291447572619414	4.75904247628175	High	0.0145642278586576	5.9684317411418	High	0.0216188582241814	5.27620187379425	High	0.00298546663423638	8.81632913246087	High	0.00178	Risky	0.00228	Risky
36	ENST00000553805	(POLE2(1/13))	1	Transcript	SARC-320.5.3.P.3.44.44.2.4.2	SARC	320	5	3	P	3	44	44	2	4	2	Meaningful Risky	0	4	0	Apoptosis/Ferroptosis	TSM	Overexpression	3	1	2	2	11	11	4	0	2	36	0.00137682789703075	10.2365778107319	High	0.00115785582437289	10.5564143553816	High	0.0116032408303268	6.37050748741831	High	0.00101565141724558	10.7988140164186	High	0.0313	Risky	0.00872	Risky
36	ENST00000534070	(CHEK1(1/16))	1	Transcript	SARC-314.5.3.P.1.44.44.2.4.3	SARC	314	5	3	P	1	44	44	2	4	3	Meaningful Risky	0	4	0	Apoptosis/Autophagy/Mitotic catastrophe	TSM	Unchanged	3	1	2	1	11	11	4	0	3	36	0.000397171645446615	12.5454526496735	High	0.000351786687326494	12.7723177269997	High	0.00649478038810025	7.40763061714108	High	0.00157220375995515	9.99201613329237	High	0.00313	Risky	0.00318	Risky
36	(ENST00000391835 + ENST00000361729 + ENST00000556825)	(AKT1S1(1/9)) + (E2F2(1/2)) + (SHMT2(1/35))	3	Transcript	PRAD-580.5.3.P.3.44.35.1.4.2	PRAD	580	5	3	P	3	44	35	1	4	2	Meaningful Risky	0	4	0	Apoptosis/Autophagy	TSM	Overexpression	3	1	2	2	11	8	7	0	2	36	0.0336062236610893	4.51462645770873	High	0.0232621712658588	5.14882034230026	High	0.0570609201530831	3.62081481555435	NS	1.41506907636035e-07	27.70212874949	High	0.000355	Risky	6.88e-05	Risky
36	(ENST00000355622 + ENST00000394487)	(TLR4(2/4))	2	Transcript	PRAD-521.5.3.N.2.26.20.1.1.6	PRAD	521	5	3	N	2	26	20	1	1	6	Protective	2	0	2	Apoptosis/Autophagy/Ferroptosis/Necroptosis/Pyroptosis/Necrosis	TSM	Underexpression	3	1	1	2	6	3	7	7	6	36	0.430176582529557	0.622346671883282	NS	0.290101286140226	1.11915124553644	NS	0.00995007344268839	6.64381324873318	Low	0.308041402521382	1.0390547992184	NS	0.598	NS	0.199	NS
36	(ENST00000297450 + ENST00000348628)	(ANGPT1(1/8)) + (CAMK2A(1/23))	2	Transcript	PRAD-477.5.3.N.2.93.69.1.2.3	PRAD	477	5	3	N	2	93	69	1	2	3	Protective	3	0	1	Apoptosis/Autophagy/Necrosis	TSM	Underexpression	3	1	1	2	9	6	7	4	3	36	0.36955057229874	0.805175158926457	NS	0.0349772340403386	4.44628616888781	Low	0.0507591893665279	3.81620145703024	NS	0.00908472679176098	6.80609413735497	Low	0.245	NS	0.00921	Protective
36	ENST00000513868	(PVT1(1/190))	1	Transcript	PRAD-1772.5.3.P.1.44.45.2.4.3	PRAD	1772	5	3	P	1	44	45	2	4	3	Meaningful Risky	0	4	0	Apoptosis/Autophagy/Ferroptosis	TSM	Unchanged	3	1	2	1	11	11	4	0	3	36	0.0138350366630264	6.0590719962571	Low	0.0327948308015642	4.55645797715967	High	0.00783358628448771	7.07112936182491	High	0.00645140645485953	7.41968623934044	High	0.0117	Risky	0.00654	Risky
36	ENST00000486482	(PPAN(1/8))	1	Transcript	PRAD-1743.5.3.P.1.14.44.1.2.1	PRAD	1743	5	3	P	1	14	44	1	2	1	Risky	0	2	2	Autophagy	TSM	Unchanged	3	1	2	1	6	11	7	4	1	36	0.0323730047962716	4.57863438963276	High	0.0431064202400382	4.0912237936526	High	2.22035482071448e-05	17.990282878983	High	1.14265038536621e-05	19.2567605304371	High	0.227	NS	0.129	NS
36	ENST00000382743	(SIRT3(1/16))	1	Transcript	PCPG-305.5.3.P.1.35.35.2.4.9	PCPG	305	5	3	P	1	35	35	2	4	9	Risky	0	3	1	Anoikis/Apoptosis/Autophagy/Cellular senescence/Ferroptosis/Mitochondrial permeability transition/Necroptosis/Pyroptosis/Necrosis	TSM	Unchanged	3	1	2	1	8	8	4	0	9	36	0.0363893186686514	4.37876668573201	High	0.0160587332193259	5.79643162671168	High	0.281257160699253	1.16100523683282	NS	0.00667153803882947	7.35933719396747	High	0.00182	Risky	2.15e-05	Risky
36	(ENST00000520448 + ENST00000437154 + ENST00000521629 + ENST00000265769 + ENST00000511984 + ENST00000500112 + ENST00000504676 + ENST00000414938 + ENST00000414122 + ENST00000296839 + ENST00000228682 + ENST00000358334 + ENST00000294338 + ENST00000505450 + ENST00000508167 + ENST00000371432 + ENST00000284273 + ENST00000397381)	(ADAM28(4/13)) + (ATG12(1/13)) + (CASC19(1/89)) + (CSNK1A1(1/17)) + (EGOT(1/1)) + (FBP1(1/5)) + (FOXQ1(1/1)) + (GLI1(1/8)) + (MYOF(1/9)) + (PDZK1IP1(1/4)) + (PROM1(2/22)) + (RUNX2(1/12)) + (UBASH3B(1/8)) + (UCA1(1/45))	18	Transcript	PAAD-435.5.2.N.3.44.44.2.4.2	PAAD	435	5	2	N	3	44	44	2	4	2	Meaningful Risky	0	4	0	Apoptosis/Autophagy	MSI	Overexpression	3	2	1	2	11	11	4	0	2	36	0.0273618920733226	4.86782964854374	High	0.00684608070087589	7.31291438260858	High	0.0136079147747483	6.08831049845512	High	0.0158129961071574	5.82355021903566	High	0.00044	Risky	0.00141	Risky
36	(ENST00000369487 + ENST00000236937 + ENST00000295400 + ENST00000221132 + ENST00000282388)	(CD58(1/5)) + (FCGR2B(1/6)) + (TGFA(1/9)) + (TNFRSF10A(1/4)) + (ZFP36L2(1/1))	5	Transcript	PAAD-344.5.2.N.3.44.44.2.4.2	PAAD	344	5	2	N	3	44	44	2	4	2	Meaningful Risky	0	4	0	Apoptosis/Necrosis	MSI	Overexpression	3	2	1	2	11	11	4	0	2	36	0.0120576385188217	6.30237407007902	High	0.000990069373887681	10.8460459971241	High	0.00215981198630966	9.40850547335489	High	0.0109360378724488	6.47568139925546	High	0.000301	Risky	0.000487	Risky
36	(ENST00000368012 + ENST00000357977 + ENST00000553275 + ENST00000285018)	(NECTIN4(1/2)) + (NFIA(1/31)) + (STAT6(1/29)) + (WNT7A(1/3))	4	Transcript	PAAD-342.5.2.N.3.44.44.2.4.2	PAAD	342	5	2	N	3	44	44	2	4	2	Meaningful Risky	0	4	0	Apoptosis/Cellular senescence	MSI	Overexpression	3	2	1	2	11	11	4	0	2	36	0.00315525150649043	8.71544639020609	High	0.00905149704841035	6.81263756039616	High	0.0109557000636904	6.47248882719395	High	0.0179954925208983	5.59658786775921	High	0.000298	Risky	0.0016	Risky
36	ENST00000393150	(CASP4(1/13))	1	Transcript	PAAD-1054.5.2.N.3.44.35.2.4.5	PAAD	1054	5	2	N	3	44	35	2	4	5	Meaningful Risky	0	4	0	Apoptosis/Autophagy/Cellular senescence/Pyroptosis/Necrosis	MSI	Overexpression	3	2	1	2	11	8	4	0	5	36	0.00520253061106146	7.80765728196469	High	0.0260161551235847	4.95494482186197	High	0.120051049288588	2.41665480028383	NS	0.0391034258843399	4.25636867852488	High	0.000155	Risky	0.0019	Risky
36	ENST00000360409	(NRP2(1/17))	1	Transcript	PAAD-1004.5.3.N.3.44.44.2.4.3	PAAD	1004	5	3	N	3	44	44	2	4	3	Meaningful Risky	0	4	0	Apoptosis/Efferocytosis/Necrosis	TSM	Overexpression	3	1	1	2	11	11	4	0	3	36	0.0420594786871313	4.13280909004991	High	0.0141405318715222	6.02051349194632	High	0.00467393034018482	8.00147335184966	High	0.0237622060624132	5.11190566218873	High	0.025	Risky	0.0166	Risky
36	(ENST00000620761 + ENST00000352035)	(ACD(1/44)) + (ACLY(1/10))	2	Transcript	LUSC-770.5.3.P.3.44.42.1.4.2	LUSC	770	5	3	P	3	44	42	1	4	2	Meaningful Risky	0	4	0	Apoptosis/Cellular senescence	TSM	Overexpression	3	1	2	2	11	8	7	0	2	36	0.0409366412679544	4.17863572929301	High	0.00773401739316348	7.09405236726535	High	0.0161328744357033	5.78833362726847	High	0.0618634846079995	3.48670816931093	NS	0.00789	Risky	0.0029	Risky
36	(ENST00000519152 + ENST00000434918 + ENST00000421664 + ENST00000567561 + ENST00000553939 + ENST00000627717 + ENST00000503388 + ENST00000443059 + ENST00000490637 + ENST00000474820)	(CPEB4(1/13)) + (DPP4(1/23)) + (EFEMP1(1/14)) + (FHOD1(1/10)) + (LTBP2(1/6)) + (MEF2C(1/57)) + (NDFIP1(1/4)) + (QSOX1(1/4)) + (RBMS1(2/14))	10	Transcript	LUSC-632.5.3.N.2.44.43.1.4.2	LUSC	632	5	3	N	2	44	43	1	4	2	Meaningful Risky	0	4	0	Apoptosis/Ferroptosis	TSM	Underexpression	3	1	1	2	11	9	7	0	2	36	0.195885883349347	1.67278528593562	NS	0.016053379138419	5.79701791199387	High	0.000184088124737802	13.986906692134	High	1.13348315855522e-06	23.6869539108045	High	0.0463	Risky	0.00655	Risky
36	(ENST00000468284 + ENST00000353855 + ENST00000600233 + ENST00000593263 + ENST00000511355 + ENST00000233630 + ENST00000409426 + ENST00000445439 + ENST00000331079 + ENST00000262293 + ENST00000368884 + ENST00000436547 + ENST00000570627)	(CKAP2(1/7)) + (DNMT3B(1/21)) + (HNRNPL(1/15)) + (HSPBP1(1/9)) + (NME1(1/10)) + (PCGF1(1/7)) + (PIP5K1A(1/17)) + (PPP2R5C(1/33)) + (PRMT3(1/6)) + (PRR11(1/9)) + (PSMD4(1/12)) + (TIAL1(1/13)) + (YBX2(1/7))	13	Transcript	LUSC-523.5.3.P.3.43.44.1.4.1	LUSC	523	5	3	P	3	43	44	1	4	1	Risky	0	3	1	Apoptosis	TSM	Overexpression	3	1	2	2	9	11	7	0	1	36	0.0284772684278656	4.79893904375779	High	0.000309029836964014	13.0148541446745	High	0.00459009078907358	8.03425410291939	High	0.0096432128956212	6.69964463858786	High	0.129	NS	4.03e-05	Risky
36	(ENST00000296511 + ENST00000279488 + ENST00000547291 + ENST00000308385 + ENST00000492003 + ENST00000320246 + ENST00000285018)	(ANXA5(1/11)) + (DUSP6(3/5)) + (ELN(1/35)) + (NEK6(1/15)) + (WNT7A(1/3))	7	Transcript	LUSC-304.5.3.N.2.35.35.1.2.2	LUSC	304	5	3	N	2	35	35	1	2	2	Risky	0	3	1	Apoptosis/Cellular senescence	TSM	Underexpression	3	1	1	2	8	8	7	4	2	36	0.000175129621511227	14.0807214490595	High	0.000112055630626551	14.9218828159156	High	0.136621992932036	2.21559936775178	NS	0.000786120742452545	11.2737191815998	High	7.81e-05	Risky	1.48e-05	Risky
36	ENST00000457586	(PRNP(1/4))	1	Transcript	LUSC-1491.5.3.N.3.44.44.2.4.3	LUSC	1491	5	3	N	3	44	44	2	4	3	Meaningful Risky	0	4	0	Apoptosis/Autophagy/Ferroptosis	TSM	Overexpression	3	1	1	2	11	11	4	0	3	36	0.0121971936684959	6.281977263236	High	0.00567948811874575	7.64928328843593	High	0.00300037643279261	8.80723946878003	High	0.0352407766806513	4.43347075798697	High	0.0323	Risky	0.0205	Risky
36	(ENST00000617539 + ENST00000324873 + ENST00000395641)	(NEDD4L(1/62)) + (NUPR1(2/3))	3	Transcript	LUAD-798.5.3.N.2.71.95.1.4.3	LUAD	798	5	3	N	2	71	95	1	4	3	Protective	3	0	1	Apoptosis/Autophagy/Ferroptosis	TSM	Underexpression	3	1	1	2	8	11	7	0	3	36	0.0245368912808941	5.05627718472864	Low	0.0279621152594307	4.83040167609915	Low	0.0204148536595083	5.37606672599752	Low	0.00499854055420701	7.87996652137951	Low	0.000495	Protective	0.000536	Protective
36	(ENST00000511918 + ENST00000562264 + ENST00000553805 + ENST00000503506)	(LUCAT1(1/65)) + (PCBP2(1/26)) + (POLE2(1/13)) + (TXNRD1(1/19))	4	Transcript	LUAD-675.5.3.P.3.35.44.1.4.2	LUAD	675	5	3	P	3	35	44	1	4	2	Risky	0	3	1	Apoptosis/Ferroptosis	TSM	Overexpression	3	1	2	2	8	11	7	0	2	36	0.00307138922507422	8.76456737129744	High	0.00805746154800768	7.02065800625764	High	0.0481898111082771	3.90335401277404	High	0.00743850687566772	7.16390536724061	High	0.00611	Risky	0.000366	Risky
36	(ENST00000453390 + ENST00000479093 + ENST00000525124 + ENST00000488146 + ENST00000265028 + ENST00000569022 + ENST00000369158 + ENST00000429480 + ENST00000441724 + ENST00000544292 + ENST00000560370 + ENST00000615264 + ENST00000372360 + ENST00000581068 + ENST00000560985)	(ACP1(1/13)) + (ATIC(1/14)) + (DEPDC1(2/5)) + (DNAJB11(1/8)) + (FBXO22(1/9)) + (H3C14(1/1)) + (`ICMT-DT`(2/3)) + (PARD3(1/16)) + (PSME2(2/18)) + (RPS24(1/18)) + (SKA2(1/10)) + (TICRR(1/3))	15	Transcript	LUAD-588.5.3.P.3.35.35.1.2.1	LUAD	588	5	3	P	3	35	35	1	2	1	Risky	0	3	1	Autophagy	TSM	Overexpression	3	1	2	2	8	8	7	4	1	36	0.000358088689227043	12.7391066724157	High	0.000273911301513774	13.2408662155927	High	0.0851473485949644	2.96380503070959	NS	0.00339118771127112	8.58405802686514	High	3.62e-05	Risky	3.86e-05	Risky
36	(ENST00000443674 + ENST00000556100 + ENST00000531401 + ENST00000514033 + ENST00000536063 + ENST00000555178)	(ARHGAP26(1/23)) + (BCL2L2(1/10)) + (CDCA5(1/10)) + (KLF3(1/3)) + (RHNO1(1/10)) + (TDP1(1/17))	6	Transcript	LUAD-576.5.3.P.2.35.44.2.2.1	LUAD	576	5	3	P	2	35	44	2	2	1	Risky	0	3	1	Apoptosis	TSM	Underexpression	3	1	2	2	8	11	4	4	1	36	0.000275837639584831	13.2277302098037	High	0.0110835281748698	6.45187549154112	High	0.00466343166339056	8.00554532214635	High	0.00532684775683778	7.76499386817522	High	0.000204	Risky	0.0113	Risky
36	(ENST00000396068 + ENST00000457743)	(ANLN(2/13))	2	Transcript	LUAD-512.5.3.P.3.35.35.1.2.1	LUAD	512	5	3	P	3	35	35	1	2	1	Risky	0	3	1	Pyroptosis	TSM	Overexpression	3	1	2	2	8	8	7	4	1	36	0.00223138796777356	9.34874022863201	High	0.0110627721744838	6.45520592776373	High	0.398408972820132	0.71312307332087	NS	0.00391299452333238	8.32375511218273	High	0.000589	Risky	0.000239	Risky
36	ENST00000536241	(CDCA3(1/12))	1	Transcript	LUAD-1888.5.3.P.3.42.35.1.2.1	LUAD	1888	5	3	P	3	42	35	1	2	1	Risky	0	3	1	Apoptosis	TSM	Overexpression	3	1	2	2	8	8	7	4	1	36	0.0408358213574016	4.18281494610301	High	0.0118286966557313	6.33636621428701	High	0.248436338531595	1.33207539335853	NS	0.0377076157238475	4.31816266990139	High	0.0436	Risky	0.00863	Risky
36	ENST00000520796	(CLU(1/17))	1	Transcript	LUAD-1860.5.3.N.2.95.64.1.4.6	LUAD	1860	5	3	N	2	95	64	1	4	6	Meaningful Protective	4	0	0	Anoikis/Apoptosis/Autophagy/Cellular senescence/Efferocytosis/Necrosis	TSM	Underexpression	3	1	1	2	11	5	7	0	6	36	0.00584314886971848	7.59804921330365	Low	0.00659038000742251	7.38134677511194	Low	0.119595026581098	2.42261647417068	NS	0.189592787069913	1.72077911171663	NS	0.00516	Protective	0.000519	Protective
36	ENST00000491782	(ANLN(1/13))	1	Transcript	LUAD-1805.5.3.P.3.43.44.1.4.1	LUAD	1805	5	3	P	3	43	44	1	4	1	Risky	0	3	1	Pyroptosis	TSM	Overexpression	3	1	2	2	9	11	7	0	1	36	0.0415936005674966	4.15166521426685	High	0.00892567114575871	6.83763939474321	High	0.0231339298659867	5.15842027523085	High	0.00545542716063263	7.72192252417981	High	0.117	NS	0.0167	Risky
36	ENST00000394199	(NEK6(1/15))	1	Transcript	LUAD-1625.5.3.P.3.42.44.1.4.2	LUAD	1625	5	3	P	3	42	44	1	4	2	Risky	0	3	1	Apoptosis/Cellular senescence	TSM	Overexpression	3	1	2	2	8	11	7	0	2	36	0.00299552354088384	8.81019295693648	High	0.00608735577657182	7.52425992049864	High	0.0360758944873133	4.39351357187308	High	0.0303991862445548	4.6865748482676	High	0.0117	Risky	0.0328	Risky
36	ENST00000375940	(MASTL(1/4))	1	Transcript	LUAD-1581.5.1.P.3.35.31.1.2.2	LUAD	1581	5	1	P	3	35	31	1	2	2	Risky	0	3	1	Apoptosis/Mitotic catastrophe	TMB	Overexpression	3	3	2	2	8	5	7	4	2	36	0.0130223764457562	6.16606752141163	High	0.0273820669083277	4.86655779554414	High	0.569106732850826	0.324179408478782	NS	0.523070268349959	0.407835305967899	NS	0.0053	Risky	0.00126	Risky
36	ENST00000360105	(NFIX(1/17))	1	Transcript	LUAD-1525.5.3.N.2.95.26.1.2.1	LUAD	1525	5	3	N	2	95	26	1	2	1	Meaningful Protective	4	0	0	Cellular senescence	TSM	Underexpression	3	1	1	2	11	6	7	4	1	36	0.107198162716672	2.59504842967611	NS	0.117403013830787	2.45162844609297	NS	0.03601755896785	4.39627310798076	Low	0.0301073637375784	4.70315142396571	Low	0.0413	Protective	0.0319	Protective
36	ENST00000353245	(YWHAZ(1/23))	1	Transcript	LUAD-1506.5.3.P.3.43.35.1.4.4	LUAD	1506	5	3	P	3	43	35	1	4	4	Risky	0	3	1	Anoikis/Apoptosis/Autophagy/Cellular senescence	TSM	Overexpression	3	1	2	2	9	8	7	0	4	36	0.00238209506435438	9.22901695575443	High	0.0185587941605829	5.54261843539305	High	0.270051751324657	1.21648411365726	NS	0.0119248098170179	6.32201423597911	High	0.0663	NS	0.0065	Risky
36	ENST00000274255	(SKP2(1/26))	1	Transcript	LUAD-1398.5.3.P.3.30.35.1.2.6	LUAD	1398	5	3	P	3	30	35	1	2	6	Risky	0	1	3	Anoikis/Apoptosis/Autophagy/Cellular senescence/Ferroptosis/Necrosis	TSM	Overexpression	3	1	2	2	3	8	7	4	6	36	0.00506433256492422	7.85632139176543	High	0.00315424253691932	8.71602945729099	High	0.060179388822731	3.5324338574494	NS	0.0413847135599159	4.16019195941293	High	0.238	NS	0.0416	Risky
36	ENST00000260363	(KIF23(1/16))	1	Transcript	LUAD-1359.5.1.P.3.31.35.1.2.2	LUAD	1359	5	1	P	3	31	35	1	2	2	Risky	0	2	2	Apoptosis/Pyroptosis	TMB	Overexpression	3	3	2	2	5	8	7	4	2	36	0.00649039926776984	7.40884459541655	High	0.00111478204853566	10.6265049939987	High	0.183824586397251	1.76642940414689	NS	0.0358017121985255	4.40652447271028	High	0.00402	Risky	0.0092	Risky
36	(ENST00000618078 + ENST00000301280 + ENST00000380746 + ENST00000262300 + ENST00000548961 + ENST00000312377 + ENST00000321765 + ENST00000582076)	(CBX5(1/6)) + (CHAF1A(1/7)) + (DNMT3A(1/17)) + (PKMYT1(1/20)) + (RACGAP1(2/28)) + (SPAG5(2/16))	8	Transcript	LIHC-523.5.3.P.3.44.80.2.4.2	LIHC	523	5	3	P	3	44	80	2	4	2	Meaningful Risky	0	4	0	Apoptosis/Autophagy	TSM	Overexpression	3	1	2	2	11	11	4	0	2	36	0.00115139951899523	10.5667504478222	High	0.00175056305303611	9.79427195156437	Low	0.015613793679027	5.84585408577591	High	0.000479976917717617	12.1918914393562	High	0.000147	Risky	5.6e-05	Risky
36	(ENST00000549875 + ENST00000217026 + ENST00000452806 + ENST00000553532 + ENST00000423485)	(MAPKAPK5(1/10)) + (MYBL2(1/2)) + (SRSF7(1/12)) + (TIMELESS(1/5)) + (TOP2A(1/5))	5	Transcript	LIHC-493.5.3.P.3.44.80.2.4.2	LIHC	493	5	3	P	3	44	80	2	4	2	Meaningful Risky	0	4	0	Apoptosis/Cellular senescence	TSM	Overexpression	3	1	2	2	11	11	4	0	2	36	0.000491681427152613	12.1469524090671	High	7.89204141280475e-05	15.5839801909054	Low	0.0085821804581967	6.90777327592796	High	9.11156147710424e-05	15.3124171976989	High	9.42e-06	Risky	2.67e-05	Risky
36	(ENST00000535254 + ENST00000358715 + ENST00000307641 + ENST00000331456)	(BUB1(1/14)) + (HMMR(1/8)) + (NKIRAS2(1/14)) + (TRAIP(1/11))	4	Transcript	LIHC-479.5.3.P.3.44.44.2.4.2	LIHC	479	5	3	P	3	44	44	2	4	2	Meaningful Risky	0	4	0	Apoptosis/Necrosis	TSM	Overexpression	3	1	2	2	11	11	4	0	2	36	6.77488874889498e-07	24.6781223872659	High	6.64114316117903e-06	20.2939158135595	High	6.02661919210101e-05	16.0942673533295	High	2.51965985187397e-07	26.5867491017497	High	6.92e-07	Risky	1.89e-06	Risky
36	(ENST00000511984 + ENST00000367679 + ENST00000357943 + ENST00000397066 + ENST00000314355 + ENST00000361729 + ENST00000520657 + ENST00000433644 + ENST00000330459 + ENST00000590479 + ENST00000489841 + ENST00000536987 + ENST00000356714 + ENST00000232375 + ENST00000454376 + ENST00000369307 + ENST00000223129 + ENST00000354811 + ENST00000328666 + ENST00000455785 + ENST00000315091 + ENST00000300403 + EN…	(ATG12(1/13)) + (CACYBP(1/9)) + (CCNE1(1/7)) + (CCNF(1/5)) + (CKS2(1/1)) + (E2F2(1/2)) + (EIF4EBP1(1/2)) + (FANCC(1/25)) + (KPNA2(1/21)) + (`MAPKAPK5-AS1`(1/13)) + (MCM7(1/13)) + (MELK(1/14)) + (NUDT1(1/9)) + (PFKFB4(1/15)) + (PRMT1(1/21)) + (RBM8A(1/8)) + (RPA3(1/7)) + (RPL15(1/16)) + (SIRT7(1/21)) + (STMN1(1/9)) + (TARDBP(1/38)) + (TPX2(1/2)) + (TRIM28(1/15)) + (TRIP13(2/7)) + (TTK(1/11)) + (UB…	27	Transcript	LIHC-450.5.3.P.3.44.44.2.4.2	LIHC	450	5	3	P	3	44	44	2	4	2	Meaningful Risky	0	4	0	Apoptosis/Autophagy	TSM	Overexpression	3	1	2	2	11	11	4	0	2	36	3.45035655469061e-06	21.5482596317702	High	4.67113313118439e-06	20.9676137137373	High	0.000182601451707454	14.0021527248739	High	1.15255110771928e-05	19.2402895940843	High	8.56e-08	Risky	1.37e-06	Risky
36	(ENST00000489785 + ENST00000582106 + ENST00000282074)	(CISD1(1/4)) + (MILIP(1/1)) + (SPC25(1/4))	3	Transcript	LIHC-432.5.3.P.3.44.80.2.4.2	LIHC	432	5	3	P	3	44	80	2	4	2	Meaningful Risky	0	4	0	Autophagy/Ferroptosis	TSM	Overexpression	3	1	2	2	11	11	4	0	2	36	4.43651925474686e-06	21.0663460430349	High	0.000558249143146838	11.9102831384473	Low	0.00226599712858466	9.32053587514362	High	0.000174496860187334	14.0875295118053	High	1.54e-07	Risky	2.03e-05	Risky
36	(ENST00000467765 + ENST00000366955 + ENST00000393038 + ENST00000339276 + ENST00000356455 + ENST00000352551 + ENST00000372568 + ENST00000335046)	(CENPF(2/8)) + (PTRH2(1/5)) + (SFN(1/1)) + (UBE2C(4/8))	8	Transcript	LIHC-409.5.3.P.3.44.44.2.4.2	LIHC	409	5	3	P	3	44	44	2	4	2	Meaningful Risky	0	4	0	Anoikis/Apoptosis	TSM	Overexpression	3	1	2	2	11	11	4	0	2	36	3.98379785924163e-05	16.8790928070957	High	8.57211622244947e-05	15.4277294769197	High	3.2113986253246e-05	17.2884086809313	High	1.00353475027681e-05	19.5046807333386	High	2.11e-06	Risky	6.88e-06	Risky
36	(ENST00000359957 + ENST00000469862)	(BRMS1(1/9)) + (CENPF(1/8))	2	Transcript	LIHC-333.5.3.P.3.44.44.2.4.2	LIHC	333	5	3	P	3	44	44	2	4	2	Meaningful Risky	0	4	0	Anoikis/Apoptosis	TSM	Overexpression	3	1	2	2	11	11	4	0	2	36	4.83846251849718e-05	16.5103737670898	High	3.32108890378491e-05	17.224594757532	High	0.00349678934827302	8.52823348790588	High	0.000122873754546338	14.748062061967	High	0.000235	Risky	0.00138	Risky
36	(ENST00000234626 + ENST00000413379)	(CDC7(1/5)) + (SAE1(1/14))	2	Transcript	LIHC-282.5.3.P.3.44.44.2.4.2	LIHC	282	5	3	P	3	44	44	2	4	2	Meaningful Risky	0	4	0	Apoptosis/Mitotic catastrophe	TSM	Overexpression	3	1	2	2	11	11	4	0	2	36	0.000272116937159117	13.25318631376	High	0.000279060991127955	13.2059551237573	High	0.0336286714453943	4.51348420681771	High	0.000251102935577951	13.4038905330008	High	0.000231	Risky	0.000122	Risky
36	(ENST00000234590 + ENST00000393562 + ENST00000371327 + ENST00000466552 + ENST00000411486 + ENST00000553064 + ENST00000582449)	(ENO1(1/16)) + (G6PD(1/24)) + (HELLS(2/21)) + (HJURP(1/9)) + (PCBP2(1/26)) + (SRSF2(1/11))	7	Transcript	LIHC-281.5.3.P.3.44.44.2.4.2	LIHC	281	5	3	P	3	44	44	2	4	2	Meaningful Risky	0	4	0	Apoptosis/Ferroptosis	TSM	Overexpression	3	1	2	2	11	11	4	0	2	36	3.64229530269711e-06	21.4444458381053	High	1.8548526062645e-05	18.3328075875271	High	4.89032306509873e-05	16.4901595098634	High	1.93536643522396e-06	22.6581590168777	High	6e-06	Risky	2.1e-05	Risky
36	ENST00000534750	(NLRP6(1/3))	1	Transcript	LIHC-1243.5.3.N.2.89.59.1.4.3	LIHC	1243	5	3	N	2	89	59	1	4	3	Protective	3	0	1	Apoptosis/Autophagy/Pyroptosis	TSM	Underexpression	3	1	1	2	8	11	7	0	3	36	0.00967824247035931	6.69317986860382	Low	0.012740433105759	6.20480017381069	High	0.00148830401866973	10.093039670002	Low	0.0389983689275135	4.26093856740143	Low	0.000962	Protective	0.0173	Protective
36	ENST00000445551	(`FOXD2-AS1`(1/1))	1	Transcript	LIHC-1125.5.3.P.3.44.44.2.4.2	LIHC	1125	5	3	P	3	44	44	2	4	2	Meaningful Risky	0	4	0	Apoptosis/Cuproptosis	TSM	Overexpression	3	1	2	2	11	11	4	0	2	36	0.003573200301906	8.48889873165968	High	0.0151169117205681	5.90279101724061	High	0.0498094237055133	3.84786272724289	High	0.0144077983425387	5.98747664830285	High	0.000393	Risky	0.0054	Risky
36	ENST00000436285	(GAS5(1/91))	1	Transcript	LIHC-1113.5.3.P.3.14.44.1.4.4	LIHC	1113	5	3	P	3	14	44	1	4	4	Risky	0	2	2	Apoptosis/Autophagy/Pyroptosis/Necrosis	TSM	Overexpression	3	1	2	2	6	11	7	0	4	36	0.0306867503797209	4.67040163225083	High	0.0312475184132349	4.63931248085792	High	0.0245222436976569	5.05731199933858	High	0.0138904635101897	6.05201157709037	High	0.0567	NS	0.0972	NS
36	ENST00000372224	(KIF2C(1/8))	1	Transcript	LIHC-1040.5.3.P.3.44.44.2.4.2	LIHC	1040	5	3	P	3	44	44	2	4	2	Meaningful Risky	0	4	0	Cellular senescence/Entosis	TSM	Overexpression	3	1	2	2	11	11	4	0	2	36	1.62541858517162e-05	18.5844400591684	High	6.71176569024823e-05	15.8904182282662	High	0.0001125173104779	14.9141258944532	High	2.91679011454882e-06	21.8705308969024	High	3.7e-07	Risky	3.74e-06	Risky
36	ENST00000352331	(KIF23(1/16))	1	Transcript	LIHC-1012.5.3.P.3.44.80.2.4.2	LIHC	1012	5	3	P	3	44	80	2	4	2	Meaningful Risky	0	4	0	Apoptosis/Pyroptosis	TSM	Overexpression	3	1	2	2	11	11	4	0	2	36	0.000186559470697012	13.9618350719848	High	0.000420318190153868	12.4396337876488	Low	0.0184511168733881	5.55280294983826	High	0.000505842498087716	12.0940032354883	High	0.00918	Risky	0.00236	Risky
36	(ENST00000623724 + ENST00000415782 + ENST00000527563 + ENST00000285735 + ENST00000339276)	(IKZF3(1/17)) + (LAMB3(1/5)) + (RHOC(2/19)) + (SFN(1/1))	5	Transcript	LGG-940.5.3.N.2.35.35.1.2.2	LGG	940	5	3	N	2	35	35	1	2	2	Risky	0	3	1	Anoikis/Apoptosis	TSM	Underexpression	3	1	1	2	8	8	7	4	2	36	7.14998715789505e-09	33.4935728435953	High	1.61744151405685e-09	36.387416057147	High	0.169828091183702	1.88446011587816	NS	1.43923095663467e-10	41.1096626829574	High	8.82e-14	Risky	2.31e-14	Risky
36	(ENST00000578424 + ENST00000306749 + ENST00000580382)	(FASN(3/13))	3	Transcript	LGG-899.5.3.P.3.71.71.1.4.5	LGG	899	5	3	P	3	71	71	1	4	5	Protective	3	0	1	Anoikis/Apoptosis/Ferroptosis/Necroptosis/Necrosis	TSM	Overexpression	3	1	2	2	8	8	7	0	5	36	0.00580219363985279	7.61073165722963	Low	0.00291192418716202	8.86184928924699	Low	0.747135875259632	0.10395351520714	NS	0.00818420765582539	6.99271591486114	Low	1.07e-07	Protective	4.85e-08	Protective
36	(ENST00000566809 + ENST00000568459 + ENST00000428008 + ENST00000618800)	(PKM(2/25)) + (ZFAS1(2/14))	4	Transcript	LGG-889.5.3.P.3.71.95.2.3.4	LGG	889	5	3	P	3	71	95	2	3	4	Protective	3	0	1	Apoptosis/Autophagy/Ferroptosis/Pyroptosis	TSM	Overexpression	3	1	2	2	8	11	4	1	4	36	5.69155179770409e-05	16.2026142491749	Low	0.000151307008309787	14.3558726496146	Low	0.0261871973071981	4.94361597014556	Low	0.000167059361082411	14.1694692185218	Low	1.01e-09	Protective	3.65e-08	Protective
36	(ENST00000526772 + ENST00000358301)	(CTNND1(1/52)) + (PAK4(1/12))	2	Transcript	LGG-825.5.3.N.3.44.44.3.2.2	LGG	825	5	3	N	3	44	44	3	2	2	Meaningful Risky	0	4	0	Anoikis/Apoptosis	TSM	Overexpression	3	1	1	2	11	11	1	4	2	36	5.18803124682776e-07	25.1926212179683	High	4.75304811398125e-07	25.3615222298922	High	0.025289925363581	5.00392358908855	High	6.58747897785972e-07	24.7321875903211	High	7.52e-05	Risky	5.05e-05	Risky
36	(ENST00000522299 + ENST00000522238)	(CLU(2/17))	2	Transcript	LGG-818.5.3.N.2.35.35.1.4.6	LGG	818	5	3	N	2	35	35	1	4	6	Risky	0	3	1	Anoikis/Apoptosis/Autophagy/Cellular senescence/Efferocytosis/Necrosis	TSM	Underexpression	3	1	1	2	8	8	7	0	6	36	0.00276445992315411	8.95675167130019	High	0.00234884061280782	9.25476041876924	High	0.265668042119391	1.23897834713136	NS	0.0135591861909519	6.09464894575885	High	0.00424	Risky	0.00246	Risky
36	(ENST00000512061 + ENST00000402449 + ENST00000371713)	(MYO10(1/12)) + (RAB37(1/16)) + (SLC29A1(1/24))	3	Transcript	LGG-810.5.3.P.2.95.95.3.2.1	LGG	810	5	3	P	2	95	95	3	2	1	Meaningful Protective	4	0	0	Autophagy	TSM	Underexpression	3	1	2	2	11	11	1	4	1	36	0.000418429864458947	12.4480436500639	Low	0.0004284202172532	12.4039779960491	Low	0.0251854858941003	5.01108718252255	Low	0.00516843670639555	7.81953936825665	Low	0.000631	Protective	0.000415	Protective
36	(ENST00000509648 + ENST00000296511 + ENST00000506395 + ENST00000501272 + ENST00000252809 + ENST00000609205)	(ANXA5(4/11)) + (GDF15(1/5)) + (MSN(1/16))	6	Transcript	LGG-805.5.3.N.3.44.44.3.2.2	LGG	805	5	3	N	3	44	44	3	2	2	Meaningful Risky	0	4	0	Apoptosis/Cellular senescence	TSM	Overexpression	3	1	1	2	11	11	1	4	2	36	4.34786651126728e-11	43.4506500815611	High	2.19209095320139e-11	44.7911648560659	High	9.29503388688024e-05	15.2747582285711	High	1.40354394773112e-12	50.1788785560078	High	1.5e-23	Risky	3.42e-23	Risky
36	(ENST00000491267 + ENST00000471064 + ENST00000567752 + ENST00000486132 + ENST00000553939 + ENST00000475923 + ENST00000372420 + ENST00000470017 + ENST00000474147 + ENST00000464200 + ENST00000379253 + ENST00000462639 + ENST00000474223)	(CAPG(2/15)) + (FHOD1(1/10)) + (HECTD3(1/7)) + (LTBP2(1/6)) + (PLIN2(1/8)) + (PLTP(1/5)) + (PRDX6(1/3)) + (RBMS1(2/14)) + (SAT1(3/8))	13	Transcript	LGG-784.5.3.N.2.35.35.1.2.2	LGG	784	5	3	N	2	35	35	1	2	2	Risky	0	3	1	Apoptosis/Ferroptosis	TSM	Underexpression	3	1	1	2	8	8	7	4	2	36	5.33762502563651e-06	20.7121497275977	High	1.95009299619464e-06	22.6435940977146	High	0.386826103384395	0.748895639004358	NS	1.56144373630873e-06	23.070796742655	High	4.89e-10	Risky	5.02e-10	Risky
36	(ENST00000470756 + ENST00000328142 + ENST00000308448 + ENST00000515509 + ENST00000442823 + ENST00000375110 + ENST00000279259 + ENST00000418610 + ENST00000445105 + ENST00000418923 + ENST00000373256 + ENST00000586802 + ENST00000287936 + ENST00000564066 + ENST00000342972 + ENST00000397620 + ENST00000509783 + ENST00000368921 + ENST00000406134 + ENST00000394480 + ENST00000338037 + ENST00000498165 + EN…	(ALCAM(1/9)) + (ATAD1(2/8)) + (CXXC4(1/4)) + (`EPB41L4A-AS1`(1/9)) + (EPC1(1/10)) + (FAU(1/9)) + (FGF12(2/14)) + (FGF14(1/8)) + (GLP1R(1/1)) + (HDAC5(1/14)) + (HMGCR(1/18)) + (LINGO1(1/14)) + (MAGEH1(1/1)) + (MEIS2(1/38)) + (`MIR9-2HG`(1/45)) + (MLLT11(1/1)) + (MSH2(1/14)) + (NTRK3(1/19)) + (PLCB1(1/32)) + (PPM1L(1/5)) + (PPP2R5E(1/7)) + (RAB27B(1/4)) + (SHANK2(1/22)) + (SSTR2(1/2)) + (TACR1(1/3)…	31	Transcript	LGG-745.5.3.P.3.95.95.2.3.1	LGG	745	5	3	P	3	95	95	2	3	1	Meaningful Protective	4	0	0	Apoptosis	TSM	Overexpression	3	1	2	2	11	11	4	1	1	36	1.012409482537e-05	19.4878624702121	Low	1.24807119665782e-05	19.088308509654	Low	0.000247123290418538	13.4338586315128	Low	1.19393144148994e-07	28.0309090356075	Low	3.34e-13	Protective	8.32e-13	Protective
36	(ENST00000441328 + ENST00000409899 + ENST00000482461 + ENST00000418434 + ENST00000481570 + ENST00000567644 + ENST00000565689 + ENST00000564194 + ENST00000568229 + ENST00000480606 + ENST00000591556 + ENST00000590949)	(AQP1(3/8)) + (CASP5(1/9)) + (COL1A2(1/12)) + (`LOXL1-AS1`(4/16)) + (MAP3K20(1/8)) + (STAT5A(2/15))	12	Transcript	LGG-714.5.3.N.2.35.35.1.2.2	LGG	714	5	3	N	2	35	35	1	2	2	Risky	0	3	1	Apoptosis/Pyroptosis	TSM	Underexpression	3	1	1	2	8	8	7	4	2	36	4.96123504056811e-07	25.2788328125484	High	7.30399966841766e-07	24.5332106268756	High	0.594470691054892	0.283416383625271	NS	1.27109623623278e-05	19.0534221877444	High	5.59e-15	Risky	6.45e-15	Risky
36	(ENST00000397062 + ENST00000446151)	(NFE2L2(2/65))	2	Transcript	LGG-675.5.3.N.3.35.35.3.2.8	LGG	675	5	3	N	3	35	35	3	2	8	Risky	0	3	1	Apoptosis/Autophagy/Cellular senescence/Ferroptosis/Necroptosis/Pyroptosis/Necrosis/Oxeiptosis	TSM	Overexpression	3	1	1	2	8	8	1	4	8	36	0.000225540985315464	13.6053571816956	High	0.000579611771107325	11.840342083537	High	0.986756766478277	0.000275516641436124	NS	0.0103049671920706	6.58140240503545	High	2.81e-09	Risky	1.63e-09	Risky
36	(ENST00000380607 + ENST00000513249)	(SH3GL2(1/2)) + (ZBTB38(1/23))	2	Transcript	LGG-660.5.3.P.1.95.95.2.3.2	LGG	660	5	3	P	1	95	95	2	3	2	Meaningful Protective	4	0	0	Apoptosis/Autophagy	TSM	Unchanged	3	1	2	1	11	11	4	1	2	36	4.65123740234219e-05	16.5852083874182	Low	0.000116431146460538	14.8496261329244	Low	0.00341214217356978	8.5728415403367	Low	0.00164083754786759	9.91335471782873	Low	5.43e-07	Protective	1.03e-06	Protective
36	(ENST00000378827 + ENST00000356413 + ENST00000402038 + ENST00000531188)	(BMP2(1/1)) + (IGBP1(1/2)) + (PARG(1/7)) + (RPS3(1/20))	4	Transcript	LGG-654.5.3.P.3.95.95.2.4.2	LGG	654	5	3	P	3	95	95	2	4	2	Meaningful Protective	4	0	0	Apoptosis/Necrosis	TSM	Overexpression	3	1	2	2	11	11	4	0	2	36	6.17399864011325e-07	24.8571386429818	Low	6.49863213242341e-07	24.7583599354459	Low	0.0133921613269042	6.11655412246917	Low	4.45153691686073e-09	34.4155449174583	Low	6.49e-17	Protective	1.93e-17	Protective
36	(ENST00000372728 + ENST00000433297 + ENST00000400310 + ENST00000409204 + ENST00000368963 + ENST00000495735)	(BEX1(1/1)) + (HMGCS1(1/7)) + (PCBP3(1/22)) + (PCDH20(1/1)) + (SETDB1(1/20)) + (ZDHHC16(1/18))	6	Transcript	LGG-640.5.3.P.3.95.95.2.3.1	LGG	640	5	3	P	3	95	95	2	3	1	Meaningful Protective	4	0	0	Ferroptosis	TSM	Overexpression	3	1	2	2	11	11	4	1	1	36	9.45957218390081e-05	15.2416164355787	Low	7.83641235059251e-05	15.5973551844206	Low	0.00135518377007859	10.2658079395162	Low	9.81392159538075e-07	23.9642888419712	Low	1.82e-10	Protective	3.6e-11	Protective
36	(ENST00000372168 + ENST00000619562 + ENST00000548933 + ENST00000286091 + ENST00000536696 + ENST00000549206 + ENST00000393106)	(HECTD3(1/7)) + (IGF2BP3(1/18)) + (PCBP2(1/26)) + (PDIA4(1/4)) + (SOCS2(2/12)) + (STEAP3(1/4))	7	Transcript	LGG-638.5.3.N.3.44.44.3.2.2	LGG	638	5	3	N	3	44	44	3	2	2	Meaningful Risky	0	4	0	Apoptosis/Ferroptosis	TSM	Overexpression	3	1	1	2	11	11	1	4	2	36	1.0391328303716e-05	19.4380995720847	High	9.31012532956466e-07	24.0657574499875	High	0.00323473764147053	8.67009817799287	High	1.43384414341696e-08	32.1409313320926	High	2.59e-14	Risky	1.73e-14	Risky
36	(ENST00000371120 + ENST00000216115 + ENST00000550919 + ENST00000621465 + ENST00000579263 + ENST00000580453 + ENST00000602318 + ENST00000263088 + ENST00000587462 + ENST00000424649 + ENST00000267257 + ENST00000437329 + ENST00000453840 + ENST00000499247)	(ATG4C(1/5)) + (BIK(1/1)) + (CERS5(1/28)) + (COPZ2(2/10)) + (FLII(1/30)) + (LAMTOR5(1/7)) + (PLD2(1/15)) + (PLIN3(1/7)) + (PXN(2/22)) + (RPN2(1/9)) + (SRSF10(1/16)) + (TOB1(1/3))	14	Transcript	LGG-637.5.3.N.3.44.44.3.2.2	LGG	637	5	3	N	3	44	44	3	2	2	Meaningful Risky	0	4	0	Apoptosis/Autophagy	TSM	Overexpression	3	1	1	2	11	11	1	4	2	36	6.37756298882408e-07	24.7946077557011	High	7.37651384863369e-07	24.5141754762283	High	0.000167838221127314	14.1607179768821	High	1.13360155706843e-08	32.5975053865358	High	8.66e-12	Risky	9.72e-12	Risky
36	(ENST00000359142 + ENST00000316724 + ENST00000423994 + ENST00000457648 + ENST00000609839 + ENST00000315456 + ENST00000371081 + ENST00000368594 + ENST00000284262 + ENST00000604624 + ENST00000519741 + ENST00000355233 + ENST00000555720 + ENST00000568188 + ENST00000535826 + ENST00000477527 + ENST00000381916)	(ATP2B1(1/11)) + (BIN1(1/14)) + (CACNA2D2(1/8)) + (CKMT1A(1/8)) + (DGCR5(1/10)) + (DTNA(1/65)) + (GNAS(1/77)) + (INPP5A(1/7)) + (JPH3(1/4)) + (KCNMA1(1/96)) + (`MIR124-2HG`(1/20)) + (PTPRD(1/16)) + (SAV1(1/6)) + (SLC5A2(1/9)) + (SYT7(1/10)) + (TBPL1(1/8)) + (TNK2(1/31))	17	Transcript	LGG-619.5.3.P.2.95.95.3.2.1	LGG	619	5	3	P	2	95	95	3	2	1	Meaningful Protective	4	0	0	Apoptosis	TSM	Underexpression	3	1	2	2	11	11	1	4	1	36	0.000140153817075328	14.5000769547434	Low	7.53834054911806e-05	15.6706888154134	Low	0.00243698249843149	9.1873139567216	Low	5.11686300433967e-05	16.4043144014759	Low	1.55e-07	Protective	2.36e-08	Protective
36	(ENST00000252699 + ENST00000495183 + ENST00000584655)	(ACTN4(1/11)) + (`HLA-A`(1/24)) + (RFFL(1/12))	3	Transcript	LGG-549.5.3.N.3.44.44.3.2.2	LGG	549	5	3	N	3	44	44	3	2	2	Meaningful Risky	0	4	0	Apoptosis/Necrosis	TSM	Overexpression	3	1	1	2	11	11	1	4	2	36	1.12883437042299e-08	32.6056960413397	High	2.04089622979353e-08	31.4552539430818	High	0.0171596624049846	5.67996987568732	High	4.69114491696843e-09	34.3135077312339	High	1.65e-17	Risky	1.8e-15	Risky
36	ENST00000528165	(CAPN1(1/28))	1	Transcript	LGG-2009.5.3.N.2.44.44.2.4.3	LGG	2009	5	3	N	2	44	44	2	4	3	Meaningful Risky	0	4	0	Apoptosis/Autophagy/Pyroptosis	TSM	Underexpression	3	1	1	2	11	11	4	0	3	36	0.0140185727470931	6.03580298152738	High	0.00798776759151598	7.03621474316407	High	0.00520556706194053	7.80660289833525	High	0.00681403206856002	7.32134703423047	High	0.012	Risky	0.0106	Risky
36	ENST00000513217	(BAX(1/12))	1	Transcript	LGG-1976.5.3.N.1.44.35.3.2.6	LGG	1976	5	3	N	1	44	35	3	2	6	Meaningful Risky	0	4	0	Anoikis/Apoptosis/Autophagy/Mitochondrial permeability transition/Necrosis/Erebosis	TSM	Unchanged	3	1	1	1	11	8	1	4	6	36	4.63563216770435e-05	16.5915820118017	High	3.23374211276262e-05	17.2752341667999	High	0.065496916098964	3.39241590180843	NS	1.206314036728e-05	19.153258315084	High	3.09e-05	Risky	4.7e-05	Risky
36	ENST00000507297	(STING1(1/22))	1	Transcript	LGG-1969.5.3.N.3.35.35.3.2.8	LGG	1969	5	3	N	3	35	35	3	2	8	Risky	0	3	1	Apoptosis/Autophagy/Cellular senescence/Ferroptosis/Immunogenic cell death/Necroptosis/Pyroptosis/Necrosis	TSM	Overexpression	3	1	1	2	8	8	1	4	8	36	0.0118835985546369	6.32815345693812	High	0.019877483810557	5.42262234141891	High	0.637464447281811	0.222073618300178	NS	0.00249682937923723	9.14291542658847	High	0.0113	Risky	0.0321	Risky
36	ENST00000494150	(APOBEC3G(1/7))	1	Transcript	LGG-1953.5.3.N.2.35.35.1.2.2	LGG	1953	5	3	N	2	35	35	1	2	2	Risky	0	3	1	Anoikis/Necrosis	TSM	Underexpression	3	1	1	2	8	8	7	4	2	36	1.42791911794671e-06	23.242693378932	High	3.47230533914722e-06	21.5360986328123	High	0.588600736531186	0.292534791502328	NS	3.1143791094923e-06	21.7447688605387	High	4.77e-09	Risky	6.7e-10	Risky
36	ENST00000479238	(WWTR1(1/12))	1	Transcript	LGG-1920.5.3.N.1.44.44.2.4.4	LGG	1920	5	3	N	1	44	44	2	4	4	Meaningful Risky	0	4	0	Apoptosis/Autophagy/Cellular senescence/Ferroptosis	TSM	Unchanged	3	1	1	1	11	11	4	0	4	36	9.85433202149721e-07	23.9563775079269	High	1.65266096951999e-06	22.9616442334396	High	0.0172669929841981	5.66903085265802	High	2.17734871145181e-05	18.027516868639	High	3.96e-08	Risky	2.36e-08	Risky
36	ENST00000478194	(FERMT1(1/8))	1	Transcript	LGG-1914.5.3.P.3.95.71.1.4.2	LGG	1914	5	3	P	3	95	71	1	4	2	Meaningful Protective	4	0	0	Apoptosis/Necroptosis	TSM	Overexpression	3	1	2	2	11	8	7	0	2	36	9.28330604943461e-07	24.0713123684221	Low	8.97484563555651e-07	24.1363846327102	Low	0.864210211293028	0.0292468956994869	NS	2.31484416968186e-06	22.3142337999791	Low	1.05e-10	Protective	2.07e-11	Protective
36	ENST00000468373	(S100A4(1/6))	1	Transcript	LGG-1895.5.3.N.2.35.35.2.2.5	LGG	1895	5	3	N	2	35	35	2	2	5	Risky	0	3	1	Anoikis/Apoptosis/Autophagy/Ferroptosis/Pyroptosis	TSM	Underexpression	3	1	1	2	8	8	4	4	5	36	1.27390858799536e-05	19.0492046198071	High	4.45854065583839e-05	16.6654615544406	High	0.969713737529107	0.00144151744177073	NS	0.000167779597917028	14.1613752402159	High	9.42e-06	Risky	2.21e-05	Risky
36	ENST00000445658	(ERBB2(1/22))	1	Transcript	LGG-1863.5.3.N.2.44.35.2.4.6	LGG	1863	5	3	N	2	44	35	2	4	6	Meaningful Risky	0	4	0	Anoikis/Apoptosis/Autophagy/Cellular senescence/Ferroptosis/Necrosis	TSM	Underexpression	3	1	1	2	11	8	4	0	6	36	0.00168141562490354	9.86840112602053	High	0.00374803649823374	8.40202312763524	High	0.0805101503684722	3.05457308819266	NS	0.00206127118111832	9.49415833315305	High	6.71e-06	Risky	6.46e-06	Risky
36	ENST00000370482	(GBP3(1/11))	1	Transcript	LGG-1776.5.3.N.2.35.35.1.2.2	LGG	1776	5	3	N	2	35	35	1	2	2	Risky	0	3	1	Pyroptosis/Necrosis	TSM	Underexpression	3	1	1	2	8	8	7	4	2	36	0.000111719121318687	14.9275569773876	High	0.000140449502524453	14.4961069055199	High	0.14240087515143	2.1518213322698	NS	0.000407761898460923	12.4962857505775	High	1.07e-05	Risky	1.44e-05	Risky
36	ENST00000369478	(CD2(1/2))	1	Transcript	LGG-1771.5.3.N.3.55.35.3.1.2	LGG	1771	5	3	N	3	55	35	3	1	2	Mixed	1	3	0	Apoptosis/Necrosis	TSM	Overexpression	3	1	1	2	11	8	1	7	2	36	0.000702030271905962	11.4838638989701	High	0.00137436783015144	10.2398765801293	High	0.20904660215744	1.57801670778482	NS	0.0368661818942709	4.35658299200925	High	5.86e-07	Risky	2.11e-06	Risky
36	ENST00000366898	(PRKN(1/22))	1	Transcript	LGG-1758.5.3.P.3.95.94.2.3.1	LGG	1758	5	3	P	3	95	94	2	3	1	Meaningful Protective	4	0	0	Mitoptosis	TSM	Overexpression	3	1	2	2	11	11	4	1	1	36	0.0224867663424931	5.20772298699724	High	0.0245615442199738	5.05453696382968	Low	0.00796973847520477	7.04026171581135	Low	0.00177494303895098	9.76884104986637	Low	7.18e-05	Protective	3.51e-05	Protective
36	ENST00000366607	(TOMM20(1/3))	1	Transcript	LGG-1757.5.3.P.3.95.95.2.4.2	LGG	1757	5	3	P	3	95	95	2	4	2	Meaningful Protective	4	0	0	Apoptosis/Pyroptosis	TSM	Overexpression	3	1	2	2	11	11	4	0	2	36	0.0026877126881526	9.00819809991165	Low	0.00144339909355473	10.149506090997	Low	0.0112708729515825	6.42210118907878	Low	0.00155224707169321	10.0155422598178	Low	0.00109	Protective	0.000433	Protective
36	ENST00000355740	(FAS(1/61))	1	Transcript	LGG-1748.5.3.N.3.35.35.2.2.5	LGG	1748	5	3	N	3	35	35	2	2	5	Risky	0	3	1	Apoptosis/Autophagy/Necroptosis/Necrosis/Erebosis	TSM	Overexpression	3	1	1	2	8	8	4	4	5	36	0.000394030493885644	12.56029048757	High	0.00142072994397457	10.1786911683296	High	0.382449893439163	0.762812164081171	NS	0.0443233843055099	4.04419991480641	High	6.07e-08	Risky	6.05e-07	Risky
36	ENST00000269571	(ERBB2(1/22))	1	Transcript	LGG-1667.5.3.N.2.35.35.1.4.6	LGG	1667	5	3	N	2	35	35	1	4	6	Risky	0	3	1	Anoikis/Apoptosis/Autophagy/Cellular senescence/Ferroptosis/Necrosis	TSM	Underexpression	3	1	1	2	8	8	7	0	6	36	0.0227984232763002	5.18379905232502	High	0.0148776284414673	5.93090155709294	High	0.788953822923201	0.071646895806152	NS	0.00309135244241709	8.75275173137435	High	1.18e-05	Risky	3.87e-05	Risky
36	ENST00000264657	(STAT3(1/51))	1	Transcript	LGG-1660.5.3.N.3.35.35.3.2.8	LGG	1660	5	3	N	3	35	35	3	2	8	Risky	0	3	1	Anoikis/Apoptosis/Autophagy/Cellular senescence/Ferroptosis/Immunogenic cell death/Pyroptosis/Necrosis	TSM	Overexpression	3	1	1	2	8	8	1	4	8	36	0.00296982551335778	8.82591433811712	High	0.00291087527753608	8.86250694067333	High	0.605144230217487	0.267306669340749	NS	0.00179172562022234	9.75153991466198	High	4.32e-07	Risky	6.16e-07	Risky
36	ENST00000258149	(MDM2(1/36))	1	Transcript	LGG-1645.5.3.N.2.44.35.2.4.6	LGG	1645	5	3	N	2	44	35	2	4	6	Meaningful Risky	0	4	0	Anoikis/Apoptosis/Autophagy/Cellular senescence/Mitotic catastrophe/Necrosis	TSM	Underexpression	3	1	1	2	11	8	4	0	6	36	5.636542852272e-05	16.2210129820502	High	5.57308843757154e-05	16.242462075495	High	0.282592075542929	1.15458176553774	NS	0.00055951095824669	11.9060774533071	High	3.61e-10	Risky	2.63e-10	Risky
36	ENST00000226574	(NFKB1(1/25))	1	Transcript	LGG-1631.5.3.N.3.35.35.3.2.8	LGG	1631	5	3	N	3	35	35	3	2	8	Risky	0	3	1	Apoptosis/Autophagy/Cellular senescence/Ferroptosis/Mitotic catastrophe/Necroptosis/Pyroptosis/Necrosis	TSM	Overexpression	3	1	1	2	8	8	1	4	8	36	0.000770555737895307	11.3108479727384	High	0.00271513213614982	8.98964855202591	High	0.67385449736934	0.17712638778976	NS	0.00211157036033216	9.44993107036794	High	0.000333	Risky	0.000214	Risky
36	ENST00000524035	(MEG3(1/50))	1	Transcript	KIRP-813.5.3.N.2.43.44.2.4.5	KIRP	813	5	3	N	2	43	44	2	4	5	Risky	0	3	1	Apoptosis/Autophagy/Ferroptosis/Necroptosis/Pyroptosis	TSM	Underexpression	3	1	1	2	9	11	4	0	5	36	0.00745342210319122	7.1603122419408	High	0.00376618425308306	8.39324274065055	High	0.0195143983824885	5.45482144208671	High	0.0109572319703133	6.47224033667372	High	0.0936	NS	0.0219	Risky
36	ENST00000498818	(AKR1B10(1/4))	1	Transcript	KIRP-800.5.3.P.2.44.44.2.4.2	KIRP	800	5	3	P	2	44	44	2	4	2	Meaningful Risky	0	4	0	Apoptosis/Autophagy	TSM	Underexpression	3	1	2	2	11	11	4	0	2	36	0.000282573424698618	13.182513975747	High	5.29085227237713e-05	16.3409388602055	High	0.000576860266154222	11.8492030860607	High	4.26106395501336e-07	25.5723288230143	High	0.000192	Risky	3.15e-06	Risky
36	ENST00000380420	(PIR(1/6))	1	Transcript	KIRP-695.5.3.P.1.44.35.3.1.2	KIRP	695	5	3	P	1	44	35	3	1	2	Meaningful Risky	0	4	0	Autophagy/Ferroptosis	TSM	Unchanged	3	1	2	1	11	8	1	7	2	36	0.0108313671605291	6.49277662737756	High	0.000513840798492149	12.0647543626657	High	0.081732699264755	3.03010555307274	NS	0.000908857733934898	11.0046055274441	High	4.74e-05	Risky	2.47e-07	Risky
36	(ENST00000303927 + ENST00000159111 + ENST00000400331 + ENST00000614771 + ENST00000468441 + ENST00000513946 + ENST00000513448 + ENST00000343529)	(CAVIN3(1/4)) + (KDM4B(1/12)) + (MACC1(1/5)) + (NKILA(1/2)) + (OSCP1(1/12)) + (PROM1(2/22)) + (RELN(1/22))	8	Transcript	KIRP-168.5.3.N.3.95.81.2.3.2	KIRP	168	5	3	N	3	95	81	2	3	2	Meaningful Protective	4	0	0	Apoptosis/Autophagy	TSM	Overexpression	3	1	1	2	11	11	4	1	2	36	0.00947762436572586	6.73053359675488	Low	0.000230563355247515	13.5640151739317	Low	0.0286773057526009	4.78688127874779	High	0.000372810743460184	12.6637648217731	High	4.43e-06	Protective	1.33e-08	Protective
36	(ENST00000233893 + ENST00000409468 + ENST00000264596 + ENST00000393196 + ENST00000589913 + ENST00000592540)	(HSPE1(2/7)) + (NEIL3(1/2)) + (NME1(1/10)) + (RPL27(1/8)) + (SPC24(1/7))	6	Transcript	KIRP-143.5.3.P.3.44.58.3.2.1	KIRP	143	5	3	P	3	44	58	3	2	1	Meaningful Risky	0	4	0	Apoptosis	TSM	Overexpression	3	1	2	2	11	11	1	4	1	36	0.0359537659712061	4.3992961671691	High	1.42478030769055e-05	18.8356627218897	High	0.00833795062367337	6.95941037371925	Low	6.45518710645776e-05	15.9641957867305	Low	1.4e-07	Risky	3.17e-13	Risky
36	(ENST00000600196 + ENST00000598758)	(TGFB1(2/5))	2	Transcript	KIRC-656.5.3.N.3.35.35.1.4.6	KIRC	656	5	3	N	3	35	35	1	4	6	Risky	0	3	1	Anoikis/Apoptosis/Autophagy/Cellular senescence/Ferroptosis/Necrosis	TSM	Overexpression	3	1	1	2	8	8	7	0	6	36	0.000113403615034535	14.8993240071768	High	1.34629019710175e-05	18.9437580996756	High	0.126836040977977	2.33080781419821	NS	4.25194754849478e-07	25.5764614437873	High	0.000651	Risky	4.9e-06	Risky
36	(ENST00000547687 + ENST00000624056 + ENST00000468221 + ENST00000233202)	(CHMP1A(1/26)) + (MGST1(1/19)) + (SLC11A1(2/19))	4	Transcript	KIRC-580.5.3.N.3.35.35.1.2.2	KIRC	580	5	3	N	3	35	35	1	2	2	Risky	0	3	1	Autophagy/Ferroptosis	TSM	Overexpression	3	1	1	2	8	8	7	4	2	36	9.04583832284089e-08	28.5681401185962	High	2.5826411381713e-06	22.1040513369112	High	0.657214808999019	0.196924535542517	NS	0.00134815662532628	10.2753997281269	High	8.85e-09	Risky	2.76e-07	Risky
36	(ENST00000533097 + ENST00000551513)	(IL32(2/35))	2	Transcript	KIRC-557.5.3.N.3.35.4.1.1.4	KIRC	557	5	3	N	3	35	4	1	1	4	Risky	0	3	1	Apoptosis/Necroptosis/Pyroptosis/Necrosis	TSM	Overexpression	3	1	1	2	8	3	7	7	4	36	0.279565593485561	1.16920042046297	NS	0.0729833313418572	3.2146156169064	NS	0.664555994257059	0.188036352196642	NS	0.016411046921413	5.75828882648665	High	0.0105	Risky	0.0151	Risky
36	(ENST00000473247 + ENST00000341446 + ENST00000290349 + ENST00000411750 + ENST00000267950 + ENST00000512986 + ENST00000221130 + ENST00000461169 + ENST00000173527 + ENST00000233114 + ENST00000337109 + ENST00000409180 + ENST00000302503 + ENST00000531253 + ENST00000373768 + ENST00000471600 + ENST00000447293 + ENST00000394609 + ENST00000489216)	(AGK(1/25)) + (BRI3BP(1/3)) + (CBR1(1/5)) + (CKMT1A(1/8)) + (ETFA(1/38)) + (FNIP2(1/6)) + (GSR(1/8)) + (HINT2(1/7)) + (ISOC1(1/2)) + (MDH1(1/16)) + (MRPL35(2/4)) + (MTCH2(1/6)) + (MYO18A(1/25)) + (NDUFA8(1/1)) + (RAP1GAP(2/12)) + (RTN4(1/14)) + (SEPTIN6(1/9))	19	Transcript	KIRC-447.5.3.P.2.71.71.1.2.1	KIRC	447	5	3	P	2	71	71	1	2	1	Protective	3	0	1	Apoptosis	TSM	Underexpression	3	1	2	2	8	8	7	4	1	36	9.4803110917141e-07	24.0308775437259	Low	9.00484016241876e-08	28.5769359363476	Low	0.967938403036339	0.00161556348798409	NS	1.40228570466583e-06	23.277532374427	Low	4.99e-09	Protective	4.67e-10	Protective
36	(ENST00000426706 + ENST00000263686)	(SELP(2/7))	2	Transcript	KIRC-381.5.3.N.2.71.71.1.2.2	KIRC	381	5	3	N	2	71	71	1	2	2	Protective	3	0	1	NETosis/Necrosis	TSM	Underexpression	3	1	1	2	8	8	7	4	2	36	0.0123715619196902	6.25682658277722	Low	0.00376526706765212	8.39368546689916	Low	0.735450193106567	0.114165967125173	NS	0.00383034297984719	8.36254235355021	Low	7e-06	Protective	4.19e-07	Protective
36	(ENST00000383168 + ENST00000341590 + ENST00000262995 + ENST00000303391 + ENST00000374656 + ENST00000456530 + ENST00000356107 + ENST00000400007)	(AQP4(1/10)) + (FERMT2(1/15)) + (GAB1(1/14)) + (MECP2(1/30)) + (RING1(1/2)) + (RPL15(1/16)) + (TJP1(2/12))	8	Transcript	KIRC-341.5.3.N.2.71.71.1.2.2	KIRC	341	5	3	N	2	71	71	1	2	2	Protective	3	0	1	Apoptosis/Autophagy	TSM	Underexpression	3	1	1	2	8	8	7	4	2	36	3.03625484643355e-07	26.2265110381732	Low	1.21437937483648e-09	36.9461389464271	Low	0.681754401292393	0.168157625778854	NS	9.86761001675607e-06	19.5368800793173	Low	9.21e-07	Protective	1.39e-08	Protective
36	(ENST00000378438 + ENST00000359203 + ENST00000375549 + ENST00000354193)	(ATP6AP2(1/33)) + (RRAGD(1/3)) + (SDHD(1/12)) + (SVIP(1/5))	4	Transcript	KIRC-334.5.3.P.2.71.71.1.2.1	KIRC	334	5	3	P	2	71	71	1	2	1	Protective	3	0	1	Autophagy	TSM	Underexpression	3	1	2	2	8	8	7	4	1	36	2.26098572086997e-08	31.256419734274	Low	2.67223643213299e-09	35.409185752495	Low	0.614842597683399	0.253183137065082	NS	1.00469526875813e-06	23.9191089598243	Low	6.79e-08	Protective	2.87e-11	Protective
36	ENST00000563038	(BCAR1(1/22))	1	Transcript	KIRC-1553.5.3.N.3.55.35.1.3.2	KIRC	1553	5	3	N	3	55	35	1	3	2	Mixed	1	3	0	Anoikis/Apoptosis	TSM	Overexpression	3	1	1	2	11	8	7	1	2	36	1.79108870335121e-06	22.8070350636234	High	2.3035749270317e-06	22.3236053757973	High	0.170044455798493	1.88255132801518	NS	0.0174102940179625	5.65453462560079	High	9.01e-07	Risky	3.53e-06	Risky
36	ENST00000487376	(FLOT1(1/12))	1	Transcript	KIRC-1406.5.3.N.3.35.55.1.4.3	KIRC	1406	5	3	N	3	35	55	1	4	3	Risky	0	3	1	Apoptosis/Necroptosis/Pyroptosis	TSM	Overexpression	3	1	1	2	8	11	7	0	3	36	1.54567548259488e-05	18.6803455864423	High	0.000140238703572382	14.498936355661	High	0.0252558950536641	5.00625437812256	Low	0.0162058279052364	5.78040271711678	High	7.57e-10	Risky	7.17e-10	Risky
36	ENST00000374690	(AR(1/8))	1	Transcript	KIRC-1221.5.3.N.3.71.71.2.2.5	KIRC	1221	5	3	N	3	71	71	2	2	5	Protective	3	0	1	Anoikis/Apoptosis/Autophagy/Entosis/Ferroptosis	TSM	Overexpression	3	1	1	2	8	8	4	4	5	36	6.89100208006721e-08	29.0951290778391	Low	4.84654383292593e-09	34.2500845844092	Low	0.108104196833558	2.58171912694752	NS	2.982030224985e-05	17.4292414434961	Low	6.95e-10	Protective	1.58e-11	Protective
36	ENST00000359534	(KCNK5(1/1))	1	Transcript	KIRC-1186.5.3.N.2.71.71.1.2.2	KIRC	1186	5	3	N	2	71	71	1	2	2	Protective	3	0	1	Autophagy/Pyroptosis	TSM	Underexpression	3	1	1	2	8	8	7	4	2	36	4.33771532026839e-08	29.992272365315	Low	3.11408517861267e-08	30.6351021537299	Low	0.59119138522576	0.288487538516702	NS	3.33138891228657e-06	21.6155562045783	Low	8.59e-07	Protective	1.26e-08	Protective
36	ENST00000324856	(ARID1A(1/16))	1	Transcript	KIRC-1140.5.3.N.2.71.71.1.2.2	KIRC	1140	5	3	N	2	71	71	1	2	2	Protective	3	0	1	Apoptosis/Cuproptosis	TSM	Underexpression	3	1	1	2	8	8	7	4	2	36	0.0175236338445097	5.64315618703635	Low	0.0155357754911153	5.85466946792939	Low	0.49890730273956	0.457260010243005	NS	0.0164961964224984	5.74919689580427	Low	0.0272	Protective	0.00714	Protective
36	ENST00000287295	(AIFM1(1/31))	1	Transcript	KIRC-1102.5.3.P.2.71.71.1.4.5	KIRC	1102	5	3	P	2	71	71	1	4	5	Protective	3	0	1	Apoptosis/Autophagy/Parthanatos/Necrosis/Erebosis	TSM	Underexpression	3	1	2	2	8	8	7	0	5	36	1.48608890153668e-05	18.7553112822293	Low	5.83614807925237e-07	24.9656297332465	Low	0.996850630185935	1.55800717583832e-05	NS	1.60710969532296e-06	23.0153750001533	Low	1.41e-07	Protective	4.28e-09	Protective
36	ENST00000282050	(ATP5F1A(1/20))	1	Transcript	KIRC-1100.5.3.P.2.71.71.1.2.1	KIRC	1100	5	3	P	2	71	71	1	2	1	Protective	3	0	1	Mitochondrial permeability transition	TSM	Underexpression	3	1	2	2	8	8	7	4	1	36	2.31622383495278e-08	31.2095618485839	Low	3.03534974932518e-13	53.1851037972114	Low	0.191765179669151	1.70400394605593	NS	2.36105790474284e-09	35.6503472292752	Low	6.73e-11	Protective	1.83e-13	Protective
36	ENST00000227868	(PDHX(1/8))	1	Transcript	KIRC-1057.5.3.P.2.71.71.1.2.1	KIRC	1057	5	3	P	2	71	71	1	2	1	Protective	3	0	1	Cuproptosis	TSM	Underexpression	3	1	2	2	8	8	7	4	1	36	0.00267814847444081	9.01471362199839	Low	0.000501881506841273	12.1086614200269	Low	0.269700881773752	1.21826771471592	NS	0.00742769278315081	7.166515124285	Low	0.000232	Protective	9.82e-06	Protective
36	(ENST00000569022 + ENST00000344357 + ENST00000372360 + ENST00000581068)	(FBXO22(1/9)) + (OLA1(1/9)) + (RPS24(1/18)) + (SKA2(1/10))	4	Transcript	HNSC-482.5.3.P.3.35.35.1.2.1	HNSC	482	5	3	P	3	35	35	1	2	1	Risky	0	3	1	Autophagy	TSM	Overexpression	3	1	2	2	8	8	7	4	1	36	0.0147241818757975	5.94917424382563	High	0.0394314926829755	4.24218050874816	High	0.325977192317337	0.964813100716753	NS	0.00188625422491906	9.65705835377667	High	9.63e-05	Risky	0.000108	Risky
36	ENST00000571370	(TP53(1/33))	1	Transcript	COAD-1328.5.3.P.1.44.14.4.4.12	COAD	1328	5	3	P	1	44	14	4	4	12	Meaningful Risky	0	4	0	Anoikis/Apoptosis/Autophagy/Cellular senescence/Entosis/Ferroptosis/Mitochondrial permeability transition/Mitotic catastrophe/Necroptosis/Pyroptosis/Necrosis/Autosis	TSM	Unchanged	3	1	2	1	11	6	0	0	12	36	0.079070353395844	3.08390740749529	NS	0.179453186368319	1.80214669551905	NS	0.00659733270618523	7.37945043413742	High	0.0167057299871854	5.72702819847887	High	0.0108	Risky	0.0349	Risky
36	ENST00000465804	(WWTR1(1/12))	1	Transcript	COAD-1191.5.3.N.2.34.35.1.2.4	COAD	1191	5	3	N	2	34	35	1	2	4	Risky	0	2	2	Apoptosis/Autophagy/Cellular senescence/Ferroptosis	TSM	Underexpression	3	1	1	2	6	8	7	4	4	36	0.009011450775263	6.82055601885387	High	0.000242142832610259	13.4720559564481	High	0.387654618941123	0.746286125081401	NS	0.000290757932390862	13.1290128271574	High	0.0994	NS	0.00419	Risky
36	ENST00000441717	(JAM3(1/8))	1	Transcript	COAD-1178.5.3.N.2.35.35.1.2.2	COAD	1178	5	3	N	2	35	35	1	2	2	Risky	0	3	1	Apoptosis/Ferroptosis	TSM	Underexpression	3	1	1	2	8	8	7	4	2	36	0.0463674603925852	3.96819463242405	High	0.0188913309821571	5.51154694846659	High	0.48212800381363	0.494046005932303	NS	0.00207374032939511	9.48309320114718	High	0.0462	Risky	0.024	Risky
36	(ENST00000605322 + ENST00000487480 + ENST00000590506 + ENST00000590248 + ENST00000475881 + ENST00000560638)	(AKR1C3(1/11)) + (DNAJB6(1/18)) + (NEDD4L(2/62)) + (PFKFB3(1/19)) + (TRPM7(1/10))	6	Transcript	BRCA-995.5.3.N.2.93.23.1.2.3	BRCA	995	5	3	N	2	93	23	1	2	3	Protective	3	0	1	Apoptosis/Autophagy/Ferroptosis	TSM	Underexpression	3	1	1	2	9	6	7	4	3	36	0.261389350244594	1.26138363258143	NS	0.065426507307388	3.39418957838242	NS	0.000250307716179399	13.4098403578314	Low	0.0435636554790048	4.0733941651529	High	0.153	NS	0.0223	Protective
36	(ENST00000552671 + ENST00000411426 + ENST00000481737 + ENST00000469571)	(ESPL1(1/8)) + (FAM111B(1/6)) + (FAM72A(1/8)) + (S100A14(1/6))	4	Transcript	BRCA-924.5.3.P.2.15.47.3.1.1	BRCA	924	5	3	P	2	15	47	3	1	1	Risky	0	3	1	Apoptosis	TSM	Underexpression	3	1	2	2	8	11	1	7	1	36	0.0190604794324405	5.49595822725047	High	0.0279613878163096	4.83044652944795	High	0.000145047025949752	14.4354377355676	High	7.84652875644998e-05	15.5949157876885	Low	0.0454	Risky	0.076	NS
36	(ENST00000532428 + ENST00000345506)	(APIP(1/3)) + (STAT5A(1/15))	2	Transcript	BRCA-884.5.3.N.2.93.94.1.4.2	BRCA	884	5	3	N	2	93	94	1	4	2	Protective	3	0	1	Apoptosis/Pyroptosis	TSM	Underexpression	3	1	1	2	9	11	7	0	2	36	0.0375008743128477	4.32751875833484	High	0.00452999533897547	8.05812845533121	Low	0.00684049469642678	7.31438126963381	Low	0.0103829818069737	6.56797851664725	Low	0.108	NS	0.00105	Protective
36	(ENST00000523161 + ENST00000369236 + ENST00000464716 + ENST00000369448)	(CREBRF(1/6)) + (GFRA1(1/12)) + (RPS24(1/18)) + (TENT5C(1/1))	4	Transcript	BRCA-851.5.3.N.3.93.91.2.2.1	BRCA	851	5	3	N	3	93	91	2	2	1	Protective	3	0	1	Autophagy	TSM	Overexpression	3	1	1	2	9	11	4	4	1	36	0.0387009477157751	4.27394648669213	High	0.000127330907314094	14.6808876332572	Low	0.000272653387628052	13.249494486236	Low	0.000553816834506615	11.9251326613314	High	0.0835	NS	0.000117	Protective
36	(ENST00000492210 + ENST00000451786)	(ELN(1/35)) + (`LINC-PINT`(1/69))	2	Transcript	BRCA-785.5.3.N.2.93.45.1.4.2	BRCA	785	5	3	N	2	93	45	1	4	2	Protective	3	0	1	Apoptosis/Cellular senescence	TSM	Underexpression	3	1	1	2	9	11	7	0	2	36	0.034237557928133	4.48280137789194	Low	0.00458679727996236	8.03555426177699	High	0.012717322368456	6.20801404139457	High	0.0317412845226759	4.61241595678389	High	0.0652	NS	0.016	Protective
36	(ENST00000479159 + ENST00000543184 + ENST00000398743 + ENST00000403441)	(CENPL(1/10)) + (PRAME(3/14))	4	Transcript	BRCA-761.5.3.P.2.35.70.2.1.1	BRCA	761	5	3	P	2	35	70	2	1	1	Risky	0	3	1	Apoptosis	TSM	Underexpression	3	1	2	2	8	8	4	7	1	36	0.00957191437638072	6.71287755858624	High	0.00039060512505884	12.5766075029196	Low	0.221241550399706	1.49629997269766	NS	0.00645444854731547	7.41883800666866	Low	0.00238	Risky	0.000158	Risky
36	(ENST00000453390 + ENST00000389266 + ENST00000373316 + ENST00000568784)	(ACP1(1/13)) + (GARS1(1/33)) + (PGK1(1/6)) + (VPS35(1/11))	4	Transcript	BRCA-707.5.3.P.3.35.44.2.2.1	BRCA	707	5	3	P	3	35	44	2	2	1	Risky	0	3	1	Autophagy	TSM	Overexpression	3	1	2	2	8	11	4	4	1	36	1.50792800660549e-05	18.7274907511594	High	5.29742960253543e-06	20.7266244982472	High	0.0114605506207908	6.39246912147398	High	0.000107747103609057	14.9958634103157	High	2.43e-05	Risky	0.000138	Risky
36	(ENST00000382743 + ENST00000529055)	(SIRT3(2/16))	2	Transcript	BRCA-593.5.3.N.2.26.0.1.1.9	BRCA	593	5	3	N	2	26	0	1	1	9	Protective	2	0	2	Anoikis/Apoptosis/Autophagy/Cellular senescence/Ferroptosis/Mitochondrial permeability transition/Necroptosis/Pyroptosis/Necrosis	TSM	Underexpression	3	1	1	2	6	0	7	7	9	36	0.505752294115416	0.442845390625498	NS	0.617363280829032	0.249590905525307	NS	0.0838505723200588	2.98863982468154	NS	0.412930847130167	0.670346443556648	NS	0.754	NS	0.135	NS
36	(ENST00000356455 + ENST00000335046)	(UBE2C(2/8))	2	Transcript	BRCA-536.5.3.P.3.43.82.1.3.2	BRCA	536	5	3	P	3	43	82	1	3	2	Risky	0	3	1	Anoikis/Apoptosis	TSM	Overexpression	3	1	2	2	9	9	7	1	2	36	0.0689448482372391	3.30796432566867	NS	0.0242418509243827	5.0772456595616	Low	0.0326553571392971	4.56375732567304	High	0.0166843763979924	5.72927425280548	Low	0.156	NS	0.0125	Risky
36	(ENST00000348343 + ENST00000546424 + ENST00000406659 + ENST00000461110 + ENST00000528044 + ENST00000491943 + ENST00000449682 + ENST00000556561 + ENST00000431387 + ENST00000302632 + ENST00000489049 + ENST00000394411)	(BMX(1/5)) + (CASP9(1/11)) + (DNMT3A(1/17)) + (FLII(1/30)) + (HIF1AN(1/5)) + (MST1(2/21)) + (NDRG2(1/77)) + (NF1(1/39)) + (P2RY12(1/2)) + (PDCD4(1/11)) + (PPP2R2B(1/21))	12	Transcript	BRCA-526.5.3.N.2.95.90.1.4.2	BRCA	526	5	3	N	2	95	90	1	4	2	Meaningful Protective	4	0	0	Apoptosis/Autophagy	TSM	Underexpression	3	1	1	2	11	9	7	0	2	36	0.107306089541015	2.59345416714107	NS	0.0024119333537399	9.20622657976889	Low	0.0198596972344022	5.42418547266293	Low	0.0255043264857276	4.98931341007984	High	0.0128	Protective	5.51e-06	Protective
36	(ENST00000335895 + ENST00000298573 + ENST00000503457 + ENST00000618548 + ENST00000545312 + ENST00000340717 + ENST00000616701 + ENST00000433957 + ENST00000479977 + ENST00000307771)	(BTF3(1/14)) + (DUSP16(1/6)) + (PALLD(1/19)) + (PCSK6(1/29)) + (PLXNC1(1/11)) + (RASEF(1/2)) + (SEMA3B(1/15)) + (TMPRSS3(1/9)) + (VAV3(1/15)) + (ZRSR2(1/6))	10	Transcript	BRCA-512.5.3.N.3.93.83.2.2.1	BRCA	512	5	3	N	3	93	83	2	2	1	Protective	3	0	1	Apoptosis	TSM	Overexpression	3	1	1	2	9	11	4	4	1	36	0.0463696080354664	3.9681166457501	High	0.000103428651896609	15.0730645011015	Low	0.0487731991983844	3.88314205256147	High	0.0359902373856608	4.39756715224158	Low	0.065	NS	0.000219	Protective
36	(ENST00000302628 + ENST00000371698 + ENST00000535625 + ENST00000582327 + ENST00000369947 + ENST00000302987 + ENST00000264360 + ENST00000505746 + ENST00000530647 + ENST00000375835 + ENST00000394945 + ENST00000349716)	(CALB2(1/5)) + (EGFL7(1/7)) + (FOLR2(1/9)) + (GPS1(1/30)) + (HTR1B(1/1)) + (IL16(1/15)) + (PCDH10(1/3)) + (PDLIM7(1/16)) + (ROBO3(1/21)) + (SHC3(1/2)) + (SPOCK1(1/10)) + (TBX5(1/5))	12	Transcript	BRCA-483.5.3.N.2.44.14.1.2.1	BRCA	483	5	3	N	2	44	14	1	2	1	Meaningful Risky	0	4	0	Apoptosis	TSM	Underexpression	3	1	1	2	11	6	7	4	1	36	0.625191765089358	0.238637714374431	NS	0.0643119477635055	3.42254112156829	NS	0.0052170634539247	7.80261653879941	High	8.61777446160561e-05	15.4176905372498	High	0.0217	Risky	0.000822	Risky
36	(ENST00000259607 + ENST00000556154 + ENST00000474846 + ENST00000264741 + ENST00000472616 + ENST00000493274 + ENST00000561422 + ENST00000564313 + ENST00000556068 + ENST00000457380 + ENST00000380698 + ENST00000242465 + ENST00000521970 + ENST00000487165)	(CCL21(1/4)) + (FBLN5(1/16)) + (GPD1L(1/7)) + (ITGA9(1/4)) + (KDM7A(1/3)) + (MCTS1(1/6)) + (MEIS2(1/38)) + (PKD1(1/40)) + (PPP2R5C(1/33)) + (RGN(1/6)) + (SERPINB9(1/1)) + (SRGN(1/2)) + (TCF7(1/24)) + (TXNRD2(1/21))	14	Transcript	BRCA-444.5.3.N.2.95.57.1.3.1	BRCA	444	5	3	N	2	95	57	1	3	1	Meaningful Protective	4	0	0	Apoptosis	TSM	Underexpression	3	1	1	2	11	9	7	1	1	36	0.204090770228402	1.61285621789064	NS	0.0273253669849592	4.87013473019723	High	0.00227003008684701	9.3172777258071	Low	0.000122652546573843	14.7514595113673	Low	0.0184	Protective	0.00267	Protective
36	(ENST00000223029 + ENST00000563864 + ENST00000517666 + ENST00000529951 + ENST00000477277 + ENST00000392834 + ENST00000360876 + ENST00000397011 + ENST00000275428 + ENST00000440082 + ENST00000331244 + ENST00000357065 + ENST00000569301 + ENST00000233893 + ENST00000615950 + ENST00000394053 + ENST00000398013 + ENST00000380842 + ENST00000489459 + ENST00000370873 + ENST00000416373 + ENST00000352861 + EN…	(AIMP2(1/4)) + (ARHGAP11A(1/8)) + (ATAD2(1/8)) + (BRSK2(1/15)) + (CDK8(1/11)) + (DPAGT1(1/44)) + (EIF3B(2/12)) + (GGCT(2/8)) + (GLRX3(1/6)) + (HNRNPF(1/8)) + (HSBP1(1/10)) + (HSPE1(1/7)) + (ILF2(1/5)) + (MTHFD2(1/21)) + (NIPA2(1/16)) + (POMP(1/12)) + (PPIA(1/18)) + (PSMA7(1/6)) + (RAD23B(1/5)) + (SEC61G(1/7)) + (SHCBP1(1/7)) + (SRPRB(1/6)) + (SUV39H2(1/8)) + (TMED3(1/5)) + (TMPRSS13(1/7)) + (TUBA…	32	Transcript	BRCA-420.5.3.P.3.35.38.1.2.1	BRCA	420	5	3	P	3	35	38	1	2	1	Risky	0	3	1	Apoptosis	TSM	Overexpression	3	1	2	2	8	8	7	4	1	36	0.000240239725584512	13.4868611965618	High	5.05411364509767e-05	16.4277039218037	High	0.0709362326803912	3.26122229558274	NS	0.00237950677471499	9.23100751732394	Low	4.26e-07	Risky	5.52e-07	Risky
36	ENST00000608958	(SETD7(1/7))	1	Transcript	BRCA-2384.5.3.N.2.14.17.1.1.3	BRCA	2384	5	3	N	2	14	17	1	1	3	Risky	0	2	2	Apoptosis/Ferroptosis/Pyroptosis	TSM	Underexpression	3	1	1	2	6	6	7	7	3	36	0.429207455749919	0.62496707667431	NS	0.189263306232718	1.72334291716513	NS	0.0205523527828995	5.36435795075575	High	0.0483469495792079	3.89788451163723	Low	0.368	NS	0.263	NS
36	ENST00000458659	(TSC22D1(1/12))	1	Transcript	BRCA-2044.5.3.N.3.35.44.2.2.2	BRCA	2044	5	3	N	3	35	44	2	2	2	Risky	0	3	1	Apoptosis/Cellular senescence	TSM	Overexpression	3	1	1	2	8	11	4	4	2	36	0.00159543561987974	9.96500710225704	High	0.0145040511822595	5.97573306987696	High	0.0139368162838055	6.04612925622311	High	0.00589609741538899	7.58178658760823	High	0.00319	Risky	0.0111	Risky
36	ENST00000415497	(CCND3(1/23))	1	Transcript	BRCA-1984.5.3.N.2.28.58.2.2.2	BRCA	1984	5	3	N	2	28	58	2	2	2	Protective	3	0	1	Apoptosis/Necrosis	TSM	Underexpression	3	1	1	2	8	11	4	4	2	36	0.0232380343641642	5.15062299126617	High	0.021606086431519	5.27723071427464	High	0.0208921891121741	5.33576331778391	Low	0.000966292277208347	10.8910654775986	Low	0.0482	Protective	0.0888	NS
36	ENST00000407997	(APOBEC3G(1/7))	1	Transcript	BRCA-1975.5.3.N.3.95.2.1.1.2	BRCA	1975	5	3	N	3	95	2	1	1	2	Meaningful Protective	4	0	0	Anoikis/Necrosis	TSM	Overexpression	3	1	1	2	11	2	7	7	2	36	0.0104768687188009	6.55195995509198	Low	0.078708156515741	3.09137740870999	NS	0.085321693141884	2.96049734093826	NS	0.129951442366645	2.29308449406383	NS	0.0252	Protective	0.0344	Protective
36	ENST00000374517	(TXN(1/3))	1	Transcript	BRCA-1908.5.3.P.3.44.63.1.3.4	BRCA	1908	5	3	P	3	44	63	1	3	4	Meaningful Risky	0	4	0	Apoptosis/Autophagy/Necroptosis/Oxeiptosis	TSM	Overexpression	3	1	2	2	11	5	7	1	4	36	0.0168255440678995	5.7144803455249	High	0.0490956591524708	3.87207939811937	Low	0.0709698956391434	3.26044428149012	NS	0.240185579624899	1.37950442608366	NS	0.00998	Risky	0.019	Risky
36	ENST00000370466	(GBP2(1/4))	1	Transcript	BRCA-1895.5.3.N.2.95.95.3.2.2	BRCA	1895	5	3	N	2	95	95	3	2	2	Meaningful Protective	4	0	0	Pyroptosis/Necrosis	TSM	Underexpression	3	1	1	2	11	11	1	4	2	36	0.0128424900377265	6.19067902933858	Low	0.00991222880224096	6.65060272916552	Low	0.0151350729386908	5.90067621455683	Low	0.0189143244547642	5.5094194192612	Low	0.0392	Protective	0.0136	Protective
36	ENST00000265087	(STC2(1/5))	1	Transcript	BRCA-1773.5.3.N.1.95.91.2.3.3	BRCA	1773	5	3	N	1	95	91	2	3	3	Meaningful Protective	4	0	0	Apoptosis/Autophagy/Ferroptosis	TSM	Unchanged	3	1	1	1	11	11	4	1	3	36	0.00154372727071395	10.0256793637786	High	0.000121594659495461	14.7677929510464	Low	0.000145058319036884	14.4352911078601	Low	6.08996288206098e-05	16.074467168609	High	0.0292	Protective	0.000223	Protective
36	ENST00000261652	(TNFRSF13B(1/7))	1	Transcript	BRCA-1765.5.3.N.3.28.9.1.1.2	BRCA	1765	5	3	N	3	28	9	1	1	2	Protective	3	0	1	Apoptosis/Necrosis	TSM	Overexpression	3	1	1	2	8	5	7	7	2	36	0.00354075490311578	8.50549544945193	Low	0.228510363681072	1.4501096211692	NS	0.10856711384642	2.57495609551554	NS	0.0332702758375463	4.53181696507222	Low	0.000694	Protective	0.107	NS
36	ENST00000368042	(SLAMF7(1/11))	1	Transcript	BLCA-845.5.2.N.1.71.26.1.1.1	BLCA	845	5	2	N	1	71	26	1	1	1	Protective	3	0	1	Immunogenic cell death	MSI	Unchanged	3	2	1	1	8	6	7	7	1	36	0.238868240199831	1.38726074029719	NS	0.109901946314985	2.5556307250459	NS	0.0299909732378868	4.70980958879969	Low	0.0089291928844345	6.83693472279186	Low	0.0349	Protective	0.0199	Protective
36	(ENST00000393467 + ENST00000341049)	(CAV1(2/9))	2	Transcript	BLCA-276.5.3.N.2.35.35.2.2.5	BLCA	276	5	3	N	2	35	35	2	2	5	Risky	0	3	1	Anoikis/Apoptosis/Autophagy/Cellular senescence/Ferroptosis	TSM	Underexpression	3	1	1	2	8	8	4	4	5	36	0.0112993995339087	6.41761211908861	High	0.0267299683293382	4.90816858010313	High	0.619495964481771	0.24657662356178	NS	0.0403628097642381	4.2025681098435	High	0.00877	Risky	0.0155	Risky
35	ENST00000334895	(TPM1(1/44))	1	Transcript	UCEC-674.5.3.N.2.35.44.1.4.2	UCEC	674	5	3	N	2	35	44	1	4	2	Risky	0	3	1	Anoikis/Apoptosis	TSM	Underexpression	3	1	1	2	8	11	7	0	2	35	0.0375886915315927	4.32353800165455	High	0.00970557284020634	6.68815262782768	High	0.0302202960958473	4.69671667465063	High	0.00609448213792207	7.52215225021905	High	0.00625	Risky	0.0024	Risky
35	(ENST00000591235 + ENST00000409687)	(BCL2L14(1/14)) + (SAPCD2(1/1))	2	Transcript	STAD-798.5.3.P.3.95.28.1.4.1	STAD	798	5	3	P	3	95	28	1	4	1	Meaningful Protective	4	0	0	Apoptosis	TSM	Overexpression	3	1	2	2	11	8	7	0	1	35	0.0205091161648829	5.36803101979269	Low	0.273706151574117	1.19807805614811	NS	0.0443668238589795	4.04254660390078	Low	0.0433546456591557	4.08151983848799	Low	0.000686	Protective	0.0241	Protective
35	(ENST00000572798 + ENST00000572339 + ENST00000462590 + ENST00000493815 + ENST00000374516)	(AATK(2/11)) + (FLNA(1/21)) + (PDLIM7(1/16)) + (PHF1(1/11))	5	Transcript	STAD-774.5.3.N.2.43.44.1.4.1	STAD	774	5	3	N	2	43	44	1	4	1	Risky	0	3	1	Apoptosis	TSM	Underexpression	3	1	1	2	9	11	7	0	1	35	0.00769790310490126	7.10244134103919	High	0.000268698460302974	13.276885848201	High	0.00683009853815597	7.31711456530633	High	0.00459591880162602	8.03195573965617	High	0.0594	NS	0.000303	Risky
35	(ENST00000455531 + ENST00000398460)	(MEG3(2/50))	2	Transcript	STAD-603.5.3.N.2.35.35.1.4.5	STAD	603	5	3	N	2	35	35	1	4	5	Risky	0	3	1	Apoptosis/Autophagy/Ferroptosis/Necroptosis/Pyroptosis	TSM	Underexpression	3	1	1	2	8	8	7	0	5	35	0.012336700824486	6.26182566167127	High	0.0220525575510689	5.24163355220661	High	0.471325374031371	0.518867032839258	NS	0.0327855960330751	4.55694027549706	High	0.00626	Risky	0.0037	Risky
35	(ENST00000418473 + ENST00000402676 + ENST00000486207 + ENST00000521296 + ENST00000320477 + ENST00000369499 + ENST00000369501 + ENST00000551417 + ENST00000492443 + ENST00000610745 + ENST00000220772)	(AGTR1(1/9)) + (AKAP12(1/5)) + (CALCA(1/7)) + (CIDEA(2/4)) + (CNR1(3/7)) + (CYP1B1(2/8)) + (SFRP1(1/2))	11	Transcript	STAD-560.5.3.N.2.44.35.1.4.2	STAD	560	5	3	N	2	44	35	1	4	2	Meaningful Risky	0	4	0	Apoptosis/Necrosis	TSM	Underexpression	3	1	1	2	11	8	7	0	2	35	0.0210212061581443	5.32503337555403	High	0.0121092385967808	6.29480429744029	High	0.0718595896704426	3.24002390640549	NS	0.00420710288164083	8.19219335169911	High	4.76e-05	Risky	1.92e-05	Risky
35	(ENST00000395184 + ENST00000579263 + ENST00000548768 + ENST00000551354 + ENST00000552145 + ENST00000464690 + ENST00000347546 + ENST00000397858 + ENST00000579098 + ENST00000578089 + ENST00000317276 + ENST00000343529 + ENST00000380607 + ENST00000504154 + ENST00000297459)	(ARHGAP24(1/12)) + (COPZ2(1/10)) + (DCN(3/20)) + (FSTL1(1/11)) + (MAGED2(1/13)) + (NDRG2(1/77)) + (PER1(3/19)) + (RELN(1/22)) + (SH3GL2(1/2)) + (SLIT2(1/12)) + (TMEM74(1/2))	15	Transcript	STAD-526.5.3.N.2.44.35.1.4.2	STAD	526	5	3	N	2	44	35	1	4	2	Meaningful Risky	0	4	0	Apoptosis/Autophagy	TSM	Underexpression	3	1	1	2	11	8	7	0	2	35	0.000330899708734012	12.8868453827024	High	0.000570151851116196	11.870987120669	High	0.0538985762967744	3.71583758582481	NS	0.00120986262604006	10.4752218034496	High	9.34e-06	Risky	2.44e-05	Risky
35	(ENST00000377482 + ENST00000564854)	(ERRFI1(1/5)) + (MAPK10(1/192))	2	Transcript	STAD-502.5.3.N.2.15.44.1.4.2	STAD	502	5	3	N	2	15	44	1	4	2	Risky	0	3	1	Apoptosis/Cellular senescence	TSM	Underexpression	3	1	1	2	8	11	7	0	2	35	0.000294495788910498	13.1050819715687	High	0.0029504866297464	8.83783675760794	High	0.00122293587573319	10.4553673976203	High	5.83835994604209e-05	16.1543736695969	High	0.00478	Risky	0.0528	NS
35	(ENST00000375544 + ENST00000399595 + ENST00000268603)	(ASPN(1/4)) + (CACNA1C(1/51)) + (CDH11(1/19))	3	Transcript	STAD-498.5.3.N.3.44.44.3.2.1	STAD	498	5	3	N	3	44	44	3	2	1	Meaningful Risky	0	4	0	Necrosis	TSM	Overexpression	3	1	1	2	11	11	1	4	1	35	0.00203566920833342	9.51709186865017	High	0.0138535580097995	6.05670946568289	High	0.00192207783389853	9.6225012201028	High	0.00133706142576651	10.2906477821672	High	0.00336	Risky	0.0142	Risky
35	(ENST00000367922 + ENST00000439193 + ENST00000394555 + ENST00000533711 + ENST00000426635 + ENST00000464326 + ENST00000464200 + ENST00000514985)	(DDR2(1/9)) + (EFEMP1(2/14)) + (JAM3(1/8)) + (LINC00472(1/41)) + (PLIN2(1/8)) + (RBMS1(1/14)) + (SELENOP(1/15))	8	Transcript	STAD-475.5.3.N.2.44.35.1.4.2	STAD	475	5	3	N	2	44	35	1	4	2	Meaningful Risky	0	4	0	Apoptosis/Ferroptosis	TSM	Underexpression	3	1	1	2	11	8	7	0	2	35	0.00567467864912796	7.65081157875901	High	0.00335436977960668	8.60393762410027	High	0.0768258041146069	3.13080482801313	NS	0.00040225150948292	12.5217056524421	High	4.63e-05	Risky	2.75e-05	Risky
35	(ENST00000335183 + ENST00000275428 + ENST00000357065 + ENST00000460996 + ENST00000409115 + ENST00000373833 + ENST00000394665 + ENST00000433779 + ENST00000613034)	(CDKN3(1/10)) + (GGCT(1/8)) + (HNRNPF(1/8)) + (NAA10(1/16)) + (PTMA(1/12)) + (RCC1(1/14)) + (RPL34(1/7)) + (SUV39H2(1/8)) + (TBPL1(1/8))	9	Transcript	STAD-441.5.3.P.3.95.71.1.4.1	STAD	441	5	3	P	3	95	71	1	4	1	Meaningful Protective	4	0	0	Apoptosis	TSM	Overexpression	3	1	2	2	11	8	7	0	1	35	0.0244779271167159	5.06044676424494	Low	0.000246183733779493	13.441004779175	Low	0.161834434506029	1.95700086083605	NS	0.000598681318152106	11.7800731497532	Low	0.0174	Protective	0.000287	Protective
35	(ENST00000269141 + ENST00000533971 + ENST00000526180)	(CDH2(1/11)) + (CRYAB(2/21))	3	Transcript	STAD-366.5.3.N.2.44.35.1.4.2	STAD	366	5	3	N	2	44	35	1	4	2	Meaningful Risky	0	4	0	Anoikis/Apoptosis	TSM	Underexpression	3	1	1	2	11	8	7	0	2	35	0.0184003650153869	5.5576245528887	High	0.0130725402949435	6.1592665493696	High	0.162933164718072	1.94679013354057	NS	0.0250659610181939	5.01932344398243	High	0.000151	Risky	0.000111	Risky
35	(ENST00000261037 + ENST00000463753)	(COL8A1(2/9))	2	Transcript	STAD-356.5.3.N.3.44.44.3.2.1	STAD	356	5	3	N	3	44	44	3	2	1	Meaningful Risky	0	4	0	Parthanatos	TSM	Overexpression	3	1	1	2	11	11	1	4	1	35	0.0081808907783727	6.99344148819098	High	0.0106255823366425	6.52688592620332	High	0.0243617335392025	5.06869384720263	High	0.00521348068860816	7.80385789701708	High	0.00222	Risky	0.00191	Risky
35	(ENST00000222693 + ENST00000559849 + ENST00000332700 + ENST00000375978 + ENST00000433375 + ENST00000262366 + ENST00000479019 + ENST00000307358 + ENST00000444114 + ENST00000407540 + ENST00000546313 + ENST00000530755 + ENST00000482108 + ENST00000361758 + ENST00000409848 + ENST00000485260)	(CAV2(1/15)) + (CHRNB4(1/6)) + (DBX2(1/1)) + (FOXS1(1/1)) + (GLIS2(2/2)) + (GULP1(1/20)) + (HTRA3(1/2)) + (LINC01638(1/6)) + (MATN3(1/3)) + (NNMT(1/9)) + (PARVA(1/6)) + (PEG10(1/9)) + (QKI(1/17)) + (TACR1(1/3)) + (TMEM45A(1/7))	16	Transcript	STAD-339.5.3.N.3.44.44.3.2.1	STAD	339	5	3	N	3	44	44	3	2	1	Meaningful Risky	0	4	0	Apoptosis	TSM	Overexpression	3	1	1	2	11	11	1	4	1	35	8.34262330091651e-05	15.4790173499986	High	1.65406495207243e-05	18.5511374641264	High	0.0006197824143922	11.7156024950031	High	4.26458487018389e-05	16.7498405377319	High	6.53e-06	Risky	1.83e-06	Risky
35	ENST00000479337	(ECRG4(1/6))	1	Transcript	STAD-1854.5.3.N.2.43.43.1.4.3	STAD	1854	5	3	N	2	43	43	1	4	3	Risky	0	3	1	Apoptosis/Cellular senescence/Necrosis	TSM	Underexpression	3	1	1	2	9	9	7	0	3	35	0.108531415280639	2.57547650915593	NS	0.0247558275415307	5.04088585146476	High	0.00249865035642205	9.14158149066814	High	0.0123649288703875	6.25777664594121	High	0.103	NS	0.0126	Risky
35	ENST00000022615	(VDAC3(1/12))	1	Transcript	STAD-1429.5.3.P.3.26.95.1.4.3	STAD	1429	5	3	P	3	26	95	1	4	3	Protective	2	0	2	Apoptosis/Autophagy/Mitochondrial permeability transition	TSM	Overexpression	3	1	2	2	6	11	7	0	3	35	0.0223275323932028	5.22007933746575	Low	0.0064632957043439	7.41637345387917	Low	0.045498402112928	4.00006896796546	Low	0.00966263442620741	6.69605739458748	Low	0.193	NS	0.0718	NS
35	ENST00000309955	(CFLAR(1/24))	1	Transcript	SKCM-661.5.3.N.2.71.64.1.2.4	SKCM	661	5	3	N	2	71	64	1	2	4	Protective	3	0	1	Apoptosis/Autophagy/Necroptosis/Necrosis	TSM	Underexpression	3	1	1	2	8	5	7	4	4	35	0.00352683372458285	8.51266397966075	Low	0.0183834985993542	5.55922996240148	Low	NS	NS	NS	0.0564061840727663	3.64002214302555	NS	0.000483	Protective	0.00248	Protective
35	(ENST00000321990 + ENST00000275517 + ENST00000454366 + ENST00000260731 + ENST00000366999 + ENST00000264552)	(ATAD5(1/3)) + (CDCA5(1/10)) + (GTSE1(1/4)) + (KIF11(1/5)) + (NEK2(1/5)) + (UBE2S(1/4))	6	Transcript	SARC-64.5.3.P.3.44.44.2.4.1	SARC	64	5	3	P	3	44	44	2	4	1	Meaningful Risky	0	4	0	Apoptosis	TSM	Overexpression	3	1	2	2	11	11	4	0	1	35	0.013047199751525	6.16269873808134	High	0.0384750071167588	4.28389840701484	High	0.00310992884188954	8.74182633482627	High	0.0033405006311592	8.61148374675395	High	0.0211	Risky	0.0453	Risky
35	(ENST00000234590 + ENST00000350690)	(ENO1(1/16)) + (SLC25A10(1/8))	2	Transcript	SARC-51.5.3.P.1.44.35.1.4.2	SARC	51	5	3	P	1	44	35	1	4	2	Meaningful Risky	0	4	0	Apoptosis/Ferroptosis	TSM	Unchanged	3	1	2	1	11	8	7	0	2	35	0.00281989226034229	8.92048752717937	High	0.0045558885199497	8.04780246140305	High	0.0747258232912564	3.17603568121515	NS	0.00507042528295321	7.85414757438116	High	0.000506	Risky	0.00175	Risky
35	ENST00000534871	(AURKB(1/14))	1	Transcript	SARC-315.5.3.P.3.44.44.3.4.4	SARC	315	5	3	P	3	44	44	3	4	4	Meaningful Risky	0	4	0	Apoptosis/Autophagy/Cellular senescence/Mitotic catastrophe	TSM	Overexpression	3	1	2	2	11	11	1	0	4	35	0.00267572361143686	9.01636928897365	High	0.00373699344126011	8.40738725233722	High	0.00272449683760911	8.98335677593892	High	0.00130047346741824	10.3418536748213	High	0.0019	Risky	0.003	Risky
35	ENST00000300093	(PLK1(1/9))	1	Transcript	SARC-241.5.3.P.3.44.14.2.4.6	SARC	241	5	3	P	3	44	14	2	4	6	Meaningful Risky	0	4	0	Anoikis/Apoptosis/Autophagy/Cellular senescence/Mitotic catastrophe/Necroptosis	TSM	Overexpression	3	1	2	2	11	6	4	0	6	35	0.576124886852273	0.312541342685851	NS	0.648556753013955	0.207724551542909	NS	0.0207851897730719	5.34471426407252	High	0.0418828545691483	4.13993188946695	High	0.0146	Risky	0.0242	Risky
35	ENST00000261366	(LMNB1(1/8))	1	Transcript	SARC-226.5.3.P.3.44.44.3.4.4	SARC	226	5	3	P	3	44	44	3	4	4	Meaningful Risky	0	4	0	Apoptosis/Cellular senescence/Ferroptosis/Mitotic catastrophe	TSM	Overexpression	3	1	2	2	11	11	1	0	4	35	0.0387264701256691	4.27282614182388	High	0.0373836822856466	4.332846315096	High	0.000194579254403915	13.8827200287388	High	0.000463621952801141	12.2565738719819	High	0.0296	Risky	0.0372	Risky
35	(ENST00000537869 + ENST00000539921)	(SNHG1(2/80))	2	Transcript	PRAD-729.5.3.P.2.44.43.2.4.3	PRAD	729	5	3	P	2	44	43	2	4	3	Meaningful Risky	0	4	0	Apoptosis/Autophagy/Ferroptosis	TSM	Underexpression	3	1	2	2	11	9	4	0	3	35	0.0778198686841766	3.10985540786299	NS	0.0312022886550247	4.64179837680593	High	0.0189868018025591	5.50273071484709	High	2.32640859881839e-05	17.9014739894226	High	0.0093	Risky	0.00911	Risky
35	(ENST00000224784 + ENST00000557860 + ENST00000290378 + ENST00000379453 + ENST00000252456 + ENST00000585869 + ENST00000226317 + ENST00000367817 + ENST00000375559 + ENST00000462331 + ENST00000377670 + ENST00000604624 + ENST00000418370 + ENST00000502575 + ENST00000271331 + ENST00000244043 + ENST00000348225 + ENST00000434693 + ENST00000457380 + ENST00000295213 + ENST00000612363)	(ACTA2(1/13)) + (ACTC1(2/12)) + (ADRA1D(1/2)) + (CNN1(2/10)) + (CXCL6(1/3)) + (DPT(1/1)) + (F10(1/7)) + (FOXP2(1/32)) + (HIF3A(1/19)) + (KCNMA1(1/96)) + (MYLK(1/57)) + (PDE4D(1/27)) + (PROK1(1/1)) + (PTGIS(1/2)) + (PTN(1/3)) + (RBMS3(1/20)) + (RGN(1/6)) + (SPATA18(1/10)) + (TWIST2(1/3))	21	Transcript	PRAD-440.5.3.N.2.95.93.1.4.1	PRAD	440	5	3	N	2	95	93	1	4	1	Meaningful Protective	4	0	0	Apoptosis	TSM	Underexpression	3	1	1	2	11	9	7	0	1	35	0.144032542615525	2.13433892819541	NS	0.0436697313361941	4.06928592991551	Low	0.00127100715690731	10.3841641139053	Low	0.000838879762576905	11.1531749886998	Low	0.0481	Protective	0.00184	Protective
35	ENST00000338983	(MAP3K20(1/8))	1	Transcript	PRAD-1537.5.3.N.2.26.93.1.2.2	PRAD	1537	5	3	N	2	26	93	1	2	2	Protective	2	0	2	Apoptosis/Pyroptosis	TSM	Underexpression	3	1	1	2	6	9	7	4	2	35	0.135875507359112	2.22405799609801	NS	0.0410027317470527	4.17590198808026	Low	0.00033260051078432	12.8772505623575	Low	0.00261947112985872	9.05521142026364	Low	0.877	NS	0.869	NS
35	ENST00000223095	(SERPINE1(1/1))	1	Transcript	PAAD-896.5.3.N.3.44.44.3.4.5	PAAD	896	5	3	N	3	44	44	3	4	5	Meaningful Risky	0	4	0	Apoptosis/Autophagy/Cuproptosis/Cellular senescence/Necrosis	TSM	Overexpression	3	1	1	2	11	11	1	0	5	35	0.0125802699027623	6.22719728137737	High	0.00055898256883169	11.9078374318944	High	0.00014758158156436	14.4028143436992	High	0.000230082054103686	13.5679375263328	High	0.029	Risky	0.0019	Risky
35	(ENST00000503776 + ENST00000264908 + ENST00000512884)	(ANXA3(3/10))	3	Transcript	PAAD-424.5.2.N.3.44.43.2.4.3	PAAD	424	5	2	N	3	44	43	2	4	3	Meaningful Risky	0	4	0	Apoptosis/Ferroptosis/Pyroptosis	MSI	Overexpression	3	2	1	2	11	9	4	0	3	35	0.0578226179762853	3.59876194231278	NS	0.0315797161954572	4.62116860534195	High	0.00656795302870783	7.38747766032199	High	0.0245026906930828	5.05869436968296	High	0.000508	Risky	0.000961	Risky
35	(ENST00000361673 + ENST00000299402 + ENST00000373886 + ENST00000301246 + ENST00000553542 + ENST00000263097 + ENST00000470170 + ENST00000360218 + ENST00000468617 + ENST00000358184 + ENST00000226317 + ENST00000371269 + ENST00000382848 + ENST00000014914 + ENST00000540125 + ENST00000449733 + ENST00000507861 + ENST00000283249 + ENST00000358789 + ENST00000294599 + ENST00000431385 + ENST00000566269 + EN…	(ALPK2(1/6)) + (APBB1(1/20)) + (BICC1(1/3)) + (C19orf33(1/4)) + (CALM1(1/17)) + (CNN2(1/12)) + (COL11A1(1/14)) + (CTSE(3/9)) + (CXCL6(1/3)) + (DHCR24(1/12)) + (GJB2(1/2)) + (GPRC5A(2/7)) + (GSN(1/16)) + (INPP4B(1/25)) + (ITGB6(1/10)) + (KLK10(1/6)) + (MEGF6(1/8)) + (`MIR4435-2HG`(1/108)) + (MSLN(1/8)) + (MST1R(2/15)) + (P2RY2(1/3)) + (PCSK6(1/29)) + (PDPN(1/11)) + (POU2F3(2/7)) + (PPP1R1C(1/13)) …	49	Transcript	PAAD-336.5.2.N.3.44.44.2.4.1	PAAD	336	5	2	N	3	44	44	2	4	1	Meaningful Risky	0	4	0	Apoptosis	MSI	Overexpression	3	2	1	2	11	11	4	0	1	35	0.0294587401154052	4.74060323233148	High	0.0153321873365939	5.8778897110605	High	0.0177043797949809	5.62516691160465	High	0.0156675909953032	5.83980185010939	High	0.000368	Risky	0.0013	Risky
35	(ENST00000286201 + ENST00000535653 + ENST00000544008 + ENST00000317620 + ENST00000263707)	(FZD7(1/1)) + (MYEOV(2/8)) + (PROM2(1/11)) + (TFCP2L1(1/2))	5	Transcript	PAAD-293.5.2.N.3.44.44.2.4.1	PAAD	293	5	2	N	3	44	44	2	4	1	Meaningful Risky	0	4	0	Ferroptosis	MSI	Overexpression	3	2	1	2	11	11	4	0	1	35	0.000188297342719967	13.9444040357886	High	0.000139251413812436	14.5122455082939	High	0.049803058099441	3.84807707629818	High	0.00468235277661888	7.99821339184378	High	3.88e-05	Risky	0.000153	Risky
35	(ENST00000268603 + ENST00000458640 + ENST00000296252 + ENST00000381944 + ENST00000558934)	(CDH11(1/19)) + (DDX39B(1/21)) + (LIPH(1/5)) + (SLC52A3(1/9)) + (SPPL2A(1/18))	5	Transcript	PAAD-286.5.2.N.3.44.44.2.4.1	PAAD	286	5	2	N	3	44	44	2	4	1	Meaningful Risky	0	4	0	Necrosis	MSI	Overexpression	3	2	1	2	11	11	4	0	1	35	0.0153268187983061	5.87850630971395	High	0.0271381953962192	4.88199755143316	High	0.033069516612336	4.54217661897133	High	0.0250821896203952	5.01820276829479	High	0.000601	Risky	0.00124	Risky
35	ENST00000417748	(CFLAR(1/24))	1	Transcript	PAAD-1081.5.2.N.3.44.42.2.4.4	PAAD	1081	5	2	N	3	44	42	2	4	4	Meaningful Risky	0	4	0	Apoptosis/Autophagy/Necroptosis/Necrosis	MSI	Overexpression	3	2	1	2	11	8	4	0	4	35	0.0173173275135949	5.66392495132523	High	0.026048450543345	4.95279984332865	High	0.0162991184832585	5.77031437720884	High	0.0717497104010321	3.24253115978939	NS	0.000399	Risky	0.000878	Risky
35	ENST00000392496	(SPHK1(1/10))	1	Transcript	PAAD-1051.5.2.N.3.44.35.2.4.4	PAAD	1051	5	2	N	3	44	35	2	4	4	Meaningful Risky	0	4	0	Apoptosis/Autophagy/Ferroptosis/Necrosis	MSI	Overexpression	3	2	1	2	11	8	4	0	4	35	0.0313085049976587	4.63596650133623	High	0.0064980668403537	7.40672051253433	High	0.10392374866003	2.64427208849528	NS	0.00577597213565706	7.61889960665592	High	0.00378	Risky	0.00387	Risky
35	(ENST00000602878 + ENST00000367600 + ENST00000345851)	(LINC00472(1/41)) + (QSOX1(1/4)) + (TRIM3(1/14))	3	Transcript	LUSC-755.5.3.N.2.44.44.2.4.2	LUSC	755	5	3	N	2	44	44	2	4	2	Meaningful Risky	0	4	0	Apoptosis/Ferroptosis	TSM	Underexpression	3	1	1	2	11	11	4	0	2	35	0.00206345554671372	9.49221503003765	High	0.00266661391322032	9.02260292042839	High	0.0016011125216524	9.95846778478297	High	0.000430121493690372	12.3965774063972	High	0.000825	Risky	0.000404	Risky
35	(ENST00000514639 + ENST00000503837 + ENST00000329542)	(GAB1(1/14)) + (SLIT2(1/12)) + (UNC5A(1/3))	3	Transcript	LUSC-626.5.3.N.2.44.44.2.4.2	LUSC	626	5	3	N	2	44	44	2	4	2	Meaningful Risky	0	4	0	Apoptosis/Autophagy	TSM	Underexpression	3	1	1	2	11	11	4	0	2	35	0.0146866532649789	5.9536730569285	High	0.00404280145825375	8.26449008615966	High	9.62899492151781e-05	15.2080915413294	High	0.00678417980060164	7.32923829641309	High	0.000763	Risky	0.000357	Risky
35	(ENST00000479204 + ENST00000524724 + ENST00000269489 + ENST00000415733)	(CSTA(1/2)) + (GRHL3(1/12)) + (SERPINB13(2/6))	4	Transcript	LUSC-556.5.3.P.3.95.95.2.4.1	LUSC	556	5	3	P	3	95	95	2	4	1	Meaningful Protective	4	0	0	Apoptosis	TSM	Overexpression	3	1	2	2	11	11	4	0	1	35	0.0077576506017486	7.08858427116215	Low	0.00255456971498724	9.1010917377751	Low	0.0255562189383898	4.98579641565054	Low	0.000399001275834365	12.5368644977615	Low	0.00303	Protective	2.69e-05	Protective
35	(ENST00000468482 + ENST00000408954 + ENST00000354224 + ENST00000380409)	(DAPK1(2/19)) + (HGF(1/11)) + (RIPK1(1/19))	4	Transcript	LUSC-527.5.3.N.2.44.35.2.4.5	LUSC	527	5	3	N	2	44	35	2	4	5	Meaningful Risky	0	4	0	Anoikis/Apoptosis/Autophagy/Necroptosis/Necrosis	TSM	Underexpression	3	1	1	2	11	8	4	0	5	35	0.0471927687974409	3.93850254543815	High	0.00691911634680742	7.29384689187771	High	0.0866865387194691	2.93485327924505	NS	0.00122391307358038	10.453891960381	High	0.0189	Risky	0.000381	Risky
35	(ENST00000444455 + ENST00000479026 + ENST00000335712 + ENST00000315238 + ENST00000300283 + ENST00000490884 + ENST00000590598 + ENST00000513595 + ENST00000414386 + ENST00000361548 + ENST00000551013 + ENST00000519852 + ENST00000256010 + ENST00000524816 + ENST00000267294)	(ALDH3A1(1/17)) + (BCL11A(2/27)) + (CALML3(1/1)) + (CKMT1B(1/15)) + (CLCA2(1/3)) + (DTNA(1/65)) + (FOXD1(1/2)) + (`FOXP4-AS1`(1/7)) + (GRHL3(1/12)) + (KRT5(1/11)) + (MINCR(1/7)) + (NTS(1/3)) + (TRIM29(1/21)) + (ZIC5(1/1))	15	Transcript	LUSC-492.5.3.P.3.95.71.1.4.1	LUSC	492	5	3	P	3	95	71	1	4	1	Meaningful Protective	4	0	0	Apoptosis	TSM	Overexpression	3	1	2	2	11	8	7	0	1	35	0.0234324919060287	5.13615491772259	Low	0.00359008259422977	8.48032348169945	Low	0.541511518849859	0.372745512576458	NS	0.0266902754038535	4.91073538854408	Low	0.0429	Protective	7.23e-06	Protective
35	(ENST00000423241 + ENST00000523338 + ENST00000522100 + ENST00000389378 + ENST00000520931)	(CFLAR(1/24)) + (TNIP1(4/20))	5	Transcript	LUSC-465.5.3.N.2.35.5.1.2.4	LUSC	465	5	3	N	2	35	5	1	2	4	Risky	0	3	1	Apoptosis/Autophagy/Necroptosis/Necrosis	TSM	Underexpression	3	1	1	2	8	5	7	4	4	35	0.00449976091698279	8.07026203672728	High	0.0550098280617979	3.68178803864803	NS	0.0833238099349236	2.99884673070936	NS	0.00231037141795931	9.28500618361261	High	5.52e-05	Risky	0.00103	Risky
35	(ENST00000420843 + ENST00000256495 + ENST00000295006 + ENST00000360019 + ENST00000258534 + ENST00000549365 + ENST00000285071 + ENST00000327031 + ENST00000462077 + ENST00000468098 + ENST00000354753 + ENST00000497571 + ENST00000382592 + ENST00000309100 + ENST00000245185 + ENST00000627432 + ENST00000301015 + ENST00000372201 + ENST00000547983 + ENST00000424649 + ENST00000267257 + ENST00000545051 + EN…	(ARRB1(1/12)) + (BHLHE40(1/3)) + (CAPN2(1/12)) + (CLN3(1/62)) + (DRAM1(2/7)) + (FLCN(1/10)) + (FLII(1/30)) + (FLRT3(1/3)) + (FSTL1(1/11)) + (GPSM1(1/6)) + (KLF6(1/7)) + (LATS2(1/2)) + (MAP3K11(1/13)) + (MT2A(1/5)) + (MYO6(1/18)) + (PIEZO1(1/15)) + (PLK3(1/7)) + (PXN(3/22)) + (SMAD7(2/8)) + (WWP2(1/20))	24	Transcript	LUSC-460.5.3.N.2.35.44.1.4.2	LUSC	460	5	3	N	2	35	44	1	4	2	Risky	0	3	1	Apoptosis/Autophagy	TSM	Underexpression	3	1	1	2	8	11	7	0	2	35	1.82982157359568e-05	18.3586934213725	High	2.22314970833581e-05	17.9878882452554	High	0.0121136696305807	6.29415580651721	High	8.81324361046154e-07	24.1713769528404	High	8.93e-08	Risky	2.44e-06	Risky
35	ENST00000483665	(FCGR2A(1/17))	1	Transcript	LUSC-1540.5.3.N.2.44.44.2.4.2	LUSC	1540	5	3	N	2	44	44	2	4	2	Meaningful Risky	0	4	0	NETosis/Necrosis	TSM	Underexpression	3	1	1	2	11	11	4	0	2	35	0.0166669909965271	5.73110510807594	High	0.0104092981132344	6.56347361390338	High	0.0167756532145236	5.71969406681001	High	0.0122203482901299	6.27861627686984	High	0.0333	Risky	0.00628	Risky
35	ENST00000381551	(PDGFB(1/4))	1	Transcript	LUSC-1386.5.3.N.2.31.35.1.2.4	LUSC	1386	5	3	N	2	31	35	1	2	4	Risky	0	2	2	Anoikis/Apoptosis/Cellular senescence/Necrosis	TSM	Underexpression	3	1	1	2	5	8	7	4	4	35	0.000929756247451063	10.9624735249817	High	0.00158945373575903	9.97192328604354	High	0.862650137300111	0.0299295679831083	NS	0.00836908661296365	6.95274188785658	High	0.00679	Risky	0.0447	Risky
35	(ENST00000545368 + ENST00000327331 + ENST00000356198 + ENST00000507777 + ENST00000431138 + ENST00000368209 + ENST00000367350 + ENST00000436959 + ENST00000265056 + ENST00000264156 + ENST00000366998 + ENST00000221486 + ENST00000409687 + ENST00000409379 + ENST00000242576 + ENST00000378860 + ENST00000495707)	(CDCA3(1/12)) + (CDCA8(1/2)) + (CENPL(1/10)) + (COPB2(1/18)) + (DBF4(1/8)) + (HDGF(1/10)) + (KIF14(1/2)) + (KNTC1(1/15)) + (MCM2(1/9)) + (MCM6(1/3)) + (NEK2(1/5)) + (RNASEH2A(1/6)) + (SAPCD2(1/1)) + (TONSL(1/2)) + (UNG(1/14)) + (WDR62(1/40)) + (XRCC2(1/4))	17	Transcript	LUAD-724.5.1.P.3.35.31.1.2.1	LUAD	724	5	1	P	3	35	31	1	2	1	Risky	0	3	1	Apoptosis	TMB	Overexpression	3	3	2	2	8	5	7	4	1	35	8.81145123518001e-05	15.3756932505143	High	2.87185061256245e-05	17.5008116169196	High	0.389830703373213	0.739470017280242	NS	0.0638505030352289	3.43443288315595	NS	0.000283	Risky	0.000167	Risky
35	(ENST00000538084 + ENST00000377891)	(SLC3A2(2/41))	2	Transcript	LUAD-716.5.3.P.3.35.35.1.4.4	LUAD	716	5	3	P	3	35	35	1	4	4	Risky	0	3	1	Apoptosis/Autophagy/Ferroptosis/Disulfidptosis	TSM	Overexpression	3	1	2	2	8	8	7	0	4	35	0.00739118904052449	7.17535331371001	High	0.0028167959034624	8.92249401599613	High	0.975360979591969	0.000953904361673475	NS	0.000782088598711983	11.2832656883819	High	0.00202	Risky	0.000339	Risky
35	(ENST00000531752 + ENST00000160262 + ENST00000394652 + ENST00000487883 + ENST00000369769 + ENST00000368140 + ENST00000372292 + ENST00000371139 + ENST00000367882)	(ADAMTS8(1/2)) + (ICAM3(1/13)) + (IL16(1/15)) + (IL2RG(1/8)) + (KCNA3(1/6)) + (PYHIN1(1/7)) + (SFTPD(1/4)) + (SH2D1A(1/16)) + (TCF21(1/2))	9	Transcript	LUAD-702.5.2.N.2.71.95.1.4.1	LUAD	702	5	2	N	2	71	95	1	4	1	Protective	3	0	1	Apoptosis	MSI	Underexpression	3	2	1	2	8	11	7	0	1	35	8.6235053297079e-06	19.7943979371975	Low	0.000330769950177334	12.8875794367693	Low	0.0417657162020862	4.14467321101322	Low	0.00308257268457668	8.75793863291071	Low	2.26e-05	Protective	5.25e-05	Protective
35	(ENST00000380152 + ENST00000401473 + ENST00000311487 + ENST00000347617)	(BRCA2(1/19)) + (HMGA1(3/9))	4	Transcript	LUAD-490.5.3.P.3.35.31.1.2.3	LUAD	490	5	3	P	3	35	31	1	2	3	Risky	0	3	1	Anoikis/Apoptosis/Cellular senescence	TSM	Overexpression	3	1	2	2	8	5	7	4	3	35	0.00558369309785045	7.67997534333573	High	0.0157160864294973	5.83436440319314	High	0.411993267218891	0.673041327395698	NS	0.103157046380042	2.65604342104814	NS	6.16e-05	Risky	8.5e-05	Risky
35	(ENST00000348579 + ENST00000565726)	(ZDHHC1(2/6))	2	Transcript	LUAD-418.5.3.N.2.7.93.1.1.2	LUAD	418	5	3	N	2	7	93	1	1	2	Protective	1	0	3	Apoptosis/Pyroptosis	TSM	Underexpression	3	1	1	2	3	9	7	7	2	35	0.0734210615548117	3.20483171501519	NS	0.0139176939677542	6.04855349909077	Low	0.0416061528646812	4.151154264605	Low	0.00440851883178528	8.10738869952479	Low	0.332	NS	0.137	NS
35	(ENST00000325418 + ENST00000444512)	(HASPIN(1/1)) + (RPSA(1/20))	2	Transcript	LUAD-392.5.3.P.1.35.35.1.2.1	LUAD	392	5	3	P	1	35	35	1	2	1	Risky	0	3	1	Apoptosis	TSM	Unchanged	3	1	2	1	8	8	7	4	1	35	0.00372808958182691	8.41172402292418	High	0.00230592810044539	9.28853253743895	High	0.23370038766731	1.41819705117384	NS	0.0105555193270475	6.53865384049748	High	4.05e-05	Risky	0.000154	Risky
35	(ENST00000288207 + ENST00000456315)	(CCNB2(1/5)) + (DEPDC1(1/5))	2	Transcript	LUAD-342.5.1.P.3.35.31.1.2.1	LUAD	342	5	1	P	3	35	31	1	2	1	Risky	0	3	1	Autophagy	TMB	Overexpression	3	3	2	2	8	5	7	4	1	35	0.00084280474840992	11.1445156731051	High	0.00949651404769958	6.72698208585153	High	0.427188841119374	0.630453976844165	NS	0.0676174683963241	3.3399304189948	NS	0.00123	Risky	0.00192	Risky
35	(ENST00000287394 + ENST00000560136 + ENST00000287598 + ENST00000310955 + ENST00000263201 + ENST00000209728 + ENST00000446553 + ENST00000229265 + ENST00000275517 + ENST00000373055 + ENST00000335183 + ENST00000380026 + ENST00000510146 + ENST00000368328 + ENST00000371485 + ENST00000368439 + ENST00000368436 + ENST00000308987 + ENST00000400324 + ENST00000247191 + ENST00000257934 + ENST00000310775 + EN…	(ATAD2(1/8)) + (BLM(1/13)) + (BUB1B(1/11)) + (CDC20(1/4)) + (CDC45(1/14)) + (CDC6(1/7)) + (CDCA3(2/12)) + (CDCA5(1/10)) + (CDCA8(1/2)) + (CDKN3(1/10)) + (CENPE(1/6)) + (CENPU(1/6)) + (CENPW(1/3)) + (CEP55(1/3)) + (CKS1B(3/7)) + (DIAPH3(1/10)) + (DLGAP5(1/5)) + (ESPL1(1/8)) + (FANCI(1/27)) + (FEN1(1/3)) + (GTSE1(1/4)) + (KIF11(1/5)) + (MAD2L1(2/5)) + (MCM10(1/7)) + (NCAPG(2/5)) + (NUF2(2/12)) + (O…	50	Transcript	LUAD-339.5.1.P.3.31.31.1.1.1	LUAD	339	5	1	P	3	31	31	1	1	1	Risky	0	2	2	Apoptosis	TMB	Overexpression	3	3	2	2	5	5	7	7	1	35	0.000677277477676541	11.550590366089	High	0.00133643079442047	10.2915182972769	High	0.419504944905548	0.651701668575155	NS	0.0773486934223552	3.11974907975199	NS	3.14e-05	Risky	5.36e-05	Risky
35	ENST00000554332	(EIF2S1(1/6))	1	Transcript	LUAD-1915.5.3.P.3.35.31.1.2.3	LUAD	1915	5	3	P	3	35	31	1	2	3	Risky	0	3	1	Apoptosis/Autophagy/Immunogenic cell death	TSM	Overexpression	3	1	2	2	8	5	7	4	3	35	0.000646918873133062	11.6358754827766	High	0.0089597766240791	6.8308270975551	High	0.604965732071213	0.267571159520187	NS	0.141859552096108	2.15767113640259	NS	0.000583	Risky	0.00291	Risky
35	ENST00000536066	(FOXM1(1/10))	1	Transcript	LUAD-1886.5.3.P.1.31.31.1.1.4	LUAD	1886	5	3	P	1	31	31	1	1	4	Risky	0	2	2	Apoptosis/Autophagy/Cellular senescence/Necrosis	TSM	Unchanged	3	1	2	1	5	5	7	7	4	35	0.0114164319511111	6.39931632271659	High	0.0448459558398246	4.02442306871771	High	0.281136910566131	1.16158575922606	NS	0.24021928608579	1.37930664571734	NS	0.0234	Risky	0.0136	Risky
35	ENST00000534871	(AURKB(1/14))	1	Transcript	LUAD-1881.5.1.P.3.31.31.1.2.4	LUAD	1881	5	1	P	3	31	31	1	2	4	Risky	0	2	2	Apoptosis/Autophagy/Cellular senescence/Mitotic catastrophe	TMB	Overexpression	3	3	2	2	5	5	7	4	4	35	0.00146522934117987	10.12183644155	High	0.00758391858254714	7.12918513162977	High	0.130355704530003	2.28826337414027	NS	0.162186601511424	1.95371950812648	NS	0.0042	Risky	0.0126	Risky
35	ENST00000517558	(TNFRSF10C(1/3))	1	Transcript	LUAD-1853.5.1.N.2.64.64.1.1.2	LUAD	1853	5	1	N	2	64	64	1	1	2	Protective	2	0	2	Apoptosis/Necrosis	TMB	Underexpression	3	3	1	2	5	5	7	7	2	35	0.00303789165606427	8.78457000591311	Low	0.0113893305516343	6.40353592900359	Low	0.242244216487008	1.36748644847613	NS	0.0951305131432332	2.78533981003474	NS	0.000306	Protective	0.000866	Protective
35	ENST00000509573	(STING1(1/22))	1	Transcript	LUAD-1840.5.3.N.2.64.71.1.4.8	LUAD	1840	5	3	N	2	64	71	1	4	8	Protective	2	0	2	Apoptosis/Autophagy/Cellular senescence/Ferroptosis/Immunogenic cell death/Necroptosis/Pyroptosis/Necrosis	TSM	Underexpression	3	1	1	2	5	8	7	0	8	35	0.0364233465488705	4.37717365060233	Low	0.0354848041353948	4.4216933923201	Low	0.13647735476562	2.21723425318497	NS	0.0108144737083479	6.49555160664727	Low	0.00982	Protective	0.0106	Protective
35	ENST00000487784	(CDK1(1/8))	1	Transcript	LUAD-1796.5.3.P.3.31.44.1.4.4	LUAD	1796	5	3	P	3	31	44	1	4	4	Risky	0	2	2	Apoptosis/Autophagy/Ferroptosis/Mitotic catastrophe	TSM	Overexpression	3	1	2	2	5	11	7	0	4	35	6.09922881502634e-05	16.0715881696773	High	9.55165838374405e-05	15.2233204255983	High	0.0209834035340163	5.32817022602368	High	0.00752487952297054	7.14319925350092	High	0.019	Risky	0.0426	Risky
35	ENST00000407800	(MRPS12(1/4))	1	Transcript	LUAD-1662.5.3.P.3.44.35.1.4.1	LUAD	1662	5	3	P	3	44	35	1	4	1	Meaningful Risky	0	4	0	Necrosis	TSM	Overexpression	3	1	2	2	11	8	7	0	1	35	0.0051798676154392	7.81554669611231	High	0.0304952744246876	4.68115296762341	High	0.221086182518282	1.49730704420645	NS	0.0358055714148117	4.4063406169312	High	0.00768	Risky	0.00943	Risky
35	ENST00000375067	(AGER(1/13))	1	Transcript	LUAD-1578.5.3.N.2.28.28.1.4.5	LUAD	1578	5	3	N	2	28	28	1	4	5	Protective	3	0	1	Apoptosis/Autophagy/Immunogenic cell death/Pyroptosis/Necrosis	TSM	Underexpression	3	1	1	2	8	8	7	0	5	35	0.0454246855357104	4.00280211905337	Low	0.240713690039599	1.37640948868437	NS	0.000940452976308626	10.9412776045945	Low	0.00506164290866784	7.85728188077724	Low	0.00509	Protective	0.123	NS
35	ENST00000370629	(CD40LG(1/8))	1	Transcript	LUAD-1555.5.2.N.2.71.71.1.4.4	LUAD	1555	5	2	N	2	71	71	1	4	4	Protective	3	0	1	Apoptosis/Autophagy/Necroptosis/Necrosis	MSI	Underexpression	3	2	1	2	8	8	7	0	4	35	0.00235095162782839	9.25311524567108	Low	0.00433731613848587	8.13690887492046	Low	0.148592270597593	2.08664304030331	NS	0.0196948565801506	5.43874135642827	Low	0.00989	Protective	0.00252	Protective
35	ENST00000270861	(PLK4(1/11))	1	Transcript	LUAD-1393.5.3.P.3.34.35.1.2.2	LUAD	1393	5	3	P	3	34	35	1	2	2	Risky	0	2	2	Anoikis/Apoptosis	TSM	Overexpression	3	1	2	2	6	8	7	4	2	35	0.00621813272687499	7.48597683689304	High	0.00655664953696322	7.39057581350086	High	0.0918140213060323	2.84227702449253	NS	0.0220264602918739	5.24369366376337	High	0.0883	NS	0.00918	Risky
35	ENST00000260662	(CENPO(1/9))	1	Transcript	LUAD-1360.5.3.P.1.44.31.1.2.1	LUAD	1360	5	3	P	1	44	31	1	2	1	Meaningful Risky	0	4	0	Apoptosis	TSM	Unchanged	3	1	2	1	11	5	7	4	1	35	0.00243728324214887	9.18708808936916	High	0.0185002799671391	5.54814532844738	High	0.542577631596675	0.370783263718736	NS	0.166539788965	1.91381778456817	NS	0.0122	Risky	0.0029	Risky
35	ENST00000319248	(PRDX1(1/6))	1	Transcript	LIHC-992.5.3.P.3.44.80.3.4.4	LIHC	992	5	3	P	3	44	80	3	4	4	Meaningful Risky	0	4	0	Apoptosis/Autophagy/Ferroptosis/Oxeiptosis	TSM	Overexpression	3	1	2	2	11	11	1	0	4	35	0.000295027444434992	13.1017030538884	High	0.00695874963899445	7.28358565765597	Low	0.0105757064025068	6.53525498569691	High	0.0356037311623726	4.41598435329207	High	1.85e-06	Risky	9.8e-05	Risky
35	ENST00000313164	(C7(1/14))	1	Transcript	LIHC-987.5.3.N.2.95.89.1.4.2	LIHC	987	5	3	N	2	95	89	1	4	2	Meaningful Protective	4	0	0	Apoptosis/Necroptosis	TSM	Underexpression	3	1	1	2	11	8	7	0	2	35	0.0265461768529818	4.92008722443717	Low	0.0365584455351401	4.37086424843524	Low	0.0202389427621071	5.39116598542267	Low	0.0540560630806612	3.71096707029299	NS	0.0158	Protective	0.0212	Protective
35	ENST00000301633	(BIRC5(1/11))	1	Transcript	LIHC-973.5.3.P.3.35.80.2.4.4	LIHC	973	5	3	P	3	35	80	2	4	4	Risky	0	3	1	Anoikis/Apoptosis/Autophagy/Cellular senescence	TSM	Overexpression	3	1	2	2	8	11	4	0	4	35	0.000498618291037811	12.1208253847179	High	0.00198146618560691	9.5666259923579	Low	0.0461407745872676	3.97644768277655	High	0.00503850827246477	7.8655649100844	High	0.00129	Risky	0.000694	Risky
35	(ENST00000620428 + ENST00000465748 + ENST00000369158 + ENST00000371442 + ENST00000372360)	(DGAT1(1/8)) + (GARS1(1/33)) + (H3C14(1/1)) + (RNF113A(1/1)) + (RPS24(1/18))	5	Transcript	LIHC-526.5.3.P.3.44.66.1.4.1	LIHC	526	5	3	P	3	44	66	1	4	1	Meaningful Risky	0	4	0	Autophagy	TSM	Overexpression	3	1	2	2	11	8	7	0	1	35	0.00666331806995535	7.36155392282651	High	0.0178299497277377	5.61278043696447	Low	0.052950467159731	3.74548156826525	NS	0.0141796296399523	6.01564068213776	High	0.000203	Risky	0.00604	Risky
35	(ENST00000608083 + ENST00000368259 + ENST00000438747 + ENST00000609564 + ENST00000264233 + ENST00000438552 + ENST00000381342)	(ACOT7(1/9)) + (CCT3(1/16)) + (NSUN5(1/7)) + (OGFRP1(1/5)) + (POLQ(1/4)) + (SNRPB(2/10))	7	Transcript	LIHC-521.5.3.P.3.44.80.2.4.1	LIHC	521	5	3	P	3	44	80	2	4	1	Meaningful Risky	0	4	0	Ferroptosis	TSM	Overexpression	3	1	2	2	11	11	4	0	1	35	0.000523689970710839	12.0293620536772	High	0.00162359955959512	9.93279334870385	Low	0.00296895634653516	8.82644848468136	High	0.000242613815337411	13.4684100432136	High	4.16e-07	Risky	1.8e-05	Risky
35	(ENST00000558825 + ENST00000269385 + ENST00000488845 + ENST00000458126 + ENST00000612225 + ENST00000270301)	(BLM(1/13)) + (CBX8(1/4)) + (CDCA7L(1/10)) + (CDKN3(1/10)) + (SCGN(1/2)) + (WDR62(1/40))	6	Transcript	LIHC-499.5.3.P.3.44.80.2.4.1	LIHC	499	5	3	P	3	44	80	2	4	1	Meaningful Risky	0	4	0	Apoptosis	TSM	Overexpression	3	1	2	2	11	11	4	0	1	35	0.00141663074420317	10.1840189302579	High	0.00230054982440409	9.29281013688989	Low	0.0383490099112428	4.28947480361904	High	0.00128205352857336	10.3681874983549	High	1.92e-05	Risky	0.00336	Risky
35	(ENST00000550670 + ENST00000388887)	(SLC38A4(1/5)) + (STAB2(1/6))	2	Transcript	LIHC-494.5.3.N.2.93.59.1.4.1	LIHC	494	5	3	N	2	93	59	1	4	1	Protective	3	0	1	Necrosis	TSM	Underexpression	3	1	1	2	9	11	7	0	1	35	0.0479011478937579	3.91345070253042	Low	0.0288376760253037	4.77727761585877	High	0.00245063190968986	9.17709123225168	Low	0.00252872894681588	9.11968938741149	Low	0.0516	NS	0.0243	Protective
35	(ENST00000479093 + ENST00000288207 + ENST00000452962 + ENST00000370966 + ENST00000573320 + ENST00000263181 + ENST00000445980 + ENST00000380258 + ENST00000559519 + ENST00000300035 + ENST00000368457 + ENST00000306897 + ENST00000370321 + ENST00000530199 + ENST00000560985 + ENST00000561095 + ENST00000493467 + ENST00000398896)	(ATIC(1/14)) + (CCNB2(1/5)) + (`DCST1-AS1`(1/1)) + (DEPDC1(1/5)) + (HGS(1/101)) + (KIF18A(1/4)) + (MORC2(1/17)) + (PCLAF(3/8)) + (PYGO2(1/3)) + (RAC3(1/4)) + (RPL5(1/11)) + (SVIP(1/5)) + (TICRR(2/3)) + (TSC1(1/59)) + (USP19(1/14))	18	Transcript	LIHC-423.5.3.P.3.44.44.2.4.1	LIHC	423	5	3	P	3	44	44	2	4	1	Meaningful Risky	0	4	0	Autophagy	TSM	Overexpression	3	1	2	2	11	11	4	0	1	35	1.1294810696616e-05	19.2788926202445	High	1.77187469625473e-05	18.4200104656407	High	4.24381443268063e-05	16.7591043123272	High	2.60709191546304e-06	22.0859630305878	High	9.77e-07	Risky	8.07e-06	Risky
35	(ENST00000476854 + ENST00000480134 + ENST00000246784 + ENST00000594157 + ENST00000335183 + ENST00000391942 + ENST00000549154 + ENST00000521202 + ENST00000628516 + ENST00000370009 + ENST00000344629 + ENST00000352435 + ENST00000503853 + ENST00000490870 + ENST00000590121 + ENST00000564272 + ENST00000550407 + ENST00000340384 + ENST00000323224)	(ACY1(1/29)) + (AK2(1/24)) + (BCL2L12(2/19)) + (CDKN3(1/10)) + (ERCC2(1/20)) + (ESPL1(1/8)) + (EXO1(1/12)) + (LINC00628(1/1)) + (NAA10(1/16)) + (OGG1(1/18)) + (PRDX5(1/3)) + (PRELID1(1/8)) + (PSMA5(1/6)) + (RNASEH2A(1/6)) + (SHCBP1(1/7)) + (TARBP2(1/21)) + (TUBB4B(1/2)) + (TYMS(1/6))	19	Transcript	LIHC-420.5.3.P.3.44.44.2.4.1	LIHC	420	5	3	P	3	44	44	2	4	1	Meaningful Risky	0	4	0	Apoptosis	TSM	Overexpression	3	1	2	2	11	11	4	0	1	35	2.00565152914667e-05	18.1839194179454	High	0.000181124704753732	14.0174212522977	High	0.00771145059112144	7.09928969387403	High	0.0211517649654825	5.31424437270459	High	1.91e-06	Risky	2.11e-05	Risky
35	(ENST00000396068 + ENST00000462668)	(ANLN(1/13)) + (SMC4(1/27))	2	Transcript	LIHC-375.5.3.P.3.44.44.2.4.1	LIHC	375	5	3	P	3	44	44	2	4	1	Meaningful Risky	0	4	0	Pyroptosis	TSM	Overexpression	3	1	2	2	11	11	4	0	1	35	0.00051389340651975	12.0645635061996	High	3.2319116655577e-05	17.2763100177656	High	0.00758123715172088	7.12981920258087	High	0.000333621308309939	12.8715156161461	High	0.000102	Risky	0.000128	Risky
35	(ENST00000393041 + ENST00000190983 + ENST00000471629 + ENST00000544405)	(BIN1(1/14)) + (CCN5(2/6)) + (RBL2(1/9))	4	Transcript	LIHC-365.5.3.N.2.93.59.1.4.1	LIHC	365	5	3	N	2	93	59	1	4	1	Protective	3	0	1	Apoptosis	TSM	Underexpression	3	1	1	2	9	11	7	0	1	35	0.0171520181388186	5.68075166253319	Low	0.00412164011533822	8.22943315085332	High	0.0141974738497526	6.01342132639884	Low	0.000585224802214346	11.8223967151653	Low	0.0599	NS	0.0123	Protective
35	(ENST00000391945 + ENST00000489540 + ENST00000435349 + ENST00000509581 + ENST00000404735 + ENST00000352861 + ENST00000323274 + ENST00000581920 + ENST00000517465 + ENST00000405506)	(ERCC2(1/20)) + (MDC1(1/8)) + (NCAPH(1/7)) + (PDCD6(1/12)) + (RPS27A(1/10)) + (SEC61G(1/7)) + (TYMS(2/6)) + (UBR5(1/13)) + (XRCC6(1/8))	10	Transcript	LIHC-362.5.3.P.3.44.80.2.4.1	LIHC	362	5	3	P	3	44	80	2	4	1	Meaningful Risky	0	4	0	Apoptosis	TSM	Overexpression	3	1	2	2	11	11	4	0	1	35	0.000104155076230517	15.0598538248147	High	0.000107839831671508	14.9942400713867	Low	0.00491375168172925	7.91091106213757	High	3.8412578981406e-05	16.9482566202997	High	1.15e-05	Risky	1.95e-05	Risky
35	(ENST00000361427 + ENST00000535007)	(HMGN2(1/9)) + (STK25(1/35))	2	Transcript	LIHC-335.5.3.P.3.44.35.1.4.1	LIHC	335	5	3	P	3	44	35	1	4	1	Meaningful Risky	0	4	0	Autophagy	TSM	Overexpression	3	1	2	2	11	8	7	0	1	35	0.00101660028733885	10.7970853455743	High	0.0069085307554283	7.29659770871497	High	0.242936470675919	1.3634730892964	NS	0.0256386792223627	4.98022292582074	High	8.28e-06	Risky	0.000208	Risky
35	(ENST00000342166 + ENST00000229758 + ENST00000421782 + ENST00000373664 + ENST00000534355 + ENST00000484264)	(DPY30(1/7)) + (FBXO5(1/3)) + (RAD51C(1/38)) + (RBL1(1/4)) + (SELENOH(1/6)) + (TACC3(1/17))	6	Transcript	LIHC-318.5.3.P.3.44.44.2.4.1	LIHC	318	5	3	P	3	44	44	2	4	1	Meaningful Risky	0	4	0	Cellular senescence	TSM	Overexpression	3	1	2	2	11	11	4	0	1	35	0.000144048372107908	14.4484497666592	High	2.11784235560897e-05	18.0802736375208	High	0.00225444407452668	9.3299020299063	High	3.3948160308106e-05	17.1828824544977	High	6.73e-06	Risky	2.2e-06	Risky
35	(ENST00000312175 + ENST00000369259 + ENST00000265028 + ENST00000377213 + ENST00000581068 + ENST00000439214 + ENST00000494699 + ENST00000294258)	(BANF1(1/8)) + (CHD1L(1/33)) + (DNAJB11(1/8)) + (LZIC(1/5)) + (SKA2(1/10)) + (SNAP29(1/3)) + (STK25(1/35)) + (ZFPL1(1/15))	8	Transcript	LIHC-308.5.3.P.3.44.66.1.4.1	LIHC	308	5	3	P	3	44	66	1	4	1	Meaningful Risky	0	4	0	Autophagy	TSM	Overexpression	3	1	2	2	11	8	7	0	1	35	2.02499782853138e-06	22.5711787573398	High	0.000104427758380599	15.0549187788115	Low	0.0689876954685544	3.3069434706277	NS	0.00369104829924094	8.42987937257153	High	7.42e-08	Risky	2.26e-05	Risky
35	(ENST00000259607 + ENST00000580809)	(CCL21(1/4)) + (SEPTIN4(1/33))	2	Transcript	LIHC-286.5.3.N.2.95.57.1.4.1	LIHC	286	5	3	N	2	95	57	1	4	1	Meaningful Protective	4	0	0	Apoptosis	TSM	Underexpression	3	1	1	2	11	9	7	0	1	35	0.105186758411706	2.62508671580357	NS	0.0389052716837071	4.26499902168094	High	0.00187270590472188	9.670301375468	Low	0.000573063879232727	11.8614993622683	Low	0.0275	Protective	0.00118	Protective
35	ENST00000551883	(SOCS2(1/12))	1	Transcript	LIHC-1263.5.3.N.2.95.59.2.4.2	LIHC	1263	5	3	N	2	95	59	2	4	2	Meaningful Protective	4	0	0	Apoptosis/Ferroptosis	TSM	Underexpression	3	1	1	2	11	11	4	0	2	35	1.63959017742688e-05	18.567891947744	Low	0.000576758771216879	11.8495307579773	High	0.0104705726504145	6.55302954885368	Low	0.00932283925733246	6.75991133639029	Low	0.000136	Protective	0.00602	Protective
35	ENST00000494960	(C7(1/14))	1	Transcript	LIHC-1199.5.3.N.2.89.95.1.4.2	LIHC	1199	5	3	N	2	89	95	1	4	2	Protective	3	0	1	Apoptosis/Necroptosis	TSM	Underexpression	3	1	1	2	8	11	7	0	2	35	0.000491149133343916	12.1489725868378	Low	0.00130037507629888	10.3419933330891	Low	0.0202327909955052	5.3916964742402	Low	0.00693318513865049	7.29019756170898	Low	0.0137	Protective	0.0108	Protective
35	ENST00000491782	(ANLN(1/13))	1	Transcript	LIHC-1190.5.3.P.3.35.80.1.4.1	LIHC	1190	5	3	P	3	35	80	1	4	1	Risky	0	3	1	Pyroptosis	TSM	Overexpression	3	1	2	2	8	11	7	0	1	35	0.0233127203985065	5.14505138821638	High	0.0084732539111726	6.93061517333748	Low	0.00406636734670285	8.25393873454075	High	0.00455972328286125	8.04627827128265	High	0.0136	Risky	0.00948	Risky
35	ENST00000476175	(PRMT5(1/28))	1	Transcript	LIHC-1168.5.3.P.3.44.31.1.4.4	LIHC	1168	5	3	P	3	44	31	1	4	4	Meaningful Risky	0	4	0	Apoptosis/Autophagy/Ferroptosis/Pyroptosis	TSM	Overexpression	3	1	2	2	11	5	7	0	4	35	0.000698105072729494	11.4942850187359	High	0.00429530110068677	8.15456038245246	High	0.0895786827387914	2.88192845690744	NS	0.07550645623637	3.15906416065181	NS	0.00785	Risky	0.0329	Risky
35	ENST00000373841	(NONO(1/40))	1	Transcript	LIHC-1044.5.3.P.3.44.80.2.4.1	LIHC	1044	5	3	P	3	44	80	2	4	1	Meaningful Risky	0	4	0	Necrosis	TSM	Overexpression	3	1	2	2	11	11	4	0	1	35	0.000218090658319459	13.6684261076813	High	0.0162797729569484	5.77240148034575	Low	0.0174384033641275	5.65170555255232	High	0.00306280160134176	8.76967415391293	High	2.51e-05	Risky	0.0064	Risky
35	(ENST00000598875 + ENST00000595038 + ENST00000597107 + ENST00000593447)	(PLAUR(4/16))	4	Transcript	LGG-919.5.3.N.2.35.35.2.2.4	LGG	919	5	3	N	2	35	35	2	2	4	Risky	0	3	1	Anoikis/Apoptosis/Efferocytosis/Necrosis	TSM	Underexpression	3	1	1	2	8	8	4	4	4	35	1.24258131219968e-05	19.0967219061128	High	8.89089930433684e-06	19.7360349557394	High	0.593163988194445	0.285430155350275	NS	0.00234111373750012	9.26079501051622	High	1.83e-13	Risky	2.89e-13	Risky
35	(ENST00000595213 + ENST00000225927)	(MARCHF2(1/8)) + (NAGLU(1/5))	2	Transcript	LGG-914.5.3.N.3.44.44.3.2.1	LGG	914	5	3	N	3	44	44	3	2	1	Meaningful Risky	0	4	0	Autophagy	TSM	Overexpression	3	1	1	2	11	11	1	4	1	35	4.49952941572462e-06	21.0393240596143	High	2.83933554656723e-06	21.9221775927651	High	0.0143893521382318	5.98973644409136	High	1.52565621647227e-06	23.1153780633268	High	1.93e-06	Risky	3.4e-06	Risky
35	(ENST00000585169 + ENST00000366695)	(FLOT2(1/12)) + (H2AC25(1/3))	2	Transcript	LGG-906.5.3.P.3.95.71.1.4.1	LGG	906	5	3	P	3	95	71	1	4	1	Meaningful Protective	4	0	0	Necroptosis	TSM	Overexpression	3	1	2	2	11	8	7	0	1	35	1.03844313048551e-06	23.8555080955752	Low	2.02216204781003e-07	27.0118096663989	Low	0.114214358181244	2.49491754033972	NS	5.80188640864066e-06	20.5524705419787	Low	1.05e-15	Protective	2.34e-16	Protective
35	(ENST00000582147 + ENST00000519628 + ENST00000526177 + ENST00000467497 + ENST00000595164 + ENST00000569746 + ENST00000463489 + ENST00000393551 + ENST00000463411 + ENST00000504380 + ENST00000583039 + ENST00000579942 + ENST00000510083 + ENST00000486935 + ENST00000493434 + ENST00000559206)	(COLEC12(1/3)) + (DOCK2(1/18)) + (GDPD5(1/17)) + (GLIS3(1/24)) + (HNRNPL(1/15)) + (ITGAM(1/8)) + (LAIR1(1/23)) + (PDLIM7(3/16)) + (PIK3R5(1/19)) + (RASSF5(1/9)) + (RNASET2(1/22)) + (SEMA4D(1/24)) + (TRPV2(1/9)) + (UACA(1/14))	16	Transcript	LGG-904.5.3.N.2.35.44.2.2.1	LGG	904	5	3	N	2	35	44	2	2	1	Risky	0	3	1	Apoptosis	TSM	Underexpression	3	1	1	2	8	11	4	4	1	35	0.0250939849315792	5.01738870847026	High	0.0405798153856237	4.19347585609225	High	0.0239637610010903	5.09725331326704	High	1.93396830006076e-06	22.6595475797056	High	0.00261	Risky	0.00376	Risky
35	(ENST00000457047 + ENST00000472064 + ENST00000376925 + ENST00000507412 + ENST00000550386 + ENST00000599335)	(CD58(1/5)) + (CHI3L1(1/5)) + (CST3(1/3)) + (GLRX(1/7)) + (IRAK4(1/18)) + (SUPT5H(1/20))	6	Transcript	LGG-736.5.3.N.2.44.44.2.4.2	LGG	736	5	3	N	2	44	44	2	4	2	Meaningful Risky	0	4	0	Apoptosis/Necrosis	TSM	Underexpression	3	1	1	2	11	11	4	0	2	35	8.93833529413968e-09	33.0594543583154	High	1.31366317823733e-09	36.7929220451881	High	0.00038144706168286	12.6209517801994	High	9.65894031423886e-15	59.9674517562773	High	4.31e-16	Risky	1.31e-16	Risky
35	(ENST00000452684 + ENST00000377017 + ENST00000445623 + ENST00000441738 + ENST00000456754 + ENST00000218388)	(SOD2(1/15)) + (TIMP1(5/5))	6	Transcript	LGG-724.5.3.N.2.35.35.2.2.4	LGG	724	5	3	N	2	35	35	2	2	4	Risky	0	3	1	Anoikis/Apoptosis/Ferroptosis/Necrosis	TSM	Underexpression	3	1	1	2	8	8	4	4	4	35	7.40518757424979e-12	46.9171549430973	High	6.43596287375203e-12	47.1920961879935	High	0.896193416247078	0.0170228073112938	NS	4.98022045825053e-08	29.7244694841661	High	4.43e-17	Risky	3.02e-16	Risky
35	(ENST00000444748 + ENST00000587634)	(FSCN1(1/5)) + (NEDD4L(1/62))	2	Transcript	LGG-717.5.3.P.3.71.95.2.3.3	LGG	717	5	3	P	3	71	95	2	3	3	Protective	3	0	1	Apoptosis/Autophagy/Ferroptosis	TSM	Overexpression	3	1	2	2	8	11	4	1	3	35	0.0392384802759707	4.25051280744961	Low	0.0277697453358536	4.84230548583562	Low	0.0113970673859141	6.40233027703636	Low	0.000224817665699706	13.6113875465719	Low	0.0339	Protective	0.0321	Protective
35	(ENST00000434326 + ENST00000467221 + ENST00000569612 + ENST00000521438 + ENST00000535282 + ENST00000323055 + ENST00000374809)	(MLXIPL(2/11)) + (MVP(1/19)) + (NDRG1(1/61)) + (NUMB(1/28)) + (PPP3CA(1/9)) + (TP53INP2(1/4))	7	Transcript	LGG-709.5.3.N.2.44.44.2.4.2	LGG	709	5	3	N	2	44	44	2	4	2	Meaningful Risky	0	4	0	Apoptosis/Autophagy	TSM	Underexpression	3	1	1	2	11	11	4	0	2	35	0.000529271583315283	12.0096020161169	High	0.000238825336434934	13.4979412160039	High	0.0031743241646307	8.70446010941449	High	1.41928194632435e-05	18.8430378375392	High	0.0149	Risky	0.0165	Risky
35	(ENST00000370629 + ENST00000440180 + ENST00000309955 + ENST00000395148)	(CD40LG(1/8)) + (CFLAR(3/24))	4	Transcript	LGG-636.5.3.N.2.35.35.2.2.4	LGG	636	5	3	N	2	35	35	2	2	4	Risky	0	3	1	Apoptosis/Autophagy/Necroptosis/Necrosis	TSM	Underexpression	3	1	1	2	8	8	4	4	4	35	1.26921603715857e-06	23.4693214318639	High	3.6054992902379e-07	25.8947418451656	High	0.885263771428121	0.0208224194161414	NS	3.40782635444015e-08	30.4602235745204	High	3.64e-11	Risky	9.96e-12	Risky
35	(ENST00000351986 + ENST00000263121)	(NPM1(1/33)) + (SMARCB1(1/21))	2	Transcript	LGG-613.5.3.P.3.71.71.1.4.4	LGG	613	5	3	P	3	71	71	1	4	4	Protective	3	0	1	Apoptosis/Autophagy/Cellular senescence/Ferroptosis	TSM	Overexpression	3	1	2	2	8	8	7	0	4	35	0.00980900319953826	6.6692577407546	Low	0.0172020149324401	5.67564493967617	Low	0.472582489308775	0.515931215381592	NS	0.000276673713692666	13.2220576397953	Low	8.77e-05	Protective	4.08e-05	Protective
35	(ENST00000340913 + ENST00000547566)	(HNRNPA1(2/84))	2	Transcript	LGG-605.5.3.P.3.71.71.1.4.4	LGG	605	5	3	P	3	71	71	1	4	4	Protective	3	0	1	Apoptosis/Autophagy/Ferroptosis/Necroptosis	TSM	Overexpression	3	1	2	2	8	8	7	0	4	35	0.000180503301157153	14.0238836485796	Low	0.000528533254328778	12.012203745168	Low	0.33684453412768	0.922404064748599	NS	0.0032480789431113	8.66259786410744	Low	0.00152	Protective	0.00208	Protective
35	(ENST00000339758 + ENST00000537024 + ENST00000538654 + ENST00000539921 + ENST00000544550 + ENST00000537869 + ENST00000557108)	(DNAJC12(1/5)) + (SNHG1(5/80)) + (SNHG14(1/142))	7	Transcript	LGG-603.5.3.P.3.71.71.1.3.3	LGG	603	5	3	P	3	71	71	1	3	3	Protective	3	0	1	Apoptosis/Autophagy/Ferroptosis	TSM	Overexpression	3	1	2	2	8	8	7	1	3	35	3.53190047528429e-05	17.1076901703536	Low	7.88111237581823e-05	15.5866003763319	Low	0.503561379732087	0.447422786258915	NS	1.08726399555836e-05	19.3516299664001	Low	4.08e-08	Protective	1.89e-08	Protective
35	(ENST00000323492 + ENST00000358485 + ENST00000490682 + ENST00000339403)	(CASP8(4/25))	4	Transcript	LGG-590.5.3.N.3.35.35.3.2.7	LGG	590	5	3	N	3	35	35	3	2	7	Risky	0	3	1	Anoikis/Apoptosis/Autophagy/Lysosome-dependent cell death/Necroptosis/Pyroptosis/Necrosis	TSM	Overexpression	3	1	1	2	8	8	1	4	7	35	1.04887596052983e-07	28.2816125033566	High	5.06471603545222e-08	29.6918556266222	High	0.434284614075246	0.611337626891149	NS	1.3736224402372e-07	27.759636936138	High	3.92e-10	Risky	2e-10	Risky
35	(ENST00000320985 + ENST00000446923)	(ZEB1(2/23))	2	Transcript	LGG-589.5.3.P.3.71.95.2.4.4	LGG	589	5	3	P	3	71	95	2	4	4	Protective	3	0	1	Anoikis/Apoptosis/Autophagy/Ferroptosis	TSM	Overexpression	3	1	2	2	8	11	4	0	4	35	0.00091841912024182	10.9852092522298	Low	0.0016711477719481	9.87967143859732	Low	0.00109580855319802	10.6582528440187	Low	0.000448346822662038	12.3191000013458	Low	0.000194	Protective	0.000625	Protective
35	(ENST00000297265 + ENST00000304361 + ENST00000392550)	(CHMP4C(1/1)) + (CLEC12A(1/7)) + (LLGL2(1/22))	3	Transcript	LGG-572.5.3.N.2.35.35.1.2.1	LGG	572	5	3	N	2	35	35	1	2	1	Risky	0	3	1	Autophagy	TSM	Underexpression	3	1	1	2	8	8	7	4	1	35	0.000317256868222038	12.9656584132094	High	0.000126619775231984	14.6914449691547	High	0.68363750082992	0.166059905208676	NS	0.0155105483254828	5.85752968129417	High	0.000585	Risky	0.000227	Risky
35	(ENST00000263103 + ENST00000474759 + ENST00000508590 + ENST00000570216 + ENST00000481649 + ENST00000371315 + ENST00000451717 + ENST00000357277 + ENST00000303843 + ENST00000493224 + ENST00000237264)	(BICC1(1/3)) + (CACNA2D3(1/9)) + (`EPB41L4A-AS1`(1/9)) + (LINGO1(1/14)) + (MAP2(1/19)) + (MCTS1(1/6)) + (RAI2(1/6)) + (REPS2(2/5)) + (RPS27(1/5)) + (TBPL1(1/8))	11	Transcript	LGG-559.5.3.P.1.95.95.2.3.1	LGG	559	5	3	P	1	95	95	2	3	1	Meaningful Protective	4	0	0	Apoptosis	TSM	Unchanged	3	1	2	1	11	11	4	1	1	35	1.07167084220094e-05	19.3792155177164	Low	1.14998074162154e-05	19.2445519848632	Low	0.00185736663310543	9.68541271449608	Low	2.69185809642636e-07	26.4590397216163	Low	4.81e-10	Protective	7.02e-11	Protective
35	(ENST00000260746 + ENST00000309950 + ENST00000369236 + ENST00000355422 + ENST00000373935 + ENST00000249363 + ENST00000407585 + ENST00000371442 + ENST00000360830 + ENST00000374941 + ENST00000231524)	(ARL3(1/1)) + (DAPL1(1/4)) + (GFRA1(2/12)) + (IPMK(1/1)) + (LRRC4(1/4)) + (PACSIN2(1/12)) + (RNF113A(1/1)) + (RPS24(1/18)) + (RRAGB(1/6)) + (TRIM23(1/7))	11	Transcript	LGG-554.5.3.P.3.95.95.2.4.1	LGG	554	5	3	P	3	95	95	2	4	1	Meaningful Protective	4	0	0	Autophagy	TSM	Overexpression	3	1	2	2	11	11	4	0	1	35	8.22815725554094e-08	28.7516080444618	Low	7.65765478805136e-08	28.8907801551978	Low	0.0168213604770633	5.71491692854857	Low	5.79055464688949e-08	29.4322640491413	Low	2.89e-15	Protective	1.37e-14	Protective
35	ENST00000578318	(ITGB4(1/13))	1	Transcript	LGG-2087.5.3.N.2.14.44.2.2.3	LGG	2087	5	3	N	2	14	44	2	2	3	Risky	0	2	2	Anoikis/Apoptosis/Autophagy	TSM	Underexpression	3	1	1	2	6	11	4	4	3	35	0.00194627316730844	9.59952870256805	High	0.0048251794120584	7.94382286574937	High	0.00750019770990573	7.14909133081948	High	0.0120403435492143	6.30491870239683	High	0.0502	NS	0.0899	NS
35	ENST00000556131	(KRAS(1/14))	1	Transcript	LGG-2057.5.3.P.3.71.71.2.4.7	LGG	2057	5	3	P	3	71	71	2	4	7	Protective	3	0	1	Apoptosis/Autophagy/Ferroptosis/Immunogenic cell death/Necroptosis/Pyroptosis/Necrosis	TSM	Overexpression	3	1	2	2	8	8	4	0	7	35	0.00203165860724852	9.52071092976712	Low	0.000831123862992666	11.1704071429643	Low	0.0798469814357232	3.06801361754833	NS	0.000815857943724629	11.2048051155048	Low	6.91e-05	Protective	1.46e-05	Protective
35	ENST00000524463	(CTSC(1/31))	1	Transcript	LGG-2003.5.3.N.3.55.55.2.4.2	LGG	2003	5	3	N	3	55	55	2	4	2	Mixed	1	3	0	Apoptosis/Autophagy	TSM	Overexpression	3	1	1	2	11	11	4	0	2	35	7.41215743730317e-05	15.7026162754889	High	9.08435793041118e-05	15.3180657825532	High	0.0324023498481015	4.57708191243331	Low	0.0121514874188763	6.28863098812039	High	0.000138	Risky	0.000152	Risky
35	ENST00000514542	(STING1(1/22))	1	Transcript	LGG-1981.5.3.N.2.35.35.2.4.8	LGG	1981	5	3	N	2	35	35	2	4	8	Risky	0	3	1	Apoptosis/Autophagy/Cellular senescence/Ferroptosis/Immunogenic cell death/Necroptosis/Pyroptosis/Necrosis	TSM	Underexpression	3	1	1	2	8	8	4	0	8	35	0.0193895411020854	5.46603732697196	High	0.0313088456860042	4.63594782884663	High	0.222430422383055	1.48862177514605	NS	0.0463786035971502	3.9677900341408	High	0.0367	Risky	0.036	Risky
35	ENST00000512980	(SELENOP(1/15))	1	Transcript	LGG-1974.5.3.N.2.44.35.1.4.2	LGG	1974	5	3	N	2	44	35	1	4	2	Meaningful Risky	0	4	0	Apoptosis/Ferroptosis	TSM	Underexpression	3	1	1	2	11	8	7	0	2	35	4.49511486944054e-06	21.0412048351231	High	2.92881218455499e-06	21.8626381558797	High	0.175723743189057	1.83342324698751	NS	2.1088576264594e-05	18.0883684373442	High	7.61e-08	Risky	9.27e-09	Risky
35	ENST00000467238	(SND1(1/16))	1	Transcript	LGG-1893.5.3.P.2.71.71.3.1.3	LGG	1893	5	3	P	2	71	71	3	1	3	Protective	3	0	1	Apoptosis/Cellular senescence/Ferroptosis	TSM	Underexpression	3	1	2	2	8	8	1	7	3	35	0.000108468329157674	14.9832742056377	Low	0.00014963508797039	14.3767938125783	Low	0.181447293138576	1.78572994729765	NS	0.00111069662692087	10.6332945998113	Low	1.64e-10	Protective	7.63e-11	Protective
35	ENST00000462269	(STAT3(1/51))	1	Transcript	LGG-1885.5.3.N.2.35.35.2.4.8	LGG	1885	5	3	N	2	35	35	2	4	8	Risky	0	3	1	Anoikis/Apoptosis/Autophagy/Cellular senescence/Ferroptosis/Immunogenic cell death/Pyroptosis/Necrosis	TSM	Underexpression	3	1	1	2	8	8	4	0	8	35	0.0117766479204968	6.34418839021959	High	0.00455934690025683	8.04642781300619	High	0.0823453993028984	3.01799135495715	NS	0.0135233964868071	6.0993192880832	High	0.0246	Risky	0.00764	Risky
35	ENST00000460510	(FAS(1/61))	1	Transcript	LGG-1876.5.3.N.2.35.35.1.4.5	LGG	1876	5	3	N	2	35	35	1	4	5	Risky	0	3	1	Apoptosis/Autophagy/Necroptosis/Necrosis/Erebosis	TSM	Underexpression	3	1	1	2	8	8	7	0	5	35	0.0138457846057735	6.05770062317881	High	0.0210366985210717	5.32374951018194	High	0.117652291751034	2.44829911996707	NS	0.0336426685360314	4.51277237089509	High	0.0021	Risky	0.00257	Risky
35	ENST00000447574	(HSPB1(1/19))	1	Transcript	LGG-1867.5.3.N.2.44.35.2.4.5	LGG	1867	5	3	N	2	44	35	2	4	5	Meaningful Risky	0	4	0	Apoptosis/Autophagy/Cellular senescence/Ferroptosis/Necrosis	TSM	Underexpression	3	1	1	2	11	8	4	0	5	35	2.18987399991377e-07	26.8578116781608	High	5.14437214271801e-07	25.2089197369908	High	0.467512581084542	0.527849023426457	NS	8.37945246523475e-09	33.1849980015398	High	2.34e-13	Risky	3.16e-13	Risky
35	ENST00000414183	(EWSR1(1/22))	1	Transcript	LGG-1836.5.3.P.2.95.71.3.2.3	LGG	1836	5	3	P	2	95	71	3	2	3	Meaningful Protective	4	0	0	Apoptosis/Autophagy/Cellular senescence	TSM	Underexpression	3	1	2	2	11	8	1	4	3	35	0.0194597129090704	5.45972466207984	Low	0.0200910239333103	5.40396799363119	Low	0.187863926501058	1.7342901914914	NS	0.0409194996772353	4.17934552445526	Low	0.0196	Protective	0.0195	Protective
35	ENST00000382044	(TP53BP1(1/17))	1	Transcript	LGG-1804.5.3.P.3.71.95.2.3.3	LGG	1804	5	3	P	3	71	95	2	3	3	Protective	3	0	1	Apoptosis/Cellular senescence/Mitotic catastrophe	TSM	Overexpression	3	1	2	2	8	11	4	1	3	35	0.0215938497045117	5.27821704306522	Low	0.0167008772699861	5.72753836623952	Low	0.00935492217686262	6.75378125648749	Low	0.00416721834996947	8.20947600198267	Low	0.00139	Protective	0.00313	Protective
35	ENST00000381577	(CD274(1/5))	1	Transcript	LGG-1803.5.3.N.3.35.35.2.4.8	LGG	1803	5	3	N	3	35	35	2	4	8	Risky	0	3	1	Apoptosis/Autophagy/Cuproptosis/Efferocytosis/Ferroptosis/Necroptosis/Pyroptosis/Necrosis	TSM	Overexpression	3	1	1	2	8	8	4	0	8	35	0.000135920526835975	14.5578590492928	High	0.000232835940763954	13.545605555819	High	0.945678754925064	0.00464227794252553	NS	0.00353975524444228	8.50600925488655	High	8.89e-05	Risky	0.000231	Risky
35	ENST00000374490	(HMGCL(1/9))	1	Transcript	LGG-1785.5.3.N.3.44.44.3.2.1	LGG	1785	5	3	N	3	44	44	3	2	1	Meaningful Risky	0	4	0	Ferroptosis	TSM	Overexpression	3	1	1	2	11	11	1	4	1	35	7.96857363427605e-07	24.3654341090819	High	4.47218878263378e-07	25.4790237204643	High	0.0283192294467978	4.80852775885056	High	8.9325078000968e-08	28.5925525497806	High	1.41e-10	Risky	4.58e-11	Risky
35	ENST00000341037	(TNC(1/15))	1	Transcript	LGG-1736.5.3.N.3.44.44.3.2.1	LGG	1736	5	3	N	3	44	44	3	2	1	Meaningful Risky	0	4	0	Anoikis	TSM	Overexpression	3	1	1	2	11	11	1	4	1	35	3.16529313426628e-06	21.7136600407639	High	3.00726540625185e-06	21.8119166980111	High	0.0178092411088105	5.61481696484659	High	3.99833366415692e-09	34.6245425648548	High	1.02e-06	Risky	1.08e-06	Risky
35	ENST00000328827	(PAWR(1/11))	1	Transcript	LGG-1718.5.3.N.2.55.52.1.4.2	LGG	1718	5	3	N	2	55	52	1	4	2	Mixed	1	3	0	Apoptosis/Cellular senescence	TSM	Underexpression	3	1	1	2	11	8	7	0	2	35	0.0116529564256028	6.36292076319572	High	0.0106541012144811	6.52211861409615	High	0.0178792402804289	5.60794290936324	Low	0.154483315633568	2.02741356613817	NS	1.69e-06	Risky	4.37e-07	Risky
35	ENST00000324460	(HSPA5(1/15))	1	Transcript	LGG-1715.5.3.N.3.35.66.2.2.4	LGG	1715	5	3	N	3	35	66	2	2	4	Risky	0	3	1	Apoptosis/Autophagy/Ferroptosis/Necroptosis	TSM	Overexpression	3	1	1	2	8	8	4	4	4	35	0.0382828309569426	4.29241145648182	High	0.025105909979216	5.01656609858198	Low	0.724211114096408	0.124493505605772	NS	0.015556254441969	5.85235111577107	High	1.82e-05	Risky	1.45e-05	Risky
35	ENST00000248553	(HSPB1(1/19))	1	Transcript	LGG-1640.5.3.N.3.44.44.3.4.5	LGG	1640	5	3	N	3	44	44	3	4	5	Meaningful Risky	0	4	0	Apoptosis/Autophagy/Cellular senescence/Ferroptosis/Necrosis	TSM	Overexpression	3	1	1	2	11	11	1	0	5	35	3.65536156898827e-10	39.2887777583843	High	1.23780330429923e-09	36.9088889646073	High	0.0217310760544452	5.26718905711825	High	1.83447479429333e-10	40.6354575997543	High	5.13e-20	Risky	2.21e-18	Risky
35	ENST00000373461	(VSTM2L(1/3))	1	Transcript	KIRP-680.5.3.N.3.95.84.2.3.1	KIRP	680	5	3	N	3	95	84	2	3	1	Meaningful Protective	4	0	0	Anoikis	TSM	Overexpression	3	1	1	2	11	11	4	1	1	35	0.00462571230584552	8.02025240923451	Low	5.5049219761516e-06	20.6530570878152	Low	0.013650655007156	6.08277018310176	High	0.0011049840341264	10.6428309008318	Low	0.00325	Protective	5.86e-06	Protective
35	ENST00000345042	(HSPD1(1/24))	1	Transcript	KIRP-650.5.3.P.3.44.44.3.4.4	KIRP	650	5	3	P	3	44	44	3	4	4	Meaningful Risky	0	4	0	Apoptosis/Autophagy/Cuproptosis/Necrosis	TSM	Overexpression	3	1	2	2	11	11	1	0	4	35	0.011357604027215	6.40848876641575	High	0.00741256819088632	7.17017165241227	High	0.00236201030080685	9.2445213311739	High	0.000248888618110565	13.4205055251295	High	0.00206	Risky	0.000199	Risky
35	(ENST00000437930 + ENST00000547937)	(`ACTA2-AS1`(1/4)) + (DCN(1/20))	2	Transcript	KIRP-230.5.3.N.2.44.44.2.4.2	KIRP	230	5	3	N	2	44	44	2	4	2	Meaningful Risky	0	4	0	Apoptosis/Autophagy	TSM	Underexpression	3	1	1	2	11	11	4	0	2	35	0.0278958564208958	4.83449211294198	High	0.0110728508267436	6.4535879419833	High	0.0452836243256493	4.00804522046855	High	0.0407729002982813	4.18542866316327	High	0.0017	Risky	0.00068	Risky
35	(ENST00000357033 + ENST00000480356)	(DMD(1/91)) + (F3(1/4))	2	Transcript	KIRP-181.5.3.N.2.44.44.2.4.2	KIRP	181	5	3	N	2	44	44	2	4	2	Meaningful Risky	0	4	0	Apoptosis/Necrosis	TSM	Underexpression	3	1	1	2	11	11	4	0	2	35	0.00156100408879023	10.0051814695364	High	0.0020000325048154	9.54950587421043	High	0.00708122966568092	7.25224829906476	High	0.000878306411840502	11.0679942264907	High	0.00518	Risky	0.00197	Risky
35	(ENST00000221561 + ENST00000357980)	(TLE5(1/12)) + (TPM1(1/44))	2	Transcript	KIRP-136.5.3.N.3.95.81.2.4.2	KIRP	136	5	3	N	3	95	81	2	4	2	Meaningful Protective	4	0	0	Anoikis/Apoptosis	TSM	Overexpression	3	1	1	2	11	11	4	0	2	35	0.000949384286999089	10.92376581399	Low	2.84512350227084e-05	17.518588793147	Low	0.0226124460237637	5.19803425474168	High	0.00150494445318605	10.0725519306632	High	0.000917	Protective	0.000197	Protective
35	(ENST00000493336 + ENST00000481117 + ENST00000483853 + ENST00000565143)	(ALOX5(2/7)) + (FUS(1/15)) + (PKM(1/25))	4	Transcript	KIRC-490.5.3.N.3.35.35.2.2.4	KIRC	490	5	3	N	3	35	35	2	2	4	Risky	0	3	1	Apoptosis/Autophagy/Ferroptosis/Pyroptosis	TSM	Overexpression	3	1	1	2	8	8	4	4	4	35	1.06153246015595e-06	23.8131773631627	High	5.9950169697176e-05	16.1042240804066	High	0.317186817615862	1.00051130924736	NS	0.0289110974748739	4.77289936383326	High	1.1e-07	Risky	1.01e-05	Risky
35	(ENST00000445355 + ENST00000470541 + ENST00000497920 + ENST00000412735 + ENST00000253407 + ENST00000268603 + ENST00000462352 + ENST00000484566 + ENST00000505081 + ENST00000507900 + ENST00000355991 + ENST00000555147 + ENST00000535291 + ENST00000342315 + ENST00000602155 + ENST00000460428 + ENST00000466213 + ENST00000585901)	(ADAM8(1/11)) + (ARHGEF2(1/21)) + (ARID5A(2/7)) + (C1QL1(1/1)) + (CDH11(1/19)) + (CPNE1(1/28)) + (DDX39B(1/21)) + (DDX41(2/23)) + (FRMD8(1/9)) + (MC1R(1/4)) + (MMP17(1/9)) + (OAS2(1/15)) + (PRKD2(1/17)) + (SFPQ(2/11)) + (TYROBP(1/9))	18	Transcript	KIRC-399.5.3.N.3.35.35.1.2.1	KIRC	399	5	3	N	3	35	35	1	2	1	Risky	0	3	1	Necrosis	TSM	Overexpression	3	1	1	2	8	8	7	4	1	35	3.46150117458421e-08	30.4299072510648	High	3.76302033977538e-09	34.7426223717596	High	0.718381899377864	0.130048363382681	NS	3.0270621009798e-08	30.6900958651525	High	1.89e-11	Risky	4.28e-12	Risky
35	ENST00000588066	(NEDD4L(1/62))	1	Transcript	KIRC-1584.5.3.P.2.71.64.1.2.3	KIRC	1584	5	3	P	2	71	64	1	2	3	Protective	3	0	1	Apoptosis/Autophagy/Ferroptosis	TSM	Underexpression	3	1	2	2	8	5	7	4	3	35	0.0232123186398306	5.1525456907249	Low	0.0158047967035392	5.82446254499455	Low	0.574149267946228	0.315789151779077	NS	0.0576340115434543	3.60419366434041	NS	0.00293	Protective	0.00407	Protective
35	ENST00000442046	(MACF1(1/58))	1	Transcript	KIRC-1322.5.3.N.3.55.35.1.3.1	KIRC	1322	5	3	N	3	55	35	1	3	1	Mixed	1	3	0	Autophagy	TSM	Overexpression	3	1	1	2	11	8	7	1	1	35	5.8169728903823e-05	16.1613249508368	High	1.47884136270093e-07	27.6168596860531	High	0.297493814470329	1.08539486745248	NS	3.4159085853247e-06	21.5675033614404	High	1.11e-06	Risky	1.4e-06	Risky
35	ENST00000341423	(HMGB1(1/8))	1	Transcript	KIRC-1164.5.3.N.3.71.71.3.2.7	KIRC	1164	5	3	N	3	71	71	3	2	7	Protective	3	0	1	Apoptosis/Autophagy/Ferroptosis/Immunogenic cell death/Necroptosis/Pyroptosis/Necrosis	TSM	Overexpression	3	1	1	2	8	8	1	4	7	35	8.8498616427346e-06	19.7448766654356	Low	8.69371183931378e-08	28.6450236333522	Low	0.117310759129005	2.45286256994938	NS	7.172431278335e-05	15.7648080886095	Low	3.92e-05	Protective	3.75e-06	Protective
35	ENST00000260270	(FDX1(1/1))	1	Transcript	KIRC-1077.5.3.P.2.71.71.1.4.4	KIRC	1077	5	3	P	2	71	71	1	4	4	Protective	3	0	1	Apoptosis/Autophagy/Cuproptosis/Ferroptosis	TSM	Underexpression	3	1	2	2	8	8	7	0	4	35	0.000127926284238966	14.672094327598	Low	3.42492032723296e-06	21.5624503732937	Low	0.912712390445596	0.0120160905285482	NS	4.3184153600051e-05	16.7260412440393	Low	3.26e-09	Protective	4.83e-10	Protective
35	ENST00000222390	(HGF(1/11))	1	Transcript	HNSC-938.5.3.N.2.71.71.1.4.5	HNSC	938	5	3	N	2	71	71	1	4	5	Protective	3	0	1	Anoikis/Apoptosis/Autophagy/Necroptosis/Necrosis	TSM	Underexpression	3	1	1	2	8	8	7	0	5	35	0.000103986298675252	15.0629149076582	Low	0.000542663593412152	11.9630366369011	Low	0.982411167393779	0.000486031331425913	NS	0.000462865842467353	12.2596196515703	Low	0.0268	Protective	0.0473	Protective
35	(ENST00000554864 + ENST00000416754)	(DTNA(1/65)) + (RUNX1(1/17))	2	Transcript	HNSC-471.5.3.N.2.35.66.2.1.1	HNSC	471	5	3	N	2	35	66	2	1	1	Risky	0	3	1	Apoptosis	TSM	Underexpression	3	1	1	2	8	8	4	7	1	35	0.0162332519154688	5.77743091489582	High	0.00983303792356927	6.66489625892421	Low	0.123235786452912	2.3757070979428	NS	0.0243969055310077	5.0661931409185	High	5.38e-05	Risky	1.14e-05	Risky
35	ENST00000529419	(RASSF10(1/1))	1	Transcript	HNSC-1230.5.2.N.1.71.39.1.2.1	HNSC	1230	5	2	N	1	71	39	1	2	1	Protective	3	0	1	Apoptosis	MSI	Unchanged	3	2	1	1	8	8	7	4	1	35	0.0174818435290361	5.64734274766092	Low	0.0143749353604665	5.99150468222105	High	0.98312495258872	0.000447378019964224	NS	0.00387471223908675	8.3416157957395	Low	0.0247	Protective	0.022	Protective
35	ENST00000380099	(KL(1/2))	1	Transcript	HNSC-1089.5.3.N.2.71.71.1.4.5	HNSC	1089	5	3	N	2	71	71	1	4	5	Protective	3	0	1	Anoikis/Apoptosis/Autophagy/Cellular senescence/Necrosis	TSM	Underexpression	3	1	1	2	8	8	7	0	5	35	0.00182675510784647	9.71595117450602	Low	0.0200276420226394	5.40948340354024	Low	0.561354380012895	0.337364615763788	NS	0.0244537715448395	5.06215790689414	Low	0.00288	Protective	0.0129	Protective
35	(ENST00000511732 + ENST00000340342 + ENST00000343150 + ENST00000283627 + ENST00000502679 + ENST00000378757 + ENST00000378764 + ENST00000293825)	(COL1A1(1/13)) + (CTSL(2/43)) + (FBXL2(1/20)) + (IL6R(1/8)) + (OPTN(2/12)) + (TNFSF12(1/20))	8	Transcript	COAD-483.5.3.N.2.34.35.1.2.3	COAD	483	5	3	N	2	34	35	1	2	3	Risky	0	2	2	Apoptosis/Autophagy/Necrosis	TSM	Underexpression	3	1	1	2	6	8	7	4	3	35	0.0456167930017835	3.99568919792302	High	0.000146141058311788	14.4212861026646	High	0.733085693806161	0.116297205835658	NS	0.00111905607590113	10.6194288310101	High	0.168	NS	0.000367	Risky
35	(ENST00000375544 + ENST00000302514 + ENST00000555393)	(ASPN(1/4)) + (C1QTNF4(1/2)) + (NFATC4(1/33))	3	Transcript	COAD-356.5.3.N.2.35.35.1.2.1	COAD	356	5	3	N	2	35	35	1	2	1	Risky	0	3	1	Necrosis	TSM	Underexpression	3	1	1	2	8	8	7	4	1	35	0.00132055396881525	10.3135725578924	High	0.00028914106936051	13.1394607097669	High	0.459613601691122	0.546835490205613	NS	0.000505486935373667	12.095314302015	High	0.000584	Risky	0.000368	Risky
35	(ENST00000338797 + ENST00000343110 + ENST00000282111)	(CRTC1(1/4)) + (PRELP(1/1)) + (TCF7L1(1/4))	3	Transcript	COAD-311.5.3.N.2.35.35.1.2.1	COAD	311	5	3	N	2	35	35	1	2	1	Risky	0	3	1	Cellular senescence	TSM	Underexpression	3	1	1	2	8	8	7	4	1	35	0.0138554152100171	6.05647274574669	High	0.00199775918167389	9.55159344289794	High	0.454027673688469	0.56057744762938	NS	0.00349197230763254	8.53074240587833	High	0.00479	Risky	0.00266	Risky
35	(ENST00000263826 + ENST00000357037)	(AKT3(1/22)) + (CAVIN1(1/1))	2	Transcript	COAD-265.5.3.N.2.34.35.1.2.3	COAD	265	5	3	N	2	34	35	1	2	3	Risky	0	2	2	Apoptosis/Autophagy/Cellular senescence	TSM	Underexpression	3	1	1	2	6	8	7	4	3	35	0.0355629735499742	4.41793865428343	High	0.00486434497427668	7.92919440131052	High	0.651582317595973	0.203911038604474	NS	0.00287881289657665	8.88272658346215	High	0.072	NS	0.0116	Risky
35	ENST00000534871	(AURKB(1/14))	1	Transcript	CESC-612.5.3.P.3.71.71.1.4.4	CESC	612	5	3	P	3	71	71	1	4	4	Protective	3	0	1	Apoptosis/Autophagy/Cellular senescence/Mitotic catastrophe	TSM	Overexpression	3	1	2	2	8	8	7	0	4	35	0.000999075393033566	10.8292789119038	Low	0.021510969246116	5.28491281018445	Low	0.249021000487245	1.32878770705889	NS	0.00536752818732977	7.75125320090817	Low	0.000196	Protective	0.00304	Protective
35	ENST00000374948	(BIRC5(1/11))	1	Transcript	CESC-546.5.3.P.3.71.71.1.4.4	CESC	546	5	3	P	3	71	71	1	4	4	Protective	3	0	1	Anoikis/Apoptosis/Autophagy/Cellular senescence	TSM	Overexpression	3	1	2	2	8	8	7	0	4	35	0.0493740091848712	3.86259155134281	Low	0.0383959021758765	4.28739720033991	Low	0.171692742761943	1.86810091385672	NS	0.0469839639351067	3.94596267157785	Low	0.0385	Protective	0.0403	Protective
35	(ENST00000579760 + ENST00000582295)	(C1QTNF1(2/12))	2	Transcript	CESC-242.5.3.N.2.44.44.2.4.2	CESC	242	5	3	N	2	44	44	2	4	2	Meaningful Risky	0	4	0	Autophagy/Necrosis	TSM	Underexpression	3	1	1	2	11	11	4	0	2	35	0.00373128004051204	8.41016884783499	High	0.0141954321507347	6.01367511520162	High	0.000689660255720037	11.5169075114497	High	0.000601244652828514	11.7721199395963	High	0.000421	Risky	0.00166	Risky
35	(ENST00000578190 + ENST00000549529 + ENST00000397709 + ENST00000562017 + ENST00000563123 + ENST00000553862 + ENST00000334661 + ENST00000485470 + ENST00000374550)	(DDX5(1/41)) + (ELK3(1/6)) + (MAP1LC3A(1/4)) + (MT2A(1/5)) + (MVP(1/19)) + (NDRG2(1/77)) + (PLCD1(1/9)) + (PLEKHO1(1/9)) + (RPL11(1/6))	9	Transcript	BRCA-966.5.3.N.2.95.71.1.4.2	BRCA	966	5	3	N	2	95	71	1	4	2	Meaningful Protective	4	0	0	Apoptosis/Autophagy	TSM	Underexpression	3	1	1	2	11	8	7	0	2	35	4.22816539480397e-06	21.1585236186894	Low	0.000507213965790232	12.0889549208197	Low	0.173628266010991	1.85133448142931	NS	0.0162064647186397	5.78033365007047	Low	2.31e-09	Protective	1.22e-06	Protective
35	(ENST00000554756 + ENST00000557624 + ENST00000557253)	(RIPK3(3/7))	3	Transcript	BRCA-929.5.3.N.2.93.89.1.4.4	BRCA	929	5	3	N	2	93	89	1	4	4	Protective	3	0	1	Apoptosis/Autophagy/Necroptosis/Necrosis	TSM	Underexpression	3	1	1	2	9	8	7	0	4	35	0.0423252152179272	4.1221516273468	Low	0.00844911690553218	6.93571736655775	Low	0.0243319652708802	5.07081328120979	Low	0.0695872690861223	3.29272911186507	NS	0.0845	NS	0.00121	Protective
35	(ENST00000498090 + ENST00000544751 + ENST00000461707 + ENST00000598424)	(AFF3(1/28)) + (CLEC9A(1/3)) + (NPHP1(1/22)) + (SLC27A1(1/9))	4	Transcript	BRCA-795.5.3.N.2.95.54.1.4.1	BRCA	795	5	3	N	2	95	54	1	4	1	Meaningful Protective	4	0	0	Necrosis	TSM	Underexpression	3	1	1	2	11	9	7	0	1	35	0.234209151187554	1.41511485088911	NS	0.00907593314985877	6.80782334664943	High	0.0291714116853273	4.75746912673045	Low	0.00290021864398626	8.86920217632075	High	0.026	Protective	0.000547	Protective
35	(ENST00000487398 + ENST00000546786)	(MELK(1/14)) + (RACGAP1(1/28))	2	Transcript	BRCA-776.5.3.P.3.15.79.1.3.2	BRCA	776	5	3	P	3	15	79	1	3	2	Risky	0	3	1	Apoptosis/Autophagy	TSM	Overexpression	3	1	2	2	8	9	7	1	2	35	0.0685204484790829	3.31811265601019	NS	0.0406910361671559	4.18883561527585	Low	0.00858338110715429	6.9075231562622	High	0.0066512664854731	7.36480900015977	High	0.0186	Risky	0.135	NS
35	(ENST00000261733 + ENST00000549106 + ENST00000416293 + ENST00000371488 + ENST00000578223 + ENST00000371380 + ENST00000330871 + ENST00000507551)	(ALDH2(3/5)) + (MYOF(1/9)) + (PER1(1/19)) + (PLCE1(1/23)) + (SOCS3(1/2)) + (SPOP(1/25))	8	Transcript	BRCA-447.5.3.N.2.95.39.1.4.2	BRCA	447	5	3	N	2	95	39	1	4	2	Meaningful Protective	4	0	0	Apoptosis/Autophagy	TSM	Underexpression	3	1	1	2	11	8	7	0	2	35	0.0457323171929651	3.99142700739858	Low	0.00342085441390894	8.56819865413746	High	0.281092420572503	1.16180061967026	NS	0.006479947605598	7.41174406090893	Low	0.0175	Protective	3.63e-05	Protective
35	(ENST00000234590 + ENST00000393562)	(ENO1(1/16)) + (G6PD(1/24))	2	Transcript	BRCA-431.5.3.P.3.35.69.1.2.2	BRCA	431	5	3	P	3	35	69	1	2	2	Risky	0	3	1	Apoptosis/Ferroptosis	TSM	Overexpression	3	1	2	2	8	6	7	4	2	35	0.107217129207361	2.59476813484074	NS	0.0295962898518561	4.73258974972247	Low	0.247041047587966	1.33995985726967	NS	0.0244404107899878	5.06310511530786	Low	0.00118	Risky	5.54e-05	Risky
35	ENST00000597145	(DPP9(1/29))	1	Transcript	BRCA-2376.5.3.N.2.93.90.1.4.3	BRCA	2376	5	3	N	2	93	90	1	4	3	Protective	3	0	1	Apoptosis/Ferroptosis/Pyroptosis	TSM	Underexpression	3	1	1	2	9	9	7	0	3	35	0.366192531972924	0.816544097404105	NS	0.00884791832122567	6.85327005659606	Low	0.0150644415503797	5.90891569517905	Low	0.0370111471301541	4.34989872079371	High	0.226	NS	0.0115	Protective
35	ENST00000512158	(CXCL14(1/2))	1	Transcript	BRCA-2192.5.2.N.2.71.48.1.4.1	BRCA	2192	5	2	N	2	71	48	1	4	1	Protective	3	0	1	Apoptosis	MSI	Underexpression	3	2	1	2	8	11	7	0	1	35	0.00591387045107905	7.57636115439154	Low	0.00235951144072066	9.2464596695082	High	0.0416443234422652	4.14960150017532	High	0.0037829683611037	8.38516034503534	Low	0.0241	Protective	0.0328	Protective
35	ENST00000466293	(DLX2(1/2))	1	Transcript	BRCA-2067.5.3.N.2.87.51.1.1.2	BRCA	2067	5	3	N	2	87	51	1	1	2	Protective	2	0	2	Apoptosis/Necrosis	TSM	Underexpression	3	1	1	2	6	6	7	7	2	35	0.379916221932966	0.770972978257472	NS	0.0371647883293209	4.3428442691955	High	0.046816239386523	3.95198045523204	Low	0.0803913379647692	3.05697227903088	NS	0.258	NS	0.0149	Protective
35	ENST00000411486	(HJURP(1/9))	1	Transcript	BRCA-1980.5.3.P.3.14.67.1.2.2	BRCA	1980	5	3	P	3	14	67	1	2	2	Risky	0	2	2	Apoptosis/Ferroptosis	TSM	Overexpression	3	1	2	2	6	8	7	4	2	35	0.0419362738671673	4.13777430099921	Low	0.0163355653935444	5.76638921057827	Low	0.0786278266231615	3.09303915976408	NS	0.026777794732452	4.90508106524247	High	0.0827	NS	0.0573	NS
35	ENST00000395751	(SREBF1(1/24))	1	Transcript	BRCA-1955.5.3.N.2.93.30.1.2.5	BRCA	1955	5	3	N	2	93	30	1	2	5	Protective	3	0	1	Apoptosis/Autophagy/Ferroptosis/Pyroptosis/Necrosis	TSM	Underexpression	3	1	1	2	9	3	7	4	5	35	0.188819182204101	1.72680704007609	NS	0.0276741109156077	4.84825528959432	High	0.0523617312289184	3.76417345528133	NS	0.232769043343491	1.4238604029382	NS	0.211	NS	0.0152	Protective
35	ENST00000379706	(TSLP(1/3))	1	Transcript	BRCA-1924.5.3.N.2.95.2.1.2.4	BRCA	1924	5	3	N	2	95	2	1	2	4	Meaningful Protective	4	0	0	Apoptosis/Cellular senescence/Pyroptosis/Necrosis	TSM	Underexpression	3	1	1	2	11	2	7	4	4	35	0.010670972173731	6.51930456488551	Low	0.127495371564467	2.32273877392971	NS	0.0963153235425975	2.76552101391515	NS	0.0926992932444439	2.82686261145047	NS	0.00227	Protective	0.0139	Protective
35	ENST00000370608	(MCOLN2(1/6))	1	Transcript	BRCA-1896.5.3.P.3.69.69.1.1.1	BRCA	1896	5	3	P	3	69	69	1	1	1	Protective	2	0	2	Autophagy	TSM	Overexpression	3	1	2	2	6	6	7	7	1	35	0.241294876093436	1.37301303723529	NS	0.024318073934139	5.07180323419082	Low	0.131898464110947	2.27001689833518	NS	0.0143008307050816	6.00062262136025	Low	0.361	NS	0.0303	Protective
35	ENST00000360121	(SPN(1/6))	1	Transcript	BRCA-1875.5.3.N.3.93.7.1.1.2	BRCA	1875	5	3	N	3	93	7	1	1	2	Protective	3	0	1	Apoptosis/Necrosis	TSM	Overexpression	3	1	1	2	9	3	7	7	2	35	0.147923129344231	2.09353824475143	NS	0.0520782184274586	3.77325426041563	NS	0.0855405471962039	2.95635554306164	NS	0.0320167691201012	4.59759877870826	Low	0.137	NS	0.0165	Protective
35	ENST00000318507	(CXCR2(1/7))	1	Transcript	BRCA-1820.5.3.N.2.93.93.1.4.3	BRCA	1820	5	3	N	2	93	93	1	4	3	Protective	3	0	1	Apoptosis/Cellular senescence/Immunogenic cell death	TSM	Underexpression	3	1	1	2	9	9	7	0	3	35	0.230286388697204	1.43909164430856	NS	0.0396660040039257	4.23211409855276	Low	0.00886091119743504	6.85064833476059	Low	0.0191999480922794	5.48321194585678	Low	0.354	NS	0.00905	Protective
35	ENST00000265598	(LAMP3(1/5))	1	Transcript	BRCA-1775.5.3.P.3.9.9.1.1.3	BRCA	1775	5	3	P	3	9	9	1	1	3	Protective	2	0	2	Apoptosis/Autophagy/Lysosome-dependent cell death	TSM	Overexpression	3	1	2	2	5	5	7	7	3	35	0.0215402240568497	5.28254631962206	Low	0.0534213093325562	3.73069037351505	NS	0.0897533387415084	2.87879185777753	NS	0.0079277868056199	7.04971490943361	Low	0.026	Protective	0.0654	NS
35	(ENST00000569624 + ENST00000566827 + ENST00000394156)	(CDH11(3/19))	3	Transcript	BLCA-404.5.3.N.2.35.35.1.2.1	BLCA	404	5	3	N	2	35	35	1	2	1	Risky	0	3	1	Necrosis	TSM	Underexpression	3	1	1	2	8	8	7	4	1	35	0.0436036451832719	4.07184416042351	High	0.0172266037492347	5.67313902803128	High	0.329968199709812	0.949022643910444	NS	0.00293607056020306	8.84677601744381	High	0.00034	Risky	0.000694	Risky
35	(ENST00000532791 + ENST00000356207 + ENST00000397103 + ENST00000526742 + ENST00000526688)	(FGFR1(5/58))	5	Transcript	BLCA-385.5.3.N.2.35.35.2.2.4	BLCA	385	5	3	N	2	35	35	2	2	4	Risky	0	3	1	Apoptosis/Autophagy/Cellular senescence/Ferroptosis	TSM	Underexpression	3	1	1	2	8	8	4	4	4	35	0.00635675692553739	7.44628356349837	High	0.00298742858391265	8.81513041088831	High	0.446097150160981	0.580549155057258	NS	0.00052932696844088	12.0094069973562	High	0.000263	Risky	0.000751	Risky
34	ENST00000572975	(STRA6(1/22))	1	Transcript	THCA-1287.5.3.N.3.44.44.2.4.1	THCA	1287	5	3	N	3	44	44	2	4	1	Meaningful Risky	0	4	0	Apoptosis	TSM	Overexpression	3	1	1	2	11	11	4	0	1	34	0.00938261073306479	6.74850809319655	High	0.0424972648480929	4.11528895569037	High	0.00990659929460314	6.65161495473175	High	0.0209337395012673	5.33230023373957	High	0.00809	Risky	0.0381	Risky
34	ENST00000373509	(PIM1(1/3))	1	Transcript	THCA-1070.5.3.N.2.31.15.1.2.3	THCA	1070	5	3	N	2	31	15	1	2	3	Risky	0	2	2	Apoptosis/Cellular senescence/Ferroptosis	TSM	Underexpression	3	1	1	2	5	8	7	4	3	34	0.0146403122364934	5.95924463319483	High	0.0953158444197891	2.78222202311383	NS	0.0350408377843883	4.44318405702697	High	0.0496245364060665	3.85410025414055	High	0.00106	Risky	0.012	Risky
34	(ENST00000625277 + ENST00000542713 + ENST00000527742 + ENST00000575685)	(`ACTA2-AS1`(1/4)) + (FKBP5(1/4)) + (GLI1(1/8)) + (TMEM100(1/6))	4	Transcript	STAD-830.5.3.N.2.43.43.1.4.2	STAD	830	5	3	N	2	43	43	1	4	2	Risky	0	3	1	Apoptosis/Autophagy	TSM	Underexpression	3	1	1	2	9	9	7	0	2	34	0.0944110139144249	2.79750675579813	NS	0.0231383094841608	5.15809151546676	High	0.00691559749059667	7.29476083955755	High	0.00698000011231181	7.27810837497338	High	0.11	NS	0.0349	Risky
34	(ENST00000594810 + ENST00000370247 + ENST00000372728 + ENST00000554426 + ENST00000367249 + ENST00000476366 + ENST00000327858 + ENST00000340923 + ENST00000262722 + ENST00000442170 + ENST00000465578 + ENST00000263409)	(`ADAMTS9-AS1`(1/21)) + (BCAR3(1/12)) + (BEX1(1/1)) + (CKB(1/18)) + (CYB5R1(1/7)) + (FBLN1(6/18)) + (LIFR(1/9))	12	Transcript	STAD-801.5.3.N.2.35.44.1.4.1	STAD	801	5	3	N	2	35	44	1	4	1	Risky	0	3	1	Ferroptosis	TSM	Underexpression	3	1	1	2	8	11	7	0	1	34	0.000163967791705688	14.2046160005491	High	0.00073616074338978	11.3956553353887	High	0.0483875771063865	3.89647344622477	High	0.000104406445259886	15.0553040396537	High	1.78e-05	Risky	2.73e-05	Risky
34	(ENST00000527114 + ENST00000532791)	(FGFR1(2/58))	2	Transcript	STAD-714.5.3.N.2.35.35.1.4.4	STAD	714	5	3	N	2	35	35	1	4	4	Risky	0	3	1	Apoptosis/Autophagy/Cellular senescence/Ferroptosis	TSM	Underexpression	3	1	1	2	8	8	7	0	4	34	0.000338069119492856	12.8467321538394	High	0.000101140202461214	15.1153009054517	High	0.207572479408712	1.58827697099078	NS	0.00267151513154695	9.01924640731425	High	0.00564	Risky	0.00603	Risky
34	(ENST00000479322 + ENST00000366930)	(TGFB2(2/4))	2	Transcript	STAD-640.5.3.N.3.44.44.3.4.4	STAD	640	5	3	N	3	44	44	3	4	4	Meaningful Risky	0	4	0	Anoikis/Apoptosis/Autophagy/Cellular senescence	TSM	Overexpression	3	1	1	2	11	11	1	0	4	34	0.00354170018876698	8.50500972637287	High	0.0151694178286721	5.89668402185382	High	0.0306566119789726	4.67208925169469	High	0.0114268255738667	6.39770079384151	High	0.00101	Risky	0.00305	Risky
34	(ENST00000443026 + ENST00000406935 + ENST00000307522 + ENST00000561128 + ENST00000326840 + ENST00000574151 + ENST00000382512 + ENST00000335790 + ENST00000262041 + ENST00000541754 + ENST00000535401 + ENST00000518770 + ENST00000479172 + ENST00000396170 + ENST00000564158)	(ABCB5(2/6)) + (CCDC8(1/2)) + (CHRNA3(1/8)) + (DCBLD2(1/10)) + (HCFC1R1(1/9)) + (HTRA3(1/2)) + (LMO1(1/4)) + (MEOX2(1/1)) + (NNMT(2/9)) + (PENK(1/9)) + (PSD(1/9)) + (PTPN5(1/6)) + (STARD9(1/7))	15	Transcript	STAD-582.5.3.N.1.44.44.3.2.1	STAD	582	5	3	N	1	44	44	3	2	1	Meaningful Risky	0	4	0	Apoptosis	TSM	Unchanged	3	1	1	1	11	11	1	4	1	34	0.000187153927826311	13.9558542671508	High	7.45762018656837e-05	15.6910504928786	High	0.00020167178667474	13.8154428440364	High	9.8819069014211e-05	15.1591346114802	High	3.37e-07	Risky	6.78e-06	Risky
34	(ENST00000395761 + ENST00000509101)	(CXCL1(2/2))	2	Transcript	STAD-527.5.3.P.3.93.93.2.4.4	STAD	527	5	3	P	3	93	93	2	4	4	Protective	3	0	1	Anoikis/Apoptosis/Autophagy/Necroptosis	TSM	Overexpression	3	1	2	2	9	9	4	0	4	34	0.203940414723684	1.61392878134738	NS	0.00784801889106956	7.06783139299216	Low	0.00675380248219248	7.33730484119126	Low	0.00532867388123881	7.76437476651342	Low	0.0963	NS	0.0133	Protective
34	(ENST00000370508 + ENST00000471741)	(GOT1(2/3))	2	Transcript	STAD-483.5.3.P.1.71.95.1.4.1	STAD	483	5	3	P	1	71	95	1	4	1	Protective	3	0	1	Ferroptosis	TSM	Unchanged	3	1	2	1	8	11	7	0	1	34	0.0247192470255726	5.04344762605316	Low	0.0224515654419718	5.21044670898197	Low	0.0180052599931333	5.59563727229157	Low	0.0119287084063628	6.3214345934829	Low	0.0203	Protective	0.0313	Protective
34	(ENST00000306675 + ENST00000317233 + ENST00000393975 + ENST00000295297 + ENST00000510958 + ENST00000461114 + ENST00000392055 + ENST00000380079)	(ADRA1B(1/3)) + (AFF3(1/28)) + (C1QTNF2(1/2)) + (C1QTNF7(2/7)) + (MRAS(1/11)) + (PID1(1/6)) + (STEAP4(1/3))	8	Transcript	STAD-412.5.3.N.2.44.35.1.4.1	STAD	412	5	3	N	2	44	35	1	4	1	Meaningful Risky	0	4	0	Necrosis	TSM	Underexpression	3	1	1	2	11	8	7	0	1	34	0.00103134089576729	10.7704381989597	High	0.000219024560330516	13.6604023783865	High	0.0523737037405634	3.76379112617975	NS	0.00221736338103529	9.36029596853917	High	2e-04	Risky	4.95e-05	Risky
34	ENST00000591909	(TUBB6(1/14))	1	Transcript	STAD-2052.5.3.N.2.44.35.1.4.1	STAD	2052	5	3	N	2	44	35	1	4	1	Meaningful Risky	0	4	0	Pyroptosis	TSM	Underexpression	3	1	1	2	11	8	7	0	1	34	0.000110503937793216	14.9481913923861	High	0.000420609230533997	12.438340999147	High	0.0736119949217015	3.20058366717837	NS	0.00456271357829408	8.04509063433036	High	4.26e-05	Risky	0.000109	Risky
34	ENST00000522944	(PBK(1/4))	1	Transcript	STAD-1941.5.1.P.3.95.20.1.4.3	STAD	1941	5	1	P	3	95	20	1	4	3	Meaningful Protective	4	0	0	Anoikis/Apoptosis/Autophagy	TMB	Overexpression	3	3	2	2	11	3	7	0	3	34	0.0645201763881976	3.41720468837864	NS	0.195146602717583	1.67832925867646	NS	0.0314584930209861	4.62776636509822	Low	0.153734708865729	2.03479699576638	NS	0.000834	Protective	0.000593	Protective
34	ENST00000373970	(DKK1(1/4))	1	Transcript	STAD-1668.5.1.N.3.44.44.4.4.3	STAD	1668	5	1	N	3	44	44	4	4	3	Meaningful Risky	0	4	0	Apoptosis/Cellular senescence/Ferroptosis	TMB	Overexpression	3	3	1	2	11	11	0	0	3	34	0.00443874084895146	8.0950053064181	High	0.000137673138038141	14.5337200534431	High	0.00488418171781713	7.92183102668924	High	1.68849385973058e-05	18.5118706470041	High	0.0183	Risky	0.00226	Risky
34	ENST00000313164	(C7(1/14))	1	Transcript	STAD-1556.5.3.N.2.44.11.1.2.2	STAD	1556	5	3	N	2	44	11	1	2	2	Meaningful Risky	0	4	0	Apoptosis/Necroptosis	TSM	Underexpression	3	1	1	2	11	3	7	4	2	34	0.0620978684016908	3.48044953538497	NS	0.100316059102016	2.70051148255498	NS	0.0198199897042955	5.42768030456983	High	0.0685290049709896	3.31790738801241	NS	0.00195	Risky	0.00769	Risky
34	ENST00000301522	(PRDX2(1/6))	1	Transcript	STAD-1540.5.1.P.3.93.69.1.4.2	STAD	1540	5	1	P	3	93	69	1	4	2	Protective	3	0	1	Apoptosis/Autophagy	TMB	Overexpression	3	3	2	2	9	6	7	0	2	34	0.130232827819386	2.28972700284053	NS	0.0275155627416671	4.85816649395945	Low	0.0593911137766844	3.55430669653286	NS	0.00505409492112907	7.85998008333233	Low	0.113	NS	0.00745	Protective
34	ENST00000282074	(SPC25(1/4))	1	Transcript	STAD-1509.5.3.P.3.69.95.1.4.2	STAD	1509	5	3	P	3	69	95	1	4	2	Protective	2	0	2	Autophagy/Ferroptosis	TSM	Overexpression	3	1	2	2	6	11	7	0	2	34	0.0488490312295033	3.88053354782047	Low	0.0243420227082279	5.0700969133846	Low	0.0318375762150963	4.60722162220424	Low	0.0234876243535512	5.13207558750507	Low	0.061	NS	0.0125	Protective
34	ENST00000263621	(ELANE(1/2))	1	Transcript	STAD-1495.5.3.N.2.31.44.1.4.4	STAD	1495	5	3	N	2	31	44	1	4	4	Risky	0	2	2	Apoptosis/Autophagy/Pyroptosis/Necrosis	TSM	Underexpression	3	1	1	2	5	11	7	0	4	34	0.0143021086052664	6.00046497508937	High	0.022953754032388	5.17200155049248	High	0.0454097382588255	4.00335688115875	High	0.00821055339409871	6.98696339524928	High	0.0124	Risky	0.0158	Risky
34	ENST00000220764	(DECR1(1/19))	1	Transcript	STAD-1445.5.1.P.3.69.69.1.2.1	STAD	1445	5	1	P	3	69	69	1	2	1	Protective	2	0	2	Ferroptosis	TMB	Overexpression	3	3	2	2	6	6	7	4	1	34	0.158892998892306	1.98472997901316	NS	0.0403296674167481	4.20396124702492	Low	0.101688358231103	2.67886222113877	NS	0.0320523297433734	4.59569582097509	Low	0.435	NS	0.0325	Protective
34	ENST00000534609	(CLEC7A(1/13))	1	Transcript	SKCM-800.5.3.N.2.71.71.2.2.3	SKCM	800	5	3	N	2	71	71	2	2	3	Protective	3	0	1	Apoptosis/Pyroptosis/Necrosis	TSM	Underexpression	3	1	1	2	8	8	4	4	3	34	1.53215947736873e-05	18.6970923309687	Low	2.15409060867477e-05	18.0479624071439	Low	NS	NS	NS	0.00900825057695032	6.82119035667316	Low	3.43e-07	Protective	1.11e-05	Protective
34	ENST00000264498	(FGF2(1/3))	1	Transcript	SKCM-629.5.3.N.2.71.71.1.4.4	SKCM	629	5	3	N	2	71	71	1	4	4	Protective	3	0	1	Anoikis/Apoptosis/Cellular senescence/Necrosis	TSM	Underexpression	3	1	1	2	8	8	7	0	4	34	0.000221029644952075	13.6432912883053	Low	0.000357012221439468	12.7447376204069	Low	NS	NS	NS	0.0114622423968914	6.39220709735347	Low	1.86e-05	Protective	7.04e-05	Protective
34	ENST00000241261	(TNFSF10(1/6))	1	Transcript	SKCM-616.5.3.N.2.71.71.2.3.6	SKCM	616	5	3	N	2	71	71	2	3	6	Protective	3	0	1	Apoptosis/Autophagy/Entosis/Necroptosis/Pyroptosis/Necrosis	TSM	Underexpression	3	1	1	2	8	8	4	1	6	34	7.56617847208485e-06	20.0444756849175	Low	6.67075124360927e-06	20.2854048055942	Low	NS	NS	NS	0.00121611816629197	10.465694539369	Low	0.00424	Protective	0.00668	Protective
34	ENST00000225831	(CCL2(1/3))	1	Transcript	SKCM-611.5.3.N.1.71.64.1.2.4	SKCM	611	5	3	N	1	71	64	1	2	4	Protective	3	0	1	Apoptosis/Autophagy/Necroptosis/Necrosis	TSM	Unchanged	3	1	1	1	8	5	7	4	4	34	0.000245291157181859	13.4478191074347	Low	0.000499240470114626	12.1184999621427	Low	NS	NS	NS	0.284056873635513	1.14757733219154	NS	0.000172	Protective	0.000337	Protective
34	(ENST00000471858 + ENST00000429175)	(CD200R1(1/5)) + (FLI1(1/10))	2	Transcript	SKCM-289.5.3.N.1.64.71.1.1.1	SKCM	289	5	3	N	1	64	71	1	1	1	Protective	2	0	2	Apoptosis	TSM	Unchanged	3	1	1	1	5	8	7	7	1	34	5.5442529333094e-06	20.639426378536	Low	1.70688813679876e-05	18.4912199828422	Low	NS	NS	NS	0.0322875242769771	4.58316505584655	Low	2.07e-05	Protective	0.000233	Protective
34	(ENST00000437844 + ENST00000320985)	(ZEB1(2/23))	2	Transcript	SKCM-273.5.3.N.2.71.71.1.4.4	SKCM	273	5	3	N	2	71	71	1	4	4	Protective	3	0	1	Anoikis/Apoptosis/Autophagy/Ferroptosis	TSM	Underexpression	3	1	1	2	8	8	7	0	4	34	0.022739939622952	5.18826253771705	Low	0.0237956901906781	5.10946257275577	Low	NS	NS	NS	0.0110136128983621	6.46311949864256	Low	0.000983	Protective	0.00472	Protective
34	(ENST00000480134 + ENST00000446553 + ENST00000304567)	(AK2(1/24)) + (CDCA3(1/12)) + (RRM2(1/17))	3	Transcript	SARC-90.5.3.P.1.44.44.2.4.1	SARC	90	5	3	P	1	44	44	2	4	1	Meaningful Risky	0	4	0	Apoptosis	TSM	Unchanged	3	1	2	1	11	11	4	0	1	34	0.00256734058741059	9.09197090242501	High	0.0094081974379232	6.7436493691403	High	0.0050517368605969	7.86082386844627	High	0.000560404870651787	11.9031037948058	High	0.00244	Risky	0.00619	Risky
34	ENST00000226067	(HLF(1/11))	1	Transcript	SARC-216.5.3.N.2.95.89.1.4.1	SARC	216	5	3	N	2	95	89	1	4	1	Meaningful Protective	4	0	0	Ferroptosis	TSM	Underexpression	3	1	1	2	11	8	7	0	1	34	0.0232979165569691	5.14615428772705	Low	0.0362316960216656	4.38616628086796	Low	0.0263850497197154	4.93060688656551	Low	0.0566431406508416	3.63304359374272	NS	0.0148	Protective	0.028	Protective
34	(ENST00000629555 + ENST00000287598 + ENST00000269385 + ENST00000310955 + ENST00000380026 + ENST00000281453 + ENST00000361170 + ENST00000369974 + ENST00000374403 + ENST00000427868 + ENST00000578542 + ENST00000336695 + ENST00000322623 + ENST00000221413 + ENST00000513838 + ENST00000335725 + ENST00000425117)	(AGK(1/25)) + (BUB1B(1/11)) + (CBX8(1/4)) + (CDC20(1/4)) + (CENPE(1/6)) + (CENPU(1/6)) + (IQGAP3(1/4)) + (IRAK1(1/14)) + (KIF4A(1/2)) + (LINC00665(1/35)) + (PRR11(1/9)) + (ROMO1(1/5)) + (RUVBL1(1/8)) + (RUVBL2(1/12)) + (SMUG1(1/26)) + (TDP1(1/17)) + (UTP14A(1/4))	17	Transcript	PRAD-787.5.3.P.3.44.43.3.2.1	PRAD	787	5	3	P	3	44	43	3	2	1	Meaningful Risky	0	4	0	Apoptosis	TSM	Overexpression	3	1	2	2	11	9	1	4	1	34	0.295065650034801	1.09636305209854	NS	0.0400211645976433	4.21698709972704	High	0.00905018033269733	6.81289734738161	High	2.00727549662938e-05	18.1823779930425	High	0.0304	Risky	0.000699	Risky
34	(ENST00000403729 + ENST00000004982 + ENST00000571505)	(ANTXR2(1/13)) + (HSPB6(1/3)) + (MYH11(1/14))	3	Transcript	PRAD-597.5.3.N.2.93.26.1.2.1	PRAD	597	5	3	N	2	93	26	1	2	1	Protective	3	0	1	Autophagy	TSM	Underexpression	3	1	1	2	9	6	7	4	1	34	0.385482018896813	0.753145980755794	NS	0.231477632667177	1.43175869627881	NS	0.032452471905865	4.57443363508633	Low	0.0244739591281026	5.06072772998544	Low	0.097	NS	0.00354	Protective
34	(ENST00000310346 + ENST00000222462)	(TBX5(1/5)) + (WNT16(1/2))	2	Transcript	PRAD-493.5.3.N.2.95.28.1.4.1	PRAD	493	5	3	N	2	95	28	1	4	1	Meaningful Protective	4	0	0	Apoptosis	TSM	Underexpression	3	1	1	2	11	8	7	0	1	34	0.0491976965790348	3.86859476747604	Low	0.161880634517887	1.95656992345629	NS	0.00282742918859669	8.91561281336182	Low	0.0192207882439853	5.4813155491345	Low	0.0181	Protective	0.0402	Protective
34	(ENST00000309951 + ENST00000626014 + ENST00000631269 + ENST00000493124 + ENST00000256594 + ENST00000575345 + ENST00000226067 + ENST00000526816 + ENST00000403131 + ENST00000620913 + ENST00000619100)	(ACO1(1/3)) + (`ADAMTS9-AS1`(3/21)) + (GSTM3(1/5)) + (HLF(2/11)) + (POU2F2(1/21)) + (PROM2(1/11)) + (SLC38A5(2/13))	11	Transcript	PRAD-492.5.3.N.2.26.93.1.2.1	PRAD	492	5	3	N	2	26	93	1	2	1	Protective	2	0	2	Ferroptosis	TSM	Underexpression	3	1	1	2	6	9	7	4	1	34	0.162216047891712	1.95344550672753	NS	0.0483876871824709	3.89646962478779	Low	5.40366911085943e-05	16.3009557095679	Low	7.1090145630337e-05	15.7816100927993	Low	0.617	NS	0.11	NS
34	ENST00000392054	(PID1(1/6))	1	Transcript	PRAD-1623.5.3.N.2.95.95.2.4.1	PRAD	1623	5	3	N	2	95	95	2	4	1	Meaningful Protective	4	0	0	Necrosis	TSM	Underexpression	3	1	1	2	11	11	4	0	1	34	0.0448278719836778	4.02510339519603	Low	0.0233259997526345	5.14406268205755	Low	0.0357919104764988	4.40699152688302	Low	0.00732410756955559	7.19171184110861	Low	0.0194	Protective	0.00172	Protective
34	ENST00000380629	(BNIP3L(1/7))	1	Transcript	PRAD-1610.5.3.N.2.26.26.1.2.4	PRAD	1610	5	3	N	2	26	26	1	2	4	Protective	2	0	2	Anoikis/Apoptosis/Autophagy/Necroptosis	TSM	Underexpression	3	1	1	2	6	6	7	4	4	34	0.392855311567745	0.730086007400993	NS	0.146627016656987	2.10699482884536	NS	0.00914120258443307	6.79502924693106	Low	0.024052965149099	5.09080924190287	Low	0.897	NS	0.694	NS
34	ENST00000372224	(KIF2C(1/8))	1	Transcript	PRAD-1585.5.3.P.3.44.35.3.2.2	PRAD	1585	5	3	P	3	44	35	3	2	2	Meaningful Risky	0	4	0	Cellular senescence/Entosis	TSM	Overexpression	3	1	2	2	11	8	1	4	2	34	0.0397701150167105	4.22766512489707	High	0.0249203406063548	5.02941318319819	High	0.0636844529692961	3.43873455195526	NS	1.20276475495951e-05	19.1588826518764	High	0.0228	Risky	0.00656	Risky
34	ENST00000254722	(SERPINF1(1/12))	1	Transcript	PRAD-1451.5.3.N.2.69.93.1.4.5	PRAD	1451	5	3	N	2	69	93	1	4	5	Protective	2	0	2	Apoptosis/Autophagy/Cellular senescence/Ferroptosis/Necrosis	TSM	Underexpression	3	1	1	2	6	9	7	0	5	34	0.237717455475692	1.39407902822256	NS	0.0241916835135949	5.08083737785852	Low	0.00344831543170232	8.55364252625186	Low	0.0374532904627221	4.32967981703269	Low	0.191	NS	0.0313	Protective
34	(ENST00000409724 + ENST00000409921 + ENST00000449030 + ENST00000256646 + ENST00000393110 + ENST00000393106 + ENST00000367454)	(CAPG(3/15)) + (NOTCH2(1/11)) + (STEAP3(2/4)) + (UCHL5(1/13))	7	Transcript	PAAD-375.5.2.N.3.44.43.2.4.2	PAAD	375	5	2	N	3	44	43	2	4	2	Meaningful Risky	0	4	0	Apoptosis/Ferroptosis	MSI	Overexpression	3	2	1	2	11	9	4	0	2	34	0.0638234636054746	3.43513254901562	NS	0.0139404470182944	6.04566935429371	High	0.00198346691957585	9.56477330167724	High	0.00475345857735632	7.9709271469191	High	0.00144	Risky	0.0025	Risky
34	(ENST00000334475 + ENST00000244709)	(TREM1(2/7))	2	Transcript	PAAD-318.5.3.N.3.44.42.2.4.4	PAAD	318	5	3	N	3	44	42	2	4	4	Meaningful Risky	0	4	0	Apoptosis/Autophagy/Immunogenic cell death/Pyroptosis	TSM	Overexpression	3	1	1	2	11	8	4	0	4	34	0.0414725874081688	4.15659946132384	High	0.0257392229826616	4.97345231212858	High	0.0262992699002074	4.93623454352333	High	0.18187785910048	1.78221266006723	NS	0.00432	Risky	0.00379	Risky
34	(ENST00000215909 + ENST00000472321 + ENST00000020945)	(LGALS1(2/7)) + (SNAI2(1/3))	3	Transcript	PAAD-266.5.3.N.3.44.44.3.4.4	PAAD	266	5	3	N	3	44	44	3	4	4	Meaningful Risky	0	4	0	Anoikis/Apoptosis/Autophagy/Ferroptosis	TSM	Overexpression	3	1	1	2	11	11	1	0	4	34	0.0131401009593978	6.15014927794132	High	0.00457608755043448	8.03978865941406	High	0.0304681807954383	4.68267995052063	High	0.00823596895424605	6.98143184405097	High	0.00544	Risky	0.00138	Risky
34	ENST00000368653	(MKI67(1/5))	1	Transcript	PAAD-1013.5.3.P.3.44.35.2.4.3	PAAD	1013	5	3	P	3	44	35	2	4	3	Meaningful Risky	0	4	0	Apoptosis/Autophagy/Necrosis	TSM	Overexpression	3	1	2	2	11	8	4	0	3	34	0.00163864957230209	9.91581052264914	High	0.00246128417836944	9.16915328025041	High	0.0986784828922866	2.72677307127907	NS	0.0191257781675939	5.4899785059807	High	0.00024	Risky	0.000654	Risky
34	(ENST00000585705 + ENST00000226004 + ENST00000222139 + ENST00000374982 + ENST00000371666 + ENST00000261596 + ENST00000407032 + ENST00000293328 + ENST00000367545 + ENST00000316509 + ENST00000521089 + ENST00000285021)	(CA4(1/6)) + (DUSP3(1/5)) + (EPOR(1/8)) + (`HLA-DRA`(1/2)) + (IL13RA1(1/4)) + (LPIN2(1/9)) + (NUCB1(1/30)) + (STAT5B(1/30)) + (UTRN(1/12)) + (VAMP2(1/5)) + (WWC1(1/16)) + (XPC(1/7))	12	Transcript	LUSC-733.5.3.N.2.44.44.2.4.1	LUSC	733	5	3	N	2	44	44	2	4	1	Meaningful Risky	0	4	0	Apoptosis	TSM	Underexpression	3	1	1	2	11	11	4	0	1	34	0.044271960466626	4.04615931387297	High	2.540083457514e-05	17.734275701721	High	0.00767693967494998	7.10732940550311	High	3.78095472486351e-06	21.3728096211113	High	0.00173	Risky	4.65e-07	Risky
34	(ENST00000557515 + ENST00000487289 + ENST00000510500 + ENST00000456847 + ENST00000391945 + ENST00000348581 + ENST00000402774 + ENST00000493962 + ENST00000444191 + ENST00000283179 + ENST00000327300 + ENST00000518680 + ENST00000322723 + ENST00000356936 + ENST00000513321 + ENST00000444993 + ENST00000475863 + ENST00000625464 + ENST00000216455 + ENST00000511293 + ENST00000478196 + ENST00000462343 + EN…	(ACIN1(1/23)) + (AK2(1/24)) + (CAST(1/59)) + (CPSF6(1/8)) + (ERCC2(1/20)) + (EXO1(1/12)) + (FASTKD2(1/6)) + (FBXO11(1/18)) + (HCFC1(1/4)) + (HNRNPU(1/32)) + (KHDRBS1(1/4)) + (MCM4(1/28)) + (NCL(2/24)) + (NEIL3(1/2)) + (ODF2(1/22)) + (PCGF1(1/7)) + (PHF6(1/12)) + (PSMA3(1/13)) + (RIOK2(1/7)) + (RPS27A(1/10)) + (RRM2(2/17)) + (RUVBL2(1/12)) + (SCIRT(1/8)) + (SLC39A6(1/4)) + (SNRNP200(1/9)) + (STIP1…	31	Transcript	LUSC-690.5.3.P.3.43.43.1.4.1	LUSC	690	5	3	P	3	43	43	1	4	1	Risky	0	3	1	Apoptosis	TSM	Overexpression	3	1	2	2	9	9	7	0	1	34	0.637696967846501	0.221766829798464	NS	0.0237781015662236	5.11074543981809	High	0.000477788728430517	12.2004155082252	High	5.9910069807767e-05	16.1054912564516	High	0.537	NS	0.00203	Risky
34	(ENST00000557201 + ENST00000543751 + ENST00000574385 + ENST00000440706 + ENST00000449049 + ENST00000260956 + ENST00000597995)	(HNRNPC(1/32)) + (MELK(1/14)) + (PKMYT1(1/20)) + (PLEKHA8(1/10)) + (SHMT2(1/35)) + (SSB(1/12)) + (TRIM28(1/15))	7	Transcript	LUSC-687.5.3.P.3.43.44.2.4.2	LUSC	687	5	3	P	3	43	44	2	4	2	Risky	0	3	1	Apoptosis/Autophagy	TSM	Overexpression	3	1	2	2	9	11	4	0	2	34	0.0264020862575671	4.92949145361796	High	0.000394138012181133	12.5597806347725	High	7.84546376186857e-06	19.9751630233738	High	1.68545078671478e-07	27.3639395152594	High	0.643	NS	0.00816	Risky
34	(ENST00000542434 + ENST00000520059)	(ALOX5(1/7)) + (GPX3(1/9))	2	Transcript	LUSC-668.5.3.N.2.35.35.1.4.4	LUSC	668	5	3	N	2	35	35	1	4	4	Risky	0	3	1	Apoptosis/Autophagy/Ferroptosis/Pyroptosis	TSM	Underexpression	3	1	1	2	8	8	7	0	4	34	0.000705169483535495	11.4755717934389	High	0.000475162417634789	12.2106984484218	High	0.429238532004685	0.624882911332294	NS	0.000647111732490435	11.6353210319117	High	0.000636	Risky	0.000351	Risky
34	(ENST00000452769 + ENST00000430027 + ENST00000524929)	(`DLX6-AS1`(2/13)) + (SGK1(1/30))	3	Transcript	LUSC-503.5.3.P.3.71.71.1.4.3	LUSC	503	5	3	P	3	71	71	1	4	3	Protective	3	0	1	Apoptosis/Autophagy/Pyroptosis	TSM	Overexpression	3	1	2	2	8	8	7	0	3	34	0.0348882995056755	4.45063363162368	Low	0.00443439025928627	8.09678265039204	Low	0.404342772888538	0.695373123835668	NS	0.0378543290129207	4.3115557027473	Low	0.0498	Protective	0.00121	Protective
34	(ENST00000411896 + ENST00000361007 + ENST00000393844 + ENST00000392533)	(GRAMD1A(1/15)) + (MYO1C(1/20)) + (SLC29A1(1/24)) + (TAOK3(1/19))	4	Transcript	LUSC-451.5.3.N.2.44.44.2.4.1	LUSC	451	5	3	N	2	44	44	2	4	1	Meaningful Risky	0	4	0	Autophagy	TSM	Underexpression	3	1	1	2	11	11	4	0	1	34	0.00128806209538035	10.3595555757577	High	1.03492549516915e-05	19.4458484342896	High	0.0060085213386194	7.54774517658817	High	2.13775120305737e-06	22.4670886591039	High	0.00117	Risky	4.53e-06	Risky
34	(ENST00000355814 + ENST00000557361 + ENST00000557093 + ENST00000393087 + ENST00000449399)	(SERPINA1(5/20))	5	Transcript	LUSC-361.5.3.N.2.35.66.1.4.4	LUSC	361	5	3	N	2	35	66	1	4	4	Risky	0	3	1	Apoptosis/Autophagy/Efferocytosis/Necrosis	TSM	Underexpression	3	1	1	2	8	8	7	0	4	34	0.00375935504377911	8.39654184124251	High	0.0344772275276919	4.47088014147916	Low	0.064714338190385	3.41224528425137	NS	0.00127321832796079	10.3809548267762	High	0.000542	Risky	0.00278	Risky
34	ENST00000578044	(SMARCE1(1/51))	1	Transcript	LUSC-1699.5.3.P.3.43.43.1.4.1	LUSC	1699	5	3	P	3	43	43	1	4	1	Risky	0	3	1	Anoikis	TSM	Overexpression	3	1	2	2	9	9	7	0	1	34	0.396611106063409	0.71857690839317	NS	0.00913138288110726	6.79694811357471	High	0.00349810549724605	8.52754859319444	High	0.023883069235103	5.10310392570158	High	0.746	NS	0.0201	Risky
34	ENST00000542879	(ZEB1(1/23))	1	Transcript	LUSC-1635.5.3.N.2.35.35.1.4.4	LUSC	1635	5	3	N	2	35	35	1	4	4	Risky	0	3	1	Anoikis/Apoptosis/Autophagy/Ferroptosis	TSM	Underexpression	3	1	1	2	8	8	7	0	4	34	0.00386946641951857	8.34407721999212	High	0.0024060834048526	9.21067211969737	High	0.0872905064624157	2.92364448306188	NS	0.0158397653643165	5.82057506488291	High	0.00258	Risky	0.000807	Risky
34	(ENST00000541367 + ENST00000465248 + ENST00000334983 + ENST00000369887 + ENST00000453258 + ENST00000369236 + ENST00000618759 + ENST00000598497)	(ATG16L2(1/21)) + (CMTM7(2/6)) + (CYP17A1(1/8)) + (ENTPD1(1/13)) + (GFRA1(1/12)) + (GIMAP6(1/3)) + (ZSCAN18(1/17))	8	Transcript	LUAD-718.5.3.N.2.95.71.1.4.1	LUAD	718	5	3	N	2	95	71	1	4	1	Meaningful Protective	4	0	0	Autophagy	TSM	Underexpression	3	1	1	2	11	8	7	0	1	34	1.99823580750991e-05	18.1909741879996	Low	6.77529337282934e-05	15.8725894385565	Low	0.0582448847031128	3.58666890859215	NS	7.17237101092172e-05	15.7648239851723	Low	4.5e-08	Protective	8.81e-07	Protective
34	(ENST00000531752 + ENST00000257359 + ENST00000328568 + ENST00000264449 + ENST00000514372 + ENST00000290551 + ENST00000360963 + ENST00000613512 + ENST00000377022 + ENST00000491847 + ENST00000348721 + ENST00000529861 + ENST00000220166 + ENST00000533777 + ENST00000530010 + ENST00000527138 + ENST00000527715 + ENST00000529263 + ENST00000334194 + ENST00000320634 + ENST00000557088 + ENST00000557570 + EN…	(ADAMTS8(2/2)) + (AGAP2(1/4)) + (ATP8A1(2/11)) + (BTG2(1/2)) + (CACNA2D2(1/8)) + (CASP12(1/12)) + (CASZ1(1/9)) + (CISH(2/3)) + (CTSH(7/69)) + (CYP4Z1(1/2)) + (FAIM2(1/7)) + (FBLN5(2/16)) + (FHL1(1/36)) + (GAS7(1/19)) + (GATA2(1/13)) + (GEMIN4(1/7)) + (GSTM2(1/15)) + (`HLA-DQB1`(1/9)) + (HOPX(2/15)) + (`HOXB-AS3`(1/15)) + (ICAM3(1/13)) + (IL13RA2(1/3)) + (IL16(1/15)) + (IL2RG(1/8)) + (`ITGA9-AS1`(…	76	Transcript	LUAD-703.5.3.N.2.95.71.1.4.1	LUAD	703	5	3	N	2	95	71	1	4	1	Meaningful Protective	4	0	0	Apoptosis	TSM	Underexpression	3	1	1	2	11	8	7	0	1	34	0.00128978824070136	10.3570833257001	Low	0.0070123122384117	7.2698125235638	Low	0.218491387047218	1.51425217463341	NS	0.0103255766654174	6.57784605464639	Low	3.71e-09	Protective	1.31e-08	Protective
34	(ENST00000498700 + ENST00000583269)	(CRBN(1/14)) + (KPNA2(1/21))	2	Transcript	LUAD-660.5.3.P.2.35.44.3.2.2	LUAD	660	5	3	P	2	35	44	3	2	2	Risky	0	3	1	Apoptosis/Autophagy	TSM	Underexpression	3	1	2	2	8	11	1	4	2	34	0.000459949946522431	12.2714127283576	High	6.68369648928469e-05	15.8983498711928	High	0.0035008904724414	8.52610021723735	High	3.6752816813812e-05	17.032119832846	High	0.000818	Risky	0.00074	Risky
34	(ENST00000485532 + ENST00000417173)	(PRAME(1/14)) + (PRC1(1/19))	2	Transcript	LUAD-640.5.3.P.2.44.43.3.2.1	LUAD	640	5	3	P	2	44	43	3	2	1	Meaningful Risky	0	4	0	Apoptosis	TSM	Underexpression	3	1	2	2	11	9	1	4	1	34	0.235298569218418	1.40854206708808	NS	0.0304350011998983	4.68455186457607	High	0.0272512753370671	4.87482047929222	High	0.0271886288220858	4.87879275706267	High	0.0223	Risky	0.00293	Risky
34	(ENST00000471714 + ENST00000489682 + ENST00000338797 + ENST00000343110)	(ABI3BP(1/29)) + (ATOH8(1/5)) + (CRTC1(1/4)) + (PRELP(1/1))	4	Transcript	LUAD-611.5.3.N.2.71.95.1.4.1	LUAD	611	5	3	N	2	71	95	1	4	1	Protective	3	0	1	Cellular senescence	TSM	Underexpression	3	1	1	2	8	11	7	0	1	34	0.00454708363783052	8.05130705727158	Low	0.00366095919801601	8.44476411453666	Low	0.0145437284883175	5.97091546816148	Low	0.00251565777995677	9.12917032788231	Low	0.00204	Protective	0.000487	Protective
34	(ENST00000465461 + ENST00000375167 + ENST00000297185 + ENST00000512328 + ENST00000227524 + ENST00000541630)	(CUX1(1/23)) + (H2AX(1/2)) + (HSPA9(2/23)) + (PRPF19(1/7)) + (RAN(1/12))	6	Transcript	LUAD-604.5.3.P.3.35.35.1.4.3	LUAD	604	5	3	P	3	35	35	1	4	3	Risky	0	3	1	Apoptosis/Autophagy/Cellular senescence	TSM	Overexpression	3	1	2	2	8	8	7	0	3	34	0.000579248132920762	11.8415107127772	High	0.0117733620704676	6.34468339674811	High	0.643623259147779	0.214034702174928	NS	0.0390519668423601	4.25860549234529	High	7.87e-07	Risky	5.04e-05	Risky
34	(ENST00000416016 + ENST00000419711 + ENST00000619601 + ENST00000229239 + ENST00000396859 + ENST00000396856 + ENST00000396861 + ENST00000466525 + ENST00000388837 + ENST00000552551 + ENST00000464771 + ENST00000368653 + ENST00000358239 + ENST00000512805)	(EIF5A(2/11)) + (GAPDH(6/11)) + (KRT18(1/7)) + (KRT8(1/18)) + (MKI67(2/5)) + (PPP1CA(1/14)) + (RACK1(1/35))	14	Transcript	LUAD-546.5.3.P.3.35.35.1.4.3	LUAD	546	5	3	P	3	35	35	1	4	3	Risky	0	3	1	Apoptosis/Autophagy/Necrosis	TSM	Overexpression	3	1	2	2	8	8	7	0	3	34	4.8458728612033e-06	20.8972598906245	High	0.000244461862443202	13.4541727459964	High	0.10863616534398	2.57394999611712	NS	0.00917795797054644	6.78786557240369	High	1.92e-09	Risky	3.72e-08	Risky
34	(ENST00000375940 + ENST00000439527)	(MASTL(1/4)) + (UBA2(1/10))	2	Transcript	LUAD-478.5.3.P.3.35.31.1.2.2	LUAD	478	5	3	P	3	35	31	1	2	2	Risky	0	3	1	Apoptosis/Mitotic catastrophe	TSM	Overexpression	3	1	2	2	8	5	7	4	2	34	0.0127772033205117	6.19969909594772	High	0.0434381401567374	4.07826889085359	High	0.979769033331671	0.000643052207596603	NS	0.380583658435726	0.768815751916902	NS	0.000742	Risky	0.000173	Risky
34	(ENST00000355305 + ENST00000276659 + ENST00000593539 + ENST00000599012 + ENST00000599328)	(DNM3(1/9)) + (RSPO2(1/9)) + (ZNF677(3/11))	5	Transcript	LUAD-430.5.3.N.2.95.89.1.4.1	LUAD	430	5	3	N	2	95	89	1	4	1	Meaningful Protective	4	0	0	Apoptosis	TSM	Underexpression	3	1	1	2	11	8	7	0	1	34	0.0225028109586085	5.20648297643728	Low	0.0227231927649502	5.18954285299575	Low	0.0380285874103414	4.3037430674125	Low	0.423560022818758	0.640416483181205	NS	0.000226	Protective	0.000183	Protective
34	(ENST00000308987 + ENST00000380071)	(CKS1B(1/7)) + (RFC3(1/3))	2	Transcript	LUAD-373.5.2.P.3.35.31.1.2.1	LUAD	373	5	2	P	3	35	31	1	2	1	Risky	0	3	1	Apoptosis	MSI	Overexpression	3	2	2	2	8	5	7	4	1	34	0.00563261212031263	7.6642355131943	High	0.00737237575340688	7.17992577394229	High	0.141172153837345	2.16513576890454	NS	0.0662862492657036	3.37266992895201	NS	0.000435	Risky	0.000186	Risky
34	(ENST00000262643 + ENST00000545008 + ENST00000454650 + ENST00000531277 + ENST00000375436 + ENST00000582076)	(CCNE1(1/7)) + (MELK(1/14)) + (NUDT1(1/9)) + (RAD51(1/11)) + (RCC2(1/3)) + (SPAG5(1/16))	6	Transcript	LUAD-321.5.3.P.3.42.31.1.2.2	LUAD	321	5	3	P	3	42	31	1	2	2	Risky	0	3	1	Apoptosis/Autophagy	TSM	Overexpression	3	1	2	2	8	5	7	4	2	34	0.041835640860161	4.14184124491952	High	0.00633440811019514	7.45262276562002	High	0.102127308531003	2.67200473560498	NS	0.304615285683514	1.05387952760924	NS	0.00802	Risky	0.00046	Risky
34	(ENST00000257897 + ENST00000611031 + ENST00000534237 + ENST00000328895 + ENST00000485002 + ENST00000377532 + ENST00000361923 + ENST00000463806 + ENST00000264637)	(AGAP2(1/4)) + (CPEB1(1/19)) + (CTSH(1/69)) + (GKN2(1/2)) + (MEGF6(1/8)) + (PER3(2/9)) + (RGS3(1/31)) + (THRA(1/10))	9	Transcript	LUAD-315.5.3.N.2.95.71.1.4.1	LUAD	315	5	3	N	2	95	71	1	4	1	Meaningful Protective	4	0	0	Apoptosis	TSM	Underexpression	3	1	1	2	11	8	7	0	1	34	0.00492109708959509	7.90820883974533	Low	0.00614297396180019	7.50787689804405	Low	0.181201534336926	1.78774188216255	NS	0.000210830506436888	13.7320093401104	Low	0.00785	Protective	0.00502	Protective
34	(ENST00000011653 + ENST00000302632 + ENST00000368508)	(CD4(1/12)) + (P2RY12(1/2)) + (ROS1(1/3))	3	Transcript	LUAD-279.5.2.N.2.71.64.1.2.2	LUAD	279	5	2	N	2	71	64	1	2	2	Protective	3	0	1	Apoptosis/Autophagy	MSI	Underexpression	3	2	1	2	8	5	7	4	2	34	0.00631510092954779	7.45811762126957	Low	0.00531323974958831	7.7696141463755	Low	0.224657641188544	1.47436891004598	NS	0.143571024277034	2.13926114553683	NS	0.0263	Protective	0.00738	Protective
34	ENST00000522965	(RIPK2(1/4))	1	Transcript	LUAD-1867.5.3.P.1.35.1.1.1.3	LUAD	1867	5	3	P	1	35	1	1	1	3	Risky	0	3	1	Apoptosis/Autophagy/Necrosis	TSM	Unchanged	3	1	2	1	8	2	7	7	3	34	0.0369831285134316	4.35118850459391	High	0.522691576763487	0.408579107268058	NS	0.128827063255204	2.30658193084545	NS	0.455521766070339	0.556875824999699	NS	0.000157	Risky	0.0179	Risky
34	ENST00000522944	(PBK(1/4))	1	Transcript	LUAD-1866.5.3.P.3.35.35.1.4.3	LUAD	1866	5	3	P	3	35	35	1	4	3	Risky	0	3	1	Anoikis/Apoptosis/Autophagy	TSM	Overexpression	3	1	2	2	8	8	7	0	3	34	0.000308273585141405	13.0194424469436	High	0.000806244042461324	11.2268031098404	High	0.572777653563922	0.31805701579038	NS	0.00740692217593875	7.17153859043951	High	0.000715	Risky	0.000272	Risky
34	ENST00000506666	(NPNT(1/16))	1	Transcript	LUAD-1829.5.3.N.2.95.89.1.4.1	LUAD	1829	5	3	N	2	95	89	1	4	1	Meaningful Protective	4	0	0	Necrosis	TSM	Underexpression	3	1	1	2	11	8	7	0	1	34	0.0441529161196258	4.05070445933979	Low	0.0389789771347242	4.26178350541201	Low	0.0107825389828266	6.50080948838379	Low	0.0549427549684147	3.6838224492553	NS	0.0316	Protective	0.0202	Protective
34	ENST00000476228	(TFG(1/36))	1	Transcript	LUAD-1771.5.1.P.3.42.42.1.4.1	LUAD	1771	5	1	P	3	42	42	1	4	1	Risky	0	3	1	Autophagy	TMB	Overexpression	3	3	2	2	8	8	7	0	1	34	0.000866649288302157	11.0927701457879	High	0.0148027339372166	5.93979576094048	High	0.0318604636484188	4.60598939950827	High	0.121382959859509	2.39938502252263	NS	0.000768	Risky	0.0446	Risky
34	ENST00000472304	(TLR4(1/4))	1	Transcript	LUAD-1763.5.3.N.2.64.64.1.2.6	LUAD	1763	5	3	N	2	64	64	1	2	6	Protective	2	0	2	Apoptosis/Autophagy/Ferroptosis/Necroptosis/Pyroptosis/Necrosis	TSM	Underexpression	3	1	1	2	5	5	7	4	6	34	0.0107092790541199	6.51293194453527	Low	0.018308901959029	5.5663486432556	Low	0.782947488758935	0.0758892307885326	NS	0.348011793905852	0.880693543168549	NS	0.00558	Protective	0.00379	Protective
34	ENST00000442581	(HYAL2(1/10))	1	Transcript	LUAD-1712.5.3.N.2.28.95.1.4.1	LUAD	1712	5	3	N	2	28	95	1	4	1	Protective	3	0	1	Necrosis	TSM	Underexpression	3	1	1	2	8	11	7	0	1	34	0.000112824770594155	14.9089778492382	Low	0.000421648474435266	12.433732077525	Low	0.00141748522602125	10.1829070669673	Low	0.0193044776379234	5.47372138599606	Low	0.0131	Protective	0.0839	NS
34	ENST00000383589	(USP14(1/9))	1	Transcript	LUAD-1613.5.3.P.3.34.31.1.2.4	LUAD	1613	5	3	P	3	34	31	1	2	4	Risky	0	2	2	Apoptosis/Autophagy/Ferroptosis/Pyroptosis	TSM	Overexpression	3	1	2	2	6	5	7	4	4	34	0.00825094636663004	6.97818026765343	High	0.0328065967113333	4.55584369192749	High	0.890307244398063	0.0190206697301556	NS	0.23046169533837	1.43800964205928	NS	0.0569	NS	0.0175	Risky
34	ENST00000370629	(CD40LG(1/8))	1	Transcript	LUAD-1556.5.3.N.2.71.71.1.4.4	LUAD	1556	5	3	N	2	71	71	1	4	4	Protective	3	0	1	Apoptosis/Autophagy/Necroptosis/Necrosis	TSM	Underexpression	3	1	1	2	8	8	7	0	4	34	0.00235095162782839	9.25311524567108	Low	0.00433731613848587	8.13690887492046	Low	0.148592270597593	2.08664304030331	NS	0.0196948565801506	5.43874135642827	Low	0.00989	Protective	0.00252	Protective
34	ENST00000357867	(FN1(1/27))	1	Transcript	LUAD-1517.5.3.N.2.95.64.1.4.4	LUAD	1517	5	3	N	2	95	64	1	4	4	Meaningful Protective	4	0	0	Anoikis/Apoptosis/Autophagy/Necrosis	TSM	Underexpression	3	1	1	2	11	5	7	0	4	34	0.000683307021177804	11.5341121659601	Low	0.000380592174748395	12.6251459004643	Low	0.779516963094837	0.0783712017143192	NS	0.0930570337896252	2.82067893880563	NS	0.000559	Protective	0.000174	Protective
34	ENST00000302014	(CD14(1/4))	1	Transcript	LUAD-1428.5.3.N.2.95.69.2.2.2	LUAD	1428	5	3	N	2	95	69	2	2	2	Meaningful Protective	4	0	0	Apoptosis/Necrosis	TSM	Underexpression	3	1	1	2	11	6	4	4	2	34	0.115376590567487	2.47898633167096	NS	0.0157218765199303	5.83371635729532	Low	0.252028104045887	1.31202633410584	NS	0.00880806631662667	6.86133610499945	Low	0.0244	Protective	0.00385	Protective
34	ENST00000262467	(NLRP1(1/70))	1	Transcript	LUAD-1368.5.2.N.2.71.71.1.4.3	LUAD	1368	5	2	N	2	71	71	1	4	3	Protective	3	0	1	Apoptosis/Autophagy/Pyroptosis	MSI	Underexpression	3	2	1	2	8	8	7	0	3	34	0.035175359699843	4.43664244442557	Low	0.026791342574883	4.90420750311461	Low	0.624796096748579	0.239183997678866	NS	0.0229225227540417	5.17436693264266	Low	0.0101	Protective	0.0107	Protective
34	ENST00000260010	(TLR2(1/14))	1	Transcript	LUAD-1358.5.3.N.2.71.7.1.2.5	LUAD	1358	5	3	N	2	71	7	1	2	5	Protective	3	0	1	Apoptosis/Autophagy/Cellular senescence/Pyroptosis/Necrosis	TSM	Underexpression	3	1	1	2	8	3	7	4	5	34	0.0954763261932537	2.77952760126087	NS	0.0681463145654652	3.32711493929319	NS	0.155079832002461	2.0215591857385	NS	0.0330430573244498	4.54354687817303	Low	0.0166	Protective	0.0211	Protective
34	ENST00000280187	(GPM6A(1/21))	1	Transcript	LIHC-959.5.3.N.2.93.57.1.4.2	LIHC	959	5	3	N	2	93	57	1	4	2	Protective	3	0	1	Autophagy/Ferroptosis	TSM	Underexpression	3	1	1	2	9	9	7	0	2	34	0.0744842257701473	3.18132680004123	NS	0.0218239104489238	5.25976938149248	High	0.00408549465959018	8.2454203514977	Low	0.0154447874281255	5.86500812963781	Low	0.131	NS	0.0188	Protective
34	ENST00000247668	(TRAF2(1/8))	1	Transcript	LIHC-934.5.3.P.3.44.14.2.4.5	LIHC	934	5	3	P	3	44	14	2	4	5	Meaningful Risky	0	4	0	Anoikis/Apoptosis/Autophagy/Necroptosis/Necrosis	TSM	Overexpression	3	1	2	2	11	6	4	0	5	34	0.0540535220039559	3.71104553752543	NS	0.0916933394354157	2.84439084437548	NS	0.0305772217984683	4.67654304932576	High	0.0238436043630434	5.10597282456429	High	0.00052	Risky	0.00143	Risky
34	ENST00000226574	(NFKB1(1/25))	1	Transcript	LIHC-922.5.3.N.1.5.44.2.4.8	LIHC	922	5	3	N	1	5	44	2	4	8	Risky	0	2	2	Apoptosis/Autophagy/Cellular senescence/Ferroptosis/Mitotic catastrophe/Necroptosis/Pyroptosis/Necrosis	TSM	Unchanged	3	1	1	1	5	11	4	0	8	34	0.00119807929513971	10.4933041144172	High	0.0092901654693347	6.76617656060708	High	0.0224186191066852	5.21299999241504	High	0.00485853005306791	7.93135869194139	High	0.0044	Risky	0.0792	NS
34	(ENST00000478491 + ENST00000262395)	(EHMT2(1/12)) + (TRAF4(1/16))	2	Transcript	LIHC-422.5.3.P.3.44.5.1.4.3	LIHC	422	5	3	P	3	44	5	1	4	3	Meaningful Risky	0	4	0	Apoptosis/Autophagy/Necrosis	TSM	Overexpression	3	1	2	2	11	5	7	0	3	34	0.0173260343246542	5.66304329192132	High	0.0591344534185572	3.56149511910712	NS	0.0606916235251674	3.51838326019998	NS	0.0231332960190409	5.15846786083595	High	0.000578	Risky	0.00612	Risky
34	(ENST00000463694 + ENST00000267620 + ENST00000367091)	(DNASE1L3(1/7)) + (FBLN5(1/16)) + (FCMR(1/10))	3	Transcript	LIHC-404.5.3.N.2.95.28.1.4.1	LIHC	404	5	3	N	2	95	28	1	4	1	Meaningful Protective	4	0	0	Apoptosis	TSM	Underexpression	3	1	1	2	11	8	7	0	1	34	0.0336235043898094	4.51374706078443	Low	0.143287532630601	2.14229349834618	NS	0.000832244260899118	11.1679078099513	Low	0.000585204008254014	11.8224628741038	Low	0.00377	Protective	0.0441	Protective
34	(ENST00000462856 + ENST00000395097 + ENST00000580844)	(FYN(1/28)) + (NR4A3(1/4)) + (SEPTIN4(1/33))	3	Transcript	LIHC-403.5.3.N.2.89.95.1.4.1	LIHC	403	5	3	N	2	89	95	1	4	1	Protective	3	0	1	Apoptosis	TSM	Underexpression	3	1	1	2	8	11	7	0	1	34	0.000954969805809891	10.9128986385443	Low	0.00116331627430055	10.5477179704791	Low	0.0126593961341753	6.21609593379087	Low	0.0101999779359256	6.59963318516615	Low	0.000338	Protective	0.000338	Protective
34	(ENST00000454650 + ENST00000575040 + ENST00000460852)	(NUDT1(1/9)) + (PKMYT1(1/20)) + (UBE2T(1/12))	3	Transcript	LIHC-398.5.3.P.3.44.79.2.4.2	LIHC	398	5	3	P	3	44	79	2	4	2	Meaningful Risky	0	4	0	Apoptosis/Autophagy	TSM	Overexpression	3	1	2	2	11	9	4	0	2	34	0.0594236866910841	3.55339677216237	NS	0.00204769035482322	9.50628745581843	Low	0.00524269384370879	7.79376137141113	High	0.000453624917975737	12.2972551902454	High	0.0493	Risky	0.00102	Risky
34	(ENST00000376817 + ENST00000333119)	(RACK1(1/35)) + (UXT(1/5))	2	Transcript	LIHC-353.5.3.P.3.15.15.1.4.3	LIHC	353	5	3	P	3	15	15	1	4	3	Risky	0	3	1	Apoptosis/Autophagy/Necrosis	TSM	Overexpression	3	1	2	2	8	8	7	0	3	34	0.00886192233032757	6.85044447193984	High	0.482306367745249	0.493643817745599	NS	0.00124753764474828	10.4185802450825	High	0.000232220992969712	13.5505691565088	High	0.0082	Risky	0.265	NS
34	ENST00000470028	(FANCD2(1/18))	1	Transcript	LIHC-1161.5.3.P.3.35.44.2.4.3	LIHC	1161	5	3	P	3	35	44	2	4	3	Risky	0	3	1	Apoptosis/Ferroptosis/Mitotic catastrophe	TSM	Overexpression	3	1	2	2	8	11	4	0	3	34	0.00159717472672305	9.96300129523527	High	2.58284801650799e-05	17.7025156106925	High	5.80724592547099e-06	20.5507030453076	High	7.49395783206097e-08	28.9326360437189	High	0.0031	Risky	0.00449	Risky
34	(ENST00000623876 + ENST00000557253)	(DDIT3(1/6)) + (RIPK3(1/7))	2	Transcript	LGG-941.5.3.N.2.44.35.2.4.4	LGG	941	5	3	N	2	44	35	2	4	4	Meaningful Risky	0	4	0	Apoptosis/Autophagy/Necroptosis/Necrosis	TSM	Underexpression	3	1	1	2	11	8	4	0	4	34	0.000557147039442873	11.9139643580609	High	0.00120812040937701	10.4778840963385	High	0.0768449333424099	3.13039894315024	NS	5.34761427606334e-06	20.7085694719462	High	0.000141	Risky	0.000318	Risky
34	(ENST00000622694 + ENST00000461171 + ENST00000620709 + ENST00000523208 + ENST00000471344 + ENST00000507689 + ENST00000474644 + ENST00000409458 + ENST00000479625 + ENST00000470994 + ENST00000471488 + ENST00000474381 + ENST00000375650 + ENST00000522495 + ENST00000477265 + ENST00000480375 + ENST00000462628 + ENST00000430804 + ENST00000306010 + ENST00000489614 + ENST00000526417 + ENST00000543414 + EN…	(BID(1/11)) + (CD40(2/14)) + (CD74(1/12)) + (COL1A1(3/13)) + (GPNMB(3/15)) + (HDAC1(1/10)) + (`HLA-B`(1/13)) + (HSPA1B(1/1)) + (IDO1(1/9)) + (IL15(1/8)) + (LILRB1(2/13)) + (LRRK2(1/21)) + (MGMT(1/5)) + (NOD1(1/8)) + (NOD2(1/17)) + (OLR1(1/11)) + (POSTN(6/10)) + (PTPN22(1/11)) + (RARA(1/10)) + (RELB(1/7)) + (S100A8(1/3)) + (S100A9(1/1)) + (TNFAIP8(2/7)) + (TNFRSF12A(1/7)) + (TNFSF12(1/20)) + (VCAM…	38	Transcript	LGG-938.5.3.N.2.35.35.2.2.3	LGG	938	5	3	N	2	35	35	2	2	3	Risky	0	3	1	Apoptosis/Autophagy/Necrosis	TSM	Underexpression	3	1	1	2	8	8	4	4	3	34	6.00784977322633e-11	42.8179435364937	High	5.37636601904978e-11	43.0352051536833	High	0.938571647421297	0.00593905078516668	NS	1.78391845739867e-09	36.1964869883016	High	2.14e-19	Risky	4.82e-19	Risky
34	(ENST00000593818 + ENST00000597369 + ENST00000244050)	(IRF3(2/31)) + (SNAI1(1/1))	3	Transcript	LGG-913.5.3.N.2.35.44.2.4.4	LGG	913	5	3	N	2	35	44	2	4	4	Risky	0	3	1	Apoptosis/Autophagy/Cellular senescence/Necrosis	TSM	Underexpression	3	1	1	2	8	11	4	0	4	34	1.03852217658851e-06	23.8553615723973	High	9.54269608666181e-07	24.0182486693895	High	0.0285549067137978	4.7942487577552	High	2.37806319658418e-06	22.2624945235077	High	8.62e-08	Risky	2.52e-08	Risky
34	(ENST00000580318 + ENST00000491983 + ENST00000439496 + ENST00000407935 + ENST00000458029 + ENST00000484652 + ENST00000370060 + ENST00000405573 + ENST00000380715 + ENST00000219334)	(ACE(1/21)) + (L1CAM(6/16)) + (MADD(1/29)) + (PSIP1(1/11)) + (SMPD3(1/12))	10	Transcript	LGG-900.5.3.P.2.71.95.3.2.2	LGG	900	5	3	P	2	71	95	3	2	2	Protective	3	0	1	Apoptosis/Necrosis	TSM	Underexpression	3	1	2	2	8	11	1	4	2	34	0.000185468228502961	13.9728641416301	Low	0.000146760214093877	14.4133243325665	Low	0.0460091781830302	3.98125839844272	Low	9.17874644587036e-05	15.2985391980842	Low	1.55e-06	Protective	4.45e-07	Protective
34	(ENST00000557118 + ENST00000556091)	(SERPINA1(2/20))	2	Transcript	LGG-876.5.3.N.2.35.35.1.4.4	LGG	876	5	3	N	2	35	35	1	4	4	Risky	0	3	1	Apoptosis/Autophagy/Efferocytosis/Necrosis	TSM	Underexpression	3	1	1	2	8	8	7	0	4	34	0.000382828427750059	12.6141947227571	High	0.00173547483503977	9.81019097648232	High	0.639969960438234	0.218781455858726	NS	0.00162667512820402	9.92930986837785	High	0.000717	Risky	0.000338	Risky
34	(ENST00000541935 + ENST00000471461)	(EMP1(1/12)) + (NSUN5(1/7))	2	Transcript	LGG-850.5.3.N.2.44.44.2.4.1	LGG	850	5	3	N	2	44	44	2	4	1	Meaningful Risky	0	4	0	Ferroptosis	TSM	Underexpression	3	1	1	2	11	11	4	0	1	34	4.85727753685161e-05	16.5030149586724	High	1.32476682270788e-05	18.9745068927157	High	0.016064877135949	5.79575910064445	High	4.75890271500745e-05	16.5418120741185	High	4.04e-05	Risky	9.58e-06	Risky
34	(ENST00000490965 + ENST00000416282 + ENST00000557624)	(CFLAR(1/24)) + (MYD88(1/15)) + (RIPK3(1/7))	3	Transcript	LGG-783.5.3.N.1.35.44.3.2.4	LGG	783	5	3	N	1	35	44	3	2	4	Risky	0	3	1	Apoptosis/Autophagy/Necroptosis/Necrosis	TSM	Unchanged	3	1	1	1	8	11	1	4	4	34	8.44538990851795e-07	24.2534903989469	High	8.44879396888487e-07	24.2527142140205	High	0.0272889472890289	4.87243635337279	High	1.68046738635574e-07	27.369665539494	High	1.13e-05	Risky	8.43e-06	Risky
34	(ENST00000484693 + ENST00000484168 + ENST00000487376 + ENST00000371173 + ENST00000453793 + ENST00000461547)	(FLOT1(3/12)) + (ZBP1(3/9))	6	Transcript	LGG-772.5.3.N.2.35.35.2.2.3	LGG	772	5	3	N	2	35	35	2	2	3	Risky	0	3	1	Apoptosis/Necroptosis/Pyroptosis	TSM	Underexpression	3	1	1	2	8	8	4	4	3	34	1.06069485417137e-08	32.7267123591457	High	2.87622575645408e-07	26.3310808155315	High	0.409039410083115	0.681590990558076	NS	2.73174376452801e-08	30.8892956216843	High	1e-14	Risky	4.37e-12	Risky
34	(ENST00000480558 + ENST00000484457)	(CYP2E1(1/10)) + (FBXL2(1/20))	2	Transcript	LGG-763.5.3.P.2.95.95.3.4.3	LGG	763	5	3	P	2	95	95	3	4	3	Meaningful Protective	4	0	0	Apoptosis/Autophagy/Necrosis	TSM	Underexpression	3	1	2	2	11	11	1	0	3	34	0.0161047000951963	5.79140641343787	Low	0.0022271346169811	9.35223703052169	Low	3.73066320967785e-05	17.0037211315408	Low	4.75455861057572e-05	16.5435438431183	Low	1.54e-05	Protective	3.2e-06	Protective
34	(ENST00000474648 + ENST00000621757)	(COL8A1(2/9))	2	Transcript	LGG-753.5.3.N.2.35.44.1.4.1	LGG	753	5	3	N	2	35	44	1	4	1	Risky	0	3	1	Parthanatos	TSM	Underexpression	3	1	1	2	8	11	7	0	1	34	2.73480497137157e-08	30.8871220781895	High	1.02457597073169e-07	28.3269871045921	High	0.0254647364575485	4.99200161324454	High	6.68426325400873e-09	33.6245821509016	High	1.93e-16	Risky	1.29e-16	Risky
34	(ENST00000375541 + ENST00000484855 + ENST00000400249 + ENST00000400248 + ENST00000531005 + ENST00000004982 + ENST00000577500 + ENST00000360115 + ENST00000478771 + ENST00000467793)	(CROCC(1/13)) + (CTSA(1/40)) + (DEPDC5(2/64)) + (EFEMP2(1/20)) + (HSPB6(1/3)) + (LLGL2(1/22)) + (MACF1(1/58)) + (RARRES2(2/5))	10	Transcript	LGG-646.5.3.N.2.44.44.2.4.1	LGG	646	5	3	N	2	44	44	2	4	1	Meaningful Risky	0	4	0	Autophagy	TSM	Underexpression	3	1	1	2	11	11	4	0	1	34	7.92328994414504e-07	24.3764126825018	High	5.00325737951002e-07	25.262564594677	High	0.0363240625089382	4.38182605850862	High	2.58993363644322e-07	26.5336051138741	High	2.64e-18	Risky	2.46e-18	Risky
34	(ENST00000373417 + ENST00000373425)	(ANGPTL2(2/4))	2	Transcript	LGG-643.5.3.P.3.71.71.1.4.3	LGG	643	5	3	P	3	71	71	1	4	3	Protective	3	0	1	Anoikis/Apoptosis/Cellular senescence	TSM	Overexpression	3	1	2	2	8	8	7	0	3	34	6.33585184317553e-10	38.2151521585486	Low	1.46376943899185e-09	36.5820028160715	Low	0.103999066572649	2.64312084978012	NS	5.9921762440851e-08	29.365934661698	Low	1.52e-10	Protective	3.14e-10	Protective
34	(ENST00000367679 + ENST00000505990 + ENST00000547138 + ENST00000380189 + ENST00000478787 + ENST00000445478 + ENST00000544594 + ENST00000298894 + ENST00000615206 + ENST00000366697 + ENST00000509580)	(CACYBP(1/9)) + (CAMK2D(1/38)) + (CERS5(2/28)) + (HIF1AN(1/5)) + (JMJD6(1/8)) + (LAMTOR1(1/8)) + (MOAP1(1/2)) + (RNF41(1/12)) + (TRIM17(1/8)) + (UNC5A(1/3))	11	Transcript	LGG-627.5.3.P.2.71.71.3.1.2	LGG	627	5	3	P	2	71	71	3	1	2	Protective	3	0	1	Apoptosis/Autophagy	TSM	Underexpression	3	1	2	2	8	8	1	7	2	34	9.308674997488e-08	28.5126823209221	Low	4.10597941202795e-08	30.0987398344031	Low	0.0777362385630744	3.11160674814849	NS	3.20288375665889e-06	21.691012420256	Low	2.34e-11	Protective	3.53e-11	Protective
34	(ENST00000317361 + ENST00000399765 + ENST00000375530 + ENST00000372642 + ENST00000376480 + ENST00000376476 + ENST00000521381 + ENST00000511473 + ENST00000420042 + ENST00000361204 + ENST00000538171 + ENST00000246957 + ENST00000485641)	(BID(2/11)) + (EHMT2(1/12)) + (ENDOG(1/1)) + (NPPA(2/2)) + (PIK3R1(1/33)) + (RACK1(1/35)) + (RARA(1/10)) + (SREBF2(1/9)) + (TRAP1(2/17)) + (UXT(1/5))	13	Transcript	LGG-585.5.3.P.3.71.71.1.4.3	LGG	585	5	3	P	3	71	71	1	4	3	Protective	3	0	1	Apoptosis/Autophagy/Necrosis	TSM	Overexpression	3	1	2	2	8	8	7	0	3	34	8.69825972138472e-06	19.7779006078378	Low	1.25809005856459e-05	19.0730496918126	Low	0.630382082069764	0.23154298375527	NS	0.000158936392380848	14.2632682399784	Low	5.55e-10	Protective	1.06e-10	Protective
34	(ENST00000305572 + ENST00000506056)	(NPNT(2/16))	2	Transcript	LGG-577.5.3.N.2.44.44.2.4.1	LGG	577	5	3	N	2	44	44	2	4	1	Meaningful Risky	0	4	0	Necrosis	TSM	Underexpression	3	1	1	2	11	11	4	0	1	34	2.34996005707977e-05	17.8823045960346	High	0.000157409356602911	14.2814396028412	High	0.00373760986153671	8.40708740382856	High	7.49234353214501e-06	20.0632294192422	High	3.04e-11	Risky	6.12e-11	Risky
34	(ENST00000257857 + ENST00000550050 + ENST00000546939)	(CD63(3/16))	3	Transcript	LGG-552.5.3.N.3.44.35.3.2.3	LGG	552	5	3	N	3	44	35	3	2	3	Meaningful Risky	0	4	0	Anoikis/Apoptosis/Necrosis	TSM	Overexpression	3	1	1	2	11	8	1	4	3	34	3.27866780104324e-05	17.2490190685336	High	3.37235654176427e-05	17.1954920528496	High	0.436212233780156	0.606226272041902	NS	0.000104359888931316	15.0561458778493	High	7.83e-15	Risky	1.76e-14	Risky
34	(ENST00000257497 + ENST00000376911)	(ANXA1(2/8))	2	Transcript	LGG-551.5.3.N.3.35.35.3.2.6	LGG	551	5	3	N	3	35	35	3	2	6	Risky	0	3	1	Apoptosis/Autophagy/Efferocytosis/Necroptosis/Pyroptosis/Necrosis	TSM	Overexpression	3	1	1	2	8	8	1	4	6	34	3.33283751263735e-06	21.6147223594664	High	4.81916761829737e-07	25.3348732377425	High	0.532069200512264	0.390438113648132	NS	1.18542207928618e-05	19.1866064605777	High	6.21e-14	Risky	3.2e-14	Risky
34	ENST00000597636	(IRF3(1/31))	1	Transcript	LGG-2119.5.3.N.2.44.35.2.4.4	LGG	2119	5	3	N	2	44	35	2	4	4	Meaningful Risky	0	4	0	Apoptosis/Autophagy/Cellular senescence/Necrosis	TSM	Underexpression	3	1	1	2	11	8	4	0	4	34	0.00200558956793806	9.54441299287231	High	0.000532155454412431	11.9994747935673	High	0.076741948582721	3.13258536217136	NS	2.46463204666147e-05	17.7916445384687	High	0.000298	Risky	0.000199	Risky
34	ENST00000587646	(STAT5A(1/15))	1	Transcript	LGG-2098.5.3.N.1.44.44.2.4.2	LGG	2098	5	3	N	1	44	44	2	4	2	Meaningful Risky	0	4	0	Apoptosis/Pyroptosis	TSM	Unchanged	3	1	1	1	11	11	4	0	2	34	2.27939188945925e-06	22.3438723652258	High	1.06885731987472e-06	23.7999411011564	High	0.0309627740485584	4.65502542136185	High	2.37563495542048e-07	26.7004718656446	High	7.25e-06	Risky	7.18e-06	Risky
34	ENST00000568503	(NOL3(1/12))	1	Transcript	LGG-2079.5.3.P.3.84.46.2.4.2	LGG	2079	5	3	P	3	84	46	2	4	2	Mixed	3	1	0	Apoptosis/Necrosis	TSM	Overexpression	3	1	2	2	11	9	4	0	2	34	0.0526989119915953	3.75344118787434	NS	0.0312587872101894	4.63869371471856	High	0.0423124837468052	4.12266062177104	High	0.0335696778231117	4.51648779155722	Low	0.0242	Protective	0.0331	Protective
34	ENST00000515717	(ANXA5(1/11))	1	Transcript	LGG-1983.5.3.N.1.44.44.2.4.2	LGG	1983	5	3	N	1	44	44	2	4	2	Meaningful Risky	0	4	0	Apoptosis/Cellular senescence	TSM	Unchanged	3	1	1	1	11	11	4	0	2	34	1.45342221965494e-05	18.797700927309	High	1.19279404764416e-06	23.5888058930013	High	0.00355975867353708	8.49575582949837	High	8.03087997214291e-08	28.7986082892331	High	4.82e-08	Risky	6.35e-09	Risky
34	ENST00000395169	(MAPK10(1/192))	1	Transcript	LGG-1814.5.3.P.3.95.71.2.3.2	LGG	1814	5	3	P	3	95	71	2	3	2	Meaningful Protective	4	0	0	Apoptosis/Cellular senescence	TSM	Overexpression	3	1	2	2	11	8	4	1	2	34	3.92894357614804e-06	21.2992052359825	Low	3.65747503738856e-06	21.4364712685176	Low	0.086923903432134	2.93043806660311	NS	7.54869108930967e-05	15.6680937753582	Low	6.85e-13	Protective	2.43e-11	Protective
34	ENST00000382199	(IGF2BP2(1/11))	1	Transcript	LGG-1805.5.3.N.2.35.35.2.2.3	LGG	1805	5	3	N	2	35	35	2	2	3	Risky	0	3	1	Apoptosis/Autophagy/Ferroptosis	TSM	Underexpression	3	1	1	2	8	8	4	4	3	34	2.32084802487265e-08	31.2056901097154	High	2.88129834435935e-08	30.7858593264741	High	0.933978390135677	0.00686254329449048	NS	4.20878516482759e-08	30.0507831838225	High	1.94e-12	Risky	4.42e-11	Risky
34	ENST00000319248	(PRDX1(1/6))	1	Transcript	LGG-1710.5.3.N.3.44.35.2.4.4	LGG	1710	5	3	N	3	44	35	2	4	4	Meaningful Risky	0	4	0	Apoptosis/Autophagy/Ferroptosis/Oxeiptosis	TSM	Overexpression	3	1	1	2	11	8	4	0	4	34	1.11069519395102e-05	19.3109164168506	High	1.51889790811488e-06	23.1239146763708	High	0.102273718533589	2.66972461683868	NS	4.13454349645903e-07	25.6304911276247	High	0.00953	Risky	0.00356	Risky
34	ENST00000309877	(IRF3(1/31))	1	Transcript	LGG-1701.5.3.N.3.44.44.3.4.4	LGG	1701	5	3	N	3	44	44	3	4	4	Meaningful Risky	0	4	0	Apoptosis/Autophagy/Cellular senescence/Necrosis	TSM	Overexpression	3	1	1	2	11	11	1	0	4	34	0.000170874234880491	14.1269915255362	High	3.59529856522878e-05	17.0739023105625	High	0.0110926787444322	6.45040925469762	High	1.01503504090772e-06	23.8993978803875	High	0.0357	Risky	0.0191	Risky
34	ENST00000263369	(MIA(1/7))	1	Transcript	LGG-1654.5.3.N.2.44.44.2.4.1	LGG	1654	5	3	N	2	44	44	2	4	1	Meaningful Risky	0	4	0	Cellular senescence	TSM	Underexpression	3	1	1	2	11	11	4	0	1	34	0.000129374772366075	14.6508720444063	High	0.000363093645725843	12.713148252221	High	0.0228268082405773	5.18163698127025	High	0.000366788147497465	12.6942170427261	High	2.2e-06	Risky	1.73e-06	Risky
34	ENST00000225171	(DNAJC12(1/5))	1	Transcript	LGG-1628.5.3.P.1.95.71.2.3.3	LGG	1628	5	3	P	1	95	71	2	3	3	Meaningful Protective	4	0	0	Apoptosis/Autophagy/Ferroptosis	TSM	Unchanged	3	1	2	1	11	8	4	1	3	34	2.14930399256019e-07	26.8939521334959	Low	8.54067172539885e-08	28.6794163432235	Low	0.0948743957604619	2.78965931577038	NS	1.11801443014592e-06	23.7133989866832	Low	6.59e-21	Protective	1.54e-20	Protective
34	ENST00000221930	(TGFB1(1/5))	1	Transcript	LGG-1624.5.3.N.3.35.35.3.2.6	LGG	1624	5	3	N	3	35	35	3	2	6	Risky	0	3	1	Anoikis/Apoptosis/Autophagy/Cellular senescence/Ferroptosis/Necrosis	TSM	Overexpression	3	1	1	2	8	8	1	4	6	34	0.0234159438968782	5.13738127122336	High	0.0141605405062172	6.01801805807883	High	0.694119879475586	0.154661499408914	NS	0.00493050264584605	7.9047547255533	High	0.000482	Risky	0.000306	Risky
34	ENST00000611543	(ADORA2A(1/15))	1	Transcript	KIRP-878.5.3.N.2.44.57.2.4.3	KIRP	878	5	3	N	2	44	57	2	4	3	Meaningful Risky	0	4	0	Apoptosis/NETosis/Pyroptosis	TSM	Underexpression	3	1	1	2	11	9	4	0	3	34	0.145062556685817	2.12341730732935	NS	0.00918912817730055	6.78569430386722	High	0.0119437082937881	6.31920622201693	Low	0.00489179360546432	7.91901358927596	Low	0.0357	Risky	0.00028	Risky
34	ENST00000372733	(SDC4(1/1))	1	Transcript	KIRP-678.5.3.N.3.95.82.2.3.2	KIRP	678	5	3	N	3	95	82	2	3	2	Meaningful Protective	4	0	0	Apoptosis/Necrosis	TSM	Overexpression	3	1	1	2	11	9	4	1	2	34	0.383299588340259	0.760092462361201	NS	0.0215626528363991	5.28073425542169	Low	0.00577569612642226	7.61898578403584	High	0.00537808487420099	7.74770480771797	Low	0.0449	Protective	0.000862	Protective
34	ENST00000327111	(NR2F1(1/7))	1	Transcript	KIRP-638.5.3.N.2.35.58.1.4.1	KIRP	638	5	3	N	2	35	58	1	4	1	Risky	0	3	1	Necrosis	TSM	Underexpression	3	1	1	2	8	11	7	0	1	34	0.00896938292828964	6.82891310643742	High	0.000244801284522311	13.4515696430566	High	0.0187151360082479	5.52793918010762	Low	0.0082115456463272	6.98674710883995	Low	0.00325	Risky	0.00021	Risky
34	(ENST00000372231 + ENST00000375458 + ENST00000531380 + ENST00000591501 + ENST00000546686 + ENST00000500733 + ENST00000370296 + ENST00000483202 + ENST00000348715 + ENST00000468980 + ENST00000471622 + ENST00000483617 + ENST00000397583 + ENST00000343450 + ENST00000549554 + ENST00000380599)	(ANXA11(1/10)) + (COBLL1(1/25)) + (FZD4(1/1)) + (`ILF3-DT`(1/1)) + (`KRT7-AS`(1/1)) + (`LIFR-AS1`(1/14)) + (PAX2(2/12)) + (PAX8(2/14)) + (PCBP4(1/18)) + (PTPN18(1/16)) + (RASSF7(1/8)) + (TADA3(1/6)) + (TUBA1C(1/9)) + (ZBTB4(1/2))	16	Transcript	KIRP-192.5.3.N.1.95.81.2.3.1	KIRP	192	5	3	N	1	95	81	2	3	1	Meaningful Protective	4	0	0	Apoptosis	TSM	Unchanged	3	1	1	1	11	11	4	1	1	34	0.019039864904264	5.49785039659999	Low	8.22768137487273e-05	15.5052410227746	Low	0.034746763342233	4.45757641872868	High	0.00010108533233899	15.1163253742407	High	1.34e-06	Protective	1.78e-10	Protective
34	(ENST00000628426 + ENST00000330295 + ENST00000520337 + ENST00000399349 + ENST00000300175 + ENST00000368097)	(CHST15(1/5)) + (CTHRC1(2/4)) + (ITSN1(1/32)) + (SCG5(1/9)) + (TAGLN2(1/5))	6	Transcript	KIRC-683.5.3.N.3.44.44.2.4.1	KIRC	683	5	3	N	3	44	44	2	4	1	Meaningful Risky	0	4	0	Apoptosis	TSM	Overexpression	3	1	1	2	11	11	4	0	1	34	0.00197344779413333	9.57407014763323	High	0.000226478090170179	13.5975733880961	High	0.000700116888215807	11.4889364209407	High	1.55201089019341e-05	18.6725463870557	High	0.000163	Risky	3.27e-05	Risky
34	(ENST00000538451 + ENST00000425542 + ENST00000215909 + ENST00000472321)	(LDHA(1/23)) + (LGALS1(3/7))	4	Transcript	KIRC-563.5.3.N.3.35.35.1.4.4	KIRC	563	5	3	N	3	35	35	1	4	4	Risky	0	3	1	Anoikis/Apoptosis/Autophagy/Ferroptosis	TSM	Overexpression	3	1	1	2	8	8	7	0	4	34	2.42945383910342e-06	22.2214425221267	High	2.22574168240453e-06	22.3896158370175	High	0.440127908814843	0.595948856452381	NS	2.61340051410652e-06	22.0813236467394	High	6.62e-08	Risky	1.01e-09	Risky
34	ENST00000548652	(IL32(1/35))	1	Transcript	KIRC-1520.5.3.N.3.34.30.1.1.4	KIRC	1520	5	3	N	3	34	30	1	1	4	Risky	0	2	2	Apoptosis/Necroptosis/Pyroptosis/Necrosis	TSM	Overexpression	3	1	1	2	6	3	7	7	4	34	0.0998152635461306	2.70849269015722	NS	0.0303503391109055	4.68933795426074	High	0.770709512476481	0.0849413237587146	NS	0.111007936293306	2.53981295145014	NS	0.0515	NS	0.0305	Risky
34	ENST00000538563	(VWF(1/9))	1	Transcript	KIRC-1506.5.3.N.2.71.71.1.4.4	KIRC	1506	5	3	N	2	71	71	1	4	4	Protective	3	0	1	Apoptosis/Autophagy/NETosis/Necrosis	TSM	Underexpression	3	1	1	2	8	8	7	0	4	34	0.0332385081876281	4.53345189600473	Low	0.0219962322751109	5.24608301890541	Low	0.909712798899279	0.0128597433277664	NS	0.0295415121843048	4.7357763729113	Low	0.00906	Protective	0.00172	Protective
34	ENST00000493059	(GSK3A(1/40))	1	Transcript	KIRC-1426.5.3.N.3.35.35.1.3.3	KIRC	1426	5	3	N	3	35	35	1	3	3	Risky	0	3	1	Apoptosis/Autophagy/Necroptosis	TSM	Overexpression	3	1	1	2	8	8	7	1	3	34	0.000159973470523433	14.2510272300039	High	7.48634365443923e-05	15.6837797106784	High	0.276595241884509	1.18374333777646	NS	8.14891261979866e-06	19.9026070183571	High	0.000266	Risky	0.000272	Risky
34	ENST00000399799	(ROCK1(1/7))	1	Transcript	KIRC-1266.5.3.N.3.71.71.3.2.6	KIRC	1266	5	3	N	3	71	71	3	2	6	Protective	3	0	1	Anoikis/Apoptosis/Autophagy/Entosis/Mitotic catastrophe/Pyroptosis	TSM	Overexpression	3	1	1	2	8	8	1	4	6	34	0.00150452991090644	10.0730595240618	Low	0.000657354539343125	11.6061113242326	Low	0.637948932376097	0.221434679294555	NS	0.00628723735253678	7.4660779469663	Low	9.51e-05	Protective	5.82e-06	Protective
34	ENST00000393051	(DLAT(1/20))	1	Transcript	KIRC-1247.5.3.P.2.71.71.1.4.3	KIRC	1247	5	3	P	2	71	71	1	4	3	Protective	3	0	1	Apoptosis/Autophagy/Cuproptosis	TSM	Underexpression	3	1	2	2	8	8	7	0	3	34	1.39074888827473e-07	27.7356655334848	Low	6.594975676677e-10	38.1369377621684	Low	0.266585080104709	1.23423463592024	NS	4.46469282577855e-06	21.0542164801253	Low	3.4e-07	Protective	1.75e-09	Protective
34	ENST00000314589	(MITF(1/20))	1	Transcript	KIRC-1129.5.3.P.2.71.71.1.4.3	KIRC	1129	5	3	P	2	71	71	1	4	3	Protective	3	0	1	Apoptosis/Autophagy/Necrosis	TSM	Underexpression	3	1	2	2	8	8	7	0	3	34	0.0352891205978123	4.43113079909026	Low	0.0149917066210251	5.91744224822051	Low	0.696114980737065	0.152545055389949	NS	0.0166794698616536	5.72979076041206	Low	0.0451	Protective	0.0468	Protective
34	ENST00000304858	(HSPA4(1/3))	1	Transcript	KIRC-1116.5.3.P.2.71.71.1.4.3	KIRC	1116	5	3	P	2	71	71	1	4	3	Protective	3	0	1	Apoptosis/Necroptosis/Necrosis	TSM	Underexpression	3	1	2	2	8	8	7	0	3	34	0.000306687363729852	13.0291032873831	Low	0.000739243360972419	11.3878929131629	Low	0.373583305652996	0.791710840908301	NS	0.0125882003375259	6.22608141720353	Low	0.00315	Protective	0.00218	Protective
34	ENST00000297185	(HSPA9(1/23))	1	Transcript	KIRC-1107.5.3.P.1.71.71.2.2.3	KIRC	1107	5	3	P	1	71	71	2	2	3	Protective	3	0	1	Apoptosis/Autophagy/Cellular senescence	TSM	Unchanged	3	1	2	1	8	8	4	4	3	34	0.00185602096688797	9.68674441481445	Low	0.000129163285085832	14.6539556581054	Low	0.529040066644339	0.396235051598866	NS	0.000631997690924369	11.6792863784668	Low	5.68e-06	Protective	5.19e-07	Protective
34	ENST00000238044	(ECRG4(1/6))	1	Transcript	KIRC-1064.5.3.N.2.71.71.2.2.3	KIRC	1064	5	3	N	2	71	71	2	2	3	Protective	3	0	1	Apoptosis/Cellular senescence/Necrosis	TSM	Underexpression	3	1	1	2	8	8	4	4	3	34	0.000136424152416659	14.5508905930687	Low	0.000439907182006372	12.3545747460846	Low	0.959944885808402	0.00252232420677997	NS	0.00168683822682958	9.86247721440197	Low	2.22e-08	Protective	2.66e-10	Protective
34	ENST00000235332	(MIIP(1/7))	1	Transcript	KIRC-1062.5.3.N.1.35.35.1.2.1	KIRC	1062	5	3	N	1	35	35	1	2	1	Risky	0	3	1	Mitotic catastrophe	TSM	Unchanged	3	1	1	1	8	8	7	4	1	34	0.00708004488274516	7.25254877374894	High	0.00165969592181747	9.89232439834272	High	0.786817414797571	0.073140856363823	NS	0.00285171861535993	8.89999228056135	High	1.49e-05	Risky	5.36e-07	Risky
34	(ENST00000560563 + ENST00000299964 + ENST00000546313 + ENST00000541754)	(ACTC1(1/12)) + (NNMT(3/9))	4	Transcript	HNSC-477.5.3.N.1.44.44.3.2.1	HNSC	477	5	3	N	1	44	44	3	2	1	Meaningful Risky	0	4	0	Apoptosis	TSM	Unchanged	3	1	1	1	11	11	1	4	1	34	0.000146600514102757	14.4153746851726	High	8.11463894900832e-06	19.9106648880743	High	0.026927049147438	4.89548242602761	High	0.000536495396765924	11.9843382680133	High	0.00674	Risky	0.00236	Risky
34	(ENST00000582176 + ENST00000530666)	(RUVBL1(1/8)) + (TALDO1(1/9))	2	Transcript	COAD-532.5.3.P.1.44.44.2.4.1	COAD	532	5	3	P	1	44	44	2	4	1	Meaningful Risky	0	4	0	Apoptosis	TSM	Unchanged	3	1	2	1	11	11	4	0	1	34	0.0432035837519535	4.08741836639942	High	0.0461003997720534	3.97792210912361	High	0.0265076812673599	4.92259447727543	High	0.0120765261488261	6.29959938615471	High	0.00529	Risky	0.00254	Risky
34	(ENST00000462590 + ENST00000490936 + ENST00000284262 + ENST00000427826 + ENST00000375442)	(FLNA(2/21)) + (JPH3(1/4)) + (PHF1(1/11)) + (TSPYL2(1/6))	5	Transcript	COAD-444.5.3.N.2.44.44.2.4.1	COAD	444	5	3	N	2	44	44	2	4	1	Meaningful Risky	0	4	0	Apoptosis	TSM	Underexpression	3	1	1	2	11	11	4	0	1	34	0.00102948475068942	10.7737723481213	High	0.00157016000399435	9.99441149077279	High	0.000481558634634505	12.1857542626632	High	5.51086705192771e-05	16.2637341960861	High	0.00093	Risky	7.87e-05	Risky
34	(ENST00000404525 + ENST00000497145)	(LTBP1(1/12)) + (POSTN(1/10))	2	Transcript	COAD-393.5.3.N.2.31.35.1.2.3	COAD	393	5	3	N	2	31	35	1	2	3	Risky	0	2	2	Apoptosis/Autophagy/Necrosis	TSM	Underexpression	3	1	1	2	5	8	7	4	3	34	0.0223581391715257	5.21769721708914	High	0.00683459653142637	7.31593145868765	High	0.98353940817709	0.000425669358305309	NS	0.0301170713123898	4.70259731068389	High	0.00601	Risky	0.00637	Risky
34	(ENST00000266581 + ENST00000550413 + ENST00000417736 + ENST00000587204)	(AMIGO2(2/3)) + (TUBB6(2/14))	4	Transcript	COAD-268.5.3.N.2.35.44.1.4.1	COAD	268	5	3	N	2	35	44	1	4	1	Risky	0	3	1	Pyroptosis	TSM	Underexpression	3	1	1	2	8	11	7	0	1	34	0.0408507265727148	4.18219640861963	High	0.00105041096217506	10.736530377926	High	0.027993196529595	4.82848637225445	High	3.51830644533813e-05	17.1150144174731	High	0.0131	Risky	0.000281	Risky
34	ENST00000420892	(HTRA1(1/3))	1	Transcript	COAD-1164.5.3.N.2.35.35.2.2.3	COAD	1164	5	3	N	2	35	35	2	2	3	Risky	0	3	1	Anoikis/Apoptosis/Pyroptosis	TSM	Underexpression	3	1	1	2	8	8	4	4	3	34	0.0313084046338168	4.63597200213068	High	0.00440260562295092	8.10982172941918	High	0.500655411318922	0.453546840152886	NS	0.0363734391570467	4.37951062810638	High	0.0339	Risky	0.00346	Risky
34	ENST00000293379	(ITGA5(1/13))	1	Transcript	CESC-490.5.3.N.2.35.44.2.4.4	CESC	490	5	3	N	2	35	44	2	4	4	Risky	0	3	1	Anoikis/Apoptosis/Autophagy/Necrosis	TSM	Underexpression	3	1	1	2	8	11	4	0	4	34	0.000155360538528049	14.3061009234109	High	0.000881281705680137	11.0617238136861	High	0.016777177004199	5.7195345902702	High	0.00444897717720127	8.09083045146239	High	3.18e-06	Risky	0.000203	Risky
34	(ENST00000368679 + ENST00000344213 + ENST00000614771)	(ADAM12(1/7)) + (FHL2(1/12)) + (NKILA(1/2))	3	Transcript	CESC-172.5.3.N.1.44.44.2.4.2	CESC	172	5	3	N	1	44	44	2	4	2	Meaningful Risky	0	4	0	Apoptosis/Autophagy	TSM	Unchanged	3	1	1	1	11	11	4	0	2	34	8.27012851233322e-05	15.4955141503746	High	0.00128731995640119	10.3606195259831	High	0.000959359157763018	10.9044037246902	High	8.34617267472249e-05	15.4782133679646	High	0.000156	Risky	0.00198	Risky
34	(ENST00000225964 + ENST00000361475)	(COL1A1(1/13)) + (TGM2(1/6))	2	Transcript	CESC-126.5.3.N.2.44.14.1.4.3	CESC	126	5	3	N	2	44	14	1	4	3	Meaningful Risky	0	4	0	Apoptosis/Autophagy/Necrosis	TSM	Underexpression	3	1	1	2	11	6	7	0	3	34	0.101958397498492	2.67463972021764	NS	0.153392548037272	2.03818527954379	NS	0.001882469170433	9.66074838568351	High	0.0152161134693888	5.89127110583135	High	0.0131	Risky	0.0351	Risky
34	(ENST00000605952 + ENST00000404733 + ENST00000488146)	(ATG9B(2/11)) + (DEPDC1(1/5))	3	Transcript	BRCA-996.5.3.P.3.43.43.1.4.1	BRCA	996	5	3	P	3	43	43	1	4	1	Risky	0	3	1	Autophagy	TSM	Overexpression	3	1	2	2	9	9	7	0	1	34	0.434419525853099	0.610978764514976	NS	0.0401809015683962	4.21022945229325	High	0.00132271242327908	10.3105585652151	High	0.00454368370212954	8.05266217909551	High	0.0852	NS	0.00352	Risky
34	(ENST00000562442 + ENST00000530598 + ENST00000521647 + ENST00000579849 + ENST00000473776)	(BFAR(1/12)) + (PARP2(1/11)) + (PLAT(1/17)) + (TMEM98(1/9)) + (`WEE2-AS1`(1/16))	5	Transcript	BRCA-945.5.3.N.2.95.89.1.4.1	BRCA	945	5	3	N	2	95	89	1	4	1	Meaningful Protective	4	0	0	Apoptosis	TSM	Underexpression	3	1	1	2	11	8	7	0	1	34	0.0459019821855216	3.98518784706183	Low	0.0176874210469191	5.62684670429327	Low	0.0353810384810774	4.42669099242742	Low	0.20352258623618	1.61691426779501	NS	0.000288	Protective	2.96e-05	Protective
34	(ENST00000553584 + ENST00000261799)	(MEG8(1/54)) + (PDGFRB(1/11))	2	Transcript	BRCA-928.5.3.N.2.35.34.1.2.2	BRCA	928	5	3	N	2	35	34	1	2	2	Risky	0	3	1	Apoptosis/Ferroptosis	TSM	Underexpression	3	1	1	2	8	6	7	4	2	34	0.137989887629058	2.20023289855046	NS	0.0248744943688196	5.03260244761164	High	0.293245353704106	1.1046615797419	NS	0.0433870923644604	4.0802557095503	High	0.026	Risky	0.000395	Risky
34	(ENST00000532939 + ENST00000526300)	(DICER1(1/33)) + (PGR(1/10))	2	Transcript	BRCA-886.5.3.N.2.26.23.1.2.4	BRCA	886	5	3	N	2	26	23	1	2	4	Protective	2	0	2	Apoptosis/Autophagy/Cellular senescence/Necrosis	TSM	Underexpression	3	1	1	2	6	6	7	4	4	34	0.880491107489879	0.0226041236906959	NS	0.128613998209287	2.30915442725067	NS	0.00914877951690185	6.79355008193341	Low	0.0162878637657208	5.77152828792888	High	0.614	NS	0.145	NS
34	(ENST00000517791 + ENST00000523813)	(CD74(2/12))	2	Transcript	BRCA-836.5.3.N.2.95.59.3.3.3	BRCA	836	5	3	N	2	95	59	3	3	3	Meaningful Protective	4	0	0	Apoptosis/Autophagy/Necrosis	TSM	Underexpression	3	1	1	2	11	11	1	1	3	34	0.011958073492339	6.31707483182683	Low	0.0400161472246791	4.21719981718844	High	0.0289273933570953	4.77192918127075	Low	0.0206983736747518	5.35201190634634	Low	0.0025	Protective	0.000408	Protective
34	(ENST00000482365 + ENST00000552652 + ENST00000422986 + ENST00000483321 + ENST00000309246)	(CCNL2(1/19)) + (DGKA(1/49)) + (KLK3(1/15)) + (LAMB2(1/19)) + (TPT1(1/14))	5	Transcript	BRCA-766.5.3.N.2.95.89.1.4.1	BRCA	766	5	3	N	2	95	89	1	4	1	Meaningful Protective	4	0	0	Apoptosis	TSM	Underexpression	3	1	1	2	11	8	7	0	1	34	0.000348555643760684	12.7895785031516	Low	0.0496945153501843	3.85173649742785	Low	0.00323897602938295	8.66771200706079	Low	0.103546436152501	2.65005311780103	NS	3.98e-05	Protective	0.016	Protective
34	(ENST00000423850 + ENST00000337225 + ENST00000614394 + ENST00000460717 + ENST00000553276 + ENST00000467506 + ENST00000582008 + ENST00000518095 + ENST00000317501 + ENST00000398755 + ENST00000371464 + ENST00000324679 + ENST00000555720)	(CIDEC(1/10)) + (CXCL14(1/2)) + (DDB2(1/16)) + (GSTM2(1/15)) + (ITGA7(1/27)) + (LAMB2(1/19)) + (LINC00667(1/43)) + (MAT2B(1/33)) + (NTRK3(1/19)) + (PARP3(1/9)) + (RBP4(1/3)) + (SAV1(2/6))	13	Transcript	BRCA-658.5.3.N.2.95.39.1.4.1	BRCA	658	5	3	N	2	95	39	1	4	1	Meaningful Protective	4	0	0	Apoptosis	TSM	Underexpression	3	1	1	2	11	8	7	0	1	34	2.82529742959836e-05	17.5318845930352	Low	0.000342259903445385	12.8236799005939	High	0.0914414077994111	2.84881334222632	NS	0.0115363751699892	6.38076414577058	Low	3.99e-07	Protective	1.33e-06	Protective
34	(ENST00000389131 + ENST00000284240)	(LOXL2(1/15)) + (THY1(1/10))	2	Transcript	BRCA-594.5.3.N.3.43.43.3.1.1	BRCA	594	5	3	N	3	43	43	3	1	1	Risky	0	3	1	Apoptosis	TSM	Overexpression	3	1	1	2	9	9	1	7	1	34	0.274092612141793	1.19614958685738	NS	0.0286143402337266	4.79066722041573	High	0.0272654520791641	4.87392288093309	High	0.0131363500232973	6.15065419972629	High	0.228	NS	0.00631	Risky
34	(ENST00000358671 + ENST00000563039 + ENST00000618336)	(FCGR2B(1/6)) + (SPN(1/6)) + (TNFSF8(1/3))	3	Transcript	BRCA-542.5.3.N.3.26.8.1.1.2	BRCA	542	5	3	N	3	26	8	1	1	2	Protective	2	0	2	Apoptosis/Necrosis	TSM	Overexpression	3	1	1	2	6	5	7	7	2	34	0.0285921362305034	4.79200435417615	High	0.0908107707742783	2.85994203617031	NS	0.0596789431874921	3.54628449204532	NS	0.0091972773884399	6.78411196203285	Low	0.0607	NS	0.1	NS
34	(ENST00000296233 + ENST00000617539)	(KLF15(1/2)) + (NEDD4L(1/62))	2	Transcript	BRCA-475.5.3.N.2.64.64.1.1.3	BRCA	475	5	3	N	2	64	64	1	1	3	Protective	2	0	2	Apoptosis/Autophagy/Ferroptosis	TSM	Underexpression	3	1	1	2	5	5	7	7	3	34	0.0207125063383455	5.35082177816488	Low	0.0401969905226037	4.2095503751773	Low	0.103158598264269	2.65601949804133	NS	0.0792365391674098	3.08049229307152	NS	0.00803	Protective	0.0202	Protective
34	(ENST00000272102 + ENST00000309519 + ENST00000560821 + ENST00000526678 + ENST00000471470 + ENST00000275517 + ENST00000265148 + ENST00000356198 + ENST00000368325 + ENST00000567518 + ENST00000548599 + ENST00000265728 + ENST00000447901 + ENST00000570259 + ENST00000561169 + ENST00000357360 + ENST00000333047 + ENST00000378714 + ENST00000409804 + ENST00000524243 + ENST00000514483 + ENST00000355968 + EN…	(ARF1(1/12)) + (B4GALT2(1/8)) + (BLM(1/13)) + (BRSK2(1/15)) + (CDC45(1/14)) + (CDCA5(1/10)) + (CENPE(1/6)) + (CENPL(1/10)) + (CENPW(1/3)) + (CIAPIN1(1/15)) + (CNOT2(1/42)) + (DBF4(1/8)) + (GGCT(1/8)) + (HSBP1(1/10)) + (KNSTRN(1/16)) + (LAGE3(1/1)) + (MAD2L1(1/5)) + (MCM10(1/7)) + (MTHFD2(1/21)) + (MTSS1(1/18)) + (POLR3G(1/7)) + (PPIA(1/18)) + (PRAME(1/14)) + (PSMA3(1/13)) + (PSMB5(1/6)) + (PSMC3(…	37	Transcript	BRCA-459.5.3.P.3.44.69.1.3.1	BRCA	459	5	3	P	3	44	69	1	3	1	Meaningful Risky	0	4	0	Apoptosis	TSM	Overexpression	3	1	2	2	11	6	7	1	1	34	NS	NS	NS	3.21741189268643e-06	21.6823308791734	Low	0.0619610304113046	3.48410038918869	NS	0.00371213442058449	8.41952166313718	Low	0.00138	Risky	1.27e-07	Risky
34	(ENST00000265643 + ENST00000559591)	(GAL(1/2)) + (KNSTRN(1/16))	2	Transcript	BRCA-456.5.3.P.1.43.93.1.3.1	BRCA	456	5	3	P	1	43	93	1	3	1	Risky	0	3	1	Apoptosis	TSM	Unchanged	3	1	2	1	9	9	7	1	1	34	0.112131808524471	2.52391607066845	NS	0.0186825395700113	5.53098924756442	Low	0.0184726834919363	5.55075819171012	Low	0.0252334972872881	5.00779021633283	Low	0.144	NS	0.0292	Risky
34	(ENST00000253003 + ENST00000308162 + ENST00000479384 + ENST00000580500 + ENST00000457958 + ENST00000356714 + ENST00000520868 + ENST00000440027 + ENST00000391851 + ENST00000513117 + ENST00000357865 + ENST00000504590 + ENST00000358901)	(ADRM1(1/5)) + (CFL1(1/15)) + (CLOCK(1/11)) + (LINC00511(2/108)) + (NUDT1(1/9)) + (PABPC1(1/40)) + (PKMYT1(1/20)) + (PRMT1(1/21)) + (SRD5A1(1/4)) + (STMN1(1/9)) + (TTK(1/11)) + (VCP(1/36))	13	Transcript	BRCA-438.5.3.P.3.35.35.1.3.2	BRCA	438	5	3	P	3	35	35	1	3	2	Risky	0	3	1	Apoptosis/Autophagy	TSM	Overexpression	3	1	2	2	8	8	7	1	2	34	0.0033237844794155	8.6206213430298	High	1.80134496911011e-05	18.3885785781932	High	0.126850163812583	2.33063448703351	NS	0.0352086498124217	4.43502763151707	High	0.00862	Risky	2.05e-05	Risky
34	ENST00000446361	(MAPT(1/30))	1	Transcript	BRCA-2026.5.3.N.1.93.47.2.3.3	BRCA	2026	5	3	N	1	93	47	2	3	3	Protective	3	0	1	Apoptosis/Autophagy/Cellular senescence	TSM	Unchanged	3	1	1	1	9	11	4	1	3	34	0.0340317175340915	4.49310977684382	High	0.0209677948316364	5.32946713790393	High	0.0172126249056174	5.67456319611736	High	0.0182557622245932	5.5714380060818	Low	0.0619	NS	0.0189	Protective
34	ENST00000414938	(EGOT(1/1))	1	Transcript	BRCA-1983.5.3.N.1.95.95.2.4.2	BRCA	1983	5	3	N	1	95	95	2	4	2	Meaningful Protective	4	0	0	Apoptosis/Autophagy	TSM	Unchanged	3	1	1	1	11	11	4	0	2	34	0.00335166221621008	8.60540829917933	Low	2.53815807982338e-05	17.7357182391127	Low	0.0193390522708023	5.47059393376242	Low	0.00372691987555573	8.41229453025238	Low	0.00913	Protective	0.000953	Protective
34	ENST00000397676	(ALG3(1/14))	1	Transcript	BRCA-1965.5.3.P.3.42.77.1.3.2	BRCA	1965	5	3	P	3	42	77	1	3	2	Risky	0	3	1	Apoptosis/Ferroptosis	TSM	Overexpression	3	1	2	2	8	8	7	1	2	34	0.00215648638234933	9.41133094607764	High	0.00538852971475545	7.74420099082054	Low	0.00291340972730791	8.86091828827156	High	0.102668304986058	2.66359725257231	NS	0.000711	Risky	0.00421	Risky
34	ENST00000351691	(TRAF3(1/13))	1	Transcript	BRCA-1856.5.3.P.2.20.71.2.1.4	BRCA	1856	5	3	P	2	20	71	2	1	4	Protective	1	0	3	Apoptosis/Autophagy/Pyroptosis/Necrosis	TSM	Underexpression	3	1	2	2	3	8	4	7	4	34	0.00351694871194441	8.51777162748898	Low	0.0486683324267059	3.88675637094542	Low	0.0814596098835473	3.03553663822446	NS	0.0167758815599593	5.71967016771771	Low	0.0551	NS	0.286	NS
34	ENST00000344256	(CDC25B(1/9))	1	Transcript	BRCA-1849.5.3.P.3.31.35.1.2.2	BRCA	1849	5	3	P	3	31	35	1	2	2	Risky	0	2	2	Apoptosis/Cellular senescence	TSM	Overexpression	3	1	2	2	5	8	7	4	2	34	0.00390680400038845	8.32663123290529	High	0.0156424451805902	5.84262810225147	High	0.118885826516857	2.43193815122887	NS	0.046405799954087	3.96680299248528	High	0.0215	Risky	0.0138	Risky
34	ENST00000303115	(IL7R(1/10))	1	Transcript	BRCA-1802.5.3.N.3.9.8.1.1.3	BRCA	1802	5	3	N	3	9	8	1	1	3	Protective	2	0	2	Apoptosis/Autophagy/Cellular senescence	TSM	Overexpression	3	1	1	2	5	5	7	7	3	34	0.036171401937604	4.38900570056291	High	0.287918564668381	1.1293287422005	NS	0.0667179063494326	3.36197752550412	NS	0.0119621597201548	6.31646903122176	Low	0.0242	Protective	0.24	NS
[truncated: 15,418 more rows]
[truncated: 27 more columns]
