# Supplementary material for: Integrated multi-optosis model for pan-cancer candidate biomarker and therapy target discovery
Source: Front Bioinform. 2025 Sep 19;5:1630518. doi: 10.3389/fbinf.2025.1630518 (PMC12491264; doi:10.3389/fbinf.2025.1630518)
Supplement: Supplementary file 6 [file DataSheet10.zip › Dataset_S10_CAR.csv]

Rank	Signature	Gene Symbol members	Processed_Signatures	CAR target present	CAR Matched Gene	Elements	Omic feature	Nomenclature	CTAB	GSI	GFC	PFC	SCS	TNC	HRC	SMC	TMC	TIC	RCD	Combined_Outcome	Protective_Count	Risky_Count	NS_Count	RCD form	Phenotype	Expression	GFC_ranking	PFC_ranking	SCS_ranking	TNC_ranking	HRC_ranking	SMC_ranking	TMC_ranking	TIC_ranking	RCD_ranking	Final_Rank	p.value_log_rank_OS	log_rank_OS	Type_log_rank_OS	p.value_log_rank_DSS	log_rank_DSS	Type_log_rank_DSS	p.value_log_rank_DFI	log_rank_DFI	Type_log_rank_DFI	p.value_log_rank_PFI	log_rank_PFI	Type_log_rank_PFI	p.value_Cox_OS
12	(ALPL + ARMCX1 + BZW2 + CASP14 + CHRM1 + CUL7 + DTNA + GSR + KMT2D + OBSCN + P2RY2 + PDZD2 + ROR2 + RXRG + ST3GAL3 + TCF19 + TOX3 + TRIM63 + UTRN)	ALPL,ARMCX1,BZW2,CASP14,CHRM1,CUL7,DTNA,GSR,KMT2D,OBSCN,P2RY2,PDZD2,ROR2,RXRG,ST3GAL3,TCF19,TOX3,TRIM63,UTRN	ALPL,ARMCX1,BZW2,CASP14,CHRM1,CUL7,DTNA,GSR,KMT2D,OBSCN,P2RY2,PDZD2,ROR2,RXRG,ST3GAL3,TCF19,TOX3,TRIM63,UTRN	TRUE	ROR2	19	Mutation	UVM-4.2.1.P.0.0.0.4.4.1	UVM	4	2	1	P	0	0	0	4	4	1	Meaningless	0	0	4	Apoptosis	TMB	No_data	6	3	2	0	0	0	0	0	1	12	0.291194842533641	1.11408887193065	NS	0.304035372828185	1.05641016745636	NS	NS	NS	NS	0.218663429737763	1.51312124123453	NS	1
14	(ABCC4 + ACTL6A + ANP32A + ARL11 + ATAD2 + ATAD5 + BCL10 + BCL11B + CCR3 + CCR8 + CD48 + CD80 + CDC6 + CENPE + CEP55 + CIAPIN1 + CLEC5A + DDB1 + DDX54 + DIAPH3 + DLGAP5 + DLX5 + DMBT1 + FANCI + FSTL5 + GAS2 + GDF9 + GMPS + GNAS + HSPH1 + IQGAP2 + KDM5B + KIF11 + KIF20A + LYN + MAEL + MAGEA4 + MATN3 + MCM6 + NAA15 + NCL + NEK2 + NLRP11 + NTS + OCLN + PCSK6 + PHF6 + PIWIL1 + PLA2G7 + POMP + POU2F3 …	ABCC4,ACTL6A,ANP32A,ARL11,ATAD2,ATAD5,BCL10,BCL11B,CCR3,CCR8,CD48,CD80,CDC6,CENPE,CEP55,CIAPIN1,CLEC5A,DDB1,DDX54,DIAPH3,DLGAP5,DLX5,DMBT1,FANCI,FSTL5,GAS2,GDF9,GMPS,GNAS,HSPH1,IQGAP2,KDM5B,KIF11,KIF20A,LYN,MAEL,MAGEA4,MATN3,MCM6,NAA15,NCL,NEK2,NLRP11,NTS,OCLN,PCSK6,PHF6,PIWIL1,PLA2G7,POMP,POU2F3,PSMA7,RASEF,RGS3,RHNO1,RNF128,RNF2,RPSA,RTKN2,SEMA3E,SEMA6A,SEPHS1,SERPINB5,SH3KBP1,SLBP,SLC39A9,SMAR…	ABCC4,ACTL6A,ANP32A,ARL11,ATAD2,ATAD5,BCL10,BCL11B,CCR3,CCR8,CD48,CD80,CDC6,CENPE,CEP55,CIAPIN1,CLEC5A,DDB1,DDX54,DIAPH3,DLGAP5,DLX5,DMBT1,FANCI,FSTL5,GAS2,GDF9,GMPS,GNAS,HSPH1,IQGAP2,KDM5B,KIF11,KIF20A,LYN,MAEL,MAGEA4,MATN3,MCM6,NAA15,NCL,NEK2,NLRP11,NTS,OCLN,PCSK6,PHF6,PIWIL1,PLA2G7,POMP,POU2F3,PSMA7,RASEF,RGS3,RHNO1,RNF128,RNF2,RPSA,RTKN2,SEMA3E,SEMA6A,SEPHS1,SERPINB5,SH3KBP1,SLBP,SLC39A9,SMAR…	TRUE	CD80	83	Mutation	UCS-5.2.1.P.3.0.0.4.4.1	UCS	5	2	1	P	3	0	0	4	4	1	Meaningless	0	0	4	Apoptosis	TMB	Overexpression	6	3	2	2	0	0	0	0	1	14	0.108627546307303	2.574075539487	NS	0.0998652396387408	2.70769425605707	NS	0.410124350537871	0.678440208830561	NS	0.226646828511881	1.46178181199412	NS	0.515
18	KDR	KDR	KDR	TRUE	KDR	1	Mutation	UCS-154.2.1.P.2.0.0.4.4.5	UCS	154	2	1	P	2	0	0	4	4	5	Meaningless	0	0	4	Anoikis/Apoptosis/Autophagy/Cellular senescence/Necrosis	TMB	Underexpression	6	3	2	2	0	0	0	0	5	18	0.618256092772776	0.248326245697935	NS	0.627510442539632	0.235451930906652	NS	0.360105801915796	0.837524235748897	NS	0.75162267236658	0.100172544271502	NS	0.645
22	(ANKDD1A + ARHGAP24 + ATR + BIRC6 + BMX + CAMK2D + CASP7 + CFTR + DAB2 + DDX46 + ERCC4 + FAP + FGF7 + FHL2 + FRS2 + GAB1 + HMBOX1 + INSR + ITPR1 + KCNB1 + NCAM1 + PIK3C2A + PTPN12 + RALB + RNF168 + S1PR1 + SETD2 + SLIT2 + SNCG + SOCS5 + SRSF1 + ST13 + TF + TJP1 + TRIM68 + UBIAD1 + USP24 + USP36 + USP8 + WWP1 + ZBTB38)	ANKDD1A,ARHGAP24,ATR,BIRC6,BMX,CAMK2D,CASP7,CFTR,DAB2,DDX46,ERCC4,FAP,FGF7,FHL2,FRS2,GAB1,HMBOX1,INSR,ITPR1,KCNB1,NCAM1,PIK3C2A,PTPN12,RALB,RNF168,S1PR1,SETD2,SLIT2,SNCG,SOCS5,SRSF1,ST13,TF,TJP1,TRIM68,UBIAD1,USP24,USP36,USP8,WWP1,ZBTB38	ANKDD1A,ARHGAP24,ATR,BIRC6,BMX,CAMK2D,CASP7,CFTR,DAB2,DDX46,ERCC4,FAP,FGF7,FHL2,FRS2,GAB1,HMBOX1,INSR,ITPR1,KCNB1,NCAM1,PIK3C2A,PTPN12,RALB,RNF168,S1PR1,SETD2,SLIT2,SNCG,SOCS5,SRSF1,ST13,TF,TJP1,TRIM68,UBIAD1,USP24,USP36,USP8,WWP1,ZBTB38	TRUE	FAP	41	Mutation	UCS-12.2.1.P.2.0.0.1.4.2	UCS	12	2	1	P	2	0	0	1	4	2	Meaningless	0	0	4	Apoptosis/Autophagy	TMB	Underexpression	6	3	2	2	0	0	7	0	2	22	0.319228667944834	0.992104056290615	NS	0.352303454433072	0.865142985393714	NS	0.655428436202808	0.199124522403438	NS	0.295056807350606	1.09640320637389	NS	0.826
12	MUC1	MUC1	MUC1	TRUE	MUC1	1	Methylation	UCEC-967.7.3.N.3.0.2.4.4.5	UCEC	967	7	3	N	3	0	2	4	4	5	Meaningless	0	0	4	Anoikis/Apoptosis/Autophagy/Pyroptosis/Necrosis	TSM	Overexpression	1	1	1	2	0	2	0	0	5	12	0.0319460500236122	4.60138973749975	Low	0.231254323798324	1.43312984973427	NS	0.76465540145716	0.0896242397760268	NS	0.659776813286715	0.193794818431429	NS	0.992
26	CD274	CD274	CD274	TRUE	CD274	1	Mutation	UCEC-539.2.1.P.2.0.0.2.3.8	UCEC	539	2	1	P	2	0	0	2	3	8	Meaningless	0	0	4	Apoptosis/Autophagy/Cuproptosis/Efferocytosis/Ferroptosis/Necroptosis/Pyroptosis/Necrosis	TMB	Underexpression	6	3	2	2	0	0	4	1	8	26	0.327554410488842	0.958542328582629	NS	0.417827398797961	0.656417945518875	NS	1	0	NS	0.229263892466075	1.44542238342413	NS	0.772
18	CA9	CA9	CA9	TRUE	CA9	1	Mutation	UCEC-521.2.1.P.3.0.0.4.4.5	UCEC	521	2	1	P	3	0	0	4	4	5	Meaningless	0	0	4	Apoptosis/Autophagy/Ferroptosis/Pyroptosis/Necrosis	TMB	Overexpression	6	3	2	2	0	0	0	0	5	18	0.123772188089354	2.36892587804522	NS	0.199926201405143	1.64291343571476	NS	0.287718614492693	1.13026596826794	NS	0.070608309899768	3.26882196391374	NS	0.811
16	AXL	AXL	AXL	TRUE	AXL	1	mRNA	UCEC-502.6.3.N.2.51.0.4.4.4	UCEC	502	6	3	N	2	51	0	4	4	4	Mixed	1	1	2	Apoptosis/Efferocytosis/Necroptosis/Necrosis	TSM	Underexpression	2	1	1	2	6	0	0	0	4	16	0.359822823435612	0.838511522303594	NS	0.162299754988254	1.95266691399859	NS	0.233024090960326	1.42230678208062	NS	0.848414555260459	0.036535160573852	NS	0.256
21	(AATF + ABCC1 + AIMP2 + ARHGAP11A + ARL5B + ARL6IP1 + ATAD2 + ATAD5 + B4GALT2 + BCL11A + BCL2L12 + BLM + BMP7 + BRD7 + BZW2 + C1GALT1C1 + CABLES1 + CADM1 + CALM1 + CAPN13 + CBX8 + CCNA2 + CD2AP + CDCA2 + CDCA7L + CDKN3 + CENPE + CENPL + CENPU + CEP55 + CHAF1B + CHRNA5 + CIAPIN1 + CISH + CKAP2 + CKLF + CLDN8 + CLEC5A + COPB2 + CPD + CXXC5 + DAD1 + DBF4 + DDB1 + DDRGK1 + DDX54 + DENND2D + DEPDC1B +…	AATF,ABCC1,AIMP2,ARHGAP11A,ARL5B,ARL6IP1,ATAD2,ATAD5,B4GALT2,BCL11A,BCL2L12,BLM,BMP7,BRD7,BZW2,C1GALT1C1,CABLES1,CADM1,CALM1,CAPN13,CBX8,CCNA2,CD2AP,CDCA2,CDCA7L,CDKN3,CENPE,CENPL,CENPU,CEP55,CHAF1B,CHRNA5,CIAPIN1,CISH,CKAP2,CKLF,CLDN8,CLEC5A,COPB2,CPD,CXXC5,DAD1,DBF4,DDB1,DDRGK1,DDX54,DENND2D,DEPDC1B,DFFA,DIAPH3,DLEU1,DLGAP5,DNAJB1,DNMT3B,DROSHA,DSP,DTX3L,EIF3B,EPHA8,ERBB3,EREG,ESPL1,ETV7,EXO1,E…	AATF,ABCC1,AIMP2,ARHGAP11A,ARL5B,ARL6IP1,ATAD2,ATAD5,B4GALT2,BCL11A,BCL2L12,BLM,BMP7,BRD7,BZW2,C1GALT1C1,CABLES1,CADM1,CALM1,CAPN13,CBX8,CCNA2,CD2AP,CDCA2,CDCA7L,CDKN3,CENPE,CENPL,CENPU,CEP55,CHAF1B,CHRNA5,CIAPIN1,CISH,CKAP2,CKLF,CLDN8,CLEC5A,COPB2,CPD,CXXC5,DAD1,DBF4,DDB1,DDRGK1,DDX54,DENND2D,DEPDC1B,DFFA,DIAPH3,DLEU1,DLGAP5,DNAJB1,DNMT3B,DROSHA,DSP,DTX3L,EIF3B,EPHA8,ERBB3,EREG,ESPL1,ETV7,EXO1,E…	TRUE	IL13RA2, MUC16	258	Mutation	UCEC-5.2.1.P.3.0.0.1.4.1	UCEC	5	2	1	P	3	0	0	1	4	1	Meaningless	0	0	4	Apoptosis	TMB	Overexpression	6	3	2	2	0	0	7	0	1	21	0.262588501662156	1.25505862745617	NS	0.210852822936267	1.5655610962918	NS	0.525517273962793	0.403051994970779	NS	0.850597808764247	0.0354778772181075	NS	0.898
22	(ADRA1B + CLDN18)	ADRA1B,CLDN18	ADRA1B,CLDN18	TRUE	CLDN18	2	Mutation	UCEC-41.2.1.P.2.35.0.4.4.1	UCEC	41	2	1	P	2	35	0	4	4	1	Risky	0	3	1	Necrosis	TMB	Underexpression	6	3	2	2	8	0	0	0	1	22	0.0795092543716323	3.07490468702248	NS	0.143005011651856	2.14532219247537	NS	0.700342052113022	0.148116275005922	NS	0.260877381403074	1.26409501345907	NS	0.00772
12	(ADM2 + AIMP2 + AK2 + ALDOA + APOBEC3B + ARHGAP11A + ATAD2 + BCL2L12 + BLM + BRI3BP + BUB1B + BZW2 + CCNA2 + CDC20 + CDC25C + CDC45 + CDC6 + CDCA2 + CDCA3 + CDCA5 + CDCA8 + CDK5 + CDKN3 + CENPE + CENPH + CENPL + CENPO + CENPU + CENPW + CEP55 + CHAF1B + CKAP2 + CKMT1A + CKMT1B + CKS1B + CLDN7 + CLPTM1L + COX5A + DDIAS + DDX49 + DEPDC1B + DFFA + DHFR + DIAPH3 + DLGAP5 + DNMT3B + DPP3 + DSN1 + ECHS1…	ADM2,AIMP2,AK2,ALDOA,APOBEC3B,ARHGAP11A,ATAD2,BCL2L12,BLM,BRI3BP,BUB1B,BZW2,CCNA2,CDC20,CDC25C,CDC45,CDC6,CDCA2,CDCA3,CDCA5,CDCA8,CDK5,CDKN3,CENPE,CENPH,CENPL,CENPO,CENPU,CENPW,CEP55,CHAF1B,CKAP2,CKMT1A,CKMT1B,CKS1B,CLDN7,CLPTM1L,COX5A,DDIAS,DDX49,DEPDC1B,DFFA,DHFR,DIAPH3,DLGAP5,DNMT3B,DPP3,DSN1,ECHS1,EIF3B,ELFN1-AS1,EPCAM,ERBB3,ESCO2,ESPL1,EXO1,FAM111B,FAM72A,FANCI,FEN1,GGCT,GINS2,GLRX3,GMNN,GRI…	ADM2,AIMP2,AK2,ALDOA,APOBEC3B,ARHGAP11A,ATAD2,BCL2L12,BLM,BRI3BP,BUB1B,BZW2,CCNA2,CDC20,CDC25C,CDC45,CDC6,CDCA2,CDCA3,CDCA5,CDCA8,CDK5,CDKN3,CENPE,CENPH,CENPL,CENPO,CENPU,CENPW,CEP55,CHAF1B,CKAP2,CKMT1A,CKMT1B,CKS1B,CLDN7,CLPTM1L,COX5A,DDIAS,DDX49,DEPDC1B,DFFA,DHFR,DIAPH3,DLGAP5,DNMT3B,DPP3,DSN1,ECHS1,EIF3B,ELFN1-AS1,EPCAM,ERBB3,ESCO2,ESPL1,EXO1,FAM111B,FAM72A,FANCI,FEN1,GGCT,GINS2,GLRX3,GMNN,GRI…	TRUE	EPCAM	149	mRNA	UCEC-40.6.3.P.3.0.0.2.4.1	UCEC	40	6	3	P	3	0	0	2	4	1	Meaningless	0	0	4	Apoptosis	TSM	Overexpression	2	1	2	2	0	0	4	0	1	12	0.684094042771386	0.165553642321216	NS	0.931440805404281	0.00740154264218892	NS	0.64084899296692	0.217633533720503	NS	0.988982297953946	0.000190690707009577	NS	0.752
25	(L1CAM + MMP8)	L1CAM,MMP8	L1CAM,MMP8	TRUE	L1CAM	2	Mutation	UCEC-364.2.1.P.1.35.7.4.4.2	UCEC	364	2	1	P	1	35	7	4	4	2	Risky	0	3	1	Apoptosis/Necrosis	TMB	Unchanged	6	3	2	1	8	3	0	0	2	25	0.0693995753385294	3.29716471226722	NS	0.0501507089671336	3.83641280526224	NS	0.442040540876882	0.590979658059299	NS	0.0495521054322758	3.85655054705993	WT	0.00561
18	(IGF1 + KDR + KL)	IGF1,KDR,KL	IGF1,KDR,KL	TRUE	KDR	3	mRNA	UCEC-351.6.3.N.2.0.0.1.4.5	UCEC	351	6	3	N	2	0	0	1	4	5	Meaningless	0	0	4	Anoikis/Apoptosis/Autophagy/Cellular senescence/Necrosis	TSM	Underexpression	2	1	1	2	0	0	7	0	5	18	0.330484966620181	0.946996601377454	NS	0.514060208993732	0.425793614436378	NS	0.570952523845434	0.321091344584351	NS	0.65183989213164	0.203588348990987	NS	0.548
31	(IGF1 + KDR + KL)	IGF1,KDR,KL	IGF1,KDR,KL	TRUE	KDR	3	Mutation	UCEC-350.2.1.P.2.0.69.1.4.5	UCEC	350	2	1	P	2	0	69	1	4	5	Meaningless	0	0	4	Anoikis/Apoptosis/Autophagy/Cellular senescence/Necrosis	TMB	Underexpression	6	3	2	2	0	6	7	0	5	31	0.0678356842900102	3.3346294711973	NS	0.0257752465305768	4.97103317029663	WT	0.277557168276975	1.17901227599046	NS	0.0238021136922008	5.10899430496821	WT	0.548
21	(FAP + INHBA + KLF6 + THBS2)	FAP,INHBA,KLF6,THBS2	FAP,INHBA,KLF6,THBS2	TRUE	FAP	4	mRNA	UCEC-326.6.3.N.2.30.30.1.4.2	UCEC	326	6	3	N	2	30	30	1	4	2	Risky	0	1	3	Apoptosis/Autophagy	TSM	Underexpression	2	1	1	2	3	3	7	0	2	21	0.522123853260544	0.409695981907852	NS	0.0494751098993734	3.85915940795867	High	0.795253742182909	0.0673373840321782	NS	0.409583784291091	0.680008537465623	NS	0.126
30	(FAP + GLS + THBS2 + XAF1)	FAP,GLS,THBS2,XAF1	FAP,GLS,THBS2,XAF1	TRUE	FAP	4	Mutation	UCEC-325.2.1.P.2.30.64.1.4.2	UCEC	325	2	1	P	2	30	64	1	4	2	Risky	0	1	3	Apoptosis/Autophagy	TMB	Underexpression	6	3	2	2	3	5	7	0	2	30	0.0361905333203576	4.38810421316481	WT	0.0294837216804478	4.73914494351607	WT	0.51471655180596	0.424466839257646	NS	0.0514238911565723	3.79441332818015	NS	0.077
34	(ACE + BAG4 + BUB1 + CARD14 + CARD9 + CD27 + CD70 + DSG2 + DUSP2 + FCGR2B + `HLA-A` + HMMR + LILRB4 + MUC4 + PDIA3 + PTAFR + SELL + SEMA3A + TNFAIP2 + TNFRSF13B + TNFRSF19 + TNFRSF21 + TOP1 + TUBA1B)	ACE,BAG4,BUB1,CARD14,CARD9,CD27,CD70,DSG2,DUSP2,FCGR2B,HLA-A,HMMR,LILRB4,MUC4,PDIA3,PTAFR,SELL,SEMA3A,TNFAIP2,TNFRSF13B,TNFRSF19,TNFRSF21,TOP1,TUBA1B	ACE,BAG4,BUB1,CARD14,CARD9,CD27,CD70,DSG2,DUSP2,FCGR2B,HLA-A,HMMR,LILRB4,MUC4,PDIA3,PTAFR,SELL,SEMA3A,TNFAIP2,TNFRSF13B,TNFRSF19,TNFRSF21,TOP1,TUBA1B	TRUE	CD70	24	Mutation	UCEC-19.2.1.P.3.0.71.1.2.2	UCEC	19	2	1	P	3	0	71	1	2	2	Meaningless	0	0	4	Apoptosis/Necrosis	TMB	Overexpression	6	3	2	2	0	8	7	4	2	34	0.0112268344172375	6.42905423423653	WT	0.00861780205030627	6.90036775866897	WT	0.197824359952087	1.65836398645455	NS	0.00941903050257675	6.74159632812549	WT	0.602
19	(EGFR + TGFB1)	EGFR,TGFB1	EGFR,TGFB1	TRUE	EGFR	2	Mutation	UCEC-186.2.1.P.2.0.0.4.4.6	UCEC	186	2	1	P	2	0	0	4	4	6	Meaningless	0	0	4	Anoikis/Apoptosis/Autophagy/Cellular senescence/Ferroptosis/Necrosis	TMB	Underexpression	6	3	2	2	0	0	0	0	6	19	0.120205275024912	2.41464424816632	NS	0.271793825402391	1.20767120140285	NS	0.42775063449039	0.628923014816535	NS	0.0878192975881069	2.91389960067961	NS	0.849
29	(CCR5 + EI24 + EPHA7 + PROM1)	CCR5,EI24,EPHA7,PROM1	CCR5,EI24,EPHA7,PROM1	TRUE	PROM1	4	Mutation	UCEC-134.2.1.P.3.9.64.2.4.2	UCEC	134	2	1	P	3	9	64	2	4	2	Protective	2	0	2	Apoptosis/Autophagy	TMB	Overexpression	6	3	2	2	5	5	4	0	2	29	0.00888941277609723	6.84491100253713	WT	0.0269308597862948	4.89523808633268	WT	0.707241888667791	0.141047479456729	NS	0.0896663560683091	2.88035312733629	NS	0.0308
22	(CCDC34 + MSLN + PREX1 + TMPRSS3)	CCDC34,MSLN,PREX1,TMPRSS3	CCDC34,MSLN,PREX1,TMPRSS3	TRUE	MSLN	4	Mutation	UCEC-130.2.1.P.3.20.9.4.4.1	UCEC	130	2	1	P	3	20	9	4	4	1	Protective	1	0	3	Apoptosis	TMB	Overexpression	6	3	2	2	3	5	0	0	1	22	0.0400022023788683	4.21779117245953	WT	0.118251653641226	2.44032592326305	NS	0.168830777950257	1.89329471603206	NS	0.0224138740682999	5.21336804486852	WT	0.221
19	(CASP2 + CEACAM5)	CASP2,CEACAM5	CASP2,CEACAM5	TRUE	CEACAM5	2	Mutation	UCEC-124.2.1.P.3.0.7.4.4.3	UCEC	124	2	1	P	3	0	7	4	4	3	Meaningless	0	0	4	Anoikis/Apoptosis/Necrosis	TMB	Overexpression	6	3	2	2	0	3	0	0	3	19	0.311696852094495	1.02347200951032	NS	0.158634397633982	1.9871957481358	NS	0.199292764870055	1.64754965238407	NS	0.0426126791331884	4.11070168851268	WT	0.652
14	(ABCG2 + ACTA2 + ADAMTS5 + `ADAMTS9-AS2` + ADARB1 + ADRB2 + ADRB3 + AKTIP + AMFR + ANGPTL7 + ANO6 + AOC4P + APBB1 + APOB + ARHGAP31 + ARMCX1 + ATP2B4 + BAZ2B + BTG1 + BTG2 + CAB39L + CACNA1G + CALCRL + CASC15 + CASP12 + CCDC80 + CD93 + CDH13 + CDH5 + CLEC14A + CNN1 + CPE + CPEB1 + CSRNP1 + DCLK1 + DKK3 + DLL1 + DLL4 + DNASE1L3 + DNM3 + DNM3OS + DPT + EBF1 + EBF3 + ECSCR + EGR3 + EHD2 + EID1 + EPB…	ABCG2,ACTA2,ADAMTS5,ADAMTS9-AS2,ADARB1,ADRB2,ADRB3,AKTIP,AMFR,ANGPTL7,ANO6,AOC4P,APBB1,APOB,ARHGAP31,ARMCX1,ATP2B4,BAZ2B,BTG1,BTG2,CAB39L,CACNA1G,CALCRL,CASC15,CASP12,CCDC80,CD93,CDH13,CDH5,CLEC14A,CNN1,CPE,CPEB1,CSRNP1,DCLK1,DKK3,DLL1,DLL4,DNASE1L3,DNM3,DNM3OS,DPT,EBF1,EBF3,ECSCR,EGR3,EHD2,EID1,EPB41L3,ERG,EZH1,F10,F7,F8,FBLN5,FBN1,FENDRR,FGF1,FGF10,FGF14,FHL1,FLI1,FLNA,FLT4,FOXF1,FOXS1,FYN,FZD4…	ABCG2,ACTA2,ADAMTS5,ADAMTS9-AS2,ADARB1,ADRB2,ADRB3,AKTIP,AMFR,ANGPTL7,ANO6,AOC4P,APBB1,APOB,ARHGAP31,ARMCX1,ATP2B4,BAZ2B,BTG1,BTG2,CAB39L,CACNA1G,CALCRL,CASC15,CASP12,CCDC80,CD93,CDH13,CDH5,CLEC14A,CNN1,CPE,CPEB1,CSRNP1,DCLK1,DKK3,DLL1,DLL4,DNASE1L3,DNM3,DNM3OS,DPT,EBF1,EBF3,ECSCR,EGR3,EHD2,EID1,EPB41L3,ERG,EZH1,F10,F7,F8,FBLN5,FBN1,FENDRR,FGF1,FGF10,FGF14,FHL1,FLI1,FLNA,FLT4,FOXF1,FOXS1,FYN,FZD4…	TRUE	ROR1, ROR2	217	mRNA	UCEC-12.6.3.N.2.0.0.1.4.1	UCEC	12	6	3	N	2	0	0	1	4	1	Meaningless	0	0	4	Apoptosis	TSM	Underexpression	2	1	1	2	0	0	7	0	1	14	0.76062367190071	0.0928188720011511	NS	0.650546812192781	0.205211427482555	NS	0.850060396307194	0.0357366378540015	NS	0.57530974109329	0.313878724545318	NS	0.584
18	(BRCA1 + MET + PRKCD)	BRCA1,MET,PRKCD	BRCA1,MET,PRKCD	TRUE	MET	3	Mutation	UCEC-110.2.1.P.3.0.0.4.4.5	UCEC	110	2	1	P	3	0	0	4	4	5	Meaningless	0	0	4	Anoikis/Apoptosis/Autophagy/Cellular senescence/Necrosis	TMB	Overexpression	6	3	2	2	0	0	0	0	5	18	0.0626485683702488	3.46584294389811	NS	0.195615089406419	1.67481316188157	NS	0.437179056660752	0.603675568530419	NS	0.0797588844359403	3.06980813915665	NS	0.667
10	ROR1-AS1	ROR1-AS1	ROR1-AS1	TRUE	ROR1	1	Methylation	UCEC-1070.7.3.N.2.4.0.4.4.2	UCEC	1070	7	3	N	2	4	0	4	4	2	Risky	0	1	3	Apoptosis/Autophagy	TSM	Underexpression	1	1	1	2	3	0	0	0	2	10	0.144174652879571	2.13282685869764	NS	0.33591982627282	0.92594120428853	NS	0.916363041304309	0.0110283791692252	NS	0.246725485686123	1.34175058019349	NS	0.474
10	(BCL2L14 + CABLES1 + CDCA3 + CDCA8 + CDKN3 + CEP55 + CLDN7 + CLDN8 + CNPY2 + DSP + EPCAM + ESM1 + F11R + FABP7 + FANK1 + FUT3 + FUT7 + GDE1 + GPR87 + GRHL3 + HNF4G + HTATIP2 + KMO + KRT5 + MAD2L1 + NCAPG + NEK2 + NIPA2 + NLRP11 + OCIAD2 + PADI2 + PCGF1 + PERP + PI3 + PLA2G10 + PPIB + PRAME + PSMD11 + PTTG1 + RASSF6 + `RGMB-AS1` + RPSAP52 + SERPINB5 + SHCBP1 + SHMT1 + SLPI + SNHG9 + TMPO + TMPRSS1…	BCL2L14,CABLES1,CDCA3,CDCA8,CDKN3,CEP55,CLDN7,CLDN8,CNPY2,DSP,EPCAM,ESM1,F11R,FABP7,FANK1,FUT3,FUT7,GDE1,GPR87,GRHL3,HNF4G,HTATIP2,KMO,KRT5,MAD2L1,NCAPG,NEK2,NIPA2,NLRP11,OCIAD2,PADI2,PCGF1,PERP,PI3,PLA2G10,PPIB,PRAME,PSMD11,PTTG1,RASSF6,RGMB-AS1,RPSAP52,SERPINB5,SHCBP1,SHMT1,SLPI,SNHG9,TMPO,TMPRSS13,TOX3,TRIM29,TRPV6,TUFT1,UBE2V2,USP5	BCL2L14,CABLES1,CDCA3,CDCA8,CDKN3,CEP55,CLDN7,CLDN8,CNPY2,DSP,EPCAM,ESM1,F11R,FABP7,FANK1,FUT3,FUT7,GDE1,GPR87,GRHL3,HNF4G,HTATIP2,KMO,KRT5,MAD2L1,NCAPG,NEK2,NIPA2,NLRP11,OCIAD2,PADI2,PCGF1,PERP,PI3,PLA2G10,PPIB,PRAME,PSMD11,PTTG1,RASSF6,RGMB-AS1,RPSAP52,SERPINB5,SHCBP1,SHMT1,SLPI,SNHG9,TMPO,TMPRSS13,TOX3,TRIM29,TRPV6,TUFT1,UBE2V2,USP5	TRUE	EPCAM	55	Methylation	UCEC-100.7.3.N.3.0.0.2.4.1	UCEC	100	7	3	N	3	0	0	2	4	1	Meaningless	0	0	4	Apoptosis	TSM	Overexpression	1	1	1	2	0	0	4	0	1	10	0.624476008238821	0.239626497384131	NS	0.712418832858707	0.135872944350589	NS	0.0875487511381825	2.91887742946127	NS	0.247467973425155	1.33754162420844	NS	0.931
21	(A1CF + ABCB5 + ABCC10 + ABCC2 + ABCG2 + ACIN1 + ACVR1C + ADAMTS5 + ADAMTS9 + ADARB1 + ADCYAP1R1 + AGK + AGTR2 + AHCYL1 + ALDH1L1 + AMFR + ANKHD1 + ANKRD49 + ANO6 + APBB1 + APBB2 + APLP2 + APOB + APOH + ARAP1 + ARHGAP31 + ARHGEF9 + ARID2 + ARID4B + ARNT + ATF7 + ATP2B1 + ATP2B4 + ATP8A1 + B3GAT1 + BANP + BAZ2B + BPTF + BRD2 + BRD8 + BRD9 + BRSK2 + BTG1 + CACNA1G + CACNA2D3 + CACUL1 + CAPN6 + CASP…	A1CF,ABCB5,ABCC10,ABCC2,ABCG2,ACIN1,ACVR1C,ADAMTS5,ADAMTS9,ADARB1,ADCYAP1R1,AGK,AGTR2,AHCYL1,ALDH1L1,AMFR,ANKHD1,ANKRD49,ANO6,APBB1,APBB2,APLP2,APOB,APOH,ARAP1,ARHGAP31,ARHGEF9,ARID2,ARID4B,ARNT,ATF7,ATP2B1,ATP2B4,ATP8A1,B3GAT1,BANP,BAZ2B,BPTF,BRD2,BRD8,BRD9,BRSK2,BTG1,CACNA1G,CACNA2D3,CACUL1,CAPN6,CASP12,CAST,CASZ1,CBL,CBLB,CCDC80,CCNK,CCR9,CD151,CD22,CD69,CDC42BPA,CDH13,CDH5,CEL,CEP63,CERS2,CES…	A1CF,ABCB5,ABCC10,ABCC2,ABCG2,ACIN1,ACVR1C,ADAMTS5,ADAMTS9,ADARB1,ADCYAP1R1,AGK,AGTR2,AHCYL1,ALDH1L1,AMFR,ANKHD1,ANKRD49,ANO6,APBB1,APBB2,APLP2,APOB,APOH,ARAP1,ARHGAP31,ARHGEF9,ARID2,ARID4B,ARNT,ATF7,ATP2B1,ATP2B4,ATP8A1,B3GAT1,BANP,BAZ2B,BPTF,BRD2,BRD8,BRD9,BRSK2,BTG1,CACNA1G,CACNA2D3,CACUL1,CAPN6,CASP12,CAST,CASZ1,CBL,CBLB,CCDC80,CCNK,CCR9,CD151,CD22,CD69,CDC42BPA,CDH13,CDH5,CEL,CEP63,CERS2,CES…	TRUE	GPC3, ROR1	487	Mutation	UCEC-1.2.1.P.2.0.0.1.4.1	UCEC	1	2	1	P	2	0	0	1	4	1	Meaningless	0	0	4	Apoptosis	TMB	Underexpression	6	3	2	2	0	0	7	0	1	21	0.59595770372018	0.281135852133284	NS	0.76664567873891	0.088069659195817	NS	0.183759068990919	1.76695743563822	NS	0.116642996548822	2.46182756277935	NS	0.827
21	EGFR	EGFR	EGFR	TRUE	EGFR	1	Protein	THYM-724.1.3.N.3.0.0.2.4.6	THYM	724	1	3	N	3	0	0	2	4	6	Meaningless	0	0	4	Anoikis/Apoptosis/Autophagy/Cellular senescence/Ferroptosis/Necrosis	TSM	Overexpression	7	1	1	2	0	0	4	0	6	21	0.848910181128021	0.0362937326822793	NS	0.475480667149091	0.509210862932127	NS	NS	NS	NS	0.697269082857468	0.151328428930312	NS	0.955
15	(ABCB11 + CLDN18 + FCGR2C + FCGR3A + IFNGR1 + IL17C + LILRA5 + MAFF + PCK1 + SLC6A19 + SLC9A8 + STEAP4)	ABCB11,CLDN18,FCGR2C,FCGR3A,IFNGR1,IL17C,LILRA5,MAFF,PCK1,SLC6A19,SLC9A8,STEAP4	ABCB11,CLDN18,FCGR2C,FCGR3A,IFNGR1,IL17C,LILRA5,MAFF,PCK1,SLC6A19,SLC9A8,STEAP4	TRUE	CLDN18	12	Methylation	THYM-7.7.3.P.2.0.0.1.3.1	THYM	7	7	3	P	2	0	0	1	3	1	Meaningless	0	0	4	Necrosis	TSM	Underexpression	1	1	2	2	0	0	7	1	1	15	0.101343234676263	2.68427666903805	NS	0.741156171889905	0.109113060478747	NS	NS	NS	NS	0.551088850153129	0.355370145248687	NS	0.312
15	BSG	BSG	BSG	TRUE	BSG	1	Methylation	THYM-630.7.3.P.3.7.0.4.4.6	THYM	630	7	3	P	3	7	0	4	4	6	Protective	1	0	3	Anoikis/Apoptosis/Autophagy/Ferroptosis/Pyroptosis/Necrosis	TSM	Overexpression	1	1	2	2	3	0	0	0	6	15	0.158904169809166	1.98462356698209	NS	0.559755447730317	0.340127825816892	NS	NS	NS	NS	0.863458600653467	0.0295747805232359	NS	0.376
14	AXL	AXL	AXL	TRUE	AXL	1	mRNA	THYM-610.6.3.N.3.0.7.3.4.4	THYM	610	6	3	N	3	0	7	3	4	4	Meaningless	0	0	4	Apoptosis/Efferocytosis/Necroptosis/Necrosis	TSM	Overexpression	2	1	1	2	0	3	1	0	4	14	0.63035064391288	0.231585559899614	NS	0.527307595978324	0.399577380318478	NS	NS	NS	NS	0.0300261021795682	4.70779719062521	Low	0.588
26	AXL	AXL	AXL	TRUE	AXL	1	Mutation	THYM-609.2.1.P.3.0.35.3.4.4	THYM	609	2	1	P	3	0	35	3	4	4	Meaningless	0	0	4	Apoptosis/Efferocytosis/Necroptosis/Necrosis	TMB	Overexpression	6	3	2	2	0	8	1	0	4	26	2.78111211837739e-09	35.3314048022288	MT	0	106.999999999999	MT	NS	NS	NS	0.00147898864330087	10.1046102986556	MT	0.588
13	AXL	AXL	AXL	TRUE	AXL	1	Methylation	THYM-608.7.3.P.3.0.2.3.4.4	THYM	608	7	3	P	3	0	2	3	4	4	Meaningless	0	0	4	Apoptosis/Efferocytosis/Necroptosis/Necrosis	TSM	Overexpression	1	1	2	2	0	2	1	0	4	13	0.0134004362256162	6.11546227757153	Low	0.176793884792395	1.8243708279835	NS	NS	NS	NS	0.697190361794634	0.151411236508949	NS	0.588
13	(`ACTA2-AS1` + ADAM12 + ALDH2 + ANXA7 + APOL6 + ARHGAP24 + ATG14 + B4GALT1 + BCL6B + BMP4 + BOK + BTRC + C3 + CAMK2D + CANX + CAPN2 + CASC9 + CD34 + CD46 + CLCN3 + CLOCK + COL18A1 + COPZ2 + CREG1 + CSF1 + DAB2 + DAP + DDR1 + DLC1 + DVL3 + EI24 + ELK3 + ENG + EPAS1 + EPS8 + ETS2 + EVA1A + `FGD5-AS1` + FGFR2 + FHL2 + FLNC + FLT1 + FOLR1 + FOXK1 + FRS2 + FSTL1 + GAS1 + GOLM1 + GPX1 + GPX8 + HCRTR1 +…	ACTA2-AS1,ADAM12,ALDH2,ANXA7,APOL6,ARHGAP24,ATG14,B4GALT1,BCL6B,BMP4,BOK,BTRC,C3,CAMK2D,CANX,CAPN2,CASC9,CD34,CD46,CLCN3,CLOCK,COL18A1,COPZ2,CREG1,CSF1,DAB2,DAP,DDR1,DLC1,DVL3,EI24,ELK3,ENG,EPAS1,EPS8,ETS2,EVA1A,FGD5-AS1,FGFR2,FHL2,FLNC,FLT1,FOLR1,FOXK1,FRS2,FSTL1,GAS1,GOLM1,GPX1,GPX8,HCRTR1,HSP90B1,HUWE1,IGF2,INSR,ITPR1,ITPR3,JAK1,KLF9,MAOA,MARCKS,MECOM,MMP14,MYOF,NBR1,NCOA3,NEU1,NF1,OSCP1,OSGIN…	ACTA2-AS1,ADAM12,ALDH2,ANXA7,APOL6,ARHGAP24,ATG14,B4GALT1,BCL6B,BMP4,BOK,BTRC,C3,CAMK2D,CANX,CAPN2,CASC9,CD34,CD46,CLCN3,CLOCK,COL18A1,COPZ2,CREG1,CSF1,DAB2,DAP,DDR1,DLC1,DVL3,EI24,ELK3,ENG,EPAS1,EPS8,ETS2,EVA1A,FGD5-AS1,FGFR2,FHL2,FLNC,FLT1,FOLR1,FOXK1,FRS2,FSTL1,GAS1,GOLM1,GPX1,GPX8,HCRTR1,HSP90B1,HUWE1,IGF2,INSR,ITPR1,ITPR3,JAK1,KLF9,MAOA,MARCKS,MECOM,MMP14,MYOF,NBR1,NCOA3,NEU1,NF1,OSCP1,OSGIN…	TRUE	FOLR1	103	mRNA	THYM-543.6.3.N.3.0.0.3.2.2	THYM	543	6	3	N	3	0	0	3	2	2	Meaningless	0	0	4	Apoptosis/Autophagy	TSM	Overexpression	2	1	1	2	0	0	1	4	2	13	0.579299378678333	0.307368673917108	NS	0.0590695336150188	3.56331861876646	NS	NS	NS	NS	0.0547526926776631	3.68960160741668	NS	0.707
14	(MET + PIK3CA)	MET,PIK3CA	MET,PIK3CA	TRUE	MET	2	Methylation	THYM-493.7.3.P.3.0.2.3.4.5	THYM	493	7	3	P	3	0	2	3	4	5	Meaningless	0	0	4	Anoikis/Apoptosis/Autophagy/Cellular senescence/Necrosis	TSM	Overexpression	1	1	2	2	0	2	1	0	5	14	0.0126109706668683	6.22288149260823	Low	0.181332738296748	1.78666737193257	NS	NS	NS	NS	0.577794590143703	0.309813600327652	NS	0.454
14	(EPHA2 + GABARAPL1 + GPX3)	EPHA2,GABARAPL1,GPX3	EPHA2,GABARAPL1,GPX3	TRUE	EPHA2	3	mRNA	THYM-424.6.3.N.3.0.0.2.4.4	THYM	424	6	3	N	3	0	0	2	4	4	Meaningless	0	0	4	Apoptosis/Autophagy/Ferroptosis/Pyroptosis	TSM	Overexpression	2	1	1	2	0	0	4	0	4	14	0.888139496161595	0.0197848973387746	NS	0.253169123780954	1.30573052837547	NS	NS	NS	NS	0.532485525149275	0.389646024145559	NS	0.867
16	(EPHA2 + GABARAPL1 + GPX3 + YTHDF2)	EPHA2,GABARAPL1,GPX3,YTHDF2	EPHA2,GABARAPL1,GPX3,YTHDF2	TRUE	EPHA2	4	Methylation	THYM-423.7.3.P.3.0.2.2.4.4	THYM	423	7	3	P	3	0	2	2	4	4	Meaningless	0	0	4	Apoptosis/Autophagy/Ferroptosis/Pyroptosis	TSM	Overexpression	1	1	2	2	0	2	4	0	4	16	0.0222647241802955	5.22497830267566	Low	0.241034693916242	1.37453231022893	NS	NS	NS	NS	0.31456314433055	1.01141894175205	NS	0.937
15	(ACE2 + ACER2 + ADAM12 + ADI1 + ADRM1 + AEN + AKR1B10 + APOL6 + AQP4 + AQP5 + ATG12 + ATG14 + ATG3 + ATR + BAD + BAG5 + BBC3 + BCL2L10 + BCL6B + BCYRN1 + BIRC6 + BOK + BTRC + CAPN2 + CARM1 + CASR + CD46 + CD5L + CDK4 + CLOCK + CLTC + COL18A1 + CREG1 + CSF1 + CUL4A + DDC + DDR1 + DEPTOR + DVL2 + DVL3 + E2F4 + EGLN2 + EIF2AK4 + EMC6 + ENG + ERCC4 + ETS2 + EVA1A + FAP + FBXL20 + FHL2 + FLII + FLT1 +…	ACE2,ACER2,ADAM12,ADI1,ADRM1,AEN,AKR1B10,APOL6,AQP4,AQP5,ATG12,ATG14,ATG3,ATR,BAD,BAG5,BBC3,BCL2L10,BCL6B,BCYRN1,BIRC6,BOK,BTRC,CAPN2,CARM1,CASR,CD46,CD5L,CDK4,CLOCK,CLTC,COL18A1,CREG1,CSF1,CUL4A,DDC,DDR1,DEPTOR,DVL2,DVL3,E2F4,EGLN2,EIF2AK4,EMC6,ENG,ERCC4,ETS2,EVA1A,FAP,FBXL20,FHL2,FLII,FLT1,FOLR1,FOXK1,FSTL1,FUT1,GLS,GNB1,GPX1,GPX8,HCRTR1,HIF1AN,HMBOX1,HSF1,HSPB8,ICMT,IDO2,IGF2,INSR,ITPR3,JAK1,J…	ACE2,ACER2,ADAM12,ADI1,ADRM1,AEN,AKR1B10,APOL6,AQP4,AQP5,ATG12,ATG14,ATG3,ATR,BAD,BAG5,BBC3,BCL2L10,BCL6B,BCYRN1,BIRC6,BOK,BTRC,CAPN2,CARM1,CASR,CD46,CD5L,CDK4,CLOCK,CLTC,COL18A1,CREG1,CSF1,CUL4A,DDC,DDR1,DEPTOR,DVL2,DVL3,E2F4,EGLN2,EIF2AK4,EMC6,ENG,ERCC4,ETS2,EVA1A,FAP,FBXL20,FHL2,FLII,FLT1,FOLR1,FOXK1,FSTL1,FUT1,GLS,GNB1,GPX1,GPX8,HCRTR1,HIF1AN,HMBOX1,HSF1,HSPB8,ICMT,IDO2,IGF2,INSR,ITPR3,JAK1,J…	TRUE	FAP, FOLR1	147	Methylation	THYM-22.7.3.P.3.0.2.3.2.2	THYM	22	7	3	P	3	0	2	3	2	2	Meaningless	0	0	4	Apoptosis/Autophagy	TSM	Overexpression	1	1	2	2	0	2	1	4	2	15	0.00638523342475006	7.4382391363717	Low	0.116738167283243	2.46054639619069	NS	NS	NS	NS	0.51554796518855	0.422790395106092	NS	0.68
17	(EGFR + ERBB2)	EGFR,ERBB2	EGFR,ERBB2	TRUE	EGFR, ERBB2	2	mRNA	THYM-185.6.3.N.3.0.62.3.3.6	THYM	185	6	3	N	3	0	62	3	3	6	Meaningless	0	0	4	Anoikis/Apoptosis/Autophagy/Cellular senescence/Ferroptosis/Necrosis	TSM	Overexpression	2	1	1	2	0	3	1	1	6	17	0.524146563498475	0.405726520163416	NS	0.0481964817455397	3.90312144632374	Low	NS	NS	NS	0.217571012094185	1.52032041005916	NS	0.915
18	(ABCC4 + ABCG2 + ACTA2 + ACVR1C + ACY1 + ADAMTS5 + ADAMTS8 + ADAMTS9 + `ADAMTS9-AS2` + ADRA1D + `AGAP2-AS1` + AHCYL1 + AJUBA + AKTIP + ALCAM + ANTXR1 + ANXA4 + APBB2 + ARF4 + ARHGAP1 + ARHGAP31 + ARL6IP5 + ARNT + ATF7 + ATP2A2 + ATP2B4 + B4GALT2 + BAZ2B + BCL2L2 + `BDNF-AS` + BHLHE41 + BICC1 + BTBD7 + CABYR + CADM1 + CALCRL + CARD10 + CASP12 + CAV2 + CBLB + `CBR3-AS1` + CCDC170 + CCND2 + CD151 + …	ABCC4,ABCG2,ACTA2,ACVR1C,ACY1,ADAMTS5,ADAMTS8,ADAMTS9,ADAMTS9-AS2,ADRA1D,AGAP2-AS1,AHCYL1,AJUBA,AKTIP,ALCAM,ANTXR1,ANXA4,APBB2,ARF4,ARHGAP1,ARHGAP31,ARL6IP5,ARNT,ATF7,ATP2A2,ATP2B4,B4GALT2,BAZ2B,BCL2L2,BDNF-AS,BHLHE41,BICC1,BTBD7,CABYR,CADM1,CALCRL,CARD10,CASP12,CAV2,CBLB,CBR3-AS1,CCDC170,CCND2,CD151,CD164,CD59,CDC42BPA,CDH13,CDH5,CELF1,CHRM3,CLDN7,CLDN8,CLEC14A,CLIC5,CNN1,COBLL1,COL11A1,COL4A1,C…	ABCC4,ABCG2,ACTA2,ACVR1C,ACY1,ADAMTS5,ADAMTS8,ADAMTS9,ADAMTS9-AS2,ADRA1D,AGAP2-AS1,AHCYL1,AJUBA,AKTIP,ALCAM,ANTXR1,ANXA4,APBB2,ARF4,ARHGAP1,ARHGAP31,ARL6IP5,ARNT,ATF7,ATP2A2,ATP2B4,B4GALT2,BAZ2B,BCL2L2,BDNF-AS,BHLHE41,BICC1,BTBD7,CABYR,CADM1,CALCRL,CARD10,CASP12,CAV2,CBLB,CBR3-AS1,CCDC170,CCND2,CD151,CD164,CD59,CDC42BPA,CDH13,CDH5,CELF1,CHRM3,CLDN7,CLDN8,CLEC14A,CLIC5,CNN1,COBLL1,COL11A1,COL4A1,C…	TRUE	EPCAM, ROR1, ROR2	373	mRNA	THYM-12.6.3.N.3.0.69.3.2.1	THYM	12	6	3	N	3	0	69	3	2	1	Meaningless	0	0	4	Apoptosis	TSM	Overexpression	2	1	1	2	0	6	1	4	1	18	0.985798973254195	0.000316814631450502	NS	0.0451961952016373	4.01130351439138	Low	NS	NS	NS	0.0493466663348808	3.8635210553024	Low	0.818
14	KDR	KDR	KDR	TRUE	KDR	1	Methylation	THYM-1159.7.1.P.3.0.0.3.4.5	THYM	1159	7	1	P	3	0	0	3	4	5	Meaningless	0	0	4	Anoikis/Apoptosis/Autophagy/Cellular senescence/Necrosis	TMB	Overexpression	1	3	2	2	0	0	1	0	5	14	0.0911633015084583	2.85371071057231	NS	0.417755912137811	0.656619549795424	NS	NS	NS	NS	0.912749069701586	0.0120059535486702	NS	0.985
22	(CCND1 + KDR + KL + MET + PIK3CA)	CCND1,KDR,KL,MET,PIK3CA	CCND1,KDR,KL,MET,PIK3CA	TRUE	MET, KDR	5	mRNA	THYM-115.6.3.N.3.0.62.3.1.5	THYM	115	6	3	N	3	0	62	3	1	5	Meaningless	0	0	4	Anoikis/Apoptosis/Autophagy/Cellular senescence/Necrosis	TSM	Overexpression	2	1	1	2	0	3	1	7	5	22	0.557840776336362	0.34345658873912	NS	0.0499275137964192	3.84389151977272	Low	NS	NS	NS	0.0669812203073847	3.35549131251465	NS	0.546
14	(ABCC4 + ABCF2 + ACIN1 + ACVR1C + ADAMTS9 + ADIPOR2 + ADM2 + `AGAP2-AS1` + AIMP2 + AIRE + AJUBA + AKTIP + ALCAM + ALPK2 + ANAPC2 + ANXA4 + ARF1 + ARF4 + ARHGAP1 + ARHGAP31 + ARHGDIA + ARID2 + ARL2 + ARL6IP1 + ARNT + ASRGL1 + B4GALT2 + BCL2L2 + BCL7B + BHLHE41 + BMP8A + BRD2 + BRD9 + BRSK2 + CABYR + CACNA1G + CACNA1H + CADM3 + CALB2 + CALML3 + CAPN6 + CARD10 + CASZ1 + CCAR1 + CCL18 + CCNK + CCNL2 …	ABCC4,ABCF2,ACIN1,ACVR1C,ADAMTS9,ADIPOR2,ADM2,AGAP2-AS1,AIMP2,AIRE,AJUBA,AKTIP,ALCAM,ALPK2,ANAPC2,ANXA4,ARF1,ARF4,ARHGAP1,ARHGAP31,ARHGDIA,ARID2,ARL2,ARL6IP1,ARNT,ASRGL1,B4GALT2,BCL2L2,BCL7B,BHLHE41,BMP8A,BRD2,BRD9,BRSK2,CABYR,CACNA1G,CACNA1H,CADM3,CALB2,CALML3,CAPN6,CARD10,CASZ1,CCAR1,CCL18,CCNK,CCNL2,CD151,CD59,CDH5,CDK5,CDK5RAP1,CDK8,CECR2,CEL,CENPL,CERS2,CLCA2,CLDN4,CLDN7,CLDN8,CNPY2,COBLL1,C…	ABCC4,ABCF2,ACIN1,ACVR1C,ADAMTS9,ADIPOR2,ADM2,AGAP2-AS1,AIMP2,AIRE,AJUBA,AKTIP,ALCAM,ALPK2,ANAPC2,ANXA4,ARF1,ARF4,ARHGAP1,ARHGAP31,ARHGDIA,ARID2,ARL2,ARL6IP1,ARNT,ASRGL1,B4GALT2,BCL2L2,BCL7B,BHLHE41,BMP8A,BRD2,BRD9,BRSK2,CABYR,CACNA1G,CACNA1H,CADM3,CALB2,CALML3,CAPN6,CARD10,CASZ1,CCAR1,CCL18,CCNK,CCNL2,CD151,CD59,CDH5,CDK5,CDK5RAP1,CDK8,CECR2,CEL,CENPL,CERS2,CLCA2,CLDN4,CLDN7,CLDN8,CNPY2,COBLL1,C…	TRUE	EPCAM, ROR1	423	Methylation	THYM-11.7.3.P.3.0.2.3.2.1	THYM	11	7	3	P	3	0	2	3	2	1	Meaningless	0	0	4	Apoptosis	TSM	Overexpression	1	1	2	2	0	2	1	4	1	14	0.00638523342475006	7.4382391363717	Low	0.116738167283243	2.46054639619069	NS	NS	NS	NS	0.51554796518855	0.422790395106092	NS	0.859
31	ERBB2	ERBB2	ERBB2	TRUE	ERBB2	1	Mutation	THYM-1032.2.1.P.3.0.35.2.4.6	THYM	1032	2	1	P	3	0	35	2	4	6	Meaningless	0	0	4	Anoikis/Apoptosis/Autophagy/Cellular senescence/Ferroptosis/Necrosis	TMB	Overexpression	6	3	2	2	0	8	4	0	6	31	2.78111211837739e-09	35.3314048022288	MT	0	106.999999999999	MT	NS	NS	NS	0.00147898864330087	10.1046102986556	MT	0.445
18	ERBB2	ERBB2	ERBB2	TRUE	ERBB2	1	Methylation	THYM-1031.7.3.P.3.0.2.2.4.6	THYM	1031	7	3	P	3	0	2	2	4	6	Meaningless	0	0	4	Anoikis/Apoptosis/Autophagy/Cellular senescence/Ferroptosis/Necrosis	TSM	Overexpression	1	1	2	2	0	2	4	0	6	18	0.00896288230424469	6.83020808206592	Low	0.162688679068545	1.94905537842854	NS	NS	NS	NS	0.744162181553953	0.106502062900981	NS	0.445
12	EGFR	EGFR	EGFR	TRUE	EGFR	1	mRNA	THCA-928.6.3.N.2.0.0.4.4.6	THCA	928	6	3	N	2	0	0	4	4	6	Meaningless	0	0	4	Anoikis/Apoptosis/Autophagy/Cellular senescence/Ferroptosis/Necrosis	TSM	Underexpression	2	1	1	2	0	0	0	0	6	12	0.941839521869662	0.00532287300475298	NS	0.685754436825277	0.163720006255703	NS	0.644220918990053	0.213264174805442	NS	0.976140118630272	0.000894511489487543	NS	0.654
17	EGFR	EGFR	EGFR	TRUE	EGFR	1	Protein	THCA-927.1.3.N.2.0.0.4.4.6	THCA	927	1	3	N	2	0	0	4	4	6	Meaningless	0	0	4	Anoikis/Apoptosis/Autophagy/Cellular senescence/Ferroptosis/Necrosis	TSM	Underexpression	7	1	1	2	0	0	0	0	6	17	0.680441793173258	0.169628937728153	NS	0.536954253537848	0.381213973156593	NS	0.631085491403296	0.23059162861312	NS	0.225367440950773	1.46986217302319	NS	0.933
12	EGFR	EGFR	EGFR	TRUE	EGFR	1	Methylation	THCA-926.7.3.P.2.0.0.4.4.6	THCA	926	7	3	P	2	0	0	4	4	6	Meaningless	0	0	4	Anoikis/Apoptosis/Autophagy/Cellular senescence/Ferroptosis/Necrosis	TSM	Underexpression	1	1	2	2	0	0	0	0	6	12	0.645883055152258	0.211130133852664	NS	0.547343351711351	0.362098019582067	NS	0.55384649470935	0.350471238213051	NS	0.595535620703535	0.281781972236506	NS	0.654
15	(ABHD16A + ADAM8 + ADAMTS7 + AKAP8 + ARHGEF2 + ARID5A + AZU1 + BPI + C1QTNF5 + CACNA1C + CACTIN + CCDC3 + CDH11 + CELSR1 + CLDN18 + CLEC4A + CPNE1 + DDX39B + EFNA1 + FCGR2C + FRMD8 + GGT3P + IFNGR1 + IGFLR1 + IL17D + IL1R1 + INPP5K + LBP + MAFF + MFRP + NONO + NR2F1 + PID1 + PPM1B + PRKD2 + PROCR + RELT + RFTN1 + SAA1 + SETD4 + SFPQ + SLC19A3 + SLCO3A1 + STEAP4 + TNFRSF11A)	ABHD16A,ADAM8,ADAMTS7,AKAP8,ARHGEF2,ARID5A,AZU1,BPI,C1QTNF5,CACNA1C,CACTIN,CCDC3,CDH11,CELSR1,CLDN18,CLEC4A,CPNE1,DDX39B,EFNA1,FCGR2C,FRMD8,GGT3P,IFNGR1,IGFLR1,IL17D,IL1R1,INPP5K,LBP,MAFF,MFRP,NONO,NR2F1,PID1,PPM1B,PRKD2,PROCR,RELT,RFTN1,SAA1,SETD4,SFPQ,SLC19A3,SLCO3A1,STEAP4,TNFRSF11A	ABHD16A,ADAM8,ADAMTS7,AKAP8,ARHGEF2,ARID5A,AZU1,BPI,C1QTNF5,CACNA1C,CACTIN,CCDC3,CDH11,CELSR1,CLDN18,CLEC4A,CPNE1,DDX39B,EFNA1,FCGR2C,FRMD8,GGT3P,IFNGR1,IGFLR1,IL17D,IL1R1,INPP5K,LBP,MAFF,MFRP,NONO,NR2F1,PID1,PPM1B,PRKD2,PROCR,RELT,RFTN1,SAA1,SETD4,SFPQ,SLC19A3,SLCO3A1,STEAP4,TNFRSF11A	TRUE	CLDN18	45	mRNA	THCA-9.6.3.N.2.0.0.1.3.1	THCA	9	6	3	N	2	0	0	1	3	1	Meaningless	0	0	4	Necrosis	TSM	Underexpression	2	1	1	2	0	0	7	1	1	15	0.702568036838494	0.145814150552624	NS	0.260607181244457	1.26552864930587	NS	0.956875849050495	0.00292404605486943	NS	0.517973337218078	0.417926820855086	NS	0.485
21	AXL	AXL	AXL	TRUE	AXL	1	mRNA	THCA-798.6.3.N.2.0.0.1.2.4	THCA	798	6	3	N	2	0	0	1	2	4	Meaningless	0	0	4	Apoptosis/Efferocytosis/Necroptosis/Necrosis	TSM	Underexpression	2	1	1	2	0	0	7	4	4	21	0.124788741902822	2.35616358707857	NS	0.0894875361316957	2.88356796888049	NS	0.340801110133885	0.907415438749073	NS	0.234242423595036	1.41491356144968	NS	0.0701
21	AXL	AXL	AXL	TRUE	AXL	1	Methylation	THCA-797.7.3.P.2.0.0.1.2.4	THCA	797	7	3	P	2	0	0	1	2	4	Meaningless	0	0	4	Apoptosis/Efferocytosis/Necroptosis/Necrosis	TSM	Underexpression	1	1	2	2	0	0	7	4	4	21	0.682266200185143	0.167585974904634	NS	0.877190313933072	0.0238801264649943	NS	0.150362906413693	2.06856536102638	NS	0.885558326257315	0.0207149042259061	NS	0.0701
24	(`AFAP1-AS1` + `AGAP2-AS1` + ANTXR1 + BNIP2 + CACNA1G + CACNA1H + CD99 + CRNDE + DLX5 + GRIN2D + HOXB5 + HTRA3 + `IGF2-AS` + MARK4 + MSX1 + MZF1 + NKD2 + NPTX2 + PARP3 + PDLIM7 + PLOD3 + PRUNE2 + PSD + PXDN + RASL11B + ROR2 + SATB2 + SEMA3B + SEMA6A + SENP5 + SIX4 + TMEM45A + TNPO2 + TSPAN2 + TTYH3)	AFAP1-AS1,AGAP2-AS1,ANTXR1,BNIP2,CACNA1G,CACNA1H,CD99,CRNDE,DLX5,GRIN2D,HOXB5,HTRA3,IGF2-AS,MARK4,MSX1,MZF1,NKD2,NPTX2,PARP3,PDLIM7,PLOD3,PRUNE2,PSD,PXDN,RASL11B,ROR2,SATB2,SEMA3B,SEMA6A,SENP5,SIX4,TMEM45A,TNPO2,TSPAN2,TTYH3	AFAP1-AS1,AGAP2-AS1,ANTXR1,BNIP2,CACNA1G,CACNA1H,CD99,CRNDE,DLX5,GRIN2D,HOXB5,HTRA3,IGF2-AS,MARK4,MSX1,MZF1,NKD2,NPTX2,PARP3,PDLIM7,PLOD3,PRUNE2,PSD,PXDN,RASL11B,ROR2,SATB2,SEMA3B,SEMA6A,SENP5,SIX4,TMEM45A,TNPO2,TSPAN2,TTYH3	TRUE	ROR2	35	mRNA	THCA-709.6.3.N.2.31.31.1.4.1	THCA	709	6	3	N	2	31	31	1	4	1	Risky	0	2	2	Apoptosis	TSM	Underexpression	2	1	1	2	5	5	7	0	1	24	0.00035673550506643	12.746187876351	High	0.00609778117732651	7.52117738812812	High	0.265794563199674	1.23832265986773	NS	0.381109485465693	0.767119984225403	NS	1.38e-07
15	(`ACTA2-AS1` + AGO2 + AGO4 + ANG + ANKDD1A + AQP3 + ATP13A2 + BACE1 + BIRC6 + BMP4 + BMX + BOK + CARM1 + CASP7 + CASP9 + CD34 + CDK11B + CDKN1C + CERS5 + CRHR2 + CSF1 + DAB2 + DCN + DDIT4 + DDX5 + DLC1 + DNM2 + DNMT3A + E2F4 + ENG + FAP + FBXL20 + FERMT2 + FLII + GAB1 + GLS + GPSM1 + H19 + HDAC6 + HDAC7 + HNRNPK + HOXC6 + HSF1 + IGF2 + JMJD6 + KLF6 + KLF9 + LGALS8 + LINC00641 + LOXL3 + MAP3K11 + …	ACTA2-AS1,AGO2,AGO4,ANG,ANKDD1A,AQP3,ATP13A2,BACE1,BIRC6,BMP4,BMX,BOK,CARM1,CASP7,CASP9,CD34,CDK11B,CDKN1C,CERS5,CRHR2,CSF1,DAB2,DCN,DDIT4,DDX5,DLC1,DNM2,DNMT3A,E2F4,ENG,FAP,FBXL20,FERMT2,FLII,GAB1,GLS,GPSM1,H19,HDAC6,HDAC7,HNRNPK,HOXC6,HSF1,IGF2,JMJD6,KLF6,KLF9,LGALS8,LINC00641,LOXL3,MAP3K11,MCM7,MECOM,MEF2A,MMP14,MST1,MYOC,MYOCD,NIPBL,NOTCH3,NR2C2,NTRK1,OTUD7B,PABPN1,PLCE1,PLCG1,PLD1,PLD2,PLEKH…	ACTA2-AS1,AGO2,AGO4,ANG,ANKDD1A,AQP3,ATP13A2,BACE1,BIRC6,BMP4,BMX,BOK,CARM1,CASP7,CASP9,CD34,CDK11B,CDKN1C,CERS5,CRHR2,CSF1,DAB2,DCN,DDIT4,DDX5,DLC1,DNM2,DNMT3A,E2F4,ENG,FAP,FBXL20,FERMT2,FLII,GAB1,GLS,GPSM1,H19,HDAC6,HDAC7,HNRNPK,HOXC6,HSF1,IGF2,JMJD6,KLF6,KLF9,LGALS8,LINC00641,LOXL3,MAP3K11,MCM7,MECOM,MEF2A,MMP14,MST1,MYOC,MYOCD,NIPBL,NOTCH3,NR2C2,NTRK1,OTUD7B,PABPN1,PLCE1,PLCG1,PLD1,PLD2,PLEKH…	TRUE	FAP	116	mRNA	THCA-707.6.3.N.2.0.0.1.4.2	THCA	707	6	3	N	2	0	0	1	4	2	Meaningless	0	0	4	Apoptosis/Autophagy	TSM	Underexpression	2	1	1	2	0	0	7	0	2	15	0.450131508071505	0.570320697029076	NS	0.665228120910247	0.1872347795357	NS	0.467072254797842	0.528893908570205	NS	0.274040987350014	1.19640700128701	NS	0.151
17	(PLCD1 + `ROR1-AS1`)	PLCD1,ROR1-AS1	PLCD1,ROR1-AS1	TRUE	ROR1	2	mRNA	THCA-693.6.3.N.1.11.11.2.4.2	THCA	693	6	3	N	1	11	11	2	4	2	Risky	0	1	3	Apoptosis/Autophagy	TSM	Unchanged	2	1	1	1	3	3	4	0	2	17	0.983125722821138	0.000447337175210792	NS	0.88101159722313	0.0224061857855148	NS	0.0297090961116451	4.7260466957162	High	0.100558017126218	2.69667096274017	NS	0.655
14	(PLCD1 + `ROR1-AS1`)	PLCD1,ROR1-AS1	PLCD1,ROR1-AS1	TRUE	ROR1	2	Methylation	THCA-692.7.3.P.1.11.0.2.4.2	THCA	692	7	3	P	1	11	0	2	4	2	Risky	0	1	3	Apoptosis/Autophagy	TSM	Unchanged	1	1	2	1	3	0	4	0	2	14	0.223325111841672	1.48287584091224	NS	0.584831476179669	0.298488618494164	NS	0.13763685033644	2.20418240465091	NS	0.0567691065021899	3.62934640678807	NS	0.655
27	(LPAR1 + PRUNE2 + ROR2 + UAP1L1)	LPAR1,PRUNE2,ROR2,UAP1L1	LPAR1,PRUNE2,ROR2,UAP1L1	TRUE	ROR2	4	CNV	THCA-666.3.1.N.2.31.30.1.4.1	THCA	666	3	1	N	2	31	30	1	4	1	Risky	0	2	2	Apoptosis	TMB	Underexpression	5	3	1	2	5	3	7	0	1	27	0.231228320843563	2.92869930937541	NS	0.0114552216910734	8.93861922009868	Deleted	0.355578014782079	2.06802120590173	NS	0.0585337915068347	5.6763021178287	NS	2.97e-05
28	(FOXF1 + IL13RA2)	FOXF1,IL13RA2	FOXF1,IL13RA2	TRUE	IL13RA2	2	mRNA	THCA-610.6.3.N.2.27.26.1.4.1	THCA	610	6	3	N	2	27	26	1	4	1	Mixed	2	1	1	Apoptosis	TSM	Underexpression	2	1	1	2	8	6	7	0	1	28	0.134511763048493	2.23964610226671	NS	0.243718716456668	1.35895473978966	NS	0.017766466486791	5.61903125904092	Low	0.0081493213097662	7.00036247097551	Low	0.00734
16	(ERBB2 + HIF1A + TGFB1)	ERBB2,HIF1A,TGFB1	ERBB2,HIF1A,TGFB1	TRUE	ERBB2	3	mRNA	THCA-592.6.3.N.3.0.0.2.4.6	THCA	592	6	3	N	3	0	0	2	4	6	Meaningless	0	0	4	Anoikis/Apoptosis/Autophagy/Cellular senescence/Ferroptosis/Necrosis	TSM	Overexpression	2	1	1	2	0	0	4	0	6	16	0.59793368071181	0.278123661658821	NS	0.863085177233285	0.0297383835968829	NS	0.855366823725208	0.0332242190149507	NS	0.993789925966384	6.05790142331066e-05	NS	0.235
14	(ALOX5 + EPHA2 + PKM)	ALOX5,EPHA2,PKM	ALOX5,EPHA2,PKM	TRUE	EPHA2	3	Methylation	THCA-52.7.3.P.3.0.0.2.4.4	THCA	52	7	3	P	3	0	0	2	4	4	Meaningless	0	0	4	Apoptosis/Autophagy/Ferroptosis/Pyroptosis	TSM	Overexpression	1	1	2	2	0	0	4	0	4	14	0.179645674672596	1.80055283100927	NS	0.593248726608204	0.285299286416804	NS	0.0659307657801688	3.38153146091527	NS	0.442040104584067	0.590980787814096	NS	0.811
14	(ALOX5 + EPHA2 + PKM + SOCS1)	ALOX5,EPHA2,PKM,SOCS1	ALOX5,EPHA2,PKM,SOCS1	TRUE	EPHA2	4	mRNA	THCA-51.6.3.N.3.0.0.2.4.4	THCA	51	6	3	N	3	0	0	2	4	4	Meaningless	0	0	4	Apoptosis/Autophagy/Ferroptosis/Pyroptosis	TSM	Overexpression	2	1	1	2	0	0	4	0	4	14	0.773425690379608	0.0828846021377193	NS	0.227216918645207	1.45819885906147	NS	0.269584133650116	1.21886183191394	NS	0.41616059060273	0.661131995392239	NS	0.908
15	(AGO2 + ANKDD1A + AQP3 + CALCOCO2 + CAPN2 + CDKN1C + CSF1 + DLC1 + DNM2 + DNMT3A + EGLN2 + ENG + FLII + GAB1 + GFAP + GPSM1 + HDAC7 + HSF1 + ITPR3 + JAK1 + KLF6 + KLRK1 + LOXL3 + MAP3K11 + MIR210 + MLXIPL + MT2A + MYOCD + NDRG2 + NOTCH3 + NR2C2 + PLD1 + PLEKHO1 + PPARGC1B + PROM1 + PXN + RAB1A + RARRES1 + RASAL2 + S1PR1 + SLC2A3 + SLIT2 + SMAD7 + SNHG3 + SOCS3 + STK17B + TET3 + TJP1 + TMEM100 + T…	AGO2,ANKDD1A,AQP3,CALCOCO2,CAPN2,CDKN1C,CSF1,DLC1,DNM2,DNMT3A,EGLN2,ENG,FLII,GAB1,GFAP,GPSM1,HDAC7,HSF1,ITPR3,JAK1,KLF6,KLRK1,LOXL3,MAP3K11,MIR210,MLXIPL,MT2A,MYOCD,NDRG2,NOTCH3,NR2C2,PLD1,PLEKHO1,PPARGC1B,PROM1,PXN,RAB1A,RARRES1,RASAL2,S1PR1,SLC2A3,SLIT2,SMAD7,SNHG3,SOCS3,STK17B,TET3,TJP1,TMEM100,TRIM65,UBE4B,VMP1,WNT4,WWOX,XAF1	AGO2,ANKDD1A,AQP3,CALCOCO2,CAPN2,CDKN1C,CSF1,DLC1,DNM2,DNMT3A,EGLN2,ENG,FLII,GAB1,GFAP,GPSM1,HDAC7,HSF1,ITPR3,JAK1,KLF6,KLRK1,LOXL3,MAP3K11,MIR210,MLXIPL,MT2A,MYOCD,NDRG2,NOTCH3,NR2C2,PLD1,PLEKHO1,PPARGC1B,PROM1,PXN,RAB1A,RARRES1,RASAL2,S1PR1,SLC2A3,SLIT2,SMAD7,SNHG3,SOCS3,STK17B,TET3,TJP1,TMEM100,TRIM65,UBE4B,VMP1,WNT4,WWOX,XAF1	TRUE	PROM1	55	Methylation	THCA-37.7.3.P.2.0.0.1.4.2	THCA	37	7	3	P	2	0	0	1	4	2	Meaningless	0	0	4	Apoptosis/Autophagy	TSM	Underexpression	1	1	2	2	0	0	7	0	2	15	0.382704358268644	0.761996775890496	NS	0.580897753856651	0.304785541375711	NS	0.600817198866687	0.273765133215183	NS	0.854785247407385	0.0334949575140337	NS	0.375
19	(ADAMTS12 + BCL3 + BMP2 + CASP8AP2 + CCL19 + CNR1 + CRHBP + DLX2 + DUSP2 + EDAR + EDN1 + EXT1 + FGFR3 + GDNF + IL15RA + IL1R2 + L1CAM + LTBR + LUM + MADD + MALT1 + MAP3K14 + MAPK7 + MMP3 + MTA2 + MUC4 + NFKBIZ + PACS2 + PIAS3 + PTPRC + PTPRZ1 + SAMHD1 + SELE + SEMA3A + SLC38A2 + SLC6A6 + TIMP2 + TNFAIP1 + TNFRSF10D + TNFRSF4 + TNFSF14 + TRADD + TRAF1 + USP4 + YBX3)	ADAMTS12,BCL3,BMP2,CASP8AP2,CCL19,CNR1,CRHBP,DLX2,DUSP2,EDAR,EDN1,EXT1,FGFR3,GDNF,IL15RA,IL1R2,L1CAM,LTBR,LUM,MADD,MALT1,MAP3K14,MAPK7,MMP3,MTA2,MUC4,NFKBIZ,PACS2,PIAS3,PTPRC,PTPRZ1,SAMHD1,SELE,SEMA3A,SLC38A2,SLC6A6,TIMP2,TNFAIP1,TNFRSF10D,TNFRSF4,TNFSF14,TRADD,TRAF1,USP4,YBX3	ADAMTS12,BCL3,BMP2,CASP8AP2,CCL19,CNR1,CRHBP,DLX2,DUSP2,EDAR,EDN1,EXT1,FGFR3,GDNF,IL15RA,IL1R2,L1CAM,LTBR,LUM,MADD,MALT1,MAP3K14,MAPK7,MMP3,MTA2,MUC4,NFKBIZ,PACS2,PIAS3,PTPRC,PTPRZ1,SAMHD1,SELE,SEMA3A,SLC38A2,SLC6A6,TIMP2,TNFAIP1,TNFRSF10D,TNFRSF4,TNFSF14,TRADD,TRAF1,USP4,YBX3	TRUE	L1CAM	45	mRNA	THCA-30.6.3.N.2.0.0.1.2.2	THCA	30	6	3	N	2	0	0	1	2	2	Meaningless	0	0	4	Apoptosis/Necrosis	TSM	Underexpression	2	1	1	2	0	0	7	4	2	19	0.823314920111802	0.0498554915942014	NS	0.237675596411986	1.39432779360072	NS	0.996126791176294	2.35648735423449e-05	NS	0.28948767248831	1.12200249857217	NS	0.33
14	(AATK + ABCC1 + ADAMTS8 + ADRB2 + AGK + AKR1B1 + ALDH3A1 + AOC4P + ARHGAP17 + ARHGAP26 + ARHGAP31 + ARHGDIA + ARID4B + ATP2B4 + BAIAP2L2 + BANP + BATF3 + BGLAP + CACNA2D2 + CACUL1 + CAPN9 + CASC15 + CAV2 + CCDC80 + CDH5 + CDK5R1 + CHST15 + CNTFR + COL3A1 + CORT + CSNK1D + CSNK1E + CUL7 + CUL9 + CYP11A1 + DCLK1 + DGKA + DGKZ + DLEU2 + DLST + DUSP7 + `EGFR-AS1` + ELL + EP400 + FHDC1 + FHL3 + FILIP1…	AATK,ABCC1,ADAMTS8,ADRB2,AGK,AKR1B1,ALDH3A1,AOC4P,ARHGAP17,ARHGAP26,ARHGAP31,ARHGDIA,ARID4B,ATP2B4,BAIAP2L2,BANP,BATF3,BGLAP,CACNA2D2,CACUL1,CAPN9,CASC15,CAV2,CCDC80,CDH5,CDK5R1,CHST15,CNTFR,COL3A1,CORT,CSNK1D,CSNK1E,CUL7,CUL9,CYP11A1,DCLK1,DGKA,DGKZ,DLEU2,DLST,DUSP7,EGFR-AS1,ELL,EP400,FHDC1,FHL3,FILIP1L,FMNL2,FOXL2NB,FUT4,GIT1,GNA12,GOLIM4,HDAC5,HNRNPH1,HUS1,IL4R,IP6K2,ISG20,ITGA9-AS1,KAZN,KCNA5…	AATK,ABCC1,ADAMTS8,ADRB2,AGK,AKR1B1,ALDH3A1,AOC4P,ARHGAP17,ARHGAP26,ARHGAP31,ARHGDIA,ARID4B,ATP2B4,BAIAP2L2,BANP,BATF3,BGLAP,CACNA2D2,CACUL1,CAPN9,CASC15,CAV2,CCDC80,CDH5,CDK5R1,CHST15,CNTFR,COL3A1,CORT,CSNK1D,CSNK1E,CUL7,CUL9,CYP11A1,DCLK1,DGKA,DGKZ,DLEU2,DLST,DUSP7,EGFR-AS1,ELL,EP400,FHDC1,FHL3,FILIP1L,FMNL2,FOXL2NB,FUT4,GIT1,GNA12,GOLIM4,HDAC5,HNRNPH1,HUS1,IL4R,IP6K2,ISG20,ITGA9-AS1,KAZN,KCNA5…	TRUE	EGFR	140	Methylation	THCA-3.7.3.P.2.0.0.1.4.1	THCA	3	7	3	P	2	0	0	1	4	1	Meaningless	0	0	4	Apoptosis	TSM	Underexpression	1	1	2	2	0	0	7	0	1	14	0.14275577778273	2.14799963482858	NS	0.561860911608078	0.33649239116496	NS	0.894314938876287	0.0176481387050901	NS	0.9731797535814	0.00113033981551517	NS	0.058
12	(ACTN4 + ACVR1 + ARF6 + CARD11 + CARD9 + CCL20 + CD14 + CD58 + CD70 + CHI3L1 + COL2A1 + CXCL16 + CYBA + CYP1B1 + DDAH2 + DMD + GLRX + IER3 + LTB + PARP4 + PTAFR + RETN + RYBP + S100A10 + S100B + SPN + SUMO2 + TNFRSF10A + TNFRSF18 + TNFRSF21 + TNFRSF8 + TNFSF4 + TOP1 + VASP + VEGFC + ZFP36L1)	ACTN4,ACVR1,ARF6,CARD11,CARD9,CCL20,CD14,CD58,CD70,CHI3L1,COL2A1,CXCL16,CYBA,CYP1B1,DDAH2,DMD,GLRX,IER3,LTB,PARP4,PTAFR,RETN,RYBP,S100A10,S100B,SPN,SUMO2,TNFRSF10A,TNFRSF18,TNFRSF21,TNFRSF8,TNFSF4,TOP1,VASP,VEGFC,ZFP36L1	ACTN4,ACVR1,ARF6,CARD11,CARD9,CCL20,CD14,CD58,CD70,CHI3L1,COL2A1,CXCL16,CYBA,CYP1B1,DDAH2,DMD,GLRX,IER3,LTB,PARP4,PTAFR,RETN,RYBP,S100A10,S100B,SPN,SUMO2,TNFRSF10A,TNFRSF18,TNFRSF21,TNFRSF8,TNFSF4,TOP1,VASP,VEGFC,ZFP36L1	TRUE	CD70	36	mRNA	THCA-26.6.3.N.3.0.0.2.4.2	THCA	26	6	3	N	3	0	0	2	4	2	Meaningless	0	0	4	Apoptosis/Necrosis	TSM	Overexpression	2	1	1	2	0	0	4	0	2	12	0.80088428163853	0.0636062734014056	NS	0.234128889758944	1.41560055406372	NS	0.558746277498194	0.341879613575737	NS	0.401611955485196	0.703494564312201	NS	0.91
12	(ACTB + ADRB3 + AJUBA + ALCAM + ALOX15B + ANXA11 + ANXA4 + APLP2 + AREG + ARL6IP5 + B3GAT1 + BASP1 + BCL10 + BFAR + BHLHE41 + BPIFA1 + BTG2 + C19orf33 + C1GALT1C1 + CA7 + CALB2 + CALM2 + CANT1 + CBFB + CCDC8 + CCL18 + CCL22 + CCNA1 + CCR3 + CCR8 + CD151 + CD22 + CDC42 + CDH13 + CDK2AP1 + CGA + CHST6 + CKLF + CLDN3 + CLDN4 + CLEC5A + CNN2 + CORO1B + CORO1C + CREB3 + CRLF2 + CSK + CSTA + CTSH + CXC…	ACTB,ADRB3,AJUBA,ALCAM,ALOX15B,ANXA11,ANXA4,APLP2,AREG,ARL6IP5,B3GAT1,BASP1,BCL10,BFAR,BHLHE41,BPIFA1,BTG2,C19orf33,C1GALT1C1,CA7,CALB2,CALM2,CANT1,CBFB,CCDC8,CCL18,CCL22,CCNA1,CCR3,CCR8,CD151,CD22,CDC42,CDH13,CDK2AP1,CGA,CHST6,CKLF,CLDN3,CLDN4,CLEC5A,CNN2,CORO1B,CORO1C,CREB3,CRLF2,CSK,CSTA,CTSH,CXCL14,CYP2J2,DDB2,DKK2,DOK1,DSP,DTX3L,EBI3,ELK1,EPCAM,EPHB3,ERBB3,EREG,ETNK2,F11R,FAM168A,FAM83A,FANK…	ACTB,ADRB3,AJUBA,ALCAM,ALOX15B,ANXA11,ANXA4,APLP2,AREG,ARL6IP5,B3GAT1,BASP1,BCL10,BFAR,BHLHE41,BPIFA1,BTG2,C19orf33,C1GALT1C1,CA7,CALB2,CALM2,CANT1,CBFB,CCDC8,CCL18,CCL22,CCNA1,CCR3,CCR8,CD151,CD22,CDC42,CDH13,CDK2AP1,CGA,CHST6,CKLF,CLDN3,CLDN4,CLEC5A,CNN2,CORO1B,CORO1C,CREB3,CRLF2,CSK,CSTA,CTSH,CXCL14,CYP2J2,DDB2,DKK2,DOK1,DSP,DTX3L,EBI3,ELK1,EPCAM,EPHB3,ERBB3,EREG,ETNK2,F11R,FAM168A,FAM83A,FANK…	TRUE	EPCAM, MSLN, MUC16, ROR1	206	mRNA	THCA-24.6.3.N.3.0.0.2.3.1	THCA	24	6	3	N	3	0	0	2	3	1	Meaningless	0	0	4	Apoptosis	TSM	Overexpression	2	1	1	2	0	0	4	1	1	12	0.184290564219449	1.76268018553479	NS	0.208732729341956	1.58019415438927	NS	0.272997983083907	1.20162074997676	NS	0.275929582753251	1.18702939358585	NS	0.493
14	(AATBC + AATK + ABCB4 + ABCC10 + ACIN1 + ACTA2 + ACTL6A + ACVR1C + ADA + ADAM15 + ADAMTS8 + ADARB1 + ADCYAP1 + ADRB2 + AEBP1 + AGTR2 + AIRE + AMH + ANAPC2 + ANPEP + AOC4P + APOBEC3A + AQP2 + ARHGAP17 + ARHGAP31 + ARHGDIA + ARID2 + ARID3B + ARID4B + ARL5B + ASCL1 + ATP2B1 + ATP2B4 + ATP8A1 + BAIAP2L2 + BATF3 + BAZ2B + BCL11A + BCL2L12 + BGLAP + BICC1 + BPTF + C5AR1 + CABYR + CACNA2D2 + CACUL1 + CA…	AATBC,AATK,ABCB4,ABCC10,ACIN1,ACTA2,ACTL6A,ACVR1C,ADA,ADAM15,ADAMTS8,ADARB1,ADCYAP1,ADRB2,AEBP1,AGTR2,AIRE,AMH,ANAPC2,ANPEP,AOC4P,APOBEC3A,AQP2,ARHGAP17,ARHGAP31,ARHGDIA,ARID2,ARID3B,ARID4B,ARL5B,ASCL1,ATP2B1,ATP2B4,ATP8A1,BAIAP2L2,BATF3,BAZ2B,BCL11A,BCL2L12,BGLAP,BICC1,BPTF,C5AR1,CABYR,CACNA2D2,CACUL1,CADM3,CALML3,CALML3-AS1,CAPN10,CAPN6,CASC15,CAV2,CCAR1,CCDC80,CCL21,CCNL2,CCR9,CD200R1,CD69,CDC…	AATBC,AATK,ABCB4,ABCC10,ACIN1,ACTA2,ACTL6A,ACVR1C,ADA,ADAM15,ADAMTS8,ADARB1,ADCYAP1,ADRB2,AEBP1,AGTR2,AIRE,AMH,ANAPC2,ANPEP,AOC4P,APOBEC3A,AQP2,ARHGAP17,ARHGAP31,ARHGDIA,ARID2,ARID3B,ARID4B,ARL5B,ASCL1,ATP2B1,ATP2B4,ATP8A1,BAIAP2L2,BATF3,BAZ2B,BCL11A,BCL2L12,BGLAP,BICC1,BPTF,C5AR1,CABYR,CACNA2D2,CACUL1,CADM3,CALML3,CALML3-AS1,CAPN10,CAPN6,CASC15,CAV2,CCAR1,CCDC80,CCL21,CCNL2,CCR9,CD200R1,CD69,CDC…	TRUE	EGFR, GPC3	387	mRNA	THCA-2.6.3.N.2.0.0.1.4.1	THCA	2	6	3	N	2	0	0	1	4	1	Meaningless	0	0	4	Apoptosis	TSM	Underexpression	2	1	1	2	0	0	7	0	1	14	0.604973536763877	0.267559591426975	NS	0.754154525929655	0.0980729619072708	NS	0.10316134824944	2.6559771067266	NS	0.0718620910076122	3.23996687810526	NS	0.19
12	(ACAA2 + ACTB + AJUBA + AKIP1 + ALOX15B + AMFR + ANP32A + ANXA11 + APLP2 + ARF1 + BRD7 + CA7 + CANT1 + CCNDBP1 + CCR3 + CD151 + CDC42 + CDK2AP1 + CNN2 + CORO1C + CPT2 + CTSH + CXXC5 + DDX54 + DLEU1 + DOK1 + DSP + EBI3 + EPHB3 + ETNK2 + FOXP4 + FUT3 + FUT7 + FXYD5 + GGN + GNAQ + GNLY + HCFC1R1 + HOPX + HRK + IFIT2 + ITGA9 + KLF16 + KLK10 + LAMC1 + LAPTM4B + LGALS2 + LIMK1 + LINC00242 + LYN + MAD2L…	ACAA2,ACTB,AJUBA,AKIP1,ALOX15B,AMFR,ANP32A,ANXA11,APLP2,ARF1,BRD7,CA7,CANT1,CCNDBP1,CCR3,CD151,CDC42,CDK2AP1,CNN2,CORO1C,CPT2,CTSH,CXXC5,DDX54,DLEU1,DOK1,DSP,EBI3,EPHB3,ETNK2,FOXP4,FUT3,FUT7,FXYD5,GGN,GNAQ,GNLY,HCFC1R1,HOPX,HRK,IFIT2,ITGA9,KLF16,KLK10,LAMC1,LAPTM4B,LGALS2,LIMK1,LINC00242,LYN,MAD2L2,MAPK13,MSH2,MSLN,MTFP1,NT5E,ORAI2,PA2G4,PARP14,PAX9,PDLIM1,PLAU,PLCD3,PON2,PRKAR1A,PTK7,RAD51B,RAP1…	ACAA2,ACTB,AJUBA,AKIP1,ALOX15B,AMFR,ANP32A,ANXA11,APLP2,ARF1,BRD7,CA7,CANT1,CCNDBP1,CCR3,CD151,CDC42,CDK2AP1,CNN2,CORO1C,CPT2,CTSH,CXXC5,DDX54,DLEU1,DOK1,DSP,EBI3,EPHB3,ETNK2,FOXP4,FUT3,FUT7,FXYD5,GGN,GNAQ,GNLY,HCFC1R1,HOPX,HRK,IFIT2,ITGA9,KLF16,KLK10,LAMC1,LAPTM4B,LGALS2,LIMK1,LINC00242,LYN,MAD2L2,MAPK13,MSH2,MSLN,MTFP1,NT5E,ORAI2,PA2G4,PARP14,PAX9,PDLIM1,PLAU,PLCD3,PON2,PRKAR1A,PTK7,RAD51B,RAP1…	TRUE	MSLN	100	Methylation	THCA-16.7.3.P.3.0.0.2.3.1	THCA	16	7	3	P	3	0	0	2	3	1	Meaningless	0	0	4	Apoptosis	TSM	Overexpression	1	1	2	2	0	0	4	1	1	12	0.147129158944336	2.10176558533993	NS	0.566850078391475	0.327981499781263	NS	0.526137688547039	0.401845521699969	NS	0.21995513244358	1.50466392930962	NS	0.421
15	MUC1	MUC1	MUC1	TRUE	MUC1	1	mRNA	THCA-1582.6.3.N.3.0.0.2.4.5	THCA	1582	6	3	N	3	0	0	2	4	5	Meaningless	0	0	4	Anoikis/Apoptosis/Autophagy/Pyroptosis/Necrosis	TSM	Overexpression	2	1	1	2	0	0	4	0	5	15	0.548143246942692	0.360653996203148	NS	0.852132879326284	0.034744110472696	NS	0.0870584446047593	2.92794126355412	NS	0.0874102624333226	2.92143195760626	NS	0.664
24	MUC1	MUC1	MUC1	TRUE	MUC1	1	CNV	THCA-1581.3.1.P.3.0.30.2.4.5	THCA	1581	3	1	P	3	0	30	2	4	5	Meaningless	0	0	4	Anoikis/Apoptosis/Autophagy/Pyroptosis/Necrosis	TMB	Overexpression	5	3	2	2	0	3	4	0	5	24	0.0829385976563857	4.97930946447128	NS	0.00116090910874023	13.5171037327528	Deleted	0.415540054117579	1.75635253906233	NS	0.0544378519290196	5.82139111912663	NS	0.664
20	MET	MET	MET	TRUE	MET	1	CNV	THCA-1538.3.3.P.3.0.0.2.3.5	THCA	1538	3	3	P	3	0	0	2	3	5	Meaningless	0	0	4	Anoikis/Apoptosis/Autophagy/Cellular senescence/Necrosis	TSM	Overexpression	5	1	2	2	0	0	4	1	5	20	0.742132952818095	0.596453740340666	NS	0.282213123317558	2.53018547407776	NS	0.606221985531394	1.00101809446177	NS	0.910102162065538	0.188396839533024	NS	0.321
19	(CCND1 + MET)	CCND1,MET	CCND1,MET	TRUE	MET	2	Methylation	THCA-146.7.3.P.3.0.0.2.2.5	THCA	146	7	3	P	3	0	0	2	2	5	Meaningless	0	0	4	Anoikis/Apoptosis/Autophagy/Cellular senescence/Necrosis	TSM	Overexpression	1	1	2	2	0	0	4	4	5	19	0.648332618921959	0.20800875405119	NS	0.747587956067649	0.103569051854397	NS	0.907201521539318	0.013588356202953	NS	0.655543334182263	0.19898258030797	NS	0.319
25	(CCND1 + KL + MET)	CCND1,KL,MET	CCND1,KL,MET	TRUE	MET	3	mRNA	THCA-145.6.3.N.3.0.62.1.2.5	THCA	145	6	3	N	3	0	62	1	2	5	Meaningless	0	0	4	Anoikis/Apoptosis/Autophagy/Cellular senescence/Necrosis	TSM	Overexpression	2	1	1	2	0	3	7	4	5	25	0.0761077447610272	3.14611976108917	NS	0.042465773763512	4.1165428778375	Low	0.942116734887127	0.00527216355712119	NS	0.450369751720767	0.56972113363536	NS	0.285
21	(BARD1 + CD80)	BARD1,CD80	BARD1,CD80	TRUE	CD80	2	mRNA	THCA-109.6.3.N.2.14.11.3.2.1	THCA	109	6	3	N	2	14	11	3	2	1	Risky	0	2	2	Apoptosis	TSM	Underexpression	2	1	1	2	6	3	1	4	1	21	0.925405922912551	0.00876590622922437	NS	0.734597509242849	0.114931999169888	NS	0.0465559670513181	3.96136390966658	High	0.453252534634667	0.562505404825959	NS	0.137
13	(CABLES1 + CALM1 + CDK5 + EPCAM + NDUFS6 + PTGR1 + SLC4A2 + TARBP2 + TMUB1)	CABLES1,CALM1,CDK5,EPCAM,NDUFS6,PTGR1,SLC4A2,TARBP2,TMUB1	CABLES1,CALM1,CDK5,EPCAM,NDUFS6,PTGR1,SLC4A2,TARBP2,TMUB1	TRUE	EPCAM	9	Methylation	TGCT-89.7.3.N.3.14.0.3.4.1	TGCT	89	7	3	N	3	14	0	3	4	1	Risky	0	2	2	Apoptosis	TSM	Overexpression	1	1	1	2	6	0	1	0	1	13	0.516108410650417	0.421662986452473	NS	0.662281558877327	0.190763936637684	NS	0.21789748558507	1.51816440083359	NS	0.334424998131787	0.931686785672932	NS	0.764
16	MUC1	MUC1	MUC1	TRUE	MUC1	1	mRNA	TGCT-789.6.3.N.2.0.0.2.3.5	TGCT	789	6	3	N	2	0	0	2	3	5	Meaningless	0	0	4	Anoikis/Apoptosis/Autophagy/Pyroptosis/Necrosis	TSM	Underexpression	2	1	1	2	0	0	4	1	5	16	0.939836805340968	0.00569647231601032	NS	0.505730968954458	0.442889780781725	NS	0.227592433025342	1.45584468976426	NS	0.362513906100422	0.829165632343071	NS	0.566
12	(AATK + ABO + ACKR3 + ACSL5 + ACTA2 + ADAMTS5 + ADAMTS8 + `ADAMTS9-AS2` + ADARB1 + ADCYAP1 + ADRA1D + AEBP1 + AIFM3 + AJUBA + AKIP1 + ALCAM + ALDH1L1 + ALDH3A1 + ALDOB + ALPK2 + ANGPTL7 + ANTXR1 + ANXA4 + APBB1 + APOH + APPBP2 + ARHGAP17 + ARRDC3 + ASB9 + ASCL1 + ASIP + ATF7 + ATP1B1 + ATP2B4 + ATP4B + AZGP1 + B4GALT2 + BAZ2B + BCL2L14 + BCL2L2 + BDKRB1 + `BDNF-AS` + BICC1 + BPIFA1 + BTG1 + CAB39…	AATK,ABO,ACKR3,ACSL5,ACTA2,ADAMTS5,ADAMTS8,ADAMTS9-AS2,ADARB1,ADCYAP1,ADRA1D,AEBP1,AIFM3,AJUBA,AKIP1,ALCAM,ALDH1L1,ALDH3A1,ALDOB,ALPK2,ANGPTL7,ANTXR1,ANXA4,APBB1,APOH,APPBP2,ARHGAP17,ARRDC3,ASB9,ASCL1,ASIP,ATF7,ATP1B1,ATP2B4,ATP4B,AZGP1,B4GALT2,BAZ2B,BCL2L14,BCL2L2,BDKRB1,BDNF-AS,BICC1,BPIFA1,BTG1,CAB39L,CADM1,CALML3,CALML3-AS1,CAPN6,CAPN9,CASP12,CAST,CASZ1,CAT,CBX8,CCDC170,CCL25,CD151,CD59,CD99,…	AATK,ABO,ACKR3,ACSL5,ACTA2,ADAMTS5,ADAMTS8,ADAMTS9-AS2,ADARB1,ADCYAP1,ADRA1D,AEBP1,AIFM3,AJUBA,AKIP1,ALCAM,ALDH1L1,ALDH3A1,ALDOB,ALPK2,ANGPTL7,ANTXR1,ANXA4,APBB1,APOH,APPBP2,ARHGAP17,ARRDC3,ASB9,ASCL1,ASIP,ATF7,ATP1B1,ATP2B4,ATP4B,AZGP1,B4GALT2,BAZ2B,BCL2L14,BCL2L2,BDKRB1,BDNF-AS,BICC1,BPIFA1,BTG1,CAB39L,CADM1,CALML3,CALML3-AS1,CAPN6,CAPN9,CASP12,CAST,CASZ1,CAT,CBX8,CCDC170,CCL25,CD151,CD59,CD99,…	TRUE	MSLN, PSCA	385	mRNA	TGCT-5.6.3.N.2.0.0.2.3.1	TGCT	5	6	3	N	2	0	0	2	3	1	Meaningless	0	0	4	Apoptosis	TSM	Underexpression	2	1	1	2	0	0	4	1	1	12	0.34988926932962	0.873858694231194	NS	0.615878467438284	0.251703028443331	NS	0.192814350070189	1.69598149110234	NS	0.0667703879660172	3.36068256581857	NS	0.838
20	EGFR	EGFR	EGFR	TRUE	EGFR	1	mRNA	TGCT-497.6.3.N.2.0.0.1.3.6	TGCT	497	6	3	N	2	0	0	1	3	6	Meaningless	0	0	4	Anoikis/Apoptosis/Autophagy/Cellular senescence/Ferroptosis/Necrosis	TSM	Underexpression	2	1	1	2	0	0	7	1	6	20	0.989393054765285	0.000176736444984938	NS	0.574091364997939	0.315884674166317	NS	0.414541911707898	0.665736803553154	NS	0.300373733635586	1.07253418774233	NS	0.987
18	(AMBP + CLDN18)	AMBP,CLDN18	AMBP,CLDN18	TRUE	CLDN18	2	mRNA	TGCT-47.6.3.N.2.14.0.2.3.1	TGCT	47	6	3	N	2	14	0	2	3	1	Risky	0	2	2	Necrosis	TSM	Underexpression	2	1	1	2	6	0	4	1	1	18	0.819720831851072	0.0519402573419186	NS	0.586741189485546	0.295462373415553	NS	0.251841412880106	1.3130597748102	NS	0.131726550490474	2.2720383285972	NS	0.899
21	BSG	BSG	BSG	TRUE	BSG	1	mRNA	TGCT-453.6.3.P.3.0.0.1.3.6	TGCT	453	6	3	P	3	0	0	1	3	6	Meaningless	0	0	4	Anoikis/Apoptosis/Autophagy/Ferroptosis/Pyroptosis/Necrosis	TSM	Overexpression	2	1	2	2	0	0	7	1	6	21	0.315049099261115	1.0093896713615	NS	0.560058545515456	0.339602864962441	NS	0.228541538452921	1.44991533347424	NS	0.730411013030815	0.118734579539767	NS	0.304
22	BSG	BSG	BSG	TRUE	BSG	1	Methylation	TGCT-452.7.3.N.3.0.11.1.3.6	TGCT	452	7	3	N	3	0	11	1	3	6	Meaningless	0	0	4	Anoikis/Apoptosis/Autophagy/Ferroptosis/Pyroptosis/Necrosis	TSM	Overexpression	1	1	1	2	0	3	7	1	6	22	0.499537267445526	0.455919357720582	NS	0.641298468466801	0.217047987231053	NS	0.0377253197180275	4.3173639748445	High	0.0784999716118849	3.09568781715384	NS	0.304
5	(ALOX15B + ARAP1 + ARMCX1 + BCL7B + BGLAP + CCAR1 + CCKBR + CCNDBP1 + CDC20 + CDCA8 + CENPW + CEP55 + CLEC14A + COX5A + CUL7 + DNM1 + DUXAP10 + FASTK + FTH1P3 + FUBP1 + GPC3 + GPS1 + HOXB5 + HRG + KCNA3 + KCNA5 + KCTD20 + KDM5A + KDM7A + KLF8 + LMTK2 + MAD2L2 + MID1IP1 + MIR1182 + MIR1204 + MIR1224 + MIR1228 + MIR1236 + MIR1238 + MIR1275 + MIR1304 + MIR134 + MIR135A1 + MIR135A2 + MIR135B + MIR147…	ALOX15B,ARAP1,ARMCX1,BCL7B,BGLAP,CCAR1,CCKBR,CCNDBP1,CDC20,CDCA8,CENPW,CEP55,CLEC14A,COX5A,CUL7,DNM1,DUXAP10,FASTK,FTH1P3,FUBP1,GPC3,GPS1,HOXB5,HRG,KCNA3,KCNA5,KCTD20,KDM5A,KDM7A,KLF8,LMTK2,MAD2L2,MID1IP1,MIR1182,MIR1204,MIR1224,MIR1228,MIR1236,MIR1238,MIR1275,MIR1304,MIR134,MIR135A1,MIR135A2,MIR135B,MIR147B,MIR154,MIR181B2,MIR187,MIR1915,MIR19B2,MIR3174,MIR3187,MIR32,MIR323B,MIR328,MIR331,MIR337…	ALOX15B,ARAP1,ARMCX1,BCL7B,BGLAP,CCAR1,CCKBR,CCNDBP1,CDC20,CDCA8,CENPW,CEP55,CLEC14A,COX5A,CUL7,DNM1,DUXAP10,FASTK,FTH1P3,FUBP1,GPC3,GPS1,HOXB5,HRG,KCNA3,KCNA5,KCTD20,KDM5A,KDM7A,KLF8,LMTK2,MAD2L2,MID1IP1,MIR1182,MIR1204,MIR1224,MIR1228,MIR1236,MIR1238,MIR1275,MIR1304,MIR134,MIR135A1,MIR135A2,MIR135B,MIR147B,MIR154,MIR181B2,MIR187,MIR1915,MIR19B2,MIR3174,MIR3187,MIR32,MIR323B,MIR328,MIR331,MIR337…	TRUE	GPC3	97	Methylation	TGCT-45.7.3.N.1.0.0.4.4.1	TGCT	45	7	3	N	1	0	0	4	4	1	Meaningless	0	0	4	Apoptosis	TSM	Unchanged	1	1	1	1	0	0	0	0	1	5	0.516108410650417	0.421662986452473	NS	0.662281558877327	0.190763936637684	NS	0.0883646386114412	2.90391608565623	NS	0.0629069769577417	3.45903608452504	NS	NS
17	AXL	AXL	AXL	TRUE	AXL	1	mRNA	TGCT-441.6.3.N.2.0.1.2.3.4	TGCT	441	6	3	N	2	0	1	2	3	4	Meaningless	0	0	4	Apoptosis/Efferocytosis/Necroptosis/Necrosis	TSM	Underexpression	2	1	1	2	0	2	4	1	4	17	0.0457939458431675	3.98915789551417	High	0.0838236291983767	2.98916020987399	NS	0.714306519760598	0.134013448935968	NS	0.848734221840833	0.0363793505141315	NS	0.302
18	(ERBB2 + TGFB1)	ERBB2,TGFB1	ERBB2,TGFB1	TRUE	ERBB2	2	mRNA	TGCT-322.6.3.N.3.0.5.3.4.6	TGCT	322	6	3	N	3	0	5	3	4	6	Meaningless	0	0	4	Anoikis/Apoptosis/Autophagy/Cellular senescence/Ferroptosis/Necrosis	TSM	Overexpression	2	1	1	2	0	5	1	0	6	18	0.0467298514918386	3.95508883923584	High	0.0856054230578093	2.95512997407848	NS	0.062775619508926	3.46249250022163	NS	0.00439067164607498	8.11474219444355	High	0.379
12	(ERBB2 + TGFB1)	ERBB2,TGFB1	ERBB2,TGFB1	TRUE	ERBB2	2	Methylation	TGCT-321.7.3.N.3.0.0.3.4.6	TGCT	321	7	3	N	3	0	0	3	4	6	Meaningless	0	0	4	Anoikis/Apoptosis/Autophagy/Cellular senescence/Ferroptosis/Necrosis	TSM	Overexpression	1	1	1	2	0	0	1	0	6	12	0.516108410650417	0.421662986452473	NS	0.662281558877327	0.190763936637684	NS	0.176850535208175	1.82389337959744	NS	0.0658193181757382	3.38432014840211	NS	0.379
11	(EPHA2 + ZFAS1)	EPHA2,ZFAS1	EPHA2,ZFAS1	TRUE	EPHA2	2	mRNA	TGCT-319.6.3.N.3.0.0.3.4.4	TGCT	319	6	3	N	3	0	0	3	4	4	Meaningless	0	0	4	Apoptosis/Autophagy/Ferroptosis/Pyroptosis	TSM	Overexpression	2	1	1	2	0	0	1	0	4	11	0.468268332680339	0.526059316792054	NS	0.601559993978285	0.272649475268175	NS	0.264461672155508	1.245249855926	NS	0.174434578837193	1.84441314886735	NS	0.848
7	(ADRM1 + AEN + APLNR + AQP3 + ARRB1 + ATG4C + BCL2L10 + BCL6B + BCLAF1 + BCYRN1 + CACYBP + CASC9 + CASP7 + CHM + CTSC + EEF2 + EIF4A3 + ESRRA + FURIN + GPX1 + HCK + ICMT + IGF2R + JPX + LDHB + LOXL3 + LRPPRC + MAGED2 + MT2A + MTMR14 + MUL1 + NCOA3 + NOTCH3 + NUCKS1 + NUDT1 + PHB2 + PIK3CB + PIM2 + PLEKHA8 + PLK3 + PLSCR1 + PMAIP1 + POU5F1 + PPP2CA + PRKDC + PROM1 + RAB5A + RBM3 + RDH12 + RHEB + S…	ADRM1,AEN,APLNR,AQP3,ARRB1,ATG4C,BCL2L10,BCL6B,BCLAF1,BCYRN1,CACYBP,CASC9,CASP7,CHM,CTSC,EEF2,EIF4A3,ESRRA,FURIN,GPX1,HCK,ICMT,IGF2R,JPX,LDHB,LOXL3,LRPPRC,MAGED2,MT2A,MTMR14,MUL1,NCOA3,NOTCH3,NUCKS1,NUDT1,PHB2,PIK3CB,PIM2,PLEKHA8,PLK3,PLSCR1,PMAIP1,POU5F1,PPP2CA,PRKDC,PROM1,RAB5A,RBM3,RDH12,RHEB,SEC23A,SET,SHMT2,SIGMAR1,SKIL,SLC16A1,SLC2A1,SLC2A3,SNHG15,SNHG3,SRD5A1,SRSF10,STMN1,TET1,TFEB,TRIM65,…	ADRM1,AEN,APLNR,AQP3,ARRB1,ATG4C,BCL2L10,BCL6B,BCLAF1,BCYRN1,CACYBP,CASC9,CASP7,CHM,CTSC,EEF2,EIF4A3,ESRRA,FURIN,GPX1,HCK,ICMT,IGF2R,JPX,LDHB,LOXL3,LRPPRC,MAGED2,MT2A,MTMR14,MUL1,NCOA3,NOTCH3,NUCKS1,NUDT1,PHB2,PIK3CB,PIM2,PLEKHA8,PLK3,PLSCR1,PMAIP1,POU5F1,PPP2CA,PRKDC,PROM1,RAB5A,RBM3,RDH12,RHEB,SEC23A,SET,SHMT2,SIGMAR1,SKIL,SLC16A1,SLC2A1,SLC2A3,SNHG15,SNHG3,SRD5A1,SRSF10,STMN1,TET1,TFEB,TRIM65,…	TRUE	PROM1	73	Methylation	TGCT-31.7.3.N.3.0.0.4.4.2	TGCT	31	7	3	N	3	0	0	4	4	2	Meaningless	0	0	4	Apoptosis/Autophagy	TSM	Overexpression	1	1	1	2	0	0	0	0	2	7	0.504441738743364	0.445579396480217	NS	0.647492179952878	0.209076523759618	NS	0.206565309402799	1.59533679058577	NS	0.143754863047626	2.13729832406203	NS	0.543
9	(ADAM28 + APLNR + AQP3 + BCL6B + BMP4 + CKAP4 + CSF1 + DAB2 + DDR1 + EGOT + ETS2 + FAP + FOLR1 + FSTL1 + FTO + GAS1 + GPX8 + H19 + ID3 + LOXL3 + LRG1 + MACC1 + MAGED2 + MARCKS + MMP14 + MYOF + NKILA + NOTCH3 + PIEZO1 + S1PR1 + SHH + SOCS3 + SPINK1 + TGFBI + TGFBR2 + THBS2 + ZHX2)	ADAM28,APLNR,AQP3,BCL6B,BMP4,CKAP4,CSF1,DAB2,DDR1,EGOT,ETS2,FAP,FOLR1,FSTL1,FTO,GAS1,GPX8,H19,ID3,LOXL3,LRG1,MACC1,MAGED2,MARCKS,MMP14,MYOF,NKILA,NOTCH3,PIEZO1,S1PR1,SHH,SOCS3,SPINK1,TGFBI,TGFBR2,THBS2,ZHX2	ADAM28,APLNR,AQP3,BCL6B,BMP4,CKAP4,CSF1,DAB2,DDR1,EGOT,ETS2,FAP,FOLR1,FSTL1,FTO,GAS1,GPX8,H19,ID3,LOXL3,LRG1,MACC1,MAGED2,MARCKS,MMP14,MYOF,NKILA,NOTCH3,PIEZO1,S1PR1,SHH,SOCS3,SPINK1,TGFBI,TGFBR2,THBS2,ZHX2	TRUE	FAP, FOLR1	37	mRNA	TGCT-24.6.3.N.3.0.0.3.4.2	TGCT	24	6	3	N	3	0	0	3	4	2	Meaningless	0	0	4	Apoptosis/Autophagy	TSM	Overexpression	2	1	1	2	0	0	1	0	2	9	0.0518296001503429	3.78126055928629	NS	0.0953147263997778	2.78224081152312	NS	0.630080158178344	0.231952073183924	NS	0.24951429946567	1.32602112319367	NS	0.474
12	(ADAM15 + ADAMTS9 + ARAP1 + ARL6IP5 + BGLAP + CERK + CLDN8 + CLEC14A + CRABP2 + CUL7 + DNM1 + FASTK + FRZB + FZD6 + GNAS + GNG5 + GREM1 + `HOXA11-AS` + HOXA6 + HOXB5 + IGFBP6 + JAG1 + KCNA5 + KCTD20 + KLF3 + LAMB1 + LOX + OBSCN + PARVA + PBX2 + PCP4 + PDE4B + PITX1 + PMP22 + RARG + RBMS2 + ROBO4 + ROR1 + ROR2 + RTN4 + SH3GL1 + TACR1 + TBX5 + TCEA3 + TGFB3 + TPD52L1 + TSPAN2 + TWIST2 + WFDC2 + WNT…	ADAM15,ADAMTS9,ARAP1,ARL6IP5,BGLAP,CERK,CLDN8,CLEC14A,CRABP2,CUL7,DNM1,FASTK,FRZB,FZD6,GNAS,GNG5,GREM1,HOXA11-AS,HOXA6,HOXB5,IGFBP6,JAG1,KCNA5,KCTD20,KLF3,LAMB1,LOX,OBSCN,PARVA,PBX2,PCP4,PDE4B,PITX1,PMP22,RARG,RBMS2,ROBO4,ROR1,ROR2,RTN4,SH3GL1,TACR1,TBX5,TCEA3,TGFB3,TPD52L1,TSPAN2,TWIST2,WFDC2,WNT10A	ADAM15,ADAMTS9,ARAP1,ARL6IP5,BGLAP,CERK,CLDN8,CLEC14A,CRABP2,CUL7,DNM1,FASTK,FRZB,FZD6,GNAS,GNG5,GREM1,HOXA11-AS,HOXA6,HOXB5,IGFBP6,JAG1,KCNA5,KCTD20,KLF3,LAMB1,LOX,OBSCN,PARVA,PBX2,PCP4,PDE4B,PITX1,PMP22,RARG,RBMS2,ROBO4,ROR1,ROR2,RTN4,SH3GL1,TACR1,TBX5,TCEA3,TGFB3,TPD52L1,TSPAN2,TWIST2,WFDC2,WNT10A	TRUE	ROR1, ROR2	50	mRNA	TGCT-23.6.3.N.1.0.5.3.4.1	TGCT	23	6	3	N	1	0	5	3	4	1	Meaningless	0	0	4	Apoptosis	TSM	Unchanged	2	1	1	1	0	5	1	0	1	12	0.0469443503181739	3.94738192173194	High	0.0860137562576856	2.94743914910343	NS	0.0962235287996238	2.76704698759513	NS	0.0179615468017098	5.5998956998772	High	0.635
11	(ACRBP + ACVR1C + ADRA1D + AEBP1 + AMFR + AMH + ANAPC2 + ANKRD49 + APOB + AQP2 + ARRDC3 + ASIP + ASRGL1 + ATAD2 + BAG2 + BHLHE41 + BLCAP + BMP8A + BRD7 + CAMLG + CAPN5 + CBL + CD160 + CDC25C + CDCA2 + CDCA5 + CDK8 + CHRNB4 + CIZ1 + CKLF + CLPTM1L + CMTM5 + CNKSR2 + CNNM4 + CNOT3 + COPS4 + CSNK2A2 + CYP11A1 + CYP1A1 + DACH1 + DDB1 + DDX43 + DGKA + DIDO1 + DLEU1 + DLEU2 + DNAJB1 + DND1 + DRD4 + EAF…	ACRBP,ACVR1C,ADRA1D,AEBP1,AMFR,AMH,ANAPC2,ANKRD49,APOB,AQP2,ARRDC3,ASIP,ASRGL1,ATAD2,BAG2,BHLHE41,BLCAP,BMP8A,BRD7,CAMLG,CAPN5,CBL,CD160,CDC25C,CDCA2,CDCA5,CDK8,CHRNB4,CIZ1,CKLF,CLPTM1L,CMTM5,CNKSR2,CNNM4,CNOT3,COPS4,CSNK2A2,CYP11A1,CYP1A1,DACH1,DDB1,DDX43,DGKA,DIDO1,DLEU1,DLEU2,DNAJB1,DND1,DRD4,EAF2,EBAG9,EFNB2,EGFL8,EGR2,EHD2,ELK1,ELOVL2,EMILIN2,EPHB6,ERCC2,EREG,ETNK1,ETNK2,EYA4,EZR-AS1,FAAH,FA…	ACRBP,ACVR1C,ADRA1D,AEBP1,AMFR,AMH,ANAPC2,ANKRD49,APOB,AQP2,ARRDC3,ASIP,ASRGL1,ATAD2,BAG2,BHLHE41,BLCAP,BMP8A,BRD7,CAMLG,CAPN5,CBL,CD160,CDC25C,CDCA2,CDCA5,CDK8,CHRNB4,CIZ1,CKLF,CLPTM1L,CMTM5,CNKSR2,CNNM4,CNOT3,COPS4,CSNK2A2,CYP11A1,CYP1A1,DACH1,DDB1,DDX43,DGKA,DIDO1,DLEU1,DLEU2,DNAJB1,DND1,DRD4,EAF2,EBAG9,EFNB2,EGFL8,EGR2,EHD2,ELK1,ELOVL2,EMILIN2,EPHB6,ERCC2,EREG,ETNK1,ETNK2,EYA4,EZR-AS1,FAAH,FA…	TRUE	IL13RA2	264	Methylation	TGCT-18.7.3.N.2.0.0.2.3.1	TGCT	18	7	3	N	2	0	0	2	3	1	Meaningless	0	0	4	Apoptosis	TSM	Underexpression	1	1	1	2	0	0	4	1	1	11	0.516108410650417	0.421662986452473	NS	0.662281558877327	0.190763936637684	NS	0.0883646386114412	2.90391608565623	NS	0.0744310458209863	3.18249394519123	NS	0.906
15	(ACAT1 + `ACTA2-AS1` + ATG3 + ATG4D + ATR + BMX + CKS2 + CLN3 + CLOCK + CUL4A + DAXX + DEDD + EIF4E + EPS8 + FANCC + FBXL20 + FOXK1 + FUT1 + FUT2 + GFAP + GJA8 + GPR37 + HAGLROS + HCRTR1 + HDAC6 + HIF1AN + HLTF + IRGM + ITPR3 + JAK1 + KLF6 + KLF9 + LATS2 + MAOA + MAP1LC3A + MAP2K5 + MAP3K11 + MED19 + MST1 + OTUD7B + PCDH17 + PDCD4 + PKMYT1 + PLEKHF2 + PLP2 + `PRRT3-AS1` + PTGER4 + RASSF1 + RING1 …	ACAT1,ACTA2-AS1,ATG3,ATG4D,ATR,BMX,CKS2,CLN3,CLOCK,CUL4A,DAXX,DEDD,EIF4E,EPS8,FANCC,FBXL20,FOXK1,FUT1,FUT2,GFAP,GJA8,GPR37,HAGLROS,HCRTR1,HDAC6,HIF1AN,HLTF,IRGM,ITPR3,JAK1,KLF6,KLF9,LATS2,MAOA,MAP1LC3A,MAP2K5,MAP3K11,MED19,MST1,OTUD7B,PCDH17,PDCD4,PKMYT1,PLEKHF2,PLP2,PRRT3-AS1,PTGER4,RASSF1,RING1,RNF166,ROR1-AS1,SIRT7,SOCS5,SORL1,SOX2-OT,SPAG5,STK17B,STK38,TARDBP,TIPARP,TRIM17,TRIM68,UBC,USP24,US…	ACAT1,ACTA2-AS1,ATG3,ATG4D,ATR,BMX,CKS2,CLN3,CLOCK,CUL4A,DAXX,DEDD,EIF4E,EPS8,FANCC,FBXL20,FOXK1,FUT1,FUT2,GFAP,GJA8,GPR37,HAGLROS,HCRTR1,HDAC6,HIF1AN,HLTF,IRGM,ITPR3,JAK1,KLF6,KLF9,LATS2,MAOA,MAP1LC3A,MAP2K5,MAP3K11,MED19,MST1,OTUD7B,PCDH17,PDCD4,PKMYT1,PLEKHF2,PLP2,PRRT3-AS1,PTGER4,RASSF1,RING1,RNF166,ROR1-AS1,SIRT7,SOCS5,SORL1,SOX2-OT,SPAG5,STK17B,STK38,TARDBP,TIPARP,TRIM17,TRIM68,UBC,USP24,US…	TRUE	ROR1	68	Methylation	TGCT-11.7.3.N.2.0.0.1.3.2	TGCT	11	7	3	N	2	0	0	1	3	2	Meaningless	0	0	4	Apoptosis/Autophagy	TSM	Underexpression	1	1	1	2	0	0	7	1	2	15	0.504441738743364	0.445579396480217	NS	0.647492179952878	0.209076523759618	NS	0.141324123910838	2.16348197534626	NS	0.124375925056505	2.36133231217751	NS	0.864
14	(CEACAM5 + ITGAV)	CEACAM5,ITGAV	CEACAM5,ITGAV	TRUE	CEACAM5	2	mRNA	TGCT-106.6.3.N.2.0.0.2.3.3	TGCT	106	6	3	N	2	0	0	2	3	3	Meaningless	0	0	4	Anoikis/Apoptosis/Necrosis	TSM	Underexpression	2	1	1	2	0	0	4	1	3	14	0.419149245963504	0.652699337768827	NS	0.538860056276464	0.377656607435749	NS	0.451731532979205	0.566303560956745	NS	0.413687641299201	0.668177770807272	NS	0.314
13	(CD70 + DMD + RPS3 + SAMHD1 + SLC6A6)	CD70,DMD,RPS3,SAMHD1,SLC6A6	CD70,DMD,RPS3,SAMHD1,SLC6A6	TRUE	CD70	5	mRNA	TGCT-100.6.3.P.3.0.0.2.4.2	TGCT	100	6	3	P	3	0	0	2	4	2	Meaningless	0	0	4	Apoptosis/Necrosis	TSM	Overexpression	2	1	2	2	0	0	4	0	2	13	0.997773986730188	7.78352817272026e-06	NS	0.561508960172359	0.337098275647737	NS	0.293935375072818	1.10150811102729	NS	0.693553073573498	0.155265850007028	NS	0.648
15	(MAGEA4 + MUC16)	MAGEA4,MUC16	MAGEA4,MUC16	TRUE	MUC16	2	Methylation	STAD-954.7.3.N.3.43.0.4.4.1	STAD	954	7	3	N	3	43	0	4	4	1	Risky	0	3	1	Apoptosis	TSM	Overexpression	1	1	1	2	9	0	0	0	1	15	0.755088482100818	0.0973046266540844	NS	0.453967993933196	0.560725701974968	NS	0.513810193385148	0.426299789214039	NS	0.457120015919336	0.55293724254911	NS	0.0969
25	(FOXL2 + MUC16 + ONECUT2)	FOXL2,MUC16,ONECUT2	FOXL2,MUC16,ONECUT2	TRUE	MUC16	3	Mutation	STAD-872.2.1.P.3.44.0.4.4.1	STAD	872	2	1	P	3	44	0	4	4	1	Meaningful Risky	0	4	0	Apoptosis	TMB	Overexpression	6	3	2	2	11	0	0	0	1	25	0.0735642936831431	3.2016438558406	NS	0.507739508146178	0.438722887390586	NS	0.394524032916475	0.724952977415783	NS	0.556139524736869	0.346432607330369	NS	0.0246
21	(EPHA2 + NEDD4 + PRMT5 + TRIM59 + USP14)	EPHA2,NEDD4,PRMT5,TRIM59,USP14	EPHA2,NEDD4,PRMT5,TRIM59,USP14	TRUE	EPHA2	5	Mutation	STAD-839.2.1.P.3.0.0.2.4.4	STAD	839	2	1	P	3	0	0	2	4	4	Meaningless	0	0	4	Apoptosis/Autophagy/Ferroptosis/Pyroptosis	TMB	Overexpression	6	3	2	2	0	0	4	0	4	21	0.304557211076985	1.05413267431937	NS	0.61508868890223	0.252831015889673	NS	0.759763619800621	0.0935082654839288	NS	0.282435215817663	1.15533456704096	NS	0.771
25	(EPAS1 + FTO + GPX8 + MAGED1 + MEF2A + `ROR1-AS1` + TET1)	EPAS1,FTO,GPX8,MAGED1,MEF2A,ROR1-AS1,TET1	EPAS1,FTO,GPX8,MAGED1,MEF2A,ROR1-AS1,TET1	TRUE	ROR1	7	mRNA	STAD-837.6.3.N.3.35.35.3.4.2	STAD	837	6	3	N	3	35	35	3	4	2	Risky	0	3	1	Apoptosis/Autophagy	TSM	Overexpression	2	1	1	2	8	8	1	0	2	25	0.00888908765787244	6.84497634218975	High	0.0222359440850356	5.22722790101769	High	0.518436873472972	0.417001836332683	NS	0.0281123372279968	4.82116507380918	High	0.000314
36	(ADCYAP1R1 + ARMCX1 + BEX2 + CCKBR + COLEC11 + CPE + DPYSL4 + GNAI1 + GPC3 + GSTM2 + HHIP + IGFBP6 + KLF8 + LDOC1 + LINC00473 + MAGEH1 + MAP3K12 + `NR2F1-AS1` + NR2F2 + PLAGL1 + PLG + PRDM5 + PRKAR2B + PTPN13 + RECK + RNLS + RXRG + SMARCA1 + SPARCL1 + THRB + TRIM9 + TRO + TSC22D3 + TUBG2 + `ZNF667-AS1`)	ADCYAP1R1,ARMCX1,BEX2,CCKBR,COLEC11,CPE,DPYSL4,GNAI1,GPC3,GSTM2,HHIP,IGFBP6,KLF8,LDOC1,LINC00473,MAGEH1,MAP3K12,NR2F1-AS1,NR2F2,PLAGL1,PLG,PRDM5,PRKAR2B,PTPN13,RECK,RNLS,RXRG,SMARCA1,SPARCL1,THRB,TRIM9,TRO,TSC22D3,TUBG2,ZNF667-AS1	ADCYAP1R1,ARMCX1,BEX2,CCKBR,COLEC11,CPE,DPYSL4,GNAI1,GPC3,GSTM2,HHIP,IGFBP6,KLF8,LDOC1,LINC00473,MAGEH1,MAP3K12,NR2F1-AS1,NR2F2,PLAGL1,PLG,PRDM5,PRKAR2B,PTPN13,RECK,RNLS,RXRG,SMARCA1,SPARCL1,THRB,TRIM9,TRO,TSC22D3,TUBG2,ZNF667-AS1	TRUE	GPC3	35	mRNA	STAD-51.6.3.N.2.44.44.1.4.1	STAD	51	6	3	N	2	44	44	1	4	1	Meaningful Risky	0	4	0	Apoptosis	TSM	Underexpression	2	1	1	2	11	11	7	0	1	36	8.46709018930136e-05	15.4510274119372	High	1.33629090717235e-05	18.9579814443221	High	0.0432010322264142	4.08751818224943	High	3.31319698743116e-06	21.6260589468277	High	3.57e-05
15	(AATF + ACTL6A + ACY1 + AK2 + AMH + AMMECR1 + ANP32A + ANXA4 + ARF1 + ARHGAP11A + ARL5B + ARL6IP1 + ATAD2 + ATAD5 + ATP2A2 + BARD1 + BCL2L12 + BLM + BUB1B + C1GALT1C1 + CARD10 + CBFB + CBX8 + CCAR1 + CCDC34 + CCNA2 + CCNK + CD2AP + CDC20 + CDC25C + CDC45 + CDC6 + CDCA2 + CDCA3 + CDCA5 + CENPE + CENPH + CENPL + CENPO + CENPW + CEP55 + CHAF1B + CHCHD2 + CHRNA5 + CIAPIN1 + CKLF + CKMT1B + CKS1B + CL…	AATF,ACTL6A,ACY1,AK2,AMH,AMMECR1,ANP32A,ANXA4,ARF1,ARHGAP11A,ARL5B,ARL6IP1,ATAD2,ATAD5,ATP2A2,BARD1,BCL2L12,BLM,BUB1B,C1GALT1C1,CARD10,CBFB,CBX8,CCAR1,CCDC34,CCNA2,CCNK,CD2AP,CDC20,CDC25C,CDC45,CDC6,CDCA2,CDCA3,CDCA5,CENPE,CENPH,CENPL,CENPO,CENPW,CEP55,CHAF1B,CHCHD2,CHRNA5,CIAPIN1,CKLF,CKMT1B,CKS1B,CLDN4,CLDN7,CLPTM1L,CNNM4,CNOT3,CNPY2,CORO1B,CPSF6,CRLS1,CSK,CXADR,DBF4,DDIAS,DDX11,DDX49,DDX54,DEN…	AATF,ACTL6A,ACY1,AK2,AMH,AMMECR1,ANP32A,ANXA4,ARF1,ARHGAP11A,ARL5B,ARL6IP1,ATAD2,ATAD5,ATP2A2,BARD1,BCL2L12,BLM,BUB1B,C1GALT1C1,CARD10,CBFB,CBX8,CCAR1,CCDC34,CCNA2,CCNK,CD2AP,CDC20,CDC25C,CDC45,CDC6,CDCA2,CDCA3,CDCA5,CENPE,CENPH,CENPL,CENPO,CENPW,CEP55,CHAF1B,CHCHD2,CHRNA5,CIAPIN1,CKLF,CKMT1B,CKS1B,CLDN4,CLDN7,CLPTM1L,CNNM4,CNOT3,CNPY2,CORO1B,CPSF6,CRLS1,CSK,CXADR,DBF4,DDIAS,DDX11,DDX49,DDX54,DEN…	TRUE	EPCAM	326	mRNA	STAD-5.6.3.P.3.0.0.1.4.1	STAD	5	6	3	P	3	0	0	1	4	1	Meaningless	0	0	4	Apoptosis	TSM	Overexpression	2	1	2	2	0	0	7	0	1	15	0.701029585932316	0.147403016154523	NS	0.554870819489162	0.348663231365939	NS	0.291393386257927	1.11317235925648	NS	0.374293317731997	0.78936132148049	NS	0.261
18	(ADAM28 + FOLR1)	ADAM28,FOLR1	ADAM28,FOLR1	TRUE	FOLR1	2	Mutation	STAD-42.2.1.P.2.4.0.4.4.2	STAD	42	2	1	P	2	4	0	4	4	2	Risky	0	1	3	Apoptosis/Autophagy	TMB	Underexpression	6	3	2	2	3	0	0	0	2	18	0.253855448605748	1.30196037631764	NS	0.167387052063896	1.90619038082904	NS	0.19370828575325	1.68918616138268	NS	0.0708224805365163	3.26385425056899	NS	0.41
21	(COL2A1 + L1CAM)	COL2A1,L1CAM	COL2A1,L1CAM	TRUE	L1CAM	2	Mutation	STAD-273.2.1.P.2.34.0.4.4.2	STAD	273	2	1	P	2	34	0	4	4	2	Risky	0	2	2	Apoptosis/Necrosis	TMB	Underexpression	6	3	2	2	6	0	0	0	2	21	0.987428190747932	0.000248285516090746	NS	0.700547097777403	0.147903350488857	NS	0.549084545014903	0.358959726655349	NS	0.636281589466871	0.223638301362926	NS	0.0606
32	(CECR2 + CIDEC + DTNA + FGG + FOXP2 + HIF3A + LRAT + MAGEA11 + MAGI2 + NOS1 + NOX5 + NTRK3 + ROR2 + THPO + ZBTB16 + ZIC1)	CECR2,CIDEC,DTNA,FGG,FOXP2,HIF3A,LRAT,MAGEA11,MAGI2,NOS1,NOX5,NTRK3,ROR2,THPO,ZBTB16,ZIC1	CECR2,CIDEC,DTNA,FGG,FOXP2,HIF3A,LRAT,MAGEA11,MAGI2,NOS1,NOX5,NTRK3,ROR2,THPO,ZBTB16,ZIC1	TRUE	ROR2	16	Mutation	STAD-250.2.1.P.2.44.0.1.4.1	STAD	250	2	1	P	2	44	0	1	4	1	Meaningful Risky	0	4	0	Apoptosis	TMB	Underexpression	6	3	2	2	11	0	7	0	1	32	0.661313483560434	0.191931985756796	NS	0.776149095931286	0.0808497841089353	NS	0.65523515815076	0.199363430204851	NS	0.655600463476601	0.19891202678919	NS	9.45e-07
8	(CEACAM5 + HAVCR2)	CEACAM5,HAVCR2	CEACAM5,HAVCR2	TRUE	CEACAM5	2	Methylation	STAD-249.7.3.N.3.0.0.4.4.3	STAD	249	7	3	N	3	0	0	4	4	3	Meaningless	0	0	4	Anoikis/Apoptosis/Necrosis	TSM	Overexpression	1	1	1	2	0	0	0	0	3	8	0.874580167502337	0.0249145515608186	NS	0.233462189961284	1.41964289365216	NS	0.0700878359235473	3.28096199898801	NS	0.145400411893192	2.11985391927697	NS	0.779
10	MUC1	MUC1	MUC1	TRUE	MUC1	1	Methylation	STAD-2483.7.3.N.2.0.0.4.4.5	STAD	2483	7	3	N	2	0	0	4	4	5	Meaningless	0	0	4	Anoikis/Apoptosis/Autophagy/Pyroptosis/Necrosis	TSM	Underexpression	1	1	1	2	0	0	0	0	5	10	0.406517391256817	0.688962811183439	NS	0.875354347576588	0.0246053929063289	NS	0.209766713571982	1.5730356313026	NS	0.385306042866486	0.753704023688944	NS	0.198
10	MET	MET	MET	TRUE	MET	1	Methylation	STAD-2421.7.3.N.3.0.0.4.4.5	STAD	2421	7	3	N	3	0	0	4	4	5	Meaningless	0	0	4	Anoikis/Apoptosis/Autophagy/Cellular senescence/Necrosis	TSM	Overexpression	1	1	1	2	0	0	0	0	5	10	0.927235973434717	0.00833988333085414	NS	0.846137068027327	0.0376552357356282	NS	0.0830938414611545	3.00332463419726	NS	0.454550472796174	0.559280035284792	NS	0.341
27	L1CAM	L1CAM	L1CAM	TRUE	L1CAM	1	mRNA	STAD-2355.6.3.N.2.34.34.1.4.2	STAD	2355	6	3	N	2	34	34	1	4	2	Risky	0	2	2	Apoptosis/Necrosis	TSM	Underexpression	2	1	1	2	6	6	7	0	2	27	0.249614665649569	1.3254590571647	NS	0.024994420796562	5.02427269253905	High	0.0712552644619876	3.25386471350894	NS	0.0164345936861028	5.75576973824562	High	0.204
17	KDR	KDR	KDR	TRUE	KDR	1	Methylation	STAD-2340.7.1.P.3.0.62.3.4.5	STAD	2340	7	1	P	3	0	62	3	4	5	Meaningless	0	0	4	Anoikis/Apoptosis/Autophagy/Cellular senescence/Necrosis	TMB	Overexpression	1	3	2	2	0	3	1	0	5	17	0.12822240805705	2.31389479354447	NS	0.0268435250205428	4.90084707530707	Low	0.547487668344036	0.361837199255351	NS	0.16035119014819	1.97091107075495	NS	0.0691
15	KDR	KDR	KDR	TRUE	KDR	1	Methylation	STAD-2339.7.3.P.3.0.62.3.4.5	STAD	2339	7	3	P	3	0	62	3	4	5	Meaningless	0	0	4	Anoikis/Apoptosis/Autophagy/Cellular senescence/Necrosis	TSM	Overexpression	1	1	2	2	0	3	1	0	5	15	0.12822240805705	2.31389479354447	NS	0.0268435250205428	4.90084707530707	Low	0.547487668344036	0.361837199255351	NS	0.16035119014819	1.97091107075495	NS	0.0691
18	(CCND1 + MET + PIK3CA + PRKCD)	CCND1,MET,PIK3CA,PRKCD	CCND1,MET,PIK3CA,PRKCD	TRUE	MET	4	Mutation	STAD-221.2.1.P.3.0.0.4.4.5	STAD	221	2	1	P	3	0	0	4	4	5	Meaningless	0	0	4	Anoikis/Apoptosis/Autophagy/Cellular senescence/Necrosis	TMB	Overexpression	6	3	2	2	0	0	0	0	5	18	0.140613960198121	2.17122744593141	NS	0.44340604124386	0.587452175563799	NS	0.349080363778376	0.876797344804394	NS	0.403676245425506	0.697347989962187	NS	0.906
18	ERBB2	ERBB2	ERBB2	TRUE	ERBB2	1	Methylation	STAD-2099.7.3.N.3.0.0.1.4.6	STAD	2099	7	3	N	3	0	0	1	4	6	Meaningless	0	0	4	Anoikis/Apoptosis/Autophagy/Cellular senescence/Ferroptosis/Necrosis	TSM	Overexpression	1	1	1	2	0	0	7	0	6	18	0.384255718204026	0.75704229030341	NS	0.619943920197756	0.245946394846511	NS	0.0671506909263464	3.35133113745479	NS	0.429770758940712	0.623442883458721	NS	0.732
20	EPHA2	EPHA2	EPHA2	TRUE	EPHA2	1	Mutation	STAD-2093.2.2.P.3.0.0.2.4.4	STAD	2093	2	2	P	3	0	0	2	4	4	Meaningless	0	0	4	Apoptosis/Autophagy/Ferroptosis/Pyroptosis	MSI	Overexpression	6	2	2	2	0	0	4	0	4	20	0.0881842032615928	2.90721189352052	NS	0.201141466042134	1.63406686109332	NS	0.669071957871604	0.182689599391947	NS	0.0779343360476359	3.10746157026252	NS	0.441
10	(CAMLG + CAPN6 + CEBPD + CPEB3 + DOCK2 + ECSCR + FAIM2 + FOSB + FYN + FZD8 + IL16 + `ITGA9-AS1` + MEIS2 + MMP28 + NEK1 + NR3C2 + PALLD + PBX1 + PBX3 + PDE4D + PIK3IP1 + PPM1F + PRDM2 + PTGER2 + ROR1 + SHC3 + SMARCA2 + STAT5B + TLE4 + `WEE2-AS1` + ZBTB4 + `ZNF561-AS1`)	CAMLG,CAPN6,CEBPD,CPEB3,DOCK2,ECSCR,FAIM2,FOSB,FYN,FZD8,IL16,ITGA9-AS1,MEIS2,MMP28,NEK1,NR3C2,PALLD,PBX1,PBX3,PDE4D,PIK3IP1,PPM1F,PRDM2,PTGER2,ROR1,SHC3,SMARCA2,STAT5B,TLE4,WEE2-AS1,ZBTB4,ZNF561-AS1	CAMLG,CAPN6,CEBPD,CPEB3,DOCK2,ECSCR,FAIM2,FOSB,FYN,FZD8,IL16,ITGA9-AS1,MEIS2,MMP28,NEK1,NR3C2,PALLD,PBX1,PBX3,PDE4D,PIK3IP1,PPM1F,PRDM2,PTGER2,ROR1,SHC3,SMARCA2,STAT5B,TLE4,WEE2-AS1,ZBTB4,ZNF561-AS1	TRUE	ROR1	32	mRNA	STAD-195.6.3.N.1.0.0.2.4.1	STAD	195	6	3	N	1	0	0	2	4	1	Meaningless	0	0	4	Apoptosis	TSM	Unchanged	2	1	1	1	0	0	4	0	1	10	0.123860671442304	2.36781040082921	NS	0.173851053069104	1.84941839970891	NS	0.563777192873708	0.33320626778695	NS	0.182484444196337	1.77727380435973	NS	0.0799
22	(AZU1 + CLDN18 + ZNF71)	AZU1,CLDN18,ZNF71	AZU1,CLDN18,ZNF71	TRUE	CLDN18	3	Mutation	STAD-147.2.1.P.1.5.7.3.4.1	STAD	147	2	1	P	1	5	7	3	4	1	Risky	0	2	2	Necrosis	TMB	Unchanged	6	3	2	1	5	3	1	0	1	22	0.47365989173	0.513425127823106	NS	0.164706419714287	1.93047561412531	NS	0.391879887666987	0.733100966086838	NS	0.0163453172895229	5.76534050672814	WT	0.0393
28	EGFR	EGFR	EGFR	TRUE	EGFR	1	Mutation	STAD-1410.2.1.P.3.31.0.2.4.6	STAD	1410	2	1	P	3	31	0	2	4	6	Risky	0	2	2	Anoikis/Apoptosis/Autophagy/Cellular senescence/Ferroptosis/Necrosis	TMB	Overexpression	6	3	2	2	5	0	4	0	6	28	0.665807425759762	0.186545535866243	NS	0.994314438246085	5.0777812761664e-05	NS	0.851561895246709	0.0350161150101483	NS	0.66716593883193	0.184935117556492	NS	0.0231
27	EGFR	EGFR	EGFR	TRUE	EGFR	1	Mutation	STAD-1409.2.2.P.3.31.0.2.4.6	STAD	1409	2	2	P	3	31	0	2	4	6	Risky	0	2	2	Anoikis/Apoptosis/Autophagy/Cellular senescence/Ferroptosis/Necrosis	MSI	Overexpression	6	2	2	2	5	0	4	0	6	27	0.665807425759762	0.186545535866243	NS	0.994314438246085	5.0777812761664e-05	NS	0.851561895246709	0.0350161150101483	NS	0.66716593883193	0.184935117556492	NS	0.0231
14	(ABCC10 + ABCC4 + ACAA2 + ACSL5 + ACTL6A + AICDA + AIFM3 + ANKHD1 + ANO6 + ANPEP + ANXA11 + APBB2 + APOBEC3B + APPBP2 + AQP2 + ARAF + ARHGAP11A + ARHGAP17 + ARHGAP31 + ARHGDIB + ARID2 + ARID3B + ARID4B + ARNT + ASB9 + ASIP + ATAD2 + ATAD5 + ATP2A2 + ATP2B1 + AVEN + AXIN1 + BARD1 + BAZ2B + BCL11A + BCOR + BCR + BFAR + BMP7 + BPTF + BRD7 + BTBD7 + BZW1 + CALB1 + CAPN5 + CBX8 + CCAR1 + CCDC170 + CCR…	ABCC10,ABCC4,ACAA2,ACSL5,ACTL6A,AICDA,AIFM3,ANKHD1,ANO6,ANPEP,ANXA11,APBB2,APOBEC3B,APPBP2,AQP2,ARAF,ARHGAP11A,ARHGAP17,ARHGAP31,ARHGDIB,ARID2,ARID3B,ARID4B,ARNT,ASB9,ASIP,ATAD2,ATAD5,ATP2A2,ATP2B1,AVEN,AXIN1,BARD1,BAZ2B,BCL11A,BCOR,BCR,BFAR,BMP7,BPTF,BRD7,BTBD7,BZW1,CALB1,CAPN5,CBX8,CCAR1,CCDC170,CCR9,CD244,CDC25C,CDC42,CDC42BPA,CDCA2,CDH13,CDK2AP1,CEACAM1,CENPE,CENPL,CENPO,CHD1,CHSY1,CIAPIN1,CK…	ABCC10,ABCC4,ACAA2,ACSL5,ACTL6A,AICDA,AIFM3,ANKHD1,ANO6,ANPEP,ANXA11,APBB2,APOBEC3B,APPBP2,AQP2,ARAF,ARHGAP11A,ARHGAP17,ARHGAP31,ARHGDIB,ARID2,ARID3B,ARID4B,ARNT,ASB9,ASIP,ATAD2,ATAD5,ATP2A2,ATP2B1,AVEN,AXIN1,BARD1,BAZ2B,BCL11A,BCOR,BCR,BFAR,BMP7,BPTF,BRD7,BTBD7,BZW1,CALB1,CAPN5,CBX8,CCAR1,CCDC170,CCR9,CD244,CDC25C,CDC42,CDC42BPA,CDCA2,CDH13,CDK2AP1,CEACAM1,CENPE,CENPL,CENPO,CHD1,CHSY1,CIAPIN1,CK…	TRUE	MSLN	374	Mutation	STAD-13.2.1.P.3.0.0.4.4.1	STAD	13	2	1	P	3	0	0	4	4	1	Meaningless	0	0	4	Apoptosis	TMB	Overexpression	6	3	2	2	0	0	0	0	1	14	0.925681246209038	0.00870112887555644	NS	0.539507578115068	0.376453171731383	NS	0.929005701072233	0.00793807820657892	NS	0.324530904045699	0.970598724841757	NS	0.893
14	CD70	CD70	CD70	TRUE	CD70	1	Methylation	STAD-1260.7.1.P.3.0.0.2.4.2	STAD	1260	7	1	P	3	0	0	2	4	2	Meaningless	0	0	4	Apoptosis/Necrosis	TMB	Overexpression	1	3	2	2	0	0	4	0	2	14	0.306179640653951	1.04708393200117	NS	0.0944794317549017	2.79634545542194	NS	0.843040584226247	0.0392062672773044	NS	0.173812949169841	1.84974591217004	NS	0.812
12	CD70	CD70	CD70	TRUE	CD70	1	Methylation	STAD-1259.7.3.P.3.0.0.2.4.2	STAD	1259	7	3	P	3	0	0	2	4	2	Meaningless	0	0	4	Apoptosis/Necrosis	TSM	Overexpression	1	1	2	2	0	0	4	0	2	12	0.306179640653951	1.04708393200117	NS	0.0944794317549017	2.79634545542194	NS	0.843040584226247	0.0392062672773044	NS	0.173812949169841	1.84974591217004	NS	0.812
32	CD274	CD274	CD274	TRUE	CD274	1	Mutation	STAD-1254.2.1.P.3.0.0.1.2.8	STAD	1254	2	1	P	3	0	0	1	2	8	Meaningless	0	0	4	Apoptosis/Autophagy/Cuproptosis/Efferocytosis/Ferroptosis/Necroptosis/Pyroptosis/Necrosis	TMB	Overexpression	6	3	2	2	0	0	7	4	8	32	0.988955859354604	0.000191607044482723	NS	0.605442085340684	0.26686569055269	NS	0.60997668024331	0.260208890965788	NS	0.897868735029696	0.0164747809829825	NS	0.332
20	BSG	BSG	BSG	TRUE	BSG	1	mRNA	STAD-1202.6.3.P.3.0.0.1.4.6	STAD	1202	6	3	P	3	0	0	1	4	6	Meaningless	0	0	4	Anoikis/Apoptosis/Autophagy/Ferroptosis/Pyroptosis/Necrosis	TSM	Overexpression	2	1	2	2	0	0	7	0	6	20	0.887934563657057	0.0198579392493701	NS	0.982964183055405	0.000455944319498228	NS	0.652698732172834	0.202514614428911	NS	0.768248152705766	0.0868287349136239	NS	0.547
20	BSG	BSG	BSG	TRUE	BSG	1	Methylation	STAD-1201.7.1.N.3.0.0.1.4.6	STAD	1201	7	1	N	3	0	0	1	4	6	Meaningless	0	0	4	Anoikis/Apoptosis/Autophagy/Ferroptosis/Pyroptosis/Necrosis	TMB	Overexpression	1	3	1	2	0	0	7	0	6	20	0.200436687112714	1.63918965379631	NS	0.277805045071036	1.17779648140318	NS	0.797084246835705	0.066111954686794	NS	0.429350812447961	0.624578893446865	NS	0.547
18	(APOA4 + BMP2 + BUB1 + CARD14 + CD58 + CMTM1 + CXCL16 + CYP3A4 + DDAH2 + DSG2 + ERCC1 + EXT1 + FAF1 + `HLA-A` + IL15RA + IL1R2 + ITGAL + MMP3 + MSH3 + NFATC2 + PTAFR + PTPRC + RAP1A + RYBP + SEMA3A + SLC6A4 + SMPD4 + SP3 + TNFRSF9 + TOP1 + YBX3 + ZFP36L1)	APOA4,BMP2,BUB1,CARD14,CD58,CMTM1,CXCL16,CYP3A4,DDAH2,DSG2,ERCC1,EXT1,FAF1,HLA-A,IL15RA,IL1R2,ITGAL,MMP3,MSH3,NFATC2,PTAFR,PTPRC,RAP1A,RYBP,SEMA3A,SLC6A4,SMPD4,SP3,TNFRSF9,TOP1,YBX3,ZFP36L1	APOA4,BMP2,BUB1,CARD14,CD58,CMTM1,CXCL16,CYP3A4,DDAH2,DSG2,ERCC1,EXT1,FAF1,HLA-A,IL15RA,IL1R2,ITGAL,MMP3,MSH3,NFATC2,PTAFR,PTPRC,RAP1A,RYBP,SEMA3A,SLC6A4,SMPD4,SP3,TNFRSF9,TOP1,YBX3,ZFP36L1	TRUE	TNFRSF9	32	Mutation	STAD-120.2.1.P.3.0.4.4.4.2	STAD	120	2	1	P	3	0	4	4	4	2	Meaningless	0	0	4	Apoptosis/Necrosis	TMB	Overexpression	6	3	2	2	0	3	0	0	2	18	0.428356351858808	0.627275747632333	NS	0.0919026620643082	2.84072634663927	NS	0.426310414616567	0.632853895783064	NS	0.0409617604938214	4.17759616160806	MT	0.218
25	AXL	AXL	AXL	TRUE	AXL	1	mRNA	STAD-1167.6.3.N.3.35.1.3.2.4	STAD	1167	6	3	N	3	35	1	3	2	4	Risky	0	3	1	Apoptosis/Efferocytosis/Necroptosis/Necrosis	TSM	Overexpression	2	1	1	2	8	2	1	4	4	25	0.00736417032702075	7.18192379129864	High	0.0671263865512317	3.3519270731235	NS	0.258668814386633	1.27586753037361	NS	0.0734595145230461	3.2039752280329	NS	0.000825
33	AXL	AXL	AXL	TRUE	AXL	1	Mutation	STAD-1166.2.1.P.3.35.7.3.2.4	STAD	1166	2	1	P	3	35	7	3	2	4	Risky	0	3	1	Apoptosis/Efferocytosis/Necroptosis/Necrosis	TMB	Overexpression	6	3	2	2	8	3	1	4	4	33	0.122360545303124	2.38684256284605	NS	0.153753430886981	2.03461184573791	NS	0.108628055986905	2.57406811527931	NS	0.0146870269056982	5.95362820773734	WT	0.000825
32	AXL	AXL	AXL	TRUE	AXL	1	Mutation	STAD-1165.2.2.P.3.35.7.3.2.4	STAD	1165	2	2	P	3	35	7	3	2	4	Risky	0	3	1	Apoptosis/Efferocytosis/Necroptosis/Necrosis	MSI	Overexpression	6	2	2	2	8	3	1	4	4	32	0.122360545303124	2.38684256284605	NS	0.153753430886981	2.03461184573791	NS	0.108628055986905	2.57406811527931	NS	0.0146870269056982	5.95362820773734	WT	0.000825
34	(`ADAMTS9-AS2` + APBB1 + CADM3 + CCNA1 + CECR2 + CMTM5 + CNKSR2 + CPEB1 + CYP11A1 + DCLK1 + DTNA + ETNK2 + FBLN5 + FGF14 + FOXP2 + GHR + GLP2R + HIF3A + HP + JPH3 + `LIFR-AS1` + LINC01354 + LRAT + MAGI2 + MAP2 + NOS1 + NOX5 + NTRK3 + PEBP4 + POU3F3 + PTPN5 + RGN + ROR2 + SLC30A8 + SPHKAP + TACR1 + TUBB4A + USP44 + WNK3 + ZBTB16 + ZNF667 + ZNF677)	ADAMTS9-AS2,APBB1,CADM3,CCNA1,CECR2,CMTM5,CNKSR2,CPEB1,CYP11A1,DCLK1,DTNA,ETNK2,FBLN5,FGF14,FOXP2,GHR,GLP2R,HIF3A,HP,JPH3,LIFR-AS1,LINC01354,LRAT,MAGI2,MAP2,NOS1,NOX5,NTRK3,PEBP4,POU3F3,PTPN5,RGN,ROR2,SLC30A8,SPHKAP,TACR1,TUBB4A,USP44,WNK3,ZBTB16,ZNF667,ZNF677	ADAMTS9-AS2,APBB1,CADM3,CCNA1,CECR2,CMTM5,CNKSR2,CPEB1,CYP11A1,DCLK1,DTNA,ETNK2,FBLN5,FGF14,FOXP2,GHR,GLP2R,HIF3A,HP,JPH3,LIFR-AS1,LINC01354,LRAT,MAGI2,MAP2,NOS1,NOX5,NTRK3,PEBP4,POU3F3,PTPN5,RGN,ROR2,SLC30A8,SPHKAP,TACR1,TUBB4A,USP44,WNK3,ZBTB16,ZNF667,ZNF677	TRUE	ROR2	42	mRNA	STAD-1029.6.3.N.2.43.44.1.4.1	STAD	1029	6	3	N	2	43	44	1	4	1	Risky	0	3	1	Apoptosis	TSM	Underexpression	2	1	1	2	9	11	7	0	1	34	0.000462905900744381	12.2594581620605	High	0.000152311523905158	14.34341454765	High	0.00231818587590871	9.27882104737959	High	3.15832724305798e-05	17.3200744341486	High	0.000108
14	(PSCA + SLURP1)	PSCA,SLURP1	PSCA,SLURP1	TRUE	PSCA	2	CNV	STAD-1000.3.3.P.2.4.0.4.4.1	STAD	1000	3	3	P	2	4	0	4	4	1	Risky	0	1	3	Apoptosis	TSM	Underexpression	5	1	2	2	3	0	0	0	1	14	0.863187026271109	0.294247789915138	NS	0.716084773570246	0.667913440377909	NS	0.0878799142824036	4.86356801371976	NS	0.517147010971401	1.31885618196951	NS	0.724
13	(A1CF + ACSL5 + AICDA + AIP + AJUBA + ALDOB + ANXA4 + APOBEC3A + ASB9 + BTBD7 + CABLES1 + `CALML3-AS1` + CARD10 + CBFB + CCDC26 + CD164 + CD2AP + CD53 + CD80 + CDCA2 + CDCA3 + CDCA5 + CEACAM1 + CENPW + CEP55 + CLDN4 + CLDN7 + CNPY2 + CRLS1 + CSF2 + CXCL13 + CXCR1 + DBF4 + DHCR24 + DHX15 + DTX3L + EIF3E + `ELFN1-AS1` + ELL3 + EPCAM + ERBB3 + F11R + FAM168A + FUT3 + FUT4 + GNL3 + GNLY + GPX2 + GRB7…	A1CF,ACSL5,AICDA,AIP,AJUBA,ALDOB,ANXA4,APOBEC3A,ASB9,BTBD7,CABLES1,CALML3-AS1,CARD10,CBFB,CCDC26,CD164,CD2AP,CD53,CD80,CDCA2,CDCA3,CDCA5,CEACAM1,CENPW,CEP55,CLDN4,CLDN7,CNPY2,CRLS1,CSF2,CXCL13,CXCR1,DBF4,DHCR24,DHX15,DTX3L,EIF3E,ELFN1-AS1,ELL3,EPCAM,ERBB3,F11R,FAM168A,FUT3,FUT4,GNL3,GNLY,GPX2,GRB7,GRHL3,HNF1A,HNF1A-AS1,IFITM1,IFNL1,IGHG1,IL19,IL21,IL2RG,IMPDH2,ISG20,ITK,JUP,KPNA1,LGALS2,LGALS4,LG…	A1CF,ACSL5,AICDA,AIP,AJUBA,ALDOB,ANXA4,APOBEC3A,ASB9,BTBD7,CABLES1,CALML3-AS1,CARD10,CBFB,CCDC26,CD164,CD2AP,CD53,CD80,CDCA2,CDCA3,CDCA5,CEACAM1,CENPW,CEP55,CLDN4,CLDN7,CNPY2,CRLS1,CSF2,CXCL13,CXCR1,DBF4,DHCR24,DHX15,DTX3L,EIF3E,ELFN1-AS1,ELL3,EPCAM,ERBB3,F11R,FAM168A,FUT3,FUT4,GNL3,GNLY,GPX2,GRB7,GRHL3,HNF1A,HNF1A-AS1,IFITM1,IFNL1,IGHG1,IL19,IL21,IL2RG,IMPDH2,ISG20,ITK,JUP,KPNA1,LGALS2,LGALS4,LG…	TRUE	CD80, EPCAM	117	Methylation	STAD-1.7.3.N.3.0.0.1.4.1	STAD	1	7	3	N	3	0	0	1	4	1	Meaningless	0	0	4	Apoptosis	TSM	Overexpression	1	1	1	2	0	0	7	0	1	13	0.819613253265085	0.0520033509226483	NS	0.700324045017504	0.148134982420773	NS	0.214254089516946	1.54244600241484	NS	0.633493068112891	0.227353609261709	NS	0.595
11	MUC1	MUC1	MUC1	TRUE	MUC1	1	mRNA	SKCM-984.6.3.N.2.0.0.4.4.5	SKCM	984	6	3	N	2	0	0	4	4	5	Meaningless	0	0	4	Anoikis/Apoptosis/Autophagy/Pyroptosis/Necrosis	TSM	Underexpression	2	1	1	2	0	0	0	0	5	11	0.99698256193419	1.43020626796366e-05	NS	0.683357046784106	0.166371349791991	NS	NS	NS	NS	0.772409422302615	0.0836509339063846	NS	0.865
27	(BRCA1 + KDR)	BRCA1,KDR	BRCA1,KDR	TRUE	KDR	2	Mutation	SKCM-95.2.1.P.3.0.64.2.4.5	SKCM	95	2	1	P	3	0	64	2	4	5	Meaningless	0	0	4	Anoikis/Apoptosis/Autophagy/Cellular senescence/Necrosis	TMB	Overexpression	6	3	2	2	0	5	4	0	5	27	0.0199712372365768	5.41440687445805	WT	0.0350449898704913	4.44298175432294	WT	NS	NS	NS	0.363691904278345	0.825104638622075	NS	0.66
12	KDR	KDR	KDR	TRUE	KDR	1	mRNA	SKCM-937.6.3.N.3.0.0.3.4.5	SKCM	937	6	3	N	3	0	0	3	4	5	Meaningless	0	0	4	Anoikis/Apoptosis/Autophagy/Cellular senescence/Necrosis	TSM	Overexpression	2	1	1	2	0	0	1	0	5	12	0.423895283348421	0.639490696959703	NS	0.278844440767903	1.17271325258136	NS	NS	NS	NS	0.135557912431228	2.22767253815193	NS	0.431
18	ERBB2	ERBB2	ERBB2	TRUE	ERBB2	1	mRNA	SKCM-838.6.3.N.2.0.1.2.4.6	SKCM	838	6	3	N	2	0	1	2	4	6	Meaningless	0	0	4	Anoikis/Apoptosis/Autophagy/Cellular senescence/Ferroptosis/Necrosis	TSM	Underexpression	2	1	1	2	0	2	4	0	6	18	0.0375005736095375	4.32753240599518	High	0.0671537437982461	3.35125629828756	NS	NS	NS	NS	0.61446334711144	0.253726391570542	NS	0.267
15	(AQP3 + BACE1 + BCL6B + BMP4 + CD34 + COL18A1 + COPZ2 + DCN + DIRAS3 + DUSP1 + EPAS1 + ETS2 + FAP + FLRT3 + FSTL1 + FUT1 + GAS1 + HCRTR1 + HDAC7 + ID3 + INHBA + INSR + MAP1LC3A + MECOM + MYOCD + MYOF + PLD2 + RELN + ROS1 + RUNX2 + S1PR1 + SIDT2 + SLIT2 + SMAD1 + SNCG + SOX18 + TGFBR2 + TMEM100 + TRPC4 + TRPC6 + ZHX2)	AQP3,BACE1,BCL6B,BMP4,CD34,COL18A1,COPZ2,DCN,DIRAS3,DUSP1,EPAS1,ETS2,FAP,FLRT3,FSTL1,FUT1,GAS1,HCRTR1,HDAC7,ID3,INHBA,INSR,MAP1LC3A,MECOM,MYOCD,MYOF,PLD2,RELN,ROS1,RUNX2,S1PR1,SIDT2,SLIT2,SMAD1,SNCG,SOX18,TGFBR2,TMEM100,TRPC4,TRPC6,ZHX2	AQP3,BACE1,BCL6B,BMP4,CD34,COL18A1,COPZ2,DCN,DIRAS3,DUSP1,EPAS1,ETS2,FAP,FLRT3,FSTL1,FUT1,GAS1,HCRTR1,HDAC7,ID3,INHBA,INSR,MAP1LC3A,MECOM,MYOCD,MYOF,PLD2,RELN,ROS1,RUNX2,S1PR1,SIDT2,SLIT2,SMAD1,SNCG,SOX18,TGFBR2,TMEM100,TRPC4,TRPC6,ZHX2	TRUE	FAP	41	mRNA	SKCM-73.6.3.N.2.0.0.1.4.2	SKCM	73	6	3	N	2	0	0	1	4	2	Meaningless	0	0	4	Apoptosis/Autophagy	TSM	Underexpression	2	1	1	2	0	0	7	0	2	15	0.76537553508895	0.0890600424406497	NS	0.72767210345182	0.121259825769055	NS	NS	NS	NS	0.490604359984539	0.4752005302451	NS	0.675
27	EGFR	EGFR	EGFR	TRUE	EGFR	1	mRNA	SKCM-595.6.3.N.2.31.30.1.4.6	SKCM	595	6	3	N	2	31	30	1	4	6	Risky	0	2	2	Anoikis/Apoptosis/Autophagy/Cellular senescence/Ferroptosis/Necrosis	TSM	Underexpression	2	1	1	2	5	3	7	0	6	27	0.0524424262555807	3.76159833531598	NS	0.0443287570086904	4.0439953371311	High	NS	NS	NS	0.191537499144805	1.70575166628564	NS	0.0162
31	EGFR	EGFR	EGFR	TRUE	EGFR	1	Mutation	SKCM-594.2.1.P.2.31.0.1.4.6	SKCM	594	2	1	P	2	31	0	1	4	6	Risky	0	2	2	Anoikis/Apoptosis/Autophagy/Cellular senescence/Ferroptosis/Necrosis	TMB	Underexpression	6	3	2	2	5	0	7	0	6	31	0.416890846212282	0.659063249797068	NS	0.295711351905949	1.09343510563375	NS	NS	NS	NS	0.68292281655416	0.166854234597963	NS	0.0162
25	CA9	CA9	CA9	TRUE	CA9	1	Mutation	SKCM-526.2.1.P.2.0.30.2.4.5	SKCM	526	2	1	P	2	0	30	2	4	5	Meaningless	0	0	4	Apoptosis/Autophagy/Ferroptosis/Pyroptosis/Necrosis	TMB	Underexpression	6	3	2	2	0	3	4	0	5	25	0.0965012498606282	2.76243506869956	NS	0.0484348194471892	3.89483420834628	MT	NS	NS	NS	0.624426579909204	0.23969487373544	NS	0.467
27	AXL	AXL	AXL	TRUE	AXL	1	mRNA	SKCM-512.6.3.N.2.64.71.2.4.4	SKCM	512	6	3	N	2	64	71	2	4	4	Protective	2	0	2	Apoptosis/Efferocytosis/Necroptosis/Necrosis	TSM	Underexpression	2	1	1	2	5	8	4	0	4	27	0.000149221432035662	14.382006317596	Low	0.000124960132677598	14.7163177614154	Low	NS	NS	NS	0.0368886354649527	4.35554586997575	Low	0.00279
26	AXL	AXL	AXL	TRUE	AXL	1	Mutation	SKCM-511.2.1.P.2.64.0.2.4.4	SKCM	511	2	1	P	2	64	0	2	4	4	Protective	2	0	2	Apoptosis/Efferocytosis/Necroptosis/Necrosis	TMB	Underexpression	6	3	2	2	5	0	4	0	4	26	0.925843554429255	0.00866305494889006	NS	0.803215286171783	0.0620947077685427	NS	NS	NS	NS	0.401909143857658	0.702606835011709	NS	0.00279
37	(AHSG + AK5 + ARHGAP24 + ATG4B + BCL2L10 + BCLAF1 + CERS5 + CFTR + COL18A1 + DCN + DDC + DDR1 + DNM2 + DOT1L + EPHA7 + ETS2 + FAP + FERMT2 + FGFR2 + FOLR1 + GAB1 + GJA8 + GLUD1 + HDAC6 + HDAC7 + HSPB8 + INHBA + INSR + JAK1 + KCNB1 + KCNH2 + LATS2 + MAOA + MAP2K5 + MECOM + MUC2 + MYOC + MYOCD + PDZK1IP1 + PEG3 + PLCD1 + PLCG1 + PLD1 + POU5F1 + PRKCI + RASAL2 + RELN + ROS1 + S1PR1 + SERPINA4 + SLIT…	AHSG,AK5,ARHGAP24,ATG4B,BCL2L10,BCLAF1,CERS5,CFTR,COL18A1,DCN,DDC,DDR1,DNM2,DOT1L,EPHA7,ETS2,FAP,FERMT2,FGFR2,FOLR1,GAB1,GJA8,GLUD1,HDAC6,HDAC7,HSPB8,INHBA,INSR,JAK1,KCNB1,KCNH2,LATS2,MAOA,MAP2K5,MECOM,MUC2,MYOC,MYOCD,PDZK1IP1,PEG3,PLCD1,PLCG1,PLD1,POU5F1,PRKCI,RASAL2,RELN,ROS1,S1PR1,SERPINA4,SLIT2,SMAD5,TET3,TJP1,TMEM74,TRPC4,TRPC5,TRPC6,UBE4B,UNC5A,USP24,USP8,VTCN1,XDH	AHSG,AK5,ARHGAP24,ATG4B,BCL2L10,BCLAF1,CERS5,CFTR,COL18A1,DCN,DDC,DDR1,DNM2,DOT1L,EPHA7,ETS2,FAP,FERMT2,FGFR2,FOLR1,GAB1,GJA8,GLUD1,HDAC6,HDAC7,HSPB8,INHBA,INSR,JAK1,KCNB1,KCNH2,LATS2,MAOA,MAP2K5,MECOM,MUC2,MYOC,MYOCD,PDZK1IP1,PEG3,PLCD1,PLCG1,PLD1,POU5F1,PRKCI,RASAL2,RELN,ROS1,S1PR1,SERPINA4,SLIT2,SMAD5,TET3,TJP1,TMEM74,TRPC4,TRPC5,TRPC6,UBE4B,UNC5A,USP24,USP8,VTCN1,XDH	TRUE	FAP, FOLR1	64	Mutation	SKCM-49.2.1.P.2.0.35.1.1.2	SKCM	49	2	1	P	2	0	35	1	1	2	Meaningless	0	0	4	Apoptosis/Autophagy	TMB	Underexpression	6	3	2	2	0	8	7	7	2	37	0.00284107335382167	8.90682155179887	MT	0.00244927276827844	9.17810656732775	MT	NS	NS	NS	0.0324810618440433	4.57292495267185	MT	0.942
24	(EPHA2 + GPX3 + NEDD4)	EPHA2,GPX3,NEDD4	EPHA2,GPX3,NEDD4	TRUE	EPHA2	3	Mutation	SKCM-355.2.1.P.2.0.0.1.4.4	SKCM	355	2	1	P	2	0	0	1	4	4	Meaningless	0	0	4	Apoptosis/Autophagy/Ferroptosis/Pyroptosis	TMB	Underexpression	6	3	2	2	0	0	7	0	4	24	0.520511720103577	0.412879245105823	NS	0.588987068198143	0.291928932875536	NS	NS	NS	NS	0.347062261245993	0.8841693649296	NS	0.646
42	(A2M + CARD11 + CD2 + CD27 + CXCL10 + FCGR2B + ITGAL + LILRB4 + LTA + NFATC2 + PTPRC + SELL + SP4 + SPN + TNFRSF9 + TNFSF4)	A2M,CARD11,CD2,CD27,CXCL10,FCGR2B,ITGAL,LILRB4,LTA,NFATC2,PTPRC,SELL,SP4,SPN,TNFRSF9,TNFSF4	A2M,CARD11,CD2,CD27,CXCL10,FCGR2B,ITGAL,LILRB4,LTA,NFATC2,PTPRC,SELL,SP4,SPN,TNFRSF9,TNFSF4	TRUE	TNFRSF9	16	Mutation	SKCM-2.2.1.P.3.71.64.1.1.2	SKCM	2	2	1	P	3	71	64	1	1	2	Protective	3	0	1	Apoptosis/Necrosis	TMB	Overexpression	6	3	2	2	8	5	7	7	2	42	0.00125272554613642	10.4109165257604	WT	0.00061525654241823	11.7292417766555	WT	NS	NS	NS	0.140590454547469	2.17148456346486	NS	5.04e-08
14	(ABO + ACKR3 + ACTA2 + ADAMTS5 + ADAMTS8 + `ADAMTS9-AS2` + ADCYAP1 + ALX4 + ANOS1 + ANPEP + ANTXR1 + APLP2 + AREG + ARHGAP1 + ATP4B + BCR + BDKRB1 + BICC1 + CACNA2D3 + CALB2 + CALCRL + CAPN6 + CCDC80 + CDH13 + CDH5 + CIDEC + CLEC14A + CNN1 + COLEC12 + CPE + CXCL14 + DACH1 + DKK2 + DKK3 + DLL1 + DLL4 + DNM1 + DNM3 + DNM3OS + DPT + EBF1 + EBF3 + EFNB2 + EHD2 + EPHB6 + ERG + F10 + FBLN5 + FBN1 + FGF…	ABO,ACKR3,ACTA2,ADAMTS5,ADAMTS8,ADAMTS9-AS2,ADCYAP1,ALX4,ANOS1,ANPEP,ANTXR1,APLP2,AREG,ARHGAP1,ATP4B,BCR,BDKRB1,BICC1,CACNA2D3,CALB2,CALCRL,CAPN6,CCDC80,CDH13,CDH5,CIDEC,CLEC14A,CNN1,COLEC12,CPE,CXCL14,DACH1,DKK2,DKK3,DLL1,DLL4,DNM1,DNM3,DNM3OS,DPT,EBF1,EBF3,EFNB2,EHD2,EPHB6,ERG,F10,FBLN5,FBN1,FGF10,FGF14,FGF18,FHL1,FILIP1L,FLT4,FOXC2,FOXF1,FZD4,FZD8,G0S2,GADD45B,GATA2,GGN,GLIS2,GLIS3,GPR4,GSN,HA…	ABO,ACKR3,ACTA2,ADAMTS5,ADAMTS8,ADAMTS9-AS2,ADCYAP1,ALX4,ANOS1,ANPEP,ANTXR1,APLP2,AREG,ARHGAP1,ATP4B,BCR,BDKRB1,BICC1,CACNA2D3,CALB2,CALCRL,CAPN6,CCDC80,CDH13,CDH5,CIDEC,CLEC14A,CNN1,COLEC12,CPE,CXCL14,DACH1,DKK2,DKK3,DLL1,DLL4,DNM1,DNM3,DNM3OS,DPT,EBF1,EBF3,EFNB2,EHD2,EPHB6,ERG,F10,FBLN5,FBN1,FGF10,FGF14,FGF18,FHL1,FILIP1L,FLT4,FOXC2,FOXF1,FZD4,FZD8,G0S2,GADD45B,GATA2,GGN,GLIS2,GLIS3,GPR4,GSN,HA…	TRUE	MSLN, ROR2	171	mRNA	SKCM-14.6.3.N.2.0.0.1.4.1	SKCM	14	6	3	N	2	0	0	1	4	1	Meaningless	0	0	4	Apoptosis	TSM	Underexpression	2	1	1	2	0	0	7	0	1	14	0.840042668248062	0.0407389422234624	NS	0.80133955276076	0.0633095291674167	NS	NS	NS	NS	0.65082211906407	0.204865210822554	NS	0.959
38	(CD14 + CD163 + CD70 + CRHBP + CST3 + CXCL16 + LAPTM5 + TNFRSF21 + TNFRSF4 + TNFSF8 + TRAF1)	CD14,CD163,CD70,CRHBP,CST3,CXCL16,LAPTM5,TNFRSF21,TNFRSF4,TNFSF8,TRAF1	CD14,CD163,CD70,CRHBP,CST3,CXCL16,LAPTM5,TNFRSF21,TNFRSF4,TNFSF8,TRAF1	TRUE	CD70	11	mRNA	SKCM-120.6.3.N.3.71.71.1.1.2	SKCM	120	6	3	N	3	71	71	1	1	2	Protective	3	0	1	Apoptosis/Necrosis	TSM	Overexpression	2	1	1	2	8	8	7	7	2	38	1.39682825384124e-06	23.2850321651924	Low	1.48919353359922e-06	23.1618924763442	Low	NS	NS	NS	0.00693007999195205	7.29100236057142	Low	1.46e-06
18	(CASR + CKAP4 + DAB2 + DACT1 + FLT1 + ITLN1 + PROM1 + TET1 + WWP2)	CASR,CKAP4,DAB2,DACT1,FLT1,ITLN1,PROM1,TET1,WWP2	CASR,CKAP4,DAB2,DACT1,FLT1,ITLN1,PROM1,TET1,WWP2	TRUE	PROM1	9	Mutation	SKCM-110.2.1.P.1.0.0.2.4.2	SKCM	110	2	1	P	1	0	0	2	4	2	Meaningless	0	0	4	Apoptosis/Autophagy	TMB	Unchanged	6	3	2	1	0	0	4	0	2	18	0.557061075763572	0.344818384615695	NS	0.415149857880055	0.664004203814502	NS	NS	NS	NS	0.138207555566847	2.19780344015315	NS	0.934
17	PROM1	PROM1	PROM1	TRUE	PROM1	1	mRNA	SKCM-1055.6.3.P.1.0.31.2.4.2	SKCM	1055	6	3	P	1	0	31	2	4	2	Meaningless	0	0	4	Apoptosis/Autophagy	TSM	Unchanged	2	1	2	1	0	5	4	0	2	17	0.0233620584324167	5.14138089636232	High	0.0349493523201435	4.44764788965581	High	NS	NS	NS	0.601444660289746	0.272822513156539	NS	0.382
24	(ABCC8 + ADRA1B + ARHGEF12 + C1QTNF7 + C1QTNF9B + CACNA1C + CACTIN + CDH11 + CELSR1 + CLDN18 + HAS3 + IFNL3 + LIPH + MC3R + OTOL1 + PCK1 + PID1 + PIGR + POMC + PRKD2 + RFTN1 + RGS7 + SETD4 + SLC6A19 + SLCO3A1 + STAB2 + STEAP4 + TNFAIP6 + VIL1)	ABCC8,ADRA1B,ARHGEF12,C1QTNF7,C1QTNF9B,CACNA1C,CACTIN,CDH11,CELSR1,CLDN18,HAS3,IFNL3,LIPH,MC3R,OTOL1,PCK1,PID1,PIGR,POMC,PRKD2,RFTN1,RGS7,SETD4,SLC6A19,SLCO3A1,STAB2,STEAP4,TNFAIP6,VIL1	ABCC8,ADRA1B,ARHGEF12,C1QTNF7,C1QTNF9B,CACNA1C,CACTIN,CDH11,CELSR1,CLDN18,HAS3,IFNL3,LIPH,MC3R,OTOL1,PCK1,PID1,PIGR,POMC,PRKD2,RFTN1,RGS7,SETD4,SLC6A19,SLCO3A1,STAB2,STEAP4,TNFAIP6,VIL1	TRUE	CLDN18	29	Mutation	SKCM-10.2.1.P.2.0.62.1.4.1	SKCM	10	2	1	P	2	0	62	1	4	1	Meaningless	0	0	4	Necrosis	TMB	Underexpression	6	3	2	2	0	3	7	0	1	24	0.0825443891347801	3.01407788108952	NS	0.0220273664439151	5.24362208997221	WT	NS	NS	NS	0.340239524454159	0.909528605615861	NS	0.628
23	(A1CF + ACIN1 + ACKR3 + ACTA2 + ADAMTS5 + ADAMTS8 + ALDH1L1 + ALX4 + ANKHD1 + ANPEP + ANTXR1 + APBB2 + APOB + APOH + AREG + ARHGAP26 + ARID2 + ARID3B + ATP2B4 + AVEN + BCL10 + BCL11A + BCR + BDKRB1 + BICC1 + BIRC8 + BMP7 + BPTF + CABYR + CACNA2D2 + CACNA2D3 + CALB2 + CALCRL + CAPN10 + CAPN13 + CAPN6 + CASZ1 + CBLB + CCAR1 + CDH13 + CDH5 + CDK5RAP1 + CEL + CES2 + CKMT1A + CLDN4 + CLDN8 + CLEC5A + …	A1CF,ACIN1,ACKR3,ACTA2,ADAMTS5,ADAMTS8,ALDH1L1,ALX4,ANKHD1,ANPEP,ANTXR1,APBB2,APOB,APOH,AREG,ARHGAP26,ARID2,ARID3B,ATP2B4,AVEN,BCL10,BCL11A,BCR,BDKRB1,BICC1,BIRC8,BMP7,BPTF,CABYR,CACNA2D2,CACNA2D3,CALB2,CALCRL,CAPN10,CAPN13,CAPN6,CASZ1,CBLB,CCAR1,CDH13,CDH5,CDK5RAP1,CEL,CES2,CKMT1A,CLDN4,CLDN8,CLEC5A,CNN1,CNOT3,COBLL1,COLEC12,CPE,CRY1,CUL9,CYP11A1,CYP11B2,CYP1A1,CYP2C19,DBX2,DCAF8L1,DCLK1,DDB2,DH…	A1CF,ACIN1,ACKR3,ACTA2,ADAMTS5,ADAMTS8,ALDH1L1,ALX4,ANKHD1,ANPEP,ANTXR1,APBB2,APOB,APOH,AREG,ARHGAP26,ARID2,ARID3B,ATP2B4,AVEN,BCL10,BCL11A,BCR,BDKRB1,BICC1,BIRC8,BMP7,BPTF,CABYR,CACNA2D2,CACNA2D3,CALB2,CALCRL,CAPN10,CAPN13,CAPN6,CASZ1,CBLB,CCAR1,CDH13,CDH5,CDK5RAP1,CEL,CES2,CKMT1A,CLDN4,CLDN8,CLEC5A,CNN1,CNOT3,COBLL1,COLEC12,CPE,CRY1,CUL9,CYP11A1,CYP11B2,CYP1A1,CYP2C19,DBX2,DCAF8L1,DCLK1,DDB2,DH…	TRUE	GPC3, MUC16, ROR2	299	Mutation	SKCM-1.2.1.P.2.0.1.1.4.1	SKCM	1	2	1	P	2	0	1	1	4	1	Meaningless	0	0	4	Apoptosis	TMB	Underexpression	6	3	2	2	0	2	7	0	1	23	0.0309924115322376	4.65338293582143	MT	0.0941884149309845	2.80129141842298	NS	NS	NS	NS	0.479393980402073	0.500241609290291	NS	0.934
18	EGFR	EGFR	EGFR	TRUE	EGFR	1	Mutation	SARC-209.2.1.P.1.0.0.4.4.6	SARC	209	2	1	P	1	0	0	4	4	6	Meaningless	0	0	4	Anoikis/Apoptosis/Autophagy/Cellular senescence/Ferroptosis/Necrosis	TMB	Unchanged	6	3	2	1	0	0	0	0	6	18	0.424125283988313	0.638856209454619	NS	0.548272900936585	0.360420306011219	NS	0.346221745046325	0.887256903721777	NS	0.645228453098	0.211969034535512	NS	0.162
18	CEACAM5	CEACAM5	CEACAM5	TRUE	CEACAM5	1	Mutation	SARC-182.2.1.P.1.20.0.4.4.3	SARC	182	2	1	P	1	20	0	4	4	3	Protective	1	0	3	Anoikis/Apoptosis/Necrosis	TMB	Unchanged	6	3	2	1	3	0	0	0	3	18	0.946899253714554	0.00443570924913532	NS	0.915230088379427	0.0113303240682352	NS	0.889495094520615	0.0193051913200236	NS	0.668763361352771	0.18305206183344	NS	0.102
16	AXL	AXL	AXL	TRUE	AXL	1	Mutation	SARC-158.2.1.P.1.0.0.4.4.4	SARC	158	2	1	P	1	0	0	4	4	4	Meaningless	0	0	4	Apoptosis/Efferocytosis/Necroptosis/Necrosis	TMB	Unchanged	6	3	2	1	0	0	0	0	4	16	0.85794640115682	0.03203703375835	NS	0.983646773604819	0.000420133773033163	NS	0.382334047776307	0.763183625972162	NS	0.951853087319548	0.00364572923112801	NS	0.438
14	(IGF1 + KDR)	IGF1,KDR	IGF1,KDR	TRUE	KDR	2	mRNA	SARC-121.6.3.N.1.0.20.3.4.5	SARC	121	6	3	N	1	0	20	3	4	5	Meaningless	0	0	4	Anoikis/Apoptosis/Autophagy/Cellular senescence/Necrosis	TSM	Unchanged	2	1	1	1	0	3	1	0	5	14	0.0816474489706392	3.03179886999713	NS	0.127349269095908	2.32452279931003	NS	0.0245940649758629	5.05224413424564	Low	0.0600256219555942	3.53667652345729	NS	0.133
18	(AKT1S1 + AQP5 + BIRC6 + C3 + CD34 + CDH17 + CUL3 + FAP + FLT1 + FOXK1 + GLI1 + LRPPRC + MAP2K5 + MAP3K11 + MECOM + MYOF + NOTCH3 + PER1 + PRKCE + RAD23A + RELN + RFPL3 + RICTOR + RNF41 + SORL1 + TP53BP2 + TRPA1 + TRPC4)	AKT1S1,AQP5,BIRC6,C3,CD34,CDH17,CUL3,FAP,FLT1,FOXK1,GLI1,LRPPRC,MAP2K5,MAP3K11,MECOM,MYOF,NOTCH3,PER1,PRKCE,RAD23A,RELN,RFPL3,RICTOR,RNF41,SORL1,TP53BP2,TRPA1,TRPC4	AKT1S1,AQP5,BIRC6,C3,CD34,CDH17,CUL3,FAP,FLT1,FOXK1,GLI1,LRPPRC,MAP2K5,MAP3K11,MECOM,MYOF,NOTCH3,PER1,PRKCE,RAD23A,RELN,RFPL3,RICTOR,RNF41,SORL1,TP53BP2,TRPA1,TRPC4	TRUE	FAP	28	Mutation	SARC-12.2.1.P.1.0.0.2.4.2	SARC	12	2	1	P	1	0	0	2	4	2	Meaningless	0	0	4	Apoptosis/Autophagy	TMB	Unchanged	6	3	2	1	0	0	4	0	2	18	0.461623522644298	0.541955280423379	NS	0.199472318073462	1.64623372001327	NS	0.0647633673882766	3.41099545981987	NS	0.640213211948476	0.218463427332825	NS	0.666
15	(ABCB5 + ACTA2 + `ADAMTS9-AS2` + ADARB1 + ADCYAP1R1 + ADRB3 + AEBP1 + ANGPTL7 + AOC4P + APBB1 + ARHGAP31 + ARMCX1 + BICC1 + C5AR1 + CACNA1H + CADM3 + CCDC8 + CCDC80 + CCNA1 + CD22 + CD53 + CD69 + CHST15 + CIDEB + CLEC14A + CNKSR2 + COLEC12 + CPEB1 + CYP11A1 + DCLK1 + DNM3OS + DOCK2 + DPT + DYNC1I1 + EBF1 + EBF3 + EHD2 + EPB41L3 + EPHB6 + FAM171B + FBLN5 + FBN1 + FGF10 + FGF14 + FHL1 + FILIP1L + F…	ABCB5,ACTA2,ADAMTS9-AS2,ADARB1,ADCYAP1R1,ADRB3,AEBP1,ANGPTL7,AOC4P,APBB1,ARHGAP31,ARMCX1,BICC1,C5AR1,CACNA1H,CADM3,CCDC8,CCDC80,CCNA1,CD22,CD53,CD69,CHST15,CIDEB,CLEC14A,CNKSR2,COLEC12,CPEB1,CYP11A1,DCLK1,DNM3OS,DOCK2,DPT,DYNC1I1,EBF1,EBF3,EHD2,EPB41L3,EPHB6,FAM171B,FBLN5,FBN1,FGF10,FGF14,FHL1,FILIP1L,FLI1,FLNA,FOLR2,FOXD3,FOXF1,FOXP2,FZD4,FZD8,GADD45B,GAS7,GHR,GIMAP5,GLIS2,GPBAR1,GSN,GSTM2,GULP1…	ABCB5,ACTA2,ADAMTS9-AS2,ADARB1,ADCYAP1R1,ADRB3,AEBP1,ANGPTL7,AOC4P,APBB1,ARHGAP31,ARMCX1,BICC1,C5AR1,CACNA1H,CADM3,CCDC8,CCDC80,CCNA1,CD22,CD53,CD69,CHST15,CIDEB,CLEC14A,CNKSR2,COLEC12,CPEB1,CYP11A1,DCLK1,DNM3OS,DOCK2,DPT,DYNC1I1,EBF1,EBF3,EHD2,EPB41L3,EPHB6,FAM171B,FBLN5,FBN1,FGF10,FGF14,FHL1,FILIP1L,FLI1,FLNA,FOLR2,FOXD3,FOXF1,FOXP2,FZD4,FZD8,GADD45B,GAS7,GHR,GIMAP5,GLIS2,GPBAR1,GSN,GSTM2,GULP1…	TRUE	ROR1, ROR2	182	mRNA	READ-6.6.3.N.2.0.0.1.3.1	READ	6	6	3	N	2	0	0	1	3	1	Meaningless	0	0	4	Apoptosis	TSM	Underexpression	2	1	1	2	0	0	7	1	1	15	0.634740990077196	0.225686293268062	NS	0.69650124801096	0.152137236996151	NS	0.633524362839083	0.227311705147651	NS	0.316050478149467	1.00522095803452	NS	0.51
17	MUC1	MUC1	MUC1	TRUE	MUC1	1	Mutation	READ-561.2.1.P.1.0.0.4.4.5	READ	561	2	1	P	1	0	0	4	4	5	Meaningless	0	0	4	Anoikis/Apoptosis/Autophagy/Pyroptosis/Necrosis	TMB	Unchanged	6	3	2	1	0	0	0	0	5	17	0.663485208969427	0.18931756636616	NS	0.793707315246716	0.0683820019329107	NS	0.655183650698265	0.199427126705383	NS	0.580008053203864	0.306221628833429	NS	0.2
18	MET	MET	MET	TRUE	MET	1	Mutation	READ-552.2.1.P.3.0.0.4.4.5	READ	552	2	1	P	3	0	0	4	4	5	Meaningless	0	0	4	Anoikis/Apoptosis/Autophagy/Cellular senescence/Necrosis	TMB	Overexpression	6	3	2	2	0	0	0	0	5	18	0.553826575677092	0.350506459316494	NS	0.709030548193873	0.139247198916771	NS	0.655183650698265	0.199427126705383	NS	0.468208626574672	0.526200538950004	NS	0.122
14	(ABCB11 + ABCC8 + ADAMTS7 + CCR2 + CLDN18 + FST + ITGA1 + NPHP1 + NSMAF + RELL1 + SLC27A1 + STEAP4 + SYNE3)	ABCB11,ABCC8,ADAMTS7,CCR2,CLDN18,FST,ITGA1,NPHP1,NSMAF,RELL1,SLC27A1,STEAP4,SYNE3	ABCB11,ABCC8,ADAMTS7,CCR2,CLDN18,FST,ITGA1,NPHP1,NSMAF,RELL1,SLC27A1,STEAP4,SYNE3	TRUE	CLDN18	13	Mutation	READ-4.2.1.P.2.0.0.4.4.1	READ	4	2	1	P	2	0	0	4	4	1	Meaningless	0	0	4	Necrosis	TMB	Underexpression	6	3	2	2	0	0	0	0	1	14	0.376861391063019	0.78091518076376	NS	0.393055743317924	0.729467819444157	NS	0.921190450305482	0.00978799190962347	NS	0.303836723136812	1.05727847614666	NS	0.834
18	AXL	AXL	AXL	TRUE	AXL	1	mRNA	READ-284.6.3.N.2.0.0.1.3.4	READ	284	6	3	N	2	0	0	1	3	4	Meaningless	0	0	4	Apoptosis/Efferocytosis/Necroptosis/Necrosis	TSM	Underexpression	2	1	1	2	0	0	7	1	4	18	0.828284783090698	0.0470464418923443	NS	0.617227378927504	0.249783761291836	NS	0.809840529372565	0.0579036458121813	NS	0.304099680600861	1.05612923180095	NS	0.939
23	(ALB + APOA4 + C1QTNF3 + CHRNA7 + CYP1B1 + EBF2 + GDNF + IFNA2 + IFNA21 + IL1R2 + IL1RL1 + IRAK3 + L1CAM + MADD + MYOG + NPPB + RAP1A + S100B + SFRP1 + SLC38A2 + STAT4 + SUPT5H + TNFAIP2 + TNFAIP8L3 + TNFRSF19 + TNFSF14 + TRPC3 + USP2)	ALB,APOA4,C1QTNF3,CHRNA7,CYP1B1,EBF2,GDNF,IFNA2,IFNA21,IL1R2,IL1RL1,IRAK3,L1CAM,MADD,MYOG,NPPB,RAP1A,S100B,SFRP1,SLC38A2,STAT4,SUPT5H,TNFAIP2,TNFAIP8L3,TNFRSF19,TNFSF14,TRPC3,USP2	ALB,APOA4,C1QTNF3,CHRNA7,CYP1B1,EBF2,GDNF,IFNA2,IFNA21,IL1R2,IL1RL1,IRAK3,L1CAM,MADD,MYOG,NPPB,RAP1A,S100B,SFRP1,SLC38A2,STAT4,SUPT5H,TNFAIP2,TNFAIP8L3,TNFRSF19,TNFSF14,TRPC3,USP2	TRUE	L1CAM	28	Mutation	READ-27.2.1.P.2.0.0.1.3.2	READ	27	2	1	P	2	0	0	1	3	2	Meaningless	0	0	4	Apoptosis/Necrosis	TMB	Underexpression	6	3	2	2	0	0	7	1	2	23	0.178161072483727	1.81289721230634	NS	0.464121216918173	0.535937583930705	NS	0.552261080081467	0.353282077173856	NS	0.160464499432707	1.96984326547014	NS	0.688
15	(ACE2 + AGO2 + APLNR + ATP13A2 + ATR + CASP7 + CBX5 + CD4 + CFTR + CHAC2 + CKAP4 + CLCN3 + CLOCK + CLTC + CXCR3 + DACT1 + E2F4 + EEF2 + FAP + FHIT + HNRNPC + HNRNPK + HSP90B1 + IGF2R + KLK6 + KPNA2 + MACC1 + MAGED1 + MELK + PABPC4 + PLD1 + PLEKHF2 + PLIN3 + PRKCG + RAB21 + RALB + RDH12 + SET + SHH + SPAG5 + SSB + SULF1 + TAX1BP1 + TET3 + THBS2 + TMEM59 + TRPM8 + UBE3C + UBQLN1 + VRK2 + WWP1 + YWH…	ACE2,AGO2,APLNR,ATP13A2,ATR,CASP7,CBX5,CD4,CFTR,CHAC2,CKAP4,CLCN3,CLOCK,CLTC,CXCR3,DACT1,E2F4,EEF2,FAP,FHIT,HNRNPC,HNRNPK,HSP90B1,IGF2R,KLK6,KPNA2,MACC1,MAGED1,MELK,PABPC4,PLD1,PLEKHF2,PLIN3,PRKCG,RAB21,RALB,RDH12,SET,SHH,SPAG5,SSB,SULF1,TAX1BP1,TET3,THBS2,TMEM59,TRPM8,UBE3C,UBQLN1,VRK2,WWP1,YWHAQ	ACE2,AGO2,APLNR,ATP13A2,ATR,CASP7,CBX5,CD4,CFTR,CHAC2,CKAP4,CLCN3,CLOCK,CLTC,CXCR3,DACT1,E2F4,EEF2,FAP,FHIT,HNRNPC,HNRNPK,HSP90B1,IGF2R,KLK6,KPNA2,MACC1,MAGED1,MELK,PABPC4,PLD1,PLEKHF2,PLIN3,PRKCG,RAB21,RALB,RDH12,SET,SHH,SPAG5,SSB,SULF1,TAX1BP1,TET3,THBS2,TMEM59,TRPM8,UBE3C,UBQLN1,VRK2,WWP1,YWHAQ	TRUE	FAP	52	Mutation	READ-12.2.1.P.3.0.0.4.4.2	READ	12	2	1	P	3	0	0	4	4	2	Meaningless	0	0	4	Apoptosis/Autophagy	TMB	Overexpression	6	3	2	2	0	0	0	0	2	15	0.332734119522459	0.938227426363978	NS	0.251671069807848	1.31400354105565	NS	0.16314609904002	1.94482038184411	NS	0.564171232846478	0.332533215119162	NS	0.204
15	(AIF1 + FAP + GATAD2A)	AIF1,FAP,GATAD2A	AIF1,FAP,GATAD2A	TRUE	FAP	3	Methylation	PRAD-98.7.3.P.1.4.0.3.2.2	PRAD	98	7	3	P	1	4	0	3	2	2	Risky	0	1	3	Apoptosis/Autophagy	TSM	Unchanged	1	1	2	1	3	0	1	4	2	15	0.603176461623485	0.270231590692295	NS	0.664042928071232	0.188649600048298	NS	0.931650004510972	0.00735633118941421	NS	0.922286299008626	0.0095168207229589	NS	0.973
22	(KDR + MET + PIK3CA)	KDR,MET,PIK3CA	KDR,MET,PIK3CA	TRUE	MET, KDR	3	Mutation	PRAD-894.2.1.P.2.0.0.2.4.5	PRAD	894	2	1	P	2	0	0	2	4	5	Meaningless	0	0	4	Anoikis/Apoptosis/Autophagy/Cellular senescence/Necrosis	TMB	Underexpression	6	3	2	2	0	0	4	0	5	22	0.575110109008476	0.314206826020904	NS	0.131402795550687	2.27585317689183	NS	0.257813462308544	1.2804603297905	NS	0.275212812690777	1.19057891841054	NS	0.984
25	(KDR + MAPK3 + PIK3CA)	KDR,MAPK3,PIK3CA	KDR,MAPK3,PIK3CA	TRUE	KDR	3	Methylation	PRAD-893.7.3.P.2.0.0.1.1.5	PRAD	893	7	3	P	2	0	0	1	1	5	Meaningless	0	0	4	Anoikis/Apoptosis/Autophagy/Cellular senescence/Necrosis	TSM	Underexpression	1	1	2	2	0	0	7	7	5	25	0.456608948608799	0.554194307827304	NS	0.552906288355354	0.352136332342209	NS	0.125965552877802	2.34153279953833	NS	0.0776747703558814	3.11289527803202	NS	0.819
15	(KDR + MAPK3 + MET)	KDR,MAPK3,MET	KDR,MAPK3,MET	TRUE	MET, KDR	3	mRNA	PRAD-892.6.3.N.2.0.0.2.4.5	PRAD	892	6	3	N	2	0	0	2	4	5	Meaningless	0	0	4	Anoikis/Apoptosis/Autophagy/Cellular senescence/Necrosis	TSM	Underexpression	2	1	1	2	0	0	4	0	5	15	0.760557969465452	0.0928714388676605	NS	0.250248872636955	1.32191379684426	NS	0.699151176600254	0.149356388612972	NS	0.571404892720225	0.320337496124976	NS	0.665
20	(FOLR1 + SRPX)	FOLR1,SRPX	FOLR1,SRPX	TRUE	FOLR1	2	mRNA	PRAD-819.6.3.N.2.71.0.2.4.2	PRAD	819	6	3	N	2	71	0	2	4	2	Protective	3	0	1	Apoptosis/Autophagy	TSM	Underexpression	2	1	1	2	8	0	4	0	2	20	0.395816225401172	0.720999577029166	NS	0.28731895280269	1.1321417859124	NS	0.411150682673868	0.675470891934148	NS	0.0725393348390682	3.22460410240602	NS	0.00888
20	(FOLR1 + SRPX)	FOLR1,SRPX	FOLR1,SRPX	TRUE	FOLR1	2	Methylation	PRAD-818.7.3.P.2.71.0.2.4.2	PRAD	818	7	3	P	2	71	0	2	4	2	Protective	3	0	1	Apoptosis/Autophagy	TSM	Underexpression	1	1	2	2	8	0	4	0	2	20	0.953109700746097	0.00345769213996161	NS	0.93970742794983	0.00572104533750267	NS	0.073867806874079	3.19491064449712	NS	0.256546181409026	1.28729968431242	NS	0.00888
17	(ADRB2 + ARF1 + ARF4 + ATP8A1 + AVEN + BCL10 + CANT1 + `CBR3-AS1` + CD164 + CLDN3 + CLDN4 + CLDN8 + CNBP + CNPY2 + COPS4 + COPS6 + CRLS1 + DHCR24 + DNAJC5 + DPAGT1 + ECHS1 + EID1 + EIF1AX + EIF3B + EIF3E + EIF3F + EIF4B + `ELFN1-AS1` + EPCAM + ERBB3 + FAU + FGL1 + FZD4 + GDE1 + GLRX2 + GTF2H5 + HNRNPF + HSP90AB1 + IL13RA1 + IMPDH2 + KDM1B + KRT20 + LMTK2 + LRIG1 + METAP2 + MIEF1 + MIEN1 + NLRP11 …	ADRB2,ARF1,ARF4,ATP8A1,AVEN,BCL10,CANT1,CBR3-AS1,CD164,CLDN3,CLDN4,CLDN8,CNBP,CNPY2,COPS4,COPS6,CRLS1,DHCR24,DNAJC5,DPAGT1,ECHS1,EID1,EIF1AX,EIF3B,EIF3E,EIF3F,EIF4B,ELFN1-AS1,EPCAM,ERBB3,FAU,FGL1,FZD4,GDE1,GLRX2,GTF2H5,HNRNPF,HSP90AB1,IL13RA1,IMPDH2,KDM1B,KRT20,LMTK2,LRIG1,METAP2,MIEF1,MIEN1,NLRP11,NRIP1,NUP93,OPN3,POLD4,PPIB,PSMC2,PSME3,PXDN,RANBP2,RASEF,RASSF3,RFC3,RHPN2,RNF144B,RNF43,RPL27,RPL…	ADRB2,ARF1,ARF4,ATP8A1,AVEN,BCL10,CANT1,CBR3-AS1,CD164,CLDN3,CLDN4,CLDN8,CNBP,CNPY2,COPS4,COPS6,CRLS1,DHCR24,DNAJC5,DPAGT1,ECHS1,EID1,EIF1AX,EIF3B,EIF3E,EIF3F,EIF4B,ELFN1-AS1,EPCAM,ERBB3,FAU,FGL1,FZD4,GDE1,GLRX2,GTF2H5,HNRNPF,HSP90AB1,IL13RA1,IMPDH2,KDM1B,KRT20,LMTK2,LRIG1,METAP2,MIEF1,MIEN1,NLRP11,NRIP1,NUP93,OPN3,POLD4,PPIB,PSMC2,PSME3,PXDN,RANBP2,RASEF,RASSF3,RFC3,RHPN2,RNF144B,RNF43,RPL27,RPL…	TRUE	EPCAM	85	Methylation	PRAD-81.7.3.N.3.0.0.1.2.1	PRAD	81	7	3	N	3	0	0	1	2	1	Meaningless	0	0	4	Apoptosis	TSM	Overexpression	1	1	1	2	0	0	7	4	1	17	0.470937235656339	0.519776032792632	NS	0.951365907203632	0.00371997398818151	NS	0.536364596914694	0.382319291866445	NS	0.431282892913554	0.61936623926656	NS	0.337
27	(FAP + GATAD2A + THBS2 + WNK2)	FAP,GATAD2A,THBS2,WNK2	FAP,GATAD2A,THBS2,WNK2	TRUE	FAP	4	Mutation	PRAD-805.2.1.P.1.14.7.2.4.2	PRAD	805	2	1	P	1	14	7	2	4	2	Risky	0	2	2	Apoptosis/Autophagy	TMB	Unchanged	6	3	2	1	6	3	4	0	2	27	0.900022813341779	0.0157835320873502	NS	0.939602193503411	0.00574107204710096	NS	NS	NS	NS	0.00435660384621939	8.12886386911873	WT	0.732
20	(FAP + GATAD2A + GJA8 + THBS2 + WNK2)	FAP,GATAD2A,GJA8,THBS2,WNK2	FAP,GATAD2A,GJA8,THBS2,WNK2	TRUE	FAP	5	Mutation	PRAD-804.2.2.P.1.4.0.2.4.2	PRAD	804	2	2	P	1	4	0	2	4	2	Risky	0	1	3	Apoptosis/Autophagy	MSI	Unchanged	6	2	2	1	3	0	4	0	2	20	0.0869635467098189	2.92970193561815	NS	0.807330407225067	0.0594732677929443	NS	0.463787502979733	0.536738612302458	NS	0.489119033975151	0.478463675100548	NS	0.583
20	(AATBC + ABO + ACAA2 + ACTB + ADAMTS5 + ADAMTS8 + ADAMTS9 + ADCYAP1 + ADRB3 + `AFAP1-AS1` + AIFM3 + AJUBA + ALDH3A1 + ALPK2 + ALPL + APBB1 + AQP2 + ARHGAP1 + ARHGAP26 + ARID3B + ASCL1 + ASIP + ATP2A2 + ATP4B + AXIN2 + BIN1 + BMP7 + CALML3 + `CALML3-AS1` + CASC15 + CBL + CCNA1 + CCND2 + CD160 + CD59 + CD8A + CD93 + CDH5 + CDKN2AIP + CEL + CES2 + CHRNB4 + CHST6 + CIDEB + CISH + CLEC19A + CNTFR + CO…	AATBC,ABO,ACAA2,ACTB,ADAMTS5,ADAMTS8,ADAMTS9,ADCYAP1,ADRB3,AFAP1-AS1,AIFM3,AJUBA,ALDH3A1,ALPK2,ALPL,APBB1,AQP2,ARHGAP1,ARHGAP26,ARID3B,ASCL1,ASIP,ATP2A2,ATP4B,AXIN2,BIN1,BMP7,CALML3,CALML3-AS1,CASC15,CBL,CCNA1,CCND2,CD160,CD59,CD8A,CD93,CDH5,CDKN2AIP,CEL,CES2,CHRNB4,CHST6,CIDEB,CISH,CLEC19A,CNTFR,COLEC11,CORO1C,CORT,CPEB1,CRABP2,CSF2,CSRNP1,CSTA,CYP1A1,DBH-AS1,DBX2,DCLK1,DGKA,DKK3,DLEU1,DLL1,DLST…	AATBC,ABO,ACAA2,ACTB,ADAMTS5,ADAMTS8,ADAMTS9,ADCYAP1,ADRB3,AFAP1-AS1,AIFM3,AJUBA,ALDH3A1,ALPK2,ALPL,APBB1,AQP2,ARHGAP1,ARHGAP26,ARID3B,ASCL1,ASIP,ATP2A2,ATP4B,AXIN2,BIN1,BMP7,CALML3,CALML3-AS1,CASC15,CBL,CCNA1,CCND2,CD160,CD59,CD8A,CD93,CDH5,CDKN2AIP,CEL,CES2,CHRNB4,CHST6,CIDEB,CISH,CLEC19A,CNTFR,COLEC11,CORO1C,CORT,CPEB1,CRABP2,CSF2,CSRNP1,CSTA,CYP1A1,DBH-AS1,DBX2,DCLK1,DGKA,DKK3,DLEU1,DLL1,DLST…	TRUE	GPC3	297	Methylation	PRAD-7.7.3.P.2.0.14.1.4.1	PRAD	7	7	3	P	2	0	14	1	4	1	Meaningless	0	0	4	Apoptosis	TSM	Underexpression	1	1	2	2	0	6	7	0	1	20	0.564452392463322	0.332053525557255	NS	0.648136428557804	0.20825771650764	NS	0.0067567736642441	7.33651422548511	High	0.0190163133392641	5.50001474368398	High	0.822
14	(AATBC + ABCC10 + ABCG2 + ABO + ACAA2 + ACKR3 + ACTB + ADAMTS5 + ADAMTS8 + ADAMTS9 + ADCYAP1 + ADRB3 + `AFAP1-AS1` + AIFM3 + AIRE + AJUBA + AKTIP + ALDH3A1 + ALPL + ANGPTL7 + ANO6 + ANTXR1 + AOC4P + APBB1 + APBB2 + APOBEC3A + AQP2 + AREG + ARHGAP1 + ARHGAP31 + ARHGEF9 + ARRDC3 + ASIP + ATP1B1 + AXIN2 + BAG2 + BATF2 + BCL11A + BCL11B + BCL7B + BDKRB1 + BHLHE41 + BIN1 + BMP7 + BNIP2 + BNIPL + CACNA…	AATBC,ABCC10,ABCG2,ABO,ACAA2,ACKR3,ACTB,ADAMTS5,ADAMTS8,ADAMTS9,ADCYAP1,ADRB3,AFAP1-AS1,AIFM3,AIRE,AJUBA,AKTIP,ALDH3A1,ALPL,ANGPTL7,ANO6,ANTXR1,AOC4P,APBB1,APBB2,APOBEC3A,AQP2,AREG,ARHGAP1,ARHGAP31,ARHGEF9,ARRDC3,ASIP,ATP1B1,AXIN2,BAG2,BATF2,BCL11A,BCL11B,BCL7B,BDKRB1,BHLHE41,BIN1,BMP7,BNIP2,BNIPL,CACNA1H,CACNA2D3,CALB2,CALCRL,CALM1,CALML3,CAMK1D,CAMK4,CASC15,CASP12,CASP14,CCDC170,CCL21,CCNA1,CCN…	AATBC,ABCC10,ABCG2,ABO,ACAA2,ACKR3,ACTB,ADAMTS5,ADAMTS8,ADAMTS9,ADCYAP1,ADRB3,AFAP1-AS1,AIFM3,AIRE,AJUBA,AKTIP,ALDH3A1,ALPL,ANGPTL7,ANO6,ANTXR1,AOC4P,APBB1,APBB2,APOBEC3A,AQP2,AREG,ARHGAP1,ARHGAP31,ARHGEF9,ARRDC3,ASIP,ATP1B1,AXIN2,BAG2,BATF2,BCL11A,BCL11B,BCL7B,BDKRB1,BHLHE41,BIN1,BMP7,BNIP2,BNIPL,CACNA1H,CACNA2D3,CALB2,CALCRL,CALM1,CALML3,CAMK1D,CAMK4,CASC15,CASP12,CASP14,CCDC170,CCL21,CCNA1,CCN…	TRUE	GPC3, IL13RA2, MSLN, ROR1	435	mRNA	PRAD-6.6.3.N.2.0.0.1.4.1	PRAD	6	6	3	N	2	0	0	1	4	1	Meaningless	0	0	4	Apoptosis	TSM	Underexpression	2	1	1	2	0	0	7	0	1	14	0.821846532509323	0.0507018150059414	NS	0.266516255409444	1.23458995094431	NS	0.850197119653499	0.0356707140913756	NS	0.774564028746293	0.0820307537223054	NS	0.691
27	(DUSP1 + FGF7 + KLF5 + PROM1)	DUSP1,FGF7,KLF5,PROM1	DUSP1,FGF7,KLF5,PROM1	TRUE	PROM1	4	mRNA	PRAD-413.6.3.N.2.26.26.1.4.2	PRAD	413	6	3	N	2	26	26	1	4	2	Protective	2	0	2	Apoptosis/Autophagy	TSM	Underexpression	2	1	1	2	6	6	7	0	2	27	0.334234754235763	0.932420477997093	NS	0.234097116111595	1.41579288836972	NS	0.00211624843779679	9.4458721484331	Low	0.00517640850580814	7.81675397104667	Low	0.463
23	(A2M + ACE + ACTN4 + AKAP12 + APOA4 + CNR1 + DIO2 + EXT1 + FGFR3 + GPR18 + IL1R2 + ITGAL + L1CAM + MUC4 + PARP4 + PIAS3 + PRL + PSIP1 + RORA + SAMHD1 + SDC4 + SLC38A2 + SOST + SUPT5H + TNFRSF10C + TNFRSF4 + TNFSF14 + TRIM25 + TRPC3 + ZFP36L1 + ZFP36L2)	A2M,ACE,ACTN4,AKAP12,APOA4,CNR1,DIO2,EXT1,FGFR3,GPR18,IL1R2,ITGAL,L1CAM,MUC4,PARP4,PIAS3,PRL,PSIP1,RORA,SAMHD1,SDC4,SLC38A2,SOST,SUPT5H,TNFRSF10C,TNFRSF4,TNFSF14,TRIM25,TRPC3,ZFP36L1,ZFP36L2	A2M,ACE,ACTN4,AKAP12,APOA4,CNR1,DIO2,EXT1,FGFR3,GPR18,IL1R2,ITGAL,L1CAM,MUC4,PARP4,PIAS3,PRL,PSIP1,RORA,SAMHD1,SDC4,SLC38A2,SOST,SUPT5H,TNFRSF10C,TNFRSF4,TNFSF14,TRIM25,TRPC3,ZFP36L1,ZFP36L2	TRUE	L1CAM	31	Mutation	PRAD-4.2.2.P.2.0.2.1.4.2	PRAD	4	2	2	P	2	0	2	1	4	2	Meaningless	0	0	4	Apoptosis/Necrosis	MSI	Underexpression	6	2	2	2	0	2	7	0	2	23	0.0286314016150389	4.78964051100288	WT	0.149526518342783	2.07707448411784	NS	0.754938786866204	0.0974275528744827	NS	0.416719554081122	0.659548021352352	NS	0.789
15	(CEBPB + MUC1)	CEBPB,MUC1	CEBPB,MUC1	TRUE	MUC1	2	mRNA	PRAD-322.6.3.N.2.0.0.2.4.5	PRAD	322	6	3	N	2	0	0	2	4	5	Meaningless	0	0	4	Anoikis/Apoptosis/Autophagy/Pyroptosis/Necrosis	TSM	Underexpression	2	1	1	2	0	0	4	0	5	15	0.827840259709882	0.0472942191963913	NS	0.762103979136909	0.0916388229443143	NS	0.475907599732595	0.508226500876036	NS	0.789285344837779	0.0714165478920246	NS	0.873
15	(A2M + ACE + ACTN4 + ADAMTS12 + AKAP12 + CCND3 + CDIP1 + CHRNA7 + CIDEA + CNR1 + CYBA + DIO2 + DMD + DUOX2 + DUSP2 + EDAR + EDN1 + ELF4 + EXT1 + FCER2 + GLRX + GPR18 + IER3 + IL1R2 + IL1RL1 + IRAK3 + ITGAL + L1CAM + LIF + LUM + MAP3K14 + MAPK7 + MUC4 + NFATC2 + PLCG2 + PSIP1 + PTPRC + PTPRZ1 + RAP1A + RGS5 + SAMHD1 + SDC2 + SDC4 + SFRP1 + SLC6A6 + SOD3 + SOST + STAT4 + TIMP2 + TIMP3 + TNFAIP2 + T…	A2M,ACE,ACTN4,ADAMTS12,AKAP12,CCND3,CDIP1,CHRNA7,CIDEA,CNR1,CYBA,DIO2,DMD,DUOX2,DUSP2,EDAR,EDN1,ELF4,EXT1,FCER2,GLRX,GPR18,IER3,IL1R2,IL1RL1,IRAK3,ITGAL,L1CAM,LIF,LUM,MAP3K14,MAPK7,MUC4,NFATC2,PLCG2,PSIP1,PTPRC,PTPRZ1,RAP1A,RGS5,SAMHD1,SDC2,SDC4,SFRP1,SLC6A6,SOD3,SOST,STAT4,TIMP2,TIMP3,TNFAIP2,TNFAIP8L3,TNFRSF10C,TNFRSF10D,TNFRSF4,TNFRSF6B,TNFRSF8,TNFSF14,TRPC3,USP2,VASP,VEGFC,ZFP36L1,ZFP36L2	A2M,ACE,ACTN4,ADAMTS12,AKAP12,CCND3,CDIP1,CHRNA7,CIDEA,CNR1,CYBA,DIO2,DMD,DUOX2,DUSP2,EDAR,EDN1,ELF4,EXT1,FCER2,GLRX,GPR18,IER3,IL1R2,IL1RL1,IRAK3,ITGAL,L1CAM,LIF,LUM,MAP3K14,MAPK7,MUC4,NFATC2,PLCG2,PSIP1,PTPRC,PTPRZ1,RAP1A,RGS5,SAMHD1,SDC2,SDC4,SFRP1,SLC6A6,SOD3,SOST,STAT4,TIMP2,TIMP3,TNFAIP2,TNFAIP8L3,TNFRSF10C,TNFRSF10D,TNFRSF4,TNFRSF6B,TNFRSF8,TNFSF14,TRPC3,USP2,VASP,VEGFC,ZFP36L1,ZFP36L2	TRUE	L1CAM	64	mRNA	PRAD-3.6.3.N.2.0.0.1.4.2	PRAD	3	6	3	N	2	0	0	1	4	2	Meaningless	0	0	4	Apoptosis/Necrosis	TSM	Underexpression	2	1	1	2	0	0	7	0	2	15	0.374346145294728	0.789186758118813	NS	0.261677837596755	1.2598587044679	NS	0.572282352653685	0.318878588713717	NS	0.999146028732666	1.1455302451349e-06	NS	0.499
14	(CD14 + CD70)	CD14,CD70	CD14,CD70	TRUE	CD70	2	Methylation	PRAD-299.7.3.P.1.4.0.2.4.2	PRAD	299	7	3	P	1	4	0	2	4	2	Risky	0	1	3	Apoptosis/Necrosis	TSM	Unchanged	1	1	2	1	3	0	4	0	2	14	0.939535510570334	0.00575378040104928	NS	0.388014025700898	0.745156600331296	NS	0.437504739675114	0.602818282068729	NS	0.507128671291753	0.439987121575626	NS	0.653
26	(CAV2 + DYNC1I1 + EBF1 + FABP7 + FLNA + FOXP2 + LY6D + MAGI2 + MGLL + MSRB3 + MT1X + NOS1 + NR3C2 + NT5C1A + NT5E + NTRK3 + OLFM4 + PALLD + PARVA + PCP4 + PENK + PLAG1 + PLG + PPP1R1C + PRDM5 + PRUNE2 + PYGB + ROR2 + SERPINB5 + SLC8A1 + SORBS2 + TGFB1I1 + TIMP4 + YBX2)	CAV2,DYNC1I1,EBF1,FABP7,FLNA,FOXP2,LY6D,MAGI2,MGLL,MSRB3,MT1X,NOS1,NR3C2,NT5C1A,NT5E,NTRK3,OLFM4,PALLD,PARVA,PCP4,PENK,PLAG1,PLG,PPP1R1C,PRDM5,PRUNE2,PYGB,ROR2,SERPINB5,SLC8A1,SORBS2,TGFB1I1,TIMP4,YBX2	CAV2,DYNC1I1,EBF1,FABP7,FLNA,FOXP2,LY6D,MAGI2,MGLL,MSRB3,MT1X,NOS1,NR3C2,NT5C1A,NT5E,NTRK3,OLFM4,PALLD,PARVA,PCP4,PENK,PLAG1,PLG,PPP1R1C,PRDM5,PRUNE2,PYGB,ROR2,SERPINB5,SLC8A1,SORBS2,TGFB1I1,TIMP4,YBX2	TRUE	ROR2	34	mRNA	PRAD-275.6.3.N.2.26.26.1.4.1	PRAD	275	6	3	N	2	26	26	1	4	1	Protective	2	0	2	Apoptosis	TSM	Underexpression	2	1	1	2	6	6	7	0	1	26	0.842647692202843	0.0394053925695179	NS	0.333699088448818	0.93448932103036	NS	0.0142706832567536	6.00434592812515	Low	0.00529861401299825	7.77459343987454	Low	0.378
15	(CA9 + IRF1)	CA9,IRF1	CA9,IRF1	TRUE	CA9	2	mRNA	PRAD-252.6.3.N.2.0.0.2.4.5	PRAD	252	6	3	N	2	0	0	2	4	5	Meaningless	0	0	4	Apoptosis/Autophagy/Ferroptosis/Pyroptosis/Necrosis	TSM	Underexpression	2	1	1	2	0	0	4	0	5	15	0.284934665213417	1.14340175606765	NS	0.2452244551409	1.35030699249782	NS	0.282051818605277	1.15717679546804	NS	0.925027844134123	0.00885525452707686	NS	0.324
18	(CA9 + IRF1)	CA9,IRF1	CA9,IRF1	TRUE	CA9	2	Methylation	PRAD-251.7.3.P.2.0.4.2.4.5	PRAD	251	7	3	P	2	0	4	2	4	5	Meaningless	0	0	4	Apoptosis/Autophagy/Ferroptosis/Pyroptosis/Necrosis	TSM	Underexpression	1	1	2	2	0	3	4	0	5	18	0.227722441519274	1.4550307303608	NS	0.164517776922984	1.9322016275739	NS	0.0553570251281421	3.67129898667507	NS	0.0175490058623253	5.64061943805315	High	0.324
15	PROM1	PROM1	PROM1	TRUE	PROM1	1	Methylation	PRAD-2503.7.3.P.2.20.4.3.4.2	PRAD	2503	7	3	P	2	20	4	3	4	2	Protective	1	0	3	Apoptosis/Autophagy	TSM	Underexpression	1	1	2	2	3	3	1	0	2	15	0.88934345406615	0.0193585542581995	NS	0.820577581925275	0.0514392210099685	NS	0.11026032506661	2.55048612180383	NS	0.0218936967275678	5.25421328779531	High	0.313
28	KDR	KDR	KDR	TRUE	KDR	1	Mutation	PRAD-2157.2.2.P.2.0.0.2.1.5	PRAD	2157	2	2	P	2	0	0	2	1	5	Meaningless	0	0	4	Anoikis/Apoptosis/Autophagy/Cellular senescence/Necrosis	MSI	Underexpression	6	2	2	2	0	0	4	7	5	28	0.712897262025048	0.135400284201273	NS	0.813821806957444	0.0554595653445674	NS	0.436273823810918	0.606063525685826	NS	0.504032179163644	0.446436291414962	NS	0.701
15	(ABCC4 + ACY1 + ADM2 + AIMP2 + ALCAM + ATP8A1 + BRI3BP + CANT1 + CASC11 + `CBR3-AS1` + CCDC34 + CERS4 + CHRNA5 + CLDN3 + CLDN7 + CLPTM1L + CNPY2 + CORO1B + COX5A + CPT2 + DHFR + DPAGT1 + DPP3 + ECHS1 + EIF2A + EIF3B + EIF3E + ELL3 + EPCAM + EPHA8 + ERBB3 + FAAH + `FOXP4-AS1` + FZD8 + GAL + GLO1 + GRINA + HNRNPF + HSP90AB1 + HYOU1 + ICAM3 + IMPDH2 + LIG3 + LRIG1 + MCTS1 + MIEN1 + MMACHC + `MNX1-AS…	ABCC4,ACY1,ADM2,AIMP2,ALCAM,ATP8A1,BRI3BP,CANT1,CASC11,CBR3-AS1,CCDC34,CERS4,CHRNA5,CLDN3,CLDN7,CLPTM1L,CNPY2,CORO1B,COX5A,CPT2,DHFR,DPAGT1,DPP3,ECHS1,EIF2A,EIF3B,EIF3E,ELL3,EPCAM,EPHA8,ERBB3,FAAH,FOXP4-AS1,FZD8,GAL,GLO1,GRINA,HNRNPF,HSP90AB1,HYOU1,ICAM3,IMPDH2,LIG3,LRIG1,MCTS1,MIEN1,MMACHC,MNX1-AS1,MYDGF,NACA,NDC1,NDUFA8,OTX1,PCAT1,PDCD2,PHF14,PKN1,POU5F1B,PPIB,PSMA3,PSMB5,RAP1GAP,RFC3,RHPN2,RPL…	ABCC4,ACY1,ADM2,AIMP2,ALCAM,ATP8A1,BRI3BP,CANT1,CASC11,CBR3-AS1,CCDC34,CERS4,CHRNA5,CLDN3,CLDN7,CLPTM1L,CNPY2,CORO1B,COX5A,CPT2,DHFR,DPAGT1,DPP3,ECHS1,EIF2A,EIF3B,EIF3E,ELL3,EPCAM,EPHA8,ERBB3,FAAH,FOXP4-AS1,FZD8,GAL,GLO1,GRINA,HNRNPF,HSP90AB1,HYOU1,ICAM3,IMPDH2,LIG3,LRIG1,MCTS1,MIEN1,MMACHC,MNX1-AS1,MYDGF,NACA,NDC1,NDUFA8,OTX1,PCAT1,PDCD2,PHF14,PKN1,POU5F1B,PPIB,PSMA3,PSMB5,RAP1GAP,RFC3,RHPN2,RPL…	TRUE	EPCAM	88	mRNA	PRAD-20.6.3.P.3.0.0.1.4.1	PRAD	20	6	3	P	3	0	0	1	4	1	Meaningless	0	0	4	Apoptosis	TSM	Overexpression	2	1	2	2	0	0	7	0	1	15	0.902816152176746	0.0149095415720352	NS	0.756026474365456	0.0965363068267078	NS	0.315250064474073	1.0085516689447	NS	0.939729630815151	0.00571682450246041	NS	0.242
15	(A1CF + ABCF2 + AICDA + BIRC8 + BPIFA1 + CCDC26 + CYP4Z2P + FKBP8 + GIP + IL21 + IL22 + KCTD20 + KDM6A + KMO + KPNA1 + LINC00518 + MIR1197 + MIR1204 + MIR1236 + `MIR128-2` + MIR1304 + MIR134 + MIR154 + MIR190B + MIR19B1 + MIR19B2 + MIR299 + MIR323A + MIR323B + `MIR329-2` + MIR337 + MIR369 + MIR379 + MIR383 + MIR449B + MIR450B + MIR487A + MIR496 + MIR514A2 + MIR514A3 + `MIR515-1` + MIR517A + MIR51…	A1CF,ABCF2,AICDA,BIRC8,BPIFA1,CCDC26,CYP4Z2P,FKBP8,GIP,IL21,IL22,KCTD20,KDM6A,KMO,KPNA1,LINC00518,MIR1197,MIR1204,MIR1236,MIR128-2,MIR1304,MIR134,MIR154,MIR190B,MIR19B1,MIR19B2,MIR299,MIR323A,MIR323B,MIR329-2,MIR337,MIR369,MIR379,MIR383,MIR449B,MIR450B,MIR487A,MIR496,MIR514A2,MIR514A3,MIR515-1,MIR517A,MIR519B,MIR520B,MIR520E,MIR544A,MIR589,MIR621,MIR645,MIR758,MIR767,MIR890,MIR892B,MIR92A1,MIR92A…	A1CF,ABCF2,AICDA,BIRC8,BPIFA1,CCDC26,CYP4Z2P,FKBP8,GIP,IL21,IL22,KCTD20,KDM6A,KMO,KPNA1,LINC00518,MIR1197,MIR1204,MIR1236,MIR128-2,MIR1304,MIR134,MIR154,MIR190B,MIR19B1,MIR19B2,MIR299,MIR323A,MIR323B,MIR329-2,MIR337,MIR369,MIR379,MIR383,MIR449B,MIR450B,MIR487A,MIR496,MIR514A2,MIR514A3,MIR515-1,MIR517A,MIR519B,MIR520B,MIR520E,MIR544A,MIR589,MIR621,MIR645,MIR758,MIR767,MIR890,MIR892B,MIR92A1,MIR92A…	TRUE	MUC16	65	Methylation	PRAD-2.7.3.N.1.0.26.2.4.1	PRAD	2	7	3	N	1	0	26	2	4	1	Meaningless	0	0	4	Apoptosis	TSM	Unchanged	1	1	1	1	0	6	4	0	1	15	0.223749656858886	1.48015893656875	NS	0.0572256923926684	3.61601789869911	NS	0.00867087320196569	6.88939248737742	Low	0.0149097384139826	5.92710240225238	Low	0.981
33	FOLR1	FOLR1	FOLR1	TRUE	FOLR1	1	Mutation	PRAD-1968.2.1.P.2.71.4.1.4.2	PRAD	1968	2	1	P	2	71	4	1	4	2	Protective	3	0	1	Apoptosis/Autophagy	TMB	Underexpression	6	3	2	2	8	3	7	0	2	33	0.900022813341779	0.0157835320873502	NS	0.939602193503411	0.00574107204710096	NS	0.731275810675015	0.117943418836273	NS	0.00197732575841947	9.5704660818911	MT	0.0392
32	FOLR1	FOLR1	FOLR1	TRUE	FOLR1	1	Mutation	PRAD-1967.2.2.P.2.71.4.1.4.2	PRAD	1967	2	2	P	2	71	4	1	4	2	Protective	3	0	1	Apoptosis/Autophagy	MSI	Underexpression	6	2	2	2	8	3	7	0	2	32	0.900022813341779	0.0157835320873502	NS	0.939602193503411	0.00574107204710096	NS	0.731275810675015	0.117943418836273	NS	0.00197732575841947	9.5704660818911	MT	0.0392
22	ERBB2	ERBB2	ERBB2	TRUE	ERBB2	1	Mutation	PRAD-1909.2.1.P.1.0.0.2.4.6	PRAD	1909	2	1	P	1	0	0	2	4	6	Meaningless	0	0	4	Anoikis/Apoptosis/Autophagy/Cellular senescence/Ferroptosis/Necrosis	TMB	Unchanged	6	3	2	1	0	0	4	0	6	22	0.75122298452222	0.10050622786545	NS	0.847333578727433	0.0370646015136884	NS	0.510055444835014	0.433953357011878	NS	0.186671957827897	1.74368999932887	NS	0.553
16	EGFR	EGFR	EGFR	TRUE	EGFR	1	Methylation	PRAD-1396.7.3.P.2.0.0.2.4.6	PRAD	1396	7	3	P	2	0	0	2	4	6	Meaningless	0	0	4	Anoikis/Apoptosis/Autophagy/Cellular senescence/Ferroptosis/Necrosis	TSM	Underexpression	1	1	2	2	0	0	4	0	6	16	0.712468858369355	0.135823478271306	NS	0.717994733460978	0.13042215662745	NS	0.779886995614908	0.0781014137141288	NS	0.583830278084798	0.300083181598435	NS	0.757
21	CEACAM5	CEACAM5	CEACAM5	TRUE	CEACAM5	1	Methylation	PRAD-1259.7.3.N.3.7.26.2.4.3	PRAD	1259	7	3	N	3	7	26	2	4	3	Protective	1	0	3	Anoikis/Apoptosis/Necrosis	TSM	Overexpression	1	1	1	2	3	6	4	0	3	21	0.92539955086164	0.00876740829807608	NS	0.718046735496342	0.130371915486801	NS	0.0130120386970816	6.16747240988476	Low	0.0278232147082924	4.83898822399126	Low	0.51
18	CD274	CD274	CD274	TRUE	CD274	1	mRNA	PRAD-1231.6.3.N.2.0.0.2.4.8	PRAD	1231	6	3	N	2	0	0	2	4	8	Meaningless	0	0	4	Apoptosis/Autophagy/Cuproptosis/Efferocytosis/Ferroptosis/Necroptosis/Pyroptosis/Necrosis	TSM	Underexpression	2	1	1	2	0	0	4	0	8	18	0.502882240902754	0.448848605619593	NS	0.329827415191426	0.949575336944447	NS	0.695750676571386	0.152930261885011	NS	0.486484124130565	0.484293106505596	NS	0.297
21	CD274	CD274	CD274	TRUE	CD274	1	Methylation	PRAD-1230.7.3.P.2.0.11.2.4.8	PRAD	1230	7	3	P	2	0	11	2	4	8	Meaningless	0	0	4	Apoptosis/Autophagy/Cuproptosis/Efferocytosis/Ferroptosis/Necroptosis/Pyroptosis/Necrosis	TSM	Underexpression	1	1	2	2	0	3	4	0	8	21	0.520056729354833	0.413780804547652	NS	0.616991463993687	0.250118764706266	NS	0.0199802814782832	5.41361645180395	High	0.363429223473712	0.826008619037883	NS	0.297
18	(ALOX5 + EPHA2)	ALOX5,EPHA2	ALOX5,EPHA2	TRUE	EPHA2	2	Mutation	PRAD-118.2.1.P.2.0.0.3.4.4	PRAD	118	2	1	P	2	0	0	3	4	4	Meaningless	0	0	4	Apoptosis/Autophagy/Ferroptosis/Pyroptosis	TMB	Underexpression	6	3	2	2	0	0	1	0	4	18	0.815914089349901	0.0541974130338895	NS	0.877122052945959	0.0239068929205105	NS	0.53227527784774	0.390045896002584	NS	0.66643552632941	0.185799939447901	NS	0.624
17	(ALOX5 + EPHA2)	ALOX5,EPHA2	ALOX5,EPHA2	TRUE	EPHA2	2	Mutation	PRAD-117.2.2.P.2.0.0.3.4.4	PRAD	117	2	2	P	2	0	0	3	4	4	Meaningless	0	0	4	Apoptosis/Autophagy/Ferroptosis/Pyroptosis	MSI	Underexpression	6	2	2	2	0	0	1	0	4	17	0.815914089349901	0.0541974130338895	NS	0.877122052945959	0.0239068929205105	NS	0.53227527784774	0.390045896002584	NS	0.66643552632941	0.185799939447901	NS	0.624
14	(ALOX5 + EPHA2)	ALOX5,EPHA2	ALOX5,EPHA2	TRUE	EPHA2	2	Methylation	PRAD-116.7.3.P.2.0.7.3.4.4	PRAD	116	7	3	P	2	0	7	3	4	4	Meaningless	0	0	4	Apoptosis/Autophagy/Ferroptosis/Pyroptosis	TSM	Underexpression	1	1	2	2	0	3	1	0	4	14	0.899462387628872	0.01596192548274	NS	0.853026771478612	0.034320482828264	NS	0.110730686399497	2.54376182195417	NS	0.0350255314308975	4.44393004736606	Low	0.624
14	AXL	AXL	AXL	TRUE	AXL	1	mRNA	PRAD-1158.6.3.N.2.0.0.2.4.4	PRAD	1158	6	3	N	2	0	0	2	4	4	Meaningless	0	0	4	Apoptosis/Efferocytosis/Necroptosis/Necrosis	TSM	Underexpression	2	1	1	2	0	0	4	0	4	14	0.330349936183684	0.947525596396644	NS	0.252700808453921	1.30831032365344	NS	0.293073448781691	1.10544867967789	NS	0.718970765759315	0.129480998167928	NS	0.437
14	AXL	AXL	AXL	TRUE	AXL	1	Methylation	PRAD-1157.7.3.P.2.0.0.2.4.4	PRAD	1157	7	3	P	2	0	0	2	4	4	Meaningless	0	0	4	Apoptosis/Efferocytosis/Necroptosis/Necrosis	TSM	Underexpression	1	1	2	2	0	0	4	0	4	14	0.671901827679217	0.179385543080095	NS	0.223109992426056	1.48425487492491	NS	0.772777920643329	0.0833726208844888	NS	0.263493809955238	1.25030720998981	NS	0.437
17	(ALOX5 + EPHA2 + GABARAPL1 + SOCS1)	ALOX5,EPHA2,GABARAPL1,SOCS1	ALOX5,EPHA2,GABARAPL1,SOCS1	TRUE	EPHA2	4	mRNA	PRAD-115.6.3.N.2.0.0.1.4.4	PRAD	115	6	3	N	2	0	0	1	4	4	Meaningless	0	0	4	Apoptosis/Autophagy/Ferroptosis/Pyroptosis	TSM	Underexpression	2	1	1	2	0	0	7	0	4	17	0.399928155439853	0.708542307971427	NS	0.276883724587966	1.18232231715059	NS	0.491730099646918	0.472738328064902	NS	0.409531952924117	0.680159074076667	NS	0.433
10	(`AGAP2-AS1` + ANXA4 + ARHGDIB + CCR1 + CD6 + CTSH + DKK2 + GZMM + HHIP + `HLA-DQB1` + IFIT2 + JUND + KLHDC7B + LDOC1 + MPL + MUC16 + PERP + PI3 + PSMB8 + RAP2B + RSAD2 + SLC34A2 + SMARCA2 + TAAR1 + TFPI2 + TMPRSS3 + XCL1)	AGAP2-AS1,ANXA4,ARHGDIB,CCR1,CD6,CTSH,DKK2,GZMM,HHIP,HLA-DQB1,IFIT2,JUND,KLHDC7B,LDOC1,MPL,MUC16,PERP,PI3,PSMB8,RAP2B,RSAD2,SLC34A2,SMARCA2,TAAR1,TFPI2,TMPRSS3,XCL1	AGAP2-AS1,ANXA4,ARHGDIB,CCR1,CD6,CTSH,DKK2,GZMM,HHIP,HLA-DQB1,IFIT2,JUND,KLHDC7B,LDOC1,MPL,MUC16,PERP,PI3,PSMB8,RAP2B,RSAD2,SLC34A2,SMARCA2,TAAR1,TFPI2,TMPRSS3,XCL1	TRUE	MUC16	27	mRNA	PRAD-1003.6.3.N.1.0.0.2.4.1	PRAD	1003	6	3	N	1	0	0	2	4	1	Meaningless	0	0	4	Apoptosis	TSM	Unchanged	2	1	1	1	0	0	4	0	1	10	0.840800895181758	0.0403484131548236	NS	0.856771990908807	0.0325747609084579	NS	0.275361884065647	1.18983974467472	NS	0.790088689795043	0.0708600156855849	NS	0.631
14	KDR	KDR	KDR	TRUE	KDR	1	mRNA	PCPG-420.6.3.N.1.7.0.3.4.5	PCPG	420	6	3	N	1	7	0	3	4	5	Protective	1	0	3	Anoikis/Apoptosis/Autophagy/Cellular senescence/Necrosis	TSM	Unchanged	2	1	1	1	3	0	1	0	5	14	0.4908567125292	0.474647768228737	NS	0.429980404144753	0.622876393908321	NS	0.775800190958503	0.0811089444684532	NS	0.257093142538416	1.28434269987522	NS	0.551
13	(CD53 + CYP2J2 + CYP4Z2P + FOXD3 + FOXE3 + FUBP1 + GFI1 + GSTM1 + GSTM2 + IFI44L + ITGB3BP + L1TD1 + MIR1262 + NDC1 + ROR1 + TACSTD2 + USP1)	CD53,CYP2J2,CYP4Z2P,FOXD3,FOXE3,FUBP1,GFI1,GSTM1,GSTM2,IFI44L,ITGB3BP,L1TD1,MIR1262,NDC1,ROR1,TACSTD2,USP1	CD53,CYP2J2,CYP4Z2P,FOXD3,FOXE3,FUBP1,GFI1,GSTM1,GSTM2,IFI44L,ITGB3BP,L1TD1,MIR1262,NDC1,ROR1,TACSTD2,USP1	TRUE	ROR1	17	CNV	PCPG-40.3.3.N.1.0.0.2.4.1	PCPG	40	3	3	N	1	0	0	2	4	1	Meaningless	0	0	4	Apoptosis	TSM	Unchanged	5	1	1	1	0	0	4	0	1	13	0.691698171975419	0.157253147571665	NS	0.277334830398781	1.18010396975459	NS	0.962284502095445	0.00223605881387095	NS	0.442943546045866	0.58864505575908	NS	0.99
22	EPHA2	EPHA2	EPHA2	TRUE	EPHA2	1	mRNA	PCPG-375.6.3.N.2.7.2.1.4.4	PCPG	375	6	3	N	2	7	2	1	4	4	Protective	1	0	3	Apoptosis/Autophagy/Ferroptosis/Pyroptosis	TSM	Underexpression	2	1	1	2	3	2	7	0	4	22	0.0358465471851982	4.40438978035049	Low	0.110730304908816	2.54376726301742	NS	0.248048610253468	1.33426090724657	NS	0.20242609572066	1.62478342063007	NS	0.138
22	EGFR	EGFR	EGFR	TRUE	EGFR	1	mRNA	PCPG-217.6.3.N.2.0.11.1.4.6	PCPG	217	6	3	N	2	0	11	1	4	6	Meaningless	0	0	4	Anoikis/Apoptosis/Autophagy/Cellular senescence/Ferroptosis/Necrosis	TSM	Underexpression	2	1	1	2	0	3	7	0	6	22	0.704815682046019	0.14351056314801	NS	0.623483878087395	0.241001270360356	NS	0.0307232558943821	4.66835979481675	High	0.230904285791401	1.43528235755148	NS	0.482
17	AXL	AXL	AXL	TRUE	AXL	1	mRNA	PCPG-185.6.3.N.2.0.0.1.4.4	PCPG	185	6	3	N	2	0	0	1	4	4	Meaningless	0	0	4	Apoptosis/Efferocytosis/Necroptosis/Necrosis	TSM	Underexpression	2	1	1	2	0	0	7	0	4	17	0.145156218468759	2.12242851222411	NS	0.413029311570376	0.670063951362563	NS	0.925415088122638	0.00876374596304074	NS	0.808516148411652	0.0587290342816332	NS	0.494
13	(INPPL1 + MUC16)	INPPL1,MUC16	INPPL1,MUC16	TRUE	MUC16	2	Methylation	PCPG-148.7.3.N.1.35.0.4.4.1	PCPG	148	7	3	N	1	35	0	4	4	1	Risky	0	3	1	Apoptosis	TSM	Unchanged	1	1	1	1	8	0	0	0	1	13	0.669503808200943	0.182183082077951	NS	0.664914563539141	0.187608472418981	NS	0.828156232044847	0.0471180261992248	NS	0.915753067684301	0.0111904317169215	NS	0.00761
12	(FAP + TRPC6)	FAP,TRPC6	FAP,TRPC6	TRUE	FAP	2	mRNA	PCPG-134.6.3.N.3.20.0.3.4.2	PCPG	134	6	3	N	3	20	0	3	4	2	Protective	1	0	3	Apoptosis/Autophagy	TSM	Overexpression	2	1	1	2	3	0	1	0	2	12	0.543150913761275	0.369731034716299	NS	0.472459561552985	0.516217738863842	NS	0.69233572998075	0.156568434685594	NS	0.442886848627472	0.588791423545412	NS	0.536
28	EGFR	EGFR	EGFR	TRUE	EGFR	1	CNV	PAAD-874.3.2.P.3.44.0.4.4.6	PAAD	874	3	2	P	3	44	0	4	4	6	Meaningful Risky	0	4	0	Anoikis/Apoptosis/Autophagy/Cellular senescence/Ferroptosis/Necrosis	MSI	Overexpression	5	2	2	2	11	0	0	0	6	28	0.700616484277227	0.711589279391249	NS	0.650782513657898	0.859159545986945	NS	0.392472163990826	0.731269003823892	NS	0.663782827996755	0.819600498546977	NS	0.00202
24	(ALPK2 + ANXA4 + BICC1 + CNN2 + COL11A1 + CTSE + CXCL6 + GJB2 + GPRC5A + ITGB6 + KLK10 + MSLN + P2RY2 + PDPN + POU2F3 + RASEF + RASSF3 + S100A14 + SERPINB5 + SLC34A2 + SLC7A7 + TACSTD2 + TP53I3 + TRIM29)	ALPK2,ANXA4,BICC1,CNN2,COL11A1,CTSE,CXCL6,GJB2,GPRC5A,ITGB6,KLK10,MSLN,P2RY2,PDPN,POU2F3,RASEF,RASSF3,S100A14,SERPINB5,SLC34A2,SLC7A7,TACSTD2,TP53I3,TRIM29	ALPK2,ANXA4,BICC1,CNN2,COL11A1,CTSE,CXCL6,GJB2,GPRC5A,ITGB6,KLK10,MSLN,P2RY2,PDPN,POU2F3,RASEF,RASSF3,S100A14,SERPINB5,SLC34A2,SLC7A7,TACSTD2,TP53I3,TRIM29	TRUE	MSLN	24	mRNA	PAAD-84.6.2.N.3.44.31.4.4.1	PAAD	84	6	2	N	3	44	31	4	4	1	Meaningful Risky	0	4	0	Apoptosis	MSI	Overexpression	2	2	1	2	11	5	0	0	1	24	0.0365141399879139	4.37293071540828	High	0.0434618375856043	4.07734740358572	High	0.0507129534879537	3.81772821956244	NS	0.0553770306985116	3.67069673226133	NS	0.000295
8	(ABCB5 + ABCC4 + ADAMTS8 + ADARB1 + ADRB2 + AHCYL1 + AKTIP + ARL11 + BAG2 + C5AR1 + CACNA1G + CALCRL + CD53 + CD81 + CDH5 + CLEC14A + CNN1 + CREM + DCLK1 + DKK2 + DKK3 + DNM3 + DNM3OS + DOCK2 + DPYSL4 + EBF1 + EBF3 + EGR2 + EGR3 + ERG + ETNK2 + EYA4 + F8 + FAM168A + FAM171B + FBLN5 + FGF1 + FGF18 + FLI1 + FOLR2 + FOXD3 + FZD4 + FZD8 + GADD45B + GAS7 + GJA5 + GLP2R + GNB5 + GPC3 + `HAND2-AS1` + HE…	ABCB5,ABCC4,ADAMTS8,ADARB1,ADRB2,AHCYL1,AKTIP,ARL11,BAG2,C5AR1,CACNA1G,CALCRL,CD53,CD81,CDH5,CLEC14A,CNN1,CREM,DCLK1,DKK2,DKK3,DNM3,DNM3OS,DOCK2,DPYSL4,EBF1,EBF3,EGR2,EGR3,ERG,ETNK2,EYA4,F8,FAM168A,FAM171B,FBLN5,FGF1,FGF18,FLI1,FOLR2,FOXD3,FZD4,FZD8,GADD45B,GAS7,GJA5,GLP2R,GNB5,GPC3,HAND2-AS1,HEY2,HIC1,HIVEP1,HLA-DPB1,HOXD8,HTR2A,HTRA4,IL16,IL3RA,ITGAM,KIF1B,KLF10,LAIR1,LAMB1,LINC00662,LLGL1,LPAR…	ABCB5,ABCC4,ADAMTS8,ADARB1,ADRB2,AHCYL1,AKTIP,ARL11,BAG2,C5AR1,CACNA1G,CALCRL,CD53,CD81,CDH5,CLEC14A,CNN1,CREM,DCLK1,DKK2,DKK3,DNM3,DNM3OS,DOCK2,DPYSL4,EBF1,EBF3,EGR2,EGR3,ERG,ETNK2,EYA4,F8,FAM168A,FAM171B,FBLN5,FGF1,FGF18,FLI1,FOLR2,FOXD3,FZD4,FZD8,GADD45B,GAS7,GJA5,GLP2R,GNB5,GPC3,HAND2-AS1,HEY2,HIC1,HIVEP1,HLA-DPB1,HOXD8,HTR2A,HTRA4,IL16,IL3RA,ITGAM,KIF1B,KLF10,LAIR1,LAMB1,LINC00662,LLGL1,LPAR…	TRUE	GPC3, ROR2	130	mRNA	PAAD-8.6.3.N.3.0.0.3.4.1	PAAD	8	6	3	N	3	0	0	3	4	1	Meaningless	0	0	4	Apoptosis	TSM	Overexpression	2	1	1	2	0	0	1	0	1	8	0.356814204932463	0.849074797270595	NS	0.556263813457599	0.346214602604956	NS	0.291612787812432	1.11216048966207	NS	0.423506172479376	0.640565287550434	NS	0.97
28	CEACAM5	CEACAM5	CEACAM5	TRUE	CEACAM5	1	Mutation	PAAD-784.2.1.P.3.35.0.2.4.3	PAAD	784	2	1	P	3	35	0	2	4	3	Risky	0	3	1	Anoikis/Apoptosis/Necrosis	TMB	Overexpression	6	3	2	2	8	0	4	0	3	28	0.674270495999698	0.176647272578397	NS	0.54290051465916	0.3701903769951	NS	0.200420768005821	1.63930560867227	NS	0.753740361866555	0.0984147431661048	NS	0.00655
33	CD274	CD274	CD274	TRUE	CD274	1	Mutation	PAAD-773.2.1.P.3.42.0.2.4.8	PAAD	773	2	1	P	3	42	0	2	4	8	Risky	0	3	1	Apoptosis/Autophagy/Cuproptosis/Efferocytosis/Ferroptosis/Necroptosis/Pyroptosis/Necrosis	TMB	Overexpression	6	3	2	2	8	0	4	0	8	33	0.674270495999698	0.176647272578397	NS	0.54290051465916	0.3701903769951	NS	0.200420768005821	1.63930560867227	NS	0.753740361866555	0.0984147431661048	NS	0.0287
29	BSG	BSG	BSG	TRUE	BSG	1	Mutation	PAAD-745.2.1.P.3.7.0.1.4.6	PAAD	745	2	1	P	3	7	0	1	4	6	Protective	1	0	3	Anoikis/Apoptosis/Autophagy/Ferroptosis/Pyroptosis/Necrosis	TMB	Overexpression	6	3	2	2	3	0	7	0	6	29	0.674270495999698	0.176647272578397	NS	0.54290051465916	0.3701903769951	NS	0.200420768005821	1.63930560867227	NS	0.753740361866555	0.0984147431661048	NS	0.101
31	AXL	AXL	AXL	TRUE	AXL	1	mRNA	PAAD-718.6.3.N.3.44.43.3.4.4	PAAD	718	6	3	N	3	44	43	3	4	4	Meaningful Risky	0	4	0	Apoptosis/Efferocytosis/Necroptosis/Necrosis	TSM	Overexpression	2	1	1	2	11	9	1	0	4	31	0.0783186615461924	3.09945182930742	NS	0.0339336626407468	4.49804326130968	High	0.000107924161970252	14.9927649667964	High	0.00327791012161804	8.64593979960098	High	0.015
29	AXL	AXL	AXL	TRUE	AXL	1	Mutation	PAAD-717.2.1.P.3.44.0.3.4.4	PAAD	717	2	1	P	3	44	0	3	4	4	Meaningful Risky	0	4	0	Apoptosis/Efferocytosis/Necroptosis/Necrosis	TMB	Overexpression	6	3	2	2	11	0	1	0	4	29	0.891300497073432	0.0186756275065845	NS	0.667341884224113	0.184727152222271	NS	0.200420768005821	1.63930560867227	NS	0.573825846864107	0.316322942429372	NS	0.015
15	(ABCB5 + ABCC10 + ABCC4 + ADAMTS8 + AHCYL1 + AKR1B1 + AKTIP + ALPL + AMFR + ANKHD1 + ANKRD49 + API5 + ARAF + ARF1 + ARHGAP17 + ARHGDIA + ARID2 + ARID4B + ASB9 + ATAD5 + ATP2A2 + ATP2B1 + AXIN1 + BAIAP2L2 + BAZ2B + BCL11B + BMP7 + CACNA1G + CADM3 + CAPN13 + CARD10 + CASZ1 + CAT + CBLB + CCAR1 + CCL21 + CCNK + CCR9 + CD22 + CDC42BPA + CDH5 + CDK5R1 + CDK8 + CEP63 + CHAF1B + CHRNA3 + CHRNB4 + CHST6 …	ABCB5,ABCC10,ABCC4,ADAMTS8,AHCYL1,AKR1B1,AKTIP,ALPL,AMFR,ANKHD1,ANKRD49,API5,ARAF,ARF1,ARHGAP17,ARHGDIA,ARID2,ARID4B,ASB9,ATAD5,ATP2A2,ATP2B1,AXIN1,BAIAP2L2,BAZ2B,BCL11B,BMP7,CACNA1G,CADM3,CAPN13,CARD10,CASZ1,CAT,CBLB,CCAR1,CCL21,CCNK,CCR9,CD22,CDC42BPA,CDH5,CDK5R1,CDK8,CEP63,CHAF1B,CHRNA3,CHRNB4,CHST6,CKMT1A,CLCA2,CLEC14A,COLEC11,COPS6,CORO1B,CPT2,CSRNP1,CTCF,CUL5,CXCR1,DCC,DCLK1,DDB1,DDX54,DENN…	ABCB5,ABCC10,ABCC4,ADAMTS8,AHCYL1,AKR1B1,AKTIP,ALPL,AMFR,ANKHD1,ANKRD49,API5,ARAF,ARF1,ARHGAP17,ARHGDIA,ARID2,ARID4B,ASB9,ATAD5,ATP2A2,ATP2B1,AXIN1,BAIAP2L2,BAZ2B,BCL11B,BMP7,CACNA1G,CADM3,CAPN13,CARD10,CASZ1,CAT,CBLB,CCAR1,CCL21,CCNK,CCR9,CD22,CDC42BPA,CDH5,CDK5R1,CDK8,CEP63,CHAF1B,CHRNA3,CHRNB4,CHST6,CKMT1A,CLCA2,CLEC14A,COLEC11,COPS6,CORO1B,CPT2,CSRNP1,CTCF,CUL5,CXCR1,DCC,DCLK1,DDB1,DDX54,DENN…	TRUE	GPC3, ROR2	378	Mutation	PAAD-7.2.1.P.3.0.0.3.4.1	PAAD	7	2	1	P	3	0	0	3	4	1	Meaningless	0	0	4	Apoptosis	TMB	Overexpression	6	3	2	2	0	0	1	0	1	15	0.794690663284621	0.0677167523001605	NS	0.845484289539313	0.0379795099086039	NS	0.211704540625602	1.5597314831582	NS	0.330882211463463	0.945442021834929	NS	0.687
12	(IGF1 + KDR)	IGF1,KDR	IGF1,KDR	TRUE	KDR	2	mRNA	PAAD-530.6.3.N.3.0.0.3.4.5	PAAD	530	6	3	N	3	0	0	3	4	5	Meaningless	0	0	4	Anoikis/Apoptosis/Autophagy/Cellular senescence/Necrosis	TSM	Overexpression	2	1	1	2	0	0	1	0	5	12	0.595866358972114	0.281275601111253	NS	0.808897410244091	0.0584907883219377	NS	0.393173343036225	0.729105319549828	NS	0.745376611690474	0.105457137302776	NS	0.746
23	(ADAM12 + BMPR1B + DACT1 + ELK3 + FAP + FSTL1 + GPX8 + INHBA + MMP14 + SULF1 + THBS2)	ADAM12,BMPR1B,DACT1,ELK3,FAP,FSTL1,GPX8,INHBA,MMP14,SULF1,THBS2	ADAM12,BMPR1B,DACT1,ELK3,FAP,FSTL1,GPX8,INHBA,MMP14,SULF1,THBS2	TRUE	FAP	11	mRNA	PAAD-40.6.3.N.3.44.11.3.4.2	PAAD	40	6	3	N	3	44	11	3	4	2	Meaningful Risky	0	4	0	Apoptosis/Autophagy	TSM	Overexpression	2	1	1	2	11	3	1	0	2	23	0.45253758685704	0.564288240500267	NS	0.116000917068385	2.47050137005897	NS	0.0282537061117932	4.81251960634037	High	0.0972666897456413	2.74979843361643	NS	0.00532
18	(ACTA2 + ADAMTS5 + APBB2 + ARHGAP31 + BASP1 + CCR1 + CD93 + CERS2 + CIAPIN1 + CLIC5 + CNOT2 + COL4A2 + CPNE3 + CRK + CTBP2 + FHL3 + FILIP1L + FOXC2 + GLIS2 + GOLIM4 + GPR4 + IQGAP2 + ITSN1 + KDM5A + LANCL1 + MAF + MAGI1 + MAML1 + MAP3K2 + MED1 + MSRB3 + MYLK + NCKAP1 + NFAT5 + NT5DC2 + OSBPL8 + P2RY1 + PAG1 + PDK1 + PTK7 + PTPRO + PUM2 + RASL11B + RASSF6 + RASSF8 + RBMS3 + RDX + ROBO1 + ROR1 + RP…	ACTA2,ADAMTS5,APBB2,ARHGAP31,BASP1,CCR1,CD93,CERS2,CIAPIN1,CLIC5,CNOT2,COL4A2,CPNE3,CRK,CTBP2,FHL3,FILIP1L,FOXC2,GLIS2,GOLIM4,GPR4,IQGAP2,ITSN1,KDM5A,LANCL1,MAF,MAGI1,MAML1,MAP3K2,MED1,MSRB3,MYLK,NCKAP1,NFAT5,NT5DC2,OSBPL8,P2RY1,PAG1,PDK1,PTK7,PTPRO,PUM2,RASL11B,RASSF6,RASSF8,RBMS3,RDX,ROBO1,ROR1,RPS6KA2,SMC1A,SMO,SOX7,SPAG9,SUV39H2,TCF4,UNC5C,WTIP,WWC1,ZBTB2,ZIC5,ZNF521,ZNF677	ACTA2,ADAMTS5,APBB2,ARHGAP31,BASP1,CCR1,CD93,CERS2,CIAPIN1,CLIC5,CNOT2,COL4A2,CPNE3,CRK,CTBP2,FHL3,FILIP1L,FOXC2,GLIS2,GOLIM4,GPR4,IQGAP2,ITSN1,KDM5A,LANCL1,MAF,MAGI1,MAML1,MAP3K2,MED1,MSRB3,MYLK,NCKAP1,NFAT5,NT5DC2,OSBPL8,P2RY1,PAG1,PDK1,PTK7,PTPRO,PUM2,RASL11B,RASSF6,RASSF8,RBMS3,RDX,ROBO1,ROR1,RPS6KA2,SMC1A,SMO,SOX7,SPAG9,SUV39H2,TCF4,UNC5C,WTIP,WWC1,ZBTB2,ZIC5,ZNF521,ZNF677	TRUE	ROR1	63	Mutation	PAAD-36.2.1.P.3.11.0.3.4.1	PAAD	36	2	1	P	3	11	0	3	4	1	Risky	0	1	3	Apoptosis	TMB	Overexpression	6	3	2	2	3	0	1	0	1	18	0.56243934064695	0.335498206809722	NS	0.789839008986771	0.071032736998439	NS	0.747711642382674	0.103464002171758	NS	0.877700669779601	0.0236804924064604	NS	0.104
14	(ACTA2 + ADAMTS5 + ADAMTS9 + AOC4P + APBB2 + ARHGAP31 + BASP1 + BMP8A + CCR1 + CCR8 + CD93 + COL4A2 + FHL3 + FILIP1L + FLNA + FOXF1 + GLIS2 + GPR4 + HOPX + ITGA9 + ITSN1 + KCTD20 + KLF8 + MAF + MSRB3 + MYLK + `NR2F1-AS1` + OSBPL8 + P2RY1 + PDGFD + PDLIM7 + PTK7 + PTPRO + QKI + RASSF8 + RBMS3 + RDX + ROBO1 + ROR1 + RPS6KA2 + SLC1A3 + SMO + TCF4 + TEAD1 + TGFB1I1 + TGFB3 + THY1 + UNC5C + WTIP + ZNF…	ACTA2,ADAMTS5,ADAMTS9,AOC4P,APBB2,ARHGAP31,BASP1,BMP8A,CCR1,CCR8,CD93,COL4A2,FHL3,FILIP1L,FLNA,FOXF1,GLIS2,GPR4,HOPX,ITGA9,ITSN1,KCTD20,KLF8,MAF,MSRB3,MYLK,NR2F1-AS1,OSBPL8,P2RY1,PDGFD,PDLIM7,PTK7,PTPRO,QKI,RASSF8,RBMS3,RDX,ROBO1,ROR1,RPS6KA2,SLC1A3,SMO,TCF4,TEAD1,TGFB1I1,TGFB3,THY1,UNC5C,WTIP,ZNF521,ZNF677	ACTA2,ADAMTS5,ADAMTS9,AOC4P,APBB2,ARHGAP31,BASP1,BMP8A,CCR1,CCR8,CD93,COL4A2,FHL3,FILIP1L,FLNA,FOXF1,GLIS2,GPR4,HOPX,ITGA9,ITSN1,KCTD20,KLF8,MAF,MSRB3,MYLK,NR2F1-AS1,OSBPL8,P2RY1,PDGFD,PDLIM7,PTK7,PTPRO,QKI,RASSF8,RBMS3,RDX,ROBO1,ROR1,RPS6KA2,SLC1A3,SMO,TCF4,TEAD1,TGFB1I1,TGFB3,THY1,UNC5C,WTIP,ZNF521,ZNF677	TRUE	ROR1	51	mRNA	PAAD-35.6.3.N.3.11.11.3.4.1	PAAD	35	6	3	N	3	11	11	3	4	1	Risky	0	1	3	Apoptosis	TSM	Overexpression	2	1	1	2	3	3	1	0	1	14	0.927775049793243	0.00821643034760015	NS	0.636964412982952	0.222734243626469	NS	0.0182176664391237	5.57509598547204	High	0.513803375993752	0.426313597525052	NS	0.177
25	(ACSL5 + ALPK2 + ALPP + APLP2 + ARF4 + ARHGAP11A + BFAR + BLM + CAPN5 + CAST + CCNA2 + CD59 + CD80 + CDC6 + CDCA2 + CDCA5 + CDCA8 + CENPE + CENPL + CNBP + CNN2 + CNNM4 + COL11A1 + COL3A1 + COL6A3 + CTHRC1 + CTSE + DCBLD2 + DIAPH3 + DLGAP5 + DPP3 + DUSP7 + EHD2 + EIF5B + EXO1 + F11R + FAM83A + FASTKD2 + FBN1 + FKBP1A + FZD6 + GPR87 + GTSE1 + HDGF + HHIP + HNRNPF + HOXB7 + HSD11B1 + IFI44L + INPP4B…	ACSL5,ALPK2,ALPP,APLP2,ARF4,ARHGAP11A,BFAR,BLM,CAPN5,CAST,CCNA2,CD59,CD80,CDC6,CDCA2,CDCA5,CDCA8,CENPE,CENPL,CNBP,CNN2,CNNM4,COL11A1,COL3A1,COL6A3,CTHRC1,CTSE,DCBLD2,DIAPH3,DLGAP5,DPP3,DUSP7,EHD2,EIF5B,EXO1,F11R,FAM83A,FASTKD2,FBN1,FKBP1A,FZD6,GPR87,GTSE1,HDGF,HHIP,HNRNPF,HOXB7,HSD11B1,IFI44L,INPP4B,IQGAP3,ITGB5,JAG1,JUP,KIF11,KIF14,KIF15,LIN9,LOXL2,LRRN1,MAD2L1,MCM10,MCM2,MCM6,MME,MSH2,MST1R,MTH…	ACSL5,ALPK2,ALPP,APLP2,ARF4,ARHGAP11A,BFAR,BLM,CAPN5,CAST,CCNA2,CD59,CD80,CDC6,CDCA2,CDCA5,CDCA8,CENPE,CENPL,CNBP,CNN2,CNNM4,COL11A1,COL3A1,COL6A3,CTHRC1,CTSE,DCBLD2,DIAPH3,DLGAP5,DPP3,DUSP7,EHD2,EIF5B,EXO1,F11R,FAM83A,FASTKD2,FBN1,FKBP1A,FZD6,GPR87,GTSE1,HDGF,HHIP,HNRNPF,HOXB7,HSD11B1,IFI44L,INPP4B,IQGAP3,ITGB5,JAG1,JUP,KIF11,KIF14,KIF15,LIN9,LOXL2,LRRN1,MAD2L1,MCM10,MCM2,MCM6,MME,MSH2,MST1R,MTH…	TRUE	CD80	119	Mutation	PAAD-34.2.1.P.3.44.0.4.4.1	PAAD	34	2	1	P	3	44	0	4	4	1	Meaningful Risky	0	4	0	Apoptosis	TMB	Overexpression	6	3	2	2	11	0	0	0	1	25	0.378381837134571	0.775952622136379	NS	0.211376027360884	1.56197670406768	NS	0.956938248658937	0.00291558190575528	NS	0.293934830024587	1.10151059821567	NS	4.68e-05
34	(EGFR + ERBB2)	EGFR,ERBB2	EGFR,ERBB2	TRUE	EGFR, ERBB2	2	Mutation	PAAD-255.2.1.P.3.44.0.2.4.6	PAAD	255	2	1	P	3	44	0	2	4	6	Meaningful Risky	0	4	0	Anoikis/Apoptosis/Autophagy/Cellular senescence/Ferroptosis/Necrosis	TMB	Overexpression	6	3	2	2	11	0	4	0	6	34	0.847993016306473	0.0367411523532328	NS	0.988895602519164	0.000193703699813756	NS	0.0540084305888934	3.71243858919726	NS	0.642630429467793	0.215318429741755	NS	0.000462
24	(CSE1L + PROM1 + TRIP13)	CSE1L,PROM1,TRIP13	CSE1L,PROM1,TRIP13	TRUE	PROM1	3	CNV	PAAD-221.3.2.P.3.44.0.4.4.2	PAAD	221	3	2	P	3	44	0	4	4	2	Meaningful Risky	0	4	0	Apoptosis/Autophagy	MSI	Overexpression	5	2	2	2	11	0	0	0	2	24	0.771721222073301	0.518263810955525	NS	0.596688519982011	1.03272008763595	NS	0.207465476851907	3.14558065954165	NS	0.941018744886008	0.12158443883749	NS	0.000553
33	MUC1	MUC1	MUC1	TRUE	MUC1	1	Mutation	PAAD-1500.2.1.P.3.35.0.1.4.5	PAAD	1500	2	1	P	3	35	0	1	4	5	Risky	0	3	1	Anoikis/Apoptosis/Autophagy/Pyroptosis/Necrosis	TMB	Overexpression	6	3	2	2	8	0	7	0	5	33	0.674270495999698	0.176647272578397	NS	0.54290051465916	0.3701903769951	NS	0.200420768005821	1.63930560867227	NS	0.753740361866555	0.0984147431661048	NS	0.00107
28	MUC1	MUC1	MUC1	TRUE	MUC1	1	Methylation	PAAD-1499.7.3.N.3.35.20.1.4.5	PAAD	1499	7	3	N	3	35	20	1	4	5	Risky	0	3	1	Anoikis/Apoptosis/Autophagy/Pyroptosis/Necrosis	TSM	Overexpression	1	1	1	2	8	3	7	0	5	28	0.05903754286953	3.56421797442461	NS	0.188038105369884	1.73292243608151	NS	0.00928045143686218	6.76804358660615	Low	0.0515205620915518	3.79126939612346	NS	0.00107
33	MET	MET	MET	TRUE	MET	1	Mutation	PAAD-1466.2.1.P.3.44.0.2.4.5	PAAD	1466	2	1	P	3	44	0	2	4	5	Meaningful Risky	0	4	0	Anoikis/Apoptosis/Autophagy/Cellular senescence/Necrosis	TMB	Overexpression	6	3	2	2	11	0	4	0	5	33	0.674270495999698	0.176647272578397	NS	0.54290051465916	0.3701903769951	NS	0.200420768005821	1.63930560867227	NS	0.753740361866555	0.0984147431661048	NS	8.67e-07
19	(BRCA1 + KDR)	BRCA1,KDR	BRCA1,KDR	TRUE	KDR	2	Mutation	PAAD-145.2.1.P.3.0.0.3.4.5	PAAD	145	2	1	P	3	0	0	3	4	5	Meaningless	0	0	4	Anoikis/Apoptosis/Autophagy/Cellular senescence/Necrosis	TMB	Overexpression	6	3	2	2	0	0	1	0	5	19	0.198688682262594	1.65198717031948	NS	0.101652858215334	2.6794182330664	NS	NS	NS	NS	0.151009896846654	2.06201974321332	NS	0.869
17	KDR	KDR	KDR	TRUE	KDR	1	CNV	PAAD-1409.3.2.P.3.0.0.3.4.5	PAAD	1409	3	2	P	3	0	0	3	4	5	Meaningless	0	0	4	Anoikis/Apoptosis/Autophagy/Cellular senescence/Necrosis	MSI	Overexpression	5	2	2	2	0	0	1	0	5	17	0.263681036803845	2.66603020043069	NS	0.258377664891537	2.70666589397555	NS	0.390472498678208	1.880795476205	NS	0.0765210071080307	5.14037994625344	NS	0.331
32	(ABCE1 + ADAM12 + ADAM28 + BHLHE40 + CCNF + DACT1 + EI24 + EPS8 + FAP + FHL2 + FLRT3 + GATAD2A + GSPT1 + ITPR3 + KLF5 + KLF6 + MECOM + MELK + MMP14 + MVP + MYOF + PLIN3 + PPARD + PPP3CA + PRKCI + RACGAP1 + RALB + RASAL2 + RBM8A + RCC2 + RNF168 + RUNX2 + SET + SLC2A1 + SULF1 + TET3 + TGFBI + THBS2 + TIPARP + TJP1 + TPX2 + TTK)	ABCE1,ADAM12,ADAM28,BHLHE40,CCNF,DACT1,EI24,EPS8,FAP,FHL2,FLRT3,GATAD2A,GSPT1,ITPR3,KLF5,KLF6,MECOM,MELK,MMP14,MVP,MYOF,PLIN3,PPARD,PPP3CA,PRKCI,RACGAP1,RALB,RASAL2,RBM8A,RCC2,RNF168,RUNX2,SET,SLC2A1,SULF1,TET3,TGFBI,THBS2,TIPARP,TJP1,TPX2,TTK	ABCE1,ADAM12,ADAM28,BHLHE40,CCNF,DACT1,EI24,EPS8,FAP,FHL2,FLRT3,GATAD2A,GSPT1,ITPR3,KLF5,KLF6,MECOM,MELK,MMP14,MVP,MYOF,PLIN3,PPARD,PPP3CA,PRKCI,RACGAP1,RALB,RASAL2,RBM8A,RCC2,RNF168,RUNX2,SET,SLC2A1,SULF1,TET3,TGFBI,THBS2,TIPARP,TJP1,TPX2,TTK	TRUE	FAP	42	Mutation	PAAD-13.2.1.P.3.44.14.4.4.2	PAAD	13	2	1	P	3	44	14	4	4	2	Meaningful Risky	0	4	0	Apoptosis/Autophagy	TMB	Overexpression	6	3	2	2	11	6	0	0	2	32	0.520743994766772	0.412419530788647	NS	0.416966550610022	0.658849094007209	NS	1.23102062175029e-05	19.1145617203013	MT	0.0284021922022717	4.80348722642046	MT	0.000234
17	FOLR1	FOLR1	FOLR1	TRUE	FOLR1	1	Mutation	PAAD-1289.2.1.P.3.1.0.4.4.2	PAAD	1289	2	1	P	3	1	0	4	4	2	Risky	0	1	3	Apoptosis/Autophagy	TMB	Overexpression	6	3	2	2	2	0	0	0	2	17	0.674270495999698	0.176647272578397	NS	0.54290051465916	0.3701903769951	NS	0.200420768005821	1.63930560867227	NS	0.753740361866555	0.0984147431661048	NS	0.0472
35	EPHA2	EPHA2	EPHA2	TRUE	EPHA2	1	Mutation	PAAD-1249.2.1.P.3.44.0.1.4.4	PAAD	1249	2	1	P	3	44	0	1	4	4	Meaningful Risky	0	4	0	Apoptosis/Autophagy/Ferroptosis/Pyroptosis	TMB	Overexpression	6	3	2	2	11	0	7	0	4	35	0.674270495999698	0.176647272578397	NS	0.54290051465916	0.3701903769951	NS	0.200420768005821	1.63930560867227	NS	0.753740361866555	0.0984147431661048	NS	0.000148
24	(AQP5 + BLACAT1 + PROM1 + XDH)	AQP5,BLACAT1,PROM1,XDH	AQP5,BLACAT1,PROM1,XDH	TRUE	PROM1	4	mRNA	PAAD-109.6.2.N.3.44.0.2.4.2	PAAD	109	6	2	N	3	44	0	2	4	2	Meaningful Risky	0	4	0	Apoptosis/Autophagy	MSI	Overexpression	2	2	1	2	11	0	4	0	2	24	0.0787648470320843	3.09020577445098	NS	0.169124889424376	1.89068314835339	NS	0.103004751680324	2.65839303161425	NS	0.212788860349726	1.55234994533761	NS	0.000629
9	(APLNR + `CDR1-AS` + ELK3 + FAP + IGF2 + SOCS3 + SULF1 + TGFBI)	APLNR,CDR1-AS,ELK3,FAP,IGF2,SOCS3,SULF1,TGFBI	APLNR,CDR1-AS,ELK3,FAP,IGF2,SOCS3,SULF1,TGFBI	TRUE	FAP	8	mRNA	OV-9.6.3.N.3.0.0.3.4.2	OV	9	6	3	N	3	0	0	3	4	2	Meaningless	0	0	4	Apoptosis/Autophagy	TSM	Overexpression	2	1	1	2	0	0	1	0	2	9	0.893365328356385	0.0179686256015181	NS	0.972750644530069	0.00116681296485046	NS	0.922416228269861	0.00948492432926175	NS	0.984650878626946	0.000370118246865078	NS	0.233
15	KDR	KDR	KDR	TRUE	KDR	1	mRNA	OV-312.6.3.N.2.0.0.2.4.5	OV	312	6	3	N	2	0	0	2	4	5	Meaningless	0	0	4	Anoikis/Apoptosis/Autophagy/Cellular senescence/Necrosis	TSM	Underexpression	2	1	1	2	0	0	4	0	5	15	0.37240819293664	0.795613208792492	NS	0.356603698189471	0.849818465055544	NS	0.21872903371345	1.51269026895379	NS	0.422050849219357	0.644597537341697	NS	0.888
14	AXL	AXL	AXL	TRUE	AXL	1	mRNA	OV-138.6.3.N.2.0.0.2.4.4	OV	138	6	3	N	2	0	0	2	4	4	Meaningless	0	0	4	Apoptosis/Efferocytosis/Necroptosis/Necrosis	TSM	Underexpression	2	1	1	2	0	0	4	0	4	14	0.214765093004763	1.53901088497629	NS	0.351954819237527	0.866396593653586	NS	0.6549647939666	0.199697911175804	NS	0.958861107390876	0.00266078749742724	NS	0.35
30	AXL	AXL	AXL	TRUE	AXL	1	Mutation	MESO-26.2.1.P.0.35.4.2.4.4	MESO	26	2	1	P	0	35	4	2	4	4	Risky	0	3	1	Apoptosis/Efferocytosis/Necroptosis/Necrosis	TMB	No_data	6	3	2	0	8	3	4	0	4	30	0.914451026646503	0.0115403460694121	NS	0.97512714985972	0.000972101695284059	NS	NS	NS	NS	0.001110512280043	10.6336015632776	MT	8.4e-07
20	(`CDR1-AS` + `ROR1-AS1` + ROS1)	CDR1-AS,ROR1-AS1,ROS1	CDR1-AS,ROR1-AS1,ROS1	TRUE	ROR1	3	Methylation	LUSC-918.7.3.N.2.1.0.1.2.2	LUSC	918	7	3	N	2	1	0	1	2	2	Risky	0	1	3	Apoptosis/Autophagy	TSM	Underexpression	1	1	1	2	2	0	7	4	2	20	0.33414059168614	0.932783830646679	NS	0.80798814600079	0.0590598234378275	NS	0.773572397987972	0.0827742905562261	NS	0.972153465130442	0.00121853662008889	NS	0.00148
15	(`ACTA2-AS1` + ADRA1A + AIF1 + ANKDD1A + ANXA2R + APOL6 + AQP4 + AQP5 + BACE1 + BDH2 + BMP4 + C3 + CCR5 + CD34 + CD4 + CFTR + CSF1 + CTSS + DAB2 + DACT1 + DCN + DIRAS3 + ETS2 + FBP1 + FERMT2 + FGF7 + FOLR1 + FSTL1 + GAB1 + GAS1 + GLS + GPX1 + HCK + HEIH + HERPUD1 + HMBOX1 + ID3 + IFI30 + IGF2 + IRF4 + ITLN1 + ITPR1 + KAT2B + KCNB1 + KLF9 + KLRK1 + LGMN + LINC00641 + MACC1 + MAP1LC3A + MEF2A + MYO…	ACTA2-AS1,ADRA1A,AIF1,ANKDD1A,ANXA2R,APOL6,AQP4,AQP5,BACE1,BDH2,BMP4,C3,CCR5,CD34,CD4,CFTR,CSF1,CTSS,DAB2,DACT1,DCN,DIRAS3,ETS2,FBP1,FERMT2,FGF7,FOLR1,FSTL1,GAB1,GAS1,GLS,GPX1,HCK,HEIH,HERPUD1,HMBOX1,ID3,IFI30,IGF2,IRF4,ITLN1,ITPR1,KAT2B,KCNB1,KLF9,KLRK1,LGMN,LINC00641,MACC1,MAP1LC3A,MEF2A,MYOC,MYOCD,MYOF,NR4A2,NTRK1,OSCP1,P2RY12,PCDH17,PEG3,PER1,PLCE1,PLEKHO1,PPARGC1A,PRKCE,PTGER4,RARRES1,RASSF1…	ACTA2-AS1,ADRA1A,AIF1,ANKDD1A,ANXA2R,APOL6,AQP4,AQP5,BACE1,BDH2,BMP4,C3,CCR5,CD34,CD4,CFTR,CSF1,CTSS,DAB2,DACT1,DCN,DIRAS3,ETS2,FBP1,FERMT2,FGF7,FOLR1,FSTL1,GAB1,GAS1,GLS,GPX1,HCK,HEIH,HERPUD1,HMBOX1,ID3,IFI30,IGF2,IRF4,ITLN1,ITPR1,KAT2B,KCNB1,KLF9,KLRK1,LGMN,LINC00641,MACC1,MAP1LC3A,MEF2A,MYOC,MYOCD,MYOF,NR4A2,NTRK1,OSCP1,P2RY12,PCDH17,PEG3,PER1,PLCE1,PLEKHO1,PPARGC1A,PRKCE,PTGER4,RARRES1,RASSF1…	TRUE	FOLR1	95	mRNA	LUSC-914.6.3.N.2.0.0.1.4.2	LUSC	914	6	3	N	2	0	0	1	4	2	Meaningless	0	0	4	Apoptosis/Autophagy	TSM	Underexpression	2	1	1	2	0	0	7	0	2	15	0.431145581711639	0.619735529779911	NS	0.712427452145703	0.13586442072298	NS	0.670916340285503	0.18053212353144	NS	0.16199233716747	1.95552858001472	NS	0.0581
12	(MUC16 + OPN3)	MUC16,OPN3	MUC16,OPN3	TRUE	MUC16	2	Methylation	LUSC-882.7.3.N.3.34.0.4.4.1	LUSC	882	7	3	N	3	34	0	4	4	1	Risky	0	2	2	Apoptosis	TSM	Overexpression	1	1	1	2	6	0	0	0	1	12	0.488950635008443	0.478834676331624	NS	0.136861988435331	2.21289090400418	NS	0.124369367212427	2.36141457414376	NS	0.0953882321874492	2.78100605173667	NS	0.208
19	(L1CAM + PAEP)	L1CAM,PAEP	L1CAM,PAEP	TRUE	L1CAM	2	Methylation	LUSC-849.7.3.N.3.35.0.2.4.2	LUSC	849	7	3	N	3	35	0	2	4	2	Risky	0	3	1	Apoptosis/Necrosis	TSM	Overexpression	1	1	1	2	8	0	4	0	2	19	0.715194800093675	0.133143459958062	NS	0.422520915336505	0.643292856840424	NS	0.638540771308888	0.220655687024277	NS	0.712265215041145	0.136024908215898	NS	0.00411
18	(IGF1 + KDR + PRKCD)	IGF1,KDR,PRKCD	IGF1,KDR,PRKCD	TRUE	KDR	3	mRNA	LUSC-827.6.3.N.2.0.0.1.4.5	LUSC	827	6	3	N	2	0	0	1	4	5	Meaningless	0	0	4	Anoikis/Apoptosis/Autophagy/Cellular senescence/Necrosis	TSM	Underexpression	2	1	1	2	0	0	7	0	5	18	0.339401828537606	0.912689471115213	NS	0.850351211565004	0.0355964912934392	NS	0.577115201450392	0.31092160526155	NS	0.268954571458622	1.22207114595519	NS	0.0554
21	(ANP32B + ATAD5 + CDC6 + CDK8 + CENPH + CENPO + DHFR + E2F6 + EFTUD2 + ENOX2 + EPCAM + FAM72A + GMNN + HSPE1 + KAT7 + KIF15 + KIF4A + LIG3 + MCM3 + MCM8 + MCTS1 + MLF2 + MSH2 + MSH6 + MYB + PCNA + POMP + PSMD11 + PSME3 + RFC3 + RHNO1 + RITA1 + RPA1 + RPL23 + SHMT1 + SLBP + SLC29A2 + SRPK1 + SUZ12 + TUBG1 + UBE2Z + USP5 + ZBTB33)	ANP32B,ATAD5,CDC6,CDK8,CENPH,CENPO,DHFR,E2F6,EFTUD2,ENOX2,EPCAM,FAM72A,GMNN,HSPE1,KAT7,KIF15,KIF4A,LIG3,MCM3,MCM8,MCTS1,MLF2,MSH2,MSH6,MYB,PCNA,POMP,PSMD11,PSME3,RFC3,RHNO1,RITA1,RPA1,RPL23,SHMT1,SLBP,SLC29A2,SRPK1,SUZ12,TUBG1,UBE2Z,USP5,ZBTB33	ANP32B,ATAD5,CDC6,CDK8,CENPH,CENPO,DHFR,E2F6,EFTUD2,ENOX2,EPCAM,FAM72A,GMNN,HSPE1,KAT7,KIF15,KIF4A,LIG3,MCM3,MCM8,MCTS1,MLF2,MSH2,MSH6,MYB,PCNA,POMP,PSMD11,PSME3,RFC3,RHNO1,RITA1,RPA1,RPL23,SHMT1,SLBP,SLC29A2,SRPK1,SUZ12,TUBG1,UBE2Z,USP5,ZBTB33	TRUE	EPCAM	43	mRNA	LUSC-71.6.3.P.3.11.11.1.4.1	LUSC	71	6	3	P	3	11	11	1	4	1	Risky	0	1	3	Apoptosis	TSM	Overexpression	2	1	2	2	3	3	7	0	1	21	0.804551202553551	0.0612371179058925	NS	0.23187437043411	1.42932659213405	NS	0.000317198081370984	12.9660053616542	High	0.0917579294306031	2.84325913384358	NS	0.841
14	(AATK + ABCB5 + ABCG2 + ACAA2 + ACSL5 + ACTB + ACTC1 + ADAMTS5 + ADAMTS9 + ADCYAP1 + ADRB2 + ADRB3 + AEBP1 + AGAP2 + AGTR2 + AICDA + ALOX15B + ANGPTL7 + ANOS1 + ANPEP + ANTXR1 + AOC4P + APBB1 + AQP2 + ARAF + ARHGAP17 + ARHGAP31 + ARHGDIB + ARL6IP5 + ARRDC3 + ATP8A1 + AXIN2 + AZGP1 + B3GAT1 + BANCR + BATF2 + BATF3 + `BDNF-AS` + BICC1 + BTG2 + C5AR1 + CA1 + CA4 + CAB39L + CABLES1 + CACNA1G + CADM1 …	AATK,ABCB5,ABCG2,ACAA2,ACSL5,ACTB,ACTC1,ADAMTS5,ADAMTS9,ADCYAP1,ADRB2,ADRB3,AEBP1,AGAP2,AGTR2,AICDA,ALOX15B,ANGPTL7,ANOS1,ANPEP,ANTXR1,AOC4P,APBB1,AQP2,ARAF,ARHGAP17,ARHGAP31,ARHGDIB,ARL6IP5,ARRDC3,ATP8A1,AXIN2,AZGP1,B3GAT1,BANCR,BATF2,BATF3,BDNF-AS,BICC1,BTG2,C5AR1,CA1,CA4,CAB39L,CABLES1,CACNA1G,CADM1,CALCRL,CAPN13,CAPN9,CASP12,CAT,CAV2,CCDC170,CCDC8,CCDC80,CCL18,CCR1,CCR3,CCR9,CD160,CD200R1,CD2…	AATK,ABCB5,ABCG2,ACAA2,ACSL5,ACTB,ACTC1,ADAMTS5,ADAMTS9,ADCYAP1,ADRB2,ADRB3,AEBP1,AGAP2,AGTR2,AICDA,ALOX15B,ANGPTL7,ANOS1,ANPEP,ANTXR1,AOC4P,APBB1,AQP2,ARAF,ARHGAP17,ARHGAP31,ARHGDIB,ARL6IP5,ARRDC3,ATP8A1,AXIN2,AZGP1,B3GAT1,BANCR,BATF2,BATF3,BDNF-AS,BICC1,BTG2,C5AR1,CA1,CA4,CAB39L,CABLES1,CACNA1G,CADM1,CALCRL,CAPN13,CAPN9,CASP12,CAT,CAV2,CCDC170,CCDC8,CCDC80,CCL18,CCR1,CCR3,CCR9,CD160,CD200R1,CD2…	TRUE	CD80, IL13RA2, MSLN, ROR1	381	mRNA	LUSC-7.6.3.N.2.0.0.1.4.1	LUSC	7	6	3	N	2	0	0	1	4	1	Meaningless	0	0	4	Apoptosis	TSM	Underexpression	2	1	1	2	0	0	7	0	1	14	0.403190724029938	0.69878954431967	NS	0.867526041792756	0.0278228237545887	NS	0.636385456545769	0.223500636981609	NS	0.243111673223445	1.36245955774883	NS	0.0638
28	(ALDH2 + ANG + BMX + CD5L + `CDR1-AS` + DUSP1 + ENG + EVA1A + FLRT3 + HSPB8 + `ROR1-AS1` + ROS1 + SOX18)	ALDH2,ANG,BMX,CD5L,CDR1-AS,DUSP1,ENG,EVA1A,FLRT3,HSPB8,ROR1-AS1,ROS1,SOX18	ALDH2,ANG,BMX,CD5L,CDR1-AS,DUSP1,ENG,EVA1A,FLRT3,HSPB8,ROR1-AS1,ROS1,SOX18	TRUE	ROR1	13	mRNA	LUSC-61.6.3.N.2.5.35.1.4.2	LUSC	61	6	3	N	2	5	35	1	4	2	Risky	0	2	2	Apoptosis/Autophagy	TSM	Underexpression	2	1	1	2	5	8	7	0	2	28	0.00989203072207268	6.65423722702562	High	0.0212653391596687	5.30491484528477	High	0.726481107264405	0.122367209908791	NS	0.0251639520385112	5.01256804359167	High	4.54e-05
25	(AFF3 + CLDN18 + EDNRB + ERAP1 + GPD1 + LPL + MSR1 + NLRP12 + ORM2 + RGS7 + SLC19A3)	AFF3,CLDN18,EDNRB,ERAP1,GPD1,LPL,MSR1,NLRP12,ORM2,RGS7,SLC19A3	AFF3,CLDN18,EDNRB,ERAP1,GPD1,LPL,MSR1,NLRP12,ORM2,RGS7,SLC19A3	TRUE	CLDN18	11	mRNA	LUSC-41.6.3.N.2.1.5.1.2.1	LUSC	41	6	3	N	2	1	5	1	2	1	Risky	0	1	3	Necrosis	TSM	Underexpression	2	1	1	2	2	5	7	4	1	25	0.00296924840276325	8.82626898377733	High	0.145118352697714	2.12282817767315	NS	0.556014656444035	0.346651721679047	NS	0.0331998365919463	4.53544434455359	High	0.000449
16	(DHFR + EPCAM + MCM8 + PSMD11 + PSME3 + RFC3 + RNF20 + SHMT1 + UBE2Z + USP5)	DHFR,EPCAM,MCM8,PSMD11,PSME3,RFC3,RNF20,SHMT1,UBE2Z,USP5	DHFR,EPCAM,MCM8,PSMD11,PSME3,RFC3,RNF20,SHMT1,UBE2Z,USP5	TRUE	EPCAM	10	Methylation	LUSC-222.7.3.N.3.11.0.1.4.1	LUSC	222	7	3	N	3	11	0	1	4	1	Risky	0	1	3	Apoptosis	TSM	Overexpression	1	1	1	2	3	0	7	0	1	16	0.58892806319766	0.292021414045793	NS	0.797216104541531	0.0660241459631072	NS	0.931251143140179	0.00744265245160005	NS	0.534545076562235	0.385743974666215	NS	0.861
9	(CXCR3 + FAP + TGFBI + TSPAN1)	CXCR3,FAP,TGFBI,TSPAN1	CXCR3,FAP,TGFBI,TSPAN1	TRUE	FAP	4	mRNA	LUSC-209.6.3.N.3.0.0.3.4.2	LUSC	209	6	3	N	3	0	0	3	4	2	Meaningless	0	0	4	Apoptosis/Autophagy	TSM	Overexpression	2	1	1	2	0	0	1	0	2	9	0.428134605728632	0.627878385093816	NS	0.758828302211389	0.0942611569060113	NS	0.0695421878986517	3.2937933062088	NS	0.554388769001727	0.349513299109202	NS	0.22
28	MUC1	MUC1	MUC1	TRUE	MUC1	1	mRNA	LUSC-2045.6.3.N.2.5.5.1.4.5	LUSC	2045	6	3	N	2	5	5	1	4	5	Risky	0	2	2	Anoikis/Apoptosis/Autophagy/Pyroptosis/Necrosis	TSM	Underexpression	2	1	1	2	5	5	7	0	5	28	0.0397316701732832	4.2293065629057	High	0.0855524393659063	2.95613081300598	NS	0.745398015535744	0.105438771980701	NS	0.0206755694000393	5.35393405518196	High	0.0495
28	MUC1	MUC1	MUC1	TRUE	MUC1	1	CNV	LUSC-2044.3.2.P.2.5.0.1.4.5	LUSC	2044	3	2	P	2	5	0	1	4	5	Risky	0	2	2	Anoikis/Apoptosis/Autophagy/Pyroptosis/Necrosis	MSI	Underexpression	5	2	2	2	5	0	7	0	5	28	0.397337360386917	1.84593916974868	NS	0.204455416045421	3.17481068343141	NS	0.386097772033498	1.90332929233521	NS	0.463291158251958	1.53879914204811	NS	0.0495
14	ERBB2	ERBB2	ERBB2	TRUE	ERBB2	1	Methylation	LUSC-1760.7.3.N.1.4.0.3.4.6	LUSC	1760	7	3	N	1	4	0	3	4	6	Risky	0	1	3	Anoikis/Apoptosis/Autophagy/Cellular senescence/Ferroptosis/Necrosis	TSM	Unchanged	1	1	1	1	3	0	1	0	6	14	0.59373166003216	0.284554186110942	NS	0.545860382132208	0.364785585005735	NS	0.826602742796738	0.0479876022588417	NS	0.627066340987877	0.236060062066679	NS	0.336
29	EPHA2	EPHA2	EPHA2	TRUE	EPHA2	1	CNV	LUSC-1758.3.3.N.3.35.0.1.3.4	LUSC	1758	3	3	N	3	35	0	1	3	4	Risky	0	3	1	Apoptosis/Autophagy/Ferroptosis/Pyroptosis	TSM	Overexpression	5	1	1	2	8	0	7	1	4	29	0.660830357541763	0.82851623448154	NS	0.718903387306724	0.66005660242434	NS	0.257646542377536	2.71233324828124	NS	0.481470519919404	1.46182055024637	NS	0.0474
8	(CEACAM5 + DAP3)	CEACAM5,DAP3	CEACAM5,DAP3	TRUE	CEACAM5	2	Methylation	LUSC-170.7.3.N.3.0.0.4.4.3	LUSC	170	7	3	N	3	0	0	4	4	3	Meaningless	0	0	4	Anoikis/Apoptosis/Necrosis	TSM	Overexpression	1	1	1	2	0	0	0	0	3	8	0.200436504526422	1.63919098369466	NS	0.273512738717755	1.19904448446332	NS	0.812901336585381	0.0560196891901011	NS	0.153865128862908	2.03350774791521	NS	0.727
14	(CD70 + MMP3 + MYOD1)	CD70,MMP3,MYOD1	CD70,MMP3,MYOD1	TRUE	CD70	3	Mutation	LUSC-163.2.2.P.3.0.0.4.4.2	LUSC	163	2	2	P	3	0	0	4	4	2	Meaningless	0	0	4	Apoptosis/Necrosis	MSI	Overexpression	6	2	2	2	0	0	0	0	2	14	0.173335467463591	1.85385700452969	NS	0.065245547345837	3.39875752725681	NS	0.309817072136207	1.03145543803935	NS	0.169162597540387	1.89034869523216	NS	0.865
18	(CCR5 + GPX1 + MST1 + PPARGC1A + PROM1 + RASSF1)	CCR5,GPX1,MST1,PPARGC1A,PROM1,RASSF1	CCR5,GPX1,MST1,PPARGC1A,PROM1,RASSF1	TRUE	PROM1	6	CNV	LUSC-151.3.3.N.2.0.0.1.4.2	LUSC	151	3	3	N	2	0	0	1	4	2	Meaningless	0	0	4	Apoptosis/Autophagy	TSM	Underexpression	5	1	1	2	0	0	7	0	2	18	0.709319962432869	0.686897134640073	NS	0.956317975584319	0.0893296215789569	NS	0.892610483276532	0.227209964407519	NS	0.92580685997332	0.154179281267007	NS	0.45
20	(BRD7 + MUC16)	BRD7,MUC16	BRD7,MUC16	TRUE	MUC16	2	Mutation	LUSC-120.2.1.P.3.34.0.4.4.1	LUSC	120	2	1	P	3	34	0	4	4	1	Risky	0	2	2	Apoptosis	TMB	Overexpression	6	3	2	2	6	0	0	0	1	20	0.735456918423299	0.11415993659574	NS	0.597760982153382	0.27838609699162	NS	0.703011364466361	0.145358126000314	NS	0.779756439810155	0.0781965437340439	NS	0.295
21	CLDN18	CLDN18	CLDN18	TRUE	CLDN18	1	CNV	LUSC-1110.3.2.P.2.1.0.1.4.1	LUSC	1110	3	2	P	2	1	0	1	4	1	Risky	0	1	3	Necrosis	MSI	Underexpression	5	2	2	2	2	0	7	0	1	21	0.930828815881219	0.143359779690759	NS	0.622634210648872	0.947592148891107	NS	0.103462778825566	4.537086711662	NS	0.197006000542065	3.24904218220729	NS	0.0101
12	CA9	CA9	CA9	TRUE	CA9	1	mRNA	LUSC-1045.6.3.P.3.0.0.4.4.5	LUSC	1045	6	3	P	3	0	0	4	4	5	Meaningless	0	0	4	Apoptosis/Autophagy/Ferroptosis/Pyroptosis/Necrosis	TSM	Overexpression	2	1	2	2	0	0	0	0	5	12	0.803537235161212	0.0618874539033746	NS	0.271811907621984	1.20758009677989	NS	0.397327727555466	0.716398760666403	NS	0.3912171632883	0.735155543920035	NS	0.73
17	AXL	AXL	AXL	TRUE	AXL	1	mRNA	LUSC-1020.6.3.N.2.0.0.1.4.4	LUSC	1020	6	3	N	2	0	0	1	4	4	Meaningless	0	0	4	Apoptosis/Efferocytosis/Necroptosis/Necrosis	TSM	Underexpression	2	1	1	2	0	0	7	0	4	17	0.118906219657579	2.43166924691422	NS	0.243330541709389	1.36119467250103	NS	0.0984330464563926	2.73075006272972	NS	0.20746172502388	1.58905132747329	NS	0.158
14	(ABCE1 + ADAM28 + AKR1B10 + BCYRN1 + CCAT1 + DDR1 + EIF2AK4 + FAP + GSPT1 + HDAC8 + HIF1AN + ISG15 + JPX + KLF5 + PHLPP1 + PRKDC + SLC2A1 + STMN1 + TMEM74 + TRIP13)	ABCE1,ADAM28,AKR1B10,BCYRN1,CCAT1,DDR1,EIF2AK4,FAP,GSPT1,HDAC8,HIF1AN,ISG15,JPX,KLF5,PHLPP1,PRKDC,SLC2A1,STMN1,TMEM74,TRIP13	ABCE1,ADAM28,AKR1B10,BCYRN1,CCAT1,DDR1,EIF2AK4,FAP,GSPT1,HDAC8,HIF1AN,ISG15,JPX,KLF5,PHLPP1,PRKDC,SLC2A1,STMN1,TMEM74,TRIP13	TRUE	FAP	20	Methylation	LUSC-10.7.3.N.3.0.0.1.4.2	LUSC	10	7	3	N	3	0	0	1	4	2	Meaningless	0	0	4	Apoptosis/Autophagy	TSM	Overexpression	1	1	1	2	0	0	7	0	2	14	0.629171994259465	0.23318526598048	NS	0.903270517142186	0.0147697671073545	NS	0.686748467250668	0.162627944601061	NS	0.701558496050598	0.146855660042052	NS	0.454
30	(`ADAMTS9-AS2` + ADRB2 + ALOX15B + CADM1 + CASZ1 + CD22 + CD247 + CD69 + DOK1 + FCMR + FNIP2 + FRZB + GIMAP5 + GPC3 + GRM3 + HEMGN + HEPN1 + HOPX + ITGA9 + ITK + LGR5 + LINC01354 + MAGEH1 + NEDD9 + NR3C2 + `PCED1B-AS1` + PLA2G3 + PLCB2 + PRKCZ + PTGDR + PYHIN1 + RAI2 + RASSF5 + RGN + SH3BP5 + SIGLEC8 + SPATA18 + TMEM8B + `ZEB2-AS1`)	ADAMTS9-AS2,ADRB2,ALOX15B,CADM1,CASZ1,CD22,CD247,CD69,DOK1,FCMR,FNIP2,FRZB,GIMAP5,GPC3,GRM3,HEMGN,HEPN1,HOPX,ITGA9,ITK,LGR5,LINC01354,MAGEH1,NEDD9,NR3C2,PCED1B-AS1,PLA2G3,PLCB2,PRKCZ,PTGDR,PYHIN1,RAI2,RASSF5,RGN,SH3BP5,SIGLEC8,SPATA18,TMEM8B,ZEB2-AS1	ADAMTS9-AS2,ADRB2,ALOX15B,CADM1,CASZ1,CD22,CD247,CD69,DOK1,FCMR,FNIP2,FRZB,GIMAP5,GPC3,GRM3,HEMGN,HEPN1,HOPX,ITGA9,ITK,LGR5,LINC01354,MAGEH1,NEDD9,NR3C2,PCED1B-AS1,PLA2G3,PLCB2,PRKCZ,PTGDR,PYHIN1,RAI2,RASSF5,RGN,SH3BP5,SIGLEC8,SPATA18,TMEM8B,ZEB2-AS1	TRUE	GPC3	39	mRNA	LUAD-961.6.3.N.2.71.71.1.4.1	LUAD	961	6	3	N	2	71	71	1	4	1	Protective	3	0	1	Apoptosis	TSM	Underexpression	2	1	1	2	8	8	7	0	1	30	0.000272396268701569	13.2512630523583	Low	0.000584221751491754	11.8255907708868	Low	0.0930125451077434	2.82144653326107	NS	0.022156845047271	5.23342625526947	Low	1.2e-06
10	(KPNA1 + PSCA)	KPNA1,PSCA	KPNA1,PSCA	TRUE	PSCA	2	Methylation	LUAD-885.7.3.N.1.5.0.4.4.1	LUAD	885	7	3	N	1	5	0	4	4	1	Risky	0	2	2	Apoptosis	TSM	Unchanged	1	1	1	1	5	0	0	0	1	10	0.386334752557763	0.750446975564971	NS	0.832153156819232	0.0449189368998358	NS	0.565889742519812	0.329608442162265	NS	0.0620240972892347	3.48241669163902	NS	0.0118
25	(IGF1 + KDR + MAPK3)	IGF1,KDR,MAPK3	IGF1,KDR,MAPK3	TRUE	KDR	3	mRNA	LUAD-863.6.3.N.2.0.0.1.1.5	LUAD	863	6	3	N	2	0	0	1	1	5	Meaningless	0	0	4	Anoikis/Apoptosis/Autophagy/Cellular senescence/Necrosis	TSM	Underexpression	2	1	1	2	0	0	7	7	5	25	0.588679850212851	0.292410656614309	NS	0.498748568485015	0.457598271275887	NS	0.563382224093297	0.333881817627465	NS	0.392254658530259	0.731941305972073	NS	0.279
20	(AATK + ABCB5 + ABCG2 + ACTA2 + ACTC1 + ADARB1 + ADCYAP1R1 + ADRA1D + AEBP1 + AGAP2 + AGTR2 + ALPP + ANGPTL7 + ANO6 + ANPEP + ANTXR1 + AOC4P + APBB1 + APBB2 + ARAP1 + ARHGAP17 + ARHGAP31 + ARMCX1 + ATP2B4 + AXIN2 + BAZ2B + BCL11B + BCL2L2 + `BDNF-AS` + BHLHE41 + BICC1 + BNIP2 + BNIPL + BTG1 + C5AR1 + CA1 + CAB39L + CACNA1H + CACNA2D3 + CALCRL + CAMK4 + CCDC8 + CCDC80 + CCL18 + CCL21 + CCNA1 + CCN…	AATK,ABCB5,ABCG2,ACTA2,ACTC1,ADARB1,ADCYAP1R1,ADRA1D,AEBP1,AGAP2,AGTR2,ALPP,ANGPTL7,ANO6,ANPEP,ANTXR1,AOC4P,APBB1,APBB2,ARAP1,ARHGAP17,ARHGAP31,ARMCX1,ATP2B4,AXIN2,BAZ2B,BCL11B,BCL2L2,BDNF-AS,BHLHE41,BICC1,BNIP2,BNIPL,BTG1,C5AR1,CA1,CAB39L,CACNA1H,CACNA2D3,CALCRL,CAMK4,CCDC8,CCDC80,CCL18,CCL21,CCNA1,CCND2,CCNDBP1,CCR1,CD151,CD244,CD53,CD59,CD80,CD81,CD93,CDH13,CDH5,CEBPD,CES2,CHRM1,CHSY1,CIDEB,CL…	AATK,ABCB5,ABCG2,ACTA2,ACTC1,ADARB1,ADCYAP1R1,ADRA1D,AEBP1,AGAP2,AGTR2,ALPP,ANGPTL7,ANO6,ANPEP,ANTXR1,AOC4P,APBB1,APBB2,ARAP1,ARHGAP17,ARHGAP31,ARMCX1,ATP2B4,AXIN2,BAZ2B,BCL11B,BCL2L2,BDNF-AS,BHLHE41,BICC1,BNIP2,BNIPL,BTG1,C5AR1,CA1,CAB39L,CACNA1H,CACNA2D3,CALCRL,CAMK4,CCDC8,CCDC80,CCL18,CCL21,CCNA1,CCND2,CCNDBP1,CCR1,CD151,CD244,CD53,CD59,CD80,CD81,CD93,CDH13,CDH5,CEBPD,CES2,CHRM1,CHSY1,CIDEB,CL…	TRUE	CD80, EGFR, IL13RA2, ROR1, ROR2	401	mRNA	LUAD-4.6.3.N.2.0.69.1.4.1	LUAD	4	6	3	N	2	0	69	1	4	1	Meaningless	0	0	4	Apoptosis	TSM	Underexpression	2	1	1	2	0	6	7	0	1	20	0.0598779255039695	3.54076259646137	NS	0.0261422547416492	4.94658524398967	Low	0.0742009657418488	3.18755387196583	NS	0.0291511109249424	4.7586672981218	Low	0.383
22	MUC16	MUC16	MUC16	TRUE	MUC16	1	Mutation	LUAD-2312.2.1.P.3.5.4.4.4.1	LUAD	2312	2	1	P	3	5	4	4	4	1	Risky	0	2	2	Apoptosis	TMB	Overexpression	6	3	2	2	5	3	0	0	1	22	0.161992126318121	1.95553054487757	NS	0.11550216560494	2.47727562852634	NS	0.337143326916666	0.921263919782405	NS	0.0282534360864821	4.81253607689333	MT	0.0233
12	MUC1	MUC1	MUC1	TRUE	MUC1	1	mRNA	LUAD-2311.6.3.N.3.0.0.3.4.5	LUAD	2311	6	3	N	3	0	0	3	4	5	Meaningless	0	0	4	Anoikis/Apoptosis/Autophagy/Pyroptosis/Necrosis	TSM	Overexpression	2	1	1	2	0	0	1	0	5	12	0.738173540292683	0.11173845833869	NS	0.977952621012036	0.000763737946053748	NS	0.417202153320245	0.658182980388671	NS	0.555672887139202	0.347251923287781	NS	0.726
28	KDR	KDR	KDR	TRUE	KDR	1	Mutation	LUAD-2175.2.1.P.2.0.11.1.4.5	LUAD	2175	2	1	P	2	0	11	1	4	5	Meaningless	0	0	4	Anoikis/Apoptosis/Autophagy/Cellular senescence/Necrosis	TMB	Underexpression	6	3	2	2	0	3	7	0	5	28	0.466699746262733	0.529779097533512	NS	0.878698459934552	0.0232926678295615	NS	0.0454493325615022	4.00188777453005	MT	0.29167502327514	1.11187363955363	NS	0.316
33	(CLDN18 + `HLA-DRB1`)	CLDN18,HLA-DRB1	CLDN18,HLA-DRB1	TRUE	CLDN18	2	mRNA	LUAD-214.6.3.N.2.95.28.1.4.1	LUAD	214	6	3	N	2	95	28	1	4	1	Meaningful Protective	4	0	0	Necrosis	TSM	Underexpression	2	1	1	2	11	8	7	0	1	33	0.0313543687819975	4.6334546975786	Low	0.0732888162218349	3.20778097662141	NS	0.017336045938541	5.66203007192787	Low	0.00774612487777571	7.09124888630656	Low	0.00557
23	FOLR1	FOLR1	FOLR1	TRUE	FOLR1	1	mRNA	LUAD-2039.6.3.N.1.71.7.2.3.2	LUAD	2039	6	3	N	1	71	7	2	3	2	Protective	3	0	1	Apoptosis/Autophagy	TSM	Unchanged	2	1	1	1	8	3	4	1	2	23	0.0665354786926559	3.36648732494164	NS	0.0598607298522695	3.54123901663204	NS	0.0549212142267825	3.68447636542822	NS	0.0227274386211263	5.18921816021724	Low	0.0285
11	EPHA2	EPHA2	EPHA2	TRUE	EPHA2	1	mRNA	LUAD-2004.6.3.N.1.1.0.4.4.4	LUAD	2004	6	3	N	1	1	0	4	4	4	Risky	0	1	3	Apoptosis/Autophagy/Ferroptosis/Pyroptosis	TSM	Unchanged	2	1	1	1	2	0	0	0	4	11	0.0675396154152309	3.34182606817704	NS	0.422204574511201	0.644170629748696	NS	0.919212467640727	0.0102871900938948	NS	0.695195823211543	0.153518026904041	NS	0.00587
13	(A1CF + AATK + ADCYAP1R1 + APOB + B3GAT1 + BANP + BCAR4 + `BDNF-AS` + BIRC8 + BLID + BRD9 + BRSK2 + CA1 + CACNA1H + CCDC26 + CCL18 + CD53 + CDH13 + CHEK2P2 + CLEC5A + COL6A3 + CXCR1 + DCAF8L1 + DEFA1 + DOCK2 + EBF3 + EPHB6 + FAM99A + FFAR1 + FLT4 + FOXR2 + FSHR + FUT7 + GAS7 + GH1 + GHRHR + GPR4 + GZMM + IER5 + IL13RA2 + KCNIP3 + KRT5 + LAIR1 + LINC00839 + LPIN3 + MAGEA4 + MEGF6 + MORC1 + NKD2 + …	A1CF,AATK,ADCYAP1R1,APOB,B3GAT1,BANP,BCAR4,BDNF-AS,BIRC8,BLID,BRD9,BRSK2,CA1,CACNA1H,CCDC26,CCL18,CD53,CDH13,CHEK2P2,CLEC5A,COL6A3,CXCR1,DCAF8L1,DEFA1,DOCK2,EBF3,EPHB6,FAM99A,FFAR1,FLT4,FOXR2,FSHR,FUT7,GAS7,GH1,GHRHR,GPR4,GZMM,IER5,IL13RA2,KCNIP3,KRT5,LAIR1,LINC00839,LPIN3,MAGEA4,MEGF6,MORC1,NKD2,NR2E3,OBSCN,OLFM4,PAGE4,PAX4,PCMT1,PDZD2,PLA2G2A,PLG,PNMA5,PRKG1,PROK1,PRSS1,PRTN3,PTN,RBFOX3,REG1A,R…	A1CF,AATK,ADCYAP1R1,APOB,B3GAT1,BANP,BCAR4,BDNF-AS,BIRC8,BLID,BRD9,BRSK2,CA1,CACNA1H,CCDC26,CCL18,CD53,CDH13,CHEK2P2,CLEC5A,COL6A3,CXCR1,DCAF8L1,DEFA1,DOCK2,EBF3,EPHB6,FAM99A,FFAR1,FLT4,FOXR2,FSHR,FUT7,GAS7,GH1,GHRHR,GPR4,GZMM,IER5,IL13RA2,KCNIP3,KRT5,LAIR1,LINC00839,LPIN3,MAGEA4,MEGF6,MORC1,NKD2,NR2E3,OBSCN,OLFM4,PAGE4,PAX4,PCMT1,PDZD2,PLA2G2A,PLG,PNMA5,PRKG1,PROK1,PRSS1,PRTN3,PTN,RBFOX3,REG1A,R…	TRUE	IL13RA2	86	Methylation	LUAD-2.7.3.N.2.0.0.1.4.1	LUAD	2	7	3	N	2	0	0	1	4	1	Meaningless	0	0	4	Apoptosis	TSM	Underexpression	1	1	1	2	0	0	7	0	1	13	0.792801817902225	0.0689976577688954	NS	0.350535880491112	0.871516278339695	NS	0.703930434711359	0.14441533795179	NS	0.190618559520058	1.71283034200355	NS	0.283
14	(CCL3 + CD163 + CRP + CXCL16 + FGFR3 + IFNA1 + L1CAM + MYOG + REG3A + SLC9A3 + TMC8 + TNFSF14)	CCL3,CD163,CRP,CXCL16,FGFR3,IFNA1,L1CAM,MYOG,REG3A,SLC9A3,TMC8,TNFSF14	CCL3,CD163,CRP,CXCL16,FGFR3,IFNA1,L1CAM,MYOG,REG3A,SLC9A3,TMC8,TNFSF14	TRUE	L1CAM	12	Methylation	LUAD-166.7.3.N.2.0.0.1.4.2	LUAD	166	7	3	N	2	0	0	1	4	2	Meaningless	0	0	4	Apoptosis/Necrosis	TSM	Underexpression	1	1	1	2	0	0	7	0	2	14	0.607410310381087	0.263963278480928	NS	0.299340215975148	1.07713118982453	NS	0.20587597885884	1.60019217501895	NS	0.742468898736935	0.107968526981715	NS	0.77
31	CLDN18	CLDN18	CLDN18	TRUE	CLDN18	1	CNV	LUAD-1190.3.1.P.2.95.0.1.4.1	LUAD	1190	3	1	P	2	95	0	1	4	1	Meaningful Protective	4	0	0	Necrosis	TMB	Underexpression	5	3	2	2	11	0	7	0	1	31	0.449947782364491	1.59724748428172	NS	0.976639632192335	0.0472750927427728	NS	0.613526537960241	0.977063518215607	NS	0.335508315215412	2.1842170766617	NS	0.0148
15	CEACAM5	CEACAM5	CEACAM5	TRUE	CEACAM5	1	Methylation	LUAD-1173.7.1.N.3.0.0.3.2.3	LUAD	1173	7	1	N	3	0	0	3	2	3	Meaningless	0	0	4	Anoikis/Apoptosis/Necrosis	TMB	Overexpression	1	3	1	2	0	0	1	4	3	15	0.60905500684115	0.261553318759813	NS	0.684326743636396	0.165295945101259	NS	0.282342985659385	1.155777445117	NS	0.0965647015390338	2.76138340057929	NS	0.913
13	CEACAM5	CEACAM5	CEACAM5	TRUE	CEACAM5	1	Methylation	LUAD-1172.7.3.N.3.0.0.3.2.3	LUAD	1172	7	3	N	3	0	0	3	2	3	Meaningless	0	0	4	Anoikis/Apoptosis/Necrosis	TSM	Overexpression	1	1	1	2	0	0	1	4	3	13	0.60905500684115	0.261553318759813	NS	0.684326743636396	0.165295945101259	NS	0.282342985659385	1.155777445117	NS	0.0965647015390338	2.76138340057929	NS	0.913
6	(B4GALT2 + BCL10 + BPIFA1 + CLDN4 + CLDN8 + CXADR + E2F6 + `ELFN1-AS1` + ELL3 + EPCAM + EPHA8 + FANK1 + GPX2 + IFNL1 + IL21 + MAPK13 + NAIF1 + NLRP11 + NME2 + OPCML + PAIP1 + PCGF1 + PDGFD + PPP1R1C + PRAME + RALBP1 + RASSF6 + RPS15A + RPS9 + SHMT1 + STAU2 + TIGIT + TMPRSS13 + TMUB1)	B4GALT2,BCL10,BPIFA1,CLDN4,CLDN8,CXADR,E2F6,ELFN1-AS1,ELL3,EPCAM,EPHA8,FANK1,GPX2,IFNL1,IL21,MAPK13,NAIF1,NLRP11,NME2,OPCML,PAIP1,PCGF1,PDGFD,PPP1R1C,PRAME,RALBP1,RASSF6,RPS15A,RPS9,SHMT1,STAU2,TIGIT,TMPRSS13,TMUB1	B4GALT2,BCL10,BPIFA1,CLDN4,CLDN8,CXADR,E2F6,ELFN1-AS1,ELL3,EPCAM,EPHA8,FANK1,GPX2,IFNL1,IL21,MAPK13,NAIF1,NLRP11,NME2,OPCML,PAIP1,PCGF1,PDGFD,PPP1R1C,PRAME,RALBP1,RASSF6,RPS15A,RPS9,SHMT1,STAU2,TIGIT,TMPRSS13,TMUB1	TRUE	EPCAM	34	Methylation	LUAD-113.7.3.N.3.0.0.4.4.1	LUAD	113	7	3	N	3	0	0	4	4	1	Meaningless	0	0	4	Apoptosis	TSM	Overexpression	1	1	1	2	0	0	0	0	1	6	0.222198072819942	1.49011851284074	NS	0.260343248721504	1.26693080857987	NS	0.913336518358446	0.0118441912384421	NS	0.0764307648789805	3.13921117301248	NS	0.635
18	CA9	CA9	CA9	TRUE	CA9	1	Methylation	LUAD-1118.7.1.P.3.12.0.4.4.5	LUAD	1118	7	1	P	3	12	0	4	4	5	Risky	0	2	2	Apoptosis/Autophagy/Ferroptosis/Pyroptosis/Necrosis	TMB	Overexpression	1	3	2	2	5	0	0	0	5	18	0.200203222814125	1.64089129469461	NS	0.0837604942617168	2.99038031975142	NS	0.948257427407665	0.00421138942452109	NS	0.399717524004554	0.709175914825801	NS	0.0418
18	AXL	AXL	AXL	TRUE	AXL	1	mRNA	LUAD-1086.6.3.N.2.0.0.2.2.4	LUAD	1086	6	3	N	2	0	0	2	2	4	Meaningless	0	0	4	Apoptosis/Efferocytosis/Necroptosis/Necrosis	TSM	Underexpression	2	1	1	2	0	0	4	4	4	18	0.435046061513044	0.609314415831337	NS	0.415254493975952	0.663706377880597	NS	0.66000163808932	0.193521603501361	NS	0.815144235433966	0.0546600393924046	NS	0.434
17	(ABCF2 + AGK + AK2 + APOBEC3B + ATAD5 + B4GALT2 + CABYR + CBX8 + CDK5 + CHRNB4 + CKMT1B + CNPY2 + DFFA + DLEU1 + DLL3 + DNMT3B + DROSHA + DSN1 + E2F6 + ECHS1 + EFTUD2 + `ELFN1-AS1` + EPCAM + FGL1 + FOXD3 + GGCT + GHET1 + GNL3 + GPS1 + GPX2 + GSR + HNRNPL + HSBP1 + HSP90AB1 + HYOU1 + IRAK1 + ITGB3BP + ITPA + KPNB1 + LAGE3 + LAPTM4B + LIG3 + LINC00665 + MAGOH + MCM3 + MIEN1 + MMACHC + `MNX1-AS1` + …	ABCF2,AGK,AK2,APOBEC3B,ATAD5,B4GALT2,CABYR,CBX8,CDK5,CHRNB4,CKMT1B,CNPY2,DFFA,DLEU1,DLL3,DNMT3B,DROSHA,DSN1,E2F6,ECHS1,EFTUD2,ELFN1-AS1,EPCAM,FGL1,FOXD3,GGCT,GHET1,GNL3,GPS1,GPX2,GSR,HNRNPL,HSBP1,HSP90AB1,HYOU1,IRAK1,ITGB3BP,ITPA,KPNB1,LAGE3,LAPTM4B,LIG3,LINC00665,MAGOH,MCM3,MIEN1,MMACHC,MNX1-AS1,MSH2,MSH6,MTA3,NAA15,NAE1,NDUFS6,NME2,NME6,NOB1,NOC3L,NUP93,PAIP1,PAM16,PANX2,PCAT6,PCGF1,PDCD6,PDK1,…	ABCF2,AGK,AK2,APOBEC3B,ATAD5,B4GALT2,CABYR,CBX8,CDK5,CHRNB4,CKMT1B,CNPY2,DFFA,DLEU1,DLL3,DNMT3B,DROSHA,DSN1,E2F6,ECHS1,EFTUD2,ELFN1-AS1,EPCAM,FGL1,FOXD3,GGCT,GHET1,GNL3,GPS1,GPX2,GSR,HNRNPL,HSBP1,HSP90AB1,HYOU1,IRAK1,ITGB3BP,ITPA,KPNB1,LAGE3,LAPTM4B,LIG3,LINC00665,MAGOH,MCM3,MIEN1,MMACHC,MNX1-AS1,MSH2,MSH6,MTA3,NAA15,NAE1,NDUFS6,NME2,NME6,NOB1,NOC3L,NUP93,PAIP1,PAM16,PANX2,PCAT6,PCGF1,PDCD6,PDK1,…	TRUE	EPCAM	113	mRNA	LUAD-10.6.3.P.3.0.1.1.4.1	LUAD	10	6	3	P	3	0	1	1	4	1	Meaningless	0	0	4	Apoptosis	TSM	Overexpression	2	1	2	2	0	2	7	0	1	17	0.0209636030397686	5.32981560000899	High	0.136788084724012	2.21372437542668	NS	0.610103316549625	0.260024510077553	NS	0.438657959887007	0.599790529078986	NS	0.0596
16	CEACAM5	CEACAM5	CEACAM5	TRUE	CEACAM5	1	Mutation	LIHC-824.2.1.P.2.0.0.4.4.3	LIHC	824	2	1	P	2	0	0	4	4	3	Meaningless	0	0	4	Anoikis/Apoptosis/Necrosis	TMB	Underexpression	6	3	2	2	0	0	0	0	3	16	0.0592185443337877	3.55913629283761	NS	0.0949365470599279	2.78860994789202	NS	0.601508543844609	0.272726658501572	NS	0.76518395091044	0.0892099519148071	NS	0.161
15	CEACAM5	CEACAM5	CEACAM5	TRUE	CEACAM5	1	Mutation	LIHC-823.2.2.P.2.0.0.4.4.3	LIHC	823	2	2	P	2	0	0	4	4	3	Meaningless	0	0	4	Anoikis/Apoptosis/Necrosis	MSI	Underexpression	6	2	2	2	0	0	0	0	3	15	0.0592185443337877	3.55913629283761	NS	0.0949365470599279	2.78860994789202	NS	0.601508543844609	0.272726658501572	NS	0.76518395091044	0.0892099519148071	NS	0.161
8	CEACAM5	CEACAM5	CEACAM5	TRUE	CEACAM5	1	Methylation	LIHC-822.7.3.N.2.0.0.4.4.3	LIHC	822	7	3	N	2	0	0	4	4	3	Meaningless	0	0	4	Anoikis/Apoptosis/Necrosis	TSM	Underexpression	1	1	1	2	0	0	0	0	3	8	0.559856486266344	0.339952768212757	NS	0.497546452558293	0.460165894109286	NS	0.0626940457711994	3.46464283589411	NS	0.206899677725696	1.5929885136528	NS	0.161
27	CA9	CA9	CA9	TRUE	CA9	1	Mutation	LIHC-780.2.1.P.2.35.0.3.4.5	LIHC	780	2	1	P	2	35	0	3	4	5	Risky	0	3	1	Apoptosis/Autophagy/Ferroptosis/Pyroptosis/Necrosis	TMB	Underexpression	6	3	2	2	8	0	1	0	5	27	0.157689758827513	1.99624192261677	NS	0.344459482501563	0.893763449205473	NS	0.186594865076807	1.74430035059925	NS	0.278343644476525	1.17515944276952	NS	2e-04
7	(APBB2 + CAV2 + CD53 + CHSY1 + CRK + DUSP16 + ERG + FAIM2 + FANK1 + FILIP1L + FLT4 + FZD4 + GAS7 + GREM1 + HOXA1 + IFI44L + KLF10 + LINC00473 + LINC00619 + MRC2 + MYLK + NDN + `NR2F1-AS1` + NRIP1 + OPCML + PCAT19 + PDE5A + PDZD2 + PMP22 + RGS1 + ROR2 + RPS6KA2 + SAMD9 + SASH1 + SAV1 + SIGLEC8 + SMARCA2 + SRGN + TGFB1I1 + TGM5 + VENTX)	APBB2,CAV2,CD53,CHSY1,CRK,DUSP16,ERG,FAIM2,FANK1,FILIP1L,FLT4,FZD4,GAS7,GREM1,HOXA1,IFI44L,KLF10,LINC00473,LINC00619,MRC2,MYLK,NDN,NR2F1-AS1,NRIP1,OPCML,PCAT19,PDE5A,PDZD2,PMP22,RGS1,ROR2,RPS6KA2,SAMD9,SASH1,SAV1,SIGLEC8,SMARCA2,SRGN,TGFB1I1,TGM5,VENTX	APBB2,CAV2,CD53,CHSY1,CRK,DUSP16,ERG,FAIM2,FANK1,FILIP1L,FLT4,FZD4,GAS7,GREM1,HOXA1,IFI44L,KLF10,LINC00473,LINC00619,MRC2,MYLK,NDN,NR2F1-AS1,NRIP1,OPCML,PCAT19,PDE5A,PDZD2,PMP22,RGS1,ROR2,RPS6KA2,SAMD9,SASH1,SAV1,SIGLEC8,SMARCA2,SRGN,TGFB1I1,TGM5,VENTX	TRUE	ROR2	41	mRNA	LIHC-78.6.3.N.1.0.0.3.4.1	LIHC	78	6	3	N	1	0	0	3	4	1	Meaningless	0	0	4	Apoptosis	TSM	Unchanged	2	1	1	1	0	0	1	0	1	7	0.453381292171756	0.56218479580849	NS	0.756432491035261	0.0962047695497439	NS	0.0597412012321745	3.54455468648654	NS	0.215196572619159	1.53611791048094	NS	0.691
26	CA9	CA9	CA9	TRUE	CA9	1	Mutation	LIHC-779.2.2.P.2.35.0.3.4.5	LIHC	779	2	2	P	2	35	0	3	4	5	Risky	0	3	1	Apoptosis/Autophagy/Ferroptosis/Pyroptosis/Necrosis	MSI	Underexpression	6	2	2	2	8	0	1	0	5	26	0.157689758827513	1.99624192261677	NS	0.344459482501563	0.893763449205473	NS	0.186594865076807	1.74430035059925	NS	0.278343644476525	1.17515944276952	NS	2e-04
27	BSG	BSG	BSG	TRUE	BSG	1	Mutation	LIHC-775.2.1.P.3.35.0.4.4.6	LIHC	775	2	1	P	3	35	0	4	4	6	Risky	0	3	1	Anoikis/Apoptosis/Autophagy/Ferroptosis/Pyroptosis/Necrosis	TMB	Overexpression	6	3	2	2	8	0	0	0	6	27	0.507809372105383	0.438578458422253	NS	0.63376242671723	0.226993089144341	NS	0.309629540942417	1.03225534118592	NS	0.386169058670031	0.750970752707043	NS	0.0011
10	AXL	AXL	AXL	TRUE	AXL	1	mRNA	LIHC-755.6.3.N.1.0.0.3.4.4	LIHC	755	6	3	N	1	0	0	3	4	4	Meaningless	0	0	4	Apoptosis/Efferocytosis/Necroptosis/Necrosis	TSM	Unchanged	2	1	1	1	0	0	1	0	4	10	0.896678425137151	0.01686321467829	NS	0.452441361068522	0.564528531697865	NS	0.213519526280876	1.5474010531257	NS	0.320257761915268	0.987893520947338	NS	0.647
24	(AMMECR1 + APLP2 + CHRNA3 + DCX + DDB1 + DPP3 + ERP29 + FNDC3B + GLIS2 + ITGB6 + KCNK9 + LINC00839 + MED27 + MTCH2 + MYDGF + PLA2G10 + PLCD3 + RAD50 + ROR1 + RPA1 + RRS1 + SCO2 + SORT1 + TUFT1 + USP5)	AMMECR1,APLP2,CHRNA3,DCX,DDB1,DPP3,ERP29,FNDC3B,GLIS2,ITGB6,KCNK9,LINC00839,MED27,MTCH2,MYDGF,PLA2G10,PLCD3,RAD50,ROR1,RPA1,RRS1,SCO2,SORT1,TUFT1,USP5	AMMECR1,APLP2,CHRNA3,DCX,DDB1,DPP3,ERP29,FNDC3B,GLIS2,ITGB6,KCNK9,LINC00839,MED27,MTCH2,MYDGF,PLA2G10,PLCD3,RAD50,ROR1,RPA1,RRS1,SCO2,SORT1,TUFT1,USP5	TRUE	ROR1	25	Methylation	LIHC-70.7.3.N.3.31.26.1.4.1	LIHC	70	7	3	N	3	31	26	1	4	1	Risky	0	2	2	Apoptosis	TSM	Overexpression	1	1	1	2	5	6	7	0	1	24	0.789608018122452	0.0711927297420346	NS	0.627253892887034	0.235803119343087	NS	0.00746471623774625	7.15759633544637	Low	0.0286276350054419	4.78986712094739	Low	2.29e-06
13	(AATK + ABCC2 + ACAA2 + ADAMTS8 + ADARB1 + ADCYAP1R1 + AICDA + APOBEC3A + APOC1P1 + ARG1 + ATP4B + B3GAT1 + BNIPL + BPIFA1 + CA1 + CACNA1H + CADM3 + CALB2 + CCDC26 + CCR9 + CCS + CD200R1 + CD22 + CEL + CGA + CLDN8 + CMTM5 + CPT2 + CSF2 + CTBP2 + CXCR1 + CYP11B2 + DACH1 + `DBH-AS1` + DEFA1 + DLL1 + EPHB3 + EPHB6 + F8 + FAAH + FAM83A + FLG + FNIP2 + FOXP2 + FSHR + G0S2 + GH1 + GHRH + GKN2 + GLP2R +…	AATK,ABCC2,ACAA2,ADAMTS8,ADARB1,ADCYAP1R1,AICDA,APOBEC3A,APOC1P1,ARG1,ATP4B,B3GAT1,BNIPL,BPIFA1,CA1,CACNA1H,CADM3,CALB2,CCDC26,CCR9,CCS,CD200R1,CD22,CEL,CGA,CLDN8,CMTM5,CPT2,CSF2,CTBP2,CXCR1,CYP11B2,DACH1,DBH-AS1,DEFA1,DLL1,EPHB3,EPHB6,F8,FAAH,FAM83A,FLG,FNIP2,FOXP2,FSHR,G0S2,GH1,GHRH,GKN2,GLP2R,GNLY,GNRH1,GPR12,GPRC5A,GRIN2A,GRM3,HAS1,HEPN1,HSD11B1,HTR2A,IL13RA2,IL17F,IL19,IL21,INHA,INHBE,JPH3,K…	AATK,ABCC2,ACAA2,ADAMTS8,ADARB1,ADCYAP1R1,AICDA,APOBEC3A,APOC1P1,ARG1,ATP4B,B3GAT1,BNIPL,BPIFA1,CA1,CACNA1H,CADM3,CALB2,CCDC26,CCR9,CCS,CD200R1,CD22,CEL,CGA,CLDN8,CMTM5,CPT2,CSF2,CTBP2,CXCR1,CYP11B2,DACH1,DBH-AS1,DEFA1,DLL1,EPHB3,EPHB6,F8,FAAH,FAM83A,FLG,FNIP2,FOXP2,FSHR,G0S2,GH1,GHRH,GKN2,GLP2R,GNLY,GNRH1,GPR12,GPRC5A,GRIN2A,GRM3,HAS1,HEPN1,HSD11B1,HTR2A,IL13RA2,IL17F,IL19,IL21,INHA,INHBE,JPH3,K…	TRUE	IL13RA2	149	Methylation	LIHC-7.7.3.N.2.0.0.1.4.1	LIHC	7	7	3	N	2	0	0	1	4	1	Meaningless	0	0	4	Apoptosis	TSM	Underexpression	1	1	1	2	0	0	7	0	1	13	0.544641713104253	0.367004324712041	NS	0.933609832990079	0.00693955365468131	NS	0.050925543571009	3.81072038324966	NS	0.256899628762936	1.28538798692665	NS	0.631
15	(`ACTA2-AS1` + ADAM28 + AK5 + BHLHE40 + BMPR1B + CFTR + DACT1 + DUSP1 + EPAS1 + ETS2 + FERMT2 + FGF7 + FHL2 + FLRT3 + GAS1 + HERPUD1 + HOTAIRM1 + IGF2 + INHBA + IRF4 + KLF6 + MACC1 + MEF2A + MT2A + NCAM1 + NR4A2 + NTRK1 + PHLDA1 + PLK3 + PROM1 + RCAN1 + RUNX2 + SFRP5 + SLC2A3 + SMAD7 + SOCS3 + SORL1 + SRPX + UCA1 + VTCN1 + XAF1)	ACTA2-AS1,ADAM28,AK5,BHLHE40,BMPR1B,CFTR,DACT1,DUSP1,EPAS1,ETS2,FERMT2,FGF7,FHL2,FLRT3,GAS1,HERPUD1,HOTAIRM1,IGF2,INHBA,IRF4,KLF6,MACC1,MEF2A,MT2A,NCAM1,NR4A2,NTRK1,PHLDA1,PLK3,PROM1,RCAN1,RUNX2,SFRP5,SLC2A3,SMAD7,SOCS3,SORL1,SRPX,UCA1,VTCN1,XAF1	ACTA2-AS1,ADAM28,AK5,BHLHE40,BMPR1B,CFTR,DACT1,DUSP1,EPAS1,ETS2,FERMT2,FGF7,FHL2,FLRT3,GAS1,HERPUD1,HOTAIRM1,IGF2,INHBA,IRF4,KLF6,MACC1,MEF2A,MT2A,NCAM1,NR4A2,NTRK1,PHLDA1,PLK3,PROM1,RCAN1,RUNX2,SFRP5,SLC2A3,SMAD7,SOCS3,SORL1,SRPX,UCA1,VTCN1,XAF1	TRUE	PROM1	41	mRNA	LIHC-645.6.3.N.2.0.0.1.4.2	LIHC	645	6	3	N	2	0	0	1	4	2	Meaningless	0	0	4	Apoptosis/Autophagy	TSM	Underexpression	2	1	1	2	0	0	7	0	2	15	0.691176939842767	0.157814215751872	NS	0.530674240661237	0.393100294582486	NS	0.15188398131098	2.05322683476274	NS	0.513470415933418	0.426988381085963	NS	0.767
21	(IRAK4 + L1CAM + NFKBIZ + SLC38A2 + SMPD3)	IRAK4,L1CAM,NFKBIZ,SLC38A2,SMPD3	IRAK4,L1CAM,NFKBIZ,SLC38A2,SMPD3	TRUE	L1CAM	5	Mutation	LIHC-587.2.2.P.2.0.0.1.4.2	LIHC	587	2	2	P	2	0	0	1	4	2	Meaningless	0	0	4	Apoptosis/Necrosis	MSI	Underexpression	6	2	2	2	0	0	7	0	2	21	0.934667422787376	0.00671972967918229	NS	0.960915916656726	0.00240141557648745	NS	0.81260554917428	0.0562003124781177	NS	0.704786215310133	0.143540627567988	NS	0.738
22	(AKR1B10 + BAMBI + ENAH + FOLR1 + GLI1 + HSPB8 + IGF2R + NEU1 + PIK3CB + SKP1 + TMEM74 + TPD52 + TRPM2 + UBE4B + UNC5A)	AKR1B10,BAMBI,ENAH,FOLR1,GLI1,HSPB8,IGF2R,NEU1,PIK3CB,SKP1,TMEM74,TPD52,TRPM2,UBE4B,UNC5A	AKR1B10,BAMBI,ENAH,FOLR1,GLI1,HSPB8,IGF2R,NEU1,PIK3CB,SKP1,TMEM74,TPD52,TRPM2,UBE4B,UNC5A	TRUE	FOLR1	15	Methylation	LIHC-57.7.3.N.3.35.20.2.4.2	LIHC	57	7	3	N	3	35	20	2	4	2	Risky	0	3	1	Apoptosis/Autophagy	TSM	Overexpression	1	1	1	2	8	3	4	0	2	22	0.824731457583424	0.0490461365574829	NS	0.771491280996338	0.0843465585726674	NS	0.0170043541382624	5.69592435523353	Low	0.100253265216668	2.70150984317648	NS	1.23e-06
33	(FOLR1 + GLI1 + IGF2R + MMP14 + UBE4B)	FOLR1,GLI1,IGF2R,MMP14,UBE4B	FOLR1,GLI1,IGF2R,MMP14,UBE4B	TRUE	FOLR1	5	Mutation	LIHC-551.2.1.P.3.35.11.1.4.2	LIHC	551	2	1	P	3	35	11	1	4	2	Risky	0	3	1	Apoptosis/Autophagy	TMB	Overexpression	6	3	2	2	8	3	7	0	2	33	0.182450250566844	1.77755170500586	NS	0.358132918919064	0.844429773707747	NS	0.0388105409048006	4.26914119537125	MT	0.14952716687494	2.07706786534598	NS	0.000324
19	(FLRT3 + MACC1 + MYOC + PROM1 + SIDT2 + SMAD7)	FLRT3,MACC1,MYOC,PROM1,SIDT2,SMAD7	FLRT3,MACC1,MYOC,PROM1,SIDT2,SMAD7	TRUE	PROM1	6	Mutation	LIHC-550.2.1.P.2.0.0.2.4.2	LIHC	550	2	1	P	2	0	0	2	4	2	Meaningless	0	0	4	Apoptosis/Autophagy	TMB	Underexpression	6	3	2	2	0	0	4	0	2	19	0.297581757188679	1.08499978132734	NS	0.16226384662533	1.95300085571875	NS	0.0558301522295391	3.65711726682387	NS	0.128247043153405	2.31359610028158	NS	0.114
11	(AHSG + BACE1 + CREG1 + DDC + DDR1 + DEPTOR + EGOT + FAP + FHIT + FLT1 + FTO + HDAC8 + HIF1AN + KCNN4 + MAP2K5 + NCOA3 + NOTCH3 + OSGIN1 + PPP3CA + PRDX2 + RBM3 + RDH12 + RMDN3 + SIGMAR1 + SPI1 + SPINK1 + STAU1 + SULF1 + TAX1BP1 + TF + TFEB + TMEM192 + TP53BP2 + TSPAN8 + WWOX + ZBTB38)	AHSG,BACE1,CREG1,DDC,DDR1,DEPTOR,EGOT,FAP,FHIT,FLT1,FTO,HDAC8,HIF1AN,KCNN4,MAP2K5,NCOA3,NOTCH3,OSGIN1,PPP3CA,PRDX2,RBM3,RDH12,RMDN3,SIGMAR1,SPI1,SPINK1,STAU1,SULF1,TAX1BP1,TF,TFEB,TMEM192,TP53BP2,TSPAN8,WWOX,ZBTB38	AHSG,BACE1,CREG1,DDC,DDR1,DEPTOR,EGOT,FAP,FHIT,FLT1,FTO,HDAC8,HIF1AN,KCNN4,MAP2K5,NCOA3,NOTCH3,OSGIN1,PPP3CA,PRDX2,RBM3,RDH12,RMDN3,SIGMAR1,SPI1,SPINK1,STAU1,SULF1,TAX1BP1,TF,TFEB,TMEM192,TP53BP2,TSPAN8,WWOX,ZBTB38	TRUE	FAP	36	Methylation	LIHC-51.7.3.N.3.0.0.2.4.2	LIHC	51	7	3	N	3	0	0	2	4	2	Meaningless	0	0	4	Apoptosis/Autophagy	TSM	Overexpression	1	1	1	2	0	0	4	0	2	11	0.87809422070319	0.0235271342508764	NS	0.874227332108658	0.0250561080142907	NS	0.0993033375417461	2.71669660920876	NS	0.423771173510473	0.63983328503799	NS	0.16
13	(AGAP2 + AIRE + AMFR + ANXA4 + APOB + APOH + ARHGEF9 + ARNT + ASB9 + ATP1B1 + BCL2L14 + `BDNF-AS` + BEX2 + BZW1 + CACNA2D3 + CADM1 + CAMK1D + CASP12 + CBR1 + CCDC80 + CCNDBP1 + CD93 + CDH13 + CDH5 + CEACAM1 + CERS2 + CKMT1A + COL4A1 + COL4A2 + COL6A3 + CRLS1 + CSTA + CUL9 + CXADR + CYP11A1 + DCC + DCLK1 + DHCR24 + DHFR + EBI3 + EHD2 + EIF4B + ELL3 + ENTPD5 + F10 + FGF18 + FOLR2 + FOXS1 + GAB2 + G…	AGAP2,AIRE,AMFR,ANXA4,APOB,APOH,ARHGEF9,ARNT,ASB9,ATP1B1,BCL2L14,BDNF-AS,BEX2,BZW1,CACNA2D3,CADM1,CAMK1D,CASP12,CBR1,CCDC80,CCNDBP1,CD93,CDH13,CDH5,CEACAM1,CERS2,CKMT1A,COL4A1,COL4A2,COL6A3,CRLS1,CSTA,CUL9,CXADR,CYP11A1,DCC,DCLK1,DHCR24,DHFR,EBI3,EHD2,EIF4B,ELL3,ENTPD5,F10,FGF18,FOLR2,FOXS1,GAB2,GDF9,GHRHR,GNAI1,GPR4,GPX2,GRB7,GSTA1,GTF2I,HIP1,HNF1A,HNF1A-AS1,HOPX,HTR3A,IL17RB,IL17RD,ISG20,JAG2,J…	AGAP2,AIRE,AMFR,ANXA4,APOB,APOH,ARHGEF9,ARNT,ASB9,ATP1B1,BCL2L14,BDNF-AS,BEX2,BZW1,CACNA2D3,CADM1,CAMK1D,CASP12,CBR1,CCDC80,CCNDBP1,CD93,CDH13,CDH5,CEACAM1,CERS2,CKMT1A,COL4A1,COL4A2,COL6A3,CRLS1,CSTA,CUL9,CXADR,CYP11A1,DCC,DCLK1,DHCR24,DHFR,EBI3,EHD2,EIF4B,ELL3,ENTPD5,F10,FGF18,FOLR2,FOXS1,GAB2,GDF9,GHRHR,GNAI1,GPR4,GPX2,GRB7,GSTA1,GTF2I,HIP1,HNF1A,HNF1A-AS1,HOPX,HTR3A,IL17RB,IL17RD,ISG20,JAG2,J…	TRUE	MUC16	143	Methylation	LIHC-47.7.3.N.3.0.20.2.4.1	LIHC	47	7	3	N	3	0	20	2	4	1	Meaningless	0	0	4	Apoptosis	TSM	Overexpression	1	1	1	2	0	3	4	0	1	13	0.440826060877028	0.594131148347497	NS	0.5197652108247	0.414359176332872	NS	0.0128693438582687	6.1869825544056	Low	0.106672119668206	2.60284427652769	NS	0.277
14	(ADAMTS12 + CARD14 + CCL19 + DMD + FGF23 + IFNA7 + IFNA8 + IL5 + IRAK4 + L1CAM + MALT1 + MBL2 + MUC4 + MYOG + NFKBIZ + ORM1 + PRL + RETN + S100B + ST18 + TNFRSF13B + TNFSF14)	ADAMTS12,CARD14,CCL19,DMD,FGF23,IFNA7,IFNA8,IL5,IRAK4,L1CAM,MALT1,MBL2,MUC4,MYOG,NFKBIZ,ORM1,PRL,RETN,S100B,ST18,TNFRSF13B,TNFSF14	ADAMTS12,CARD14,CCL19,DMD,FGF23,IFNA7,IFNA8,IL5,IRAK4,L1CAM,MALT1,MBL2,MUC4,MYOG,NFKBIZ,ORM1,PRL,RETN,S100B,ST18,TNFRSF13B,TNFSF14	TRUE	L1CAM	22	Methylation	LIHC-30.7.3.N.2.0.0.1.4.2	LIHC	30	7	3	N	2	0	0	1	4	2	Meaningless	0	0	4	Apoptosis/Necrosis	TSM	Underexpression	1	1	1	2	0	0	7	0	2	14	0.435282340057171	0.608687706554636	NS	0.442559018249473	0.589638304401104	NS	0.0602845987376757	3.52953759226305	NS	0.181599288694406	1.78448719515287	NS	0.802
15	(ADAMTS12 + AKAP12 + BMP6 + CCL19 + CD163 + CSF3 + CYP1A2 + F3 + FCGR2B + FGF23 + FOS + IRAK3 + L1CAM + SLC38A2 + SMPD3 + TGFA + ZFP36L1)	ADAMTS12,AKAP12,BMP6,CCL19,CD163,CSF3,CYP1A2,F3,FCGR2B,FGF23,FOS,IRAK3,L1CAM,SLC38A2,SMPD3,TGFA,ZFP36L1	ADAMTS12,AKAP12,BMP6,CCL19,CD163,CSF3,CYP1A2,F3,FCGR2B,FGF23,FOS,IRAK3,L1CAM,SLC38A2,SMPD3,TGFA,ZFP36L1	TRUE	L1CAM	17	mRNA	LIHC-29.6.3.N.2.0.0.1.4.2	LIHC	29	6	3	N	2	0	0	1	4	2	Meaningless	0	0	4	Apoptosis/Necrosis	TSM	Underexpression	2	1	1	2	0	0	7	0	2	15	0.647217065888199	0.209426771663547	NS	0.652676576618867	0.202542270727241	NS	0.440635223782063	0.594627571941999	NS	0.950097364974513	0.00391682081173624	NS	0.873
14	(ACTC1 + ADAMTS8 + `ADAMTS9-AS2` + ADARB1 + ANGPTL7 + BAZ2B + C5AR1 + CACNA1H + CADM3 + CCDC26 + CCDC8 + CCR9 + CD200R1 + CD22 + CD81 + CMTM5 + CPEB1 + CSRNP1 + CTBP2 + CXCL14 + CXCR1 + DACH1 + DEFA1 + DLL1 + DPT + EGR3 + EPHB3 + F8 + FCMR + FGF10 + FGF14 + FLG + FNIP2 + FSHR + FZD8 + GLIS3 + GLP2R + GPRC5A + `HAND2-AS1` + HAS1 + HCG11 + HHIP + HIC1 + HIVEP1 + IFITM1 + IGFBP6 + IL13RA2 + IL4R + K…	ACTC1,ADAMTS8,ADAMTS9-AS2,ADARB1,ANGPTL7,BAZ2B,C5AR1,CACNA1H,CADM3,CCDC26,CCDC8,CCR9,CD200R1,CD22,CD81,CMTM5,CPEB1,CSRNP1,CTBP2,CXCL14,CXCR1,DACH1,DEFA1,DLL1,DPT,EGR3,EPHB3,F8,FCMR,FGF10,FGF14,FLG,FNIP2,FSHR,FZD8,GLIS3,GLP2R,GPRC5A,HAND2-AS1,HAS1,HCG11,HHIP,HIC1,HIVEP1,IFITM1,IGFBP6,IL13RA2,IL4R,KCNK3,KDM7A,KLF7,KLK10,LDOC1,LIFR-AS1,LPAR1,LRAT,LRRN1,LY6E,MAF,MAGI1,MAGI2,MAP3K12,MEGF6,MGLL,MIR503H…	ACTC1,ADAMTS8,ADAMTS9-AS2,ADARB1,ANGPTL7,BAZ2B,C5AR1,CACNA1H,CADM3,CCDC26,CCDC8,CCR9,CD200R1,CD22,CD81,CMTM5,CPEB1,CSRNP1,CTBP2,CXCL14,CXCR1,DACH1,DEFA1,DLL1,DPT,EGR3,EPHB3,F8,FCMR,FGF10,FGF14,FLG,FNIP2,FSHR,FZD8,GLIS3,GLP2R,GPRC5A,HAND2-AS1,HAS1,HCG11,HHIP,HIC1,HIVEP1,IFITM1,IGFBP6,IL13RA2,IL4R,KCNK3,KDM7A,KLF7,KLK10,LDOC1,LIFR-AS1,LPAR1,LRAT,LRRN1,LY6E,MAF,MAGI1,MAGI2,MAP3K12,MEGF6,MGLL,MIR503H…	TRUE	IL13RA2	126	mRNA	LIHC-26.6.3.N.2.0.0.1.4.1	LIHC	26	6	3	N	2	0	0	1	4	1	Meaningless	0	0	4	Apoptosis	TSM	Underexpression	2	1	1	2	0	0	7	0	1	14	0.159692631410168	1.97713426858862	NS	0.150160176048985	2.07062294675805	NS	0.141584405171639	2.16065413727932	NS	0.483607821671934	0.490716595466244	NS	0.638
12	(CUL9 + FGFR4 + GPC3 + HNF1A + LINC00355 + LINC00467 + P4HB + PEG10 + PPIB + PTGDR2 + REG4 + ROMO1 + SLC2A4RG + SRA1 + SSX1 + TCEA3 + WRAP53)	CUL9,FGFR4,GPC3,HNF1A,LINC00355,LINC00467,P4HB,PEG10,PPIB,PTGDR2,REG4,ROMO1,SLC2A4RG,SRA1,SSX1,TCEA3,WRAP53	CUL9,FGFR4,GPC3,HNF1A,LINC00355,LINC00467,P4HB,PEG10,PPIB,PTGDR2,REG4,ROMO1,SLC2A4RG,SRA1,SSX1,TCEA3,WRAP53	TRUE	GPC3	17	mRNA	LIHC-225.6.3.P.3.0.0.2.4.1	LIHC	225	6	3	P	3	0	0	2	4	1	Meaningless	0	0	4	Apoptosis	TSM	Overexpression	2	1	2	2	0	0	4	0	1	12	0.679906945240752	0.170230602494936	NS	0.982055173880471	0.000505908086456935	NS	0.874064785835457	0.0251214593729309	NS	0.592928618638945	0.285793859523934	NS	0.164
15	(COL11A1 + FLNA + HOXB5 + ROR1 + SLC12A2 + SLC7A7 + SLC9A1)	COL11A1,FLNA,HOXB5,ROR1,SLC12A2,SLC7A7,SLC9A1	COL11A1,FLNA,HOXB5,ROR1,SLC12A2,SLC7A7,SLC9A1	TRUE	ROR1	7	mRNA	LIHC-205.6.3.N.3.1.31.3.4.1	LIHC	205	6	3	N	3	1	31	3	4	1	Risky	0	1	3	Apoptosis	TSM	Overexpression	2	1	1	2	2	5	1	0	1	15	0.00305380292314261	8.77504100937275	High	0.049014535684526	3.87485526781371	High	0.45613262670462	0.55536790868198	NS	0.169347524918749	1.88870971404078	NS	0.00483
12	(CLDN18 + IGFL1)	CLDN18,IGFL1	CLDN18,IGFL1	TRUE	CLDN18	2	Methylation	LIHC-200.7.3.N.2.31.0.3.4.1	LIHC	200	7	3	N	2	31	0	3	4	1	Risky	0	2	2	Necrosis	TSM	Underexpression	1	1	1	2	5	0	1	0	1	12	0.891368982682621	0.0186519551245509	NS	0.764120469878396	0.0900445950771261	NS	0.159798524890755	1.97613163430159	NS	0.338435083420212	0.916350334862836	NS	0.000524
13	(A1CF + DDB2 + DUSP16 + MSLN + MTHFR + NTS + PDZD2 + SMARCA2 + TGM5 + WNK3)	A1CF,DDB2,DUSP16,MSLN,MTHFR,NTS,PDZD2,SMARCA2,TGM5,WNK3	A1CF,DDB2,DUSP16,MSLN,MTHFR,NTS,PDZD2,SMARCA2,TGM5,WNK3	TRUE	MSLN	10	Mutation	LIHC-2.2.2.P.1.0.0.3.4.1	LIHC	2	2	2	P	1	0	0	3	4	1	Meaningless	0	0	4	Apoptosis	MSI	Unchanged	6	2	2	1	0	0	1	0	1	13	0.184558480245848	1.7605295320254	NS	0.43628943053749	0.606022291826185	NS	0.859395724839294	0.0313797967198857	NS	0.512435196380377	0.429091247610943	NS	0.417
10	(ACE + ACTN4 + DIO2 + F2 + LILRB4 + MSH3 + PTAFR + REG3A + RGS5 + SDC2 + SDC4 + SEMA3A + TNFRSF18 + TNFRSF9)	ACE,ACTN4,DIO2,F2,LILRB4,MSH3,PTAFR,REG3A,RGS5,SDC2,SDC4,SEMA3A,TNFRSF18,TNFRSF9	ACE,ACTN4,DIO2,F2,LILRB4,MSH3,PTAFR,REG3A,RGS5,SDC2,SDC4,SEMA3A,TNFRSF18,TNFRSF9	TRUE	TNFRSF9	14	Methylation	LIHC-19.7.3.N.3.0.20.4.4.2	LIHC	19	7	3	N	3	0	20	4	4	2	Meaningless	0	0	4	Apoptosis/Necrosis	TSM	Overexpression	1	1	1	2	0	3	0	0	2	10	0.72573655829912	0.123062359620839	NS	0.352195483358917	0.865531042406808	NS	0.0468829361086897	3.94958472735741	Low	0.125321667311253	2.34951904276919	NS	0.892
17	MET	MET	MET	TRUE	MET	1	Methylation	LIHC-1533.7.3.N.3.0.20.2.4.5	LIHC	1533	7	3	N	3	0	20	2	4	5	Meaningless	0	0	4	Anoikis/Apoptosis/Autophagy/Cellular senescence/Necrosis	TSM	Overexpression	1	1	1	2	0	3	4	0	5	17	0.240639003163914	1.37684668201317	NS	0.479771967517484	0.499381600773244	NS	0.0314165185134543	4.63005707643015	Low	0.0950834861626024	2.78613198635921	NS	0.925
17	KDR	KDR	KDR	TRUE	KDR	1	mRNA	LIHC-1475.6.3.N.3.22.0.3.4.5	LIHC	1475	6	3	N	3	22	0	3	4	5	Protective	2	0	2	Anoikis/Apoptosis/Autophagy/Cellular senescence/Necrosis	TSM	Overexpression	2	1	1	2	5	0	1	0	5	17	0.0662169182370971	3.37439423026231	NS	0.141922237448111	2.15699244380035	NS	0.0947806126380001	2.79124417522308	NS	0.080438516109273	3.05601914870202	NS	0.0359
24	KDR	KDR	KDR	TRUE	KDR	1	Mutation	LIHC-1474.2.1.P.3.22.0.3.4.5	LIHC	1474	2	1	P	3	22	0	3	4	5	Protective	2	0	2	Anoikis/Apoptosis/Autophagy/Cellular senescence/Necrosis	TMB	Overexpression	6	3	2	2	5	0	1	0	5	24	0.54245754045977	0.371003944279627	NS	0.405130092267822	0.693046470179656	NS	0.732304388695722	0.117006271192676	NS	0.300928165807748	1.07007650486398	NS	0.0359
17	EPHA2	EPHA2	EPHA2	TRUE	EPHA2	1	mRNA	LIHC-1322.6.3.N.2.0.0.1.4.4	LIHC	1322	6	3	N	2	0	0	1	4	4	Meaningless	0	0	4	Apoptosis/Autophagy/Ferroptosis/Pyroptosis	TSM	Underexpression	2	1	1	2	0	0	7	0	4	17	0.351024263419737	0.86975095724442	NS	0.611872564630184	0.257457105046944	NS	0.653837101095807	0.201096666168302	NS	0.960955522294989	0.00239654723238015	NS	0.306
25	(ATOH1 + BMP7 + DUSP16 + KDM4C + KMT2D + MSLN + MTHFR + NTS + PLA2G3 + SLC26A4 + SOX30)	ATOH1,BMP7,DUSP16,KDM4C,KMT2D,MSLN,MTHFR,NTS,PLA2G3,SLC26A4,SOX30	ATOH1,BMP7,DUSP16,KDM4C,KMT2D,MSLN,MTHFR,NTS,PLA2G3,SLC26A4,SOX30	TRUE	MSLN	11	Mutation	LIHC-112.2.1.P.1.0.5.1.4.1	LIHC	112	2	1	P	1	0	5	1	4	1	Meaningless	0	0	4	Apoptosis	TMB	Unchanged	6	3	2	1	0	5	7	0	1	25	0.0192168619137955	5.4816726719123	MT	0.135895915615142	2.22382605354503	NS	0.15123495230033	2.05975028709898	NS	0.0383050511331454	4.29142485599054	MT	0.0823
17	(A1CF + AATBC + ACY1 + ANPEP + ATP8A1 + BMP7 + BTBD7 + CAPN13 + CAV2 + CD53 + CD80 + CDKN2AIP + CHRM1 + CKMT1B + CXCL13 + CYP2J2 + DMBT1 + ERG + ETFA + FANK1 + FILIP1L + FLT4 + GAS2 + GAS7 + GLCCI1 + GOLIM4 + GRIN1 + IFNL1 + IGFBP1 + IL21R + IL22 + IL7 + INSIG2 + ISOC1 + ITCH + KCNIP3 + LALBA + LGR5 + LINC00473 + LINC01550 + LMTK3 + MAP3K2 + `MIR1184-1` + `MIR1185-1` + `MIR1185-2` + MIR1197 + MIR…	A1CF,AATBC,ACY1,ANPEP,ATP8A1,BMP7,BTBD7,CAPN13,CAV2,CD53,CD80,CDKN2AIP,CHRM1,CKMT1B,CXCL13,CYP2J2,DMBT1,ERG,ETFA,FANK1,FILIP1L,FLT4,GAS2,GAS7,GLCCI1,GOLIM4,GRIN1,IFNL1,IGFBP1,IL21R,IL22,IL7,INSIG2,ISOC1,ITCH,KCNIP3,LALBA,LGR5,LINC00473,LINC01550,LMTK3,MAP3K2,MIR1184-1,MIR1185-1,MIR1185-2,MIR1197,MIR1236,MIR1250,MIR1262,MIR134,MIR135A1,MIR136,MIR147B,MIR154,MIR181C,MIR187,MIR190B,MIR194-2,MIR19B1,…	A1CF,AATBC,ACY1,ANPEP,ATP8A1,BMP7,BTBD7,CAPN13,CAV2,CD53,CD80,CDKN2AIP,CHRM1,CKMT1B,CXCL13,CYP2J2,DMBT1,ERG,ETFA,FANK1,FILIP1L,FLT4,GAS2,GAS7,GLCCI1,GOLIM4,GRIN1,IFNL1,IGFBP1,IL21R,IL22,IL7,INSIG2,ISOC1,ITCH,KCNIP3,LALBA,LGR5,LINC00473,LINC01550,LMTK3,MAP3K2,MIR1184-1,MIR1185-1,MIR1185-2,MIR1197,MIR1236,MIR1250,MIR1262,MIR134,MIR135A1,MIR136,MIR147B,MIR154,MIR181C,MIR187,MIR190B,MIR194-2,MIR19B1,…	TRUE	CD80, MSLN, PSCA, ROR2	134	Methylation	LIHC-1.7.3.N.1.0.95.3.4.1	LIHC	1	7	3	N	1	0	95	3	4	1	Meaningless	0	0	4	Apoptosis	TSM	Unchanged	1	1	1	1	0	11	1	0	1	17	0.00799781126970156	7.03396430136383	Low	0.0132979839505858	6.1290296132738	Low	0.0134920223176502	6.10342389720358	Low	0.0295870238614159	4.73312835530512	Low	0.331
30	(EPHA2 + YTHDF2)	EPHA2,YTHDF2	EPHA2,YTHDF2	TRUE	EPHA2	2	CNV	LGG-951.3.3.N.3.35.35.3.4.4	LGG	951	3	3	N	3	35	35	3	4	4	Risky	0	3	1	Apoptosis/Autophagy/Ferroptosis/Pyroptosis	TSM	Overexpression	5	1	1	2	8	8	1	0	4	30	4.17232529558165e-05	20.1689039194716	Deleted	1.52800501628247e-05	22.1779249826506	Deleted	0.375014782859307	1.96157966566112	NS	3.90757900636807e-06	24.9051851113755	Deleted	4.73e-18
30	(EPHA2 + NEDD4 + TRIM21 + USP14)	EPHA2,NEDD4,TRIM21,USP14	EPHA2,NEDD4,TRIM21,USP14	TRUE	EPHA2	4	Mutation	LGG-950.2.1.P.3.35.0.3.2.4	LGG	950	2	1	P	3	35	0	3	2	4	Risky	0	3	1	Apoptosis/Autophagy/Ferroptosis/Pyroptosis	TMB	Overexpression	6	3	2	2	8	0	1	4	4	30	0.220705495767054	1.49977817957957	NS	0.257544177508513	1.28191014795091	NS	0.673301792092116	0.177764133136081	NS	0.604575046170573	0.268150638267056	NS	4.5e-17
29	(EPHA2 + NEDD4 + TRIM21 + USP14)	EPHA2,NEDD4,TRIM21,USP14	EPHA2,NEDD4,TRIM21,USP14	TRUE	EPHA2	4	Mutation	LGG-949.2.2.P.3.35.0.3.2.4	LGG	949	2	2	P	3	35	0	3	2	4	Risky	0	3	1	Apoptosis/Autophagy/Ferroptosis/Pyroptosis	MSI	Overexpression	6	2	2	2	8	0	1	4	4	29	0.220705495767054	1.49977817957957	NS	0.257544177508513	1.28191014795091	NS	0.673301792092116	0.177764133136081	NS	0.604575046170573	0.268150638267056	NS	4.5e-17
35	(ADAM28 + APOL6 + ATG4D + B4GALT1 + CASP7 + CCR5 + CD4 + CLN3 + COL18A1 + CREG1 + CTSC + CYP19A1 + DAP + DNMT3A + DUSP4 + E2F2 + EIF4E + ELK3 + ENG + ERN1 + FBP1 + FERMT2 + FKBP5 + FLNC + FSTL1 + FURIN + GATAD2A + GPR37 + GPX8 + ID3 + IFI30 + JMJD6 + KLF6 + LATS2 + `LEF1-AS1` + LOXL3 + LRG1 + MACC1 + MECOM + MMP14 + MT2A + MYOF + NMI + NOTCH3 + NUDT1 + PDZK1IP1 + PKMYT1 + PLAC8 + PLCD1 + PLCE1 + …	ADAM28,APOL6,ATG4D,B4GALT1,CASP7,CCR5,CD4,CLN3,COL18A1,CREG1,CTSC,CYP19A1,DAP,DNMT3A,DUSP4,E2F2,EIF4E,ELK3,ENG,ERN1,FBP1,FERMT2,FKBP5,FLNC,FSTL1,FURIN,GATAD2A,GPR37,GPX8,ID3,IFI30,JMJD6,KLF6,LATS2,LEF1-AS1,LOXL3,LRG1,MACC1,MECOM,MMP14,MT2A,MYOF,NMI,NOTCH3,NUDT1,PDZK1IP1,PKMYT1,PLAC8,PLCD1,PLCE1,PLEKHF2,PLK3,PROM1,PSEN2,PTGER4,PXN,RACGAP1,RALB,RASSF1,RCAN1,RHPN1-AS1,RNF166,RUNX2,SIRT7,SLC16A1,SPI1…	ADAM28,APOL6,ATG4D,B4GALT1,CASP7,CCR5,CD4,CLN3,COL18A1,CREG1,CTSC,CYP19A1,DAP,DNMT3A,DUSP4,E2F2,EIF4E,ELK3,ENG,ERN1,FBP1,FERMT2,FKBP5,FLNC,FSTL1,FURIN,GATAD2A,GPR37,GPX8,ID3,IFI30,JMJD6,KLF6,LATS2,LEF1-AS1,LOXL3,LRG1,MACC1,MECOM,MMP14,MT2A,MYOF,NMI,NOTCH3,NUDT1,PDZK1IP1,PKMYT1,PLAC8,PLCD1,PLCE1,PLEKHF2,PLK3,PROM1,PSEN2,PTGER4,PXN,RACGAP1,RALB,RASSF1,RCAN1,RHPN1-AS1,RNF166,RUNX2,SIRT7,SLC16A1,SPI1…	TRUE	PROM1	79	Methylation	LGG-79.7.3.P.3.35.71.1.2.2	LGG	79	7	3	P	3	35	71	1	2	2	Risky	0	3	1	Apoptosis/Autophagy	TSM	Overexpression	1	1	2	2	8	8	7	4	2	35	2.85280954415157e-09	35.2818318893536	Low	2.00521732551806e-09	35.9686126637236	Low	0.555073322800176	0.348306544965139	NS	4.58513194856458e-07	25.4309065319007	Low	4.59e-20
35	(ADAM28 + APOL6 + ATG4A + ATG4C + B4GALT1 + BDH2 + C3 + CAPNS1 + CASP7 + CCR5 + CD4 + CDK11B + COL18A1 + CREG1 + CTSC + CTSS + CXCR3 + CXCR6 + CYP19A1 + DAP + DNM2 + ELK3 + ENG + FBP1 + FERMT2 + FKBP5 + FLNC + FOLR1 + FSTL1 + FURIN + GPR37 + GPX1 + GPX8 + HCK + HOTAIRM1 + ICMT + ID3 + IFI30 + IFI6 + KLF6 + LATS2 + `LEF1-AS1` + LINC00324 + LOXL3 + LRG1 + MACC1 + MMP14 + MT2A + MUL1 + MVP + MYOF + …	ADAM28,APOL6,ATG4A,ATG4C,B4GALT1,BDH2,C3,CAPNS1,CASP7,CCR5,CD4,CDK11B,COL18A1,CREG1,CTSC,CTSS,CXCR3,CXCR6,CYP19A1,DAP,DNM2,ELK3,ENG,FBP1,FERMT2,FKBP5,FLNC,FOLR1,FSTL1,FURIN,GPR37,GPX1,GPX8,HCK,HOTAIRM1,ICMT,ID3,IFI30,IFI6,KLF6,LATS2,LEF1-AS1,LINC00324,LOXL3,LRG1,MACC1,MMP14,MT2A,MUL1,MVP,MYOF,NKILA,NMI,NOTCH3,NUMB,OTUD7B,PABPC4,PDZK1IP1,PLAC8,PLCD1,PLCE1,PLD2,PLEKHF2,PLK3,PLP2,PLSCR1,PPT1,PROM1,P…	ADAM28,APOL6,ATG4A,ATG4C,B4GALT1,BDH2,C3,CAPNS1,CASP7,CCR5,CD4,CDK11B,COL18A1,CREG1,CTSC,CTSS,CXCR3,CXCR6,CYP19A1,DAP,DNM2,ELK3,ENG,FBP1,FERMT2,FKBP5,FLNC,FOLR1,FSTL1,FURIN,GPR37,GPX1,GPX8,HCK,HOTAIRM1,ICMT,ID3,IFI30,IFI6,KLF6,LATS2,LEF1-AS1,LINC00324,LOXL3,LRG1,MACC1,MMP14,MT2A,MUL1,MVP,MYOF,NKILA,NMI,NOTCH3,NUMB,OTUD7B,PABPC4,PDZK1IP1,PLAC8,PLCD1,PLCE1,PLD2,PLEKHF2,PLK3,PLP2,PLSCR1,PPT1,PROM1,P…	TRUE	PROM1, FOLR1	88	mRNA	LGG-78.6.3.N.3.35.35.1.2.2	LGG	78	6	3	N	3	35	35	1	2	2	Risky	0	3	1	Apoptosis/Autophagy	TSM	Overexpression	2	1	1	2	8	8	7	4	2	35	3.28718863240596e-09	35.0058345942976	High	1.15328036009998e-09	37.0467942138173	High	0.389383125770647	0.740867508795909	NS	6.80987866097382e-09	33.5883669120746	High	1.34e-17
33	(ADAM28 + AGO2 + ATG4A + ATG4D + BCL6B + BDH2 + CAPNS1 + CD4 + CD5L + CDK11B + CDK4 + CHAF1A + CLN3 + COL18A1 + CSNK1A1 + CUL3 + DNMT3A + DOT1L + EI24 + EIF2AK4 + EIF4E + ERN1 + FBP1 + FLNC + FURIN + GATAD2A + GPR37 + GSPT1 + HSP90B1 + ICMT + IFI30 + JMJD6 + KLF6 + KPNA2 + MACC1 + MCM7 + MECOM + MT2A + MTMR14 + MYOF + NOTCH3 + PABPC4 + PIK3C3 + PKMYT1 + PLCD1 + PLCE1 + PLEKHO1 + PLK3 + PLP2 + PLS…	ADAM28,AGO2,ATG4A,ATG4D,BCL6B,BDH2,CAPNS1,CD4,CD5L,CDK11B,CDK4,CHAF1A,CLN3,COL18A1,CSNK1A1,CUL3,DNMT3A,DOT1L,EI24,EIF2AK4,EIF4E,ERN1,FBP1,FLNC,FURIN,GATAD2A,GPR37,GSPT1,HSP90B1,ICMT,IFI30,JMJD6,KLF6,KPNA2,MACC1,MCM7,MECOM,MT2A,MTMR14,MYOF,NOTCH3,PABPC4,PIK3C3,PKMYT1,PLCD1,PLCE1,PLEKHO1,PLK3,PLP2,PLSCR1,PRKCI,PRKDC,PROM1,PTGER4,PTPN12,RAB21,RASSF1,RPN2,SERPINA3,SIRT7,SKIL,STAU1,STK33,TAX1BP1,TGFBR…	ADAM28,AGO2,ATG4A,ATG4D,BCL6B,BDH2,CAPNS1,CD4,CD5L,CDK11B,CDK4,CHAF1A,CLN3,COL18A1,CSNK1A1,CUL3,DNMT3A,DOT1L,EI24,EIF2AK4,EIF4E,ERN1,FBP1,FLNC,FURIN,GATAD2A,GPR37,GSPT1,HSP90B1,ICMT,IFI30,JMJD6,KLF6,KPNA2,MACC1,MCM7,MECOM,MT2A,MTMR14,MYOF,NOTCH3,PABPC4,PIK3C3,PKMYT1,PLCD1,PLCE1,PLEKHO1,PLK3,PLP2,PLSCR1,PRKCI,PRKDC,PROM1,PTGER4,PTPN12,RAB21,RASSF1,RPN2,SERPINA3,SIRT7,SKIL,STAU1,STK33,TAX1BP1,TGFBR…	TRUE	PROM1	78	Mutation	LGG-77.2.2.P.3.35.4.1.3.2	LGG	77	2	2	P	3	35	4	1	3	2	Risky	0	3	1	Apoptosis/Autophagy	MSI	Overexpression	6	2	2	2	8	3	7	1	2	33	0.0885357554431909	2.900797219744	NS	0.0624450061901995	3.47122616862255	NS	0.501884619550114	0.450949029651282	NS	0.00128194053469721	10.368350217608	MT	5.5e-22
34	(ADAM28 + AGO2 + ATG4A + ATG4D + BCL6B + BDH2 + C3 + CAPNS1 + CD4 + CD5L + CDK11B + CDK4 + CHAF1A + CLN3 + COL18A1 + CSNK1A1 + CUL3 + DNMT3A + DOT1L + EI24 + EIF2AK4 + EIF4E + ERN1 + FBP1 + FLNC + FURIN + GATAD2A + GPR37 + GSPT1 + HSP90B1 + IFI30 + JMJD6 + KLF6 + KPNA2 + MACC1 + MCM7 + MECOM + MT2A + MTMR14 + MYOF + NOTCH3 + PABPC4 + PIK3C3 + PKMYT1 + PLCD1 + PLCE1 + PLEKHO1 + PLK3 + PLP2 + PLSCR…	ADAM28,AGO2,ATG4A,ATG4D,BCL6B,BDH2,C3,CAPNS1,CD4,CD5L,CDK11B,CDK4,CHAF1A,CLN3,COL18A1,CSNK1A1,CUL3,DNMT3A,DOT1L,EI24,EIF2AK4,EIF4E,ERN1,FBP1,FLNC,FURIN,GATAD2A,GPR37,GSPT1,HSP90B1,IFI30,JMJD6,KLF6,KPNA2,MACC1,MCM7,MECOM,MT2A,MTMR14,MYOF,NOTCH3,PABPC4,PIK3C3,PKMYT1,PLCD1,PLCE1,PLEKHO1,PLK3,PLP2,PLSCR1,PRKCI,PRKDC,PROM1,PTGER4,PTPN12,RAB21,RASSF1,RPN2,SERPINA3,SIRT7,SKIL,STAU1,STK33,TAX1BP1,TGFBR2,…	ADAM28,AGO2,ATG4A,ATG4D,BCL6B,BDH2,C3,CAPNS1,CD4,CD5L,CDK11B,CDK4,CHAF1A,CLN3,COL18A1,CSNK1A1,CUL3,DNMT3A,DOT1L,EI24,EIF2AK4,EIF4E,ERN1,FBP1,FLNC,FURIN,GATAD2A,GPR37,GSPT1,HSP90B1,IFI30,JMJD6,KLF6,KPNA2,MACC1,MCM7,MECOM,MT2A,MTMR14,MYOF,NOTCH3,PABPC4,PIK3C3,PKMYT1,PLCD1,PLCE1,PLEKHO1,PLK3,PLP2,PLSCR1,PRKCI,PRKDC,PROM1,PTGER4,PTPN12,RAB21,RASSF1,RPN2,SERPINA3,SIRT7,SKIL,STAU1,STK33,TAX1BP1,TGFBR2,…	TRUE	PROM1	78	Mutation	LGG-76.2.1.P.3.35.4.1.3.2	LGG	76	2	1	P	3	35	4	1	3	2	Risky	0	3	1	Apoptosis/Autophagy	TMB	Overexpression	6	3	2	2	8	3	7	1	2	34	0.278986560320494	1.17202006356975	NS	0.218275057939893	1.51567573619285	NS	0.501884619550114	0.450949029651282	NS	0.00717045734690158	7.22976548644319	MT	6.96e-22
32	(ADAM15 + ALDH3A1 + ANPEP + COL11A1 + DMTF1 + GPR4 + IGHG1 + ITGA7 + NAAA + NR2F2 + PDE5A + PRPS2 + RGS3 + ROR2 + SEMA3E + SLC34A2 + TMBIM1 + ZIC2)	ADAM15,ALDH3A1,ANPEP,COL11A1,DMTF1,GPR4,IGHG1,ITGA7,NAAA,NR2F2,PDE5A,PRPS2,RGS3,ROR2,SEMA3E,SLC34A2,TMBIM1,ZIC2	ADAM15,ALDH3A1,ANPEP,COL11A1,DMTF1,GPR4,IGHG1,ITGA7,NAAA,NR2F2,PDE5A,PRPS2,RGS3,ROR2,SEMA3E,SLC34A2,TMBIM1,ZIC2	TRUE	ROR2	18	Mutation	LGG-75.2.1.P.1.35.0.1.2.1	LGG	75	2	1	P	1	35	0	1	2	1	Risky	0	3	1	Apoptosis	TMB	Unchanged	6	3	2	1	8	0	7	4	1	32	0.886091209194543	0.0205211188202511	NS	0.61067418528032	0.259194354043587	NS	0.551567740154703	0.354516101915369	NS	0.317850263783957	0.997771818946151	NS	2.81e-20
31	(ADAM15 + ALDH3A1 + ANPEP + COL11A1 + DMTF1 + GPR4 + IGHG1 + ITGA7 + NAAA + NR2F2 + PDE5A + PRPS2 + RGS3 + ROR2 + SEMA3E + SLC34A2 + TMBIM1 + ZIC2)	ADAM15,ALDH3A1,ANPEP,COL11A1,DMTF1,GPR4,IGHG1,ITGA7,NAAA,NR2F2,PDE5A,PRPS2,RGS3,ROR2,SEMA3E,SLC34A2,TMBIM1,ZIC2	ADAM15,ALDH3A1,ANPEP,COL11A1,DMTF1,GPR4,IGHG1,ITGA7,NAAA,NR2F2,PDE5A,PRPS2,RGS3,ROR2,SEMA3E,SLC34A2,TMBIM1,ZIC2	TRUE	ROR2	18	Mutation	LGG-74.2.2.P.1.35.0.1.2.1	LGG	74	2	2	P	1	35	0	1	2	1	Risky	0	3	1	Apoptosis	MSI	Unchanged	6	2	2	1	8	0	7	4	1	31	0.886091209194543	0.0205211188202511	NS	0.61067418528032	0.259194354043587	NS	0.551567740154703	0.354516101915369	NS	0.317850263783957	0.997771818946151	NS	2.81e-20
33	(ADAM15 + ALDH3A1 + ANPEP + BATF3 + CHST6 + CIDEB + CLEC5A + CTHRC1 + FGF1 + HOPX + IGHG1 + IRX5 + ITGA7 + NAAA + NR2F2 + PDLIM7 + RGS3 + ROR2 + RPSAP52 + SLC34A2 + SLC39A4 + TFPI2 + TLE4 + TMBIM1 + ZIC2)	ADAM15,ALDH3A1,ANPEP,BATF3,CHST6,CIDEB,CLEC5A,CTHRC1,FGF1,HOPX,IGHG1,IRX5,ITGA7,NAAA,NR2F2,PDLIM7,RGS3,ROR2,RPSAP52,SLC34A2,SLC39A4,TFPI2,TLE4,TMBIM1,ZIC2	ADAM15,ALDH3A1,ANPEP,BATF3,CHST6,CIDEB,CLEC5A,CTHRC1,FGF1,HOPX,IGHG1,IRX5,ITGA7,NAAA,NR2F2,PDLIM7,RGS3,ROR2,RPSAP52,SLC34A2,SLC39A4,TFPI2,TLE4,TMBIM1,ZIC2	TRUE	ROR2	25	mRNA	LGG-73.6.3.N.1.35.35.1.2.1	LGG	73	6	3	N	1	35	35	1	2	1	Risky	0	3	1	Apoptosis	TSM	Unchanged	2	1	1	1	8	8	7	4	1	33	1.32501787319939e-11	45.7771219378387	High	3.2211455724962e-11	44.0376830651868	High	0.395101132705114	0.723185066857683	NS	7.20968840184355e-11	42.461238986934	High	2.43e-20
33	(ADAM15 + ALDH3A1 + ANPEP + BATF3 + CD160 + CHAF1B + CHST6 + CIDEB + CTHRC1 + FGF1 + GPR4 + HOPX + ITGA7 + MT1JP + NAAA + PDE5A + PDLIM7 + PRPS2 + RARG + RDM1 + ROR2 + RPSAP52 + SEMA3B + SEMA3E + SLC34A2 + ST3GAL3 + TFPI2 + TLE4 + TMBIM1 + ZIC2)	ADAM15,ALDH3A1,ANPEP,BATF3,CD160,CHAF1B,CHST6,CIDEB,CTHRC1,FGF1,GPR4,HOPX,ITGA7,MT1JP,NAAA,PDE5A,PDLIM7,PRPS2,RARG,RDM1,ROR2,RPSAP52,SEMA3B,SEMA3E,SLC34A2,ST3GAL3,TFPI2,TLE4,TMBIM1,ZIC2	ADAM15,ALDH3A1,ANPEP,BATF3,CD160,CHAF1B,CHST6,CIDEB,CTHRC1,FGF1,GPR4,HOPX,ITGA7,MT1JP,NAAA,PDE5A,PDLIM7,PRPS2,RARG,RDM1,ROR2,RPSAP52,SEMA3B,SEMA3E,SLC34A2,ST3GAL3,TFPI2,TLE4,TMBIM1,ZIC2	TRUE	ROR2	30	Methylation	LGG-72.7.3.P.1.35.71.1.2.1	LGG	72	7	3	P	1	35	71	1	2	1	Risky	0	3	1	Apoptosis	TSM	Unchanged	1	1	2	1	8	8	7	4	1	33	2.55511267699404e-09	35.4964847226269	Low	2.47301923383958e-09	35.560096417037	Low	0.524820475130773	0.404410034081091	NS	5.23439735811149e-06	20.7495464957989	Low	3.46e-24
36	(EGFR + TGFB1)	EGFR,TGFB1	EGFR,TGFB1	TRUE	EGFR	2	Methylation	LGG-525.7.3.P.3.35.71.2.2.6	LGG	525	7	3	P	3	35	71	2	2	6	Risky	0	3	1	Anoikis/Apoptosis/Autophagy/Cellular senescence/Ferroptosis/Necrosis	TSM	Overexpression	1	1	2	2	8	8	4	4	6	36	1.43859330403728e-06	23.2283704562708	Low	5.71699691587213e-07	25.0054001596823	Low	0.808003288608927	0.0590503230164121	NS	3.61872312892864e-07	25.8876749623333	Low	1.63e-07
24	(CTNNBIP1 + DDAH1 + PF4 + TNFRSF8 + TNFRSF9)	CTNNBIP1,DDAH1,PF4,TNFRSF8,TNFRSF9	CTNNBIP1,DDAH1,PF4,TNFRSF8,TNFRSF9	TRUE	TNFRSF9	5	CNV	LGG-482.3.3.N.3.4.4.1.4.2	LGG	482	3	3	N	3	4	4	1	4	2	Risky	0	1	3	Apoptosis/Necrosis	TSM	Overexpression	5	1	1	2	3	3	7	0	2	24	0.244487318340707	2.81718367827912	NS	0.182994810621091	3.39659496760918	NS	0.594581450075187	1.03979513244399	NS	0.00296119028286856	11.6443279377701	Deleted	0.217
32	(CEBPB + MUC1)	CEBPB,MUC1	CEBPB,MUC1	TRUE	MUC1	2	mRNA	LGG-419.6.3.N.3.35.35.3.2.5	LGG	419	6	3	N	3	35	35	3	2	5	Risky	0	3	1	Anoikis/Apoptosis/Autophagy/Pyroptosis/Necrosis	TSM	Overexpression	2	1	1	2	8	8	1	4	5	32	2.79315455875562e-07	26.3876864688609	High	3.30507756940435e-07	26.0626994424128	High	0.607822303965157	0.263358277224834	NS	1.74680508946423e-08	31.7574213711242	High	5.09e-08
32	(CEBPB + MUC1)	CEBPB,MUC1	CEBPB,MUC1	TRUE	MUC1	2	Methylation	LGG-418.7.3.P.3.35.71.3.2.5	LGG	418	7	3	P	3	35	71	3	2	5	Risky	0	3	1	Anoikis/Apoptosis/Autophagy/Pyroptosis/Necrosis	TSM	Overexpression	1	1	2	2	8	8	1	4	5	32	1.00522432818773e-05	19.5014673809116	Low	9.99080408026209e-06	19.5131784081221	Low	0.666371316808927	0.185876079091828	NS	0.000324782926432787	12.9217681326567	Low	5.09e-08
17	(CCR9 + GPC3 + PTPRO + RNF8 + WNK3)	CCR9,GPC3,PTPRO,RNF8,WNK3	CCR9,GPC3,PTPRO,RNF8,WNK3	TRUE	GPC3	5	Mutation	LGG-378.2.1.P.3.20.0.4.4.1	LGG	378	2	1	P	3	20	0	4	4	1	Protective	1	0	3	Apoptosis	TMB	Overexpression	6	3	2	2	3	0	0	0	1	17	0.211424653024744	1.56164411156643	NS	0.244179862264423	1.35629938056837	NS	0.566379137988543	0.328778669915555	NS	0.505204793132955	0.44398607835031	NS	0.641
16	(CCR9 + GPC3 + PTPRO + RNF8 + WNK3)	CCR9,GPC3,PTPRO,RNF8,WNK3	CCR9,GPC3,PTPRO,RNF8,WNK3	TRUE	GPC3	5	Mutation	LGG-377.2.2.P.3.20.0.4.4.1	LGG	377	2	2	P	3	20	0	4	4	1	Protective	1	0	3	Apoptosis	MSI	Overexpression	6	2	2	2	3	0	0	0	1	16	0.211424653024744	1.56164411156643	NS	0.244179862264423	1.35629938056837	NS	0.566379137988543	0.328778669915555	NS	0.505204793132955	0.44398607835031	NS	0.641
23	(ABCG2 + CLEC14A + GPC3 + IL21R + MATR3 + MYCT1 + TWIST2)	ABCG2,CLEC14A,GPC3,IL21R,MATR3,MYCT1,TWIST2	ABCG2,CLEC14A,GPC3,IL21R,MATR3,MYCT1,TWIST2	TRUE	GPC3	7	Methylation	LGG-32.7.3.P.3.20.71.3.2.1	LGG	32	7	3	P	3	20	71	3	2	1	Protective	1	0	3	Apoptosis	TSM	Overexpression	1	1	2	2	3	8	1	4	1	23	5.94654037122666e-09	33.8520825409194	Low	7.18394765897301e-09	33.4843566752218	Low	0.474726938514281	0.510952217967034	NS	2.9080755298283e-06	21.8762726363363	Low	0.598
27	MUC1	MUC1	MUC1	TRUE	MUC1	1	Mutation	LGG-2593.2.1.P.3.35.0.3.4.5	LGG	2593	2	1	P	3	35	0	3	4	5	Risky	0	3	1	Anoikis/Apoptosis/Autophagy/Pyroptosis/Necrosis	TMB	Overexpression	6	3	2	2	8	0	1	0	5	27	0.0984748919649528	2.73007124386204	NS	0.114448258554529	2.4916970392969	NS	NS	NS	NS	0.583683221722467	0.300317856787689	NS	4.66e-08
26	MUC1	MUC1	MUC1	TRUE	MUC1	1	Mutation	LGG-2592.2.2.P.3.35.0.3.4.5	LGG	2592	2	2	P	3	35	0	3	4	5	Risky	0	3	1	Anoikis/Apoptosis/Autophagy/Pyroptosis/Necrosis	MSI	Overexpression	6	2	2	2	8	0	1	0	5	26	0.0984748919649528	2.73007124386204	NS	0.114448258554529	2.4916970392969	NS	NS	NS	NS	0.583683221722467	0.300317856787689	NS	4.66e-08
35	MET	MET	MET	TRUE	MET	1	Mutation	LGG-2527.2.1.P.1.35.14.2.4.5	LGG	2527	2	1	P	1	35	14	2	4	5	Risky	0	3	1	Anoikis/Apoptosis/Autophagy/Cellular senescence/Necrosis	TMB	Unchanged	6	3	2	1	8	6	4	0	5	35	0.217672257258851	1.51965138137156	NS	0.250431486967878	1.32089501319419	NS	0.000424076692780884	12.4230077423975	MT	0.00309679329310275	8.74954489414949	MT	1.68e-05
34	MET	MET	MET	TRUE	MET	1	Mutation	LGG-2526.2.2.P.1.35.14.2.4.5	LGG	2526	2	2	P	1	35	14	2	4	5	Risky	0	3	1	Anoikis/Apoptosis/Autophagy/Cellular senescence/Necrosis	MSI	Unchanged	6	2	2	1	8	6	4	0	5	34	0.217672257258851	1.51965138137156	NS	0.250431486967878	1.32089501319419	NS	0.000424076692780884	12.4230077423975	MT	0.00309679329310275	8.74954489414949	MT	1.68e-05
30	MET	MET	MET	TRUE	MET	1	Methylation	LGG-2525.7.3.P.1.35.71.2.4.5	LGG	2525	7	3	P	1	35	71	2	4	5	Risky	0	3	1	Anoikis/Apoptosis/Autophagy/Cellular senescence/Necrosis	TSM	Unchanged	1	1	2	1	8	8	4	0	5	30	7.80870673922074e-06	19.9841424849087	Low	3.54706831751095e-06	21.4952465101703	Low	0.905642443610853	0.0140509414852761	NS	0.000575648388760897	11.8531193860695	Low	1.68e-05
17	(ASRGL1 + EPCAM + SFTPC)	ASRGL1,EPCAM,SFTPC	ASRGL1,EPCAM,SFTPC	TRUE	EPCAM	3	mRNA	LGG-242.6.3.P.2.71.0.3.4.1	LGG	242	6	3	P	2	71	0	3	4	1	Protective	3	0	1	Apoptosis	TSM	Underexpression	2	1	2	2	8	0	1	0	1	17	0.467750145821117	0.527285942624199	NS	0.157471228819755	1.99834341783988	NS	0.438794308759138	0.599433354375991	NS	0.157005824455634	2.00283005260797	NS	0.0311
24	(ASRGL1 + CADM3 + EGFL7 + EPCAM + SFTPC + TAC1 + TPPP)	ASRGL1,CADM3,EGFL7,EPCAM,SFTPC,TAC1,TPPP	ASRGL1,CADM3,EGFL7,EPCAM,SFTPC,TAC1,TPPP	TRUE	EPCAM	7	Methylation	LGG-241.7.3.P.2.71.71.3.4.1	LGG	241	7	3	P	2	71	71	3	4	1	Protective	3	0	1	Apoptosis	TSM	Underexpression	1	1	2	2	8	8	1	0	1	24	1.56610001744717e-07	27.5059741303855	Low	1.41199844372331e-07	27.7063310578326	Low	0.724038074765962	0.124656435675289	NS	1.4741535154128e-05	18.77068964644	Low	0.0105
24	KDR	KDR	KDR	TRUE	KDR	1	Mutation	LGG-2393.2.1.P.3.31.0.3.4.5	LGG	2393	2	1	P	3	31	0	3	4	5	Risky	0	2	2	Anoikis/Apoptosis/Autophagy/Cellular senescence/Necrosis	TMB	Overexpression	6	3	2	2	5	0	1	0	5	24	0.296478338912203	1.08996782050759	NS	0.335561554169335	0.927315152536638	NS	0.440203922626884	0.595750732045121	NS	0.99371072005296	6.21342019437325e-05	NS	0.0252
23	KDR	KDR	KDR	TRUE	KDR	1	Mutation	LGG-2392.2.2.P.3.31.0.3.4.5	LGG	2392	2	2	P	3	31	0	3	4	5	Risky	0	2	2	Anoikis/Apoptosis/Autophagy/Cellular senescence/Necrosis	MSI	Overexpression	6	2	2	2	5	0	1	0	5	23	0.296478338912203	1.08996782050759	NS	0.335561554169335	0.927315152536638	NS	0.440203922626884	0.595750732045121	NS	0.99371072005296	6.21342019437325e-05	NS	0.0252
20	KDR	KDR	KDR	TRUE	KDR	1	Methylation	LGG-2391.7.3.P.3.31.62.3.4.5	LGG	2391	7	3	P	3	31	62	3	4	5	Risky	0	2	2	Anoikis/Apoptosis/Autophagy/Cellular senescence/Necrosis	TSM	Overexpression	1	1	2	2	5	3	1	0	5	20	0.0659150924111503	3.3819233420572	NS	0.0352415152731127	4.43343498312955	Low	0.871321101912353	0.0262377267698625	NS	0.165825803225272	1.92027993991739	NS	0.0252
17	(ASAH1 + CCL3 + CCND3 + CRADD + CTNNBIP1 + DDAH1 + EDN1 + FCER2 + IER3 + NCR3 + `NKX3-1` + RORA + SLC38A2 + TGFA + TIRAP + TNFAIP8L3 + TNFRSF13C + TNFRSF8 + TNFRSF9 + USP2)	ASAH1,CCL3,CCND3,CRADD,CTNNBIP1,DDAH1,EDN1,FCER2,IER3,NCR3,NKX3-1,RORA,SLC38A2,TGFA,TIRAP,TNFAIP8L3,TNFRSF13C,TNFRSF8,TNFRSF9,USP2	ASAH1,CCL3,CCND3,CRADD,CTNNBIP1,DDAH1,EDN1,FCER2,IER3,NCR3,NKX3-1,RORA,SLC38A2,TGFA,TIRAP,TNFAIP8L3,TNFRSF13C,TNFRSF8,TNFRSF9,USP2	TRUE	TNFRSF9	20	Methylation	LGG-236.7.3.P.3.0.71.3.4.2	LGG	236	7	3	P	3	0	71	3	4	2	Meaningless	0	0	4	Apoptosis/Necrosis	TSM	Overexpression	1	1	2	2	0	8	1	0	2	17	6.38688102405638e-09	33.7131097020404	Low	4.80321460383237e-09	34.2675614900265	Low	0.548958566866389	0.359186164071198	NS	1.60907894874995e-06	23.0130207153341	Low	0.856
32	ERBB2	ERBB2	ERBB2	TRUE	ERBB2	1	Mutation	LGG-2143.2.2.P.3.44.4.4.4.6	LGG	2143	2	2	P	3	44	4	4	4	6	Meaningful Risky	0	4	0	Anoikis/Apoptosis/Autophagy/Cellular senescence/Ferroptosis/Necrosis	MSI	Overexpression	6	2	2	2	11	3	0	0	6	32	0.768341136053625	0.086757024209599	NS	0.773413284338728	0.0828939340676717	NS	NS	NS	NS	5.69374417169755e-06	20.5884889014595	MT	1.98e-13
31	ERBB2	ERBB2	ERBB2	TRUE	ERBB2	1	Methylation	LGG-2142.7.3.P.3.44.71.4.4.6	LGG	2142	7	3	P	3	44	71	4	4	6	Meaningful Risky	0	4	0	Anoikis/Apoptosis/Autophagy/Cellular senescence/Ferroptosis/Necrosis	TSM	Overexpression	1	1	2	2	11	8	0	0	6	31	8.22148037427084e-08	28.7531802315638	Low	2.37302129613148e-07	26.7025988866733	Low	0.679299220373325	0.170915761811372	NS	4.70070630970154e-05	16.5651450504148	Low	1.98e-13
34	(APOBEC3B + CENPB + `EGFR-AS1` + ETNK2 + GINS2 + HMGB2 + HNRNPH1 + IGFBP2 + MEIS1 + MRC2 + MSX1 + MYDGF + `NKX2-5` + ROBO3 + SDF4 + SMO + SPRY2 + TUBA1C + UNG)	APOBEC3B,CENPB,EGFR-AS1,ETNK2,GINS2,HMGB2,HNRNPH1,IGFBP2,MEIS1,MRC2,MSX1,MYDGF,NKX2-5,ROBO3,SDF4,SMO,SPRY2,TUBA1C,UNG	APOBEC3B,CENPB,EGFR-AS1,ETNK2,GINS2,HMGB2,HNRNPH1,IGFBP2,MEIS1,MRC2,MSX1,MYDGF,NKX2-5,ROBO3,SDF4,SMO,SPRY2,TUBA1C,UNG	TRUE	EGFR	19	Methylation	LGG-207.7.3.P.3.44.71.2.2.1	LGG	207	7	3	P	3	44	71	2	2	1	Meaningful Risky	0	4	0	Apoptosis	TSM	Overexpression	1	1	2	2	11	8	4	4	1	34	7.33588111367922e-08	28.9739336055188	Low	6.6714310742455e-08	29.1578667826276	Low	0.792452414049849	0.0692360092750013	NS	2.91068589453047e-07	26.3080786906345	Low	2.2e-27
35	(ANG + ANXA2R + BIK + COPZ2 + FAP + FLII + LAMTOR5 + PIEZO1 + PLIN3)	ANG,ANXA2R,BIK,COPZ2,FAP,FLII,LAMTOR5,PIEZO1,PLIN3	ANG,ANXA2R,BIK,COPZ2,FAP,FLII,LAMTOR5,PIEZO1,PLIN3	TRUE	FAP	9	mRNA	LGG-184.6.3.N.3.44.44.3.2.2	LGG	184	6	3	N	3	44	44	3	2	2	Meaningful Risky	0	4	0	Apoptosis/Autophagy	TSM	Overexpression	2	1	1	2	11	11	1	4	2	35	5.48879264261615e-09	34.007929630926	High	9.89324067113273e-10	37.3458257322522	High	0.00217460357436272	9.39599159165101	High	3.09396952502539e-12	48.6281226419364	High	1.08e-13
31	(ALOX5 + EPHA2 + SOCS1)	ALOX5,EPHA2,SOCS1	ALOX5,EPHA2,SOCS1	TRUE	EPHA2	3	Methylation	LGG-161.7.3.P.3.35.71.3.2.4	LGG	161	7	3	P	3	35	71	3	2	4	Risky	0	3	1	Apoptosis/Autophagy/Ferroptosis/Pyroptosis	TSM	Overexpression	1	1	2	2	8	8	1	4	4	31	6.2497695907382e-10	38.2418457420946	Low	4.78573292106432e-10	38.7627526986135	Low	0.908984790103333	0.0130688716356522	NS	8.70368507266406e-08	28.642803451541	Low	3.42e-18
31	(ALOX5 + EPHA2 + SOCS1 + TRIM21)	ALOX5,EPHA2,SOCS1,TRIM21	ALOX5,EPHA2,SOCS1,TRIM21	TRUE	EPHA2	4	mRNA	LGG-160.6.3.N.3.35.35.3.2.4	LGG	160	6	3	N	3	35	35	3	2	4	Risky	0	3	1	Apoptosis/Autophagy/Ferroptosis/Pyroptosis	TSM	Overexpression	2	1	1	2	8	8	1	4	4	31	1.08815861099565e-07	28.2104433457637	High	5.8300006866574e-07	24.9676616188454	High	0.815666294008672	0.054346093821699	NS	2.31140197903823e-06	22.3170914844906	High	4.55e-19
28	(ALB + L1CAM + SMPD3)	ALB,L1CAM,SMPD3	ALB,L1CAM,SMPD3	TRUE	L1CAM	3	Mutation	LGG-150.2.1.P.2.71.0.3.2.2	LGG	150	2	1	P	2	71	0	3	2	2	Protective	3	0	1	Apoptosis/Necrosis	TMB	Underexpression	6	3	2	2	8	0	1	4	2	28	0.557378395138968	0.34426372938741	NS	0.647064409767273	0.209621271220721	NS	0.544119585700445	0.367957738129402	NS	0.487117028542046	0.482888103705555	NS	1.83e-08
27	(ALB + L1CAM + SMPD3)	ALB,L1CAM,SMPD3	ALB,L1CAM,SMPD3	TRUE	L1CAM	3	Mutation	LGG-149.2.2.P.2.71.0.3.2.2	LGG	149	2	2	P	2	71	0	3	2	2	Protective	3	0	1	Apoptosis/Necrosis	MSI	Underexpression	6	2	2	2	8	0	1	4	2	27	0.557378395138968	0.34426372938741	NS	0.647064409767273	0.209621271220721	NS	0.544119585700445	0.367957738129402	NS	0.487117028542046	0.482888103705555	NS	1.83e-08
16	CEACAM5	CEACAM5	CEACAM5	TRUE	CEACAM5	1	Mutation	LGG-1470.2.1.P.2.0.0.4.4.3	LGG	1470	2	1	P	2	0	0	4	4	3	Meaningless	0	0	4	Anoikis/Apoptosis/Necrosis	TMB	Underexpression	6	3	2	2	0	0	0	0	3	16	0.138254713297238	2.19727766368721	NS	0.155033527493295	2.02201271576444	NS	NS	NS	NS	0.512516821106044	0.428925173316019	NS	0.888
15	CEACAM5	CEACAM5	CEACAM5	TRUE	CEACAM5	1	Mutation	LGG-1469.2.2.P.2.0.0.4.4.3	LGG	1469	2	2	P	2	0	0	4	4	3	Meaningless	0	0	4	Anoikis/Apoptosis/Necrosis	MSI	Underexpression	6	2	2	2	0	0	0	0	3	15	0.138254713297238	2.19727766368721	NS	0.155033527493295	2.02201271576444	NS	NS	NS	NS	0.512516821106044	0.428925173316019	NS	0.888
17	CEACAM5	CEACAM5	CEACAM5	TRUE	CEACAM5	1	Methylation	LGG-1468.7.3.P.2.0.71.4.4.3	LGG	1468	7	3	P	2	0	71	4	4	3	Meaningless	0	0	4	Anoikis/Apoptosis/Necrosis	TSM	Underexpression	1	1	2	2	0	8	0	0	3	17	3.41877733900375e-08	30.4539996357301	Low	5.60080973821542e-08	29.4968347291071	Low	0.240511597287379	1.37759285664725	NS	3.87722454142647e-08	30.2099140782718	Low	0.888
23	CEACAM5	CEACAM5	CEACAM5	TRUE	CEACAM5	1	CNV	LGG-1467.3.3.N.2.0.56.4.4.3	LGG	1467	3	3	N	2	0	56	4	4	3	Meaningless	0	0	4	Anoikis/Apoptosis/Necrosis	TSM	Underexpression	5	1	1	2	0	11	0	0	3	23	3.85285917836597e-06	24.9333900831059	Duplicated	3.44907141303086e-06	25.1548110375877	Deleted	0.00269222253978019	11.8347764070721	Duplicated	2.18731459322719e-06	26.065671959391	Deleted	0.888
31	CD274	CD274	CD274	TRUE	CD274	1	mRNA	LGG-1443.6.3.N.3.35.35.3.4.8	LGG	1443	6	3	N	3	35	35	3	4	8	Risky	0	3	1	Apoptosis/Autophagy/Cuproptosis/Efferocytosis/Ferroptosis/Necroptosis/Pyroptosis/Necrosis	TSM	Overexpression	2	1	1	2	8	8	1	0	8	31	0.00282059667999301	8.92003136437919	High	0.003209937794586	8.68412425260604	High	0.95077829760744	0.00381052334914923	NS	0.037666286041048	4.32002874067198	High	6.47e-11
30	CD274	CD274	CD274	TRUE	CD274	1	Mutation	LGG-1442.2.1.P.3.35.0.3.4.8	LGG	1442	2	1	P	3	35	0	3	4	8	Risky	0	3	1	Apoptosis/Autophagy/Cuproptosis/Efferocytosis/Ferroptosis/Necroptosis/Pyroptosis/Necrosis	TMB	Overexpression	6	3	2	2	8	0	1	0	8	30	0.138254713297238	2.19727766368721	NS	0.155033527493295	2.02201271576444	NS	NS	NS	NS	0.512516821106044	0.428925173316019	NS	6.47e-11
29	CD274	CD274	CD274	TRUE	CD274	1	Mutation	LGG-1441.2.2.P.3.35.0.3.4.8	LGG	1441	2	2	P	3	35	0	3	4	8	Risky	0	3	1	Apoptosis/Autophagy/Cuproptosis/Efferocytosis/Ferroptosis/Necroptosis/Pyroptosis/Necrosis	MSI	Overexpression	6	2	2	2	8	0	1	0	8	29	0.138254713297238	2.19727766368721	NS	0.155033527493295	2.02201271576444	NS	NS	NS	NS	0.512516821106044	0.428925173316019	NS	6.47e-11
31	CD274	CD274	CD274	TRUE	CD274	1	Methylation	LGG-1440.7.3.P.3.35.71.3.4.8	LGG	1440	7	3	P	3	35	71	3	4	8	Risky	0	3	1	Apoptosis/Autophagy/Cuproptosis/Efferocytosis/Ferroptosis/Necroptosis/Pyroptosis/Necrosis	TSM	Overexpression	1	1	2	2	8	8	1	0	8	31	2.2204303873341e-07	26.8310318627957	Low	2.86947282601702e-07	26.3356207506676	Low	0.82693935956841	0.0477984717914247	NS	2.17766983884315e-05	18.0272361129207	Low	6.47e-11
26	(ABCB4 + ABCC1 + ACRBP + ACSL5 + ACTB + `ADAMTS9-AS2` + ADM2 + AEBP1 + AJUBA + AK2 + ALDH1L1 + ALOX15B + ANO6 + ANXA4 + ARAP1 + ARHGAP17 + ARHGDIB + ARL11 + BCL10 + C5AR1 + CAST + CASZ1 + CCL22 + CCR1 + CCR3 + CD151 + CD164 + CD2AP + CD48 + CD53 + CD69 + CD7 + CD80 + CD93 + CDC42 + CEBPD + CERS2 + CHSY1 + CISH + CLDN7 + COL3A1 + COL4A1 + COL4A2 + COL6A3 + CORO1B + CPT2 + CREM + CSTA + CSTB + CXCL…	ABCB4,ABCC1,ACRBP,ACSL5,ACTB,ADAMTS9-AS2,ADM2,AEBP1,AJUBA,AK2,ALDH1L1,ALOX15B,ANO6,ANXA4,ARAP1,ARHGAP17,ARHGDIB,ARL11,BCL10,C5AR1,CAST,CASZ1,CCL22,CCR1,CCR3,CD151,CD164,CD2AP,CD48,CD53,CD69,CD7,CD80,CD93,CDC42,CEBPD,CERS2,CHSY1,CISH,CLDN7,COL3A1,COL4A1,COL4A2,COL6A3,CORO1B,CPT2,CREM,CSTA,CSTB,CXCL11,DCBLD2,DDB2,DENND2D,DHX58,DKKL1,DNAJB1,DOCK2,DOK1,DTX3L,DUSP10,EGF,EHD2,EMILIN2,ESRRB,ETV7,F11R,FB…	ABCB4,ABCC1,ACRBP,ACSL5,ACTB,ADAMTS9-AS2,ADM2,AEBP1,AJUBA,AK2,ALDH1L1,ALOX15B,ANO6,ANXA4,ARAP1,ARHGAP17,ARHGDIB,ARL11,BCL10,C5AR1,CAST,CASZ1,CCL22,CCR1,CCR3,CD151,CD164,CD2AP,CD48,CD53,CD69,CD7,CD80,CD93,CDC42,CEBPD,CERS2,CHSY1,CISH,CLDN7,COL3A1,COL4A1,COL4A2,COL6A3,CORO1B,CPT2,CREM,CSTA,CSTB,CXCL11,DCBLD2,DDB2,DENND2D,DHX58,DKKL1,DNAJB1,DOCK2,DOK1,DTX3L,DUSP10,EGF,EHD2,EMILIN2,ESRRB,ETV7,F11R,FB…	TRUE	CD80, MSLN, ROR1	238	mRNA	LGG-14.6.3.N.3.0.35.1.2.1	LGG	14	6	3	N	3	0	35	1	2	1	Meaningless	0	0	4	Apoptosis	TSM	Overexpression	2	1	1	2	0	8	7	4	1	26	1.26695255397991e-08	32.3813708265143	High	1.55529038536883e-08	31.982983248551	High	0.727036970769111	0.121849667217272	NS	2.65717714498237e-09	35.4201932274417	High	3.3e-17
30	AXL	AXL	AXL	TRUE	AXL	1	mRNA	LGG-1367.6.3.N.3.35.35.2.4.4	LGG	1367	6	3	N	3	35	35	2	4	4	Risky	0	3	1	Apoptosis/Efferocytosis/Necroptosis/Necrosis	TSM	Overexpression	2	1	1	2	8	8	4	0	4	30	0.000121320363531185	14.7720513486116	High	0.000124437149271683	14.7242245785358	High	0.169692178890168	1.88566057378978	NS	0.0354951167100979	4.42119754969102	High	0.00264
30	AXL	AXL	AXL	TRUE	AXL	1	Methylation	LGG-1366.7.3.P.3.35.71.2.4.4	LGG	1366	7	3	P	3	35	71	2	4	4	Risky	0	3	1	Apoptosis/Efferocytosis/Necroptosis/Necrosis	TSM	Overexpression	1	1	2	2	8	8	4	0	4	30	2.17781348510471e-12	49.316854618563	Low	1.51260115544005e-11	45.5177692051246	Low	0.313464661966225	1.01602116827295	NS	2.26192686803017e-09	35.733907440962	Low	0.00264
36	AXL	AXL	AXL	TRUE	AXL	1	CNV	LGG-1365.3.3.N.3.35.56.2.4.4	LGG	1365	3	3	N	3	35	56	2	4	4	Risky	0	3	1	Apoptosis/Efferocytosis/Necroptosis/Necrosis	TSM	Overexpression	5	1	1	2	8	11	4	0	4	36	4.68323567015538e-06	24.5430426088464	Duplicated	4.15386961993836e-06	24.7829404392606	Deleted	0.00261258939918552	11.8948268849856	Duplicated	8.63164555542362e-06	23.3201507851004	Deleted	0.00264
37	(AK2 + B4GALT2 + BCL10 + C5AR1 + CASZ1 + CCNA2 + CD53 + CDC20 + CDC42 + CDCA8 + CENPE + CNOT3 + CPT2 + CXCL11 + DENND2D + DFFA + DHX15 + DKKL1 + EGF + EHD2 + FBXO6 + FHL3 + FOXD3 + FXYD5 + GFI1 + GNG5 + HERC5 + HNRNPL + HSPBP1 + HTRA3 + IFI44L + IRF2 + ITGB3BP + KHDRBS1 + KLF3 + LAIR1 + LCK + LINC00339 + LINC00665 + LRAT + MAD2L1 + MAD2L2 + MMACHC + MTHFR + NAA15 + NBPF1 + NCAPG + NDC1 + NEIL3 + …	AK2,B4GALT2,BCL10,C5AR1,CASZ1,CCNA2,CD53,CDC20,CDC42,CDCA8,CENPE,CNOT3,CPT2,CXCL11,DENND2D,DFFA,DHX15,DKKL1,EGF,EHD2,FBXO6,FHL3,FOXD3,FXYD5,GFI1,GNG5,HERC5,HNRNPL,HSPBP1,HTRA3,IFI44L,IRF2,ITGB3BP,KHDRBS1,KLF3,LAIR1,LCK,LINC00339,LINC00665,LRAT,MAD2L1,MAD2L2,MMACHC,MTHFR,NAA15,NBPF1,NCAPG,NDC1,NEIL3,NUCB1,OSCAR,PADI2,PALLD,PDPN,PLEKHA4,PPP5C,PSMA5,PTPN13,RBBP4,RCC1,RHPN2,RNF4,ROR1,RPAP2,RPS6KA1,RU…	AK2,B4GALT2,BCL10,C5AR1,CASZ1,CCNA2,CD53,CDC20,CDC42,CDCA8,CENPE,CNOT3,CPT2,CXCL11,DENND2D,DFFA,DHX15,DKKL1,EGF,EHD2,FBXO6,FHL3,FOXD3,FXYD5,GFI1,GNG5,HERC5,HNRNPL,HSPBP1,HTRA3,IFI44L,IRF2,ITGB3BP,KHDRBS1,KLF3,LAIR1,LCK,LINC00339,LINC00665,LRAT,MAD2L1,MAD2L2,MMACHC,MTHFR,NAA15,NBPF1,NCAPG,NDC1,NEIL3,NUCB1,OSCAR,PADI2,PALLD,PDPN,PLEKHA4,PPP5C,PSMA5,PTPN13,RBBP4,RCC1,RHPN2,RNF4,ROR1,RPAP2,RPS6KA1,RU…	TRUE	ROR1	85	CNV	LGG-136.3.3.N.3.35.71.1.2.1	LGG	136	3	3	N	3	35	71	1	2	1	Risky	0	3	1	Apoptosis	TSM	Overexpression	5	1	1	2	8	8	7	4	1	37	9.10410284982177e-06	23.2135707668711	Duplicated	6.74523360111312e-06	23.8133488713617	Duplicated	0.435811142781773	1.66109257646171	NS	1.08183229041714e-09	41.2892192545347	Duplicated	1.99e-19
26	(ABCB4 + ABCC1 + ACKR3 + ACRBP + ACSL5 + ACTB + `ADAMTS9-AS2` + ADM2 + ADRA1D + AEBP1 + AGK + AJUBA + AK2 + ALDH1L1 + ALOX15B + ANO6 + ANXA4 + APLP2 + ARAP1 + ARF1 + ARHGDIB + ARID2 + ARID3B + ARL11 + ARRDC3 + ATAD5 + BARD1 + BCL2L14 + BICC1 + C5AR1 + CANT1 + CARD10 + CAST + CASZ1 + CBFB + CBX8 + CCL22 + CCR1 + CCR3 + CD151 + CD2AP + CD48 + CD53 + CD69 + CD7 + CD93 + CDC42 + CDCA5 + CEBPD + CERS2…	ABCB4,ABCC1,ACKR3,ACRBP,ACSL5,ACTB,ADAMTS9-AS2,ADM2,ADRA1D,AEBP1,AGK,AJUBA,AK2,ALDH1L1,ALOX15B,ANO6,ANXA4,APLP2,ARAP1,ARF1,ARHGDIB,ARID2,ARID3B,ARL11,ARRDC3,ATAD5,BARD1,BCL2L14,BICC1,C5AR1,CANT1,CARD10,CAST,CASZ1,CBFB,CBX8,CCL22,CCR1,CCR3,CD151,CD2AP,CD48,CD53,CD69,CD7,CD93,CDC42,CDCA5,CEBPD,CERS2,CERS4,CHRNA5,CHSY1,CISH,CKLF,CLDN7,COBLL1,COL4A1,COL4A2,CORO1B,CPT2,CREM,CRK,CSTA,DBNL,DDB2,DENND2D,…	ABCB4,ABCC1,ACKR3,ACRBP,ACSL5,ACTB,ADAMTS9-AS2,ADM2,ADRA1D,AEBP1,AGK,AJUBA,AK2,ALDH1L1,ALOX15B,ANO6,ANXA4,APLP2,ARAP1,ARF1,ARHGDIB,ARID2,ARID3B,ARL11,ARRDC3,ATAD5,BARD1,BCL2L14,BICC1,C5AR1,CANT1,CARD10,CAST,CASZ1,CBFB,CBX8,CCL22,CCR1,CCR3,CD151,CD2AP,CD48,CD53,CD69,CD7,CD93,CDC42,CDCA5,CEBPD,CERS2,CERS4,CHRNA5,CHSY1,CISH,CKLF,CLDN7,COBLL1,COL4A1,COL4A2,CORO1B,CPT2,CREM,CRK,CSTA,DBNL,DDB2,DENND2D,…	TRUE	MSLN	296	Methylation	LGG-13.7.3.P.3.0.71.1.2.1	LGG	13	7	3	P	3	0	71	1	2	1	Meaningless	0	0	4	Apoptosis	TSM	Overexpression	1	1	2	2	0	8	7	4	1	26	7.33033300726049e-10	37.9306815355417	Low	4.58460491792323e-10	38.8465627660176	Low	0.530482467904776	0.393467264390225	NS	7.21829370609051e-07	24.5559545110312	Low	5.4e-21
32	(ABCB4 + ABCC1 + ABCF2 + ACKR3 + AJUBA + ALDH1L1 + APLP2 + ARAF + ARF1 + ARHGAP11A + ARHGAP17 + ATAD5 + BARD1 + BFAR + BLM + BUB1B + BZW1 + CANT1 + CAPN5 + CAPN6 + CASZ1 + CD164 + CD2AP + CD7 + CD93 + CDC20 + CDC45 + CDCA3 + CDCA7L + CDH5 + CENPE + CENPH + CENPL + CENPW + CEP63 + CERS4 + CHD1 + CHRNA5 + CHSY1 + CLDN7 + CNOT2 + CNPY2 + COL3A1 + COL4A1 + COL4A2 + COPB2 + CPT2 + CRY1 + CSNK1D + CSTB…	ABCB4,ABCC1,ABCF2,ACKR3,AJUBA,ALDH1L1,APLP2,ARAF,ARF1,ARHGAP11A,ARHGAP17,ATAD5,BARD1,BFAR,BLM,BUB1B,BZW1,CANT1,CAPN5,CAPN6,CASZ1,CD164,CD2AP,CD7,CD93,CDC20,CDC45,CDCA3,CDCA7L,CDH5,CENPE,CENPH,CENPL,CENPW,CEP63,CERS4,CHD1,CHRNA5,CHSY1,CLDN7,CNOT2,CNPY2,COL3A1,COL4A1,COL4A2,COPB2,CPT2,CRY1,CSNK1D,CSTB,DBF4,DBNL,DCBLD2,DDB2,DHX58,DIAPH3,DIDO1,DNMT3B,DPP3,DTX3L,DUSP16,EHMT1,ELL,EMILIN2,ENOX2,ERBB3,ES…	ABCB4,ABCC1,ABCF2,ACKR3,AJUBA,ALDH1L1,APLP2,ARAF,ARF1,ARHGAP11A,ARHGAP17,ATAD5,BARD1,BFAR,BLM,BUB1B,BZW1,CANT1,CAPN5,CAPN6,CASZ1,CD164,CD2AP,CD7,CD93,CDC20,CDC45,CDCA3,CDCA7L,CDH5,CENPE,CENPH,CENPL,CENPW,CEP63,CERS4,CHD1,CHRNA5,CHSY1,CLDN7,CNOT2,CNPY2,COL3A1,COL4A1,COL4A2,COPB2,CPT2,CRY1,CSNK1D,CSTB,DBF4,DBNL,DCBLD2,DDB2,DHX58,DIAPH3,DIDO1,DNMT3B,DPP3,DTX3L,DUSP16,EHMT1,ELL,EMILIN2,ENOX2,ERBB3,ES…	TRUE	MSLN, ROR1	238	Mutation	LGG-12.2.2.P.3.31.4.1.2.1	LGG	12	2	2	P	3	31	4	1	2	1	Risky	0	2	2	Apoptosis	MSI	Overexpression	6	2	2	2	5	3	7	4	1	32	0.34802441117387	0.880647443568957	NS	0.166754490876461	1.91188075561348	NS	0.116864710585235	2.45884468504372	NS	0.0108415519586571	6.49110578011372	MT	3.07e-22
38	(AGO4 + AKT1S1 + ATG4C + BDH2 + CAMK2D + CAPNS1 + CDK11B + E2F2 + EIF4E + GNB1 + ICMT + ID3 + IFI6 + ISG15 + MUL1 + PABPC4 + PDZK1IP1 + PLAC8 + PLK3 + PPT1 + PRMT1 + PROM1 + RCC2 + SLC16A1 + SNHG3 + SRSF10 + TMEM59 + TRIM28 + UBA6 + USP24 + USP33)	AGO4,AKT1S1,ATG4C,BDH2,CAMK2D,CAPNS1,CDK11B,E2F2,EIF4E,GNB1,ICMT,ID3,IFI6,ISG15,MUL1,PABPC4,PDZK1IP1,PLAC8,PLK3,PPT1,PRMT1,PROM1,RCC2,SLC16A1,SNHG3,SRSF10,TMEM59,TRIM28,UBA6,USP24,USP33	AGO4,AKT1S1,ATG4C,BDH2,CAMK2D,CAPNS1,CDK11B,E2F2,EIF4E,GNB1,ICMT,ID3,IFI6,ISG15,MUL1,PABPC4,PDZK1IP1,PLAC8,PLK3,PPT1,PRMT1,PROM1,RCC2,SLC16A1,SNHG3,SRSF10,TMEM59,TRIM28,UBA6,USP24,USP33	TRUE	PROM1	31	CNV	LGG-114.3.3.N.3.35.71.1.2.2	LGG	114	3	3	N	3	35	71	1	2	2	Risky	0	3	1	Apoptosis/Autophagy	TSM	Overexpression	5	1	1	2	8	8	7	4	2	38	0.00362589298103289	11.2393093628337	Duplicated	0.00732195422121207	9.8337560330563	Duplicated	0.911676876265263	0.18493930805686	NS	0.000161268857563845	17.464875325988	Duplicated	1.55e-16
33	(ABCB4 + ABCC1 + ABCF2 + ACKR3 + AJUBA + ALDH1L1 + APLP2 + ARAF + ARF1 + ARHGAP11A + ARHGAP17 + ARID2 + ATAD5 + BARD1 + BFAR + BLM + BUB1B + CANT1 + CAPN5 + CAPN6 + CASZ1 + CD164 + CD2AP + CD7 + CD93 + CDC20 + CDC45 + CDCA3 + CDCA7L + CDH5 + CENPE + CENPH + CENPL + CENPW + CEP63 + CERS4 + CHD1 + CHRNA5 + CHSY1 + CLDN7 + CNOT2 + CNPY2 + COL3A1 + COL4A1 + COL4A2 + COL6A3 + COPB2 + CPT2 + CRY1 + CSN…	ABCB4,ABCC1,ABCF2,ACKR3,AJUBA,ALDH1L1,APLP2,ARAF,ARF1,ARHGAP11A,ARHGAP17,ARID2,ATAD5,BARD1,BFAR,BLM,BUB1B,CANT1,CAPN5,CAPN6,CASZ1,CD164,CD2AP,CD7,CD93,CDC20,CDC45,CDCA3,CDCA7L,CDH5,CENPE,CENPH,CENPL,CENPW,CEP63,CERS4,CHD1,CHRNA5,CHSY1,CLDN7,CNOT2,CNPY2,COL3A1,COL4A1,COL4A2,COL6A3,COPB2,CPT2,CRY1,CSNK1D,CSTB,DBF4,DBNL,DCBLD2,DDB2,DHX58,DIAPH3,DIDO1,DNMT3B,DPP3,DTX3L,DUSP16,EHMT1,ELL,EMILIN2,ENOX2,…	ABCB4,ABCC1,ABCF2,ACKR3,AJUBA,ALDH1L1,APLP2,ARAF,ARF1,ARHGAP11A,ARHGAP17,ARID2,ATAD5,BARD1,BFAR,BLM,BUB1B,CANT1,CAPN5,CAPN6,CASZ1,CD164,CD2AP,CD7,CD93,CDC20,CDC45,CDCA3,CDCA7L,CDH5,CENPE,CENPH,CENPL,CENPW,CEP63,CERS4,CHD1,CHRNA5,CHSY1,CLDN7,CNOT2,CNPY2,COL3A1,COL4A1,COL4A2,COL6A3,COPB2,CPT2,CRY1,CSNK1D,CSTB,DBF4,DBNL,DCBLD2,DDB2,DHX58,DIAPH3,DIDO1,DNMT3B,DPP3,DTX3L,DUSP16,EHMT1,ELL,EMILIN2,ENOX2,…	TRUE	MSLN, ROR1	235	Mutation	LGG-11.2.1.P.3.31.4.1.2.1	LGG	11	2	1	P	3	31	4	1	2	1	Risky	0	2	2	Apoptosis	TMB	Overexpression	6	3	2	2	5	3	7	4	1	33	0.148321762464387	2.08942627599637	NS	0.051553875961921	3.79018740782303	NS	0.107525947329639	2.59021193138128	NS	0.000863578373544227	11.0993531033713	MT	4.67e-22
30	(L1CAM + SMPD3)	L1CAM,SMPD3	L1CAM,SMPD3	TRUE	L1CAM	2	mRNA	LGG-1094.6.3.P.2.71.71.3.2.2	LGG	1094	6	3	P	2	71	71	3	2	2	Protective	3	0	1	Apoptosis/Necrosis	TSM	Underexpression	2	1	2	2	8	8	1	4	2	30	0.000841010589032742	11.1484688843564	Low	0.000184784933584092	13.9798034602521	Low	0.0820112465857188	3.02458605671684	NS	2.35297851367555e-05	17.8798617301495	Low	3.3e-06
13	(CLDN18 + EFNA1 + HIPK1 + `RTEL1-TNFRSF6B` + SPPL2B + ZNF71)	CLDN18,EFNA1,HIPK1,RTEL1-TNFRSF6B,SPPL2B,ZNF71	CLDN18,EFNA1,HIPK1,RTEL1-TNFRSF6B,SPPL2B,ZNF71	TRUE	CLDN18	6	mRNA	KIRP-95.6.3.N.1.0.0.1.4.1	KIRP	95	6	3	N	1	0	0	1	4	1	Meaningless	0	0	4	Necrosis	TSM	Unchanged	2	1	1	1	0	0	7	0	1	13	0.815372074635299	0.0545229085660386	NS	0.287165344988139	1.13286362882242	NS	0.0701544332163068	3.2794032431031	NS	0.939365129514852	0.00578631560011747	NS	0.899
31	FAP	FAP	FAP	TRUE	FAP	1	mRNA	KIRP-898.6.3.N.3.44.58.3.4.2	KIRP	898	6	3	N	3	44	58	3	4	2	Meaningful Risky	0	4	0	Apoptosis/Autophagy	TSM	Overexpression	2	1	1	2	11	11	1	0	2	31	0.00195349732225814	9.59272575260248	High	0.000555826326851583	11.9183854656817	High	0.00947690850513749	6.73066833061051	Low	0.00104955591490441	10.7380373278743	Low	5.01e-07
24	ERBB2	ERBB2	ERBB2	TRUE	ERBB2	1	mRNA	KIRP-889.6.3.N.1.69.0.1.4.6	KIRP	889	6	3	N	1	69	0	1	4	6	Protective	2	0	2	Anoikis/Apoptosis/Autophagy/Cellular senescence/Ferroptosis/Necrosis	TSM	Unchanged	2	1	1	1	6	0	7	0	6	24	0.358405627685542	0.843472118392854	NS	0.0932750195409253	2.81692363514503	NS	0.209958823576243	1.57171020950875	NS	0.0673731346503339	3.34588757303322	NS	0.162
17	EPHA2	EPHA2	EPHA2	TRUE	EPHA2	1	mRNA	KIRP-887.6.3.N.3.0.11.2.4.4	KIRP	887	6	3	N	3	0	11	2	4	4	Meaningless	0	0	4	Apoptosis/Autophagy/Ferroptosis/Pyroptosis	TSM	Overexpression	2	1	1	2	0	3	4	0	4	17	0.852093212894568	0.034762971234462	NS	0.445789792729491	0.581334299921823	NS	0.0348890030601188	4.45059919371252	High	0.133119123674519	2.2557479525616	NS	0.425
33	CD274	CD274	CD274	TRUE	CD274	1	CNV	KIRP-496.3.2.N.3.0.114.2.4.8	KIRP	496	3	2	N	3	0	114	2	4	8	Meaningless	0	0	4	Apoptosis/Autophagy/Cuproptosis/Efferocytosis/Ferroptosis/Necroptosis/Pyroptosis/Necrosis	MSI	Overexpression	5	2	1	2	0	11	4	0	8	33	4.83626053648933e-08	33.6890778779445	Deleted/Duplicated	1.97397653778353e-13	58.5066325719523	Deleted/Duplicated	7.50494255297163e-07	24.4809185094181	Deleted	1.08904999462922e-08	36.6707499923267	Deleted	0.829
22	AXL	AXL	AXL	TRUE	AXL	1	mRNA	KIRP-474.6.3.N.3.69.65.4.4.4	KIRP	474	6	3	N	3	69	65	4	4	4	Protective	2	0	2	Apoptosis/Efferocytosis/Necroptosis/Necrosis	TSM	Overexpression	2	1	1	2	6	6	0	0	4	22	0.214417829109615	1.54134423656169	NS	0.0162858023725222	5.77175071926225	Low	0.717685880301697	0.130720776894743	NS	0.0129446470483636	6.17665907316417	High	0.0873
16	(MIR1197 + MIR134 + MIR154 + MIR19B1 + MIR299 + MIR323B + MIR379 + MIR487A + MIR496 + `MIR515-2` + MIR519B + MIR519C + MIR544A + MIR612 + MUC16)	MIR1197,MIR134,MIR154,MIR19B1,MIR299,MIR323B,MIR379,MIR487A,MIR496,MIR515-2,MIR519B,MIR519C,MIR544A,MIR612,MUC16	MIR1197,MIR134,MIR154,MIR19B1,MIR299,MIR323B,MIR379,MIR487A,MIR496,MIR515-2,MIR519B,MIR519C,MIR544A,MIR612,MUC16	TRUE	MUC16	15	Methylation	KIRP-398.7.3.N.1.0.81.4.4.1	KIRP	398	7	3	N	1	0	81	4	4	1	Meaningless	0	0	4	Apoptosis	TSM	Unchanged	1	1	1	1	0	11	0	0	1	16	0.00117639899249922	10.5270491482278	Low	1.31570009519466e-05	18.9876103033899	Low	0.022589254769712	5.19981787919638	High	0.00109340279320747	10.6623180085339	High	0.231
38	(MACC1 + NKILA + OSCP1 + PROM1)	MACC1,NKILA,OSCP1,PROM1	MACC1,NKILA,OSCP1,PROM1	TRUE	PROM1	4	mRNA	KIRP-392.6.3.N.3.95.83.1.3.2	KIRP	392	6	3	N	3	95	83	1	3	2	Meaningful Protective	4	0	0	Apoptosis/Autophagy	TSM	Overexpression	2	1	1	2	11	11	7	1	2	38	0.0200750848842158	5.40535329317654	High	0.000227529042737262	13.5888824653113	Low	0.0272437394952496	4.87529780771259	High	0.000939399441047595	10.9433543695111	Low	1.76e-05
11	(ANTXR1 + ARHGAP17 + ATF7 + ATP2B4 + BICC1 + BTBD7 + CASC15 + CD160 + CD69 + CSNK1E + CTBP1 + DCBLD2 + DGKA + EP400 + GGN + GNAQ + HCFC1 + `HOXA-AS2` + HOXA5 + IL13RA1 + IL4R + JAK3 + KCNMA1 + KMT2C + MEGF6 + MYO18A + NELFB + OPN3 + ORAI2 + PAG1 + PBXIP1 + PDGFA + PLAGL1 + PMP22 + PRMT2 + PTK7 + PTMA + RASSF2 + RASSF3 + RNF144B + ROR1 + SOX9 + ST3GAL3 + THADA + TRRAP + VCAN + `VIM-AS1`)	ANTXR1,ARHGAP17,ATF7,ATP2B4,BICC1,BTBD7,CASC15,CD160,CD69,CSNK1E,CTBP1,DCBLD2,DGKA,EP400,GGN,GNAQ,HCFC1,HOXA-AS2,HOXA5,IL13RA1,IL4R,JAK3,KCNMA1,KMT2C,MEGF6,MYO18A,NELFB,OPN3,ORAI2,PAG1,PBXIP1,PDGFA,PLAGL1,PMP22,PRMT2,PTK7,PTMA,RASSF2,RASSF3,RNF144B,ROR1,SOX9,ST3GAL3,THADA,TRRAP,VCAN,VIM-AS1	ANTXR1,ARHGAP17,ATF7,ATP2B4,BICC1,BTBD7,CASC15,CD160,CD69,CSNK1E,CTBP1,DCBLD2,DGKA,EP400,GGN,GNAQ,HCFC1,HOXA-AS2,HOXA5,IL13RA1,IL4R,JAK3,KCNMA1,KMT2C,MEGF6,MYO18A,NELFB,OPN3,ORAI2,PAG1,PBXIP1,PDGFA,PLAGL1,PMP22,PRMT2,PTK7,PTMA,RASSF2,RASSF3,RNF144B,ROR1,SOX9,ST3GAL3,THADA,TRRAP,VCAN,VIM-AS1	TRUE	ROR1	47	mRNA	KIRP-36.6.3.N.3.0.0.2.4.1	KIRP	36	6	3	N	3	0	0	2	4	1	Meaningless	0	0	4	Apoptosis	TSM	Overexpression	2	1	1	2	0	0	4	0	1	11	0.779261451159119	0.078557786394793	NS	0.236770964023786	1.39971697477422	NS	0.429154724109131	0.625109913432707	NS	0.738617973927938	0.111345056488769	NS	0.572
31	(FANK1 + GNE + HCG11 + IL17RD + MIEF2 + MSLN + POU3F3 + RAI2 + SLC34A2 + VGLL4)	FANK1,GNE,HCG11,IL17RD,MIEF2,MSLN,POU3F3,RAI2,SLC34A2,VGLL4	FANK1,GNE,HCG11,IL17RD,MIEF2,MSLN,POU3F3,RAI2,SLC34A2,VGLL4	TRUE	MSLN	10	mRNA	KIRP-349.6.3.N.3.95.67.2.3.1	KIRP	349	6	3	N	3	95	67	2	3	1	Meaningful Protective	4	0	0	Apoptosis	TSM	Overexpression	2	1	1	2	11	8	4	1	1	31	0.033389223855556	4.52570972271677	Low	9.84790834072102e-05	15.1656419715434	Low	0.0811121736344944	3.04247476275348	NS	0.00186822645986906	9.6747012510102	High	6.29e-05
25	(EPHA2 + PKM)	EPHA2,PKM	EPHA2,PKM	TRUE	EPHA2	2	CNV	KIRP-343.3.2.N.3.0.44.4.4.4	KIRP	343	3	2	N	3	0	44	4	4	4	Meaningless	0	0	4	Apoptosis/Autophagy/Ferroptosis/Pyroptosis	MSI	Overexpression	5	2	1	2	0	11	0	0	4	25	0.000794825150140621	14.2747768088592	Deleted	9.11773585077214e-07	27.815748279243	Deleted	0.0142736322112758	8.49868269020862	Deleted	0.006354184076234	10.1172835468401	Deleted	0.486
42	TNFRSF9	TNFRSF9	TNFRSF9	TRUE	TNFRSF9	1	CNV	KIRP-1231.3.2.N.3.35.44.2.1.2	KIRP	1231	3	2	N	3	35	44	2	1	2	Risky	0	3	1	Apoptosis/Necrosis	MSI	Overexpression	5	2	1	2	8	11	4	7	2	42	0.000124627787331799	17.9803579283608	Deleted	1.25956740593125e-07	31.7746546347223	Deleted	0.000198777350771895	17.0466503999026	Deleted	0.00012700836752888	17.9425151752442	Deleted	0.0019
34	(DLL1 + INSL4 + NR0B2 + ROR2 + SLC7A7)	DLL1,INSL4,NR0B2,ROR2,SLC7A7	DLL1,INSL4,NR0B2,ROR2,SLC7A7	TRUE	ROR2	5	CNV	KIRP-120.3.2.N.2.31.85.1.4.1	KIRP	120	3	2	N	2	31	85	1	4	1	Risky	0	2	2	Apoptosis	MSI	Underexpression	5	2	1	2	5	11	7	0	1	34	1.68911551412521e-10	45.003291742643	Duplicated	2.1094237467878e-15	67.5562887101914	Duplicated	0.000181283631649487	14.0157720501234	Deleted	1.19818532873239e-09	41.0849153627998	Deleted/Duplicated	0.0116
18	MUC1	MUC1	MUC1	TRUE	MUC1	1	mRNA	KIRP-1051.6.3.N.2.7.0.2.4.5	KIRP	1051	6	3	N	2	7	0	2	4	5	Protective	1	0	3	Anoikis/Apoptosis/Autophagy/Pyroptosis/Necrosis	TSM	Underexpression	2	1	1	2	3	0	4	0	5	18	0.499690389357894	0.45559392585966	NS	0.242994415252457	1.36313778638578	NS	0.128614686149331	2.3091461135912	NS	0.0583843476594682	3.58269536634228	NS	0.951
12	CA9	CA9	CA9	TRUE	CA9	1	mRNA	KIRC-919.6.3.N.3.0.0.3.4.5	KIRC	919	6	3	N	3	0	0	3	4	5	Meaningless	0	0	4	Apoptosis/Autophagy/Ferroptosis/Pyroptosis/Necrosis	TSM	Overexpression	2	1	1	2	0	0	1	0	5	12	0.0849744876025921	2.96709181322469	NS	0.562237273435709	0.335845289817959	NS	0.251224919601898	1.31647910792413	NS	0.552373905859431	0.353081542311288	NS	0.557
14	AXL	AXL	AXL	TRUE	AXL	1	mRNA	KIRC-905.6.3.N.3.0.0.2.4.4	KIRC	905	6	3	N	3	0	0	2	4	4	Meaningless	0	0	4	Apoptosis/Efferocytosis/Necroptosis/Necrosis	TSM	Overexpression	2	1	1	2	0	0	4	0	4	14	0.386513162013048	0.749883360578443	NS	0.243620239190327	1.35952258333979	NS	0.352586410493514	0.864126787343154	NS	0.430690922937355	0.620959581383685	NS	0.343
25	(ABCG2 + ADARB1 + ARHGAP26 + ARHGAP31 + ATF7 + CALCRL + CAMK1D + CASP12 + CBL + CCL22 + CD93 + CDH13 + CDH5 + CLEC14A + CRK + CXXC4 + CYP2J2 + DLL1 + DLL4 + DPF2 + DYRK2 + EBF3 + ECSCR + EFNB2 + `EPB41L4A-AS1` + EPC1 + ERG + ESM1 + FDXR + FENDRR + FILIP1L + FKBP1A + FLI1 + FLT4 + FYN + FZD4 + FZD9 + GEMIN4 + GIMAP5 + GLP1R + GPR4 + GRB10 + GSN + HEY2 + HOXC10 + INPP4B + IRF2BP2 + ITGA9 + JAG1 + K…	ABCG2,ADARB1,ARHGAP26,ARHGAP31,ATF7,CALCRL,CAMK1D,CASP12,CBL,CCL22,CD93,CDH13,CDH5,CLEC14A,CRK,CXXC4,CYP2J2,DLL1,DLL4,DPF2,DYRK2,EBF3,ECSCR,EFNB2,EPB41L4A-AS1,EPC1,ERG,ESM1,FDXR,FENDRR,FILIP1L,FKBP1A,FLI1,FLT4,FYN,FZD4,FZD9,GEMIN4,GIMAP5,GLP1R,GPR4,GRB10,GSN,HEY2,HOXC10,INPP4B,IRF2BP2,ITGA9,JAG1,KCNA3,KCTD20,KDM4C,KLF7,KSR1,LGALS2,LINC01550,LRIG3,MAF,MAP2,MARK4,MAX,MBD2,MBNL1-AS1,MEF2D,MOB2,MXI1,…	ABCG2,ADARB1,ARHGAP26,ARHGAP31,ATF7,CALCRL,CAMK1D,CASP12,CBL,CCL22,CD93,CDH13,CDH5,CLEC14A,CRK,CXXC4,CYP2J2,DLL1,DLL4,DPF2,DYRK2,EBF3,ECSCR,EFNB2,EPB41L4A-AS1,EPC1,ERG,ESM1,FDXR,FENDRR,FILIP1L,FKBP1A,FLI1,FLT4,FYN,FZD4,FZD9,GEMIN4,GIMAP5,GLP1R,GPR4,GRB10,GSN,HEY2,HOXC10,INPP4B,IRF2BP2,ITGA9,JAG1,KCNA3,KCTD20,KDM4C,KLF7,KSR1,LGALS2,LINC01550,LRIG3,MAF,MAP2,MARK4,MAX,MBD2,MBNL1-AS1,MEF2D,MOB2,MXI1,…	TRUE	ROR1	113	mRNA	KIRC-8.6.3.N.3.71.71.3.3.1	KIRC	8	6	3	N	3	71	71	3	3	1	Protective	3	0	1	Apoptosis	TSM	Overexpression	2	1	1	2	8	8	1	1	1	25	1.6783320969771e-05	18.5233760479617	Low	1.26474215544903e-08	32.3847640571282	Low	0.460807801938187	0.543931827640416	NS	3.05496776736858e-05	17.3833102185803	Low	1.81e-08
23	(ALPL + BCL10 + CYP2J2 + DLL1 + FYN + GLP1R + HCP5 + HEY2 + KCNA3 + KCTD20 + KHDRBS1 + MYCT1 + NT5E + QKI + ROR1 + SCGN + SZRD1 + TCEA3 + ZKSCAN4)	ALPL,BCL10,CYP2J2,DLL1,FYN,GLP1R,HCP5,HEY2,KCNA3,KCTD20,KHDRBS1,MYCT1,NT5E,QKI,ROR1,SCGN,SZRD1,TCEA3,ZKSCAN4	ALPL,BCL10,CYP2J2,DLL1,FYN,GLP1R,HCP5,HEY2,KCNA3,KCTD20,KHDRBS1,MYCT1,NT5E,QKI,ROR1,SCGN,SZRD1,TCEA3,ZKSCAN4	TRUE	ROR1	19	CNV	KIRC-46.3.3.N.3.71.4.3.3.1	KIRC	46	3	3	N	3	71	4	3	3	1	Protective	3	0	1	Apoptosis	TSM	Overexpression	5	1	1	2	8	3	1	1	1	23	0.49964518116831	1.38771414027063	NS	0.336422135070629	2.17877710638965	NS	0.513260392983893	1.33394394785671	NS	0.0381415805863324	6.53290047594263	Deleted	8.97e-08
8	(ADAMTS7 + AKAP8 + C1QL4 + C1QTNF2 + C1QTNF5 + CACNA1C + CACTIN + CARD16 + CCR2 + CCR6 + CD33 + CDH11 + CEBPE + CELSR1 + CLDN18 + CLEC4A + CSNK2B + DDX39B + DDX41 + HAS3 + `HLA-DRB1` + HMHB1 + LILRA5 + MFRP + NELFE + NFKBIL1 + NLRP12 + OAS2 + PRKD2 + PROCR + RFTN1 + SASH3 + SFPQ + SPPL2B + TNFSF9 + TYROBP + USE1)	ADAMTS7,AKAP8,C1QL4,C1QTNF2,C1QTNF5,CACNA1C,CACTIN,CARD16,CCR2,CCR6,CD33,CDH11,CEBPE,CELSR1,CLDN18,CLEC4A,CSNK2B,DDX39B,DDX41,HAS3,HLA-DRB1,HMHB1,LILRA5,MFRP,NELFE,NFKBIL1,NLRP12,OAS2,PRKD2,PROCR,RFTN1,SASH3,SFPQ,SPPL2B,TNFSF9,TYROBP,USE1	ADAMTS7,AKAP8,C1QL4,C1QTNF2,C1QTNF5,CACNA1C,CACTIN,CARD16,CCR2,CCR6,CD33,CDH11,CEBPE,CELSR1,CLDN18,CLEC4A,CSNK2B,DDX39B,DDX41,HAS3,HLA-DRB1,HMHB1,LILRA5,MFRP,NELFE,NFKBIL1,NLRP12,OAS2,PRKD2,PROCR,RFTN1,SASH3,SFPQ,SPPL2B,TNFSF9,TYROBP,USE1	TRUE	CLDN18	37	mRNA	KIRC-25.6.3.N.3.0.0.3.4.1	KIRC	25	6	3	N	3	0	0	3	4	1	Meaningless	0	0	4	Necrosis	TSM	Overexpression	2	1	1	2	0	0	1	0	1	8	0.170783770020178	1.8760500082582	NS	0.42200904961883	0.644713658438262	NS	0.330744655574867	0.945980052319949	NS	0.990720260702739	0.000135272965373022	NS	0.771
30	TNFRSF9	TNFRSF9	TNFRSF9	TRUE	TNFRSF9	1	CNV	KIRC-2173.3.3.N.3.30.35.1.3.2	KIRC	2173	3	3	N	3	30	35	1	3	2	Risky	0	1	3	Apoptosis/Necrosis	TSM	Overexpression	5	1	1	2	3	8	7	1	2	30	0.0400612547208014	6.43469125639296	Deleted	0.0420264021021803	6.33891447343601	Deleted	0.974437121802336	0.0517905713287929	NS	0.0463142528393219	6.14461105711906	Deleted	0.151
25	(ADAM12 + C3 + CERS5 + COPZ2 + CSF1 + EIF4EBP1 + FAP + GLI1 + ISG15 + JMJD6 + KCNN4 + PABPC1 + PABPC4 + PABPN1 + PIEZO1 + PLEKHO1 + RCC2 + RPS19 + RUNX2 + SOCS3 + TF + TRPM2 + UNC5A)	ADAM12,C3,CERS5,COPZ2,CSF1,EIF4EBP1,FAP,GLI1,ISG15,JMJD6,KCNN4,PABPC1,PABPC4,PABPN1,PIEZO1,PLEKHO1,RCC2,RPS19,RUNX2,SOCS3,TF,TRPM2,UNC5A	ADAM12,C3,CERS5,COPZ2,CSF1,EIF4EBP1,FAP,GLI1,ISG15,JMJD6,KCNN4,PABPC1,PABPC4,PABPN1,PIEZO1,PLEKHO1,RCC2,RPS19,RUNX2,SOCS3,TF,TRPM2,UNC5A	TRUE	FAP	23	mRNA	KIRC-21.6.3.N.3.35.35.3.4.2	KIRC	21	6	3	N	3	35	35	3	4	2	Risky	0	3	1	Apoptosis/Autophagy	TSM	Overexpression	2	1	1	2	8	8	1	0	2	25	1.96300715996633e-05	18.2248514427171	High	1.29271659146113e-05	19.0212371391693	High	0.381214711528352	0.766781032298967	NS	0.000224145408431187	13.6170097556354	High	2.06e-10
32	EPHA2	EPHA2	EPHA2	TRUE	EPHA2	1	mRNA	KIRC-1634.6.3.N.3.71.69.2.2.4	KIRC	1634	6	3	N	3	71	69	2	2	4	Protective	3	0	1	Apoptosis/Autophagy/Ferroptosis/Pyroptosis	TSM	Overexpression	2	1	1	2	8	6	4	4	4	32	0.0956793761360918	2.77612553604731	NS	0.0219944596229182	5.24622324267107	Low	0.94611693252122	0.00456757326835428	NS	0.00718261225601358	7.22672494072553	Low	0.00986
34	EPHA2	EPHA2	EPHA2	TRUE	EPHA2	1	Methylation	KIRC-1633.7.3.P.3.71.35.2.2.4	KIRC	1633	7	3	P	3	71	35	2	2	4	Protective	3	0	1	Apoptosis/Autophagy/Ferroptosis/Pyroptosis	TSM	Overexpression	1	1	2	2	8	8	4	4	4	34	3.46845885869085e-05	17.1421170587537	High	1.37668341718689e-05	18.9011681622564	High	0.433614678902382	0.613122156811364	NS	0.00203468254117833	9.51798154022961	High	0.00986
29	EPHA2	EPHA2	EPHA2	TRUE	EPHA2	1	CNV	KIRC-1632.3.3.N.3.71.0.2.2.4	KIRC	1632	3	3	N	3	71	0	2	2	4	Protective	3	0	1	Apoptosis/Autophagy/Ferroptosis/Pyroptosis	TSM	Overexpression	5	1	1	2	8	0	4	4	4	29	0.0770367637647659	5.12694503916337	NS	0.130951271479651	4.06585999683609	NS	0.974437121802336	0.0517905713287929	NS	0.108129537495091	4.44885069867619	NS	0.00986
27	(CNN2 + `DBH-AS1` + FAIM2 + `GATA6-AS1` + MRC2 + ROR2 + TGM1 + TWIST2)	CNN2,DBH-AS1,FAIM2,GATA6-AS1,MRC2,ROR2,TGM1,TWIST2	CNN2,DBH-AS1,FAIM2,GATA6-AS1,MRC2,ROR2,TGM1,TWIST2	TRUE	ROR2	8	mRNA	KIRC-162.6.3.N.2.35.35.2.4.1	KIRC	162	6	3	N	2	35	35	2	4	1	Risky	0	3	1	Apoptosis	TSM	Underexpression	2	1	1	2	8	8	4	0	1	27	1.04177371584857e-06	23.8493440604083	High	6.77882524557916e-08	29.1269268266374	High	0.522342177798116	0.409266220824253	NS	1.83218491522918e-06	22.7634376921816	High	7.1e-07
29	(CCND1 + KDR + MAPK3)	CCND1,KDR,MAPK3	CCND1,KDR,MAPK3	TRUE	KDR	3	mRNA	KIRC-132.6.3.N.3.71.71.3.3.5	KIRC	132	6	3	N	3	71	71	3	3	5	Protective	3	0	1	Anoikis/Apoptosis/Autophagy/Cellular senescence/Necrosis	TSM	Overexpression	2	1	1	2	8	8	1	1	5	29	5.19998085272144e-05	16.373772796946	Low	2.57349230814441e-09	35.4825235530742	Low	0.10169685354066	2.67872919651567	NS	9.30625708939203e-06	19.648782879119	Low	1.75e-09
18	(CCL20 + CD70 + TREX1)	CCL20,CD70,TREX1	CCL20,CD70,TREX1	TRUE	CD70	3	mRNA	KIRC-131.6.3.N.3.4.4.2.4.2	KIRC	131	6	3	N	3	4	4	2	4	2	Risky	0	1	3	Apoptosis/Necrosis	TSM	Overexpression	2	1	1	2	3	3	4	0	2	18	0.563543303690067	0.333606198860423	NS	0.140270806086859	2.17498585122059	NS	0.053593866965005	3.72530412996659	NS	0.00521918974891844	7.80188022991038	High	0.31
16	L1CAM	L1CAM	L1CAM	TRUE	L1CAM	1	mRNA	KICH-590.6.3.N.2.71.0.4.4.2	KICH	590	6	3	N	2	71	0	4	4	2	Protective	3	0	1	Apoptosis/Necrosis	TSM	Underexpression	2	1	1	2	8	0	0	0	2	16	0.369161592933101	0.80648470830773	NS	0.0757244398662369	3.15435869898876	NS	0.474040458101683	0.512542119056533	NS	0.147378790203861	2.09917344701114	NS	0.0416
23	(ASPN + CDH11 + CLDN18 + CSNK2B + GPS2 + NELFE + NONO + NPHP1 + TMEM120A)	ASPN,CDH11,CLDN18,CSNK2B,GPS2,NELFE,NONO,NPHP1,TMEM120A	ASPN,CDH11,CLDN18,CSNK2B,GPS2,NELFE,NONO,NPHP1,TMEM120A	TRUE	CLDN18	9	mRNA	KICH-40.6.3.N.2.35.35.4.4.1	KICH	40	6	3	N	2	35	35	4	4	1	Risky	0	3	1	Necrosis	TSM	Underexpression	2	1	1	2	8	8	0	0	1	23	0.0114484941063515	6.39433759795313	High	0.00428756678431974	8.15782889952717	High	0.537698536562907	0.379821958456973	NS	0.00265362817127757	9.0315263480269	High	0.000475
13	BSG	BSG	BSG	TRUE	BSG	1	mRNA	KICH-312.6.3.P.3.0.0.4.4.6	KICH	312	6	3	P	3	0	0	4	4	6	Meaningless	0	0	4	Anoikis/Apoptosis/Autophagy/Ferroptosis/Pyroptosis/Necrosis	TSM	Overexpression	2	1	2	2	0	0	0	0	6	13	0.162471794950514	1.95106814006877	NS	0.380653717493066	0.768589623527651	NS	0.639598395268859	0.21926778681457	NS	0.157437275906557	1.99867022385059	NS	0.86
27	BSG	BSG	BSG	TRUE	BSG	1	Mutation	KICH-311.2.1.P.3.0.35.4.4.6	KICH	311	2	1	P	3	0	35	4	4	6	Meaningless	0	0	4	Anoikis/Apoptosis/Autophagy/Ferroptosis/Pyroptosis/Necrosis	TMB	Overexpression	6	3	2	2	0	8	0	0	6	27	0.0299938733062495	4.70964336235271	MT	0.0103592322286604	6.5720541008676	MT	NS	NS	NS	0.00403052805260684	8.27001017338102	MT	0.86
10	AXL	AXL	AXL	TRUE	AXL	1	mRNA	KICH-306.6.3.N.2.0.0.4.4.4	KICH	306	6	3	N	2	0	0	4	4	4	Meaningless	0	0	4	Apoptosis/Efferocytosis/Necroptosis/Necrosis	TSM	Underexpression	2	1	1	2	0	0	0	0	4	10	0.407856104882175	0.685041452547669	NS	0.815531406129994	0.0544271187600204	NS	0.411238646561609	0.675216908201139	NS	0.899415245129652	0.015976978212039	NS	0.542
10	(ALOX5 + EPHA2)	ALOX5,EPHA2	ALOX5,EPHA2	TRUE	EPHA2	2	mRNA	KICH-29.6.3.N.2.0.0.4.4.4	KICH	29	6	3	N	2	0	0	4	4	4	Meaningless	0	0	4	Apoptosis/Autophagy/Ferroptosis/Pyroptosis	TSM	Underexpression	2	1	1	2	0	0	0	0	4	10	0.171016539055824	1.87400978941472	NS	0.383807265127737	0.758471568091268	NS	0.601372051076291	0.272931486334706	NS	0.477313388958617	0.504995360674128	NS	0.98
8	(ACE2 + `ACTA2-AS1` + ADAM28 + ADRA1A + AIF1 + ANXA2R + ANXA7 + AQP3 + AQP4 + ARHGAP24 + ARRB1 + ATXN3 + B4GALT1 + BCL6B + BLACAT1 + BTRC + CAMK2G + CASP7 + CASR + CCAT1 + CD34 + CDH17 + CERS5 + COL18A1 + CREG1 + CSF1 + CUL3 + DAB2 + DAXX + DCN + DDC + DLC1 + DNMT3A + DUSP1 + EGOT + ELK3 + ENG + EPAS1 + EPHA7 + ETS2 + EVA1A + FERMT2 + FHL2 + FOLR1 + FOXQ1 + FTO + GJA8 + GLS + HDAC4 + HDAC6 + HDAC…	ACE2,ACTA2-AS1,ADAM28,ADRA1A,AIF1,ANXA2R,ANXA7,AQP3,AQP4,ARHGAP24,ARRB1,ATXN3,B4GALT1,BCL6B,BLACAT1,BTRC,CAMK2G,CASP7,CASR,CCAT1,CD34,CDH17,CERS5,COL18A1,CREG1,CSF1,CUL3,DAB2,DAXX,DCN,DDC,DLC1,DNMT3A,DUSP1,EGOT,ELK3,ENG,EPAS1,EPHA7,ETS2,EVA1A,FERMT2,FHL2,FOLR1,FOXQ1,FTO,GJA8,GLS,HDAC4,HDAC6,HDAC7,IGF2,ISG15,ITLN1,KCNB1,KLF5,KLF6,KLF9,KLK6,LATS2,LHPP,LINC00324,LMX1B,LOXL3,LRG1,MARCKS,MST1,MYOC,MYO…	ACE2,ACTA2-AS1,ADAM28,ADRA1A,AIF1,ANXA2R,ANXA7,AQP3,AQP4,ARHGAP24,ARRB1,ATXN3,B4GALT1,BCL6B,BLACAT1,BTRC,CAMK2G,CASP7,CASR,CCAT1,CD34,CDH17,CERS5,COL18A1,CREG1,CSF1,CUL3,DAB2,DAXX,DCN,DDC,DLC1,DNMT3A,DUSP1,EGOT,ELK3,ENG,EPAS1,EPHA7,ETS2,EVA1A,FERMT2,FHL2,FOLR1,FOXQ1,FTO,GJA8,GLS,HDAC4,HDAC6,HDAC7,IGF2,ISG15,ITLN1,KCNB1,KLF5,KLF6,KLF9,KLK6,LATS2,LHPP,LINC00324,LMX1B,LOXL3,LRG1,MARCKS,MST1,MYOC,MYO…	TRUE	PROM1, FOLR1	110	mRNA	KICH-10.6.3.N.2.0.0.4.4.2	KICH	10	6	3	N	2	0	0	4	4	2	Meaningless	0	0	4	Apoptosis/Autophagy	TSM	Underexpression	2	1	1	2	0	0	0	0	2	8	0.56266415506528	0.335112333378826	NS	0.545686469675461	0.365101652619947	NS	0.411238646561609	0.675216908201139	NS	0.595711294498545	0.281512937234942	NS	0.486
7	(A1CF + ABCC10 + ABCC2 + ACRBP + ACTA2 + ADA + `ADAMTS9-AS2` + ADARB1 + `AGAP2-AS1` + AGTR2 + AJUBA + ALDOB + ALPK2 + ALPL + ANGPTL7 + APBB1 + APOH + AQP2 + ARHGDIB + ARL2 + ARMCX1 + ARRDC3 + ASRGL1 + AXIN2 + BAIAP2L2 + BANP + BATF2 + BATF3 + BAZ2B + BCL11A + BICC1 + BIN1 + BRD2 + BTG2 + C19orf33 + CACNA1H + CACNA2D3 + CADM1 + CALB1 + CALCRL + CALML3 + `CALML3-AS1` + CAMK4 + CAPN6 + CARD10 + CASP…	A1CF,ABCC10,ABCC2,ACRBP,ACTA2,ADA,ADAMTS9-AS2,ADARB1,AGAP2-AS1,AGTR2,AJUBA,ALDOB,ALPK2,ALPL,ANGPTL7,APBB1,APOH,AQP2,ARHGDIB,ARL2,ARMCX1,ARRDC3,ASRGL1,AXIN2,BAIAP2L2,BANP,BATF2,BATF3,BAZ2B,BCL11A,BICC1,BIN1,BRD2,BTG2,C19orf33,CACNA1H,CACNA2D3,CADM1,CALB1,CALCRL,CALML3,CALML3-AS1,CAMK4,CAPN6,CARD10,CASP12,CCDC170,CCKBR,CD164,CD53,CD93,CDC42BPA,CDH13,CDH5,CEBPD,CERS2,CHST15,CHST6,CIDEB,CLEC14A,CLIC5…	A1CF,ABCC10,ABCC2,ACRBP,ACTA2,ADA,ADAMTS9-AS2,ADARB1,AGAP2-AS1,AGTR2,AJUBA,ALDOB,ALPK2,ALPL,ANGPTL7,APBB1,APOH,AQP2,ARHGDIB,ARL2,ARMCX1,ARRDC3,ASRGL1,AXIN2,BAIAP2L2,BANP,BATF2,BATF3,BAZ2B,BCL11A,BICC1,BIN1,BRD2,BTG2,C19orf33,CACNA1H,CACNA2D3,CADM1,CALB1,CALCRL,CALML3,CALML3-AS1,CAMK4,CAPN6,CARD10,CASP12,CCDC170,CCKBR,CD164,CD53,CD93,CDC42BPA,CDH13,CDH5,CEBPD,CERS2,CHST15,CHST6,CIDEB,CLEC14A,CLIC5…	TRUE	IL13RA2, MSLN	386	mRNA	KICH-1.6.3.N.2.0.0.4.4.1	KICH	1	6	3	N	2	0	0	4	4	1	Meaningless	0	0	4	Apoptosis	TSM	Underexpression	2	1	1	2	0	0	0	0	1	7	0.625081878106475	0.238789353294656	NS	0.606960787195079	0.264624392129614	NS	0.639598395268859	0.21926778681457	NS	0.664533954267266	0.188062671346728	NS	0.563
16	(AZGP1 + CACNA2D2 + CAPN13 + CAPN5 + CHRM1 + CLDN4 + CLDN7 + DMBT1 + ELL3 + FGF18 + FSHR + GDF9 + GIP + KSR1 + MAEL + NOXA1 + PEBP4 + PLA2G2A + RBMS3 + RHO + ROR1 + S100A14 + SCGB1A1 + SERPINB13 + SERPINB2 + SHMT1 + SLPI + SLURP1 + SPINK7 + TACSTD2 + TFF1 + TFF3 + TGM3 + TMEM40 + UNC5D + UPK1A)	AZGP1,CACNA2D2,CAPN13,CAPN5,CHRM1,CLDN4,CLDN7,DMBT1,ELL3,FGF18,FSHR,GDF9,GIP,KSR1,MAEL,NOXA1,PEBP4,PLA2G2A,RBMS3,RHO,ROR1,S100A14,SCGB1A1,SERPINB13,SERPINB2,SHMT1,SLPI,SLURP1,SPINK7,TACSTD2,TFF1,TFF3,TGM3,TMEM40,UNC5D,UPK1A	AZGP1,CACNA2D2,CAPN13,CAPN5,CHRM1,CLDN4,CLDN7,DMBT1,ELL3,FGF18,FSHR,GDF9,GIP,KSR1,MAEL,NOXA1,PEBP4,PLA2G2A,RBMS3,RHO,ROR1,S100A14,SCGB1A1,SERPINB13,SERPINB2,SHMT1,SLPI,SLURP1,SPINK7,TACSTD2,TFF1,TFF3,TGM3,TMEM40,UNC5D,UPK1A	TRUE	ROR1	36	Methylation	HNSC-92.7.3.N.2.0.11.1.4.1	HNSC	92	7	3	N	2	0	11	1	4	1	Meaningless	0	0	4	Apoptosis	TSM	Underexpression	1	1	1	2	0	3	7	0	1	16	0.120356189099891	2.4126796311956	NS	0.121704667118305	2.39524518275052	NS	0.0250475724561334	5.02059418771547	High	0.0639113975667158	3.43285834708742	NS	0.209
26	CEACAM5	CEACAM5	CEACAM5	TRUE	CEACAM5	1	Methylation	HNSC-821.7.3.N.2.71.11.1.4.3	HNSC	821	7	3	N	2	71	11	1	4	3	Protective	3	0	1	Anoikis/Apoptosis/Necrosis	TSM	Underexpression	1	1	1	2	8	3	7	0	3	26	0.752563189371965	0.0993897508971713	NS	0.937454359083277	0.00615750816136475	NS	0.00183623912698205	9.7064346824264	High	0.285229217055178	1.14200425186926	NS	0.0395
16	(APPBP2 + ATP2A2 + COPS4 + CUL5 + DACH1 + DLL1 + DSG1 + EGR2 + EPHB3 + FAAH + FGF12 + FHDC1 + FZD8 + GLP1R + GRIN1 + HNF4G + HOXB3 + IL7 + ITGA9 + KDM7A + LIN28A + MSLN + NCOA2 + NPR2 + OTX1 + PAK6 + POLR3B + POU3F3 + PRDM2 + PRMT2 + PTPN18 + RAP1GAP + TBX20 + TEK + THRA + TNKS + TUBB2A + VAV1 + WDR3 + XPC + ZBTB10)	APPBP2,ATP2A2,COPS4,CUL5,DACH1,DLL1,DSG1,EGR2,EPHB3,FAAH,FGF12,FHDC1,FZD8,GLP1R,GRIN1,HNF4G,HOXB3,IL7,ITGA9,KDM7A,LIN28A,MSLN,NCOA2,NPR2,OTX1,PAK6,POLR3B,POU3F3,PRDM2,PRMT2,PTPN18,RAP1GAP,TBX20,TEK,THRA,TNKS,TUBB2A,VAV1,WDR3,XPC,ZBTB10	APPBP2,ATP2A2,COPS4,CUL5,DACH1,DLL1,DSG1,EGR2,EPHB3,FAAH,FGF12,FHDC1,FZD8,GLP1R,GRIN1,HNF4G,HOXB3,IL7,ITGA9,KDM7A,LIN28A,MSLN,NCOA2,NPR2,OTX1,PAK6,POLR3B,POU3F3,PRDM2,PRMT2,PTPN18,RAP1GAP,TBX20,TEK,THRA,TNKS,TUBB2A,VAV1,WDR3,XPC,ZBTB10	TRUE	MSLN	41	Mutation	HNSC-78.2.2.P.1.0.0.2.4.1	HNSC	78	2	2	P	1	0	0	2	4	1	Meaningless	0	0	4	Apoptosis	MSI	Unchanged	6	2	2	1	0	0	4	0	1	16	0.174376522947795	1.84491026491141	NS	0.762701309462565	0.0911649854716838	NS	0.478807707189512	0.501577714643493	NS	0.42606957006297	0.633513199633881	NS	0.638
25	BSG	BSG	BSG	TRUE	BSG	1	Mutation	HNSC-772.2.1.P.3.34.0.4.4.6	HNSC	772	2	1	P	3	34	0	4	4	6	Risky	0	2	2	Anoikis/Apoptosis/Autophagy/Ferroptosis/Pyroptosis/Necrosis	TMB	Overexpression	6	3	2	2	6	0	0	0	6	25	0.64934344839463	0.206728876199733	NS	0.713828329135444	0.134483123271566	NS	0.680164032038388	0.169941243132508	NS	0.587184696837416	0.29476242306603	NS	0.102
24	BSG	BSG	BSG	TRUE	BSG	1	Mutation	HNSC-771.2.2.P.3.34.0.4.4.6	HNSC	771	2	2	P	3	34	0	4	4	6	Risky	0	2	2	Anoikis/Apoptosis/Autophagy/Ferroptosis/Pyroptosis/Necrosis	MSI	Overexpression	6	2	2	2	6	0	0	0	6	24	0.64934344839463	0.206728876199733	NS	0.713828329135444	0.134483123271566	NS	0.680164032038388	0.169941243132508	NS	0.587184696837416	0.29476242306603	NS	0.102
15	AXL	AXL	AXL	TRUE	AXL	1	mRNA	HNSC-749.6.3.N.3.0.0.3.2.4	HNSC	749	6	3	N	3	0	0	3	2	4	Meaningless	0	0	4	Apoptosis/Efferocytosis/Necroptosis/Necrosis	TSM	Overexpression	2	1	1	2	0	0	1	4	4	15	0.315930497284697	1.00571952283622	NS	0.40859150139401	0.682895346621552	NS	0.232058872707021	1.42819725586409	NS	0.519473669032581	0.414938165811434	NS	0.139
22	(TNFRSF10D + TNFRSF9)	TNFRSF10D,TNFRSF9	TNFRSF10D,TNFRSF9	TRUE	TNFRSF9	2	Mutation	HNSC-636.2.1.P.3.7.0.2.4.2	HNSC	636	2	1	P	3	7	0	2	4	2	Protective	1	0	3	Apoptosis/Necrosis	TMB	Overexpression	6	3	2	2	3	0	4	0	2	22	0.341193551944145	0.905941516683989	NS	0.120001877049575	2.41729643172154	NS	NS	NS	NS	0.135125718548838	2.23260658134723	NS	0.0991
21	(TNFRSF10D + TNFRSF9)	TNFRSF10D,TNFRSF9	TNFRSF10D,TNFRSF9	TRUE	TNFRSF9	2	Mutation	HNSC-635.2.2.P.3.7.0.2.4.2	HNSC	635	2	2	P	3	7	0	2	4	2	Protective	1	0	3	Apoptosis/Necrosis	MSI	Overexpression	6	2	2	2	3	0	4	0	2	21	0.341193551944145	0.905941516683989	NS	0.120001877049575	2.41729643172154	NS	NS	NS	NS	0.135125718548838	2.23260658134723	NS	0.0991
24	(L1CAM + VEGFC)	L1CAM,VEGFC	L1CAM,VEGFC	TRUE	L1CAM	2	Mutation	HNSC-593.2.1.P.3.35.0.3.4.2	HNSC	593	2	1	P	3	35	0	3	4	2	Risky	0	3	1	Apoptosis/Necrosis	TMB	Overexpression	6	3	2	2	8	0	1	0	2	24	0.794324962252033	0.067963748901526	NS	0.820529314567011	0.051467380385663	NS	0.607559761931355	0.263743711600584	NS	0.809516465239596	0.0581050397848476	NS	0.00264
29	(L1CAM + SEMA3A + VEGFC)	L1CAM,SEMA3A,VEGFC	L1CAM,SEMA3A,VEGFC	TRUE	L1CAM	3	mRNA	HNSC-592.6.3.N.3.35.35.3.2.2	HNSC	592	6	3	N	3	35	35	3	2	2	Risky	0	3	1	Apoptosis/Necrosis	TSM	Overexpression	2	1	1	2	8	8	1	4	2	29	0.00108001005074054	10.6851152632156	High	0.000502086986949757	12.1078981459923	High	0.0508312290843583	3.81382554919803	NS	0.0237868291805697	5.11010874807037	High	0.000877
31	(L1CAM + PAEP)	L1CAM,PAEP	L1CAM,PAEP	TRUE	L1CAM	2	Methylation	HNSC-591.7.3.N.3.35.44.3.2.2	HNSC	591	7	3	N	3	35	44	3	2	2	Risky	0	3	1	Apoptosis/Necrosis	TSM	Overexpression	1	1	1	2	8	11	1	4	2	31	0.0203048477771587	5.38549320251059	High	0.0196364220872256	5.443931543627	High	0.00701405030850966	7.26936739692939	High	0.0200784343801732	5.40506208637041	High	0.0101
29	(IL17RB + MUC16)	IL17RB,MUC16	IL17RB,MUC16	TRUE	MUC16	2	Mutation	HNSC-579.2.1.P.1.71.0.2.2.1	HNSC	579	2	1	P	1	71	0	2	2	1	Protective	3	0	1	Apoptosis	TMB	Unchanged	6	3	2	1	8	0	4	4	1	29	0.463208326331136	0.538131019409438	NS	0.611404423322391	0.25813487850066	NS	0.946015478769664	0.0045848159099698	NS	0.898196316205446	0.0163686887107567	NS	0.00248
25	(FAP + PXN)	FAP,PXN	FAP,PXN	TRUE	FAP	2	Mutation	HNSC-516.2.1.P.3.31.7.3.3.2	HNSC	516	2	1	P	3	31	7	3	3	2	Risky	0	2	2	Apoptosis/Autophagy	TMB	Overexpression	6	3	2	2	5	3	1	1	2	25	0.11026721344832	2.55038741780965	NS	0.102983321858145	2.65872395712859	NS	0.529235188979548	0.395859844433708	NS	0.0461124185634318	3.97748305907995	WT	0.00378
24	(FAP + PXN)	FAP,PXN	FAP,PXN	TRUE	FAP	2	Mutation	HNSC-515.2.2.P.3.31.7.3.3.2	HNSC	515	2	2	P	3	31	7	3	3	2	Risky	0	2	2	Apoptosis/Autophagy	MSI	Overexpression	6	2	2	2	5	3	1	1	2	24	0.11026721344832	2.55038741780965	NS	0.102983321858145	2.65872395712859	NS	0.529235188979548	0.395859844433708	NS	0.0461124185634318	3.97748305907995	WT	0.00378
23	(ADCYAP1R1 + GAB2 + GAS7 + HP + ISOC1 + KANK1 + KCTD8 + LRIG1 + LRRN1 + MBP + MT1A + NOS1 + NR4A3 + PEBP4 + PLA2G2A + RNF123 + ROR1 + SLC34A2 + SOCS6 + TRIM72 + TRPV6 + USP17L2)	ADCYAP1R1,GAB2,GAS7,HP,ISOC1,KANK1,KCTD8,LRIG1,LRRN1,MBP,MT1A,NOS1,NR4A3,PEBP4,PLA2G2A,RNF123,ROR1,SLC34A2,SOCS6,TRIM72,TRPV6,USP17L2	ADCYAP1R1,GAB2,GAS7,HP,ISOC1,KANK1,KCTD8,LRIG1,LRRN1,MBP,MT1A,NOS1,NR4A3,PEBP4,PLA2G2A,RNF123,ROR1,SLC34A2,SOCS6,TRIM72,TRPV6,USP17L2	TRUE	ROR1	22	Mutation	HNSC-39.2.2.P.2.11.0.1.4.1	HNSC	39	2	2	P	2	11	0	1	4	1	Risky	0	1	3	Apoptosis	MSI	Underexpression	6	2	2	2	3	0	7	0	1	23	0.784042822193358	0.0751058098711945	NS	0.113992733574276	2.49797573735136	NS	0.368753459082534	0.807860811707847	NS	0.756776681074233	0.0959242070104635	NS	0.751
21	(ADCYAP1R1 + ANXA11 + ARG1 + ATP8A1 + CMTM5 + CYP11A1 + FLG + GAB2 + GAS7 + HP + ISOC1 + KANK1 + KCTD8 + LRIG1 + MBP + MEOX2 + MT1A + MXD1 + NOS1 + NR0B2 + NR4A3 + PEBP4 + PLA2G2A + ROR1 + SLC34A2 + SPARCL1 + SPHKAP + SSX1 + STAU2 + TRIM72 + TRPV6 + TSPYL5 + UNC5D + ZNF185)	ADCYAP1R1,ANXA11,ARG1,ATP8A1,CMTM5,CYP11A1,FLG,GAB2,GAS7,HP,ISOC1,KANK1,KCTD8,LRIG1,MBP,MEOX2,MT1A,MXD1,NOS1,NR0B2,NR4A3,PEBP4,PLA2G2A,ROR1,SLC34A2,SPARCL1,SPHKAP,SSX1,STAU2,TRIM72,TRPV6,TSPYL5,UNC5D,ZNF185	ADCYAP1R1,ANXA11,ARG1,ATP8A1,CMTM5,CYP11A1,FLG,GAB2,GAS7,HP,ISOC1,KANK1,KCTD8,LRIG1,MBP,MEOX2,MT1A,MXD1,NOS1,NR0B2,NR4A3,PEBP4,PLA2G2A,ROR1,SLC34A2,SPARCL1,SPHKAP,SSX1,STAU2,TRIM72,TRPV6,TSPYL5,UNC5D,ZNF185	TRUE	ROR1	34	Mutation	HNSC-38.2.1.P.2.0.0.1.4.1	HNSC	38	2	1	P	2	0	0	1	4	1	Meaningless	0	0	4	Apoptosis	TMB	Underexpression	6	3	2	2	0	0	7	0	1	21	0.184418337965473	1.76165404977863	NS	0.522534708165729	0.408887497958651	NS	0.206450929832076	1.59614111197871	NS	0.58400355746896	0.299806812262198	NS	0.922
18	(ADAMTS8 + `ADAMTS9-AS2` + ADCYAP1R1 + ANGPTL7 + APBB1 + ARRDC3 + ATP8A1 + CAPN5 + CAPN6 + CISH + CPEB1 + CSRNP1 + DCLK1 + EPB41L3 + F10 + FGF10 + FGF14 + FGF18 + GAB2 + GADD45B + GAS7 + GHR + GULP1 + `HAND2-AS1` + ID4 + KCNA5 + KCNK3 + KCTD8 + LINC00844 + LMO1 + LMO2 + LRRN1 + MEIS2 + MEOX2 + MGLL + MT1A + NDN + NME5 + NR4A3 + NTRK3 + PCDH10 + PDGFD + PEBP4 + PLA2G2A + PLAGL1 + PREX2 + PROS1 + P…	ADAMTS8,ADAMTS9-AS2,ADCYAP1R1,ANGPTL7,APBB1,ARRDC3,ATP8A1,CAPN5,CAPN6,CISH,CPEB1,CSRNP1,DCLK1,EPB41L3,F10,FGF10,FGF14,FGF18,GAB2,GADD45B,GAS7,GHR,GULP1,HAND2-AS1,ID4,KCNA5,KCNK3,KCTD8,LINC00844,LMO1,LMO2,LRRN1,MEIS2,MEOX2,MGLL,MT1A,NDN,NME5,NR4A3,NTRK3,PCDH10,PDGFD,PEBP4,PLA2G2A,PLAGL1,PREX2,PROS1,PTGIS,PTPN5,RAI2,RBMS3,RGN,RHOU,ROR1,RXRG,SGMS2,SORBS2,SORT1,SOX17,SPARCL1,STIM1,TCF21,THRB,TMEM8B,T…	ADAMTS8,ADAMTS9-AS2,ADCYAP1R1,ANGPTL7,APBB1,ARRDC3,ATP8A1,CAPN5,CAPN6,CISH,CPEB1,CSRNP1,DCLK1,EPB41L3,F10,FGF10,FGF14,FGF18,GAB2,GADD45B,GAS7,GHR,GULP1,HAND2-AS1,ID4,KCNA5,KCNK3,KCTD8,LINC00844,LMO1,LMO2,LRRN1,MEIS2,MEOX2,MGLL,MT1A,NDN,NME5,NR4A3,NTRK3,PCDH10,PDGFD,PEBP4,PLA2G2A,PLAGL1,PREX2,PROS1,PTGIS,PTPN5,RAI2,RBMS3,RGN,RHOU,ROR1,RXRG,SGMS2,SORBS2,SORT1,SOX17,SPARCL1,STIM1,TCF21,THRB,TMEM8B,T…	TRUE	ROR1	68	mRNA	HNSC-35.6.3.N.2.0.0.1.2.1	HNSC	35	6	3	N	2	0	0	1	2	1	Meaningless	0	0	4	Apoptosis	TSM	Underexpression	2	1	1	2	0	0	7	4	1	18	0.396215384737324	0.719782127005927	NS	0.187842501558073	1.73445853471493	NS	0.457857590233415	0.551126945208046	NS	0.220510280237952	1.50104735057062	NS	0.853
12	(ACKR3 + ADAMTS5 + ADARB1 + AEBP1 + ALPK2 + ALPL + ANO6 + ANOS1 + ANPEP + ANTXR1 + APBB2 + APLP2 + ARHGAP1 + ARHGAP17 + BICC1 + BMP8A + C5AR1 + CACNA1H + CASC15 + CCR1 + CD93 + CD99 + CDC42BPA + CHSY1 + CLEC5A + COL3A1 + COL4A1 + COL4A2 + COL6A3 + CPA4 + CTHRC1 + CTSH + CUL7 + CXCL14 + DLL4 + DNM3 + DNM3OS + DYRK2 + EHD1 + ELOVL2 + ERG + FAM168A + FBN1 + FGF1 + FLT4 + FNDC3B + FOXC2 + FOXF1 + FOX…	ACKR3,ADAMTS5,ADARB1,AEBP1,ALPK2,ALPL,ANO6,ANOS1,ANPEP,ANTXR1,APBB2,APLP2,ARHGAP1,ARHGAP17,BICC1,BMP8A,C5AR1,CACNA1H,CASC15,CCR1,CD93,CD99,CDC42BPA,CHSY1,CLEC5A,COL3A1,COL4A1,COL4A2,COL6A3,CPA4,CTHRC1,CTSH,CUL7,CXCL14,DLL4,DNM3,DNM3OS,DYRK2,EHD1,ELOVL2,ERG,FAM168A,FBN1,FGF1,FLT4,FNDC3B,FOXC2,FOXF1,FOXS1,FYN,GDPD5,GLIS2,GLIS3,GPR4,GRB10,GREM1,HAS1,HCFC1R1,HIC1,HTR1B,HTRA3,IGF2-AS,ITGB5,ITGB6,ITSN1…	ACKR3,ADAMTS5,ADARB1,AEBP1,ALPK2,ALPL,ANO6,ANOS1,ANPEP,ANTXR1,APBB2,APLP2,ARHGAP1,ARHGAP17,BICC1,BMP8A,C5AR1,CACNA1H,CASC15,CCR1,CD93,CD99,CDC42BPA,CHSY1,CLEC5A,COL3A1,COL4A1,COL4A2,COL6A3,CPA4,CTHRC1,CTSH,CUL7,CXCL14,DLL4,DNM3,DNM3OS,DYRK2,EHD1,ELOVL2,ERG,FAM168A,FBN1,FGF1,FLT4,FNDC3B,FOXC2,FOXF1,FOXS1,FYN,GDPD5,GLIS2,GLIS3,GPR4,GRB10,GREM1,HAS1,HCFC1R1,HIC1,HTR1B,HTRA3,IGF2-AS,ITGB5,ITGB6,ITSN1…	TRUE	ROR2	141	mRNA	HNSC-24.6.3.N.3.0.0.3.2.1	HNSC	24	6	3	N	3	0	0	3	2	1	Meaningless	0	0	4	Apoptosis	TSM	Overexpression	2	1	1	2	0	0	1	4	1	12	0.994726390237477	4.36859898473237e-05	NS	0.802938793098993	0.0622729932301194	NS	0.821611201268541	0.0508381469033518	NS	0.81106419135438	0.05714651835904	NS	0.773
26	(ABL2 + EVA1A + FAP + FHL2 + MUL1 + NKILA + SLC2A3 + TGFBI)	ABL2,EVA1A,FAP,FHL2,MUL1,NKILA,SLC2A3,TGFBI	ABL2,EVA1A,FAP,FHL2,MUL1,NKILA,SLC2A3,TGFBI	TRUE	FAP	8	mRNA	HNSC-20.6.3.N.3.35.35.3.3.2	HNSC	20	6	3	N	3	35	35	3	3	2	Risky	0	3	1	Apoptosis/Autophagy	TSM	Overexpression	2	1	1	2	8	8	1	1	2	26	0.000155868814583071	14.2999524663291	High	0.000114951117853535	14.8737566383838	High	0.167260497015329	1.90732686823234	NS	0.017394584607802	5.65611775752137	High	0.000601
18	ROR1-AS1	ROR1-AS1	ROR1-AS1	TRUE	ROR1	1	mRNA	HNSC-1679.6.3.N.1.1.35.3.4.2	HNSC	1679	6	3	N	1	1	35	3	4	2	Risky	0	1	3	Apoptosis/Autophagy	TSM	Unchanged	2	1	1	1	2	8	1	0	2	18	0.0327700965308304	4.55775007699112	High	0.0449883955363518	4.01907447174453	High	0.698676926778347	0.149851901423009	NS	0.0226837432540139	5.19256267957677	High	0.0422
12	ROR1-AS1	ROR1-AS1	ROR1-AS1	TRUE	ROR1	1	Methylation	HNSC-1678.7.3.N.1.1.11.3.4.2	HNSC	1678	7	3	N	1	1	11	3	4	2	Risky	0	1	3	Apoptosis/Autophagy	TSM	Unchanged	1	1	1	1	2	3	1	0	2	12	0.892129553330759	0.0183900879841794	NS	0.702907322618186	0.145465074141027	NS	0.0397909758063644	4.22677515094759	High	0.94934076468453	0.00403665232102664	NS	0.0422
17	(CEACAM1 + PSCA + TRIM29)	CEACAM1,PSCA,TRIM29	CEACAM1,PSCA,TRIM29	TRUE	PSCA	3	Methylation	HNSC-155.7.3.N.2.71.11.4.4.1	HNSC	155	7	3	N	2	71	11	4	4	1	Protective	3	0	1	Apoptosis	TSM	Underexpression	1	1	1	2	8	3	0	0	1	17	0.0987108272282742	2.72624977666452	NS	0.30857648614406	1.03675881321637	NS	0.0376689399222326	4.31990885120775	High	0.0531294409596461	3.7398428780685	NS	0.0208
15	MUC1	MUC1	MUC1	TRUE	MUC1	1	Methylation	HNSC-1525.7.3.N.2.0.0.3.2.5	HNSC	1525	7	3	N	2	0	0	3	2	5	Meaningless	0	0	4	Anoikis/Apoptosis/Autophagy/Pyroptosis/Necrosis	TSM	Underexpression	1	1	1	2	0	0	1	4	5	15	0.111351159105069	2.53493943421025	NS	0.130839100515281	2.28252036528563	NS	0.226956820781434	1.45983220368949	NS	0.138070234814967	2.19933561909711	NS	0.393
24	KDR	KDR	KDR	TRUE	KDR	1	mRNA	HNSC-1439.6.3.N.3.0.71.3.2.5	HNSC	1439	6	3	N	3	0	71	3	2	5	Meaningless	0	0	4	Anoikis/Apoptosis/Autophagy/Cellular senescence/Necrosis	TSM	Overexpression	2	1	1	2	0	8	1	4	5	24	0.0210753870038345	5.32054763101141	Low	0.04655969994456	3.96122893919547	Low	0.846884815846051	0.037285556999174	NS	0.0416421513748292	4.14968981891266	Low	0.201
22	(CAPNS1 + CRBN + FOLR1 + KLK6 + LRG1 + RFPL3 + SERPINA4)	CAPNS1,CRBN,FOLR1,KLK6,LRG1,RFPL3,SERPINA4	CAPNS1,CRBN,FOLR1,KLK6,LRG1,RFPL3,SERPINA4	TRUE	FOLR1	7	Methylation	HNSC-125.7.3.N.2.0.15.1.4.2	HNSC	125	7	3	N	2	0	15	1	4	2	Meaningless	0	0	4	Apoptosis/Autophagy	TSM	Underexpression	1	1	1	2	0	8	7	0	2	22	0.0126954131349237	6.21106637012609	High	0.0698191948426874	3.28726587131654	NS	0.0225520686631547	5.20268180325913	High	0.00108121217015511	10.6830573546254	High	0.993
12	(AATF + AK2 + ARHGAP11A + ATAD2 + ATAD5 + BCL2L12 + BLM + BRI3BP + BUB1B + CCDC34 + CCNA2 + CDC20 + CDC25C + CDC45 + CDC6 + CDCA2 + CDCA3 + CDCA5 + CDCA7L + CDCA8 + CDK5RAP1 + CENPE + CENPH + CENPL + CENPO + CENPU + CENPW + CEP55 + CHAF1B + DBF4 + DDIAS + DDX11 + DDX49 + DEPDC1B + DHFR + DLGAP5 + DSN1 + EPCAM + ERP29 + ESCO2 + EXO1 + EXOSC5 + FAM111B + FAM72A + FANCI + FEN1 + `FOXP4-AS1` + GEMIN4…	AATF,AK2,ARHGAP11A,ATAD2,ATAD5,BCL2L12,BLM,BRI3BP,BUB1B,CCDC34,CCNA2,CDC20,CDC25C,CDC45,CDC6,CDCA2,CDCA3,CDCA5,CDCA7L,CDCA8,CDK5RAP1,CENPE,CENPH,CENPL,CENPO,CENPU,CENPW,CEP55,CHAF1B,DBF4,DDIAS,DDX11,DDX49,DEPDC1B,DHFR,DLGAP5,DSN1,EPCAM,ERP29,ESCO2,EXO1,EXOSC5,FAM111B,FAM72A,FANCI,FEN1,FOXP4-AS1,GEMIN4,GINS2,GLE1,GMPS,GTSE1,HDGF,HMGB2,HNRNPL,HSPBP1,ILF2,IQGAP3,ITGB3BP,KIF11,KIF14,KIF15,KIF20A,KIF4…	AATF,AK2,ARHGAP11A,ATAD2,ATAD5,BCL2L12,BLM,BRI3BP,BUB1B,CCDC34,CCNA2,CDC20,CDC25C,CDC45,CDC6,CDCA2,CDCA3,CDCA5,CDCA7L,CDCA8,CDK5RAP1,CENPE,CENPH,CENPL,CENPO,CENPU,CENPW,CEP55,CHAF1B,DBF4,DDIAS,DDX11,DDX49,DEPDC1B,DHFR,DLGAP5,DSN1,EPCAM,ERP29,ESCO2,EXO1,EXOSC5,FAM111B,FAM72A,FANCI,FEN1,FOXP4-AS1,GEMIN4,GINS2,GLE1,GMPS,GTSE1,HDGF,HMGB2,HNRNPL,HSPBP1,ILF2,IQGAP3,ITGB3BP,KIF11,KIF14,KIF15,KIF20A,KIF4…	TRUE	EPCAM	148	mRNA	HNSC-11.6.3.P.3.0.0.2.4.1	HNSC	11	6	3	P	3	0	0	2	4	1	Meaningless	0	0	4	Apoptosis	TSM	Overexpression	2	1	2	2	0	0	4	0	1	12	0.903187361844141	0.0147952978956966	NS	0.965508258997584	0.0018699102972513	NS	0.865875423739832	0.0285271565152643	NS	0.331847339374201	0.941675417241116	NS	0.868
18	(BRCA1 + KDR)	BRCA1,KDR	BRCA1,KDR	TRUE	KDR	2	Mutation	GBM-84.2.1.P.3.0.0.4.4.5	GBM	84	2	1	P	3	0	0	4	4	5	Meaningless	0	0	4	Anoikis/Apoptosis/Autophagy/Cellular senescence/Necrosis	TMB	Overexpression	6	3	2	2	0	0	0	0	5	18	0.274919329749462	1.19203563053778	NS	0.325665196422752	0.966058309419567	NS	NS	NS	NS	0.771449634607472	0.0843781857715817	NS	0.272
21	MUC1	MUC1	MUC1	TRUE	MUC1	1	mRNA	GBM-806.6.3.N.3.5.5.4.4.5	GBM	806	6	3	N	3	5	5	4	4	5	Risky	0	2	2	Anoikis/Apoptosis/Autophagy/Pyroptosis/Necrosis	TSM	Overexpression	2	1	1	2	5	5	0	0	5	21	0.0355542390238993	4.41835777402131	High	0.103070703525745	2.65737505669479	NS	NS	NS	NS	0.00162000157736197	9.93687702434145	High	0.0311
28	(BCL3 + CD14 + CD163 + CD70 + CHI3L1 + CXCL16 + FCGR2B + IER3 + IGFBP4 + LIF + LTBR + NFKBIZ + SDC2 + SDC4 + SOD3 + TNFAIP2 + TNFRSF10C + TNFRSF10D + TNFRSF14 + TNFRSF9 + TNFSF14 + TNFSF4 + TRADD)	BCL3,CD14,CD163,CD70,CHI3L1,CXCL16,FCGR2B,IER3,IGFBP4,LIF,LTBR,NFKBIZ,SDC2,SDC4,SOD3,TNFAIP2,TNFRSF10C,TNFRSF10D,TNFRSF14,TNFRSF9,TNFSF14,TNFSF4,TRADD	BCL3,CD14,CD163,CD70,CHI3L1,CXCL16,FCGR2B,IER3,IGFBP4,LIF,LTBR,NFKBIZ,SDC2,SDC4,SOD3,TNFAIP2,TNFRSF10C,TNFRSF10D,TNFRSF14,TNFRSF9,TNFSF14,TNFSF4,TRADD	TRUE	TNFRSF9, CD70	23	mRNA	GBM-79.6.3.N.3.35.35.2.4.2	GBM	79	6	3	N	3	35	35	2	4	2	Risky	0	3	1	Apoptosis/Necrosis	TSM	Overexpression	2	1	1	2	8	8	4	0	2	28	0.00233421900438135	9.26619679512343	High	0.00361459803420261	8.46794375297004	High	NS	NS	NS	3.55937073991397e-05	17.0929757189639	High	0.000148
26	MET	MET	MET	TRUE	MET	1	Mutation	GBM-778.2.1.P.3.35.0.4.4.5	GBM	778	2	1	P	3	35	0	4	4	5	Risky	0	3	1	Anoikis/Apoptosis/Autophagy/Cellular senescence/Necrosis	TMB	Overexpression	6	3	2	2	8	0	0	0	5	26	0.586108449052787	0.296462836837589	NS	0.616261136560249	0.251157622948993	NS	NS	NS	NS	0.380962308777109	0.767594288682504	NS	0.0112
26	(ALPK2 + ARHGDIB + CAST + CCR1 + CXCL6 + EGF + EGR2 + ETV7 + FOSB + GNLY + GSTO1 + `HLA-DRA` + HORMAD2 + IL21R + MAP3K8 + MSLN + PDGFD + PIK3R5 + PLAU + PLCB2 + RHBDF2 + RNASE3 + SERPINB10 + SP100 + SPOCD1 + SRGN + TLR6 + VAV1)	ALPK2,ARHGDIB,CAST,CCR1,CXCL6,EGF,EGR2,ETV7,FOSB,GNLY,GSTO1,HLA-DRA,HORMAD2,IL21R,MAP3K8,MSLN,PDGFD,PIK3R5,PLAU,PLCB2,RHBDF2,RNASE3,SERPINB10,SP100,SPOCD1,SRGN,TLR6,VAV1	ALPK2,ARHGDIB,CAST,CCR1,CXCL6,EGF,EGR2,ETV7,FOSB,GNLY,GSTO1,HLA-DRA,HORMAD2,IL21R,MAP3K8,MSLN,PDGFD,PIK3R5,PLAU,PLCB2,RHBDF2,RNASE3,SERPINB10,SP100,SPOCD1,SRGN,TLR6,VAV1	TRUE	MSLN	28	Mutation	GBM-48.2.1.P.3.35.0.2.4.1	GBM	48	2	1	P	3	35	0	2	4	1	Risky	0	3	1	Apoptosis	TMB	Overexpression	6	3	2	2	8	0	4	0	1	26	0.692998412131281	0.155858570098289	NS	0.560188313934896	0.339378274018958	NS	NS	NS	NS	0.431225608268637	0.619520281327077	NS	0.00795
16	CEACAM5	CEACAM5	CEACAM5	TRUE	CEACAM5	1	Mutation	GBM-421.2.1.P.2.0.0.4.4.3	GBM	421	2	1	P	2	0	0	4	4	3	Meaningless	0	0	4	Anoikis/Apoptosis/Necrosis	TMB	Underexpression	6	3	2	2	0	0	0	0	3	16	0.329784665347488	0.949743226727749	NS	0.245703160209163	1.34757126770283	NS	NS	NS	NS	0.939626454389976	0.00573645194199582	NS	0.201
29	CD274	CD274	CD274	TRUE	CD274	1	Mutation	GBM-410.2.1.P.3.35.0.4.4.8	GBM	410	2	1	P	3	35	0	4	4	8	Risky	0	3	1	Apoptosis/Autophagy/Cuproptosis/Efferocytosis/Ferroptosis/Necroptosis/Pyroptosis/Necrosis	TMB	Overexpression	6	3	2	2	8	0	0	0	8	29	0.586108449052787	0.296462836837589	NS	0.616261136560249	0.251157622948993	NS	NS	NS	NS	0.380962308777109	0.767594288682504	NS	0.0238
21	AXL	AXL	AXL	TRUE	AXL	1	Mutation	GBM-383.2.1.P.3.0.0.2.4.4	GBM	383	2	1	P	3	0	0	2	4	4	Meaningless	0	0	4	Apoptosis/Efferocytosis/Necroptosis/Necrosis	TMB	Overexpression	6	3	2	2	0	0	4	0	4	21	0.439435720474607	0.597755415644577	NS	0.476558816286333	0.506727780195033	NS	NS	NS	NS	0.882653043934772	0.0217877839890772	NS	0.326
18	(`HLA-DPB1` + RASSF5 + ROR2)	HLA-DPB1,RASSF5,ROR2	HLA-DPB1,RASSF5,ROR2	TRUE	ROR2	3	mRNA	GBM-345.6.3.N.3.35.4.4.4.1	GBM	345	6	3	N	3	35	4	4	4	1	Risky	0	3	1	Apoptosis	TSM	Overexpression	2	1	1	2	8	3	0	0	1	18	0.144021566193447	2.1344557884606	NS	0.059061589737032	3.56354189663584	NS	NS	NS	NS	0.00158421829132893	9.97799811527985	High	0.0254
14	(AATF + ABCB4 + ABCB5 + ABCC1 + ABCC4 + ACIN1 + ACKR3 + ACRBP + ACSL5 + ACTA2 + ADAMTS9 + ADRB2 + ALDH1L1 + ALX4 + AMFR + AMMECR1 + ANKHD1 + ANPEP + ANTXR1 + APOH + ARF4 + ARHGAP1 + ARHGAP11A + ARHGAP17 + ARID4B + ATAD1 + ATP2A2 + ATP2B4 + BAG6 + BANP + BCL2L14 + BLM + BPTF + BRD7 + BTBD7 + BTF3 + BZW2 + CACUL1 + CALCRL + CAMLG + CAPN6 + CASZ1 + CBL + CCDC170 + CCR3 + CDC20 + CDC25C + CDC45 + CDC…	AATF,ABCB4,ABCB5,ABCC1,ABCC4,ACIN1,ACKR3,ACRBP,ACSL5,ACTA2,ADAMTS9,ADRB2,ALDH1L1,ALX4,AMFR,AMMECR1,ANKHD1,ANPEP,ANTXR1,APOH,ARF4,ARHGAP1,ARHGAP11A,ARHGAP17,ARID4B,ATAD1,ATP2A2,ATP2B4,BAG6,BANP,BCL2L14,BLM,BPTF,BRD7,BTBD7,BTF3,BZW2,CACUL1,CALCRL,CAMLG,CAPN6,CASZ1,CBL,CCDC170,CCR3,CDC20,CDC25C,CDC45,CDCA5,CDCA8,CDH13,CDKN2AIP,CEACAM1,CENPE,CEP55,CEP63,CERS2,CES2,CHAF1B,CHD1,CHRM3,CIZ1,CNN2,CNPY2,CO…	AATF,ABCB4,ABCB5,ABCC1,ABCC4,ACIN1,ACKR3,ACRBP,ACSL5,ACTA2,ADAMTS9,ADRB2,ALDH1L1,ALX4,AMFR,AMMECR1,ANKHD1,ANPEP,ANTXR1,APOH,ARF4,ARHGAP1,ARHGAP11A,ARHGAP17,ARID4B,ATAD1,ATP2A2,ATP2B4,BAG6,BANP,BCL2L14,BLM,BPTF,BRD7,BTBD7,BTF3,BZW2,CACUL1,CALCRL,CAMLG,CAPN6,CASZ1,CBL,CCDC170,CCR3,CDC20,CDC25C,CDC45,CDCA5,CDCA8,CDH13,CDKN2AIP,CEACAM1,CENPE,CEP55,CEP63,CERS2,CES2,CHAF1B,CHD1,CHRM3,CIZ1,CNN2,CNPY2,CO…	TRUE	ROR1	409	Mutation	GBM-3.2.1.P.3.0.0.4.4.1	GBM	3	2	1	P	3	0	0	4	4	1	Meaningless	0	0	4	Apoptosis	TMB	Overexpression	6	3	2	2	0	0	0	0	1	14	0.909468611053986	0.0129296984629534	NS	0.858855323107778	0.0316240356409802	NS	NS	NS	NS	0.881200057549773	0.0223347353500982	NS	0.36
19	(ERBB2 + HIF1A + MAPK1)	ERBB2,HIF1A,MAPK1	ERBB2,HIF1A,MAPK1	TRUE	ERBB2	3	Mutation	GBM-273.2.1.P.3.0.0.4.4.6	GBM	273	2	1	P	3	0	0	4	4	6	Meaningless	0	0	4	Anoikis/Apoptosis/Autophagy/Cellular senescence/Ferroptosis/Necrosis	TMB	Overexpression	6	3	2	2	0	0	0	0	6	19	0.0970465819245697	2.75342105683651	NS	0.0581214191692847	3.59019510129145	NS	NS	NS	NS	0.694835111693133	0.153900831977587	NS	0.747
17	(EPHA2 + USP14 + YTHDF2)	EPHA2,USP14,YTHDF2	EPHA2,USP14,YTHDF2	TRUE	EPHA2	3	Mutation	GBM-271.2.1.P.3.0.0.4.4.4	GBM	271	2	1	P	3	0	0	4	4	4	Meaningless	0	0	4	Apoptosis/Autophagy/Ferroptosis/Pyroptosis	TMB	Overexpression	6	3	2	2	0	0	0	0	4	17	NS	NS	NS	NS	NS	NS	NS	NS	NS	NS	NS	NS	0.123
21	(ENG + FAP + FHL2 + HDAC7 + LOXL3 + PIEZO1)	ENG,FAP,FHL2,HDAC7,LOXL3,PIEZO1	ENG,FAP,FHL2,HDAC7,LOXL3,PIEZO1	TRUE	FAP	6	mRNA	GBM-156.6.3.N.3.35.31.4.4.2	GBM	156	6	3	N	3	35	31	4	4	2	Risky	0	3	1	Apoptosis/Autophagy	TSM	Overexpression	2	1	1	2	8	5	0	0	2	21	0.0173137829065561	5.66428401239258	High	0.0253064790410836	5.00279097905825	High	NS	NS	NS	0.0730113154246766	3.21398825067379	NS	0.00137
26	(CD244 + CD6 + RASSF5 + ROR2 + SPATA18)	CD244,CD6,RASSF5,ROR2,SPATA18	CD244,CD6,RASSF5,ROR2,SPATA18	TRUE	ROR2	5	Mutation	GBM-109.2.1.P.3.35.0.2.4.1	GBM	109	2	1	P	3	35	0	2	4	1	Risky	0	3	1	Apoptosis	TMB	Overexpression	6	3	2	2	8	0	4	0	1	26	0.991718077306747	0.00010774517211584	NS	0.869586315222785	0.0269563779765467	NS	NS	NS	NS	0.952666122819791	0.00352349772059037	NS	0.00545
12	(AATF + ACTL6A + ACY1 + AIMP2 + AK2 + ARHGAP11A + ARL6IP1 + ATAD2 + ATAD5 + BCL2L12 + BLM + BUB1B + BZW2 + CBX8 + CCNA2 + CDC20 + CDC25C + CDC45 + CDC6 + CDCA2 + CDCA3 + CDCA5 + CDCA8 + CENPH + CENPL + CENPO + CENPU + CENPW + CEP55 + CHAF1B + CKMT1B + CKS1B + CLDN7 + COX5A + CPSF6 + DBF4 + DDIAS + DDX11 + DDX54 + DEPDC1B + DHFR + DIAPH3 + DLGAP5 + DPAGT1 + DPP3 + DSN1 + EFTUD2 + EIF3B + EPCAM + E…	AATF,ACTL6A,ACY1,AIMP2,AK2,ARHGAP11A,ARL6IP1,ATAD2,ATAD5,BCL2L12,BLM,BUB1B,BZW2,CBX8,CCNA2,CDC20,CDC25C,CDC45,CDC6,CDCA2,CDCA3,CDCA5,CDCA8,CENPH,CENPL,CENPO,CENPU,CENPW,CEP55,CHAF1B,CKMT1B,CKS1B,CLDN7,COX5A,CPSF6,DBF4,DDIAS,DDX11,DDX54,DEPDC1B,DHFR,DIAPH3,DLGAP5,DPAGT1,DPP3,DSN1,EFTUD2,EIF3B,EPCAM,ESCO2,ESPL1,EXO1,EXOSC5,FAM111B,FAM72A,FANCI,FEN1,GEMIN4,GGCT,GINS2,GLE1,GMNN,GNL3,GPS1,GTSE1,HNRNPA…	AATF,ACTL6A,ACY1,AIMP2,AK2,ARHGAP11A,ARL6IP1,ATAD2,ATAD5,BCL2L12,BLM,BUB1B,BZW2,CBX8,CCNA2,CDC20,CDC25C,CDC45,CDC6,CDCA2,CDCA3,CDCA5,CDCA8,CENPH,CENPL,CENPO,CENPU,CENPW,CEP55,CHAF1B,CKMT1B,CKS1B,CLDN7,COX5A,CPSF6,DBF4,DDIAS,DDX11,DDX54,DEPDC1B,DHFR,DIAPH3,DLGAP5,DPAGT1,DPP3,DSN1,EFTUD2,EIF3B,EPCAM,ESCO2,ESPL1,EXO1,EXOSC5,FAM111B,FAM72A,FANCI,FEN1,GEMIN4,GGCT,GINS2,GLE1,GMNN,GNL3,GPS1,GTSE1,HNRNPA…	TRUE	EPCAM	177	mRNA	ESCA-4.6.3.P.3.0.0.2.4.1	ESCA	4	6	3	P	3	0	0	2	4	1	Meaningless	0	0	4	Apoptosis	TSM	Overexpression	2	1	2	2	0	0	4	0	1	12	0.923808614486563	0.00914649925915267	NS	0.939576741142241	0.00574592106032564	NS	0.249247224022365	1.32751813758376	NS	0.917181341817498	0.0108128567654451	NS	0.863
13	BSG	BSG	BSG	TRUE	BSG	1	Methylation	ESCA-303.7.1.N.3.0.0.4.4.6	ESCA	303	7	1	N	3	0	0	4	4	6	Meaningless	0	0	4	Anoikis/Apoptosis/Autophagy/Ferroptosis/Pyroptosis/Necrosis	TMB	Overexpression	1	3	1	2	0	0	0	0	6	13	0.718127248341084	0.130294150552369	NS	0.650714035266668	0.205001091373573	NS	0.267298984207299	1.23055575487747	NS	0.603692540615189	0.269462528659723	NS	0.812
14	AXL	AXL	AXL	TRUE	AXL	1	mRNA	ESCA-293.6.3.N.2.0.0.2.4.4	ESCA	293	6	3	N	2	0	0	2	4	4	Meaningless	0	0	4	Apoptosis/Efferocytosis/Necroptosis/Necrosis	TSM	Underexpression	2	1	1	2	0	0	4	0	4	14	0.218752938458414	1.51253326981924	NS	0.571713500093249	0.319823889559361	NS	0.59824890591373	0.27764504844321	NS	0.610701095691412	0.259155262235915	NS	0.475
14	(ACTC1 + ADAMTS8 + `ADAMTS9-AS2` + ADCYAP1 + ADCYAP1R1 + ADRB2 + AEBP1 + ANGPTL7 + AOC4P + APBB1 + ATP2B4 + BICC1 + CACNA1H + CADM3 + CCL21 + CNKSR2 + CNN1 + CPE + DCLK1 + DPT + DTNA + EBF1 + EBF3 + EPB41L3 + ERG + FBLN5 + FBN1 + FENDRR + FGF10 + FGF14 + FHL1 + FILIP1L + FLI1 + FLNA + FOXF1 + GAS7 + GHR + GIMAP5 + GLIS2 + GLP2R + GRIN2A + GSN + `HAND2-AS1` + HIC1 + HSD11B1 + HTR2A + IL16 + ITGA7 …	ACTC1,ADAMTS8,ADAMTS9-AS2,ADCYAP1,ADCYAP1R1,ADRB2,AEBP1,ANGPTL7,AOC4P,APBB1,ATP2B4,BICC1,CACNA1H,CADM3,CCL21,CNKSR2,CNN1,CPE,DCLK1,DPT,DTNA,EBF1,EBF3,EPB41L3,ERG,FBLN5,FBN1,FENDRR,FGF10,FGF14,FHL1,FILIP1L,FLI1,FLNA,FOXF1,GAS7,GHR,GIMAP5,GLIS2,GLP2R,GRIN2A,GSN,HAND2-AS1,HIC1,HSD11B1,HTR2A,IL16,ITGA7,ITGA9,KCNA5,KCNK3,LINC01354,MEOX2,MSRB3,MYCT1,MYLK,NDN,NNMT,NPY,NTN1,NTRK3,PALLD,PBXIP1,PCDH10,PCP4…	ACTC1,ADAMTS8,ADAMTS9-AS2,ADCYAP1,ADCYAP1R1,ADRB2,AEBP1,ANGPTL7,AOC4P,APBB1,ATP2B4,BICC1,CACNA1H,CADM3,CCL21,CNKSR2,CNN1,CPE,DCLK1,DPT,DTNA,EBF1,EBF3,EPB41L3,ERG,FBLN5,FBN1,FENDRR,FGF10,FGF14,FHL1,FILIP1L,FLI1,FLNA,FOXF1,GAS7,GHR,GIMAP5,GLIS2,GLP2R,GRIN2A,GSN,HAND2-AS1,HIC1,HSD11B1,HTR2A,IL16,ITGA7,ITGA9,KCNA5,KCNK3,LINC01354,MEOX2,MSRB3,MYCT1,MYLK,NDN,NNMT,NPY,NTN1,NTRK3,PALLD,PBXIP1,PCDH10,PCP4…	TRUE	ROR2	107	mRNA	ESCA-11.6.3.N.2.0.0.1.4.1	ESCA	11	6	3	N	2	0	0	1	4	1	Meaningless	0	0	4	Apoptosis	TSM	Underexpression	2	1	1	2	0	0	7	0	1	14	0.878325180247948	0.0234373718137038	NS	0.377256999063469	0.779621253139802	NS	0.644870306710396	0.212428867888721	NS	0.807076669063324	0.0596331720636166	NS	0.936
10	(A1CF + ABCF2 + AJUBA + ALDH3A1 + ANXA4 + AZGP1 + BCL2L14 + CCDC26 + CLDN4 + CPA4 + ELL3 + EPCAM + F11R + FAM83A + FUT3 + GINS2 + GRB7 + GRHL3 + JUP + MAPK13 + P2RY2 + PCGF1 + PERP + PI3 + PRAME + PTBP3 + RAB25 + RNF43 + SERPINB5 + SLPI + TM4SF1 + TMPRSS13 + USP5)	A1CF,ABCF2,AJUBA,ALDH3A1,ANXA4,AZGP1,BCL2L14,CCDC26,CLDN4,CPA4,ELL3,EPCAM,F11R,FAM83A,FUT3,GINS2,GRB7,GRHL3,JUP,MAPK13,P2RY2,PCGF1,PERP,PI3,PRAME,PTBP3,RAB25,RNF43,SERPINB5,SLPI,TM4SF1,TMPRSS13,USP5	A1CF,ABCF2,AJUBA,ALDH3A1,ANXA4,AZGP1,BCL2L14,CCDC26,CLDN4,CPA4,ELL3,EPCAM,F11R,FAM83A,FUT3,GINS2,GRB7,GRHL3,JUP,MAPK13,P2RY2,PCGF1,PERP,PI3,PRAME,PTBP3,RAB25,RNF43,SERPINB5,SLPI,TM4SF1,TMPRSS13,USP5	TRUE	EPCAM	33	Methylation	ESCA-1.7.3.N.3.0.0.2.4.1	ESCA	1	7	3	N	3	0	0	2	4	1	Meaningless	0	0	4	Apoptosis	TSM	Overexpression	1	1	1	2	0	0	4	0	1	10	0.313637376252764	1.01529616569666	NS	0.480428612927188	0.497890215460879	NS	0.7697030624789	0.0857103648370746	NS	0.149739287480589	2.07490475000347	NS	0.919
15	EGFR	EGFR	EGFR	TRUE	EGFR	1	mRNA	COAD-945.6.3.N.2.0.7.4.4.6	COAD	945	6	3	N	2	0	7	4	4	6	Meaningless	0	0	4	Anoikis/Apoptosis/Autophagy/Cellular senescence/Ferroptosis/Necrosis	TSM	Underexpression	2	1	1	2	0	3	0	0	6	15	0.298821382134107	1.07944662767364	NS	0.219045020002575	1.51061661828773	NS	0.0783817431226095	3.09814118725649	NS	0.0119740619980749	6.31470567829162	Low	0.7
23	CEACAM5	CEACAM5	CEACAM5	TRUE	CEACAM5	1	Mutation	COAD-871.2.1.P.3.62.0.2.4.3	COAD	871	2	1	P	3	62	0	2	4	3	Protective	1	0	3	Anoikis/Apoptosis/Necrosis	TMB	Overexpression	6	3	2	2	3	0	4	0	3	23	0.384110783653414	0.757503956307037	NS	0.49475197781087	0.466175329750431	NS	0.799041854681987	0.0648147028773021	NS	0.259152276515669	1.27327988413924	NS	0.081
15	CEACAM5	CEACAM5	CEACAM5	TRUE	CEACAM5	1	Methylation	COAD-870.7.3.N.3.62.0.2.4.3	COAD	870	7	3	N	3	62	0	2	4	3	Protective	1	0	3	Anoikis/Apoptosis/Necrosis	TSM	Overexpression	1	1	1	2	3	0	4	0	3	15	0.820891064570887	0.0512565311043673	NS	0.807514630942879	0.0593573136146729	NS	0.345460923449116	0.890060463312029	NS	0.933475487258005	0.00696773292564475	NS	0.081
12	CA9	CA9	CA9	TRUE	CA9	1	mRNA	COAD-829.6.3.P.3.0.0.4.4.5	COAD	829	6	3	P	3	0	0	4	4	5	Meaningless	0	0	4	Apoptosis/Autophagy/Ferroptosis/Pyroptosis/Necrosis	TSM	Overexpression	2	1	2	2	0	0	0	0	5	12	0.498292949444071	0.458570203806206	NS	0.700397087541871	0.148059107584734	NS	0.332115492378755	0.940631486552933	NS	0.725904330579478	0.122905525718978	NS	0.701
21	AXL	AXL	AXL	TRUE	AXL	1	mRNA	COAD-791.6.3.N.2.0.30.1.3.4	COAD	791	6	3	N	2	0	30	1	3	4	Meaningless	0	0	4	Apoptosis/Efferocytosis/Necroptosis/Necrosis	TSM	Underexpression	2	1	1	2	0	3	7	1	4	21	0.132902600685296	2.25826831807715	NS	0.0199599821803619	5.41539102863912	High	0.982619272067474	0.000474596468853668	NS	0.0752863335077816	3.16383063415268	NS	0.309
25	AXL	AXL	AXL	TRUE	AXL	1	Mutation	COAD-790.2.1.P.2.0.0.1.3.4	COAD	790	2	1	P	2	0	0	1	3	4	Meaningless	0	0	4	Apoptosis/Efferocytosis/Necroptosis/Necrosis	TMB	Underexpression	6	3	2	2	0	0	7	1	4	25	0.920459421640881	0.00997102627687473	NS	0.286786437815195	1.1346463115366	NS	0.50328669768102	0.447999072467471	NS	0.250752862595658	1.31910430836459	NS	0.309
11	(MUC16 + RPS27A)	MUC16,RPS27A	MUC16,RPS27A	TRUE	MUC16	2	Methylation	COAD-647.7.3.N.3.31.0.4.4.1	COAD	647	7	3	N	3	31	0	4	4	1	Risky	0	2	2	Apoptosis	TSM	Overexpression	1	1	1	2	5	0	0	0	1	11	0.271778145622285	1.20775020782721	NS	0.442580493642271	0.589582797628322	NS	0.37951097503843	0.772285392799668	NS	0.456237817608944	0.555108564653333	NS	0.0456
29	(KDR + KL)	KDR,KL	KDR,KL	TRUE	KDR	2	Mutation	COAD-620.2.1.P.2.0.0.1.2.5	COAD	620	2	1	P	2	0	0	1	2	5	Meaningless	0	0	4	Anoikis/Apoptosis/Autophagy/Cellular senescence/Necrosis	TMB	Underexpression	6	3	2	2	0	0	7	4	5	29	0.226966532489565	1.45977117635572	NS	0.0849780745168796	2.96702353812934	NS	0.696490144694056	0.152148951023793	NS	0.750534311187227	0.101082606927395	NS	0.957
19	(KDR + KL + PIK3CA)	KDR,KL,PIK3CA	KDR,KL,PIK3CA	TRUE	KDR	3	mRNA	COAD-619.6.3.N.2.0.0.1.3.5	COAD	619	6	3	N	2	0	0	1	3	5	Meaningless	0	0	4	Anoikis/Apoptosis/Autophagy/Cellular senescence/Necrosis	TSM	Underexpression	2	1	1	2	0	0	7	1	5	19	0.565715500833666	0.329904205424565	NS	0.190349637816229	1.71490940075488	NS	0.98154418516482	0.000535135536218981	NS	0.254212510933595	1.3000039015976	NS	0.947
24	(FAP + NOTCH3)	FAP,NOTCH3	FAP,NOTCH3	TRUE	FAP	2	Mutation	COAD-564.2.1.P.3.35.0.3.4.2	COAD	564	2	1	P	3	35	0	3	4	2	Risky	0	3	1	Apoptosis/Autophagy	TMB	Overexpression	6	3	2	2	8	0	1	0	2	24	0.596264547755116	0.280666734903938	NS	0.905233216129292	0.0141736619703238	NS	0.246047423099861	1.34560788071841	NS	0.16599797925076	1.91871869677738	NS	0.0131
25	(ACTC1 + ADRB2 + CADM3 + CD22 + CDH5 + CNN1 + CREM + FBLN5 + FGF1 + GP1BA + GSTM2 + HOPX + MEIS1 + NFKB2 + PACS1 + PARP10 + PCDH10 + RDX + ROR2 + SPARCL1 + SV2A + UGCG + ZNF521 + ZNF677)	ACTC1,ADRB2,CADM3,CD22,CDH5,CNN1,CREM,FBLN5,FGF1,GP1BA,GSTM2,HOPX,MEIS1,NFKB2,PACS1,PARP10,PCDH10,RDX,ROR2,SPARCL1,SV2A,UGCG,ZNF521,ZNF677	ACTC1,ADRB2,CADM3,CD22,CDH5,CNN1,CREM,FBLN5,FGF1,GP1BA,GSTM2,HOPX,MEIS1,NFKB2,PACS1,PARP10,PCDH10,RDX,ROR2,SPARCL1,SV2A,UGCG,ZNF521,ZNF677	TRUE	ROR2	24	Mutation	COAD-44.2.1.P.2.30.0.1.3.1	COAD	44	2	1	P	2	30	0	1	3	1	Risky	0	1	3	Apoptosis	TMB	Underexpression	6	3	2	2	3	0	7	1	1	25	0.921478865050389	0.00971624985035358	NS	0.394987192468027	0.723533821207631	NS	0.632908880333523	0.228136716122223	NS	0.926321423974367	0.00855144619571951	NS	0.0907
24	(ACTC1 + ADAMTS5 + ADRB2 + AICDA + ALPL + ARMCX1 + CADM3 + CAV2 + CD22 + CDH5 + CHRNB4 + CHST15 + CLEC14A + CMTM5 + CNN1 + CREM + DTNA + EPHB6 + ERG + FBLN5 + FGF1 + FGF12 + FHL1 + GP1BA + GSTM2 + HAS1 + HCFC1R1 + HERC5 + HOPX + HSD11B1 + HTR3A + IGFBP6 + LDOC1 + `LIFR-AS1` + LMO2 + MAP3K12 + MEIS1 + MEOX2 + NDN + NNMT + NOS1 + NPY + NTN1 + PACS1 + PCDH10 + RAPGEF3 + RDX + RGS4 + ROR2 + SOX17 + S…	ACTC1,ADAMTS5,ADRB2,AICDA,ALPL,ARMCX1,CADM3,CAV2,CD22,CDH5,CHRNB4,CHST15,CLEC14A,CMTM5,CNN1,CREM,DTNA,EPHB6,ERG,FBLN5,FGF1,FGF12,FHL1,GP1BA,GSTM2,HAS1,HCFC1R1,HERC5,HOPX,HSD11B1,HTR3A,IGFBP6,LDOC1,LIFR-AS1,LMO2,MAP3K12,MEIS1,MEOX2,NDN,NNMT,NOS1,NPY,NTN1,PACS1,PCDH10,RAPGEF3,RDX,RGS4,ROR2,SOX17,SP100,SPARCL1,SPOCK1,SSTR2,SV2A,TFPI2,TRPV2,TSPYL5,UGCG,VIM-AS1,WTIP,ZAP70,ZNF521,ZNF677	ACTC1,ADAMTS5,ADRB2,AICDA,ALPL,ARMCX1,CADM3,CAV2,CD22,CDH5,CHRNB4,CHST15,CLEC14A,CMTM5,CNN1,CREM,DTNA,EPHB6,ERG,FBLN5,FGF1,FGF12,FHL1,GP1BA,GSTM2,HAS1,HCFC1R1,HERC5,HOPX,HSD11B1,HTR3A,IGFBP6,LDOC1,LIFR-AS1,LMO2,MAP3K12,MEIS1,MEOX2,NDN,NNMT,NOS1,NPY,NTN1,PACS1,PCDH10,RAPGEF3,RDX,RGS4,ROR2,SOX17,SP100,SPARCL1,SPOCK1,SSTR2,SV2A,TFPI2,TRPV2,TSPYL5,UGCG,VIM-AS1,WTIP,ZAP70,ZNF521,ZNF677	TRUE	ROR2	64	mRNA	COAD-43.6.3.N.2.30.34.1.3.1	COAD	43	6	3	N	2	30	34	1	3	1	Risky	0	1	3	Apoptosis	TSM	Underexpression	2	1	1	2	3	6	7	1	1	24	0.125685114933092	2.34500553820653	NS	0.0148837461562816	5.93017707692176	High	0.993428575596557	6.78342034183394e-05	NS	0.00708126167745615	7.2522401812202	High	0.0883
19	(CDC25C + CPD + DHX15 + FZD3 + GDE1 + IL13RA2)	CDC25C,CPD,DHX15,FZD3,GDE1,IL13RA2	CDC25C,CPD,DHX15,FZD3,GDE1,IL13RA2	TRUE	IL13RA2	6	Mutation	COAD-184.2.1.P.3.64.0.4.4.1	COAD	184	2	1	P	3	64	0	4	4	1	Protective	2	0	2	Apoptosis	TMB	Overexpression	6	3	2	2	5	0	0	0	1	19	0.833030696055223	0.0444434706150834	NS	0.602524389240104	0.271205302010394	NS	0.421286892306936	0.646722561266941	NS	0.561469095923701	0.337166947903845	NS	5.01e-05
18	MET	MET	MET	TRUE	MET	1	Mutation	COAD-1587.2.1.P.3.0.0.4.4.5	COAD	1587	2	1	P	3	0	0	4	4	5	Meaningless	0	0	4	Anoikis/Apoptosis/Autophagy/Cellular senescence/Necrosis	TMB	Overexpression	6	3	2	2	0	0	0	0	5	18	0.198275564930044	1.65503100766921	NS	0.411673784694867	0.673961682190503	NS	0.442206696986327	0.590549531391567	NS	0.937972941557228	0.00605561889416476	NS	0.788
10	MET	MET	MET	TRUE	MET	1	Methylation	COAD-1586.7.3.N.3.0.0.4.4.5	COAD	1586	7	3	N	3	0	0	4	4	5	Meaningless	0	0	4	Anoikis/Apoptosis/Autophagy/Cellular senescence/Necrosis	TSM	Overexpression	1	1	1	2	0	0	0	0	5	10	0.722836265017347	0.125791342110205	NS	0.983131906886178	0.000447009307248401	NS	0.339307677905427	0.9130453839663	NS	0.377852929745697	0.77767572450124	NS	0.788
24	L1CAM	L1CAM	L1CAM	TRUE	L1CAM	1	mRNA	COAD-1529.6.3.N.2.14.14.2.4.2	COAD	1529	6	3	N	2	14	14	2	4	2	Risky	0	2	2	Apoptosis/Necrosis	TSM	Underexpression	2	1	1	2	6	6	4	0	2	24	0.461050373985252	0.54334347887672	NS	0.0993742463720992	2.71555750152795	NS	0.0129947921293502	6.16981875480702	High	0.00135814682981483	10.2617785561949	High	0.327
22	KDR	KDR	KDR	TRUE	KDR	1	Methylation	COAD-1517.7.3.P.2.0.0.1.2.5	COAD	1517	7	3	P	2	0	0	1	2	5	Meaningless	0	0	4	Anoikis/Apoptosis/Autophagy/Cellular senescence/Necrosis	TSM	Underexpression	1	1	2	2	0	0	7	4	5	22	0.258471941119514	1.27692297379635	NS	0.472439523361416	0.516264455877794	NS	0.319650287026367	0.990376847864884	NS	0.131343778784094	2.27654970965751	NS	0.73
18	(ABCG2 + ACKR3 + ADAMTS8 + ADARB1 + ADCYAP1 + ADRA1D + ADRB3 + AGTR2 + AKR1B1 + ANGPTL7 + ANPEP + APOB + APPBP2 + ARAP1 + ARHGAP17 + ARHGAP31 + ARID4B + ARNT + ATP2B4 + B3GAT1 + BCL2L2 + BDKRB1 + `BDNF-AS` + BHLHE41 + BICC1 + BTBD7 + BTG1 + C5AR1 + CA1 + CA7 + CACNA1G + CACNA1H + CADM1 + CAMK4 + CBLB + CCL21 + CCNA1 + CCNDBP1 + CD160 + CD200R1 + CD59 + CD69 + CD93 + CD99 + CDC42BPA + CERK + CHRNA…	ABCG2,ACKR3,ADAMTS8,ADARB1,ADCYAP1,ADRA1D,ADRB3,AGTR2,AKR1B1,ANGPTL7,ANPEP,APOB,APPBP2,ARAP1,ARHGAP17,ARHGAP31,ARID4B,ARNT,ATP2B4,B3GAT1,BCL2L2,BDKRB1,BDNF-AS,BHLHE41,BICC1,BTBD7,BTG1,C5AR1,CA1,CA7,CACNA1G,CACNA1H,CADM1,CAMK4,CBLB,CCL21,CCNA1,CCNDBP1,CD160,CD200R1,CD59,CD69,CD93,CD99,CDC42BPA,CERK,CHRNA3,CHST6,CIDEB,CIDEC,CLDN8,CNKSR2,CNTFR,COL4A2,COL6A3,COLEC12,CPE,CPEB1,CPEB3,CRK,CSRNP1,CYP11A1…	ABCG2,ACKR3,ADAMTS8,ADARB1,ADCYAP1,ADRA1D,ADRB3,AGTR2,AKR1B1,ANGPTL7,ANPEP,APOB,APPBP2,ARAP1,ARHGAP17,ARHGAP31,ARID4B,ARNT,ATP2B4,B3GAT1,BCL2L2,BDKRB1,BDNF-AS,BHLHE41,BICC1,BTBD7,BTG1,C5AR1,CA1,CA7,CACNA1G,CACNA1H,CADM1,CAMK4,CBLB,CCL21,CCNA1,CCNDBP1,CD160,CD200R1,CD59,CD69,CD93,CD99,CDC42BPA,CERK,CHRNA3,CHST6,CIDEB,CIDEC,CLDN8,CNKSR2,CNTFR,COL4A2,COL6A3,COLEC12,CPE,CPEB1,CPEB3,CRK,CSRNP1,CYP11A1…	TRUE	ROR1	319	mRNA	COAD-15.6.3.N.2.0.4.1.3.1	COAD	15	6	3	N	2	0	4	1	3	1	Meaningless	0	0	4	Apoptosis	TSM	Underexpression	2	1	1	2	0	3	7	1	1	18	0.502606065621247	0.449429362516247	NS	0.132873949003189	2.25860217228982	NS	0.910700456205965	0.0125787588972581	NS	0.0470971450713976	3.94191463590904	High	0.463
21	(ABCC8 + AFF3 + C1QL4 + CACNA1C + CCR2 + CD33 + CLDN18 + HIPK1 + ITGA1 + KRT10 + MC2R + NLRP12 + NPHP1 + OTOL1 + PELI3 + PLVAP + RAG2 + RFTN1 + SHBG + SLC38A4 + STAB2 + STEAP4 + SYNE3 + ZNF71)	ABCC8,AFF3,C1QL4,CACNA1C,CCR2,CD33,CLDN18,HIPK1,ITGA1,KRT10,MC2R,NLRP12,NPHP1,OTOL1,PELI3,PLVAP,RAG2,RFTN1,SHBG,SLC38A4,STAB2,STEAP4,SYNE3,ZNF71	ABCC8,AFF3,C1QL4,CACNA1C,CCR2,CD33,CLDN18,HIPK1,ITGA1,KRT10,MC2R,NLRP12,NPHP1,OTOL1,PELI3,PLVAP,RAG2,RFTN1,SHBG,SLC38A4,STAB2,STEAP4,SYNE3,ZNF71	TRUE	CLDN18	24	Mutation	COAD-14.2.1.P.2.0.0.1.4.1	COAD	14	2	1	P	2	0	0	1	4	1	Meaningless	0	0	4	Necrosis	TMB	Underexpression	6	3	2	2	0	0	7	0	1	21	0.971275065704354	0.00129665864328163	NS	0.879004737193963	0.0231742801550709	NS	0.491744047674735	0.472707880212117	NS	0.760802558163502	0.0926758320075487	NS	0.575
23	FAP	FAP	FAP	TRUE	FAP	1	Mutation	COAD-1385.2.2.P.3.35.0.3.4.2	COAD	1385	2	2	P	3	35	0	3	4	2	Risky	0	3	1	Apoptosis/Autophagy	MSI	Overexpression	6	2	2	2	8	0	1	0	2	23	0.649198227565966	0.206912456610018	NS	0.918020742156538	0.0105940104993454	NS	0.473826726529352	0.513037887987036	NS	0.415760171665051	0.662268631759446	NS	0.0171
15	ERBB2	ERBB2	ERBB2	TRUE	ERBB2	1	Methylation	COAD-1369.7.3.N.3.0.0.2.4.6	COAD	1369	7	3	N	3	0	0	2	4	6	Meaningless	0	0	4	Anoikis/Apoptosis/Autophagy/Cellular senescence/Ferroptosis/Necrosis	TSM	Overexpression	1	1	1	2	0	0	4	0	6	15	0.696247166872433	0.152405423355225	NS	0.240676838048402	1.37662518795532	NS	0.77913014539188	0.0786537640132273	NS	0.797188911389091	0.0660422497563908	NS	0.714
17	EPHA2	EPHA2	EPHA2	TRUE	EPHA2	1	Mutation	COAD-1366.2.1.P.3.0.0.4.4.4	COAD	1366	2	1	P	3	0	0	4	4	4	Meaningless	0	0	4	Apoptosis/Autophagy/Ferroptosis/Pyroptosis	TMB	Overexpression	6	3	2	2	0	0	0	0	4	17	0.916745841916385	0.010927290251103	NS	0.253184573463622	1.30564552116593	NS	0.323845383443362	0.973352952517907	NS	0.383148264370692	0.760576193952593	NS	0.938
32	(BAG4 + CD2 + TNFRSF9)	BAG4,CD2,TNFRSF9	BAG4,CD2,TNFRSF9	TRUE	TNFRSF9	3	Mutation	COAD-128.2.1.P.3.20.0.1.1.2	COAD	128	2	1	P	3	20	0	1	1	2	Protective	1	0	3	Apoptosis/Necrosis	TMB	Overexpression	6	3	2	2	3	0	7	7	2	32	0.391491306029879	0.734305042027144	NS	0.355926719228889	0.852214149956437	NS	0.895145333268433	0.0173702913290825	NS	0.726859191587154	0.122015056582255	NS	0.899
21	(AZGP1 + BRD7 + CSNK2A2 + EIF2A + EPCAM + EPHB3 + GDPD5 + HSP90AB1 + HSPH1 + NUP93 + RNF43 + RNF6 + STAP2 + TCF7 + TRIM44)	AZGP1,BRD7,CSNK2A2,EIF2A,EPCAM,EPHB3,GDPD5,HSP90AB1,HSPH1,NUP93,RNF43,RNF6,STAP2,TCF7,TRIM44	AZGP1,BRD7,CSNK2A2,EIF2A,EPCAM,EPHB3,GDPD5,HSP90AB1,HSPH1,NUP93,RNF43,RNF6,STAP2,TCF7,TRIM44	TRUE	EPCAM	15	Mutation	COAD-127.2.1.P.3.11.0.2.4.1	COAD	127	2	1	P	3	11	0	2	4	1	Risky	0	1	3	Apoptosis	TMB	Overexpression	6	3	2	2	3	0	4	0	1	21	0.436466163640322	0.605555510075388	NS	0.230855770083118	1.43558100829622	NS	0.371340997106904	0.79917215419618	NS	0.442337681868974	0.590210627656104	NS	0.647
21	(ABCC1 + ABCC2 + ACY1 + ADAM15 + ALCAM + ALPK2 + AMFR + AREG + ARF4 + ARHGAP11A + ARL6IP5 + ARRDC3 + ATAD5 + ATP2B1 + AXIN1 + BARD1 + BCL2L14 + BFAR + BZW1 + CABLES1 + CCL25 + CCR3 + CD2AP + CD80 + CDC6 + CDCA2 + CDKN2AIP + CENPE + CENPH + CENPO + CENPW + CEP55 + CHSY1 + CKAP2 + CNNM4 + COL11A1 + CPSF6 + CTBP1 + CYP2C19 + DBF4 + DEPDC1B + DHFR + DHX33 + DLGAP5 + DNAJB9 + DSG1 + DSP + DTX3L + EIF3…	ABCC1,ABCC2,ACY1,ADAM15,ALCAM,ALPK2,AMFR,AREG,ARF4,ARHGAP11A,ARL6IP5,ARRDC3,ATAD5,ATP2B1,AXIN1,BARD1,BCL2L14,BFAR,BZW1,CABLES1,CCL25,CCR3,CD2AP,CD80,CDC6,CDCA2,CDKN2AIP,CENPE,CENPH,CENPO,CENPW,CEP55,CHSY1,CKAP2,CNNM4,COL11A1,CPSF6,CTBP1,CYP2C19,DBF4,DEPDC1B,DHFR,DHX33,DLGAP5,DNAJB9,DSG1,DSP,DTX3L,EIF3B,EIF3E,ELL3,ERCC2,EREG,ESPL1,ETFA,EXO1,FABP5,FAM111B,FAM83A,FANCI,FEZF1,FFAR4,FNDC3B,FUT4,GALNT1…	ABCC1,ABCC2,ACY1,ADAM15,ALCAM,ALPK2,AMFR,AREG,ARF4,ARHGAP11A,ARL6IP5,ARRDC3,ATAD5,ATP2B1,AXIN1,BARD1,BCL2L14,BFAR,BZW1,CABLES1,CCL25,CCR3,CD2AP,CD80,CDC6,CDCA2,CDKN2AIP,CENPE,CENPH,CENPO,CENPW,CEP55,CHSY1,CKAP2,CNNM4,COL11A1,CPSF6,CTBP1,CYP2C19,DBF4,DEPDC1B,DHFR,DHX33,DLGAP5,DNAJB9,DSG1,DSP,DTX3L,EIF3B,EIF3E,ELL3,ERCC2,EREG,ESPL1,ETFA,EXO1,FABP5,FAM111B,FAM83A,FANCI,FEZF1,FFAR4,FNDC3B,FUT4,GALNT1…	TRUE	CD80	206	Mutation	COAD-12.2.1.P.3.0.0.1.4.1	COAD	12	2	1	P	3	0	0	1	4	1	Meaningless	0	0	4	Apoptosis	TMB	Overexpression	6	3	2	2	0	0	7	0	1	21	0.538164796730707	0.378951712348397	NS	0.402048382985518	0.702191243002554	NS	0.969243830537453	0.00148661857894209	NS	0.465448710619192	0.532760222949037	NS	0.489
33	(ARHGDIB + CD6 + EAF2 + IFIT2 + MUC16)	ARHGDIB,CD6,EAF2,IFIT2,MUC16	ARHGDIB,CD6,EAF2,IFIT2,MUC16	TRUE	MUC16	5	Mutation	COAD-110.2.1.P.3.31.0.1.1.1	COAD	110	2	1	P	3	31	0	1	1	1	Risky	0	2	2	Apoptosis	TMB	Overexpression	6	3	2	2	5	0	7	7	1	33	0.329515169298859	0.950802274491166	NS	0.636213347012274	0.223728777457847	NS	0.743336540122334	0.107215721015932	NS	0.982736780122172	0.000468199836768667	NS	0.0448
14	(ABCG2 + ADAMTS8 + `ADAMTS9-AS2` + ADCYAP1R1 + ADRA1D + ARHGAP31 + ARL6IP5 + BHLHE41 + CACNA1G + CADM1 + CALCRL + CAPN6 + CCDC170 + CCDC80 + CD81 + CDH13 + CHSY1 + CLEC14A + COLEC12 + CSRNP1 + CYP11A1 + DKK2 + DKK3 + DNM3 + DPT + DTNA + EBF1 + ECSCR + EPB41L3 + F10 + FGF10 + FGF14 + FHL1 + FILIP1L + FLI1 + FOXL2NB + FRZB + FYN + GAS7 + GRIN2A + `HAND2-AS1` + HIC1 + `HOXA11-AS` + HOXA13 + HTR1B + …	ABCG2,ADAMTS8,ADAMTS9-AS2,ADCYAP1R1,ADRA1D,ARHGAP31,ARL6IP5,BHLHE41,CACNA1G,CADM1,CALCRL,CAPN6,CCDC170,CCDC80,CD81,CDH13,CHSY1,CLEC14A,COLEC12,CSRNP1,CYP11A1,DKK2,DKK3,DNM3,DPT,DTNA,EBF1,ECSCR,EPB41L3,F10,FGF10,FGF14,FHL1,FILIP1L,FLI1,FOXL2NB,FRZB,FYN,GAS7,GRIN2A,HAND2-AS1,HIC1,HOXA11-AS,HOXA13,HTR1B,HTR2A,ID4,ITGA7,ITGA9,ITGB5,LAMB2,LDOC1,LMO2,LPAR1,MAGEH1,MEOX2,MICAL1,MIR503HG,MRC2,MSC-AS1,MYCT…	ABCG2,ADAMTS8,ADAMTS9-AS2,ADCYAP1R1,ADRA1D,ARHGAP31,ARL6IP5,BHLHE41,CACNA1G,CADM1,CALCRL,CAPN6,CCDC170,CCDC80,CD81,CDH13,CHSY1,CLEC14A,COLEC12,CSRNP1,CYP11A1,DKK2,DKK3,DNM3,DPT,DTNA,EBF1,ECSCR,EPB41L3,F10,FGF10,FGF14,FHL1,FILIP1L,FLI1,FOXL2NB,FRZB,FYN,GAS7,GRIN2A,HAND2-AS1,HIC1,HOXA11-AS,HOXA13,HTR1B,HTR2A,ID4,ITGA7,ITGA9,ITGB5,LAMB2,LDOC1,LMO2,LPAR1,MAGEH1,MEOX2,MICAL1,MIR503HG,MRC2,MSC-AS1,MYCT…	TRUE	ROR1, ROR2	123	mRNA	CESC-8.6.3.N.2.0.0.1.4.1	CESC	8	6	3	N	2	0	0	1	4	1	Meaningless	0	0	4	Apoptosis	TSM	Underexpression	2	1	1	2	0	0	7	0	1	14	0.746172244826957	0.104775641578331	NS	0.673219859872433	0.177858786443144	NS	0.0771864637321105	3.12317057100155	NS	0.217402089618276	1.52143747736756	NS	0.949
30	KDR	KDR	KDR	TRUE	KDR	1	Mutation	CESC-720.2.2.P.2.14.0.1.4.5	CESC	720	2	2	P	2	14	0	1	4	5	Risky	0	2	2	Anoikis/Apoptosis/Autophagy/Cellular senescence/Necrosis	MSI	Underexpression	6	2	2	2	6	0	7	0	5	30	0.22796825540273	1.45349326050742	NS	0.320220111692456	0.988047253023216	NS	0.38866680639354	0.743108889429097	NS	0.23523028874991	1.40895294106629	NS	0.22
21	(AZI2 + COPZ2 + DAB2 + DVL2 + EEF2 + FAP + MYOCD + NTRK1 + PLD2 + RPL15 + S1PR1 + SH3BGRL + SOX18)	AZI2,COPZ2,DAB2,DVL2,EEF2,FAP,MYOCD,NTRK1,PLD2,RPL15,S1PR1,SH3BGRL,SOX18	AZI2,COPZ2,DAB2,DVL2,EEF2,FAP,MYOCD,NTRK1,PLD2,RPL15,S1PR1,SH3BGRL,SOX18	TRUE	FAP	13	Mutation	CESC-52.2.2.P.2.0.0.1.4.2	CESC	52	2	2	P	2	0	0	1	4	2	Meaningless	0	0	4	Apoptosis/Autophagy	MSI	Underexpression	6	2	2	2	0	0	7	0	2	21	0.662674943530059	0.190290503963978	NS	0.914334838277333	0.0115718356833373	NS	0.912020771371628	0.0122080425480473	NS	0.98353113154523	0.000426097592588838	NS	0.551
26	EGFR	EGFR	EGFR	TRUE	EGFR	1	Mutation	CESC-461.2.2.P.1.1.0.1.4.6	CESC	461	2	2	P	1	1	0	1	4	6	Risky	0	1	3	Anoikis/Apoptosis/Autophagy/Cellular senescence/Ferroptosis/Necrosis	MSI	Unchanged	6	2	2	1	2	0	7	0	6	26	0.906104398456011	0.0139130590534807	NS	0.245728967120436	1.34742397020963	NS	0.328427773486092	0.955087169948481	NS	0.137319332003321	2.20774426256995	NS	0.0269
25	CA9	CA9	CA9	TRUE	CA9	1	Mutation	CESC-386.2.2.P.3.35.0.4.4.5	CESC	386	2	2	P	3	35	0	4	4	5	Risky	0	3	1	Apoptosis/Autophagy/Ferroptosis/Pyroptosis/Necrosis	MSI	Overexpression	6	2	2	2	8	0	0	0	5	25	0.716808865501511	0.131570840439037	NS	0.734251495535183	0.115243664748719	NS	0.753678425009912	0.0984659115453646	NS	0.637108399000404	0.222543892088958	NS	0.0095
16	AXL	AXL	AXL	TRUE	AXL	1	mRNA	CESC-371.6.3.N.2.11.11.4.4.4	CESC	371	6	3	N	2	11	11	4	4	4	Risky	0	1	3	Apoptosis/Efferocytosis/Necroptosis/Necrosis	TSM	Underexpression	2	1	1	2	3	3	0	0	4	16	0.4907969710844	0.474778585159093	NS	0.716804730054172	0.131574856185156	NS	0.0340437741515646	4.49250419208701	High	0.666446092531209	0.185787411818934	NS	0.264
15	(`ACTA2-AS1` + BACE1 + BMX + CSF1 + DAB2 + DCN + DIRAS3 + DUSP1 + FAP + FGF7 + GAS1 + GPSM1 + ITPR1 + KCNB1 + KLF9 + MAGED2 + MYOCD + PCDH17 + PEG3 + S1PR1 + SAMD4A + SH3BGRL + SIDT2 + SLIT2 + TRPC6)	ACTA2-AS1,BACE1,BMX,CSF1,DAB2,DCN,DIRAS3,DUSP1,FAP,FGF7,GAS1,GPSM1,ITPR1,KCNB1,KLF9,MAGED2,MYOCD,PCDH17,PEG3,S1PR1,SAMD4A,SH3BGRL,SIDT2,SLIT2,TRPC6	ACTA2-AS1,BACE1,BMX,CSF1,DAB2,DCN,DIRAS3,DUSP1,FAP,FGF7,GAS1,GPSM1,ITPR1,KCNB1,KLF9,MAGED2,MYOCD,PCDH17,PEG3,S1PR1,SAMD4A,SH3BGRL,SIDT2,SLIT2,TRPC6	TRUE	FAP	25	mRNA	CESC-314.6.3.N.2.0.0.1.4.2	CESC	314	6	3	N	2	0	0	1	4	2	Meaningless	0	0	4	Apoptosis/Autophagy	TSM	Underexpression	2	1	1	2	0	0	7	0	2	15	0.629411575723625	0.232859547700813	NS	0.48310188996478	0.491852991025576	NS	0.212884207725532	1.55170300161792	NS	0.135142153311417	2.2324186348303	NS	0.8
24	(KDR + KL)	KDR,KL	KDR,KL	TRUE	KDR	2	mRNA	CESC-285.6.3.N.2.14.0.1.4.5	CESC	285	6	3	N	2	14	0	1	4	5	Risky	0	2	2	Anoikis/Apoptosis/Autophagy/Cellular senescence/Necrosis	TSM	Underexpression	2	1	1	2	6	0	7	0	5	24	0.987898729880677	0.0002300462136035	NS	0.92354882124387	0.00920917222255966	NS	0.140688826294756	2.17040884165545	NS	0.194659419929366	1.68199616690905	NS	0.339
18	(ADRA1A + ATG4B + BOK + CCNG1 + HMBOX1 + IRGM + MIR143 + MST1 + NUMB + PINX1 + PPARGC1A + PPARGC1B + PROM1 + RASSF1 + RBPJ + SGPP1 + SLIT2 + SPINK1 + TJP1 + TRIM13 + ZNF554)	ADRA1A,ATG4B,BOK,CCNG1,HMBOX1,IRGM,MIR143,MST1,NUMB,PINX1,PPARGC1A,PPARGC1B,PROM1,RASSF1,RBPJ,SGPP1,SLIT2,SPINK1,TJP1,TRIM13,ZNF554	ADRA1A,ATG4B,BOK,CCNG1,HMBOX1,IRGM,MIR143,MST1,NUMB,PINX1,PPARGC1A,PPARGC1B,PROM1,RASSF1,RBPJ,SGPP1,SLIT2,SPINK1,TJP1,TRIM13,ZNF554	TRUE	PROM1	21	CNV	BRCA-78.3.3.N.2.0.0.1.4.2	BRCA	78	3	3	N	2	0	0	1	4	2	Meaningless	0	0	4	Apoptosis/Autophagy	TSM	Underexpression	5	1	1	2	0	0	7	0	2	18	0.28695953045748	2.49682816404831	NS	0.0659819725624637	5.43674743451805	NS	0.514268217845578	1.33002065005558	NS	0.326126341414518	2.24094084468477	NS	0.588
34	(ADM2 + CDC45 + CDCA3 + DLEU1 + `FOXP4-AS1` + MSLN + NCAPH + PCAT6 + PRC1 + RNASEH2A + `TMPO-AS1` + WDR62)	ADM2,CDC45,CDCA3,DLEU1,FOXP4-AS1,MSLN,NCAPH,PCAT6,PRC1,RNASEH2A,TMPO-AS1,WDR62	ADM2,CDC45,CDCA3,DLEU1,FOXP4-AS1,MSLN,NCAPH,PCAT6,PRC1,RNASEH2A,TMPO-AS1,WDR62	TRUE	MSLN	12	mRNA	BRCA-75.6.3.P.3.43.82.1.3.1	BRCA	75	6	3	P	3	43	82	1	3	1	Risky	0	3	1	Apoptosis	TSM	Overexpression	2	1	2	2	9	9	7	1	1	34	0.157847488714241	1.99472716883716	NS	0.0322852556354255	4.58328546961225	Low	0.000510398260314848	12.0772866009273	High	0.00423787312751933	8.17897365241098	Low	0.221
20	(AATF + AMMECR1 + CBFB + CD28 + CD80 + CENPU + CEP55 + CHAF1B + CLDN4 + CNNM4 + COPS6 + DBF4 + DLEU2 + DNMT3B + DSP + E2F6 + `ELFN1-AS1` + ELK1 + ELL3 + EPCAM + ERBB3 + ERP29 + FAM168A + FAM83A + FHDC1 + GINS2 + GLRX2 + GPRC5A + GRHL3 + HMGB2 + HNRNPA2B1 + HNRNPU + HTATIP2 + HTR3A + HTRA4 + IER5 + IFNL1 + IRAK1 + IRX5 + ISG20 + ITGB6 + KDM1B + LAPTM4B + LDOC1 + MAGEH1 + MAPK13 + MCM3 + MED1 + MRP…	AATF,AMMECR1,CBFB,CD28,CD80,CENPU,CEP55,CHAF1B,CLDN4,CNNM4,COPS6,DBF4,DLEU2,DNMT3B,DSP,E2F6,ELFN1-AS1,ELK1,ELL3,EPCAM,ERBB3,ERP29,FAM168A,FAM83A,FHDC1,GINS2,GLRX2,GPRC5A,GRHL3,HMGB2,HNRNPA2B1,HNRNPU,HTATIP2,HTR3A,HTRA4,IER5,IFNL1,IRAK1,IRX5,ISG20,ITGB6,KDM1B,LAPTM4B,LDOC1,MAGEH1,MAPK13,MCM3,MED1,MRPL35,MST1R,NAA10,NCAPG,NME2,NUAK2,OCIAD2,ODF2,OPN3,PERP,PHF6,PIP5K1A,PRDX3,PSMB9,PTBP3,PUM2,RAB25,RA…	AATF,AMMECR1,CBFB,CD28,CD80,CENPU,CEP55,CHAF1B,CLDN4,CNNM4,COPS6,DBF4,DLEU2,DNMT3B,DSP,E2F6,ELFN1-AS1,ELK1,ELL3,EPCAM,ERBB3,ERP29,FAM168A,FAM83A,FHDC1,GINS2,GLRX2,GPRC5A,GRHL3,HMGB2,HNRNPA2B1,HNRNPU,HTATIP2,HTR3A,HTRA4,IER5,IFNL1,IRAK1,IRX5,ISG20,ITGB6,KDM1B,LAPTM4B,LDOC1,MAGEH1,MAPK13,MCM3,MED1,MRPL35,MST1R,NAA10,NCAPG,NME2,NUAK2,OCIAD2,ODF2,OPN3,PERP,PHF6,PIP5K1A,PRDX3,PSMB9,PTBP3,PUM2,RAB25,RA…	TRUE	CD80, EPCAM	92	Methylation	BRCA-7.7.3.N.3.0.20.1.2.1	BRCA	7	7	3	N	3	0	20	1	2	1	Meaningless	0	0	4	Apoptosis	TSM	Overexpression	1	1	1	2	0	3	7	4	1	20	0.166180657015315	1.91706425136063	NS	0.423211504746218	0.64138004376658	NS	0.0272477567384074	4.87504333407393	Low	0.135367203509566	2.22984755007563	NS	0.155
13	(ADAM12 + AIF1 + APLNR + BBC3 + CD4 + CERS5 + DRAIC + EVA1A + FAP + GPX8 + LMX1B + MACC1 + MAGED2 + MUL1 + MVP + NEFL + PLIN3 + RNASEL + `ROR1-AS1` + RUNX2 + SH3BGRL + SORL1 + SPI1 + SPOP + TFDP3 + TMEM59 + TP53INP1 + TSPAN1 + UNC5A + WNT4)	ADAM12,AIF1,APLNR,BBC3,CD4,CERS5,DRAIC,EVA1A,FAP,GPX8,LMX1B,MACC1,MAGED2,MUL1,MVP,NEFL,PLIN3,RNASEL,ROR1-AS1,RUNX2,SH3BGRL,SORL1,SPI1,SPOP,TFDP3,TMEM59,TP53INP1,TSPAN1,UNC5A,WNT4	ADAM12,AIF1,APLNR,BBC3,CD4,CERS5,DRAIC,EVA1A,FAP,GPX8,LMX1B,MACC1,MAGED2,MUL1,MVP,NEFL,PLIN3,RNASEL,ROR1-AS1,RUNX2,SH3BGRL,SORL1,SPI1,SPOP,TFDP3,TMEM59,TP53INP1,TSPAN1,UNC5A,WNT4	TRUE	FAP, ROR1	30	mRNA	BRCA-64.6.3.N.3.0.0.3.2.2	BRCA	64	6	3	N	3	0	0	3	2	2	Meaningless	0	0	4	Apoptosis/Autophagy	TSM	Overexpression	2	1	1	2	0	0	1	4	2	13	0.74637819811817	0.104599630923824	NS	0.972260368631129	0.00120919483291495	NS	0.773323306737668	0.0829616330130088	NS	0.754696337317405	0.0976268274396492	NS	0.302
22	(ACTL6A + ANTXR1 + ARHGDIA + ARL5B + ATAD2 + BAG6 + BPTF + BRD2 + CALM2 + CANT1 + CBX8 + CUL7 + DOK1 + EIF2A + EIF3E + ENO2 + EPCAM + ETNK1 + FAM83A + FOXP4 + FZD6 + GLO1 + GMNN + GOLIM4 + GPRC5A + GPS1 + HCP5 + KCTD20 + KDM1B + KDM5A + LAPTM4B + LY6E + MAPK13 + MATN3 + MCM4 + MLF2 + MOB1A + MSH2 + MSH6 + MTA3 + MTSS1 + NBN + NFYA + NOTUM + OTX1 + P4HB + PARP10 + PCAT1 + PCGF1 + PDE7A + PPP1R10 +…	ACTL6A,ANTXR1,ARHGDIA,ARL5B,ATAD2,BAG6,BPTF,BRD2,CALM2,CANT1,CBX8,CUL7,DOK1,EIF2A,EIF3E,ENO2,EPCAM,ETNK1,FAM83A,FOXP4,FZD6,GLO1,GMNN,GOLIM4,GPRC5A,GPS1,HCP5,KCTD20,KDM1B,KDM5A,LAPTM4B,LY6E,MAPK13,MATN3,MCM4,MLF2,MOB1A,MSH2,MSH6,MTA3,MTSS1,NBN,NFYA,NOTUM,OTX1,P4HB,PARP10,PCAT1,PCGF1,PDE7A,PPP1R10,PPP2R5D,PSMB9,PTK7,PTPRO,PUM2,RAP2B,REL,RHBDF2,RHNO1,RNF144B,RNF7,RNF8,RRS1,RSAD2,RTKN,SEPHS1,SERP1,SL…	ACTL6A,ANTXR1,ARHGDIA,ARL5B,ATAD2,BAG6,BPTF,BRD2,CALM2,CANT1,CBX8,CUL7,DOK1,EIF2A,EIF3E,ENO2,EPCAM,ETNK1,FAM83A,FOXP4,FZD6,GLO1,GMNN,GOLIM4,GPRC5A,GPS1,HCP5,KCTD20,KDM1B,KDM5A,LAPTM4B,LY6E,MAPK13,MATN3,MCM4,MLF2,MOB1A,MSH2,MSH6,MTA3,MTSS1,NBN,NFYA,NOTUM,OTX1,P4HB,PARP10,PCAT1,PCGF1,PDE7A,PPP1R10,PPP2R5D,PSMB9,PTK7,PTPRO,PUM2,RAP2B,REL,RHBDF2,RHNO1,RNF144B,RNF7,RNF8,RRS1,RSAD2,RTKN,SEPHS1,SERP1,SL…	TRUE	EPCAM	82	CNV	BRCA-60.3.3.P.3.0.0.1.2.1	BRCA	60	3	3	P	3	0	0	1	2	1	Meaningless	0	0	4	Apoptosis	TSM	Overexpression	5	1	2	2	0	0	7	4	1	22	0.229317280024338	2.94529746412177	NS	0.287456160804818	2.49336982905756	NS	0.279883230440917	2.54676559387078	NS	0.227525981370446	2.96098168657151	NS	0.0627
19	(AATF + ABCF2 + ACTL6A + AK2 + ANP32B + APOBEC3B + ARL6IP1 + ATAD2 + ATAD5 + BAG6 + BARD1 + BATF2 + BCL2L12 + BLM + BRI3BP + BZW2 + CBX8 + CCAR1 + CCDC34 + CD80 + CDC6 + CDK2AP1 + CDK5 + CDK5RAP1 + CENPH + CENPU + CEP55 + CHAF1B + CHRNA5 + CKAP2 + CKMT1A + CKMT1B + CKS1B + CNPY2 + COPS6 + COX5A + CPSF6 + CSTB + CXCL11 + DBF4 + DDB1 + DDIAS + DDX49 + DEPDC1B + DESI2 + DLEU2 + DLL3 + DNMT3B + DPP3 …	AATF,ABCF2,ACTL6A,AK2,ANP32B,APOBEC3B,ARL6IP1,ATAD2,ATAD5,BAG6,BARD1,BATF2,BCL2L12,BLM,BRI3BP,BZW2,CBX8,CCAR1,CCDC34,CD80,CDC6,CDK2AP1,CDK5,CDK5RAP1,CENPH,CENPU,CEP55,CHAF1B,CHRNA5,CKAP2,CKMT1A,CKMT1B,CKS1B,CNPY2,COPS6,COX5A,CPSF6,CSTB,CXCL11,DBF4,DDB1,DDIAS,DDX49,DEPDC1B,DESI2,DLEU2,DLL3,DNMT3B,DPP3,DROSHA,DSN1,E2F6,EFTUD2,EIF3E,EIF5B,ELFN1-AS1,ELK1,ELL3,EPCAM,ESCO2,ESPL1,EXO1,EXOSC5,FAM111B,FAN…	AATF,ABCF2,ACTL6A,AK2,ANP32B,APOBEC3B,ARL6IP1,ATAD2,ATAD5,BAG6,BARD1,BATF2,BCL2L12,BLM,BRI3BP,BZW2,CBX8,CCAR1,CCDC34,CD80,CDC6,CDK2AP1,CDK5,CDK5RAP1,CENPH,CENPU,CEP55,CHAF1B,CHRNA5,CKAP2,CKMT1A,CKMT1B,CKS1B,CNPY2,COPS6,COX5A,CPSF6,CSTB,CXCL11,DBF4,DDB1,DDIAS,DDX49,DEPDC1B,DESI2,DLEU2,DLL3,DNMT3B,DPP3,DROSHA,DSN1,E2F6,EFTUD2,EIF3E,EIF5B,ELFN1-AS1,ELK1,ELL3,EPCAM,ESCO2,ESPL1,EXO1,EXOSC5,FAM111B,FAN…	TRUE	CD80, EPCAM	221	mRNA	BRCA-6.6.3.P.3.0.0.1.2.1	BRCA	6	6	3	P	3	0	0	1	2	1	Meaningless	0	0	4	Apoptosis	TSM	Overexpression	2	1	2	2	0	0	7	4	1	19	0.240105259630794	1.37997585803447	NS	0.385306125281258	0.75370376225613	NS	0.320470107902992	0.987026922233004	NS	0.32543263000624	0.966987534184203	NS	0.154
19	(ACER2 + `ACTA2-AS1` + ADRA1A + AK5 + ANG + ANKDD1A + ANXA2R + ARHGAP24 + ARRB1 + ATG14 + BCL6B + BDH2 + BMP4 + BMX + BOK + CAPN2 + CCNG1 + CD34 + CDH17 + CDKN1C + `CDR1-AS` + CFTR + COPZ2 + CRBN + CSF1 + DAB2 + DCN + DLC1 + DUSP1 + ELK3 + ENG + EPAS1 + EPS8 + ETS2 + FERMT2 + FGF7 + FHL2 + FLCN + FLII + FLNC + FLT1 + FOLR1 + FSTL1 + FTO + GAB1 + GAS1 + GFAP + GIGYF1 + H19 + HCRTR1 + HDAC7 + HEIH …	ACER2,ACTA2-AS1,ADRA1A,AK5,ANG,ANKDD1A,ANXA2R,ARHGAP24,ARRB1,ATG14,BCL6B,BDH2,BMP4,BMX,BOK,CAPN2,CCNG1,CD34,CDH17,CDKN1C,CDR1-AS,CFTR,COPZ2,CRBN,CSF1,DAB2,DCN,DLC1,DUSP1,ELK3,ENG,EPAS1,EPS8,ETS2,FERMT2,FGF7,FHL2,FLCN,FLII,FLNC,FLT1,FOLR1,FSTL1,FTO,GAB1,GAS1,GFAP,GIGYF1,H19,HCRTR1,HDAC7,HEIH,HERPUD1,HMBOX1,HOTAIRM1,HOXC6,IGF2,ITPR1,KCNB1,KLF6,KLF9,LATS2,LINC00641,MAOA,MAP2K5,MECOM,MEF2A,MLXIPL,MST…	ACER2,ACTA2-AS1,ADRA1A,AK5,ANG,ANKDD1A,ANXA2R,ARHGAP24,ARRB1,ATG14,BCL6B,BDH2,BMP4,BMX,BOK,CAPN2,CCNG1,CD34,CDH17,CDKN1C,CDR1-AS,CFTR,COPZ2,CRBN,CSF1,DAB2,DCN,DLC1,DUSP1,ELK3,ENG,EPAS1,EPS8,ETS2,FERMT2,FGF7,FHL2,FLCN,FLII,FLNC,FLT1,FOLR1,FSTL1,FTO,GAB1,GAS1,GFAP,GIGYF1,H19,HCRTR1,HDAC7,HEIH,HERPUD1,HMBOX1,HOTAIRM1,HOXC6,IGF2,ITPR1,KCNB1,KLF6,KLF9,LATS2,LINC00641,MAOA,MAP2K5,MECOM,MEF2A,MLXIPL,MST…	TRUE	FOLR1	119	mRNA	BRCA-45.6.3.N.2.0.0.1.2.2	BRCA	45	6	3	N	2	0	0	1	2	2	Meaningless	0	0	4	Apoptosis/Autophagy	TSM	Underexpression	2	1	1	2	0	0	7	4	2	19	0.475324757191556	0.50957069686879	NS	0.576465929382403	0.311982917572641	NS	0.838451140780881	0.0415650370641923	NS	0.996696783015812	1.71394374725037e-05	NS	0.944
22	(EEF1A1 + IGF1 + KDR + KL + MAPK3 + MET)	EEF1A1,IGF1,KDR,KL,MAPK3,MET	EEF1A1,IGF1,KDR,KL,MAPK3,MET	TRUE	MET, KDR	6	mRNA	BRCA-398.6.3.N.2.0.0.1.2.5	BRCA	398	6	3	N	2	0	0	1	2	5	Meaningless	0	0	4	Anoikis/Apoptosis/Autophagy/Cellular senescence/Necrosis	TSM	Underexpression	2	1	1	2	0	0	7	4	5	22	0.663370152160828	0.189455541742792	NS	0.157435958392743	1.99868290689385	NS	0.516781414931547	0.420311976852878	NS	0.376006733686313	0.783717067710285	NS	0.969
20	(ABL2 + ACO2 + ADAM12 + ATG3 + BAD + BAG1 + BCLAF1 + CAAP1 + CD46 + CERS5 + CHAF1A + CLCN3 + CLTC + CUL3 + DDX46 + DNMT3A + EEF1A2 + EIF2AK4 + ENAH + FAP + FBXL20 + GOLM1 + HCK + HDAC8 + HSP90B1 + ITPR3 + LGMN + MAGED2 + MAPRE1 + MCM7 + MLH1 + MTMR14 + MYO6 + NCOA3 + NIPBL + NMI + NUDT1 + PDCD10 + PFKFB4 + PIK3C3 + PIK3CB + PRDX2 + PRKCI + RAB10 + RAB13 + RAB23 + RNASEL + RUNX2 + SHH + SIRT7 + SL…	ABL2,ACO2,ADAM12,ATG3,BAD,BAG1,BCLAF1,CAAP1,CD46,CERS5,CHAF1A,CLCN3,CLTC,CUL3,DDX46,DNMT3A,EEF1A2,EIF2AK4,ENAH,FAP,FBXL20,GOLM1,HCK,HDAC8,HSP90B1,ITPR3,LGMN,MAGED2,MAPRE1,MCM7,MLH1,MTMR14,MYO6,NCOA3,NIPBL,NMI,NUDT1,PDCD10,PFKFB4,PIK3C3,PIK3CB,PRDX2,PRKCI,RAB10,RAB13,RAB23,RNASEL,RUNX2,SHH,SIRT7,SLC2A1,SMYD3,SORL1,SPI1,SRSF1,SSB,STAU1,STMN1,SULF1,TFDP3,TOB1,TP53BP2,TRIM28,TRPA1,UBA6,UBE3C,UCP2,UPF…	ABL2,ACO2,ADAM12,ATG3,BAD,BAG1,BCLAF1,CAAP1,CD46,CERS5,CHAF1A,CLCN3,CLTC,CUL3,DDX46,DNMT3A,EEF1A2,EIF2AK4,ENAH,FAP,FBXL20,GOLM1,HCK,HDAC8,HSP90B1,ITPR3,LGMN,MAGED2,MAPRE1,MCM7,MLH1,MTMR14,MYO6,NCOA3,NIPBL,NMI,NUDT1,PDCD10,PFKFB4,PIK3C3,PIK3CB,PRDX2,PRKCI,RAB10,RAB13,RAB23,RNASEL,RUNX2,SHH,SIRT7,SLC2A1,SMYD3,SORL1,SPI1,SRSF1,SSB,STAU1,STMN1,SULF1,TFDP3,TOB1,TP53BP2,TRIM28,TRPA1,UBA6,UBE3C,UCP2,UPF…	TRUE	FAP	72	Mutation	BRCA-34.2.1.P.3.0.0.3.2.2	BRCA	34	2	1	P	3	0	0	3	2	2	Meaningless	0	0	4	Apoptosis/Autophagy	TMB	Overexpression	6	3	2	2	0	0	1	4	2	20	0.723561454427348	0.125105830764973	NS	0.289218708187915	1.12325471181912	NS	0.672610845415273	0.178563289094208	NS	0.763596922349304	0.0904570429226515	NS	0.0745
19	PSCA	PSCA	PSCA	TRUE	PSCA	1	CNV	BRCA-3056.3.3.P.3.35.0.4.4.1	BRCA	3056	3	3	P	3	35	0	4	4	1	Risky	0	3	1	Apoptosis	TSM	Overexpression	5	1	2	2	8	0	0	0	1	19	0.24102381361456	2.84571907738872	NS	0.207302992154513	3.1471476514212	NS	0.331409143808504	2.20880316582871	NS	0.508797218391763	1.35141146793698	NS	0.0136
12	MUC1	MUC1	MUC1	TRUE	MUC1	1	mRNA	BRCA-2829.6.3.N.3.0.0.3.4.5	BRCA	2829	6	3	N	3	0	0	3	4	5	Meaningless	0	0	4	Anoikis/Apoptosis/Autophagy/Pyroptosis/Necrosis	TSM	Overexpression	2	1	1	2	0	0	1	0	5	12	0.364733920050216	0.821527564854442	NS	0.642235528634208	0.215830332951044	NS	0.976634257777021	0.000857833922955239	NS	0.666011642751205	0.186302922643375	NS	0.282
19	MUC1	MUC1	MUC1	TRUE	MUC1	1	Mutation	BRCA-2828.2.1.P.3.0.0.3.4.5	BRCA	2828	2	1	P	3	0	0	3	4	5	Meaningless	0	0	4	Anoikis/Apoptosis/Autophagy/Pyroptosis/Necrosis	TMB	Overexpression	6	3	2	2	0	0	1	0	5	19	0.253934766237082	1.30152547355705	NS	0.0808959840836064	3.04680815534214	NS	0.749367148548163	0.102063599309514	NS	0.358190822373253	0.844226353765549	NS	0.282
11	MUC1	MUC1	MUC1	TRUE	MUC1	1	Methylation	BRCA-2827.7.3.N.3.0.0.3.4.5	BRCA	2827	7	3	N	3	0	0	3	4	5	Meaningless	0	0	4	Anoikis/Apoptosis/Autophagy/Pyroptosis/Necrosis	TSM	Overexpression	1	1	1	2	0	0	1	0	5	11	0.810005532037504	0.0578012448098663	NS	0.405398242412223	0.692255550407665	NS	0.504042409159655	0.446414873360482	NS	0.607846311520733	0.263323049829109	NS	0.282
20	(CD70 + COMMD7 + ELF4 + ERCC1 + FAF1 + FGFR3 + GLRX + HDAC3 + LAPTM5 + MSH3 + MTA2 + NRAS + PAEP + PDIA3 + SLC6A4 + SMPD4 + SP3 + ST18 + SYK + TNFRSF10C + TNFRSF9 + TOP1 + TRAF7 + TRIM37)	CD70,COMMD7,ELF4,ERCC1,FAF1,FGFR3,GLRX,HDAC3,LAPTM5,MSH3,MTA2,NRAS,PAEP,PDIA3,SLC6A4,SMPD4,SP3,ST18,SYK,TNFRSF10C,TNFRSF9,TOP1,TRAF7,TRIM37	CD70,COMMD7,ELF4,ERCC1,FAF1,FGFR3,GLRX,HDAC3,LAPTM5,MSH3,MTA2,NRAS,PAEP,PDIA3,SLC6A4,SMPD4,SP3,ST18,SYK,TNFRSF10C,TNFRSF9,TOP1,TRAF7,TRIM37	TRUE	TNFRSF9, CD70	24	Mutation	BRCA-276.2.1.P.3.0.0.2.3.2	BRCA	276	2	1	P	3	0	0	2	3	2	Meaningless	0	0	4	Apoptosis/Necrosis	TMB	Overexpression	6	3	2	2	0	0	4	1	2	20	0.0667612175521404	3.36090876312573	NS	0.348459787710323	0.879058101138091	NS	0.0797729926495591	3.06952061353082	NS	0.0822816137852	3.01924796675747	NS	0.795
20	EPHA2	EPHA2	EPHA2	TRUE	EPHA2	1	Methylation	BRCA-2412.7.3.P.2.0.20.1.4.4	BRCA	2412	7	3	P	2	0	20	1	4	4	Meaningless	0	0	4	Apoptosis/Autophagy/Ferroptosis/Pyroptosis	TSM	Underexpression	1	1	2	2	0	3	7	0	4	20	0.513725752559299	0.42647084269567	NS	0.294692546559156	1.0980586407997	NS	0.0475923821143691	3.92432183667104	Low	0.144836080720238	2.12581120816599	NS	0.53
21	(A1CF + ABCG2 + ACIN1 + ADAMTS9 + AKR1B1 + ALDH1L1 + ALDOB + APBB2 + APOB + ARAP1 + ARHGAP17 + ARMCX1 + ARNT + ASB9 + ATF7 + ATP2B4 + ATP4B + ATP8A1 + AXIN2 + B3GAT1 + BAZ2B + BCR + BHLHE41 + BIN1 + BRD8 + CACNA1G + CACNA2D3 + CALCRL + CAPN10 + CARD10 + CBLB + CCNL2 + CCS + CD200R1 + CDH13 + CIZ1 + CLCA2 + CNKSR2 + CNN1 + COL4A2 + COLEC12 + CORO1C + CPE + CRY1 + CYP1A1 + CYP2C19 + CYP2C8 + DCBLD2…	A1CF,ABCG2,ACIN1,ADAMTS9,AKR1B1,ALDH1L1,ALDOB,APBB2,APOB,ARAP1,ARHGAP17,ARMCX1,ARNT,ASB9,ATF7,ATP2B4,ATP4B,ATP8A1,AXIN2,B3GAT1,BAZ2B,BCR,BHLHE41,BIN1,BRD8,CACNA1G,CACNA2D3,CALCRL,CAPN10,CARD10,CBLB,CCNL2,CCS,CD200R1,CDH13,CIZ1,CLCA2,CNKSR2,CNN1,COL4A2,COLEC12,CORO1C,CPE,CRY1,CYP1A1,CYP2C19,CYP2C8,DCBLD2,DCC,DCLK1,DCX,DDX11,DDX17,DGKZ,DIDO1,DLST,DMBT1,DNM3,DPYSL4,DSG1,DTNA,DYRK1A,EBF3,EGF,EHD2,EHM…	A1CF,ABCG2,ACIN1,ADAMTS9,AKR1B1,ALDH1L1,ALDOB,APBB2,APOB,ARAP1,ARHGAP17,ARMCX1,ARNT,ASB9,ATF7,ATP2B4,ATP4B,ATP8A1,AXIN2,B3GAT1,BAZ2B,BCR,BHLHE41,BIN1,BRD8,CACNA1G,CACNA2D3,CALCRL,CAPN10,CARD10,CBLB,CCNL2,CCS,CD200R1,CDH13,CIZ1,CLCA2,CNKSR2,CNN1,COL4A2,COLEC12,CORO1C,CPE,CRY1,CYP1A1,CYP2C19,CYP2C8,DCBLD2,DCC,DCLK1,DCX,DDX11,DDX17,DGKZ,DIDO1,DLST,DMBT1,DNM3,DPYSL4,DSG1,DTNA,DYRK1A,EBF3,EGF,EHD2,EHM…	TRUE	GPC3, MUC16	277	Mutation	BRCA-2.2.1.P.2.0.0.1.4.1	BRCA	2	2	1	P	2	0	0	1	4	1	Meaningless	0	0	4	Apoptosis	TMB	Underexpression	6	3	2	2	0	0	7	0	1	21	0.177772308439793	1.81614940212835	NS	0.0871230199401948	2.92674436374048	NS	0.785621026603176	0.0739847023630858	NS	0.243804725628225	1.35845901911569	NS	0.942
26	EGFR	EGFR	EGFR	TRUE	EGFR	1	mRNA	BRCA-1701.6.3.N.2.0.0.1.1.6	BRCA	1701	6	3	N	2	0	0	1	1	6	Meaningless	0	0	4	Anoikis/Apoptosis/Autophagy/Cellular senescence/Ferroptosis/Necrosis	TSM	Underexpression	2	1	1	2	0	0	7	7	6	26	0.666542920907593	0.185672632301379	NS	0.78394317434731	0.0751769007834227	NS	0.628695091420495	0.233834465753185	NS	0.74350605086606	0.107068986124957	NS	0.233
28	CEACAM5	CEACAM5	CEACAM5	TRUE	CEACAM5	1	Mutation	BRCA-1552.2.2.P.3.5.11.3.2.3	BRCA	1552	2	2	P	3	5	11	3	2	3	Risky	0	2	2	Anoikis/Apoptosis/Necrosis	MSI	Overexpression	6	2	2	2	5	3	1	4	3	28	0.287523507976507	1.13118128929487	NS	NS	NS	NS	0.0177606161216027	5.61960847002872	MT	0.0646648607185476	3.413507560474	NS	0.0296
32	CA9	CA9	CA9	TRUE	CA9	1	mRNA	BRCA-1479.6.3.P.3.34.62.1.2.5	BRCA	1479	6	3	P	3	34	62	1	2	5	Risky	0	2	2	Apoptosis/Autophagy/Ferroptosis/Pyroptosis/Necrosis	TSM	Overexpression	2	1	2	2	6	3	7	4	5	32	0.144418082570659	2.13024063443344	NS	0.022237675778654	5.22709245778651	Low	0.389340953823503	0.740999302547206	NS	0.0599542902445817	3.53864860292632	NS	0.381
31	CA9	CA9	CA9	TRUE	CA9	1	Methylation	BRCA-1478.7.3.P.3.34.30.1.2.5	BRCA	1478	7	3	P	3	34	30	1	2	5	Risky	0	2	2	Apoptosis/Autophagy/Ferroptosis/Pyroptosis/Necrosis	TSM	Overexpression	1	1	2	2	6	3	7	4	5	31	0.259870312921339	1.26944771943064	NS	0.0112860368596358	6.41971347921218	High	0.828280233093616	0.0470489746087817	NS	0.4429678583103	0.588582301044884	NS	0.381
31	BSG	BSG	BSG	TRUE	BSG	1	CNV	BRCA-1467.3.3.N.3.43.0.1.4.6	BRCA	1467	3	3	N	3	43	0	1	4	6	Risky	0	3	1	Anoikis/Apoptosis/Autophagy/Ferroptosis/Pyroptosis/Necrosis	TSM	Overexpression	5	1	1	2	9	0	7	0	6	31	0.286767626969405	2.49816610660688	NS	0.260587820188899	2.68963070591	NS	0.809158325090005	0.423521352773015	NS	0.981706632530687	0.0369255202758244	NS	0.0549
21	AXL	AXL	AXL	TRUE	AXL	1	mRNA	BRCA-1427.6.3.N.2.0.0.1.2.4	BRCA	1427	6	3	N	2	0	0	1	2	4	Meaningless	0	0	4	Apoptosis/Efferocytosis/Necroptosis/Necrosis	TSM	Underexpression	2	1	1	2	0	0	7	4	4	21	0.820449914544777	0.0515137203125937	NS	0.503670151882661	0.447194729363535	NS	0.826873409460058	0.0478354954944434	NS	0.535357486825993	0.38421225245394	NS	0.39
21	AXL	AXL	AXL	TRUE	AXL	1	Methylation	BRCA-1426.7.3.P.2.0.0.1.2.4	BRCA	1426	7	3	P	2	0	0	1	2	4	Meaningless	0	0	4	Apoptosis/Efferocytosis/Necroptosis/Necrosis	TSM	Underexpression	1	1	2	2	0	0	7	4	4	21	0.898013264467461	0.0164279299311377	NS	0.856686761623527	0.0326139646740843	NS	0.853320301193858	0.0341819612681119	NS	0.704367734643021	0.143967985219465	NS	0.39
14	(ABCB5 + ABCG2 + ACTA2 + ACTC1 + ACVR1C + ADAMTS5 + ADAMTS9 + `ADAMTS9-AS2` + ADARB1 + ADCYAP1R1 + ADRA1D + ADRB2 + ADRB3 + AGTR2 + AKR1B1 + ALDH1L1 + ALDOB + ALKBH3 + ALPL + ANAPC2 + ANGPTL7 + ANXA11 + AOC4P + APBB1 + APBB2 + APOB + ARAP1 + AREG + ARHGAP26 + ARHGAP31 + ARL2 + ARMCX1 + ARNT + ARRDC3 + ASIP + ATF7 + ATP2B4 + AXIN2 + BATF3 + BAZ2B + BCL2L2 + `BDNF-AS` + BHLHE41 + BICC1 + BIN1 + BLC…	ABCB5,ABCG2,ACTA2,ACTC1,ACVR1C,ADAMTS5,ADAMTS9,ADAMTS9-AS2,ADARB1,ADCYAP1R1,ADRA1D,ADRB2,ADRB3,AGTR2,AKR1B1,ALDH1L1,ALDOB,ALKBH3,ALPL,ANAPC2,ANGPTL7,ANXA11,AOC4P,APBB1,APBB2,APOB,ARAP1,AREG,ARHGAP26,ARHGAP31,ARL2,ARMCX1,ARNT,ARRDC3,ASIP,ATF7,ATP2B4,AXIN2,BATF3,BAZ2B,BCL2L2,BDNF-AS,BHLHE41,BICC1,BIN1,BLCAP,BNIP2,CA4,CACNA1G,CACNA2D3,CALCRL,CAPN5,CARD10,CASP12,CAST,CAT,CAV2,CCDC8,CCDC80,CCNDBP1,CCN…	ABCB5,ABCG2,ACTA2,ACTC1,ACVR1C,ADAMTS5,ADAMTS9,ADAMTS9-AS2,ADARB1,ADCYAP1R1,ADRA1D,ADRB2,ADRB3,AGTR2,AKR1B1,ALDH1L1,ALDOB,ALKBH3,ALPL,ANAPC2,ANGPTL7,ANXA11,AOC4P,APBB1,APBB2,APOB,ARAP1,AREG,ARHGAP26,ARHGAP31,ARL2,ARMCX1,ARNT,ARRDC3,ASIP,ATF7,ATP2B4,AXIN2,BATF3,BAZ2B,BCL2L2,BDNF-AS,BHLHE41,BICC1,BIN1,BLCAP,BNIP2,CA4,CACNA1G,CACNA2D3,CALCRL,CAPN5,CARD10,CASP12,CAST,CAT,CAV2,CCDC8,CCDC80,CCNDBP1,CCN…	TRUE	GPC3, IL13RA2, ROR1	477	mRNA	BRCA-14.6.3.N.2.0.0.1.4.1	BRCA	14	6	3	N	2	0	0	1	4	1	Meaningless	0	0	4	Apoptosis	TSM	Underexpression	2	1	1	2	0	0	7	0	1	14	0.496672447811857	0.462039289095993	NS	0.890530101716537	0.0189429721683238	NS	0.876350997368986	0.0242103049867548	NS	0.727302131857355	0.121603219559893	NS	0.799
12	(ABCB4 + ALCAM + ANOS1 + ANTXR1 + ARHGAP1 + ARL6IP5 + ATP1B1 + AZGP1 + BCL10 + BNIPL + CACNA2D2 + CASZ1 + CD164 + CD22 + CHST15 + COL3A1 + COL6A3 + CXXC5 + CYP4Z2P + DACH1 + DNAJB9 + DOCK2 + DOK1 + DUSP10 + ENTPD5 + ERCC2 + FAIM2 + FAM168A + FEM1B + FOXS1 + GAPLINC + `GATA3-AS1` + GHRH + GLCCI1 + GLIS2 + GOLIM4 + GREM1 + HCFC1R1 + HIP1 + HOPX + HTRA3 + IFNGR2 + IGFBP2 + ITGAM + ITGB5 + ITGB6 + KC…	ABCB4,ALCAM,ANOS1,ANTXR1,ARHGAP1,ARL6IP5,ATP1B1,AZGP1,BCL10,BNIPL,CACNA2D2,CASZ1,CD164,CD22,CHST15,COL3A1,COL6A3,CXXC5,CYP4Z2P,DACH1,DNAJB9,DOCK2,DOK1,DUSP10,ENTPD5,ERCC2,FAIM2,FAM168A,FEM1B,FOXS1,GAPLINC,GATA3-AS1,GHRH,GLCCI1,GLIS2,GOLIM4,GREM1,HCFC1R1,HIP1,HOPX,HTRA3,IFNGR2,IGFBP2,ITGAM,ITGB5,ITGB6,KCNA3,KLK4,LANCL1,LINC01116,MAGEH1,MATN3,MAX,MICU1,MSX2,NKD2,NRIP1,P2RY2,PAX2,PBXIP1,PLXNC1,POLD4…	ABCB4,ALCAM,ANOS1,ANTXR1,ARHGAP1,ARL6IP5,ATP1B1,AZGP1,BCL10,BNIPL,CACNA2D2,CASZ1,CD164,CD22,CHST15,COL3A1,COL6A3,CXXC5,CYP4Z2P,DACH1,DNAJB9,DOCK2,DOK1,DUSP10,ENTPD5,ERCC2,FAIM2,FAM168A,FEM1B,FOXS1,GAPLINC,GATA3-AS1,GHRH,GLCCI1,GLIS2,GOLIM4,GREM1,HCFC1R1,HIP1,HOPX,HTRA3,IFNGR2,IGFBP2,ITGAM,ITGB5,ITGB6,KCNA3,KLK4,LANCL1,LINC01116,MAGEH1,MATN3,MAX,MICU1,MSX2,NKD2,NRIP1,P2RY2,PAX2,PBXIP1,PLXNC1,POLD4…	TRUE	ROR2	90	mRNA	BRCA-13.6.3.N.3.0.0.3.2.1	BRCA	13	6	3	N	3	0	0	3	2	1	Meaningless	0	0	4	Apoptosis	TSM	Overexpression	2	1	1	2	0	0	1	4	1	12	0.573218168324182	0.317327491731399	NS	0.641533160192293	0.216742628053778	NS	0.144151290032984	2.13307532676629	NS	0.651272301499576	0.204299835098668	NS	0.626
37	(MCTS1 + MORC4 + PCMT1 + PRAME + PSCA + STIP1)	MCTS1,MORC4,PCMT1,PRAME,PSCA,STIP1	MCTS1,MORC4,PCMT1,PRAME,PSCA,STIP1	TRUE	PSCA	6	Methylation	BRCA-1168.7.3.N.3.44.93.1.2.1	BRCA	1168	7	3	N	3	44	93	1	2	1	Meaningful Risky	0	4	0	Apoptosis	TSM	Overexpression	1	1	1	2	11	9	7	4	1	37	0.0765659547626641	3.136329114802	NS	0.0194393561382787	5.46155353382238	Low	0.0019515248112546	9.5945807217426	Low	0.00590983748550955	7.57759080526757	Low	9.01e-06
32	(IGF1 + KDR + MET)	IGF1,KDR,MET	IGF1,KDR,MET	TRUE	MET, KDR	3	Mutation	BRCA-1115.2.1.P.2.0.0.1.1.5	BRCA	1115	2	1	P	2	0	0	1	1	5	Meaningless	0	0	4	Anoikis/Apoptosis/Autophagy/Cellular senescence/Necrosis	TMB	Underexpression	6	3	2	2	0	0	7	7	5	32	0.655691629413572	0.198799469770618	NS	0.817242621157159	0.0534039341854502	NS	0.291359764509912	1.11332750708907	NS	0.622315872918473	0.242626009105429	NS	0.831
28	(ERBB2 + TGFB1)	ERBB2,TGFB1	ERBB2,TGFB1	TRUE	ERBB2	2	Mutation	BRCA-1015.2.1.P.3.0.35.3.4.6	BRCA	1015	2	1	P	3	0	35	3	4	6	Meaningless	0	0	4	Anoikis/Apoptosis/Autophagy/Cellular senescence/Ferroptosis/Necrosis	TMB	Overexpression	6	3	2	2	0	8	1	0	6	28	0.0364490731553155	4.37597027835764	MT	0.00230017785219694	9.29310635913015	MT	0.181525409212418	1.78509110104699	NS	0.0389377392849872	4.26358178493061	MT	0.888
17	(EPHA2 + GABARAPL1 + GPX3 + NEAT1 + NEDD4)	EPHA2,GABARAPL1,GPX3,NEAT1,NEDD4	EPHA2,GABARAPL1,GPX3,NEAT1,NEDD4	TRUE	EPHA2	5	mRNA	BRCA-1013.6.3.N.2.0.0.1.4.4	BRCA	1013	6	3	N	2	0	0	1	4	4	Meaningless	0	0	4	Apoptosis/Autophagy/Ferroptosis/Pyroptosis	TSM	Underexpression	2	1	1	2	0	0	7	0	4	17	0.240372521763571	1.37840792546721	NS	0.742071954941654	0.108313906831326	NS	0.581149180722184	0.304380505217135	NS	0.48945014755467	0.477734815558976	NS	0.204
14	(ABCB11 + ADAMTS13 + C1QTNF2 + C1QTNF4 + C1QTNF9B + CACNA1C + CCDC3 + CD33 + CLDN18 + EDNRB + FCGR2C + FST + GPD1 + HAS3 + `HLA-E` + HYAL2 + IFNGR1 + INPP5K + IRAK2 + ITGA1 + LAMC3 + LIPC + LPL + MAFF + MMP17 + MRAS + NFATC4 + NR1D1 + NR2F1 + PCK1 + PELI2 + PID1 + PLVAP + PPP2CB + PROCR + RAG1 + RELL1 + RFTN1 + `RTEL1-TNFRSF6B` + SAA2 + SLC19A3 + SLC27A1 + SLC38A4 + SLCO3A1 + STEAP4 + SYNE3 + TEC…	ABCB11,ADAMTS13,C1QTNF2,C1QTNF4,C1QTNF9B,CACNA1C,CCDC3,CD33,CLDN18,EDNRB,FCGR2C,FST,GPD1,HAS3,HLA-E,HYAL2,IFNGR1,INPP5K,IRAK2,ITGA1,LAMC3,LIPC,LPL,MAFF,MMP17,MRAS,NFATC4,NR1D1,NR2F1,PCK1,PELI2,PID1,PLVAP,PPP2CB,PROCR,RAG1,RELL1,RFTN1,RTEL1-TNFRSF6B,SAA2,SLC19A3,SLC27A1,SLC38A4,SLCO3A1,STEAP4,SYNE3,TEC,ZBTB20	ABCB11,ADAMTS13,C1QTNF2,C1QTNF4,C1QTNF9B,CACNA1C,CCDC3,CD33,CLDN18,EDNRB,FCGR2C,FST,GPD1,HAS3,HLA-E,HYAL2,IFNGR1,INPP5K,IRAK2,ITGA1,LAMC3,LIPC,LPL,MAFF,MMP17,MRAS,NFATC4,NR1D1,NR2F1,PCK1,PELI2,PID1,PLVAP,PPP2CB,PROCR,RAG1,RELL1,RFTN1,RTEL1-TNFRSF6B,SAA2,SLC19A3,SLC27A1,SLC38A4,SLCO3A1,STEAP4,SYNE3,TEC,ZBTB20	TRUE	CLDN18	48	mRNA	BRCA-10.6.3.N.2.0.0.1.4.1	BRCA	10	6	3	N	2	0	0	1	4	1	Meaningless	0	0	4	Necrosis	TSM	Underexpression	2	1	1	2	0	0	7	0	1	14	0.447197901353882	0.577744154213269	NS	0.241716776675473	1.37055367961906	NS	0.752995053149766	0.0990314409534993	NS	0.568204311352942	0.325696313941981	NS	0.808
17	(A1CF + AATK + APOB + `BDNF-AS` + BPIFA1 + CASC11 + CDH13 + CHEK2P2 + CLDN8 + CXCR1 + CYP11B2 + CYP2C19 + DEFA1 + DMBT1 + DSG1 + ERG + EYA1 + F8 + FAM99A + FFAR1 + FLG + FLNA + FOLR2 + FUBP1 + GHR + GPR87 + HERC2 + IL13RA2 + `KCNMA1-AS1` + KSR1 + LAIR1 + LGR4 + LINC00518 + LINC00707 + LNX1 + LPIN3 + MAGEA4 + MID1IP1 + MUTYH + OLFM4 + PADI2 + PIWIL4 + PJA1 + PLAG1 + PLG + POTED + PPM1L + PPP1R1C +…	A1CF,AATK,APOB,BDNF-AS,BPIFA1,CASC11,CDH13,CHEK2P2,CLDN8,CXCR1,CYP11B2,CYP2C19,DEFA1,DMBT1,DSG1,ERG,EYA1,F8,FAM99A,FFAR1,FLG,FLNA,FOLR2,FUBP1,GHR,GPR87,HERC2,IL13RA2,KCNMA1-AS1,KSR1,LAIR1,LGR4,LINC00518,LINC00707,LNX1,LPIN3,MAGEA4,MID1IP1,MUTYH,OLFM4,PADI2,PIWIL4,PJA1,PLAG1,PLG,POTED,PPM1L,PPP1R1C,RBFOX3,REG1A,REG1B,RMST,RPL23,SERPINB13,SERPINB2,SERPINB5,SLPI,SNHG12,SPINK7,TASP1,THRB,TM4SF1,TM4SF…	A1CF,AATK,APOB,BDNF-AS,BPIFA1,CASC11,CDH13,CHEK2P2,CLDN8,CXCR1,CYP11B2,CYP2C19,DEFA1,DMBT1,DSG1,ERG,EYA1,F8,FAM99A,FFAR1,FLG,FLNA,FOLR2,FUBP1,GHR,GPR87,HERC2,IL13RA2,KCNMA1-AS1,KSR1,LAIR1,LGR4,LINC00518,LINC00707,LNX1,LPIN3,MAGEA4,MID1IP1,MUTYH,OLFM4,PADI2,PIWIL4,PJA1,PLAG1,PLG,POTED,PPM1L,PPP1R1C,RBFOX3,REG1A,REG1B,RMST,RPL23,SERPINB13,SERPINB2,SERPINB5,SLPI,SNHG12,SPINK7,TASP1,THRB,TM4SF1,TM4SF…	TRUE	IL13RA2	70	Methylation	BRCA-1.7.3.N.2.0.0.1.2.1	BRCA	1	7	3	N	2	0	0	1	2	1	Meaningless	0	0	4	Apoptosis	TSM	Underexpression	1	1	1	2	0	0	7	4	1	17	0.34010192570394	0.910047086084624	NS	0.630819399179622	0.230951232584247	NS	0.11576637961438	2.47368294645003	NS	0.335860245800853	0.926169555185548	NS	0.767
7	CEACAM5	CEACAM5	CEACAM5	TRUE	CEACAM5	1	Methylation	BLCA-655.7.3.N.1.0.0.4.4.3	BLCA	655	7	3	N	1	0	0	4	4	3	Meaningless	0	0	4	Anoikis/Apoptosis/Necrosis	TSM	Unchanged	1	1	1	1	0	0	0	0	3	7	0.748425593982872	0.102858775573753	NS	0.603982815421622	0.269030571720171	NS	0.299490000818102	1.07646369424674	NS	0.376890977122045	0.780818346604652	NS	0.848
19	CA9	CA9	CA9	TRUE	CA9	1	mRNA	BLCA-624.6.3.P.3.0.0.1.4.5	BLCA	624	6	3	P	3	0	0	1	4	5	Meaningless	0	0	4	Apoptosis/Autophagy/Ferroptosis/Pyroptosis/Necrosis	TSM	Overexpression	2	1	2	2	0	0	7	0	5	19	0.466421262849717	0.530441595234986	NS	0.805795628718001	0.0604439511022142	NS	0.629757702514562	0.232389473310066	NS	0.915679869324753	0.0112099587440106	NS	0.367
22	AXL	AXL	AXL	TRUE	AXL	1	mRNA	BLCA-604.6.3.N.2.1.31.2.3.4	BLCA	604	6	3	N	2	1	31	2	3	4	Risky	0	1	3	Apoptosis/Efferocytosis/Necroptosis/Necrosis	TSM	Underexpression	2	1	1	2	2	5	4	1	4	22	0.00429676373176213	8.15394294917169	High	0.01332935554829	6.1248638164242	High	0.252095688044108	1.31165245047565	NS	0.147081971256721	2.10225613385264	NS	0.0415
18	(KDR + KL)	KDR,KL	KDR,KL	TRUE	KDR	2	mRNA	BLCA-478.6.3.N.2.0.0.1.4.5	BLCA	478	6	3	N	2	0	0	1	4	5	Meaningless	0	0	4	Anoikis/Apoptosis/Autophagy/Cellular senescence/Necrosis	TSM	Underexpression	2	1	1	2	0	0	7	0	5	18	0.335177428772703	0.928790428729076	NS	0.444727125726077	0.584055358190684	NS	0.219861179494954	1.50527707619835	NS	0.220794978215281	1.49919686824184	NS	0.216
15	(AATF + BCAR4 + BRI3BP + CASP14 + CDC20 + CDCA3 + CDCA8 + CENPW + CNPY2 + CRLS1 + CSTA + CXADR + `ELFN1-AS1` + EPCAM + F11R + FANK1 + GINS2 + GPR87 + IER5 + IFNL1 + JUP + MAGEA4 + MAPK13 + MCM2 + MCM3 + MUTYH + P2RY2 + PAK6 + PCGF1 + PDK1 + PDRG1 + PERP + PI3 + PIP + PRAME + PTBP3 + PTTG1 + RCC1 + `RGMB-AS1` + RNASEH2A + S100A14 + SAMD9 + SLBP + SLC29A2 + SNHG9 + SRPK1 + STRA6 + TACSTD2 + TMEM40 …	AATF,BCAR4,BRI3BP,CASP14,CDC20,CDCA3,CDCA8,CENPW,CNPY2,CRLS1,CSTA,CXADR,ELFN1-AS1,EPCAM,F11R,FANK1,GINS2,GPR87,IER5,IFNL1,JUP,MAGEA4,MAPK13,MCM2,MCM3,MUTYH,P2RY2,PAK6,PCGF1,PDK1,PDRG1,PERP,PI3,PIP,PRAME,PTBP3,PTTG1,RCC1,RGMB-AS1,RNASEH2A,S100A14,SAMD9,SLBP,SLC29A2,SNHG9,SRPK1,STRA6,TACSTD2,TMEM40,TMPO,TMUB1,TRIM29,TUBB4B,TUFT1,UBE2L3,WDR5	AATF,BCAR4,BRI3BP,CASP14,CDC20,CDCA3,CDCA8,CENPW,CNPY2,CRLS1,CSTA,CXADR,ELFN1-AS1,EPCAM,F11R,FANK1,GINS2,GPR87,IER5,IFNL1,JUP,MAGEA4,MAPK13,MCM2,MCM3,MUTYH,P2RY2,PAK6,PCGF1,PDK1,PDRG1,PERP,PI3,PIP,PRAME,PTBP3,PTTG1,RCC1,RGMB-AS1,RNASEH2A,S100A14,SAMD9,SLBP,SLC29A2,SNHG9,SRPK1,STRA6,TACSTD2,TMEM40,TMPO,TMUB1,TRIM29,TUBB4B,TUFT1,UBE2L3,WDR5	TRUE	EPCAM	56	Methylation	BLCA-4.7.3.N.3.0.1.1.4.1	BLCA	4	7	3	N	3	0	1	1	4	1	Meaningless	0	0	4	Apoptosis	TSM	Overexpression	1	1	1	2	0	2	7	0	1	15	0.0244451155948219	5.06277150769746	High	0.160759153776747	1.96707051605607	NS	0.178243527258561	1.81220849352166	NS	0.361854663936072	0.831446249804155	NS	0.548
15	(AATF + ACTL6A + ANP32A + ARL6IP1 + ATAD2 + ATAD5 + BCL2L12 + BLM + BRI3BP + BZW2 + CBX8 + CCDC34 + CDC20 + CDC25C + CDC45 + CDCA3 + CDCA8 + CDK5RAP1 + CENPH + CENPO + CENPW + CHRNA5 + CKMT1A + CKMT1B + CKS1B + CNOT3 + CNPY2 + COX5A + DBF4 + DDIAS + DDX11 + DDX49 + DDX54 + DEPDC1B + DHFR + DLX6 + DNMT3B + DPP3 + DSN1 + EPCAM + EXOSC5 + FAM111B + FEN1 + GALR2 + GGCT + GINS2 + GIT1 + GLO1 + GPS1 + …	AATF,ACTL6A,ANP32A,ARL6IP1,ATAD2,ATAD5,BCL2L12,BLM,BRI3BP,BZW2,CBX8,CCDC34,CDC20,CDC25C,CDC45,CDCA3,CDCA8,CDK5RAP1,CENPH,CENPO,CENPW,CHRNA5,CKMT1A,CKMT1B,CKS1B,CNOT3,CNPY2,COX5A,DBF4,DDIAS,DDX11,DDX49,DDX54,DEPDC1B,DHFR,DLX6,DNMT3B,DPP3,DSN1,EPCAM,EXOSC5,FAM111B,FEN1,GALR2,GGCT,GINS2,GIT1,GLO1,GPS1,GTSE1,HDGF,HMGB2,HMGCR,HNRNPA2B1,HNRNPF,HNRNPL,HSD17B7,HSPBP1,HSPE1,ILF2,IQGAP3,ITGB3BP,KIF15,KNTC1…	AATF,ACTL6A,ANP32A,ARL6IP1,ATAD2,ATAD5,BCL2L12,BLM,BRI3BP,BZW2,CBX8,CCDC34,CDC20,CDC25C,CDC45,CDCA3,CDCA8,CDK5RAP1,CENPH,CENPO,CENPW,CHRNA5,CKMT1A,CKMT1B,CKS1B,CNOT3,CNPY2,COX5A,DBF4,DDIAS,DDX11,DDX49,DDX54,DEPDC1B,DHFR,DLX6,DNMT3B,DPP3,DSN1,EPCAM,EXOSC5,FAM111B,FEN1,GALR2,GGCT,GINS2,GIT1,GLO1,GPS1,GTSE1,HDGF,HMGB2,HMGCR,HNRNPA2B1,HNRNPF,HNRNPL,HSD17B7,HSPBP1,HSPE1,ILF2,IQGAP3,ITGB3BP,KIF15,KNTC1…	TRUE	EPCAM	140	mRNA	BLCA-3.6.3.P.3.0.0.1.4.1	BLCA	3	6	3	P	3	0	0	1	4	1	Meaningless	0	0	4	Apoptosis	TSM	Overexpression	2	1	2	2	0	0	7	0	1	15	0.423187933838174	0.641445254036015	NS	0.218053359327131	1.51713637899096	NS	0.620168486403504	0.245630830806604	NS	0.71557644913751	0.132770655624258	NS	0.585
28	(ADCYAP1R1 + ADRA1D + ANPEP + APBB1 + ARHGAP31 + ATP2B4 + CCDC80 + CERK + COL6A3 + CPE + DCLK1 + DKK3 + DNM3 + DTNA + ERG + EYA1 + FBN1 + FILIP1L + FOXC2 + GAS7 + GHR + GULP1 + ITGA7 + LRIG1 + MSRB3 + MSX1 + MYLK + NES + `NR2F1-AS1` + PALLD + PCDH10 + PDE5A + PRKG1 + PROS1 + PRUNE2 + PTGIS + PTPRD + PXDN + RBMS3 + RECK + ROR2 + SLC22A3 + SORBS2 + STARD9 + TCF4 + TGFB1I1 + TGFB3 + TRPS1 + UNC5C + …	ADCYAP1R1,ADRA1D,ANPEP,APBB1,ARHGAP31,ATP2B4,CCDC80,CERK,COL6A3,CPE,DCLK1,DKK3,DNM3,DTNA,ERG,EYA1,FBN1,FILIP1L,FOXC2,GAS7,GHR,GULP1,ITGA7,LRIG1,MSRB3,MSX1,MYLK,NES,NR2F1-AS1,PALLD,PCDH10,PDE5A,PRKG1,PROS1,PRUNE2,PTGIS,PTPRD,PXDN,RBMS3,RECK,ROR2,SLC22A3,SORBS2,STARD9,TCF4,TGFB1I1,TGFB3,TRPS1,UNC5C,WNT2B	ADCYAP1R1,ADRA1D,ANPEP,APBB1,ARHGAP31,ATP2B4,CCDC80,CERK,COL6A3,CPE,DCLK1,DKK3,DNM3,DTNA,ERG,EYA1,FBN1,FILIP1L,FOXC2,GAS7,GHR,GULP1,ITGA7,LRIG1,MSRB3,MSX1,MYLK,NES,NR2F1-AS1,PALLD,PCDH10,PDE5A,PRKG1,PROS1,PRUNE2,PTGIS,PTPRD,PXDN,RBMS3,RECK,ROR2,SLC22A3,SORBS2,STARD9,TCF4,TGFB1I1,TGFB3,TRPS1,UNC5C,WNT2B	TRUE	ROR2	50	mRNA	BLCA-25.6.3.N.2.31.35.1.3.1	BLCA	25	6	3	N	2	31	35	1	3	1	Risky	0	2	2	Apoptosis	TSM	Underexpression	2	1	1	2	5	8	7	1	1	28	9.53329591268925e-07	24.0201462819674	High	1.06573669922394e-06	23.805569008758	High	0.779236318346626	0.0785761522698542	NS	5.97556125412346e-05	16.1103801648146	High	1.08e-05
25	ROR1-AS1	ROR1-AS1	ROR1-AS1	TRUE	ROR1	1	mRNA	BLCA-1378.6.3.N.1.5.35.3.2.2	BLCA	1378	6	3	N	1	5	35	3	2	2	Risky	0	2	2	Apoptosis/Autophagy	TSM	Unchanged	2	1	1	1	5	8	1	4	2	25	0.00697684330059156	7.27892096103708	High	0.00658629860440152	7.38246092508586	High	0.898955802631455	0.0161240569156412	NS	0.00130967886694355	10.328834437161	High	0.0152
12	MUC16	MUC16	MUC16	TRUE	MUC16	1	Methylation	BLCA-1259.7.3.N.3.1.0.2.4.1	BLCA	1259	7	3	N	3	1	0	2	4	1	Risky	0	1	3	Apoptosis	TSM	Overexpression	1	1	1	2	2	0	4	0	1	12	0.983810832822169	0.000411745154770111	NS	0.541845415218926	0.372130190721051	NS	0.305712505970186	1.04910845965367	NS	0.239597331542981	1.38296154755643	NS	0.0242
10	MUC1	MUC1	MUC1	TRUE	MUC1	1	Methylation	BLCA-1258.7.3.N.3.0.0.4.4.5	BLCA	1258	7	3	N	3	0	0	4	4	5	Meaningless	0	0	4	Anoikis/Apoptosis/Autophagy/Pyroptosis/Necrosis	TSM	Overexpression	1	1	1	2	0	0	0	0	5	10	0.659111807853311	0.194604303568995	NS	0.622503084374039	0.24236513469162	NS	0.830823214772883	0.0456445639572873	NS	0.508617387788501	0.436910539958856	NS	0.94
34	(CPEB1 + LINC01198 + NTN1 + ROR1 + SGMS2 + SMARCA1)	CPEB1,LINC01198,NTN1,ROR1,SGMS2,SMARCA1	CPEB1,LINC01198,NTN1,ROR1,SGMS2,SMARCA1	TRUE	ROR1	6	mRNA	BLCA-125.6.3.N.2.35.35.1.2.1	BLCA	125	6	3	N	2	35	35	1	2	1	Risky	0	3	1	Apoptosis	TSM	Underexpression	2	1	1	2	8	8	7	4	1	34	0.000222304662666928	13.6324916388718	High	0.00213099702022324	9.43313488822612	High	0.184397006187849	1.76182530536988	NS	0.000652215569828529	11.6207083577602	High	0.000883
33	(CPEB1 + IL17RD + ROR1)	CPEB1,IL17RD,ROR1	CPEB1,IL17RD,ROR1	TRUE	ROR1	3	Mutation	BLCA-124.2.1.P.2.35.0.1.2.1	BLCA	124	2	1	P	2	35	0	1	2	1	Risky	0	3	1	Apoptosis	TMB	Underexpression	6	3	2	2	8	0	7	4	1	33	0.419590152295398	0.651462864841483	NS	0.452804098310987	0.563623136289561	NS	0.324310494362567	0.971483429418534	NS	0.459153432569573	0.54795757064143	NS	0.00403
35	(COL11A1 + DPAGT1 + MUC16 + RUVBL1)	COL11A1,DPAGT1,MUC16,RUVBL1	COL11A1,DPAGT1,MUC16,RUVBL1	TRUE	MUC16	4	Mutation	BLCA-121.2.1.P.3.35.71.3.2.1	BLCA	121	2	1	P	3	35	71	3	2	1	Risky	0	3	1	Apoptosis	TMB	Overexpression	6	3	2	2	8	8	1	4	1	35	0.0025763468458273	9.08556636656409	WT	0.00950616566472906	6.72517024616874	WT	0.0955043680161063	2.77905729692313	NS	0.0208360350792116	5.34045490861203	WT	0.00405
23	L1CAM	L1CAM	L1CAM	TRUE	L1CAM	1	Methylation	BLCA-1194.7.3.N.2.1.20.1.2.2	BLCA	1194	7	3	N	2	1	20	1	2	2	Risky	0	1	3	Apoptosis/Necrosis	TSM	Underexpression	1	1	1	2	2	3	7	4	2	23	0.641991204764374	0.216147415891955	NS	0.881459892918094	0.0222364159744732	NS	0.0432140585583113	4.0870086562374	Low	0.0809382931852303	3.04595911206171	NS	0.0423
18	FAP	FAP	FAP	TRUE	FAP	1	mRNA	BLCA-1093.6.3.N.3.31.0.3.2.2	BLCA	1093	6	3	N	3	31	0	3	2	2	Risky	0	2	2	Apoptosis/Autophagy	TSM	Overexpression	2	1	1	2	5	0	1	4	2	18	0.161542907001539	1.95972336657773	NS	0.361011428257531	0.834371757733088	NS	0.183149195504427	1.77188315410467	NS	0.6097912808257	0.260478978774727	NS	0.00862
17	EPHA2	EPHA2	EPHA2	TRUE	EPHA2	1	Mutation	ACC-85.2.1.P.2.0.0.4.4.4	ACC	85	2	1	P	2	0	0	4	4	4	Meaningless	0	0	4	Apoptosis/Autophagy/Ferroptosis/Pyroptosis	TMB	Underexpression	6	3	2	2	0	0	0	0	4	17	0.559557844500584	0.340470364293645	NS	0.56406248693419	0.33271887147528	NS	NS	NS	NS	0.126484724855126	2.33512637946345	NS	0.868
16	CEACAM5	CEACAM5	CEACAM5	TRUE	CEACAM5	1	Mutation	ACC-59.2.1.P.2.0.0.4.4.3	ACC	59	2	1	P	2	0	0	4	4	3	Meaningless	0	0	4	Anoikis/Apoptosis/Necrosis	TMB	Underexpression	6	3	2	2	0	0	0	0	3	16	0.559557844500584	0.340470364293645	NS	0.56406248693419	0.33271887147528	NS	NS	NS	NS	0.126484724855126	2.33512637946345	NS	0.66
17	AXL	AXL	AXL	TRUE	AXL	1	Mutation	ACC-49.2.1.P.2.0.0.4.4.4	ACC	49	2	1	P	2	0	0	4	4	4	Meaningless	0	0	4	Apoptosis/Efferocytosis/Necroptosis/Necrosis	TMB	Underexpression	6	3	2	2	0	0	0	0	4	17	0.434497272150617	0.610772038147044	NS	0.441252563387581	0.593022883383691	NS	0.643879339074348	0.213704347039394	NS	0.916302756894379	0.0110443417965312	NS	0.404
21	HER2	ERBB2	ERBB2	TRUE	ERBB2	1	Protein	THCA-1399.1.3.N.3.0.0.2.4.6	THCA	1399	1	3	N	3	0	0	2	4	6	Meaningless	0	0	4	Anoikis/Apoptosis/Autophagy/Cellular senescence/Ferroptosis/Necrosis	TSM	Overexpression	7	1	1	2	0	0	4	0	6	21	0.397825148047928	0.714890201334659	NS	0.580996724603361	0.304626062501006	NS	0.986938681097589	0.000267998732217965	NS	0.820738159035209	0.0513455979708928	NS	0.285
23	CMET	MET	MET	TRUE	MET	1	Protein	BRCA-1590.1.3.N.2.0.0.1.4.5	BRCA	1590	1	3	N	2	0	0	1	4	5	Meaningless	0	0	4	Anoikis/Apoptosis/Autophagy/Cellular senescence/Necrosis	TSM	Underexpression	7	1	1	2	0	0	7	0	5	23	0.392160222610184	0.732233370853857	NS	0.654203182304256	0.200641948009936	NS	0.463953710244569	0.536339542757886	NS	0.219843054436515	1.50539539825728	NS	0.122
24	PDL1	CD274	CD274	TRUE	CD274	1	Protein	KIRC-1981.1.3.P.3.0.0.2.4.8	KIRC	1981	1	3	P	3	0	0	2	4	8	Meaningless	0	0	4	Apoptosis/Autophagy/Cuproptosis/Efferocytosis/Ferroptosis/Necroptosis/Pyroptosis/Necrosis	TSM	Overexpression	7	1	2	2	0	0	4	0	8	24	0.616226718612567	0.251206647405217	NS	0.934175248469799	0.00682158681804618	NS	0.198405330626841	1.65407409649025	NS	0.837917933469326	0.041843734044172	NS	0.672
24	VEGFR2	KDR	KDR	TRUE	KDR	1	Protein	LGG-3167.1.3.N.3.0.0.2.2.5	LGG	3167	1	3	N	3	0	0	2	2	5	Meaningless	0	0	4	Anoikis/Apoptosis/Autophagy/Cellular senescence/Necrosis	TSM	Overexpression	7	1	1	2	0	0	4	4	5	24	0.361558126949354	0.832473977033693	NS	0.338189109662463	0.917284028451624	NS	0.167097874674264	1.90878869314475	NS	0.728664543253468	0.120341367746368	NS	0.381
29	HER2	ERBB2	ERBB2	TRUE	ERBB2	1	Protein	LGG-2291.1.3.N.3.35.0.2.4.6	LGG	2291	1	3	N	3	35	0	2	4	6	Risky	0	3	1	Anoikis/Apoptosis/Autophagy/Cellular senescence/Ferroptosis/Necrosis	TSM	Overexpression	7	1	1	2	8	0	4	0	6	29	0.484106294454108	0.489598868798671	NS	0.615621469106895	0.252069735257821	NS	0.678830187264905	0.17144565961535	NS	0.719601473294178	0.128874872843746	NS	0.000933
40	(ENST00000395738 + ENST00000274026 + ENST00000521098 + ENST00000229265 + ENST00000535406 + ENST00000545368 + ENST00000373055 + ENST00000522352 + ENST00000263735 + ENST00000600233 + ENST00000445593 + ENST00000517924 + ENST00000378694 + ENST00000473785 + ENST00000240423 + ENST00000417262 + ENST00000560423 + ENST00000556972 + ENST00000368881 + ENST00000221486 + ENST00000589913 + ENST00000444512 + EN…	(ADM2(1/2)) + (CCNA2(1/1)) + (CDCA2(1/5)) + (CDCA3(3/12)) + (CDCA8(1/2)) + (EIF3E(1/57)) + (EPCAM(1/6)) + (HNRNPL(1/15)) + (LAPTM4B(2/4)) + (MCM10(1/7)) + (MCM2(1/9)) + (NCAPH(1/7)) + (PCAT6(1/6)) + (PRC1(2/19)) + (PSMD4(1/12)) + (RNASEH2A(1/6)) + (RPL27(1/8)) + (RPSA(1/20)) + (SEPHS1(1/6)) + (`TMPO-AS1`(1/2)) + (TOR2A(1/9)) + (UNG(1/14)) + (WDR62(1/40))	ADM2,CCNA2,CDCA2,CDCA3,CDCA8,EIF3E,EPCAM,HNRNPL,LAPTM4B,MCM10,MCM2,NCAPH,PCAT6,PRC1,PSMD4,RNASEH2A,RPL27,RPSA,SEPHS1,TMPO-AS1,TOR2A,UNG,WDR62	TRUE	EPCAM	27	Transcript	BRCA-607.5.3.P.3.43.83.1.2.1	BRCA	607	5	3	P	3	43	83	1	2	1	Risky	0	3	1	Apoptosis	TSM	Overexpression	3	1	2	2	9	11	7	4	1	40	0.010807523128638	6.49669462522554	High	0.0192615194956977	5.47761524443584	Low	6.14433331347364e-05	16.0576363727177	High	0.00133372378961671	10.2952597400065	Low	0.131
40	ENST00000474218	(CD274(1/5))	CD274	TRUE	CD274	1	Transcript	BRCA-2094.5.3.P.3.64.89.1.2.8	BRCA	2094	5	3	P	3	64	89	1	2	8	Protective	2	0	2	Apoptosis/Autophagy/Cuproptosis/Efferocytosis/Ferroptosis/Necroptosis/Pyroptosis/Necrosis	TSM	Overexpression	3	1	2	2	5	8	7	4	8	40	0.000112820900477928	14.9090425618268	Low	0.00138259476349445	10.2288681959837	Low	0.0496569232507833	3.85300585019989	Low	0.0617480742206409	3.4897992009364	NS	0.0114
39	(ENST00000402676 + ENST00000371732 + ENST00000302014 + ENST00000245903 + ENST00000576153 + ENST00000236937 + ENST00000294507 + ENST00000371564 + ENST00000296861 + ENST00000379236 + ENST00000540010)	(AKAP12(1/5)) + (CARD9(1/11)) + (CD14(1/4)) + (CD70(1/3)) + (CXCL16(1/5)) + (FCGR2B(1/6)) + (LAPTM5(1/3)) + (NFATC2(1/7)) + (TNFRSF21(1/1)) + (TNFRSF4(1/14)) + (TRAF1(1/3))	AKAP12,CARD9,CD14,CD70,CXCL16,FCGR2B,LAPTM5,NFATC2,TNFRSF21,TNFRSF4,TRAF1	TRUE	CD70	11	Transcript	SKCM-257.5.3.N.3.71.71.1.1.2	SKCM	257	5	3	N	3	71	71	1	1	2	Protective	3	0	1	Apoptosis/Necrosis	TSM	Overexpression	3	1	1	2	8	8	7	7	2	39	2.25969937539539e-06	22.3605359857613	Low	6.49048903922367e-06	20.337820790583	Low	NS	NS	NS	0.0057286450948526	7.63373809131188	Low	1.06e-05
39	(ENST00000595621 + ENST00000497414 + ENST00000504557 + ENST00000485470 + ENST00000539330)	(EGLN2(1/18)) + (FAP(1/13)) + (HOXC9(1/3)) + (PLEKHO1(1/9)) + (UCP2(1/11))	EGLN2,FAP,HOXC9,PLEKHO1,UCP2	TRUE	FAP	5	Transcript	LGG-915.5.3.N.2.44.44.2.2.2	LGG	915	5	3	N	2	44	44	2	2	2	Meaningful Risky	0	4	0	Apoptosis/Autophagy	TSM	Underexpression	3	1	1	2	11	11	4	4	2	39	9.67989621347698e-07	23.9907634394707	High	3.1094793406794e-07	26.1804924036739	High	5.15618570571252e-05	16.3898036032977	High	2.01911287689427e-09	35.9551568228679	High	3.27e-12
39	(ENST00000481060 + ENST00000508901 + ENST00000256015 + ENST00000368125 + ENST00000566882 + ENST00000553865 + ENST00000496007 + ENST00000471930 + ENST00000416624 + ENST00000228434 + ENST00000185206 + ENST00000588468 + ENST00000344351 + ENST00000394549 + ENST00000479556 + ENST00000486974 + ENST00000370818 + ENST00000464206 + ENST00000469120 + ENST00000504549 + ENST00000558332 + ENST00000394652 + EN…	(ADAMTS9(1/10)) + (BTF3(1/14)) + (BTG1(1/3)) + (CADM3(1/3)) + (CCNDBP1(1/15)) + (CCNK(1/9)) + (CCNL2(2/19)) + (CD69(2/4)) + (CLIC5(1/14)) + (CNN1(1/10)) + (CREM(1/48)) + (DNASE1L3(1/7)) + (GIMAP5(1/7)) + (GLRX3(1/6)) + (GPC3(1/13)) + (GSTM2(1/15)) + (`HLA-DPB1`(1/11)) + (HNRNPH1(1/49)) + (IL16(2/15)) + (`ITGA9-AS1`(1/39)) + (LINC00844(1/14)) + (MARCHF8(1/7)) + (MSRB3(1/17)) + (NISCH(1/14)) + (OGG…	ADAMTS9,BTF3,BTG1,CADM3,CCNDBP1,CCNK,CCNL2,CD69,CLIC5,CNN1,CREM,DNASE1L3,GIMAP5,GLRX3,GPC3,GSTM2,HLA-DPB1,HNRNPH1,IL16,ITGA9-AS1,LINC00844,MARCHF8,MSRB3,NISCH,OGG1,PCBP4,PLAT,PON3,RBM5,RPS9,SAFB2,SP100,SPRY2,TEK,TRIM63,UBA7,WNT5B,ZEB2-AS1,ZNF521,ZNF677	TRUE	GPC3	45	Transcript	BRCA-764.5.3.N.2.95.54.1.2.1	BRCA	764	5	3	N	2	95	54	1	2	1	Meaningful Protective	4	0	0	Apoptosis	TSM	Underexpression	3	1	1	2	11	9	7	4	1	39	0.0687408084263835	3.31283499910632	NS	0.0164503782859108	5.75408314724502	High	0.000839744367638007	11.1512639827745	Low	0.000720047585427874	11.4367723735675	High	0.011
38	(ENST00000416293 + ENST00000473153 + ENST00000464039 + ENST00000003084 + ENST00000375326 + ENST00000312293 + ENST00000563011 + ENST00000439977 + ENST00000397851)	(ALDH2(1/5)) + (AQP3(1/7)) + (BDH2(1/9)) + (CFTR(1/38)) + (FBP1(1/5)) + (FOLR1(1/5)) + (FTO(1/22)) + (HERPUD1(1/19)) + (NDRG2(1/77))	ALDH2,AQP3,BDH2,CFTR,FBP1,FOLR1,FTO,HERPUD1,NDRG2	TRUE	FOLR1	9	Transcript	LUAD-547.5.3.N.2.95.95.1.4.2	LUAD	547	5	3	N	2	95	95	1	4	2	Meaningful Protective	4	0	0	Apoptosis/Autophagy	TSM	Underexpression	3	1	1	2	11	11	7	0	2	38	0.000184485993741101	13.982847526618	Low	0.000517860988985874	12.0502260684682	Low	0.0261565041953257	4.94564323450868	Low	0.0105608551830519	6.53775480610908	Low	4.37e-08
37	(ENST00000474768 + ENST00000571406 + ENST00000590203 + ENST00000424201 + ENST00000546000 + ENST00000582147 + ENST00000528191 + ENST00000394549 + ENST00000595886 + ENST00000598996 + ENST00000590335 + ENST00000370818 + ENST00000376030 + ENST00000302909 + ENST00000543009 + ENST00000359895 + ENST00000256404 + ENST00000260402 + ENST00000424647 + ENST00000321336 + ENST00000318561 + ENST00000524255 + EN…	(`ADAMTS9-AS2`(1/9)) + (ARHGAP17(1/20)) + (CA4(1/6)) + (CACNA2D2(1/8)) + (CADM1(1/21)) + (COLEC12(1/3)) + (CTSH(1/69)) + (DNASE1L3(1/7)) + (FENDRR(2/14)) + (FOSB(1/12)) + (GPC3(1/13)) + (KAZN(1/9)) + (KCNK3(1/1)) + (NUMA1(1/33)) + (PDLIM7(1/16)) + (PEBP4(1/3)) + (PLCB2(1/15)) + (PPM1F(1/10)) + (`PRDM16-DT`(1/11)) + (SFTPC(3/13))	ADAMTS9-AS2,ARHGAP17,CA4,CACNA2D2,CADM1,COLEC12,CTSH,DNASE1L3,FENDRR,FOSB,GPC3,KAZN,KCNK3,NUMA1,PDLIM7,PEBP4,PLCB2,PPM1F,PRDM16-DT,SFTPC	TRUE	GPC3	23	Transcript	LUAD-618.5.3.N.2.95.95.1.4.1	LUAD	618	5	3	N	2	95	95	1	4	1	Meaningful Protective	4	0	0	Apoptosis	TSM	Underexpression	3	1	1	2	11	11	7	0	1	37	0.00206405560618161	9.49168155722643	Low	0.00164183094085979	9.91224081879346	Low	0.000148617179288046	14.3896467548633	Low	0.000194448176850881	13.8839865057044	Low	2.76e-07
37	(ENST00000352993 + ENST00000357654 + ENST00000495962)	(BRCA1(2/41)) + (MET(1/7))	BRCA1,MET	TRUE	MET	3	Transcript	LUAD-424.5.3.P.3.31.35.1.2.5	LUAD	424	5	3	P	3	31	35	1	2	5	Risky	0	2	2	Anoikis/Apoptosis/Autophagy/Cellular senescence/Necrosis	TSM	Overexpression	3	1	2	2	5	8	7	4	5	37	0.000377711376202239	12.6393495453585	High	0.00342055105699679	8.56836011559429	High	0.327772669751454	0.957677716628376	NS	0.0289312402694734	4.7717002366666	High	0.00019
36	(ENST00000520448 + ENST00000437154 + ENST00000521629 + ENST00000265769 + ENST00000511984 + ENST00000500112 + ENST00000504676 + ENST00000414938 + ENST00000414122 + ENST00000296839 + ENST00000228682 + ENST00000358334 + ENST00000294338 + ENST00000505450 + ENST00000508167 + ENST00000371432 + ENST00000284273 + ENST00000397381)	(ADAM28(4/13)) + (ATG12(1/13)) + (CASC19(1/89)) + (CSNK1A1(1/17)) + (EGOT(1/1)) + (FBP1(1/5)) + (FOXQ1(1/1)) + (GLI1(1/8)) + (MYOF(1/9)) + (PDZK1IP1(1/4)) + (PROM1(2/22)) + (RUNX2(1/12)) + (UBASH3B(1/8)) + (UCA1(1/45))	ADAM28,ATG12,CASC19,CSNK1A1,EGOT,FBP1,FOXQ1,GLI1,MYOF,PDZK1IP1,PROM1,RUNX2,UBASH3B,UCA1	TRUE	PROM1	18	Transcript	PAAD-435.5.2.N.3.44.44.2.4.2	PAAD	435	5	2	N	3	44	44	2	4	2	Meaningful Risky	0	4	0	Apoptosis/Autophagy	MSI	Overexpression	3	2	1	2	11	11	4	0	2	36	0.0273618920733226	4.86782964854374	High	0.00684608070087589	7.31291438260858	High	0.0136079147747483	6.08831049845512	High	0.0158129961071574	5.82355021903566	High	0.00044
36	ENST00000445658	(ERBB2(1/22))	ERBB2	TRUE	ERBB2	1	Transcript	LGG-1863.5.3.N.2.44.35.2.4.6	LGG	1863	5	3	N	2	44	35	2	4	6	Meaningful Risky	0	4	0	Anoikis/Apoptosis/Autophagy/Cellular senescence/Ferroptosis/Necrosis	TSM	Underexpression	3	1	1	2	11	8	4	0	6	36	0.00168141562490354	9.86840112602053	High	0.00374803649823374	8.40202312763524	High	0.0805101503684722	3.05457308819266	NS	0.00206127118111832	9.49415833315305	High	6.71e-06
36	ENST00000269571	(ERBB2(1/22))	ERBB2	TRUE	ERBB2	1	Transcript	LGG-1667.5.3.N.2.35.35.1.4.6	LGG	1667	5	3	N	2	35	35	1	4	6	Risky	0	3	1	Anoikis/Apoptosis/Autophagy/Cellular senescence/Ferroptosis/Necrosis	TSM	Underexpression	3	1	1	2	8	8	7	0	6	36	0.0227984232763002	5.18379905232502	High	0.0148776284414673	5.93090155709294	High	0.788953822923201	0.071646895806152	NS	0.00309135244241709	8.75275173137435	High	1.18e-05
36	(ENST00000303927 + ENST00000159111 + ENST00000400331 + ENST00000614771 + ENST00000468441 + ENST00000513946 + ENST00000513448 + ENST00000343529)	(CAVIN3(1/4)) + (KDM4B(1/12)) + (MACC1(1/5)) + (NKILA(1/2)) + (OSCP1(1/12)) + (PROM1(2/22)) + (RELN(1/22))	CAVIN3,KDM4B,MACC1,NKILA,OSCP1,PROM1,RELN	TRUE	PROM1	8	Transcript	KIRP-168.5.3.N.3.95.81.2.3.2	KIRP	168	5	3	N	3	95	81	2	3	2	Meaningful Protective	4	0	0	Apoptosis/Autophagy	TSM	Overexpression	3	1	1	2	11	11	4	1	2	36	0.00947762436572586	6.73053359675488	Low	0.000230563355247515	13.5640151739317	Low	0.0286773057526009	4.78688127874779	High	0.000372810743460184	12.6637648217731	High	4.43e-06
35	(ENST00000361673 + ENST00000299402 + ENST00000373886 + ENST00000301246 + ENST00000553542 + ENST00000263097 + ENST00000470170 + ENST00000360218 + ENST00000468617 + ENST00000358184 + ENST00000226317 + ENST00000371269 + ENST00000382848 + ENST00000014914 + ENST00000540125 + ENST00000449733 + ENST00000507861 + ENST00000283249 + ENST00000358789 + ENST00000294599 + ENST00000431385 + ENST00000566269 + EN…	(ALPK2(1/6)) + (APBB1(1/20)) + (BICC1(1/3)) + (C19orf33(1/4)) + (CALM1(1/17)) + (CNN2(1/12)) + (COL11A1(1/14)) + (CTSE(3/9)) + (CXCL6(1/3)) + (DHCR24(1/12)) + (GJB2(1/2)) + (GPRC5A(2/7)) + (GSN(1/16)) + (INPP4B(1/25)) + (ITGB6(1/10)) + (KLK10(1/6)) + (MEGF6(1/8)) + (`MIR4435-2HG`(1/108)) + (MSLN(1/8)) + (MST1R(2/15)) + (P2RY2(1/3)) + (PCSK6(1/29)) + (PDPN(1/11)) + (POU2F3(2/7)) + (PPP1R1C(1/13)) …	ALPK2,APBB1,BICC1,C19orf33,CALM1,CNN2,COL11A1,CTSE,CXCL6,DHCR24,GJB2,GPRC5A,GSN,INPP4B,ITGB6,KLK10,MEGF6,MIR4435-2HG,MSLN,MST1R,P2RY2,PCSK6,PDPN,POU2F3,PPP1R1C,RASEF,RASSF3,RGS3,RHOD,RRP15,S100A14,SEMA3B,SERPINB5,SLC34A2,SP100,SPECC1,ST6GALNAC1,TACSTD2,TGIF1,TMBIM1,TMPRSS3,TP53I3,TRIM29	TRUE	MSLN	49	Transcript	PAAD-336.5.2.N.3.44.44.2.4.1	PAAD	336	5	2	N	3	44	44	2	4	1	Meaningful Risky	0	4	0	Apoptosis	MSI	Overexpression	3	2	1	2	11	11	4	0	1	35	0.0294587401154052	4.74060323233148	High	0.0153321873365939	5.8778897110605	High	0.0177043797949809	5.62516691160465	High	0.0156675909953032	5.83980185010939	High	0.000368
35	ENST00000381577	(CD274(1/5))	CD274	TRUE	CD274	1	Transcript	LGG-1803.5.3.N.3.35.35.2.4.8	LGG	1803	5	3	N	3	35	35	2	4	8	Risky	0	3	1	Apoptosis/Autophagy/Cuproptosis/Efferocytosis/Ferroptosis/Necroptosis/Pyroptosis/Necrosis	TSM	Overexpression	3	1	1	2	8	8	4	0	8	35	0.000135920526835975	14.5578590492928	High	0.000232835940763954	13.545605555819	High	0.945678754925064	0.00464227794252553	NS	0.00353975524444228	8.50600925488655	High	8.89e-05
34	(ENST00000531752 + ENST00000257359 + ENST00000328568 + ENST00000264449 + ENST00000514372 + ENST00000290551 + ENST00000360963 + ENST00000613512 + ENST00000377022 + ENST00000491847 + ENST00000348721 + ENST00000529861 + ENST00000220166 + ENST00000533777 + ENST00000530010 + ENST00000527138 + ENST00000527715 + ENST00000529263 + ENST00000334194 + ENST00000320634 + ENST00000557088 + ENST00000557570 + EN…	(ADAMTS8(2/2)) + (AGAP2(1/4)) + (ATP8A1(2/11)) + (BTG2(1/2)) + (CACNA2D2(1/8)) + (CASP12(1/12)) + (CASZ1(1/9)) + (CISH(2/3)) + (CTSH(7/69)) + (CYP4Z1(1/2)) + (FAIM2(1/7)) + (FBLN5(2/16)) + (FHL1(1/36)) + (GAS7(1/19)) + (GATA2(1/13)) + (GEMIN4(1/7)) + (GSTM2(1/15)) + (`HLA-DQB1`(1/9)) + (HOPX(2/15)) + (`HOXB-AS3`(1/15)) + (ICAM3(1/13)) + (IL13RA2(1/3)) + (IL16(1/15)) + (IL2RG(1/8)) + (`ITGA9-AS1`(…	ADAMTS8,AGAP2,ATP8A1,BTG2,CACNA2D2,CASP12,CASZ1,CISH,CTSH,CYP4Z1,FAIM2,FBLN5,FHL1,GAS7,GATA2,GEMIN4,GSTM2,HLA-DQB1,HOPX,HOXB-AS3,ICAM3,IL13RA2,IL16,IL2RG,ITGA9-AS1,KCNA3,LGR5,LINC00261,LSINCT5,MAP3K12,MOB2,MYLK,NBPF1,NEIL1,NKX2-1,PARM1,PBX3,PLXND1,PMP22,PPP1R13B,PPP1R1B,PRDM16-DT,RAI2,RAP1GAP,RASSF5,RGN,RPS6KA1,RSPO2,SCGB1A1,SFTPC,SFTPD,SHC3,ST8SIA1,TCF21,TEF,TMEM8B,TPPP,TRDMT1,TSC22D3,VIM-AS1	TRUE	IL13RA2	76	Transcript	LUAD-703.5.3.N.2.95.71.1.4.1	LUAD	703	5	3	N	2	95	71	1	4	1	Meaningful Protective	4	0	0	Apoptosis	TSM	Underexpression	3	1	1	2	11	8	7	0	1	34	0.00128978824070136	10.3570833257001	Low	0.0070123122384117	7.2698125235638	Low	0.218491387047218	1.51425217463341	NS	0.0103255766654174	6.57784605464639	Low	3.71e-09
34	(ENST00000580318 + ENST00000491983 + ENST00000439496 + ENST00000407935 + ENST00000458029 + ENST00000484652 + ENST00000370060 + ENST00000405573 + ENST00000380715 + ENST00000219334)	(ACE(1/21)) + (L1CAM(6/16)) + (MADD(1/29)) + (PSIP1(1/11)) + (SMPD3(1/12))	ACE,L1CAM,MADD,PSIP1,SMPD3	TRUE	L1CAM	10	Transcript	LGG-900.5.3.P.2.71.95.3.2.2	LGG	900	5	3	P	2	71	95	3	2	2	Protective	3	0	1	Apoptosis/Necrosis	TSM	Underexpression	3	1	2	2	8	11	1	4	2	34	0.000185468228502961	13.9728641416301	Low	0.000146760214093877	14.4133243325665	Low	0.0460091781830302	3.98125839844272	Low	9.17874644587036e-05	15.2985391980842	Low	1.55e-06
33	(ENST00000455590 + ENST00000474853 + ENST00000395336 + ENST00000563226)	(L1CAM(2/16)) + (MADD(1/29)) + (SMPD3(1/12))	L1CAM,MADD,SMPD3	TRUE	L1CAM	4	Transcript	LGG-731.5.3.P.2.95.95.3.4.2	LGG	731	5	3	P	2	95	95	3	4	2	Meaningful Protective	4	0	0	Apoptosis/Necrosis	TSM	Underexpression	3	1	2	2	11	11	1	0	2	33	0.00527830659644268	7.78153032818781	Low	0.003634435090482	8.45798883528672	Low	0.013298969204721	6.12889862893003	Low	0.0013200147813881	10.314326239368	Low	0.000196
33	ENST00000541774	(ERBB2(1/22))	ERBB2	TRUE	ERBB2	1	Transcript	LGG-2042.5.3.N.3.44.35.3.4.6	LGG	2042	5	3	N	3	44	35	3	4	6	Meaningful Risky	0	4	0	Anoikis/Apoptosis/Autophagy/Cellular senescence/Ferroptosis/Necrosis	TSM	Overexpression	3	1	1	2	11	8	1	0	6	33	0.000375825405090402	12.6487075477391	High	0.00127009531515676	10.3854892042227	High	0.0772627716092956	3.12156024361045	NS	0.0113176491266964	6.41474637815922	High	5.72e-15
33	(ENST00000368679 + ENST00000368676 + ENST00000620230 + ENST00000502418 + ENST00000466561 + ENST00000602229 + ENST00000598805 + ENST00000599668 + ENST00000342220 + ENST00000580409 + ENST00000369802 + ENST00000329608 + ENST00000529974 + ENST00000497715 + ENST00000338825 + ENST00000366844 + ENST00000480044 + ENST00000422436 + ENST00000545366 + ENST00000548938 + ENST00000488459 + ENST00000464515 + EN…	(ADAM12(2/7)) + (ADRM1(1/5)) + (ATP13A2(2/14)) + (C3(3/28)) + (COL18A1(1/7)) + (COPZ2(1/10)) + (CSF1(2/9)) + (CTSC(1/31)) + (CUL3(1/15)) + (EIF4EBP1(1/2)) + (ENAH(1/10)) + (FAP(2/13)) + (GPR137(1/18)) + (HDAC7(1/30)) + (HUWE1(1/19)) + (INHBA(1/5)) + (MAGED1(1/10)) + (`MAPKAPK5-AS1`(1/13)) + (MT2A(2/5)) + (MYOF(1/9)) + (NIPBL(1/9)) + (NUDT1(1/9)) + (PABPC1(1/40)) + (PFKFB4(1/15)) + (PIEZO1(1/15)) …	ADAM12,ADRM1,ATP13A2,C3,COL18A1,COPZ2,CSF1,CTSC,CUL3,EIF4EBP1,ENAH,FAP,GPR137,HDAC7,HUWE1,INHBA,MAGED1,MAPKAPK5-AS1,MT2A,MYOF,NIPBL,NUDT1,PABPC1,PFKFB4,PIEZO1,PIM2,PLAC8,PLCG1,PLEKHO1,PLP2,PLSCR1,PXN,RASSF1,RCC2,RPL11,RPS19,RUNX2,SHMT2,SIN3A,SNCG,SNHG15,SOCS3,SULF1,TF,TGFBI,THBS2,UNC5A,USF1	TRUE	FAP	70	Transcript	KIRC-319.5.3.N.3.35.35.2.2.2	KIRC	319	5	3	N	3	35	35	2	2	2	Risky	0	3	1	Apoptosis/Autophagy	TSM	Overexpression	3	1	1	2	8	8	4	4	2	33	5.14114306682245e-11	43.1227316289278	High	1.71378800040145e-10	40.7684373860213	High	0.763517554308645	0.0905196583311387	NS	8.52795553618613e-07	24.2347519027741	High	2.85e-13
33	(ENST00000227507 + ENST00000539241 + ENST00000263923 + ENST00000509309)	(CCND1(2/6)) + (KDR(2/4))	CCND1,KDR	TRUE	KDR	4	Transcript	KIRC-214.5.3.N.3.71.71.3.2.5	KIRC	214	5	3	N	3	71	71	3	2	5	Protective	3	0	1	Anoikis/Apoptosis/Autophagy/Cellular senescence/Necrosis	TSM	Overexpression	3	1	1	2	8	8	1	4	5	33	0.000761257832377904	11.3333905269782	Low	1.13519313604815e-06	23.6840528068113	Low	0.278043586280839	1.17662776524294	NS	2.81538252711044e-08	30.8307694508505	Low	2.54e-05
33	ENST00000378357	(CA9(1/3))	CA9	TRUE	CA9	1	Transcript	BRCA-1918.5.3.P.3.34.65.1.3.5	BRCA	1918	5	3	P	3	34	65	1	3	5	Risky	0	2	2	Apoptosis/Autophagy/Ferroptosis/Pyroptosis/Necrosis	TSM	Overexpression	3	1	2	2	6	6	7	1	5	33	0.221714401697327	1.4932402169048	NS	0.0202374012609974	5.3912988989104	Low	0.34238749594254	0.901471343873383	NS	0.0336788562293938	4.51093344305355	High	0.146
32	(ENST00000593726 + ENST00000480044 + ENST00000465424 + ENST00000428939 + ENST00000485470)	(EGLN2(1/18)) + (FAP(2/13)) + (HOTAIRM1(1/6)) + (PLEKHO1(1/9))	EGLN2,FAP,HOTAIRM1,PLEKHO1	TRUE	FAP	5	Transcript	THCA-568.5.3.N.2.14.14.1.2.2	THCA	568	5	3	N	2	14	14	1	2	2	Risky	0	2	2	Apoptosis/Autophagy	TSM	Underexpression	3	1	1	2	6	6	7	4	2	32	0.639540341904467	0.219343830655501	NS	0.729711061445209	0.119377097842728	NS	0.00494977942769481	7.89769641542412	High	0.0420674365947489	4.13248890841719	High	0.922
32	(ENST00000477754 + ENST00000528368 + ENST00000379153 + ENST00000183605 + ENST00000377211 + ENST00000367797 + ENST00000442336 + ENST00000361069 + ENST00000477720 + ENST00000475711 + ENST00000262101 + ENST00000492915 + ENST00000431067 + ENST00000354069 + ENST00000334133 + ENST00000493111 + ENST00000450414 + ENST00000470317)	(ARHGEF2(1/21)) + (C1QTNF5(1/4)) + (CD83(1/2)) + (CLDN18(1/3)) + (EDNRB(1/8)) + (F5(1/3)) + (FCGR3A(1/14)) + (LAMC3(1/6)) + (LILRA5(1/5)) + (MRAS(1/11)) + (MSR1(1/14)) + (NLRP12(1/6)) + (ORM2(1/1)) + (PID1(1/6)) + (RFTN1(1/12)) + (TMEM120A(1/15)) + (TSPAN12(1/7)) + (VSIR(1/3))	ARHGEF2,C1QTNF5,CD83,CLDN18,EDNRB,F5,FCGR3A,LAMC3,LILRA5,MRAS,MSR1,NLRP12,ORM2,PID1,RFTN1,TMEM120A,TSPAN12,VSIR	TRUE	CLDN18	18	Transcript	LUSC-547.5.3.N.2.35.5.1.2.1	LUSC	547	5	3	N	2	35	5	1	2	1	Risky	0	3	1	Necrosis	TSM	Underexpression	3	1	1	2	8	5	7	4	1	32	6.22090012167842e-05	16.0341867815358	High	0.0645407747190152	3.41667779822876	NS	0.325703545491116	0.965905169124629	NS	0.0262407075097963	4.9400875460865	High	1.96e-06
32	(ENST00000374391 + ENST00000358432 + ENST00000332029 + ENST00000254436)	(ALOX5(1/7)) + (EPHA2(1/4)) + (SOCS1(1/2)) + (TRIM21(1/2))	ALOX5,EPHA2,SOCS1,TRIM21	TRUE	EPHA2	4	Transcript	LGG-645.5.3.N.3.35.35.3.2.4	LGG	645	5	3	N	3	35	35	3	2	4	Risky	0	3	1	Apoptosis/Autophagy/Ferroptosis/Pyroptosis	TSM	Overexpression	3	1	1	2	8	8	1	4	4	32	1.20253082935839e-07	28.0170207715412	High	6.54360390983655e-07	24.7450676971524	High	0.777614275725983	0.0797663649010462	NS	9.63199520731539e-06	19.5830499099892	High	7.08e-19
32	(ENST00000368679 + ENST00000530826 + ENST00000293599 + ENST00000467610 + ENST00000256495 + ENST00000594936 + ENST00000303927 + ENST00000373691 + ENST00000276297 + ENST00000355667 + ENST00000590806 + ENST00000593220 + ENST00000406659 + ENST00000593477 + ENST00000593726 + ENST00000599579 + ENST00000414938 + ENST00000443424 + ENST00000465424 + ENST00000464690 + ENST00000527742 + ENST00000459625 + EN…	(ADAM12(1/7)) + (AK5(1/13)) + (AQP5(1/2)) + (BHLHE40(2/3)) + (C3(1/28)) + (CAVIN3(1/4)) + (CXCR3(1/2)) + (DLC1(1/18)) + (DNM2(3/26)) + (DNMT3A(1/17)) + (EGLN2(3/18)) + (EGOT(1/1)) + (FAP(2/13)) + (FSTL1(1/11)) + (GLI1(1/8)) + (HDAC7(2/30)) + (`LEF1-AS1`(1/14)) + (LGALS8(1/28)) + (MVP(3/19)) + (MYOF(4/9)) + (NIBAN1(1/5)) + (NMI(1/4)) + (PFKFB4(1/15)) + (PLEKHO1(1/9)) + (PLK3(3/7)) + (PLP2(1/2)) + …	ADAM12,AK5,AQP5,BHLHE40,C3,CAVIN3,CXCR3,DLC1,DNM2,DNMT3A,EGLN2,EGOT,FAP,FSTL1,GLI1,HDAC7,LEF1-AS1,LGALS8,MVP,MYOF,NIBAN1,NMI,PFKFB4,PLEKHO1,PLK3,PLP2,PLSCR1,PXN,RACGAP1,RCAN1,RNF166,SERPINA3,SLC16A1,SOX18,STK4,TRPM2,TRPM8,TTR,UBC,UCP2,VRK2,XAF1	TRUE	FAP	64	Transcript	LGG-633.5.3.N.2.35.35.1.4.2	LGG	633	5	3	N	2	35	35	1	4	2	Risky	0	3	1	Apoptosis/Autophagy	TSM	Underexpression	3	1	1	2	8	8	7	0	2	32	1.25991439503537e-11	45.8758273716273	High	1.45211620505847e-11	45.5977095105752	High	0.54560095259324	0.365257139459805	NS	5.92808024890701e-11	42.8440916331252	High	2.6e-19
32	ENST00000541774	(ERBB2(1/22))	ERBB2	TRUE	ERBB2	1	Transcript	KIRP-827.5.3.N.3.69.67.2.3.6	KIRP	827	5	3	N	3	69	67	2	3	6	Protective	2	0	2	Anoikis/Apoptosis/Autophagy/Cellular senescence/Ferroptosis/Necrosis	TSM	Overexpression	3	1	1	2	6	8	4	1	6	32	0.0356282724689537	4.41480874229503	Low	0.0072788858579691	7.20282627048256	Low	0.0727123064755074	3.22070502262371	NS	0.0215020330577143	5.28563634397166	High	0.0989
32	(ENST00000263574 + ENST00000514372 + ENST00000395850 + ENST00000612309 + ENST00000372715 + ENST00000456942 + ENST00000477080 + ENST00000558597 + ENST00000394636 + ENST00000320990 + ENST00000374928 + ENST00000566549 + ENST00000545450 + ENST00000268712 + ENST00000538151 + ENST00000619929 + ENST00000371467 + ENST00000440919 + ENST00000492386 + ENST00000513204 + ENST00000376544 + ENST00000579849 + EN…	(APLP2(1/26)) + (ATP8A1(1/11)) + (CD59(1/17)) + (DDB2(1/16)) + (DYNC2I2(1/6)) + (FANK1(1/10)) + (FHL1(1/36)) + (IRX5(3/4)) + (KLF8(1/6)) + (MSLN(2/8)) + (NCOR1(1/29)) + (OCLN(1/14)) + (PLCD3(1/12)) + (RBP4(1/3)) + (SATB2(1/18)) + (SEMA4D(1/24)) + (SLC34A2(1/7)) + (TLE4(1/29)) + (TMEM98(1/9)) + (TRRAP(1/14)) + (ZNF382(1/9))	APLP2,ATP8A1,CD59,DDB2,DYNC2I2,FANK1,FHL1,IRX5,KLF8,MSLN,NCOR1,OCLN,PLCD3,RBP4,SATB2,SEMA4D,SLC34A2,TLE4,TMEM98,TRRAP,ZNF382	TRUE	MSLN	24	Transcript	KIRP-152.5.3.N.3.95.67.2.3.1	KIRP	152	5	3	N	3	95	67	2	3	1	Meaningful Protective	4	0	0	Apoptosis	TSM	Overexpression	3	1	1	2	11	8	4	1	1	32	0.00391412435605243	8.32323069078254	Low	5.5204682274379e-06	20.6476576643649	Low	0.288800689827718	1.12520381993342	NS	0.000608823003817593	11.7488054479841	High	0.000107
32	(ENST00000550758 + ENST00000465424 + ENST00000325888 + ENST00000245185)	(DCN(1/20)) + (FAP(1/13)) + (FLNC(1/7)) + (MT2A(1/5))	DCN,FAP,FLNC,MT2A	TRUE	FAP	4	Transcript	KIRC-582.5.3.N.2.35.35.1.4.2	KIRC	582	5	3	N	2	35	35	1	4	2	Risky	0	3	1	Apoptosis/Autophagy	TSM	Underexpression	3	1	1	2	8	8	7	0	2	32	0.000625340146659936	11.6989905107682	High	0.000115196491931036	14.8697344906261	High	0.745816596723128	0.105079968509474	NS	0.0118290850957213	6.33630797029647	High	9.19e-05
32	ENST00000468978	(MUC1(1/26))	MUC1	TRUE	MUC1	1	Transcript	KIRC-1363.5.3.N.2.35.35.2.4.5	KIRC	1363	5	3	N	2	35	35	2	4	5	Risky	0	3	1	Anoikis/Apoptosis/Autophagy/Pyroptosis/Necrosis	TSM	Underexpression	3	1	1	2	8	8	4	0	5	32	2.03264640312728e-05	18.1584579689677	High	1.19809836636176e-05	19.1663026161373	High	0.896347354151974	0.0169720710947096	NS	0.00178591079573154	9.75751574524341	High	0.000171
32	ENST00000493245	(CA9(1/3))	CA9	TRUE	CA9	1	Transcript	BRCA-2146.5.3.P.3.43.62.1.4.5	BRCA	2146	5	3	P	3	43	62	1	4	5	Risky	0	3	1	Apoptosis/Autophagy/Ferroptosis/Pyroptosis/Necrosis	TSM	Overexpression	3	1	2	2	9	3	7	0	5	32	0.119881027159719	2.41887459739309	NS	0.00513533387715659	7.83115274013769	Low	0.371163504452624	0.799765453052158	NS	0.0957359183096222	2.77517958149615	NS	0.499
31	(ENST00000480297 + ENST00000460833 + ENST00000474768 + ENST00000394295 + ENST00000308664 + ENST00000290551 + ENST00000324068 + ENST00000421689 + ENST00000304141 + ENST00000485605 + ENST00000403444 + ENST00000359320 + ENST00000358632 + ENST00000326840 + ENST00000256996 + ENST00000393752 + ENST00000598334 + ENST00000533626 + ENST00000519927 + ENST00000419131 + ENST00000421413 + ENST00000541084 + EN…	(ACTA2(1/13)) + (`ADAMTS9-AS2`(2/9)) + (ANXA4(1/12)) + (ATP2A2(1/12)) + (BTG2(1/2)) + (CAPN6(1/1)) + (CAST(1/59)) + (CAVIN2(1/1)) + (CEACAM1(2/15)) + (CMTM5(1/9)) + (CYP11A1(1/10)) + (DCBLD2(1/10)) + (DDB2(1/16)) + (DRD1(1/1)) + (DTNA(1/65)) + (EIF3F(1/15)) + (EYA1(2/24)) + (EYA4(1/29)) + (F7(1/6)) + (FAIM2(1/7)) + (FENDRR(3/14)) + (FGF10(2/2)) + (FHL1(1/36)) + (FOXF1(1/1)) + (FOXP2(1/32)) + (GSN…	ACTA2,ADAMTS9-AS2,ANXA4,ATP2A2,BTG2,CAPN6,CAST,CAVIN2,CEACAM1,CMTM5,CYP11A1,DCBLD2,DDB2,DRD1,DTNA,EIF3F,EYA1,EYA4,F7,FAIM2,FENDRR,FGF10,FHL1,FOXF1,FOXP2,GSN,HIF3A,JADE1,KCNIP3,LINC01550,MBNL1-AS1,MEIS1,MEIS2,MOB2,MT1M,MUC16,MYLK,NTRK3,PALLD,PCP4,PDE4B,PDE4D,PDE5A,PLA2G3,PON3,PTN,RBFOX3,ROBO3,RPS6KA2,RSPO2,RTN4,SLC22A3,SORBS2,SP100,SPARCL1,ST8SIA1,TCF21,TRIM35,VGLL4,WFDC2,WNT5B,ZNF185	TRUE	MUC16	75	Transcript	PRAD-667.5.3.N.2.26.26.1.2.1	PRAD	667	5	3	N	2	26	26	1	2	1	Protective	2	0	2	Apoptosis	TSM	Underexpression	3	1	1	2	6	6	7	4	1	31	0.429304223075801	0.624705027295378	NS	0.288847660637006	1.12498462852349	NS	0.000653172779490285	11.6179806591432	Low	0.000183976692050725	13.988045142261	Low	0.438
31	(ENST00000352848 + ENST00000301246 + ENST00000393480 + ENST00000372868 + ENST00000190983 + ENST00000471629 + ENST00000161559 + ENST00000586059 + ENST00000568994 + ENST00000338354 + ENST00000619379 + ENST00000368909 + ENST00000330163 + ENST00000544123 + ENST00000388742 + ENST00000355286 + ENST00000532518 + ENST00000375551 + ENST00000368444 + ENST00000597578 + ENST00000408937 + ENST00000491889 + EN…	(BIN1(1/14)) + (C19orf33(1/4)) + (CAV2(1/15)) + (CCN5(3/6)) + (CEACAM1(1/15)) + (CNN1(1/10)) + (CPEB1(1/19)) + (DMBT1(4/21)) + (EPB41L3(1/36)) + (EYA1(1/24)) + (EYA4(2/29)) + (F10(1/7)) + (FABP7(1/2)) + (FENDRR(1/14)) + (FOXP2(1/32)) + (GLIS3(1/24)) + (GPX2(1/4)) + (HIF3A(2/19)) + (JADE1(1/14)) + (LINC00958(1/16)) + (LRAT(1/8)) + (MMP28(1/7)) + (MSRB3(1/17)) + (MT1X(2/4)) + (NACA(1/26)) + (NFATC3…	BIN1,C19orf33,CAV2,CCN5,CEACAM1,CNN1,CPEB1,DMBT1,EPB41L3,EYA1,EYA4,F10,FABP7,FENDRR,FOXP2,GLIS3,GPX2,HIF3A,JADE1,LINC00958,LRAT,MMP28,MSRB3,MT1X,NACA,NFATC3,NR2F1-AS1,NT5C1A,NT5E,NTRK3,OLFM4,PAGE4,PARM1,PARVA,PCP4,PDE4D,PENK,PLAG1,PLG,PRDM5,PYGB,RBFOX3,ROR2,RXRG,SEMA3B,SERPINB5,SLC8A1,SORBS2,SPARCL1,STK3,TEAD1,TGFB1I1,TIMP4,TMBIM1,TRO,WFDC2,WNT5B,YBX2,ZNF185	TRUE	ROR2	76	Transcript	PRAD-517.5.3.N.2.26.26.1.2.1	PRAD	517	5	3	N	2	26	26	1	2	1	Protective	2	0	2	Apoptosis	TSM	Underexpression	3	1	1	2	6	6	7	4	1	31	0.837252762483926	0.042192766164891	NS	0.258534957750351	1.2765850316679	NS	0.00628698269605821	7.46615086553372	Low	0.000167610978337729	14.1632670353165	Low	0.404
31	(ENST00000529778 + ENST00000199280 + ENST00000514284 + ENST00000308664 + ENST00000614616 + ENST00000502729 + ENST00000432832 + ENST00000373016 + ENST00000495625 + ENST00000466347 + ENST00000370641 + ENST00000537783 + ENST00000014914 + ENST00000376228 + ENST00000482745 + ENST00000487676 + ENST00000469665 + ENST00000493571 + ENST00000507282 + ENST00000348159 + ENST00000490230 + ENST00000367187 + EN…	(APBB1(1/20)) + (AQP2(1/3)) + (ARRDC3(1/7)) + (ATP2A2(1/12)) + (CHD1(1/13)) + (DELE1(1/7)) + (DHRS2(1/10)) + (FHL3(1/5)) + (FILIP1L(1/10)) + (GIMAP5(1/7)) + (GNG5(1/5)) + (GPRC5A(2/7)) + (`HLA-C`(1/9)) + (`HLA-DQA1`(1/7)) + (`HLA-DQB1`(1/9)) + (LAMB2(2/19)) + (LPCAT1(1/6)) + (MEF2D(1/6)) + (PBXIP1(1/6)) + (PIK3C2B(1/10)) + (PLXND1(1/17)) + (PTPN5(1/6)) + (QKI(1/17)) + (RASSF8(1/18)) + (RBMS2(2/8)…	APBB1,AQP2,ARRDC3,ATP2A2,CHD1,DELE1,DHRS2,FHL3,FILIP1L,GIMAP5,GNG5,GPRC5A,HLA-C,HLA-DQA1,HLA-DQB1,LAMB2,LPCAT1,MEF2D,PBXIP1,PIK3C2B,PLXND1,PTPN5,QKI,RASSF8,RBMS2,RHOU,ROR1,SEMA3B,SLC8A1,SMAD6,WTIP	TRUE	ROR1	34	Transcript	LUSC-647.5.3.N.2.35.35.1.4.1	LUSC	647	5	3	N	2	35	35	1	4	1	Risky	0	3	1	Apoptosis	TSM	Underexpression	3	1	1	2	8	8	7	0	1	31	0.00802060164753848	7.0288684661278	High	8.97375094344177e-07	24.1366195387011	High	0.577205273022808	0.310774559816972	NS	1.54053662955178e-05	18.6866953888388	High	0.00235
31	ENST00000301178	(AXL(1/5))	AXL	TRUE	AXL	1	Transcript	LGG-1691.5.3.N.3.35.35.2.4.4	LGG	1691	5	3	N	3	35	35	2	4	4	Risky	0	3	1	Apoptosis/Efferocytosis/Necroptosis/Necrosis	TSM	Overexpression	3	1	1	2	8	8	4	0	4	31	0.000213137859513823	13.7115658304725	High	0.000234926012683045	13.528833577255	High	0.135333963453212	2.23022699975184	NS	0.0106132278572193	6.52895521797129	High	0.000465
31	(ENST00000484829 + ENST00000505450 + ENST00000508167)	(PLCD1(1/9)) + (PROM1(2/22))	PLCD1,PROM1	TRUE	PROM1	3	Transcript	KIRP-252.5.3.N.1.95.70.2.4.2	KIRP	252	5	3	N	1	95	70	2	4	2	Meaningful Protective	4	0	0	Apoptosis/Autophagy	TSM	Unchanged	3	1	1	1	11	8	4	0	2	31	0.0343087185404654	4.47925274587765	High	0.000269189989721141	13.2734595386178	Low	0.324570636626885	0.970439326327748	NS	0.000488480984362494	12.159132241759	Low	0.000101
31	(ENST00000290863 + ENST00000409189 + ENST00000245903 + ENST00000541102 + ENST00000422465)	(ACE(1/21)) + (CCL20(1/5)) + (CD70(1/3)) + (LTBR(1/15)) + (RPS3(1/20))	ACE,CCL20,CD70,LTBR,RPS3	TRUE	CD70	5	Transcript	KIRC-249.5.3.N.3.43.14.1.4.2	KIRC	249	5	3	N	3	43	14	1	4	2	Risky	0	3	1	Apoptosis/Necrosis	TSM	Overexpression	3	1	1	2	9	6	7	0	2	31	0.436133263652947	0.606434995157495	NS	0.260887303102359	1.2640424056316	NS	0.0338608501471229	4.50171636073599	High	0.0104386147348483	6.55846883880228	High	0.126
31	ENST00000359092	(AXL(1/5))	AXL	TRUE	AXL	1	Transcript	BLCA-840.5.3.N.2.35.35.2.4.4	BLCA	840	5	3	N	2	35	35	2	4	4	Risky	0	3	1	Apoptosis/Efferocytosis/Necroptosis/Necrosis	TSM	Underexpression	3	1	1	2	8	8	4	0	4	31	0.0242523878987622	5.07649224863031	High	0.0407799836257517	4.18513421292894	High	0.0942725370828231	2.79986001768138	NS	0.0184896310337149	5.54915310335898	High	0.00175
30	(ENST00000379453 + ENST00000259607 + ENST00000617564 + ENST00000468474 + ENST00000342058 + ENST00000412402 + ENST00000408937 + ENST00000440349 + ENST00000370818 + ENST00000299633 + ENST00000500890 + ENST00000297488 + ENST00000504946 + ENST00000354952 + ENST00000394435 + ENST00000288368 + ENST00000545607 + ENST00000452462 + ENST00000475774 + ENST00000249373 + ENST00000510283 + ENST00000369146 + EN…	(ADRA1D(1/2)) + (CCL21(1/4)) + (COL4A2(1/22)) + (ERG(1/15)) + (FBLN5(1/16)) + (FOXP2(3/32)) + (GPC3(1/13)) + (HDGFL3(1/7)) + (LRAT(1/8)) + (MTUS1(1/30)) + (MYLK(1/57)) + (PLSCR4(1/11)) + (PRDM5(1/12)) + (PREX2(1/5)) + (QKI(1/17)) + (RBMS3(1/20)) + (RECK(1/3)) + (SMO(1/5)) + (SPAG9(1/21)) + (SV2A(1/2)) + (TCF4(1/93))	ADRA1D,CCL21,COL4A2,ERG,FBLN5,FOXP2,GPC3,HDGFL3,LRAT,MTUS1,MYLK,PLSCR4,PRDM5,PREX2,QKI,RBMS3,RECK,SMO,SPAG9,SV2A,TCF4	TRUE	GPC3	23	Transcript	STAD-507.5.3.N.1.44.44.3.4.1	STAD	507	5	3	N	1	44	44	3	4	1	Meaningful Risky	0	4	0	Apoptosis	TSM	Unchanged	3	1	1	1	11	11	1	0	1	30	1.45359714774917e-05	18.7974713946353	High	9.06136663447743e-06	19.6997405573084	High	0.025713835847626	4.97515928503182	High	1.15750463580699e-06	23.646596242389	High	2.42e-05
30	(ENST00000397066 + ENST00000301280 + ENST00000379804 + ENST00000481733 + ENST00000399433 + ENST00000262300 + ENST00000447510 + ENST00000366783 + ENST00000261622 + ENST00000565644 + ENST00000321765 + ENST00000300403 + ENST00000166345)	(CCNF(1/5)) + (CHAF1A(1/7)) + (PDHA1(2/13)) + (PHB2(1/20)) + (PKMYT1(1/20)) + (PROM1(1/22)) + (PSEN2(1/37)) + (SLC7A5(2/3)) + (SPAG5(1/16)) + (TPX2(1/2)) + (TRIP13(1/7))	CCNF,CHAF1A,PDHA1,PHB2,PKMYT1,PROM1,PSEN2,SLC7A5,SPAG5,TPX2,TRIP13	TRUE	PROM1	13	Transcript	SKCM-254.5.3.P.3.35.31.1.4.2	SKCM	254	5	3	P	3	35	31	1	4	2	Risky	0	3	1	Apoptosis/Autophagy	TSM	Overexpression	3	1	2	2	8	5	7	0	2	30	0.00302053500519461	8.79502261379672	High	0.000953404943223601	10.915936738537	High	NS	NS	NS	0.245328828803928	1.3497099576016	NS	6.6e-05
30	(ENST00000616195 + ENST00000495873 + ENST00000574662 + ENST00000561749 + ENST00000568373)	(L1CAM(1/16)) + (PSIP1(1/11)) + (SMPD3(3/12))	L1CAM,PSIP1,SMPD3	TRUE	L1CAM	5	Transcript	LGG-931.5.3.P.1.71.71.2.3.2	LGG	931	5	3	P	1	71	71	2	3	2	Protective	3	0	1	Apoptosis/Necrosis	TSM	Unchanged	3	1	2	1	8	8	4	1	2	30	3.04894558988966e-06	21.7855071082406	Low	3.34289299541712e-06	21.6089442140597	Low	0.220539508043222	1.50085724395347	NS	0.000119448054787696	14.8013800821973	Low	6.25e-07
30	(ENST00000596179 + ENST00000538827 + ENST00000393681 + ENST00000588037 + ENST00000395126 + ENST00000359365 + ENST00000508076 + ENST00000506699 + ENST00000604555)	(C3(1/28)) + (CD4(1/12)) + (FOLR1(1/5)) + (GFAP(1/38)) + (RASSF1(2/10)) + (TGFBI(3/15))	C3,CD4,FOLR1,GFAP,RASSF1,TGFBI	TRUE	FOLR1	9	Transcript	LGG-916.5.3.N.3.35.35.3.2.2	LGG	916	5	3	N	3	35	35	3	2	2	Risky	0	3	1	Apoptosis/Autophagy	TSM	Overexpression	3	1	1	2	8	8	1	4	2	30	0.00100220940176698	10.823479953446	High	0.000816455564619845	11.2034463338553	High	0.757842016577694	0.0950586552436331	NS	0.0396698683287594	4.23194874560231	High	2.35e-06
30	(ENST00000567695 + ENST00000326524 + ENST00000361981 + ENST00000542845 + ENST00000402799 + ENST00000250003 + ENST00000397519 + ENST00000532872 + ENST00000527446)	(CDIP1(1/14)) + (GDNF(1/8)) + (L1CAM(1/16)) + (LIMS1(1/23)) + (MADD(1/29)) + (MYOD1(1/1)) + (PSIP1(1/11)) + (RPS3(2/20))	CDIP1,GDNF,L1CAM,LIMS1,MADD,MYOD1,PSIP1,RPS3	TRUE	L1CAM	9	Transcript	LGG-892.5.3.P.3.71.71.2.4.2	LGG	892	5	3	P	3	71	71	2	4	2	Protective	3	0	1	Apoptosis/Necrosis	TSM	Overexpression	3	1	2	2	8	8	4	0	2	30	4.32457585963775e-07	25.5437814508341	Low	7.46982986910005e-07	24.4899540140623	Low	0.457144959418486	0.552875946097018	NS	2.58575187721544e-05	17.70037818793	Low	1.29e-12
30	(ENST00000344622 + ENST00000370058)	(GDNF(1/8)) + (L1CAM(1/16))	GDNF,L1CAM	TRUE	L1CAM	2	Transcript	LGG-608.5.3.P.3.71.64.1.4.2	LGG	608	5	3	P	3	71	64	1	4	2	Protective	3	0	1	Apoptosis/Necrosis	TSM	Overexpression	3	1	2	2	8	5	7	0	2	30	0.00169530063378276	9.85327091371818	Low	0.0027650001224524	8.95639471911365	Low	0.0718232454854798	3.24085276221664	NS	0.144785413306458	2.12634735117206	NS	7.33e-05
30	ENST00000485118	(MUC1(1/26))	MUC1	TRUE	MUC1	1	Transcript	LGG-1933.5.3.N.3.5.35.3.2.5	LGG	1933	5	3	N	3	5	35	3	2	5	Risky	0	2	2	Anoikis/Apoptosis/Autophagy/Pyroptosis/Necrosis	TSM	Overexpression	3	1	1	2	5	8	1	4	5	30	0.00313304580871132	8.7283227095801	High	0.00389071642950656	8.3341272632843	High	0.524444275852677	0.405144568553221	NS	0.00263456925881655	9.04470368745003	High	0.0243
30	(ENST00000537931 + ENST00000367036 + ENST00000393681 + ENST00000268349 + ENST00000378609 + ENST00000281938 + ENST00000541798 + ENST00000597211 + ENST00000371741 + ENST00000037502 + ENST00000414097 + ENST00000601011 + ENST00000515385 + ENST00000435947 + ENST00000624128 + ENST00000402687 + ENST00000379705 + ENST00000625583)	(BCL6B(1/6)) + (CD34(1/4)) + (FOLR1(1/5)) + (FTO(1/22)) + (GNB1(1/31)) + (HSPB8(2/14)) + (INSR(1/7)) + (KCNB1(1/9)) + (MYOC(1/2)) + (NDRG1(1/61)) + (NOTCH3(1/6)) + (SMAD1(1/16)) + (SNHG5(2/89)) + (SULF1(1/23)) + (TRPC4(2/10))	BCL6B,CD34,FOLR1,FTO,GNB1,HSPB8,INSR,KCNB1,MYOC,NDRG1,NOTCH3,SMAD1,SNHG5,SULF1,TRPC4	TRUE	FOLR1	18	Transcript	KIRC-561.5.3.N.3.71.71.3.2.2	KIRC	561	5	3	N	3	71	71	3	2	2	Protective	3	0	1	Apoptosis/Autophagy	TSM	Overexpression	3	1	1	2	8	8	1	4	2	30	0.00897171097413507	6.82844957499652	Low	0.00130744559192886	10.3319844386658	Low	0.973410625462735	0.0011109561963032	NS	0.019980600044647	5.4135886174023	Low	2.57e-05
30	ENST00000358432	(EPHA2(1/4))	EPHA2	TRUE	EPHA2	1	Transcript	KIRC-1183.5.3.N.3.71.69.3.2.4	KIRC	1183	5	3	N	3	71	69	3	2	4	Protective	3	0	1	Apoptosis/Autophagy/Ferroptosis/Pyroptosis	TSM	Overexpression	3	1	1	2	8	6	1	4	4	30	0.0598322649367278	3.54202798134561	NS	0.0115296528997939	6.38179866243536	Low	0.914698836865663	0.0114733290126237	NS	0.00374551806865231	8.40324502933763	Low	0.00921
29	(ENST00000262426 + ENST00000243213 + ENST00000343827)	(FOXF1(1/1)) + (IL13RA2(1/3)) + (TCF12(1/28))	FOXF1,IL13RA2,TCF12	TRUE	IL13RA2	3	Transcript	THCA-236.5.3.N.2.58.7.1.4.1	THCA	236	5	3	N	2	58	7	1	4	1	Mixed	2	2	0	Apoptosis	TSM	Underexpression	3	1	1	2	11	3	7	0	1	29	0.0638045736330706	3.43562152902624	NS	0.269496987128118	1.21930551962879	NS	0.0611643726159125	3.50552728084431	NS	0.0128928642313976	6.18375144108776	Low	0.00291
29	(ENST00000482085 + ENST00000579794 + ENST00000304166 + ENST00000299402 + ENST00000374878 + ENST00000372829 + ENST00000536889 + ENST00000392688 + ENST00000553750 + ENST00000467886 + ENST00000493608 + ENST00000402744 + ENST00000341772 + ENST00000338492 + ENST00000554864 + ENST00000324972 + ENST00000560355 + ENST00000264664 + ENST00000351004 + ENST00000396335 + ENST00000477553 + ENST00000433052 + EN…	(ACTA2(1/13)) + (ADCYAP1(1/4)) + (ADCYAP1R1(1/8)) + (APBB1(1/20)) + (ARHGEF9(1/43)) + (ARMCX1(1/1)) + (BEX2(1/4)) + (CCDST(1/19)) + (CMTM5(1/9)) + (COL3A1(1/7)) + (COL6A3(1/20)) + (CPE(1/5)) + (DNER(1/2)) + (DPYSL4(1/5)) + (DTNA(1/65)) + (DYNC1I1(1/12)) + (FBN1(1/14)) + (FGF10(1/2)) + (GNAI1(1/32)) + (GNB5(1/12)) + (GSN(1/16)) + (GULP1(1/20)) + (HDGFL3(1/7)) + (HIF3A(1/19)) + (HOPX(1/15)) + (IGFB…	ACTA2,ADCYAP1,ADCYAP1R1,APBB1,ARHGEF9,ARMCX1,BEX2,CCDST,CMTM5,COL3A1,COL6A3,CPE,DNER,DPYSL4,DTNA,DYNC1I1,FBN1,FGF10,GNAI1,GNB5,GSN,GULP1,HDGFL3,HIF3A,HOPX,IGFBP6,KCNMA1-AS1,LDOC1,LPAR1,MAGEH1,NPR2,NR2F1-AS1,NR2F2,PDLIM7,PLAGL1,PLG,PRDM5,PRUNE2,PTPN5,PXDN,QKI,RAI2,RECK,RNLS,ROR2,SCUBE2,SLCO2A1,SPAAR,SPARCL1,TACR1,TCF4,TMEFF2,TSC22D3,TUBG2,ZBTB16,ZNF667-AS1,ZNF677	TRUE	ROR2	60	Transcript	STAD-647.5.3.N.2.30.44.1.4.1	STAD	647	5	3	N	2	30	44	1	4	1	Risky	0	1	3	Apoptosis	TSM	Underexpression	3	1	1	2	3	11	7	0	1	29	0.000107696245495892	14.9967543523718	High	2.38106272978378e-05	17.8572826765925	High	0.0171998922920144	5.67586143686476	High	4.43520707382739e-07	25.4950441589873	High	1.02e-05
29	ENST00000301178	(AXL(1/5))	AXL	TRUE	AXL	1	Transcript	STAD-1538.5.3.N.3.44.1.3.2.4	STAD	1538	5	3	N	3	44	1	3	2	4	Meaningful Risky	0	4	0	Apoptosis/Efferocytosis/Necroptosis/Necrosis	TSM	Overexpression	3	1	1	2	11	2	1	4	4	29	0.0379886953222663	4.30552825820053	High	0.230769827459876	1.43611023570017	NS	0.136852866027636	2.21299375743467	NS	0.109284503434526	2.56453765959224	NS	0.000371
29	ENST00000269571	(ERBB2(1/22))	ERBB2	TRUE	ERBB2	1	Transcript	PAAD-933.5.2.N.3.44.0.2.4.6	PAAD	933	5	2	N	3	44	0	2	4	6	Meaningful Risky	0	4	0	Anoikis/Apoptosis/Autophagy/Cellular senescence/Ferroptosis/Necrosis	MSI	Overexpression	3	2	1	2	11	0	4	0	6	29	0.841145504632271	0.0401715668354338	NS	0.925622482109971	0.0087149343999048	NS	0.339632266856829	0.911818916493919	NS	0.29473797345749	1.09785204888032	NS	0.00849
29	(ENST00000301178 + ENST00000359092)	(AXL(2/5))	AXL	TRUE	AXL	2	Transcript	PAAD-302.5.3.N.3.44.14.3.4.4	PAAD	302	5	3	N	3	44	14	3	4	4	Meaningful Risky	0	4	0	Apoptosis/Efferocytosis/Necroptosis/Necrosis	TSM	Overexpression	3	1	1	2	11	6	1	0	4	29	0.272589263749738	1.20367066130549	NS	0.108329724576443	2.57842029237803	NS	0.000756372381608417	11.345346939013	High	0.0179103229839142	5.60489942967703	High	0.0213
29	(ENST00000354655 + ENST00000493945 + ENST00000392027 + ENST00000422982 + ENST00000452383 + ENST00000426523 + ENST00000395748 + ENST00000424201 + ENST00000368124 + ENST00000494737 + ENST00000467035 + ENST00000322008 + ENST00000397421 + ENST00000397420 + ENST00000395850 + ENST00000533403 + ENST00000528987 + ENST00000263645 + ENST00000339561 + ENST00000273153 + ENST00000468617 + ENST00000486757 + EN…	(ACSL5(1/8)) + (ACTB(1/23)) + (ALPP(1/3)) + (ANXA11(1/10)) + (ARAP1(2/20)) + (AREG(1/3)) + (CACNA2D2(1/8)) + (CADM3(1/3)) + (CASP12(1/12)) + (CAV2(1/15)) + (CD151(3/23)) + (CD59(3/17)) + (CD81(1/17)) + (CLIC5(1/14)) + (CSRNP1(1/2)) + (CTSE(2/9)) + (DLL4(1/3)) + (EHD1(2/13)) + (EREG(2/3)) + (FLT4(2/12)) + (FXYD5(2/13)) + (FZD4(1/1)) + (GAB2(1/7)) + (GATA2(1/13)) + (GPR132(1/6)) + (HOXB5(1/1)) + (I…	ACSL5,ACTB,ALPP,ANXA11,ARAP1,AREG,CACNA2D2,CADM3,CASP12,CAV2,CD151,CD59,CD81,CLIC5,CSRNP1,CTSE,DLL4,EHD1,EREG,FLT4,FXYD5,FZD4,GAB2,GATA2,GPR132,HOXB5,IER5,IL4R,INPP4B,KLF10,KLF7,MICAL1,MIEF2,MME,MMP28,MPRIP,MSLN,MYCT1,NIBAN2,NOG,PARVA,PBX3,PDGFA,PIK3C2B,PLXND1,PRKCZ,PXDN,RAPGEF3,RGS3,RHOBTB2,RNF123,SEMA3B,SGMS2,SHANK2,SLC39A4,SORBS2,SP100,SPRY4,TCIRG1,TFPI2,TP53I3,VASN,WWC1	TRUE	MSLN	88	Transcript	LUSC-357.5.3.N.2.34.35.1.4.1	LUSC	357	5	3	N	2	34	35	1	4	1	Risky	0	2	2	Apoptosis	TSM	Underexpression	3	1	1	2	6	8	7	0	1	29	0.000158418948938532	14.2694059250582	High	6.85904099073653e-08	29.1041356538235	High	0.0700532913623261	3.2817711632334	NS	8.63165086073536e-08	28.6588969058489	High	1.03e-08
29	(ENST00000319580 + ENST00000581374 + ENST00000360025 + ENST00000531012 + ENST00000303927 + ENST00000532354 + ENST00000355480 + ENST00000410113 + ENST00000486489 + ENST00000282397 + ENST00000312293 + ENST00000461358)	(ANKDD1A(1/9)) + (AQP4(1/10)) + (ARRB1(2/12)) + (CAVIN3(2/4)) + (COL18A1(1/7)) + (EVA1A(2/11)) + (FLT1(1/10)) + (FOLR1(1/5)) + (PLK3(1/7))	ANKDD1A,AQP4,ARRB1,CAVIN3,COL18A1,EVA1A,FLT1,FOLR1,PLK3	TRUE	FOLR1	12	Transcript	LUSC-328.5.3.N.2.35.5.1.4.2	LUSC	328	5	3	N	2	35	5	1	4	2	Risky	0	3	1	Apoptosis/Autophagy	TSM	Underexpression	3	1	1	2	8	5	7	0	2	29	0.0230077112761823	5.16792280802579	High	0.190552551293878	1.71334034091313	NS	0.487205920669124	0.482691011892772	NS	0.0106212655310206	6.52760868136393	High	3.68e-05
29	(ENST00000261733 + ENST00000416293 + ENST00000549106 + ENST00000548536 + ENST00000336811 + ENST00000264343 + ENST00000245907 + ENST00000524852 + ENST00000368174 + ENST00000484609 + ENST00000358919 + ENST00000512044 + ENST00000239223 + ENST00000462196 + ENST00000485891 + ENST00000375326 + ENST00000492590 + ENST00000378053 + ENST00000341420 + ENST00000281938 + ENST00000464515 + ENST00000542957 + EN…	(ALDH2(4/5)) + (ANG(1/3)) + (ARHGAP24(1/12)) + (C3(1/28)) + (CAVIN3(1/4)) + (CD5L(2/2)) + (DLC1(2/18)) + (DUSP1(1/1)) + (ENG(1/25)) + (EVA1A(1/11)) + (FBP1(1/5)) + (FHIT(1/7)) + (FLRT3(2/3)) + (HSPB8(1/14)) + (INHBA(1/5)) + (KLF6(1/7)) + (LOXL3(1/10)) + (MAGED2(1/13)) + (MEF2A(1/18)) + (NDRG2(1/77)) + (PIEZO1(1/15)) + (PRKCE(1/15)) + (RELN(1/22)) + (RNF166(1/11)) + (`ROR1-AS1`(1/7)) + (ROS1(1/3))…	ALDH2,ANG,ARHGAP24,C3,CAVIN3,CD5L,DLC1,DUSP1,ENG,EVA1A,FBP1,FHIT,FLRT3,HSPB8,INHBA,KLF6,LOXL3,MAGED2,MEF2A,NDRG2,PIEZO1,PRKCE,RELN,RNF166,ROR1-AS1,ROS1,SNHG5,SOX18,TAX1BP1,UBE2I,USP15	TRUE	ROR1	37	Transcript	LUSC-275.5.3.N.2.31.35.1.4.2	LUSC	275	5	3	N	2	31	35	1	4	2	Risky	0	2	2	Apoptosis/Autophagy	TSM	Underexpression	3	1	1	2	5	8	7	0	2	29	0.000408151719671124	12.4945006178987	High	0.0149937403346353	5.91720326210622	High	0.348698854823907	0.878186533141756	NS	0.0177309009077098	5.62254327725142	High	2.32e-06
29	(ENST00000536610 + ENST00000393681 + ENST00000368507)	(CD4(1/12)) + (FOLR1(1/5)) + (ROS1(1/3))	CD4,FOLR1,ROS1	TRUE	FOLR1	3	Transcript	LUAD-711.5.3.N.1.71.71.3.2.2	LUAD	711	5	3	N	1	71	71	3	2	2	Protective	3	0	1	Apoptosis/Autophagy	TSM	Unchanged	3	1	1	1	8	8	1	4	2	29	0.00226679967680199	9.31988704330537	Low	0.000466705786844379	12.2442032049752	Low	0.613400272318748	0.255253078725049	NS	0.0134941319653776	6.10314758924941	Low	0.000492
29	(ENST00000303004 + ENST00000468978)	(CEBPB(1/1)) + (MUC1(1/26))	CEBPB,MUC1	TRUE	MUC1	2	Transcript	LGG-575.5.3.N.3.35.35.3.4.5	LGG	575	5	3	N	3	35	35	3	4	5	Risky	0	3	1	Anoikis/Apoptosis/Autophagy/Pyroptosis/Necrosis	TSM	Overexpression	3	1	1	2	8	8	1	0	5	29	1.12666448714993e-06	23.6985661060639	High	1.31462356522949e-06	23.4016993007129	High	0.574810379022468	0.314699864564821	NS	8.98026745299596e-07	24.1352216085549	High	1.92e-05
29	(ENST00000579263 + ENST00000480268 + ENST00000585284 + ENST00000514967 + ENST00000502501 + ENST00000514693 + ENST00000431180)	(COPZ2(1/10)) + (MST1(1/21)) + (PER1(1/19)) + (PROM1(3/22)) + (SETD2(1/26))	COPZ2,MST1,PER1,PROM1,SETD2	TRUE	PROM1	7	Transcript	KIRP-317.5.3.N.1.71.67.2.3.2	KIRP	317	5	3	N	1	71	67	2	3	2	Protective	3	0	1	Apoptosis/Autophagy	TSM	Unchanged	3	1	1	1	8	8	4	1	2	29	0.0102515396898929	6.59065586504395	Low	0.000735549923795653	11.3971973545237	Low	0.301693261539874	1.06669456096559	NS	0.00107967460085678	10.6856899334668	High	0.000424
29	ENST00000359092	(AXL(1/5))	AXL	TRUE	AXL	1	Transcript	KIRC-1184.5.3.N.3.71.71.3.3.4	KIRC	1184	5	3	N	3	71	71	3	3	4	Protective	3	0	1	Apoptosis/Efferocytosis/Necroptosis/Necrosis	TSM	Overexpression	3	1	1	2	8	8	1	1	4	29	0.00115984728219554	10.5532379354696	Low	0.000149096489583611	14.3835835868286	Low	0.202191975355202	1.62647012851425	NS	0.0015007358890472	10.0777117701202	Low	0.000459
29	(ENST00000606794 + ENST00000424995 + ENST00000402687 + ENST00000458141 + ENST00000366787)	(APLNR(1/2)) + (`ROR1-AS1`(1/7)) + (SULF1(2/23)) + (THBS2(1/15))	APLNR,ROR1-AS1,SULF1,THBS2	TRUE	ROR1	5	Transcript	BLCA-424.5.3.N.1.31.52.3.1.2	BLCA	424	5	3	N	1	31	52	3	1	2	Risky	0	2	2	Apoptosis/Autophagy	TSM	Unchanged	3	1	1	1	5	8	1	7	2	29	0.00582902694635956	7.60241202195446	High	0.0311319608822995	4.64567117251858	High	0.0101879272565869	6.60173801323579	Low	0.33565328310789	0.926963191590067	NS	0.00545
28	ENST00000301178	(AXL(1/5))	AXL	TRUE	AXL	1	Transcript	SKCM-653.5.3.N.2.64.71.2.4.4	SKCM	653	5	3	N	2	64	71	2	4	4	Protective	2	0	2	Apoptosis/Efferocytosis/Necroptosis/Necrosis	TSM	Underexpression	3	1	1	2	5	8	4	0	4	28	6.03516043967689e-05	16.0915853255427	Low	4.46677916895455e-05	16.6619596575967	Low	NS	NS	NS	0.0168782556112768	5.70898914976246	Low	0.002
28	(ENST00000629555 + ENST00000395236 + ENST00000354858 + ENST00000480134 + ENST00000487289 + ENST00000467905 + ENST00000302755 + ENST00000333467 + ENST00000407298 + ENST00000563864 + ENST00000321990 + ENST00000591397 + ENST00000309519 + ENST00000569400 + ENST00000560509 + ENST00000559461 + ENST00000625720 + ENST00000399496 + ENST00000327201 + ENST00000399481 + ENST00000621648 + ENST00000510500 + EN…	(AGK(1/25)) + (AIMP2(1/4)) + (AK2(4/24)) + (ANKRD49(1/11)) + (APOBEC3B(2/4)) + (ARHGAP11A(1/8)) + (ATAD5(1/3)) + (ATF7(1/12)) + (B4GALT2(1/8)) + (BANP(1/29)) + (BLM(1/13)) + (BUB1B(1/11)) + (CABYR(5/19)) + (CAST(1/59)) + (CBX8(1/4)) + (CDC20(2/4)) + (CDC45(3/14)) + (CDC6(1/7)) + (CDCA2(1/5)) + (CDCA5(1/10)) + (CDK5(2/5)) + (CDKN3(1/10)) + (CENPH(1/6)) + (CENPL(2/10)) + (CENPO(1/9)) + (CENPS(1/5))…	AGK,AIMP2,AK2,ANKRD49,APOBEC3B,ARHGAP11A,ATAD5,ATF7,B4GALT2,BANP,BLM,BUB1B,CABYR,CAST,CBX8,CDC20,CDC45,CDC6,CDCA2,CDCA5,CDK5,CDKN3,CENPH,CENPL,CENPO,CENPS,CEP55,CHAF1B,CHRNA5,CHRNB4,CIZ1,CKAP2,CNPY2,COLEC11,CTBP2,DBF4,DDIAS,DDX11,DDX49,DEPDC1B,DFFA,DIAPH3,DLEU1,DLEU2,DLL3,DLX6,DNMT3B,DROSHA,DSN1,DYNC2I2,E2F6,ECHS1,EFTUD2,EIF2A,EIF3E,ELFN1-AS1,EPCAM,ERCC2,ERCC8,ESPL1,EXO1,FANCI,FEN1,FGL1,FOXD3,GGC…	TRUE	EPCAM	331	Transcript	LUAD-805.5.3.P.3.0.35.1.2.1	LUAD	805	5	3	P	3	0	35	1	2	1	Meaningless	0	0	4	Apoptosis	TSM	Overexpression	3	1	2	2	0	8	7	4	1	28	0.0363415578837595	4.38100526723334	High	0.0353992455407075	4.42581298898586	High	0.0625284963849235	3.46901600258059	NS	0.030147614600278	4.70085509772819	High	0.0698
28	(ENST00000460833 + ENST00000305988 + ENST00000565408 + ENST00000571240 + ENST00000262648 + ENST00000566825 + ENST00000529778 + ENST00000381668 + ENST00000624238 + ENST00000256925 + ENST00000487413 + ENST00000471363 + ENST00000594954 + ENST00000085219 + ENST00000596492 + ENST00000613136 + ENST00000392122 + ENST00000471220 + ENST00000228434 + ENST00000416624 + ENST00000536709 + ENST00000264246 + EN…	(`ADAMTS9-AS2`(1/9)) + (ADRB2(1/1)) + (AKTIP(1/14)) + (ALOX15B(1/5)) + (ANOS1(1/3)) + (AOC4P(1/1)) + (APBB1(1/20)) + (ATP8A1(1/11)) + (BANCR(1/5)) + (CABLES1(1/10)) + (CACNA2D2(1/8)) + (CACNA2D3(1/9)) + (CD22(4/34)) + (CD247(1/40)) + (CD53(1/6)) + (CD69(3/4)) + (CD80(1/4)) + (CIDEB(1/6)) + (CNKSR2(1/40)) + (DOCK2(2/18)) + (DTNA(1/65)) + (EGFL7(1/7)) + (F10(1/7)) + (FBLN5(1/16)) + (FENDRR(1/14)) +…	ADAMTS9-AS2,ADRB2,AKTIP,ALOX15B,ANOS1,AOC4P,APBB1,ATP8A1,BANCR,CABLES1,CACNA2D2,CACNA2D3,CD22,CD247,CD53,CD69,CD80,CIDEB,CNKSR2,DOCK2,DTNA,EGFL7,F10,FBLN5,FENDRR,FHL1,FKBP8,FLI1,FNIP2,FRZB,GIMAP5,GJA5,GSTM2,GUCY1A1,HEPN1,HIP1,HLA-DPB1,HOPX,IL16,IL34,ITGA9,ITGA9-AS1,ITK,KANK1,LAIR1,LIFR-AS1,LINC01354,LNX1,LRIG1,MAGEH1,MAP3K8,MEGF6,MYLK,NEDD9,NEIL1,NRN1,NTRK3,PARVA,PCED1B-AS1,PIK3IP1,PLA2G3,PLXND1,…	TRUE	CD80	117	Transcript	LUAD-596.5.3.N.2.71.64.1.4.1	LUAD	596	5	3	N	2	71	64	1	4	1	Protective	3	0	1	Apoptosis	TSM	Underexpression	3	1	1	2	8	5	7	0	1	28	6.54832156277152e-07	24.7436786196853	Low	4.1246518343363e-05	16.8131487849167	Low	0.951727750760118	0.00366475837436432	NS	0.214797264129155	1.53879494636364	NS	3.84e-10
28	(ENST00000453052 + ENST00000431035 + ENST00000494157 + ENST00000225740 + ENST00000473778 + ENST00000395748 + ENST00000471382 + ENST00000331581 + ENST00000368045 + ENST00000416624 + ENST00000583376 + ENST00000161559 + ENST00000390664 + ENST00000258807 + ENST00000491847 + ENST00000470595 + ENST00000481301 + ENST00000474254 + ENST00000559432 + ENST00000560029 + ENST00000355167 + ENST00000465708 + EN…	(AEBP1(2/9)) + (ALDH3A1(2/17)) + (AOPEP(1/21)) + (AREG(1/3)) + (BATF3(1/3)) + (CADM1(1/21)) + (CD48(1/3)) + (CD69(1/4)) + (CD7(1/7)) + (CEACAM1(1/15)) + (CHST6(1/4)) + (CIDEB(1/6)) + (CISH(1/3)) + (CLEC5A(2/7)) + (CPA4(1/11)) + (CRNDE(2/30)) + (EYA4(1/29)) + (GLIS3(1/24)) + (GNG5(1/5)) + (GNLY(1/14)) + (HERC5(1/5)) + (`HLA-DPB1`(1/11)) + (HP(1/16)) + (HTRA3(1/2)) + (IFITM3(1/27)) + (ISG20(1/11)) …	AEBP1,ALDH3A1,AOPEP,AREG,BATF3,CADM1,CD48,CD69,CD7,CEACAM1,CHST6,CIDEB,CISH,CLEC5A,CPA4,CRNDE,EYA4,GLIS3,GNG5,GNLY,HERC5,HLA-DPB1,HP,HTRA3,IFITM3,ISG20,LCK,LIMK1,MRC2,MSRB3,MT1F,PCED1B-AS1,PDLIM7,PDPN,PLA2G2A,RAC2,RGS3,RNASET2,ROR2,S100A2,SAV1,SH2D1A,SLC34A2,SLC39A4,SP100,TAGLN2,TCIRG1,TGIF1,TMBIM1,TYMP,ZIC2	TRUE	ROR2	61	Transcript	LGG-727.5.3.N.1.35.35.3.2.1	LGG	727	5	3	N	1	35	35	3	2	1	Risky	0	3	1	Apoptosis	TSM	Unchanged	3	1	1	1	8	8	1	4	1	28	6.84079015655925e-10	38.065533993601	High	1.10756337434736e-09	37.1256649619656	High	0.355100543069934	0.855146286667448	NS	1.8816370683794e-09	36.0925618989056	High	1.26e-20
28	(ENST00000621827 + ENST00000425189 + ENST00000583490 + ENST00000584373 + ENST00000593438 + ENST00000517635 + ENST00000611678 + ENST00000489707 + ENST00000375708 + ENST00000527987 + ENST00000612363 + ENST00000462330)	(CACNA1H(1/35)) + (`DBH-AS1`(1/1)) + (`GATA6-AS1`(2/14)) + (`HOXA-AS2`(2/13)) + (PSD(1/9)) + (PTK7(1/20)) + (ROR2(1/8)) + (SIGIRR(1/28)) + (TWIST2(1/3)) + (TXNRD2(1/21))	CACNA1H,DBH-AS1,GATA6-AS1,HOXA-AS2,PSD,PTK7,ROR2,SIGIRR,TWIST2,TXNRD2	TRUE	ROR2	12	Transcript	KIRC-680.5.3.N.2.35.35.2.4.1	KIRC	680	5	3	N	2	35	35	2	4	1	Risky	0	3	1	Apoptosis	TSM	Underexpression	3	1	1	2	8	8	4	0	1	28	2.86378054603631e-09	35.2743565808892	High	1.52634682670794e-10	40.9948006930775	High	0.951569475864296	0.00368885938880284	NS	7.66131699192485e-08	28.8898540469948	High	3.81e-11
28	ENST00000301178	(AXL(1/5))	AXL	TRUE	AXL	1	Transcript	KIRC-1110.5.3.N.3.35.35.3.4.4	KIRC	1110	5	3	N	3	35	35	3	4	4	Risky	0	3	1	Apoptosis/Efferocytosis/Necroptosis/Necrosis	TSM	Overexpression	3	1	1	2	8	8	1	0	4	28	0.0239438333691896	5.09869627766399	High	0.0215880623326187	5.27868372982876	High	0.265303331107527	1.24087061464707	NS	0.0119309161325132	6.32110643489452	High	0.0456
28	ENST00000361981	(L1CAM(1/16))	L1CAM	TRUE	L1CAM	1	Transcript	COAD-1073.5.3.N.2.43.14.2.4.2	COAD	1073	5	3	N	2	43	14	2	4	2	Risky	0	3	1	Apoptosis/Necrosis	TSM	Underexpression	3	1	1	2	9	6	4	0	2	28	0.481690586102763	0.495033364100601	NS	0.203509986851922	1.61700440561768	NS	0.0224386903181523	5.21144404617151	High	0.00389435339894573	8.33242985637255	High	0.103
28	(ENST00000258738 + ENST00000237612 + ENST00000553501 + ENST00000555807 + ENST00000474768 + ENST00000460833 + ENST00000556731 + ENST00000555479 + ENST00000529434 + ENST00000558177 + ENST00000560030 + ENST00000300060 + ENST00000478473 + ENST00000502682 + ENST00000530493 + ENST00000541623 + ENST00000495765 + ENST00000437839 + ENST00000554644 + ENST00000457041 + ENST00000481360 + ENST00000409998 + EN…	(ABCB5(1/6)) + (ABCG2(1/5)) + (ACIN1(2/23)) + (`ADAMTS9-AS2`(2/9)) + (AJUBA(2/7)) + (ALKBH3(1/12)) + (ANPEP(3/10)) + (AOPEP(1/21)) + (APBB2(1/29)) + (APLP2(1/26)) + (ARAP1(1/20)) + (AZGP1(1/6)) + (BAZ2B(1/17)) + (BTBD7(1/8)) + (CAB39L(1/12)) + (CACUL1(1/7)) + (CALCRL(1/9)) + (CAST(1/59)) + (CAT(1/6)) + (CCNL2(1/19)) + (CD59(1/17)) + (CDH5(1/8)) + (CREM(1/48)) + (CTSH(2/69)) + (DCBLD2(1/10)) + (DG…	ABCB5,ABCG2,ACIN1,ADAMTS9-AS2,AJUBA,ALKBH3,ANPEP,AOPEP,APBB2,APLP2,ARAP1,AZGP1,BAZ2B,BTBD7,CAB39L,CACUL1,CALCRL,CAST,CAT,CCNL2,CD59,CDH5,CREM,CTSH,DCBLD2,DGKA,DHX58,DKK3,DRG2,EBF3,EGFL8,EHD2,EMP2,EPB41L3,ERCC2,F8,FAAH,FLI1,GIMAP5,GLCCI1,GLP1R,GMNN,GNB5,GPC3,GPD1L,HAND2-AS1,HLA-DPB1,HNRNPH1,HNRNPL,HOXA-AS2,ITGA7,ITGA9-AS1,KAZN,KDM4C,LGALS4,LINC01089,LMO2,MAN2C1,MAP3K12,MARCHF8,MAT2B,MTA3,MTHFD1,MT…	TRUE	GPC3	156	Transcript	BRCA-443.5.3.N.2.26.87.1.3.1	BRCA	443	5	3	N	2	26	87	1	3	1	Protective	2	0	2	Apoptosis	TSM	Underexpression	3	1	1	2	6	6	7	1	1	28	0.072543492629968	3.22451026168948	NS	0.0201855542405424	5.39577543568676	Low	0.00125965318544552	10.4007327461858	Low	0.0526776266972686	3.75411653437737	NS	0.448
27	(ENST00000488356 + ENST00000372231 + ENST00000395748 + ENST00000372829 + ENST00000553144 + ENST00000395813 + ENST00000495841 + ENST00000518829 + ENST00000592923 + ENST00000569352 + ENST00000531309 + ENST00000538399 + ENST00000600553 + ENST00000370818 + ENST00000367027 + ENST00000615289 + ENST00000284262 + ENST00000434208 + ENST00000476898 + ENST00000418109 + ENST00000622874 + ENST00000495021 + EN…	(ALDH1L1(1/18)) + (ANXA11(1/10)) + (AREG(1/3)) + (ARMCX1(1/1)) + (ATP2A2(1/12)) + (CAST(1/59)) + (CAV2(1/15)) + (CIBAR1(1/18)) + (CNN1(1/10)) + (CNN2(1/12)) + (DKK3(1/17)) + (EHD2(1/5)) + (FENDRR(1/14)) + (GPC3(1/13)) + (HSD11B1(2/4)) + (JPH3(1/4)) + (KCNMA1(1/96)) + (KLF8(1/6)) + (LAMB2(1/19)) + (MAEL(1/6)) + (MEIS1(1/17)) + (MOB2(1/6)) + (MXI1(1/38)) + (P2RY2(1/3)) + (PDPN(1/11)) + (PLSCR4(1/11…	ALDH1L1,ANXA11,AREG,ARMCX1,ATP2A2,CAST,CAV2,CIBAR1,CNN1,CNN2,DKK3,EHD2,FENDRR,GPC3,HSD11B1,JPH3,KCNMA1,KLF8,LAMB2,MAEL,MEIS1,MOB2,MXI1,P2RY2,PDPN,PLSCR4,PRUNE2,RBMS3,RNASE3,ROR2,RUNX1T1,SLC4A7,SP100,SPARCL1,SPATA18,STK3,TCF21,TGFB1I1,TRIP6,VSNL1	TRUE	GPC3, ROR2	43	Transcript	PRAD-674.5.3.N.2.26.26.1.4.1	PRAD	674	5	3	N	2	26	26	1	4	1	Protective	2	0	2	Apoptosis	TSM	Underexpression	3	1	1	2	6	6	7	0	1	27	0.53520037083097	0.384508150629466	NS	0.317053842009559	1.0010612938934	NS	0.000653589986003622	11.6167930357786	Low	0.0179534715930297	5.60068353686602	Low	0.51
27	(ENST00000339561 + ENST00000468224)	(CLIC5(1/14)) + (IL13RA2(1/3))	CLIC5,IL13RA2	TRUE	IL13RA2	2	Transcript	LUAD-402.5.3.N.2.22.20.1.2.1	LUAD	402	5	3	N	2	22	20	1	2	1	Protective	2	0	2	Apoptosis	TSM	Underexpression	3	1	1	2	5	3	7	4	1	27	0.113078497566672	2.51066093336526	NS	0.153231531644568	2.0397827272709	NS	0.0305609107469408	4.67745959385003	Low	0.0912282948882613	2.85256474545592	NS	0.00958
27	(ENST00000620154 + ENST00000580409 + ENST00000422436 + ENST00000493600 + ENST00000470092 + ENST00000439977 + ENST00000569569 + ENST00000456211 + ENST00000570061 + ENST00000471075 + ENST00000514242 + ENST00000372003 + ENST00000290167)	(ANKDD1A(1/9)) + (COPZ2(1/10)) + (FAP(1/13)) + (FLII(1/30)) + (HCK(1/8)) + (HERPUD1(2/19)) + (ITPR1(1/55)) + (MVP(1/19)) + (PLD1(1/16)) + (TGFBI(1/15)) + (TSPAN1(1/9)) + (WNT4(1/3))	ANKDD1A,COPZ2,FAP,FLII,HCK,HERPUD1,ITPR1,MVP,PLD1,TGFBI,TSPAN1,WNT4	TRUE	FAP	13	Transcript	LGG-935.5.3.N.2.35.34.2.4.2	LGG	935	5	3	N	2	35	34	2	4	2	Risky	0	3	1	Apoptosis/Autophagy	TSM	Underexpression	3	1	1	2	8	6	4	0	2	27	0.0566367192282554	3.63323230074269	NS	0.0351418349739506	4.43827025400776	High	0.438312291517208	0.600696792757577	NS	0.00829900761986468	6.96778686316026	High	0.0471
27	ENST00000301178	(AXL(1/5))	AXL	TRUE	AXL	1	Transcript	KIRP-615.5.3.N.3.69.69.2.4.4	KIRP	615	5	3	N	3	69	69	2	4	4	Protective	2	0	2	Apoptosis/Efferocytosis/Necroptosis/Necrosis	TSM	Overexpression	3	1	1	2	6	6	4	0	4	27	0.118440799157591	2.43781902834289	NS	0.00535689285669194	7.75483523030029	Low	0.644012856253293	0.213532226417327	NS	0.0109253183500937	6.47742442139632	Low	0.0948
27	(ENST00000245903 + ENST00000356864)	(CD70(1/3)) + (TNFRSF10C(1/3))	CD70,TNFRSF10C	TRUE	CD70	2	Transcript	GBM-165.5.3.N.3.35.34.2.4.2	GBM	165	5	3	N	3	35	34	2	4	2	Risky	0	3	1	Apoptosis/Necrosis	TSM	Overexpression	3	1	1	2	8	6	4	0	2	27	0.0860031560324183	2.9476383011116	NS	0.0268849881047929	4.8981817878807	High	NS	NS	NS	0.00922313836870114	6.77909999660531	High	0.0363
27	(ENST00000393681 + ENST00000291775 + ENST00000522468 + ENST00000476428 + ENST00000448220 + ENST00000554143 + ENST00000397853 + ENST00000246802 + ENST00000484829 + ENST00000489995 + ENST00000512639 + ENST00000624128 + ENST00000536769 + ENST00000513619)	(FOLR1(1/5)) + (GPSM1(1/6)) + (HMBOX1(1/16)) + (MAP1LC3A(1/4)) + (MST1(1/21)) + (NDRG2(2/77)) + (NOP53(1/12)) + (PLCD1(1/9)) + (PLD1(1/16)) + (PPP2R2B(1/21)) + (SNHG5(1/89)) + (UBC(1/13)) + (ZBTB38(1/23))	FOLR1,GPSM1,HMBOX1,MAP1LC3A,MST1,NDRG2,NOP53,PLCD1,PLD1,PPP2R2B,SNHG5,UBC,ZBTB38	TRUE	FOLR1	14	Transcript	BRCA-600.5.3.N.2.64.32.2.2.2	BRCA	600	5	3	N	2	64	32	2	2	2	Protective	2	0	2	Apoptosis/Autophagy	TSM	Underexpression	3	1	1	2	5	5	4	4	2	27	0.000140582280755641	14.4943268829416	Low	0.00739467313247211	7.17450783092953	High	0.328340048724895	0.955433671498841	NS	0.0670386704824556	3.35407976312537	NS	3.18e-08
27	(ENST00000572339 + ENST00000359206 + ENST00000406935 + ENST00000404938 + ENST00000258738 + ENST00000480297 + ENST00000458159 + ENST00000482085 + ENST00000560563 + ENST00000284987 + ENST00000531752 + ENST00000257359 + ENST00000459780 + ENST00000494004 + ENST00000498707 + ENST00000485174 + ENST00000481312 + ENST00000460833 + ENST00000360697 + ENST00000389863 + ENST00000450565 + ENST00000345060 + EN…	(AATK(1/11)) + (ABCB4(1/12)) + (ABCB5(3/6)) + (ACTA2(3/13)) + (ACTC1(1/12)) + (ADAMTS5(1/2)) + (ADAMTS8(2/2)) + (ADAMTS9(3/10)) + (`ADAMTS9-AS2`(3/9)) + (ADARB1(2/15)) + (ADCYAP1(1/4)) + (ADRB3(1/2)) + (AEBP1(3/9)) + (ANGPTL7(2/2)) + (ANXA11(1/10)) + (AOC4P(1/1)) + (AOPEP(4/21)) + (APBB1(1/20)) + (ARHGAP1(1/7)) + (ARHGDIB(1/9)) + (ARHGEF9(1/43)) + (ARL6IP5(1/5)) + (ARMCX1(1/1)) + (ATP2A2(1/12)) +…	AATK,ABCB4,ABCB5,ACTA2,ACTC1,ADAMTS5,ADAMTS8,ADAMTS9,ADAMTS9-AS2,ADARB1,ADCYAP1,ADRB3,AEBP1,ANGPTL7,ANXA11,AOC4P,AOPEP,APBB1,ARHGAP1,ARHGDIB,ARHGEF9,ARL6IP5,ARMCX1,ATP2A2,ATP8A1,AXIN2,BDKRB1,BIN1,C5AR1,CACNA1H,CADM3,CALCRL,CASP12,CAST,CCDC170,CCL21,CCN5,CCND2,CD200R1,CD22,CD48,CD59,CD69,CD81,CDC42BPA,CDH5,CHRM3,CIDEC,CLEC14A,CLIC5,CMTM5,CNN1,CNN2,COL3A1,COL4A1,COL6A3,COLEC11,COLEC12,CPEB1,CREM,CS…	TRUE	ROR2	539	Transcript	BLCA-409.5.3.N.2.0.35.1.2.1	BLCA	409	5	3	N	2	0	35	1	2	1	Meaningless	0	0	4	Apoptosis	TSM	Underexpression	3	1	1	2	0	8	7	4	1	27	0.00266028227696513	9.02694831398259	High	0.00456893764412214	8.04262120082557	High	0.415856951525336	0.661993762033716	NS	0.0143165017001331	5.99869039263465	High	0.102
26	(ENST00000545484 + ENST00000227507 + ENST00000535993 + ENST00000337514 + ENST00000263923 + ENST00000380099 + ENST00000263025 + ENST00000397752 + ENST00000422097)	(CCND1(3/6)) + (IGF1(1/7)) + (KDR(1/4)) + (KL(1/2)) + (MAPK3(1/15)) + (MET(2/7))	CCND1,IGF1,KDR,KL,MAPK3,MET	TRUE	MET, KDR	9	Transcript	THYM-376.5.3.N.3.0.0.1.1.5	THYM	376	5	3	N	3	0	0	1	1	5	Meaningless	0	0	4	Anoikis/Apoptosis/Autophagy/Cellular senescence/Necrosis	TSM	Overexpression	3	1	1	2	0	0	7	7	5	26	0.338264139655534	0.916999124946813	NS	0.427689734718363	0.62908882830909	NS	NS	NS	NS	0.373044176930518	0.793499067934639	NS	0.214
26	(ENST00000240101 + ENST00000443424)	(DUSP4(1/2)) + (FAP(1/13))	DUSP4,FAP	TRUE	FAP	2	Transcript	THCA-223.5.3.N.3.14.11.2.2.2	THCA	223	5	3	N	3	14	11	2	2	2	Risky	0	2	2	Apoptosis/Autophagy	TSM	Overexpression	3	1	1	2	6	3	4	4	2	26	0.852650246079501	0.0344985956585233	NS	0.66507999014309	0.187411264392779	NS	0.0331183363736359	4.53965137046079	High	0.100587661404782	2.69620112323914	NS	0.47
26	(ENST00000404938 + ENST00000488967 + ENST00000460833 + ENST00000474768 + ENST00000534188 + ENST00000526240 + ENST00000372677 + ENST00000368125 + ENST00000368124 + ENST00000613512 + ENST00000372868 + ENST00000618572 + ENST00000379510 + ENST00000360631 + ENST00000460982 + ENST00000379893 + ENST00000367731 + ENST00000595022 + ENST00000348997 + ENST00000447467 + ENST00000267620 + ENST00000556961 + EN…	(ABCB5(1/6)) + (ACTA2(1/13)) + (`ADAMTS9-AS2`(2/9)) + (APBB1(2/20)) + (BEX2(1/4)) + (CADM3(2/3)) + (CASP12(1/12)) + (CCN5(1/6)) + (CIDEC(1/10)) + (CNKSR2(1/40)) + (DCLK1(3/8)) + (DNM3(1/9)) + (DTNA(2/65)) + (DYNC1I1(1/12)) + (FBLN5(2/16)) + (FGF14(1/8)) + (FSTL5(1/5)) + (GLP2R(2/4)) + (GSTM2(2/15)) + (`HAND2-AS1`(1/65)) + (HHIP(1/8)) + (HIC1(1/7)) + (HIF3A(5/19)) + (`LIFR-AS1`(1/14)) + (LINC01354…	ABCB5,ACTA2,ADAMTS9-AS2,APBB1,BEX2,CADM3,CASP12,CCN5,CIDEC,CNKSR2,DCLK1,DNM3,DTNA,DYNC1I1,FBLN5,FGF14,FSTL5,GLP2R,GSTM2,HAND2-AS1,HHIP,HIC1,HIF3A,LIFR-AS1,LINC01354,LRAT,MAP2,MYLK,NNMT,NOS1,NOX5,NR2F1-AS1,NTRK3,PBX3,PLSCR4,POU3F3,PSD,QKI,RBMS3,RGN,ROR2,RPS27,RUNX1T1,SMARCA1,TCF4,TGFB1I1,THRB,TSC22D3,TUBB4A,ZNF667,ZNF667-AS1,ZNF677	TRUE	ROR2	68	Transcript	STAD-542.5.3.N.2.0.44.1.4.1	STAD	542	5	3	N	2	0	44	1	4	1	Meaningless	0	0	4	Apoptosis	TSM	Underexpression	3	1	1	2	0	11	7	0	1	26	3.78790845878552e-06	21.3692868452011	High	8.88615589000885e-07	24.1555099877141	High	0.00103404913218985	10.7655843297842	High	5.63152308896697e-07	25.0344450059974	High	7.41e-06
26	ENST00000359092	(AXL(1/5))	AXL	TRUE	AXL	1	Transcript	LUSC-1328.5.3.N.2.1.1.1.2.4	LUSC	1328	5	3	N	2	1	1	1	2	4	Risky	0	1	3	Apoptosis/Efferocytosis/Necroptosis/Necrosis	TSM	Underexpression	3	1	1	2	2	2	7	4	4	26	0.0133239936768348	6.12557509816658	High	0.320080013669918	0.988619505298962	NS	0.0507871368410333	3.81527931163475	NS	0.374811124856425	0.787651768686212	NS	0.0335
26	ENST00000183605	(CLDN18(1/3))	CLDN18	TRUE	CLDN18	1	Transcript	LUAD-1306.5.3.N.2.9.26.1.4.1	LUAD	1306	5	3	N	2	9	26	1	4	1	Protective	2	0	2	Necrosis	TSM	Underexpression	3	1	1	2	5	6	7	0	1	26	0.114982822813145	2.48436396467151	NS	0.323121302599772	0.976270478937795	NS	0.0101300832647596	6.61187697294956	Low	0.0381843445065674	4.29679160249624	Low	0.0274
26	(ENST00000497414 + ENST00000607522 + ENST00000550795 + ENST00000526654)	(FAP(1/13)) + (FHL2(1/12)) + (PXN(1/22)) + (SULF1(1/23))	FAP,FHL2,PXN,SULF1	TRUE	FAP	4	Transcript	KIRC-500.5.3.N.2.35.31.2.4.2	KIRC	500	5	3	N	2	35	31	2	4	2	Risky	0	3	1	Apoptosis/Autophagy	TSM	Underexpression	3	1	1	2	8	5	4	0	2	26	9.24576175195257e-05	15.2847977021776	High	0.00113560229902376	10.592290020606	High	0.0996701610152442	2.71081337085762	NS	0.307337415986223	1.04208342927748	NS	5.6e-07
26	(ENST00000380573 + ENST00000532525 + ENST00000360025 + ENST00000420843 + ENST00000245451 + ENST00000558489 + ENST00000312293 + ENST00000558794 + ENST00000377126 + ENST00000382592 + ENST00000317276 + ENST00000589634 + ENST00000525112 + ENST00000359013 + ENST00000295754 + ENST00000346128 + ENST00000343090)	(ADRA1A(1/11)) + (ARRB1(3/12)) + (BMP4(2/9)) + (FOLR1(1/5)) + (FURIN(1/10)) + (KLF9(1/1)) + (LATS2(1/2)) + (PER1(1/19)) + (SMAD7(1/8)) + (SULF1(1/23)) + (TGFBR2(2/10)) + (TJP1(1/12)) + (UBE4B(1/10))	ADRA1A,ARRB1,BMP4,FOLR1,FURIN,KLF9,LATS2,PER1,SMAD7,SULF1,TGFBR2,TJP1,UBE4B	TRUE	FOLR1	17	Transcript	KIRC-338.5.3.N.1.71.71.3.3.2	KIRC	338	5	3	N	1	71	71	3	3	2	Protective	3	0	1	Apoptosis/Autophagy	TSM	Unchanged	3	1	1	1	8	8	1	1	2	26	0.00013166210720128	14.6178418556262	Low	1.69932519722416e-06	22.9081195107304	Low	0.67347348748961	0.177565875930827	NS	1.6476835315471e-05	18.5585057035507	Low	3.59e-07
26	ENST00000594880	(AXL(1/5))	AXL	TRUE	AXL	1	Transcript	KICH-527.5.1.P.1.34.0.1.4.4	KICH	527	5	1	P	1	34	0	1	4	4	Risky	0	2	2	Apoptosis/Efferocytosis/Necroptosis/Necrosis	TMB	Unchanged	3	3	2	1	6	0	7	0	4	26	0.0988717246585873	2.72364941652476	NS	0.0612916519846594	3.50208410189001	NS	0.82097940391449	0.051205110831478	NS	0.124417068204374	2.36081632008071	NS	0.064
26	(ENST00000587830 + ENST00000465088 + ENST00000446876)	(DNM2(1/26)) + (FAP(1/13)) + (HDAC4(1/18))	DNM2,FAP,HDAC4	TRUE	FAP	3	Transcript	HNSC-489.5.3.N.2.31.35.2.4.2	HNSC	489	5	3	N	2	31	35	2	4	2	Risky	0	2	2	Apoptosis/Autophagy	TSM	Underexpression	3	1	1	2	5	8	4	0	2	26	0.000653531698877829	11.6169589103512	High	0.00815708769027235	6.99865730500525	High	0.255456968739427	1.293211423049	NS	0.0481029124301002	3.90638677371058	High	0.00155
26	(ENST00000320816 + ENST00000480044)	(DAB2(1/17)) + (FAP(1/13))	DAB2,FAP	TRUE	FAP	2	Transcript	CESC-153.5.3.N.2.5.5.1.4.2	CESC	153	5	3	N	2	5	5	1	4	2	Risky	0	2	2	Apoptosis/Autophagy	TSM	Underexpression	3	1	1	2	5	5	7	0	2	26	0.0179115101197552	5.60478329876096	High	0.0779913448471314	3.1062707656544	NS	0.125694028413072	2.34489502770975	NS	0.0161723593780909	5.78403656533286	High	0.0172
26	(ENST00000188790 + ENST00000075120)	(FAP(1/13)) + (SLC2A3(1/14))	FAP,SLC2A3	TRUE	FAP	2	Transcript	CESC-120.5.3.N.2.35.31.2.4.2	CESC	120	5	3	N	2	35	31	2	4	2	Risky	0	3	1	Apoptosis/Autophagy	TSM	Underexpression	3	1	1	2	8	5	4	0	2	26	0.00320384938105589	8.68758451948036	High	0.0175972697265206	5.63580434454811	High	0.276402967929841	1.18469148469524	NS	0.0674637375911455	3.34367587312107	NS	0.00273
25	(ENST00000224784 + ENST00000458159 + ENST00000243349 + ENST00000284987 + ENST00000257359 + ENST00000498707 + ENST00000474768 + ENST00000481312 + ENST00000389863 + ENST00000360697 + ENST00000379453 + ENST00000542466 + ENST00000369799 + ENST00000262713 + ENST00000553911 + ENST00000555479 + ENST00000306107 + ENST00000511283 + ENST00000484724 + ENST00000393434 + ENST00000303714 + ENST00000409829 + EN…	(ACTA2(2/13)) + (ACVR1C(1/4)) + (ADAMTS5(1/2)) + (ADAMTS8(1/2)) + (ADAMTS9(1/10)) + (`ADAMTS9-AS2`(2/9)) + (ADARB1(2/15)) + (ADRA1D(1/2)) + (`AGAP2-AS1`(1/1)) + (AHCYL1(1/6)) + (AJUBA(3/7)) + (ALCAM(1/9)) + (ALDH1L1(3/18)) + (ANTXR1(2/11)) + (ANXA4(3/12)) + (AOPEP(5/21)) + (APBB2(5/29)) + (APLP2(2/26)) + (ARB2A(1/9)) + (ARHGAP1(1/7)) + (ARHGAP31(1/2)) + (ARHGAP45(1/16)) + (ARHGDIA(1/17)) + (ARMCX…	ACTA2,ACVR1C,ADAMTS5,ADAMTS8,ADAMTS9,ADAMTS9-AS2,ADARB1,ADRA1D,AGAP2-AS1,AHCYL1,AJUBA,ALCAM,ALDH1L1,ANTXR1,ANXA4,AOPEP,APBB2,APLP2,ARB2A,ARHGAP1,ARHGAP31,ARHGAP45,ARHGDIA,ARMCX1,ARNT,ATAD1,ATF7,ATP2A2,B4GALT2,BCL2L2,BDNF-AS,BHLHE41,BICC1,BLCAP,BTBD7,CABYR,CACUL1,CALM1,CALML3-AS1,CARD10,CAST,CAV2,CAVIN2,CBR3-AS1,CCDC170,CCN3,CCND2,CD151,CD59,CD81,CDC42BPA,CDH13,CDH5,CELF1,CERT1,CHRM3,CHSY1,CIBAR1,…	TRUE	ROR1, ROR2	763	Transcript	THYM-193.5.3.N.3.0.69.1.2.1	THYM	193	5	3	N	3	0	69	1	2	1	Meaningless	0	0	4	Apoptosis	TSM	Overexpression	3	1	1	2	0	6	7	4	1	25	0.970837072086821	0.00133652039261239	NS	0.0382445616305955	4.29411206504069	Low	NS	NS	NS	0.0399982474135244	4.21795892897679	Low	0.722
25	(ENST00000608442 + ENST00000542466 + ENST00000564521 + ENST00000303714 + ENST00000409829 + ENST00000504484 + ENST00000572314 + ENST00000508901 + ENST00000514360 + ENST00000494738 + ENST00000482825 + ENST00000558952 + ENST00000405675 + ENST00000432854 + ENST00000627543 + ENST00000176183 + ENST00000466199 + ENST00000521614 + ENST00000222803 + ENST00000467497 + ENST00000392358 + ENST00000263269 + EN…	(`AFAP1-AS1`(1/2)) + (`AGAP2-AS1`(1/1)) + (ALDOA(1/19)) + (ANTXR1(2/11)) + (APBB2(1/29)) + (ARHGAP17(1/20)) + (BTF3(2/14)) + (CAPN10(1/16)) + (CERS2(1/14)) + (CRNDE(1/30)) + (CSNK1E(1/15)) + (DBNL(1/22)) + (DNM1(1/31)) + (DRD4(1/2)) + (EIF3B(1/12)) + (EIF3E(1/57)) + (FKBP14(1/4)) + (GLIS3(1/24)) + (GPS1(1/30)) + (GRIN2D(1/1)) + (HHIP(1/8)) + (HNRNPA2B1(1/49)) + (HNRNPH1(1/49)) + (HOXB5(1/1)) + (H…	AFAP1-AS1,AGAP2-AS1,ALDOA,ANTXR1,APBB2,ARHGAP17,BTF3,CAPN10,CERS2,CRNDE,CSNK1E,DBNL,DNM1,DRD4,EIF3B,EIF3E,FKBP14,GLIS3,GPS1,GRIN2D,HHIP,HNRNPA2B1,HNRNPH1,HOXB5,HSPH1,HTRA3,IL11,IMPDH2,KLF3,KMT5C,LINC02878,MAN2C1,MAPK12,MARK4,MATR3,MBP,MSX1,MZF1,NCAPH2,NDUFS2,NEIL1,NSD3,NUCB1,PARP6,PDLIM7,PSMD11,PSMD4,PTMA,PXDN,RBBP6,RBM5,ROR2,RPL3,RUVBL1,SEMA3B,SEMA6A,SHQ1,SIX4,SLC20A1,SLTM,SRA1,TGFB3,THY1,TMEM45…	TRUE	ROR2	84	Transcript	THCA-580.5.3.N.2.31.31.1.4.1	THCA	580	5	3	N	2	31	31	1	4	1	Risky	0	2	2	Apoptosis	TSM	Underexpression	3	1	1	2	5	5	7	0	1	25	0.000351915305911277	12.7716339381475	High	0.00300951038404706	8.80169365103172	High	0.206267304758379	1.59743347159872	NS	0.564508772926172	0.331957389733907	NS	2.52e-06
25	ENST00000275493	(EGFR(1/13))	EGFR	TRUE	EGFR	1	Transcript	SKCM-638.5.3.N.2.31.0.1.4.6	SKCM	638	5	3	N	2	31	0	1	4	6	Risky	0	2	2	Anoikis/Apoptosis/Autophagy/Cellular senescence/Ferroptosis/Necrosis	TSM	Underexpression	3	1	1	2	5	0	7	0	6	25	0.0718752663673725	3.23966652654373	NS	0.0882722495871529	2.90560273912689	NS	NS	NS	NS	0.45970557447882	0.546611436243194	NS	0.0185
25	(ENST00000293599 + ENST00000245907 + ENST00000532354 + ENST00000546745 + ENST00000380746 + ENST00000415431 + ENST00000393676 + ENST00000306390 + ENST00000491793 + ENST00000513946 + ENST00000479756 + ENST00000359782 + ENST00000379416)	(AQP5(1/2)) + (C3(1/28)) + (CAVIN3(1/4)) + (DCN(1/20)) + (DNMT3A(1/17)) + (FBP1(1/5)) + (FOLR1(1/5)) + (LRG1(1/2)) + (PDZK1IP1(1/4)) + (PROM1(1/22)) + (RARRES1(1/5)) + (SIRT5(1/24)) + (XDH(1/3))	AQP5,C3,CAVIN3,DCN,DNMT3A,FBP1,FOLR1,LRG1,PDZK1IP1,PROM1,RARRES1,SIRT5,XDH	TRUE	PROM1, FOLR1	13	Transcript	PAAD-294.5.2.N.3.44.0.2.4.2	PAAD	294	5	2	N	3	44	0	2	4	2	Meaningful Risky	0	4	0	Apoptosis/Autophagy	MSI	Overexpression	3	2	1	2	11	0	4	0	2	25	0.509454953621724	0.435186438897014	NS	0.222674208189422	1.48705337853227	NS	0.577948412303946	0.309563093693661	NS	0.718258259150735	0.130167667199625	NS	0.00118
25	ENST00000468978	(MUC1(1/26))	MUC1	TRUE	MUC1	1	Transcript	LUSC-1511.5.3.N.2.34.34.3.4.5	LUSC	1511	5	3	N	2	34	34	3	4	5	Risky	0	2	2	Anoikis/Apoptosis/Autophagy/Pyroptosis/Necrosis	TSM	Underexpression	3	1	1	2	6	6	1	0	5	25	0.180641680909391	1.79233700802246	NS	0.0188752698256308	5.51303463533964	High	0.925316036181225	0.00878710702092556	NS	0.0101924492182988	6.60094788721008	High	0.199
25	(ENST00000584014 + ENST00000620197)	(ERBB2(1/22)) + (SKP2(1/26))	ERBB2,SKP2	TRUE	ERBB2	2	Transcript	LUAD-774.5.3.P.3.0.0.1.2.6	LUAD	774	5	3	P	3	0	0	1	2	6	Meaningless	0	0	4	Anoikis/Apoptosis/Autophagy/Cellular senescence/Ferroptosis/Necrosis	TSM	Overexpression	3	1	2	2	0	0	7	4	6	25	0.311192099268128	1.02560952561996	NS	0.328286069433327	0.955646943851927	NS	0.978637316232634	0.000717026646814475	NS	0.52778818958259	0.398648238723053	NS	0.593
[truncated: 262 more rows]
[truncated: 30 more columns]
