# Supplementary material for: Integrated multi-optosis model for pan-cancer candidate biomarker and therapy target discovery
Source: Front Bioinform. 2025 Sep 19;5:1630518. doi: 10.3389/fbinf.2025.1630518 (PMC12491264; doi:10.3389/fbinf.2025.1630518)
Supplement: Supplementary file 7 [file DataSheet6.zip › Dataset_S6_Methylation.csv]

Rank	Signature	Elements	Omic feature	Nomenclature	CTAB	GSI	GFC	PFC	SCS	TNC	HRC	SMC	TMC	TIC	RCD	Combined_Outcome	Protective_Count	Risky_Count	NS_Count	RCD form	Phenotype	Expression	GFC_ranking	PFC_ranking	SCS_ranking	TNC_ranking	HRC_ranking	SMC_ranking	TMC_ranking	TIC_ranking	RCD_ranking	Final_Rank	p.value_log_rank_OS	log_rank_OS	Type_log_rank_OS	p.value_log_rank_DSS	log_rank_DSS	Type_log_rank_DSS	p.value_log_rank_DFI	log_rank_DFI	Type_log_rank_DFI	p.value_log_rank_PFI	log_rank_PFI	Type_log_rank_PFI	p.value_Cox_OS	Type_Cox_OS	p.value_Cox_DSS	Type_Cox_DSS	p.value_Cox_DFI
19	CAT	1	Methylation	UVM-44.7.1.P.0.0.35.2.4.1	UVM	44	7	1	P	0	0	35	2	4	1	Meaningless	0	0	4	Apoptosis	TMB	No_data	1	3	2	0	0	8	4	0	1	19	0.00791113241819552	7.05348192519738	High	0.00957599781454488	6.71211695523624	High	NS	NS	NS	0.0258449808346033	4.96636016504383	High	0.171	NS	0.192	NS	NS
9	(FGF10 + THBD)	2	Methylation	UCS-57.7.1.P.2.0.0.4.4.1	UCS	57	7	1	P	2	0	0	4	4	1	Meaningless	0	0	4	Apoptosis	TMB	Underexpression	1	3	2	2	0	0	0	0	1	9	0.746692864760796	0.104331027841967	NS	0.699079899718982	0.1494308009621	NS	0.450675712030548	0.568951880354434	NS	0.627193346141136	0.235886048393659	NS	0.755	NS	0.822	NS	0.314
15	(BAD + SFRP5)	2	Methylation	UCS-22.7.1.P.3.0.64.4.4.2	UCS	22	7	1	P	3	0	64	4	4	2	Meaningless	0	0	4	Apoptosis/Autophagy	TMB	Overexpression	1	3	2	2	0	5	0	0	2	15	0.0149524758223395	5.92205888974942	Low	0.02455055013039	5.0553127991475	Low	0.559848606230033	0.339966418855204	NS	0.158650717273333	1.98704000480073	NS	0.737	NS	0.941	NS	0.394
9	ZNF304	1	Methylation	UCS-213.7.1.P.2.0.0.4.4.1	UCS	213	7	1	P	2	0	0	4	4	1	Meaningless	0	0	4	Anoikis	TMB	Underexpression	1	3	2	2	0	0	0	0	1	9	0.575655191094711	0.31331149867101	NS	0.945375434085257	0.00469434753428452	NS	0.455372952943027	0.557243654062248	NS	0.516235244336452	0.421408140971699	NS	0.734	NS	0.898	NS	0.603
15	SRI	1	Methylation	UCS-195.7.1.P.3.62.7.4.4.1	UCS	195	7	1	P	3	62	7	4	4	1	Protective	1	0	3	Apoptosis	TMB	Overexpression	1	3	2	2	3	3	0	0	1	15	0.151398080494819	2.0581076925978	NS	0.339544469227244	0.912150506524155	NS	0.515791397565764	0.422300436355807	NS	0.0381905836089927	4.2965137697384	Low	0.237	NS	0.0331	Protective	0.448
12	PLA2R1	1	Methylation	UCS-175.7.1.P.2.0.0.4.4.4	UCS	175	7	1	P	2	0	0	4	4	4	Meaningless	0	0	4	Apoptosis/Autophagy/Cellular senescence/Pyroptosis	TMB	Underexpression	1	3	2	2	0	0	0	0	4	12	0.575967828241858	0.312798731839644	NS	0.277774169499141	1.17794784648992	NS	0.236820281203685	1.39942253386377	NS	0.463927841498963	0.536401639551633	NS	0.776	NS	0.734	NS	0.455
11	MAP2K6	1	Methylation	UCS-164.7.1.P.3.0.0.4.4.3	UCS	164	7	1	P	3	0	0	4	4	3	Meaningless	0	0	4	Apoptosis/Autophagy/Cellular senescence	TMB	Overexpression	1	3	2	2	0	0	0	0	3	11	0.456102794663077	0.555441475551787	NS	0.891524021670139	0.0185984216428918	NS	0.529721270334054	0.394926220859455	NS	0.935442067021429	0.00656097667278866	NS	0.63	NS	0.496	NS	0.225
11	LINC00339	1	Methylation	UCS-159.7.1.P.1.20.0.4.4.1	UCS	159	7	1	P	1	20	0	4	4	1	Protective	1	0	3	Apoptosis	TMB	Unchanged	1	3	2	1	3	0	0	0	1	11	0.465531526390202	0.532562482954412	NS	0.197271091608324	1.66246308024785	NS	0.251513475881267	1.31487737110074	NS	0.183072611693126	1.77250303644753	NS	0.746	NS	0.997	NS	0.0252
11	IGFBP3	1	Methylation	UCS-147.7.1.P.2.0.0.4.4.3	UCS	147	7	1	P	2	0	0	4	4	3	Meaningless	0	0	4	Apoptosis/Autophagy/Cellular senescence	TMB	Underexpression	1	3	2	2	0	0	0	0	3	11	0.247267330266883	1.33867748968493	NS	0.339104511426628	0.913813856299991	NS	0.55543883403581	0.347663361587538	NS	0.525450727722638	0.403181553075301	NS	0.753	NS	0.713	NS	0.924
10	NPR2	1	Methylation	UCEC-993.7.3.P.2.20.0.4.4.1	UCEC	993	7	3	P	2	20	0	4	4	1	Protective	1	0	3	Apoptosis	TSM	Underexpression	1	1	2	2	3	0	0	0	1	10	0.0880218987080862	2.91018277567021	NS	0.0632217420804325	3.45078485533897	NS	0.929102859507599	0.0079163085570079	NS	0.117122969018761	2.45537802151551	NS	0.211	NS	0.251	NS	0.0163
15	NOXA1	1	Methylation	UCEC-991.7.3.N.3.93.0.4.4.1	UCEC	991	7	3	N	3	93	0	4	4	1	Protective	3	0	1	Apoptosis	TSM	Overexpression	1	1	1	2	9	0	0	0	1	15	0.92703338613361	0.00838651747667127	NS	0.50995761587164	0.43415407333261	NS	0.796513624193954	0.0664926698442155	NS	0.939723059172547	0.00571807362933007	NS	0.0607	NS	0.0179	Protective	0.0135
15	NOTCH2	1	Methylation	UCEC-989.7.3.P.2.0.0.1.4.2	UCEC	989	7	3	P	2	0	0	1	4	2	Meaningless	0	0	4	Apoptosis/Ferroptosis	TSM	Underexpression	1	1	2	2	0	0	7	0	2	15	0.718402440470873	0.130028548711165	NS	0.968256035987658	0.00158369458706681	NS	0.319964174454001	0.989092917567132	NS	0.325569478485932	0.966440646397669	NS	0.331	NS	0.127	NS	0.443
31	NFIC	1	Methylation	UCEC-984.7.3.P.2.26.45.1.4.1	UCEC	984	7	3	P	2	26	45	1	4	1	Protective	2	0	2	Cellular senescence	TSM	Underexpression	1	1	2	2	6	11	7	0	1	31	0.0136750433195729	6.07961677327602	Low	0.00310391897995288	8.74535366159641	High	0.0195941830908977	5.44769318940702	High	0.027464456821777	4.86137390507314	High	0.326	NS	0.187	NS	0.0176
19	NFE2L1	1	Methylation	UCEC-983.7.3.P.2.0.11.1.4.3	UCEC	983	7	3	P	2	0	11	1	4	3	Meaningless	0	0	4	Apoptosis/Autophagy/Ferroptosis	TSM	Underexpression	1	1	2	2	0	3	7	0	3	19	0.871580672456837	0.0261310543330345	NS	0.586109976621967	0.296460418867687	NS	0.0495707376534745	3.85591986982302	High	0.43187373401767	0.617779238088037	NS	0.16	NS	0.471	NS	0.321
16	NDUFA13	1	Methylation	UCEC-979.7.3.P.3.0.0.1.4.3	UCEC	979	7	3	P	3	0	0	1	4	3	Meaningless	0	0	4	Apoptosis/Autophagy/Pyroptosis	TSM	Overexpression	1	1	2	2	0	0	7	0	3	16	0.492468043527223	0.471129414316551	NS	0.218036930878326	1.51724468693028	NS	0.244338584537426	1.35538684436453	NS	0.145458421327665	2.1192430274132	NS	0.632	NS	0.241	NS	0.46
16	MYH9	1	Methylation	UCEC-970.7.3.P.2.0.0.1.4.3	UCEC	970	7	3	P	2	0	0	1	4	3	Meaningless	0	0	4	Anoikis/Apoptosis/Necroptosis	TSM	Underexpression	1	1	2	2	0	0	7	0	3	16	0.713023966393572	0.135275264271838	NS	0.985802960845914	0.000316636717080898	NS	0.63038000303306	0.231545799209357	NS	0.409547189930352	0.6801148175197	NS	0.614	NS	0.764	NS	0.429
12	MUC1	1	Methylation	UCEC-967.7.3.N.3.0.2.4.4.5	UCEC	967	7	3	N	3	0	2	4	4	5	Meaningless	0	0	4	Anoikis/Apoptosis/Autophagy/Pyroptosis/Necrosis	TSM	Overexpression	1	1	1	2	0	2	0	0	5	12	0.0319460500236122	4.60138973749975	Low	0.231254323798324	1.43312984973427	NS	0.76465540145716	0.0896242397760268	NS	0.659776813286715	0.193794818431429	NS	0.992	NS	0.903	NS	0.884
12	MT1JP	1	Methylation	UCEC-963.7.3.P.2.31.0.4.4.1	UCEC	963	7	3	P	2	31	0	4	4	1	Risky	0	2	2	Apoptosis	TSM	Underexpression	1	1	2	2	5	0	0	0	1	12	0.77438116008164	0.0821675978596003	NS	0.389363275107975	0.740929542595025	NS	0.395841895103394	0.720921230270497	NS	0.498751757622097	0.45759147346372	NS	0.0327	Risky	0.00932	Risky	0.633
14	MS4A1	1	Methylation	UCEC-961.7.3.N.2.26.0.3.3.1	UCEC	961	7	3	N	2	26	0	3	3	1	Protective	2	0	2	Apoptosis	TSM	Underexpression	1	1	1	2	6	0	1	1	1	14	0.794342889336602	0.0679516296519994	NS	0.890890032075695	0.0188178272471865	NS	0.987071593684794	0.000262571673951725	NS	0.709223774876734	0.139053505315678	NS	0.288	NS	0.594	NS	0.0428
7	MNX1	1	Methylation	UCEC-960.7.3.P.3.0.0.4.4.1	UCEC	960	7	3	P	3	0	0	4	4	1	Meaningless	0	0	4	Anoikis	TSM	Overexpression	1	1	2	2	0	0	0	0	1	7	0.116813563855121	2.45953224361357	NS	0.189114187452718	1.72450497203709	NS	0.169523795110129	1.88714937002184	NS	0.169772376526211	1.88495208737763	NS	0.597	NS	0.58	NS	0.832
6	MIR494	1	Methylation	UCEC-956.7.3.N.1.0.0.4.4.2	UCEC	956	7	3	N	1	0	0	4	4	2	Meaningless	0	0	4	Apoptosis/Ferroptosis	TSM	Unchanged	1	1	1	1	0	0	0	0	2	6	0.874058093476904	0.0251241518905384	NS	0.302044869294837	1.06514406042553	NS	0.827353510415087	0.0475663150608185	NS	0.847070923694323	0.0371938412079013	NS	NS	NS	NS	NS	NS
6	MIR485	1	Methylation	UCEC-955.7.3.N.1.0.0.4.4.2	UCEC	955	7	3	N	1	0	0	4	4	2	Meaningless	0	0	4	Apoptosis/Pyroptosis	TSM	Unchanged	1	1	1	1	0	0	0	0	2	6	0.228510720518684	1.45010739710217	NS	0.641459363474417	0.216838617328447	NS	0.250865058792772	1.31847981434597	NS	0.365358251049366	0.819391110184725	NS	NS	NS	NS	NS	NS
10	MIR34A	1	Methylation	UCEC-954.7.3.P.1.0.0.4.4.5	UCEC	954	7	3	P	1	0	0	4	4	5	Meaningless	0	0	4	Apoptosis/Autophagy/Cellular senescence/Efferocytosis/Necrosis	TSM	Unchanged	1	1	2	1	0	0	0	0	5	10	0.360484041072426	0.83620626094751	NS	0.42984549423669	0.623240890692168	NS	0.135465040112454	2.2287313075555	NS	0.137874424523812	2.20152336215198	NS	NS	NS	NS	NS	NS
9	MIR324	1	Methylation	UCEC-953.7.3.P.2.0.0.4.4.3	UCEC	953	7	3	P	2	0	0	4	4	3	Meaningless	0	0	4	Apoptosis/Ferroptosis/Necroptosis	TSM	Underexpression	1	1	2	2	0	0	0	0	3	9	0.938664887940542	0.00592099940363543	NS	0.61548062186678	0.252270849723614	NS	0.448893790501773	0.573443515666218	NS	0.886083741351469	0.020523828115698	NS	0.997	NS	0.997	NS	0.0716
8	MIR302A	1	Methylation	UCEC-952.7.3.P.1.0.0.4.4.3	UCEC	952	7	3	P	1	0	0	4	4	3	Meaningless	0	0	4	Apoptosis/Ferroptosis/Pyroptosis	TSM	Unchanged	1	1	2	1	0	0	0	0	3	8	0.219552744400424	1.50729215819828	NS	0.497042990037083	0.461244367292128	NS	0.632036199651595	0.229309631200368	NS	0.493077538879874	0.469803592868844	NS	NS	NS	NS	NS	NS
7	MIR200C	1	Methylation	UCEC-951.7.3.N.1.0.0.4.4.3	UCEC	951	7	3	N	1	0	0	4	4	3	Meaningless	0	0	4	Anoikis/Apoptosis/Pyroptosis	TSM	Unchanged	1	1	1	1	0	0	0	0	3	7	0.566610810132542	0.328386353269216	NS	0.236327267646676	1.40236934475853	NS	0.347047508882539	0.884223468599574	NS	0.184660561306734	1.75971104549154	NS	NS	NS	NS	NS	NS
11	MIR19A	1	Methylation	UCEC-950.7.3.N.1.0.20.4.4.4	UCEC	950	7	3	N	1	0	20	4	4	4	Meaningless	0	0	4	Apoptosis/Autophagy/Ferroptosis/Necrosis	TSM	Unchanged	1	1	1	1	0	3	0	0	4	11	0.546351934630363	0.363893249618793	NS	0.320787590881724	0.985732660628911	NS	0.0334368289995149	4.52327185957886	Low	0.466931969128782	0.529227135387284	NS	NS	NS	NS	NS	NS
7	MIR17HG	1	Methylation	UCEC-949.7.3.N.1.0.0.4.4.3	UCEC	949	7	3	N	1	0	0	4	4	3	Meaningless	0	0	4	Apoptosis/Autophagy/Ferroptosis	TSM	Unchanged	1	1	1	1	0	0	0	0	3	7	0.780082460910124	0.0779591038102473	NS	0.307295178796566	1.04226542469567	NS	0.0683547054710416	3.32209420553998	NS	0.329238039718295	0.951892521274717	NS	0.732	NS	0.174	NS	0.346
9	MIR141	1	Methylation	UCEC-948.7.3.N.1.0.0.4.4.5	UCEC	948	7	3	N	1	0	0	4	4	5	Meaningless	0	0	4	Anoikis/Apoptosis/Autophagy/Pyroptosis/Necrosis	TSM	Unchanged	1	1	1	1	0	0	0	0	5	9	0.677971169325099	0.172418641644899	NS	0.146569697850322	2.10759302372286	NS	0.266050724961123	1.23699630685652	NS	0.231997521793853	1.42857266380108	NS	NS	NS	NS	NS	NS
16	MIF	1	Methylation	UCEC-947.7.3.N.3.0.0.1.4.4	UCEC	947	7	3	N	3	0	0	1	4	4	Meaningless	0	0	4	Apoptosis/Autophagy/Cellular senescence/Necrosis	TSM	Overexpression	1	1	1	2	0	0	7	0	4	16	0.0511733365198419	3.80259104964258	NS	0.108755792452721	2.57220865772845	NS	0.590684998369827	0.289275785065414	NS	0.721599673389912	0.126965141288298	NS	0.708	NS	0.346	NS	0.59
13	METTL3	1	Methylation	UCEC-945.7.3.P.2.0.0.4.4.7	UCEC	945	7	3	P	2	0	0	4	4	7	Meaningless	0	0	4	Apoptosis/Autophagy/Cuproptosis/Cellular senescence/Ferroptosis/Necroptosis/Pyroptosis	TSM	Underexpression	1	1	2	2	0	0	0	0	7	13	0.865332342333685	0.0287608738167629	NS	0.679975001062777	0.170153975474145	NS	0.55192706588797	0.353876200848757	NS	0.802043280269184	0.0628522930351302	NS	0.538	NS	0.513	NS	0.403
15	METTL16	1	Methylation	UCEC-943.7.3.P.2.7.0.2.4.2	UCEC	943	7	3	P	2	7	0	2	4	2	Protective	1	0	3	Autophagy/Ferroptosis	TSM	Underexpression	1	1	2	2	3	0	4	0	2	15	0.122346040032617	2.38702785305713	NS	0.189222575295454	1.72366021988031	NS	0.882258955086895	0.0219354470158932	NS	0.175896340281369	1.83195894102923	NS	0.0996	NS	0.24	NS	0.565
10	MEG8	1	Methylation	UCEC-939.7.3.N.2.0.20.4.4.2	UCEC	939	7	3	N	2	0	20	4	4	2	Meaningless	0	0	4	Apoptosis/Ferroptosis	TSM	Underexpression	1	1	1	2	0	3	0	0	2	10	0.341961856475893	0.903062541218719	NS	0.203866363532742	1.61445736933582	NS	0.0499750789355499	3.84229477238449	Low	0.654060922871688	0.200818578406533	NS	0.104	NS	0.0825	NS	0.299
19	MAPK14	1	Methylation	UCEC-930.7.3.P.2.0.0.1.4.6	UCEC	930	7	3	P	2	0	0	1	4	6	Meaningless	0	0	4	Apoptosis/Autophagy/Cellular senescence/Necroptosis/Pyroptosis/Necrosis	TSM	Underexpression	1	1	2	2	0	0	7	0	6	19	0.267286040631674	1.23062234652196	NS	0.626347055207846	0.237047074986486	NS	0.684279581661055	0.165348154240964	NS	0.817976606550488	0.0529681970767125	NS	0.814	NS	0.869	NS	0.783
15	(ATXN2 + CALCOCO2 + DDX46 + DNM2 + EGLN2 + ERCC4 + FOXK1 + GIGYF1 + HDAC7 + HSF1 + MMP14 + PER1 + PLD2 + PXN + RAB35 + TIPARP + TRIM8 + WWP2)	18	Methylation	UCEC-93.7.3.P.2.0.0.1.4.2	UCEC	93	7	3	P	2	0	0	1	4	2	Meaningless	0	0	4	Apoptosis/Autophagy	TSM	Underexpression	1	1	2	2	0	0	7	0	2	15	0.668246123206623	0.18366053796087	NS	0.727624657814778	0.121303832600333	NS	0.979485324848092	0.000661218327362244	NS	0.825663065058829	0.0485176384877872	NS	0.816	NS	0.849	NS	0.693
12	LIPH	1	Methylation	UCEC-918.7.3.N.3.4.7.4.4.1	UCEC	918	7	3	N	3	4	7	4	4	1	Risky	0	1	3	Necrosis	TSM	Overexpression	1	1	1	2	3	3	0	0	1	12	0.447957971705389	0.575813546227269	NS	0.832206977013473	0.0448897000826125	NS	0.25302958332697	1.30649859671553	NS	0.0420333483113599	4.13386087795096	Low	0.0611	NS	0.0791	NS	0.276
6	LINC01475	1	Methylation	UCEC-917.7.3.P.1.0.0.4.4.1	UCEC	917	7	3	P	1	0	0	4	4	1	Meaningless	0	0	4	Autophagy	TSM	Unchanged	1	1	2	1	0	0	0	0	1	6	0.254833454031543	1.29660957291218	NS	0.408353557866452	0.683589116314764	NS	0.232025017815534	1.42840440006882	NS	0.272370818840462	1.20476784035762	NS	0.794	NS	0.586	NS	0.998
15	LINC00994	1	Methylation	UCEC-916.7.3.P.2.35.0.4.4.1	UCEC	916	7	3	P	2	35	0	4	4	1	Risky	0	3	1	Apoptosis	TSM	Underexpression	1	1	2	2	8	0	0	0	1	15	0.255625285144386	1.29229585182596	NS	0.31768405415388	0.998457424219612	NS	0.945117100280775	0.00473892448359632	NS	0.766791446634935	0.0879563834200164	NS	0.00947	Risky	0.00535	Risky	0.16
9	LINC00662	1	Methylation	UCEC-915.7.1.P.2.0.0.4.4.1	UCEC	915	7	1	P	2	0	0	4	4	1	Meaningless	0	0	4	Apoptosis	TMB	Underexpression	1	3	2	2	0	0	0	0	1	9	0.165121796782609	1.92668301713926	NS	0.197880523076252	1.65794863284271	NS	0.266157049498408	1.23644624699051	NS	0.252213455321897	1.31100124049969	NS	0.692	NS	0.407	NS	0.126
24	LINC00261	1	Methylation	UCEC-913.7.3.P.3.69.44.4.4.1	UCEC	913	7	3	P	3	69	44	4	4	1	Protective	2	0	2	Apoptosis	TSM	Overexpression	1	1	2	2	6	11	0	0	1	24	0.0456833931373697	3.99323064259605	High	0.04495904709539	4.02017504294131	High	0.00893857205393733	6.83505941251553	High	0.000841113136964888	11.1482427029222	High	0.0813	NS	0.0171	Protective	0.252
6	LILRA2	1	Methylation	UCEC-911.7.3.N.2.0.0.4.4.1	UCEC	911	7	3	N	2	0	0	4	4	1	Meaningless	0	0	4	Necrosis	TSM	Underexpression	1	1	1	2	0	0	0	0	1	6	0.671763601785537	0.1795461043207	NS	0.972191340344101	0.00121522276899984	NS	0.859818183894111	0.0311895429756748	NS	0.584508361883738	0.29900262500525	NS	0.961	NS	0.871	NS	0.329
7	LAMA3	1	Methylation	UCEC-908.7.3.N.2.0.0.4.4.2	UCEC	908	7	3	N	2	0	0	4	4	2	Meaningless	0	0	4	Anoikis/Apoptosis	TSM	Underexpression	1	1	1	2	0	0	0	0	2	7	0.881548561203125	0.0222029154264972	NS	0.963436502269748	0.00210145221815985	NS	0.117586767698406	2.44917349554722	NS	0.551744128195922	0.354201885503025	NS	0.623	NS	0.45	NS	0.464
34	KIR2DL4	1	Methylation	UCEC-898.7.3.N.3.20.95.1.1.1	UCEC	898	7	3	N	3	20	95	1	1	1	Protective	1	0	3	Cellular senescence	TSM	Overexpression	1	1	1	2	3	11	7	7	1	34	0.0169142960327693	5.70524483112191	Low	0.0456678540479609	3.99380393282833	Low	0.0121776072115234	6.28482543668305	Low	0.00219395370969133	9.37975083173311	Low	0.0819	NS	0.549	NS	0.0307
13	KCNK5	1	Methylation	UCEC-893.7.3.N.3.0.26.4.4.2	UCEC	893	7	3	N	3	0	26	4	4	2	Meaningless	0	0	4	Autophagy/Pyroptosis	TSM	Overexpression	1	1	1	2	0	6	0	0	2	13	0.655763021787831	0.19871135262385	NS	0.619562306410499	0.246483223720414	NS	0.0488396456113767	3.88085616667302	Low	0.0165755233907023	5.74077010839035	Low	0.828	NS	0.72	NS	0.863
17	KAT8	1	Methylation	UCEC-892.7.3.N.2.64.26.4.4.1	UCEC	892	7	3	N	2	64	26	4	4	1	Protective	2	0	2	Autophagy	TSM	Underexpression	1	1	1	2	5	6	0	0	1	17	0.427150586332984	0.630558336599693	NS	0.213870838443694	1.54502872775897	NS	0.0144662037452102	5.98034114808231	Low	0.0444439836729287	4.03961409572267	Low	0.0384	Protective	0.039	Protective	0.165
8	(ATP13A2 + LAMTOR1 + MCM7)	3	Methylation	UCEC-89.7.3.P.3.0.0.4.4.2	UCEC	89	7	3	P	3	0	0	4	4	2	Meaningless	0	0	4	Apoptosis/Autophagy	TSM	Overexpression	1	1	2	2	0	0	0	0	2	8	0.858994109580022	0.0315612167691969	NS	0.707420462272184	0.140867152988106	NS	0.623896763579303	0.240428551425594	NS	0.873177372127438	0.0254797808512706	NS	0.363	NS	0.331	NS	0.681
17	ITPKB	1	Methylation	UCEC-888.7.3.P.2.62.0.1.4.1	UCEC	888	7	3	P	2	62	0	1	4	1	Protective	1	0	3	Autophagy	TSM	Underexpression	1	1	2	2	3	0	7	0	1	17	0.934078411171539	0.00684171844352517	NS	0.71940318016298	0.129065264333685	NS	0.961897213928103	0.00228225244733015	NS	0.67850167206039	0.171817377254564	NS	0.22	NS	0.0401	Protective	0.855
18	ITGAV	1	Methylation	UCEC-886.7.3.P.2.0.1.1.4.3	UCEC	886	7	3	P	2	0	1	1	4	3	Meaningless	0	0	4	Anoikis/Apoptosis/Necrosis	TSM	Underexpression	1	1	2	2	0	2	7	0	3	18	0.0236055562801537	5.12338286912788	High	0.0538031261807651	3.71879686758195	NS	0.714252362979727	0.134066594428834	NS	0.34154931855112	0.9046073102681	NS	0.728	NS	0.211	NS	0.957
10	ITGA9-AS1	1	Methylation	UCEC-884.7.3.P.2.62.0.4.4.1	UCEC	884	7	3	P	2	62	0	4	4	1	Protective	1	0	3	Apoptosis	TSM	Underexpression	1	1	2	2	3	0	0	0	1	10	0.7993931617848	0.0645833500711808	NS	0.84555827299053	0.037942685393561	NS	0.288898318778562	1.12474828085852	NS	0.632318829219008	0.228929361980299	NS	0.0714	NS	0.0244	Protective	0.11
8	IRX1	1	Methylation	UCEC-881.7.3.P.2.0.0.4.4.2	UCEC	881	7	3	P	2	0	0	4	4	2	Meaningless	0	0	4	Anoikis/Apoptosis	TSM	Underexpression	1	1	2	2	0	0	0	0	2	8	0.286878996860958	1.13421056358315	NS	0.262695699396825	1.25449495074546	NS	0.58605449731737	0.296548244555625	NS	0.301063555484756	1.06947723674298	NS	0.206	NS	0.187	NS	0.334
14	(ATG2B + CHD6 + EIF4G3 + GOLGA2 + MBNL1 + PARD3 + RUSC2 + SCARB2 + TLK2 + TPCN2 + ZNF263)	11	Methylation	UCEC-88.7.3.P.2.0.0.1.4.1	UCEC	88	7	3	P	2	0	0	1	4	1	Meaningless	0	0	4	Autophagy	TSM	Underexpression	1	1	2	2	0	0	7	0	1	14	0.490815883803248	0.474737168758448	NS	0.344827948892718	0.89239929512182	NS	0.640560433540274	0.218009955861611	NS	0.848842972060428	0.0363264227647143	NS	0.795	NS	0.943	NS	0.742
22	IRS1	1	Methylation	UCEC-878.7.3.P.2.26.0.1.4.3	UCEC	878	7	3	P	2	26	0	1	4	3	Protective	2	0	2	Apoptosis/Autophagy/Cellular senescence	TSM	Underexpression	1	1	2	2	6	0	7	0	3	22	0.643771993564503	0.213842790088192	NS	0.768902660347431	0.0863246490116001	NS	0.910476902306661	0.0126420838619137	NS	0.990349489884008	0.00014629908044551	NS	0.178	NS	0.607	NS	0.00201
16	IQGAP1	1	Methylation	UCEC-874.7.3.P.2.0.0.1.4.3	UCEC	874	7	3	P	2	0	0	1	4	3	Meaningless	0	0	4	Anoikis/Apoptosis/Pyroptosis	TSM	Underexpression	1	1	2	2	0	0	7	0	3	16	0.796566614039003	0.0664572663192909	NS	0.494802945292154	0.466065214154916	NS	0.863966876004089	0.0293528430442034	NS	0.412778917416771	0.670782521523483	NS	0.766	NS	0.844	NS	0.38
18	IGFBP4	1	Methylation	UCEC-869.7.3.P.2.26.0.2.4.2	UCEC	869	7	3	P	2	26	0	2	4	2	Protective	2	0	2	Apoptosis/Necrosis	TSM	Underexpression	1	1	2	2	6	0	4	0	2	18	0.606654349803179	0.265075669037944	NS	0.465971694338558	0.531512433281353	NS	0.339127921892975	0.913725275237785	NS	0.153013572932172	2.04194813455193	NS	0.387	NS	0.561	NS	0.00193
14	HTR3A	1	Methylation	UCEC-862.7.3.N.3.35.0.4.4.1	UCEC	862	7	3	N	3	35	0	4	4	1	Risky	0	3	1	Apoptosis	TSM	Overexpression	1	1	1	2	8	0	0	0	1	14	0.15282400503146	2.04383432485383	NS	0.0778841075737743	3.10851152402942	NS	0.906750153036542	0.0137214719689233	NS	0.120288327538642	2.41356272318258	NS	0.0475	Risky	0.0147	Risky	0.728
8	HRAS	1	Methylation	UCEC-857.7.3.N.3.0.0.4.4.3	UCEC	857	7	3	N	3	0	0	4	4	3	Meaningless	0	0	4	Apoptosis/Autophagy/Cellular senescence	TSM	Overexpression	1	1	1	2	0	0	0	0	3	8	0.79217858665366	0.069423112242059	NS	0.530672625762395	0.393103383802038	NS	0.926151302075245	0.00859109532910697	NS	0.641176049497284	0.217207371302585	NS	0.603	NS	0.584	NS	0.525
8	HMGA1	1	Methylation	UCEC-854.7.3.N.3.0.0.4.4.3	UCEC	854	7	3	N	3	0	0	4	4	3	Meaningless	0	0	4	Anoikis/Apoptosis/Cellular senescence	TSM	Overexpression	1	1	1	2	0	0	0	0	3	8	0.88965042514304	0.0192506076283857	NS	0.798929390607434	0.0648888590092187	NS	0.22368764869009	1.4805553766565	NS	0.661248538133795	0.192010498946054	NS	0.682	NS	0.953	NS	0.984
15	HIF1A	1	Methylation	UCEC-850.7.3.N.3.0.0.2.4.6	UCEC	850	7	3	N	3	0	0	2	4	6	Meaningless	0	0	4	Anoikis/Apoptosis/Autophagy/Cellular senescence/Ferroptosis/Necrosis	TSM	Overexpression	1	1	1	2	0	0	4	0	6	15	0.454827901147084	0.558592502584765	NS	0.786066049757918	0.0736702081480854	NS	0.591860032885943	0.287448836913133	NS	0.747343263066309	0.10377704866643	NS	0.799	NS	0.862	NS	0.99
22	HAVCR2	1	Methylation	UCEC-844.7.3.N.3.0.0.1.1.3	UCEC	844	7	3	N	3	0	0	1	1	3	Meaningless	0	0	4	Anoikis/Apoptosis/Necrosis	TSM	Overexpression	1	1	1	2	0	0	7	7	3	22	0.59962103250268	0.275567846765014	NS	0.565533698191783	0.330212990960166	NS	0.827314391202628	0.0475882184364356	NS	0.455019914420163	0.558117034377604	NS	0.696	NS	0.357	NS	0.372
26	HAND2-AS1	1	Methylation	UCEC-841.7.3.P.2.26.69.1.4.1	UCEC	841	7	3	P	2	26	69	1	4	1	Protective	2	0	2	Apoptosis	TSM	Underexpression	1	1	2	2	6	6	7	0	1	26	0.0849681408917349	2.96721262728461	NS	0.0462105485401378	3.97390284739679	Low	0.483059859811076	0.491947485019957	NS	0.0270726419244894	4.88617241892106	Low	0.693	NS	0.475	NS	0.00389
11	HABP2	1	Methylation	UCEC-839.7.3.N.3.0.64.4.4.1	UCEC	839	7	3	N	3	0	64	4	4	1	Meaningless	0	0	4	NETosis	TSM	Overexpression	1	1	1	2	0	5	0	0	1	11	0.0450488955128202	4.01680809681216	Low	0.0155518610241009	5.85284821458085	Low	0.683216571278762	0.166527475955693	NS	0.620426836657441	0.245268104950791	NS	0.325	NS	0.186	NS	0.214
11	GNA15	1	Methylation	UCEC-829.7.3.N.3.9.0.4.4.1	UCEC	829	7	3	N	3	9	0	4	4	1	Protective	2	0	2	Pyroptosis	TSM	Overexpression	1	1	1	2	5	0	0	0	1	11	0.733253848580437	0.116144913303041	NS	0.496896826077687	0.461557812407392	NS	0.372521347041232	0.795236692148199	NS	0.591385729993363	0.288185387528291	NS	0.0278	Protective	0.147	NS	0.072
9	GLE1	1	Methylation	UCEC-827.7.3.P.1.7.0.4.4.1	UCEC	827	7	3	P	1	7	0	4	4	1	Protective	1	0	3	Apoptosis	TSM	Unchanged	1	1	2	1	3	0	0	0	1	9	0.22229549226443	1.48949073324125	NS	0.191886192926826	1.70307601001071	NS	0.566195541191004	0.329089796211561	NS	0.172869327966147	1.85788302939702	NS	0.0643	NS	0.0606	NS	0.0927
23	GBP5	1	Methylation	UCEC-824.7.3.P.3.0.0.1.1.3	UCEC	824	7	3	P	3	0	0	1	1	3	Meaningless	0	0	4	Apoptosis/Pyroptosis/Necrosis	TSM	Overexpression	1	1	2	2	0	0	7	7	3	23	0.225288292578782	1.47036386628046	NS	0.110750956064742	2.5434727527215	NS	0.247282870633526	1.3385894734871	NS	0.100231937571069	2.70184908704049	NS	0.409	NS	0.635	NS	0.107
10	FOXE1	1	Methylation	UCEC-818.7.3.P.2.30.0.4.4.1	UCEC	818	7	3	P	2	30	0	4	4	1	Risky	0	1	3	Autophagy	TSM	Underexpression	1	1	2	2	3	0	0	0	1	10	0.637564254835404	0.221941900099849	NS	0.940962935426175	0.00548482920049481	NS	0.756176409282356	0.0964138030428152	NS	0.718675769107054	0.129765048502874	NS	0.101	NS	0.032	Risky	0.989
9	FOXA2	1	Methylation	UCEC-817.7.3.P.3.0.0.4.4.3	UCEC	817	7	3	P	3	0	0	4	4	3	Meaningless	0	0	4	Apoptosis/Autophagy/Ferroptosis	TSM	Overexpression	1	1	2	2	0	0	0	0	3	9	0.601449517812608	0.272815223889617	NS	0.692738297253402	0.15613698262398	NS	0.680797656637459	0.169229307483413	NS	0.383061003452827	0.760855260787551	NS	0.204	NS	0.111	NS	0.713
10	FDX1	1	Methylation	UCEC-812.7.3.P.3.0.0.4.4.4	UCEC	812	7	3	P	3	0	0	4	4	4	Meaningless	0	0	4	Apoptosis/Autophagy/Cuproptosis/Ferroptosis	TSM	Overexpression	1	1	2	2	0	0	0	0	4	10	0.847377376664881	0.0370430733829086	NS	0.928088219237789	0.00814513812018525	NS	0.640494712190646	0.218095743924881	NS	0.373221839427045	0.7929093826365	NS	0.951	NS	0.709	NS	0.472
16	FBXW7	1	Methylation	UCEC-809.7.3.P.2.0.0.1.4.3	UCEC	809	7	3	P	2	0	0	1	4	3	Meaningless	0	0	4	Apoptosis/Autophagy/Mitotic catastrophe	TSM	Underexpression	1	1	2	2	0	0	7	0	3	16	0.550517181588269	0.356391472507321	NS	0.234530206264304	1.41317399249158	NS	0.919592522959582	0.0101902993705379	NS	0.996990050809428	1.42311588490525e-05	NS	0.896	NS	0.693	NS	0.705
11	FBXO31	1	Methylation	UCEC-808.7.3.P.2.7.0.4.4.2	UCEC	808	7	3	P	2	7	0	4	4	2	Protective	1	0	3	Apoptosis/Ferroptosis	TSM	Underexpression	1	1	2	2	3	0	0	0	2	11	0.530369038701387	0.393684430944203	NS	0.533721490207216	0.38730108180318	NS	0.656653427569264	0.197614321250447	NS	0.665873677347652	0.186466807338965	NS	0.21	NS	0.522	NS	0.652
13	F2RL1	1	Methylation	UCEC-797.7.3.N.3.0.0.2.4.4	UCEC	797	7	3	N	3	0	0	2	4	4	Meaningless	0	0	4	Apoptosis/Autophagy/Mitochondrial permeability transition/Necrosis	TSM	Overexpression	1	1	1	2	0	0	4	0	4	13	0.136567663715331	2.21621323859995	NS	0.389305905321229	0.741108849977863	NS	0.893714049830055	0.0178505935080058	NS	0.062218131188818	3.47724797794906	NS	0.567	NS	0.377	NS	0.589
8	EZR	1	Methylation	UCEC-796.7.3.N.3.0.0.4.4.3	UCEC	796	7	3	N	3	0	0	4	4	3	Meaningless	0	0	4	Apoptosis/Autophagy/Pyroptosis	TSM	Overexpression	1	1	1	2	0	0	0	0	3	8	0.626155161179656	0.237310824823249	NS	0.738024045511416	0.111870960840648	NS	0.228180945739489	1.45216457349059	NS	0.755528897986339	0.0969434611146247	NS	0.427	NS	0.153	NS	0.746
8	EPHB4	1	Methylation	UCEC-789.7.3.P.2.0.0.4.4.2	UCEC	789	7	3	P	2	0	0	4	4	2	Meaningless	0	0	4	Apoptosis/Immunogenic cell death	TSM	Underexpression	1	1	2	2	0	0	0	0	2	8	0.283782566585424	1.14888554040009	NS	0.326186456638858	0.963978788293839	NS	0.749173571728656	0.102226804054413	NS	0.97504514596835	0.000978524246755912	NS	0.113	NS	0.0516	NS	0.171
9	EPHA1	1	Methylation	UCEC-787.7.3.N.3.62.0.4.4.1	UCEC	787	7	3	N	3	62	0	4	4	1	Protective	1	0	3	Autophagy	TSM	Overexpression	1	1	1	2	3	0	0	0	1	9	0.670525954292416	0.180987516698651	NS	0.801389420984497	0.0632770700532372	NS	0.818516379995745	0.0526489547994498	NS	0.44094944019612	0.593810378199891	NS	0.17	NS	0.0269	Protective	0.769
28	(APLN + CTLA4 + KRT18 + KRT8 + PTPN6 + SPP1)	6	Methylation	UCEC-73.7.3.N.3.0.26.1.1.3	UCEC	73	7	3	N	3	0	26	1	1	3	Meaningless	0	0	4	Apoptosis/Autophagy/Necrosis	TSM	Overexpression	1	1	1	2	0	6	7	7	3	28	0.268987165952924	1.22190475912217	NS	0.594684336392737	0.283088003090978	NS	0.0155661234724592	5.85123499905254	Low	0.0224609647511822	5.20971899067885	Low	0.608	NS	0.892	NS	0.424
11	EMILIN1	1	Methylation	UCEC-622.7.3.P.2.0.0.2.4.1	UCEC	622	7	3	P	2	0	0	2	4	1	Meaningless	0	0	4	Disulfidptosis	TSM	Underexpression	1	1	2	2	0	0	4	0	1	11	0.868517993648713	0.0274039017614192	NS	0.91356539508965	0.0117814673060972	NS	0.807392939144279	0.0594338954845009	NS	0.55426750474087	0.349727361406094	NS	0.518	NS	0.363	NS	0.0634
13	EFTUD2	1	Methylation	UCEC-616.7.3.P.3.7.11.4.4.1	UCEC	616	7	3	P	3	7	11	4	4	1	Protective	1	0	3	Apoptosis	TSM	Overexpression	1	1	2	2	3	3	0	0	1	13	0.811527738011807	0.0568610794638622	NS	0.369043169646462	0.806883777390619	NS	0.0294912328567545	4.738706733282	High	0.15160277788133	2.05604935531002	NS	0.145	NS	0.168	NS	0.497
8	DMBT1	1	Methylation	UCEC-605.7.3.N.3.2.0.4.4.1	UCEC	605	7	3	N	3	2	0	4	4	1	Protective	1	0	3	Apoptosis	TSM	Overexpression	1	1	1	2	2	0	0	0	1	8	0.698549235023773	0.149985479472237	NS	0.863762346488586	0.0294420470102753	NS	0.685424090592744	0.164083872793072	NS	0.986047388847347	0.000305826511621735	NS	0.049	Protective	0.23	NS	0.746
20	DHCR24	1	Methylation	UCEC-598.7.3.N.3.4.95.4.4.1	UCEC	598	7	3	N	3	4	95	4	4	1	Risky	0	1	3	Apoptosis	TSM	Overexpression	1	1	1	2	3	11	0	0	1	20	0.00450479494550338	8.06823604668016	Low	0.00633209214864316	7.45328098910335	Low	0.047579501596156	3.9247769538634	Low	0.00173002141190814	9.81597921046462	Low	0.132	NS	0.123	NS	0.158
18	DDR2	1	Methylation	UCEC-594.7.3.P.2.30.0.1.4.2	UCEC	594	7	3	P	2	30	0	1	4	2	Risky	0	1	3	Apoptosis/Ferroptosis	TSM	Underexpression	1	1	2	2	3	0	7	0	2	18	0.257322227926137	1.28310652337397	NS	0.33293266118904	0.937457132662189	NS	0.263489070735077	1.25033203050533	NS	0.459074164036148	0.548151039483312	NS	0.274	NS	0.0387	Risky	0.139
11	DDAH2	1	Methylation	UCEC-592.7.3.P.2.62.0.4.4.2	UCEC	592	7	3	P	2	62	0	4	4	2	Protective	1	0	3	Apoptosis/Necrosis	TSM	Underexpression	1	1	2	2	3	0	0	0	2	11	0.13623144213222	2.22001833082507	NS	0.172100450576489	1.86455114473587	NS	0.0774312990062209	3.11800985911436	NS	0.253277406376625	1.3051348704323	NS	0.109	NS	0.0447	Protective	0.131
12	DAPK3	1	Methylation	UCEC-590.7.3.P.2.7.0.4.4.3	UCEC	590	7	3	P	2	7	0	4	4	3	Protective	1	0	3	Apoptosis/Autophagy/Cellular senescence	TSM	Underexpression	1	1	2	2	3	0	0	0	3	12	0.394061378327887	0.72637298256661	NS	0.893105627258755	0.018056784116521	NS	0.569396462147093	0.323693388550051	NS	0.841657865073978	0.0399093810087109	NS	0.289	NS	0.368	NS	0.685
11	CTSK	1	Methylation	UCEC-581.7.3.P.2.20.0.4.4.2	UCEC	581	7	3	P	2	20	0	4	4	2	Protective	1	0	3	Autophagy/Necrosis	TSM	Underexpression	1	1	2	2	3	0	0	0	2	11	0.178455488183406	1.8104397379696	NS	0.0636504672557014	3.4396164552438	NS	0.0722729496872242	3.23062842957627	NS	0.872541185359214	0.0257382630172773	NS	0.314	NS	0.0975	NS	0.0153
7	CSNK2B	1	Methylation	UCEC-577.7.3.P.3.0.0.4.4.1	UCEC	577	7	3	P	3	0	0	4	4	1	Meaningless	0	0	4	Necrosis	TSM	Overexpression	1	1	2	2	0	0	0	0	1	7	0.302574864769483	1.06281131128387	NS	0.17495860973925	1.83993462543706	NS	0.566089044125446	0.329270357600577	NS	0.788333068932824	0.0720792769460063	NS	0.662	NS	0.872	NS	0.592
13	CRADD	1	Methylation	UCEC-574.7.3.P.2.9.0.4.4.2	UCEC	574	7	3	P	2	9	0	4	4	2	Protective	2	0	2	Apoptosis/Necrosis	TSM	Underexpression	1	1	2	2	5	0	0	0	2	13	0.653641667268637	0.201339672290543	NS	0.282387103248193	1.1555655749616	NS	0.922631529903112	0.00943218881732761	NS	0.583675514675271	0.300330159121527	NS	0.0385	Protective	0.0995	NS	0.572
9	CLDN4	1	Methylation	UCEC-563.7.3.N.3.11.0.4.4.1	UCEC	563	7	3	N	3	11	0	4	4	1	Risky	0	1	3	Apoptosis	TSM	Overexpression	1	1	1	2	3	0	0	0	1	9	0.796202537967542	0.0667007152821964	NS	0.431781680136261	0.618026278488106	NS	0.606544972921719	0.265236861364189	NS	0.647881110688469	0.208581980287368	NS	0.336	NS	0.538	NS	0.0248
6	CFB	1	Methylation	UCEC-558.7.3.N.3.0.0.4.4.1	UCEC	558	7	3	N	3	0	0	4	4	1	Meaningless	0	0	4	Cellular senescence	TSM	Overexpression	1	1	1	2	0	0	0	0	1	6	0.364349031165051	0.822847177175539	NS	0.565709883887167	0.329913742739185	NS	0.652711646071104	0.202498495336789	NS	0.365434485267015	0.819130584100382	NS	0.968	NS	0.948	NS	0.403
13	CERS1	1	Methylation	UCEC-557.7.3.P.3.0.14.4.4.1	UCEC	557	7	3	P	3	0	14	4	4	1	Meaningless	0	0	4	Autophagy	TSM	Overexpression	1	1	2	2	0	6	0	0	1	13	0.305705218437674	1.04914007502929	NS	0.682378984183945	0.167460154264598	NS	0.00984274497061377	6.66313785753841	High	0.0226415984561155	5.19579484717793	High	0.305	NS	0.224	NS	0.418
24	CELF2	1	Methylation	UCEC-554.7.3.N.2.0.71.1.4.4	UCEC	554	7	3	N	2	0	71	1	4	4	Meaningless	0	0	4	Apoptosis/Autophagy/Ferroptosis/Mitotic catastrophe	TSM	Underexpression	1	1	1	2	0	8	7	0	4	24	0.00827703548762426	6.97253074749059	Low	0.0459021091415798	3.98518318755796	Low	0.0711258284209795	3.25684553280039	NS	0.0234183988399361	5.13719928151901	Low	0.242	NS	0.921	NS	0.194
23	CDX2	1	Methylation	UCEC-553.7.3.P.3.95.5.4.4.1	UCEC	553	7	3	P	3	95	5	4	4	1	Meaningful Protective	4	0	0	Apoptosis	TSM	Overexpression	1	1	2	2	11	5	0	0	1	23	0.0389507856951653	4.2630126477036	High	0.105533930139139	2.6198573140732	NS	0.107651721908149	2.58836040824198	NS	0.0047550290978019	7.97032917647965	High	0.0358	Protective	0.0185	Protective	0.00648
21	CDR1-AS	1	Methylation	UCEC-552.7.3.N.2.30.95.4.4.2	UCEC	552	7	3	N	2	30	95	4	4	2	Risky	0	1	3	Apoptosis/Autophagy	TSM	Underexpression	1	1	1	2	3	11	0	0	2	21	0.0096128500038245	6.70526765980019	Low	0.00311325658435746	8.73987618391166	Low	0.0185788230316097	5.54073076466726	Low	0.0024417024640685	9.18377238144694	Low	0.1	NS	0.035	Risky	0.421
9	CDH4	1	Methylation	UCEC-545.7.3.N.2.0.7.4.4.1	UCEC	545	7	3	N	2	0	7	4	4	1	Meaningless	0	0	4	Ferroptosis	TSM	Underexpression	1	1	1	2	0	3	0	0	1	9	0.0690516922967339	3.30541997937661	NS	0.166611416004078	1.91317125172155	NS	0.241321679840342	1.37285663627456	NS	0.0248663222313427	5.03317157792142	Low	0.741	NS	0.689	NS	0.73
19	CD53	1	Methylation	UCEC-541.7.3.N.1.7.0.2.1.1	UCEC	541	7	3	N	1	7	0	2	1	1	Protective	1	0	3	Apoptosis	TSM	Unchanged	1	1	1	1	3	0	4	7	1	19	0.664110013022576	0.188569348610912	NS	0.789569397478465	0.0712194986280116	NS	0.0666798778838199	3.36291654055085	NS	0.931946576100284	0.00729247616838779	NS	0.251	NS	0.922	NS	0.0841
15	CD163	1	Methylation	UCEC-537.7.3.N.2.30.0.2.3.2	UCEC	537	7	3	N	2	30	0	2	3	2	Risky	0	1	3	Apoptosis/Necrosis	TSM	Underexpression	1	1	1	2	3	0	4	1	2	15	0.185718027294572	1.75126305684084	NS	0.116470152482811	2.46415730517099	NS	0.323217289571503	0.975883224304695	NS	0.0605425305139704	3.5224598240041	NS	0.563	NS	0.0375	Risky	0.615
24	CCR5	1	Methylation	UCEC-536.7.3.N.3.7.0.1.1.2	UCEC	536	7	3	N	3	7	0	1	1	2	Protective	1	0	3	Apoptosis/Autophagy	TSM	Overexpression	1	1	1	2	3	0	7	7	2	24	0.90535731779123	0.0141363887868099	NS	0.585205062673638	0.29789503688569	NS	0.83528231304588	0.0432355833507139	NS	0.739481465861389	0.110582917676224	NS	0.211	NS	0.944	NS	0.194
17	CCAR2	1	Methylation	UCEC-530.7.3.P.2.71.0.4.4.3	UCEC	530	7	3	P	2	71	0	4	4	3	Protective	3	0	1	Anoikis/Apoptosis/Autophagy	TSM	Underexpression	1	1	2	2	8	0	0	0	3	17	0.829639877582977	0.0462953149725965	NS	0.405392996068899	0.692271017381579	NS	0.925374385504198	0.00877334173836309	NS	0.956606585921478	0.00296071115855096	NS	0.0304	Protective	0.00698	Protective	0.56
9	CACNA1H	1	Methylation	UCEC-522.7.3.N.2.20.0.4.4.1	UCEC	522	7	3	N	2	20	0	4	4	1	Protective	1	0	3	Apoptosis	TSM	Underexpression	1	1	1	2	3	0	0	0	1	9	0.556649979074316	0.345537850064066	NS	0.51448223069287	0.424940172984755	NS	0.0944624742255495	2.79663320125025	NS	0.189684005453468	1.72007022702174	NS	0.809	NS	0.725	NS	0.0384
14	BRD4	1	Methylation	UCEC-515.7.3.P.2.0.0.2.4.4	UCEC	515	7	3	P	2	0	0	2	4	4	Meaningless	0	0	4	Apoptosis/Autophagy/Necroptosis/Pyroptosis	TSM	Underexpression	1	1	2	2	0	0	4	0	4	14	0.493289205677221	0.469343801125089	NS	0.555816790177331	0.34699912128482	NS	0.697323543011849	0.151271156936884	NS	0.813872611639953	0.0554287362277154	NS	0.849	NS	0.812	NS	0.476
14	BIRC5	1	Methylation	UCEC-510.7.3.P.3.0.0.2.4.4	UCEC	510	7	3	P	3	0	0	2	4	4	Meaningless	0	0	4	Anoikis/Apoptosis/Autophagy/Cellular senescence	TSM	Overexpression	1	1	2	2	0	0	4	0	4	14	0.0726488863892103	3.22213346481821	NS	0.255103310378141	1.29513760202214	NS	0.288257854994122	1.12774027983437	NS	0.401011401570868	0.705291391425926	NS	0.408	NS	0.393	NS	0.343
11	BAZ1A	1	Methylation	UCEC-506.7.3.P.3.0.0.2.4.1	UCEC	506	7	3	P	3	0	0	2	4	1	Meaningless	0	0	4	Cellular senescence	TSM	Overexpression	1	1	2	2	0	0	4	0	1	11	0.219797961029092	1.50568982275036	NS	0.40084930964082	0.705777032223349	NS	0.197018909425279	1.66433593967228	NS	0.500286818699947	0.454327938543228	NS	0.196	NS	0.179	NS	0.615
18	AXIN2	1	Methylation	UCEC-501.7.3.P.2.95.0.4.4.1	UCEC	501	7	3	P	2	95	0	4	4	1	Meaningful Protective	4	0	0	Apoptosis	TSM	Underexpression	1	1	2	2	11	0	0	0	1	18	0.13052503724593	2.28624891007273	NS	0.0792490575915085	3.08023535225117	NS	0.584139510076961	0.29959009255223	NS	0.801057468354544	0.0634933039075071	NS	0.00353	Protective	0.00612	Protective	0.0273
16	ATG7	1	Methylation	UCEC-490.7.3.P.1.71.0.4.4.3	UCEC	490	7	3	P	1	71	0	4	4	3	Protective	3	0	1	Apoptosis/Autophagy/Ferroptosis	TSM	Unchanged	1	1	2	1	8	0	0	0	3	16	0.985289774201896	0.00033994430196001	NS	0.474747022697005	0.510905758824509	NS	0.418497217958422	0.654531432500918	NS	0.94423852269845	0.00489211203199479	NS	0.0196	Protective	0.0192	Protective	0.141
11	(AGR2 + DUSP6 + ELF3)	3	Methylation	UCEC-49.7.3.N.3.0.0.2.4.2	UCEC	49	7	3	N	3	0	0	2	4	2	Meaningless	0	0	4	Apoptosis/Cellular senescence	TSM	Overexpression	1	1	1	2	0	0	4	0	2	11	0.648358396133574	0.207976056548346	NS	0.373062077561661	0.793439635566362	NS	0.557243806865234	0.344498908309004	NS	0.326498521021171	0.962735939779521	NS	0.467	NS	0.384	NS	0.388
15	ARID1A	1	Methylation	UCEC-487.7.3.P.2.0.0.1.4.2	UCEC	487	7	3	P	2	0	0	1	4	2	Meaningless	0	0	4	Apoptosis/Cuproptosis	TSM	Underexpression	1	1	2	2	0	0	7	0	2	15	0.950479998109114	0.00385690892179294	NS	0.894257764368544	0.0176673516662753	NS	0.229224264173789	1.44566842435157	NS	0.854585776213345	0.0335880779107689	NS	0.555	NS	0.612	NS	0.838
12	ARHGAP17	1	Methylation	UCEC-485.7.3.P.2.64.0.4.4.1	UCEC	485	7	3	P	2	64	0	4	4	1	Protective	2	0	2	Apoptosis	TSM	Underexpression	1	1	2	2	5	0	0	0	1	12	0.527025498956486	0.400123469533477	NS	0.870934415801899	0.0263970518522188	NS	0.476504599520479	0.506852428298876	NS	0.19079789960098	1.7114457471622	NS	0.0147	Protective	0.0176	Protective	0.994
25	AIM2	1	Methylation	UCEC-472.7.3.N.3.0.0.1.1.6	UCEC	472	7	3	N	3	0	0	1	1	6	Meaningless	0	0	4	Apoptosis/Autophagy/Cellular senescence/Ferroptosis/Pyroptosis/Necrosis	TSM	Overexpression	1	1	1	2	0	0	7	7	6	25	0.72762356330144	0.121304847890232	NS	0.904521829174887	0.0143882832118496	NS	0.610062810253325	0.260083477784501	NS	0.514285252706509	0.425338363619287	NS	0.708	NS	0.467	NS	0.884
11	AGER	1	Methylation	UCEC-467.7.3.P.2.0.0.4.4.5	UCEC	467	7	3	P	2	0	0	4	4	5	Meaningless	0	0	4	Apoptosis/Autophagy/Immunogenic cell death/Pyroptosis/Necrosis	TSM	Underexpression	1	1	2	2	0	0	0	0	5	11	0.0995621117873607	2.71254384138877	NS	0.187732508423566	1.735323140899	NS	0.452201245523855	0.56512848775902	NS	0.255784406118366	1.2914309830369	NS	0.74	NS	0.554	NS	0.841
13	ADAM28	1	Methylation	UCEC-461.7.3.N.3.2.0.2.4.2	UCEC	461	7	3	N	3	2	0	2	4	2	Protective	1	0	3	Apoptosis/Autophagy	TSM	Overexpression	1	1	1	2	2	0	4	0	2	13	0.314975590402648	1.0096963697592	NS	0.178419355231837	1.81074108588561	NS	0.535015383585153	0.384856741189614	NS	0.707492893022764	0.140794048774715	NS	0.0251	Protective	0.0699	NS	0.529
20	ABL1	1	Methylation	UCEC-456.7.3.P.2.7.0.1.4.4	UCEC	456	7	3	P	2	7	0	1	4	4	Protective	1	0	3	Apoptosis/Autophagy/Cellular senescence/Pyroptosis	TSM	Underexpression	1	1	2	2	3	0	7	0	4	20	0.889303897844291	0.0193724866117558	NS	0.856526828505827	0.0326875964165273	NS	0.860538448139947	0.0308665484548039	NS	0.588610939223375	0.292518780853833	NS	0.143	NS	0.151	NS	0.139
9	AATBC	1	Methylation	UCEC-449.7.3.N.3.7.0.4.4.1	UCEC	449	7	3	N	3	7	0	4	4	1	Protective	1	0	3	Apoptosis	TSM	Overexpression	1	1	1	2	3	0	0	0	1	9	0.252979219693705	1.30677593969945	NS	0.607718653660311	0.263510402278951	NS	0.821711664461392	0.0507799231220001	NS	0.434748332905742	0.610104855558582	NS	0.455	NS	0.104	NS	0.435
12	(`MIR153-2` + MIR20A + `MIR329-1` + MIR377 + MIR382 + MIR410 + MIR411 + MIR487B + MIR489 + MIR539 + MIR653 + MIR770 + SERPINB3)	13	Methylation	UCEC-421.7.3.N.1.0.26.4.4.2	UCEC	421	7	3	N	1	0	26	4	4	2	Meaningless	0	0	4	Apoptosis/Autophagy	TSM	Unchanged	1	1	1	1	0	6	0	0	2	12	0.0730320771401052	3.21352296706451	NS	0.14846851815947	2.08791560804675	NS	0.021464183071499	5.28870438883883	Low	0.0212117145371814	5.30931338434136	Low	0.387	NS	0.79	NS	0.877
10	(`MIR105-1` + PARP4)	2	Methylation	UCEC-420.7.3.N.1.0.0.2.4.2	UCEC	420	7	3	N	1	0	0	2	4	2	Meaningless	0	0	4	Apoptosis/Necrosis	TSM	Unchanged	1	1	1	1	0	0	4	0	2	10	0.208897581279059	1.57905003552079	NS	0.275639258723811	1.18846571305897	NS	0.236551206440668	1.40102990889644	NS	0.0917099918329017	2.84409898736244	NS	0.452	NS	0.91	NS	0.536
7	(`ARAP1-AS1` + CDC42 + CPT2 + HYOU1 + IRX5 + KIF14 + OTX1 + PDX1 + PITX1 + POLA2 + RBBP4 + SEPHS1 + STYXL1 + TARBP2 + TBX20 + ZIC1)	16	Methylation	UCEC-416.7.3.P.3.0.0.4.4.1	UCEC	416	7	3	P	3	0	0	4	4	1	Meaningless	0	0	4	Apoptosis	TSM	Overexpression	1	1	2	2	0	0	0	0	1	7	0.305831706323968	1.04859147335615	NS	0.329268025677386	0.951774495626866	NS	0.321464115475358	0.982980334981533	NS	0.918042328578294	0.0105884123657324	NS	0.643	NS	0.902	NS	0.989
12	(SERTAD1 + SOAT1)	2	Methylation	UCEC-404.7.3.P.1.0.32.4.4.2	UCEC	404	7	3	P	1	0	32	4	4	2	Meaningless	0	0	4	Apoptosis/Necroptosis	TSM	Unchanged	1	1	2	1	0	5	0	0	2	12	0.0195348127378685	5.45299468593817	Low	0.0122130175097639	6.27967966094138	High	0.356179193212265	0.851319968156188	NS	0.360200397338821	0.837194439085389	NS	0.717	NS	0.375	NS	0.225
10	(RNF185 + USP20)	2	Methylation	UCEC-401.7.3.P.2.7.0.4.4.1	UCEC	401	7	3	P	2	7	0	4	4	1	Protective	1	0	3	Autophagy	TSM	Underexpression	1	1	2	2	3	0	0	0	1	10	0.8086237348419	0.0586617528900047	NS	0.753543593389275	0.0985773515620344	NS	0.139473648467403	2.18375673436239	NS	0.542866930164926	0.370252015471804	NS	0.0676	NS	0.188	NS	0.224
17	(PIAS4 + RARA)	2	Methylation	UCEC-393.7.3.P.2.71.0.4.4.3	UCEC	393	7	3	P	2	71	0	4	4	3	Protective	3	0	1	Apoptosis/Autophagy/Necrosis	TSM	Underexpression	1	1	2	2	8	0	0	0	3	17	0.312798736460844	1.01882141315436	NS	0.459977897118239	0.545948450082642	NS	0.159033104706533	1.9833959735814	NS	0.165993572288077	1.91875863475123	NS	0.0125	Protective	0.00142	Protective	0.116
9	(ADM + ANP32B + ASB9 + CASP14 + CCDC26 + CXXC4 + `EZR-AS1` + GPR65 + LAIR1 + LNX1 + `MIR1185-2` + MIR1197 + MIR134 + MIR154 + MIR19B1 + MIR212 + MIR299 + MIR323A + MIR323B + `MIR329-2` + MIR369 + MIR379 + MIR383 + MIR449B + MIR4513 + MIR496 + MIR514A3 + MIR544A + MIR758 + MIR767 + MIR890 + MIR92A1 + OLFM4 + PCMT1 + POTED + SLCO1B1 + TLR10)	37	Methylation	UCEC-39.7.3.N.1.0.0.2.4.1	UCEC	39	7	3	N	1	0	0	2	4	1	Meaningless	0	0	4	Apoptosis	TSM	Unchanged	1	1	1	1	0	0	4	0	1	9	0.433712020795614	0.612862603328327	NS	0.989549695389138	0.000171554696233729	NS	0.0503507323761642	3.82974034246048	NS	0.425384815931337	0.635390757302517	NS	0.6	NS	0.426	NS	0.59
14	(NR1D1 + NSMAF + SLC22A5 + SPON2)	4	Methylation	UCEC-387.7.3.P.2.0.0.1.4.1	UCEC	387	7	3	P	2	0	0	1	4	1	Meaningless	0	0	4	Necrosis	TSM	Underexpression	1	1	2	2	0	0	7	0	1	14	0.501942551462503	0.450826863417776	NS	0.869620413741967	0.0269421562970169	NS	0.754105280246533	0.098113566800539	NS	0.675158498579339	0.175627092417118	NS	0.923	NS	0.822	NS	0.354
7	(MIR25 + MIR302C)	2	Methylation	UCEC-382.7.3.P.1.0.0.4.4.2	UCEC	382	7	3	P	1	0	0	4	4	2	Meaningless	0	0	4	Apoptosis/Pyroptosis	TSM	Unchanged	1	1	2	1	0	0	0	0	2	7	0.896493332726874	0.0169240293206108	NS	0.441003300408723	0.5936703919505	NS	0.967168569753222	0.00169412208296463	NS	0.921476402007747	0.00971686139470427	NS	NS	NS	NS	NS	NS
8	(MIR199A2 + MIR93)	2	Methylation	UCEC-381.7.3.P.1.0.0.4.4.3	UCEC	381	7	3	P	1	0	0	4	4	3	Meaningless	0	0	4	Apoptosis/Autophagy/Ferroptosis	TSM	Unchanged	1	1	2	1	0	0	0	0	3	8	0.59588616343353	0.281245298347899	NS	0.944135653467988	0.00491020829754001	NS	0.622998752665631	0.24167527499462	NS	0.419041463359448	0.65300189687012	NS	NS	NS	NS	NS	NS
17	(MIR196A1 + MIR23B + MIRLET7B + XPO1)	4	Methylation	UCEC-380.7.3.P.1.0.1.1.4.3	UCEC	380	7	3	P	1	0	1	1	4	3	Meaningless	0	0	4	Apoptosis/Autophagy/Necrosis	TSM	Unchanged	1	1	2	1	0	2	7	0	3	17	0.0428910707579794	4.09969024864541	High	0.0716180618130715	3.24554057646813	NS	0.744609136181861	0.106116829520274	NS	0.137582798290586	2.20478809904693	NS	0.508	NS	0.622	NS	0.557
7	(MIR17 + MIR30A + MIR449A + MIR543)	4	Methylation	UCEC-379.7.3.N.1.0.0.4.4.3	UCEC	379	7	3	N	1	0	0	4	4	3	Meaningless	0	0	4	Apoptosis/Autophagy/Cellular senescence	TSM	Unchanged	1	1	1	1	0	0	0	0	3	7	0.14986629675679	2.07361122109483	NS	0.781954309824895	0.0766033689483398	NS	0.0639531980006023	3.43177844851141	NS	0.221189348502244	1.49663824328502	NS	NS	NS	NS	NS	NS
7	(MIR1301 + MIR197 + MIR199A1 + MIR26B + MIR302B + MIR30D + MIR335 + MIR451A + RAB1A)	9	Methylation	UCEC-378.7.3.P.1.0.0.4.4.2	UCEC	378	7	3	P	1	0	0	4	4	2	Meaningless	0	0	4	Apoptosis/Autophagy	TSM	Unchanged	1	1	2	1	0	0	0	0	2	7	0.382837505472813	0.761570434990613	NS	0.425382837343484	0.635396189062698	NS	0.619040943480786	0.247217821947512	NS	0.474750946022592	0.510896683680073	NS	NS	NS	NS	NS	NS
8	(MIR106B + MIR26A2 + MIR30C1)	3	Methylation	UCEC-377.7.3.P.1.0.0.4.4.3	UCEC	377	7	3	P	1	0	0	4	4	3	Meaningless	0	0	4	Apoptosis/Autophagy/Pyroptosis	TSM	Unchanged	1	1	2	1	0	0	0	0	3	8	0.285938683740302	1.13864568175143	NS	0.840479451435213	0.0405137355998302	NS	0.309452256202023	1.03301211830648	NS	0.937812051148854	0.00608713857176007	NS	NS	NS	NS	NS	NS
20	(MAPK3 + PIK3CA)	2	Methylation	UCEC-372.7.3.P.2.0.9.2.4.5	UCEC	372	7	3	P	2	0	9	2	4	5	Meaningless	0	0	4	Anoikis/Apoptosis/Autophagy/Cellular senescence/Necrosis	TSM	Underexpression	1	1	2	2	0	5	4	0	5	20	0.021568093791661	5.28029496433599	Low	0.143837774611841	2.13641401291316	NS	0.0806375503027323	3.05200472586568	NS	0.0171778840289569	5.67810777987527	Low	0.994	NS	0.964	NS	0.585
11	(LIMS1 + PARG)	2	Methylation	UCEC-369.7.3.P.1.0.0.2.4.2	UCEC	369	7	3	P	1	0	0	2	4	2	Meaningless	0	0	4	Apoptosis/Necrosis	TSM	Unchanged	1	1	2	1	0	0	4	0	2	11	0.523946064596958	0.406118775209563	NS	0.394942515875218	0.723670609253943	NS	0.915684142895172	0.0112088182162862	NS	0.828603824977202	0.0468690279480133	NS	0.528	NS	0.949	NS	0.585
10	(LILRB1 + MIR488 + MIR495 + S100A8 + UMOD + VHL)	6	Methylation	UCEC-368.7.3.N.1.0.20.4.4.3	UCEC	368	7	3	N	1	0	20	4	4	3	Meaningless	0	0	4	Apoptosis/Autophagy/Necrosis	TSM	Unchanged	1	1	1	1	0	3	0	0	3	10	0.302361837006741	1.06374830823822	NS	0.724713710355254	0.124020951090181	NS	0.0187776095102135	5.52210880681908	Low	0.144000338479384	2.13468181735865	NS	0.984	NS	0.771	NS	0.885
14	(LARP7 + ZMIZ1)	2	Methylation	UCEC-366.7.3.P.2.0.0.1.4.1	UCEC	366	7	3	P	2	0	0	1	4	1	Meaningless	0	0	4	Cellular senescence	TSM	Underexpression	1	1	2	2	0	0	7	0	1	14	0.158535169641929	1.98814310397585	NS	0.243270200164024	1.36154325999194	NS	0.130576928597099	2.28563216873983	NS	0.272047270063677	1.20639494911305	NS	0.272	NS	0.47	NS	0.552
24	(IER3IP1 + LILRB4 + TNFRSF10A + TNFRSF18)	4	Methylation	UCEC-348.7.3.N.3.0.26.1.2.2	UCEC	348	7	3	N	3	0	26	1	2	2	Meaningless	0	0	4	Apoptosis/Necrosis	TSM	Overexpression	1	1	1	2	0	6	7	4	2	24	0.127536665154507	2.32223495924491	NS	0.327473350099194	0.958863635714055	NS	0.0214049981973703	5.293513042614	Low	0.030976427364688	4.65426856197283	Low	0.248	NS	0.659	NS	0.22
7	(HDLBP + P4HA1)	2	Methylation	UCEC-340.7.3.P.3.0.0.4.4.1	UCEC	340	7	3	P	3	0	0	4	4	1	Meaningless	0	0	4	Ferroptosis	TSM	Overexpression	1	1	2	2	0	0	0	0	1	7	0.408984495541721	0.681750794549525	NS	0.281368808773971	1.16046652258177	NS	0.296030569498649	1.09199063300908	NS	0.823597410270487	0.0496935326220067	NS	0.424	NS	0.42	NS	0.562
10	(GRHL2 + LAMB3 + SFN)	3	Methylation	UCEC-338.7.3.N.3.0.62.4.4.2	UCEC	338	7	3	N	3	0	62	4	4	2	Meaningless	0	0	4	Anoikis/Apoptosis	TSM	Overexpression	1	1	1	2	0	3	0	0	2	10	0.0808345838581148	3.04804116430153	NS	0.0325011279699611	4.57186689696628	Low	0.155295125700322	2.0194525059818	NS	0.910244646207289	0.0127080443908107	NS	0.735	NS	0.918	NS	0.698
14	(FUT2 + ICMT + MACC1 + `RHPN1-AS1` + ROS1 + SLC2A1 + TSPAN1)	7	Methylation	UCEC-331.7.3.N.3.0.7.2.4.2	UCEC	331	7	3	N	3	0	7	2	4	2	Meaningless	0	0	4	Apoptosis/Autophagy	TSM	Overexpression	1	1	1	2	0	3	4	0	2	14	0.409555833728783	0.68008971230118	NS	0.331487501873468	0.943078047109081	NS	0.0986719578315972	2.72687866203657	NS	0.0261704923693098	4.9447190163597	Low	0.377	NS	0.42	NS	0.505
15	(ACVR1 + CMTM1 + CYP1B1 + GHSR + MAP3K14)	5	Methylation	UCEC-29.7.3.P.2.0.0.1.4.2	UCEC	29	7	3	P	2	0	0	1	4	2	Meaningless	0	0	4	Apoptosis/Necrosis	TSM	Underexpression	1	1	2	2	0	0	7	0	2	15	0.435400357295791	0.60837486983441	NS	0.52855712330956	0.397164786987042	NS	0.415513234116141	0.662970402334992	NS	0.803322436408187	0.0620256892185061	NS	0.438	NS	0.502	NS	0.651
14	(ACTA2 + AMFR + ANO6 + CBLB + CCNK + CHSY1 + CSNK1D + `CTBP1-AS` + DDX17 + DDX6 + DIDO1 + DLST + DND1 + DNM3OS + ELL + FAIM2 + FNIP2 + GNA12 + GNRH2 + HORMAD2 + HTRA4 + IP6K2 + ITGB5 + ITSN1 + KHSRP + KIF1B + KLF10 + KMT2A + KMT2C + MAML1 + `MBNL1-AS1` + MEF2D + MIR1247 + NCOR2 + NDUFS2 + NPY + PBX1 + PHF1 + POLR2A + PON3 + PRDM14 + PRKAR1A + PRMT2 + RAP1GDS1 + RBBP6 + RBMS2 + RNF121 + SENP5 + SP…	59	Methylation	UCEC-28.7.3.P.2.0.0.1.4.1	UCEC	28	7	3	P	2	0	0	1	4	1	Meaningless	0	0	4	Apoptosis	TSM	Underexpression	1	1	2	2	0	0	7	0	1	14	0.935536630099751	0.00654172805693639	NS	0.944357989978969	0.00487113804950698	NS	0.973601095597248	0.00109509098241145	NS	0.793194725616722	0.0687301541209242	NS	0.911	NS	0.722	NS	0.542
13	(A1CF + AIP + APOB + `BDNF-AS` + BRD8 + CYP11B2 + E2F6 + FSHR + `GATA6-AS1` + GPR4 + GTF2I + KPNA1 + MAGEA4 + MAP3K2 + PIP5K1A + PLG + PRTN3 + PYHIN1 + REG1A + REG1B + SARM1 + SERPINB10 + SERPINB13 + SIGLEC8 + SPINK7 + SPOCK1 + TASP1 + `TTN-AS1` + UNC5D + YY1AP1)	30	Methylation	UCEC-2.7.3.N.2.0.0.1.4.1	UCEC	2	7	3	N	2	0	0	1	4	1	Meaningless	0	0	4	Apoptosis	TSM	Underexpression	1	1	1	2	0	0	7	0	1	13	0.229886166136051	1.44156556384424	NS	0.550782842089706	0.3559166036438	NS	0.243597906994904	1.35965139507094	NS	0.110054684046804	2.55343589009801	NS	0.932	NS	0.733	NS	0.165
9	(ENPP1 + FAM225B + FBXL4 + NLRP4 + RFPL4A)	5	Methylation	UCEC-191.7.3.N.2.0.7.4.4.1	UCEC	191	7	3	N	2	0	7	4	4	1	Meaningless	0	0	4	Autophagy	TSM	Underexpression	1	1	1	2	0	3	0	0	1	9	0.137047623074169	2.21079957499704	NS	0.406106643666861	0.690169764071087	NS	0.117035603151862	2.45654980801247	NS	0.0157077090018276	5.83530246796933	Low	0.726	NS	0.283	NS	0.858
9	(DRD3 + MIR595 + NRBF2 + PIP4K2C)	4	Methylation	UCEC-179.7.3.N.1.0.0.2.4.1	UCEC	179	7	3	N	1	0	0	2	4	1	Meaningless	0	0	4	Autophagy	TSM	Unchanged	1	1	1	1	0	0	4	0	1	9	0.122021662663313	2.3911778216405	NS	0.400212709087117	0.707687101419984	NS	0.564925578696471	0.331247258048164	NS	0.560493636780409	0.338850242381473	NS	0.539	NS	0.81	NS	0.785
13	(DHX9 + GSDMC)	2	Methylation	UCEC-174.7.3.N.3.0.9.4.4.3	UCEC	174	7	3	N	3	0	9	4	4	3	Meaningless	0	0	4	Apoptosis/Pyroptosis/Necrosis	TSM	Overexpression	1	1	1	2	0	5	0	0	3	13	0.00800655443416431	7.03200761179468	Low	0.0739791113077237	3.1924488784507	NS	0.721449282504296	0.127108314496497	NS	0.0433118230806615	4.08318973738854	Low	0.843	NS	0.997	NS	0.258
28	(CXADR + TIGIT)	2	Methylation	UCEC-166.7.3.N.3.28.0.1.1.1	UCEC	166	7	3	N	3	28	0	1	1	1	Protective	3	0	1	Apoptosis	TSM	Overexpression	1	1	1	2	8	0	7	7	1	28	0.287694717221774	1.13037803730392	NS	0.444114695766266	0.585628117135144	NS	0.637917951725261	0.221475502929071	NS	0.380053871313405	0.770527642728165	NS	0.00318	Protective	0.07	NS	0.0271
17	(CSNK1E + FHL3 + MTUS1)	3	Methylation	UCEC-162.7.3.P.2.7.0.1.4.1	UCEC	162	7	3	P	2	7	0	1	4	1	Protective	1	0	3	Apoptosis	TSM	Underexpression	1	1	2	2	3	0	7	0	1	17	0.552865533353762	0.352208629602318	NS	0.482749439888878	0.492645803889273	NS	0.793137318675476	0.068769203890677	NS	0.31997518150061	0.989047924224417	NS	0.176	NS	0.224	NS	0.425
18	(CRP + GCG + REG3A + TMC8)	4	Methylation	UCEC-160.7.3.N.2.0.95.4.4.2	UCEC	160	7	3	N	2	0	95	4	4	2	Meaningless	0	0	4	Apoptosis/Necrosis	TSM	Underexpression	1	1	1	2	0	11	0	0	2	18	0.0173339771230983	5.66223939577999	Low	0.0293903720364758	4.74460078763398	Low	0.00675995015296593	7.3356693713782	Low	0.000503954677370189	12.1009748667726	Low	0.681	NS	0.723	NS	0.135
10	(CP + HMGCL + LINC00336 + MAL2 + MYEOV + PROM2 + STYK1)	7	Methylation	UCEC-157.7.3.N.3.0.0.2.4.1	UCEC	157	7	3	N	3	0	0	2	4	1	Meaningless	0	0	4	Ferroptosis	TSM	Overexpression	1	1	1	2	0	0	4	0	1	10	0.354153539616638	0.858518755182063	NS	0.69606106837384	0.152602025733317	NS	0.622203230610878	0.242783057329668	NS	0.177362376222931	1.81958757874712	NS	0.963	NS	0.679	NS	0.821
13	(COX7A1 + HTR2B + SOX15)	3	Methylation	UCEC-156.7.3.P.2.20.11.4.4.1	UCEC	156	7	3	P	2	20	11	4	4	1	Protective	1	0	3	Ferroptosis	TSM	Underexpression	1	1	2	2	3	3	0	0	1	13	0.516370563100522	0.421136367235386	NS	0.593086567327785	0.285549756879632	NS	0.0259328992507991	4.96048724631722	High	0.245413068695939	1.34922831742211	NS	0.962	NS	0.709	NS	0.0328
12	(CHMP4C + DAPL1 + HMGN2 + SUB1 + VAMP8)	5	Methylation	UCEC-149.7.3.N.3.0.26.4.4.1	UCEC	149	7	3	N	3	0	26	4	4	1	Meaningless	0	0	4	Autophagy	TSM	Overexpression	1	1	1	2	0	6	0	0	1	12	0.179278320518153	1.80359635458605	NS	0.421506382803059	0.646111436777455	NS	0.00522297138712247	7.80057145188785	Low	0.00486647039535937	7.92840398572875	Low	0.684	NS	0.747	NS	0.694
14	(CD83 + FCGR1A + IGFL1 + KRT19 + LILRA4 + TEC)	6	Methylation	UCEC-142.7.3.N.3.0.28.4.4.1	UCEC	142	7	3	N	3	0	28	4	4	1	Meaningless	0	0	4	Necrosis	TSM	Overexpression	1	1	1	2	0	8	0	0	1	14	0.0311537164886833	4.64447216522996	Low	0.18544026029955	1.75347669013313	NS	0.00365405524826445	8.4481969684808	Low	0.00200931769986468	9.54100428467336	Low	0.564	NS	0.414	NS	0.173
6	(ABHD16A + NPHP1)	2	Methylation	UCEC-13.7.3.P.1.0.0.4.4.1	UCEC	13	7	3	P	1	0	0	4	4	1	Meaningless	0	0	4	Necrosis	TSM	Unchanged	1	1	2	1	0	0	0	0	1	6	0.818603668031558	0.0525974247917986	NS	0.712269106477746	0.136021057486007	NS	0.945523358064429	0.00466891770865356	NS	0.402950251967992	0.699504462977856	NS	0.792	NS	0.474	NS	0.93
15	ZFP91	1	Methylation	UCEC-1200.7.3.P.2.0.0.1.4.2	UCEC	1200	7	3	P	2	0	0	1	4	2	Meaningless	0	0	4	Apoptosis/Necroptosis	TSM	Underexpression	1	1	2	2	0	0	7	0	2	15	0.231825553991709	1.42962557843748	NS	0.493164337185774	0.46961500583162	NS	0.343344372006384	0.897903911195014	NS	0.433831434196479	0.612544319166137	NS	0.815	NS	0.898	NS	0.788
22	ZBP1	1	Methylation	UCEC-1195.7.3.N.3.0.0.1.1.3	UCEC	1195	7	3	N	3	0	0	1	1	3	Meaningless	0	0	4	Apoptosis/Necroptosis/Pyroptosis	TSM	Overexpression	1	1	1	2	0	0	7	7	3	22	0.425640627273672	0.634688805477653	NS	0.233729711393779	1.41801918145052	NS	0.140877196756708	2.16835131528332	NS	0.638284267552892	0.220993097494926	NS	0.819	NS	0.47	NS	0.662
9	WT1	1	Methylation	UCEC-1188.7.3.P.2.0.0.4.4.3	UCEC	1188	7	3	P	2	0	0	4	4	3	Meaningless	0	0	4	Apoptosis/Autophagy/Cellular senescence	TSM	Underexpression	1	1	2	2	0	0	0	0	3	9	0.804132590407266	0.0615051644197375	NS	0.501334391912597	0.452110542080719	NS	0.998549128674672	3.30657327052988e-06	NS	0.241773305473694	1.37022455690812	NS	0.905	NS	0.594	NS	0.482
13	VTCN1	1	Methylation	UCEC-1183.7.3.N.3.4.7.4.4.2	UCEC	1183	7	3	N	3	4	7	4	4	2	Risky	0	1	3	Apoptosis/Autophagy	TSM	Overexpression	1	1	1	2	3	3	0	0	2	13	0.121794260336171	2.39409442524776	NS	0.280722717099425	1.16358773250651	NS	0.150285583247837	2.0693497722027	NS	0.00199936916952337	9.55011475934436	Low	0.0666	NS	0.06	NS	0.0548
10	VEGFA	1	Methylation	UCEC-1180.7.3.P.2.0.0.4.4.4	UCEC	1180	7	3	P	2	0	0	4	4	4	Meaningless	0	0	4	Apoptosis/Autophagy/Pyroptosis/Necrosis	TSM	Underexpression	1	1	2	2	0	0	0	0	4	10	0.956142029020382	0.00302450775780301	NS	0.790216324151277	0.0707718092216957	NS	0.882842107325593	0.0217171237918652	NS	0.889063398219889	0.0194573045076472	NS	0.381	NS	0.619	NS	0.89
15	UPF1	1	Methylation	UCEC-1175.7.3.P.1.71.0.4.4.2	UCEC	1175	7	3	P	1	71	0	4	4	2	Protective	3	0	1	Apoptosis/Autophagy	TSM	Unchanged	1	1	2	1	8	0	0	0	2	15	0.783535562356301	0.075468076446456	NS	0.985433339427012	0.000333340538819593	NS	0.13709490725296	2.21026738638553	NS	0.1722647047683	1.86312377150322	NS	0.0483	Protective	0.0109	Protective	0.873
5	(C1QTNF8 + CD300LD + OTOL1 + RAG1 + SLC38A1)	5	Methylation	UCEC-117.7.3.N.1.0.0.4.4.1	UCEC	117	7	3	N	1	0	0	4	4	1	Meaningless	0	0	4	Necrosis	TSM	Unchanged	1	1	1	1	0	0	0	0	1	5	0.230227432550404	1.43945574795616	NS	0.318685927551298	0.994331869457769	NS	0.647771493090188	0.208721292514244	NS	0.2312219841515	1.43332855290489	NS	0.986	NS	0.907	NS	0.308
15	TRAF3IP2	1	Methylation	UCEC-1156.7.3.P.2.71.0.4.4.1	UCEC	1156	7	3	P	2	71	0	4	4	1	Protective	3	0	1	Necrosis	TSM	Underexpression	1	1	2	2	8	0	0	0	1	15	0.934087226978631	0.00683988447885186	NS	0.796064148451086	0.0667933775792799	NS	0.826565332356019	0.0480086457381791	NS	0.600787146015021	0.273810332843678	NS	0.0323	Protective	0.0103	Protective	0.323
11	TPM1	1	Methylation	UCEC-1153.7.3.P.2.30.0.4.4.2	UCEC	1153	7	3	P	2	30	0	4	4	2	Risky	0	1	3	Anoikis/Apoptosis	TSM	Underexpression	1	1	2	2	3	0	0	0	2	11	0.0856314789981365	2.95463803444831	NS	0.138284833794016	2.19694194595823	NS	0.984239694648845	0.00039021649196085	NS	0.339860935927912	0.910955830446056	NS	0.0696	NS	0.0186	Risky	0.158
9	TMPRSS3	1	Methylation	UCEC-1143.7.3.N.3.20.0.4.4.1	UCEC	1143	7	3	N	3	20	0	4	4	1	Protective	1	0	3	Apoptosis	TSM	Overexpression	1	1	1	2	3	0	0	0	1	9	0.87775988003538	0.0236573868780927	NS	0.41849264998577	0.654544282760613	NS	0.203777774968826	1.61509002452692	NS	0.219115375009549	1.51015540153572	NS	0.73	NS	0.569	NS	0.0231
10	TMEM74	1	Methylation	UCEC-1142.7.3.N.2.0.7.4.4.2	UCEC	1142	7	3	N	2	0	7	4	4	2	Meaningless	0	0	4	Apoptosis/Autophagy	TSM	Underexpression	1	1	1	2	0	3	0	0	2	10	0.200177664474843	1.64107772223239	NS	0.439486274153774	0.597623326518963	NS	0.201048803793084	1.63473918483821	NS	0.0431529564553406	4.08940006956504	Low	0.466	NS	0.682	NS	0.652
21	TLR4	1	Methylation	UCEC-1136.7.3.N.2.7.0.1.4.6	UCEC	1136	7	3	N	2	7	0	1	4	6	Protective	1	0	3	Apoptosis/Autophagy/Ferroptosis/Necroptosis/Pyroptosis/Necrosis	TSM	Underexpression	1	1	1	2	3	0	7	0	6	21	0.235038532118879	1.41010759838852	NS	0.53597848039473	0.383044270889098	NS	0.430081278298896	0.622603967256778	NS	0.267915866308302	1.22738669487789	NS	0.176	NS	0.734	NS	0.136
15	TIMM50	1	Methylation	UCEC-1132.7.3.P.3.0.0.1.4.2	UCEC	1132	7	3	P	3	0	0	1	4	2	Meaningless	0	0	4	Apoptosis/Necroptosis	TSM	Overexpression	1	1	2	2	0	0	7	0	2	15	0.296442186207048	1.09013099604288	NS	0.653729629507611	0.201230276563215	NS	0.101028225209815	2.6892362982493	NS	0.618786199371433	0.247577251207237	NS	0.357	NS	0.836	NS	0.315
14	THRB	1	Methylation	UCEC-1128.7.3.N.2.35.0.4.4.1	UCEC	1128	7	3	N	2	35	0	4	4	1	Risky	0	3	1	Apoptosis	TSM	Underexpression	1	1	1	2	8	0	0	0	1	14	0.487411232458063	0.482236022088085	NS	0.150833214781512	2.0638040861877	NS	0.480221919550728	0.498359300905994	NS	0.524577776502981	0.404883799447876	NS	0.00102	Risky	0.00015	Risky	0.293
8	TERC	1	Methylation	UCEC-1121.7.3.P.2.0.0.4.4.2	UCEC	1121	7	3	P	2	0	0	4	4	2	Meaningless	0	0	4	Apoptosis/Cellular senescence	TSM	Underexpression	1	1	2	2	0	0	0	0	2	8	0.983528207056053	0.00042624895763558	NS	0.961896631479866	0.00228232227507631	NS	0.508906373494255	0.436315119463833	NS	0.735822546121666	0.113832348638775	NS	0.723	NS	0.547	NS	0.573
9	SPZ1	1	Methylation	UCEC-1117.7.3.N.2.30.0.4.4.1	UCEC	1117	7	3	N	2	30	0	4	4	1	Risky	0	1	3	Apoptosis	TSM	Underexpression	1	1	1	2	3	0	0	0	1	9	0.768151196106766	0.0869035441634541	NS	0.794594641425978	0.0677815595386336	NS	0.800724367089589	0.0637106803150118	NS	0.934819632285779	0.00668838556304927	NS	0.247	NS	0.044	Risky	0.884
11	SPOP	1	Methylation	UCEC-1116.7.3.P.2.7.0.4.4.2	UCEC	1116	7	3	P	2	7	0	4	4	2	Protective	1	0	3	Apoptosis/Autophagy	TSM	Underexpression	1	1	2	2	3	0	0	0	2	11	0.985914693569661	0.000311671861226886	NS	0.68482983421347	0.164739612553733	NS	0.408591478628935	0.68289541296911	NS	0.482347478292881	0.493551153328752	NS	0.221	NS	0.436	NS	0.306
21	SMURF2	1	Methylation	UCEC-1111.7.3.P.2.0.65.1.4.2	UCEC	1111	7	3	P	2	0	65	1	4	2	Meaningless	0	0	4	Apoptosis/Pyroptosis	TSM	Underexpression	1	1	2	2	0	6	7	0	2	21	0.075436457109992	3.16057828048979	NS	0.0256558512850769	4.97906460881212	Low	0.387181300324155	0.747775926817526	NS	0.0230533062360279	5.16448391041093	High	0.545	NS	0.877	NS	0.605
12	SMAD2	1	Methylation	UCEC-1108.7.3.N.1.0.0.2.4.4	UCEC	1108	7	3	N	1	0	0	2	4	4	Meaningless	0	0	4	Apoptosis/Autophagy/Cellular senescence/Pyroptosis	TSM	Unchanged	1	1	1	1	0	0	4	0	4	12	0.79392604609316	0.0682337268693368	NS	0.43724111333447	0.603512143124764	NS	0.452000551976526	0.565630326169499	NS	0.746360514004727	0.104614737607786	NS	0.953	NS	0.805	NS	0.815
6	SGK2	1	Methylation	UCEC-1091.7.3.N.1.0.0.4.4.2	UCEC	1091	7	3	N	1	0	0	4	4	2	Meaningless	0	0	4	Autophagy/Ferroptosis	TSM	Unchanged	1	1	1	1	0	0	0	0	2	6	0.300816283688795	1.07057198500134	NS	0.326113753168491	0.964268568184717	NS	0.15607862311004	2.01181376652383	NS	0.825682982441527	0.048506372194224	NS	0.302	NS	0.578	NS	0.118
7	SERPINB2	1	Methylation	UCEC-1083.7.3.N.1.1.0.4.4.1	UCEC	1083	7	3	N	1	1	0	4	4	1	Risky	0	1	3	Apoptosis	TSM	Unchanged	1	1	1	1	2	0	0	0	1	7	0.148189406759705	2.09079016238809	NS	0.336114683202958	0.925194765035223	NS	0.507821188020462	0.438554034897105	NS	0.739181020873037	0.110847767842653	NS	0.0203	Risky	0.0585	NS	0.794
11	RPL26	1	Methylation	UCEC-1072.7.3.N.2.9.0.4.4.1	UCEC	1072	7	3	N	2	9	0	4	4	1	Protective	2	0	2	Apoptosis	TSM	Underexpression	1	1	1	2	5	0	0	0	1	11	0.729204758431665	0.119843066941863	NS	0.793547397208639	0.0684905172962937	NS	0.14719008227221	2.10113250789312	NS	0.0540240749289915	3.71195513427423	NS	0.0399	Protective	0.227	NS	0.428
10	ROR1-AS1	1	Methylation	UCEC-1070.7.3.N.2.4.0.4.4.2	UCEC	1070	7	3	N	2	4	0	4	4	2	Risky	0	1	3	Apoptosis/Autophagy	TSM	Underexpression	1	1	1	2	3	0	0	0	2	10	0.144174652879571	2.13282685869764	NS	0.33591982627282	0.92594120428853	NS	0.916363041304309	0.0110283791692252	NS	0.246725485686123	1.34175058019349	NS	0.474	NS	0.136	NS	0.36
14	RNF43	1	Methylation	UCEC-1065.7.3.N.3.71.0.4.4.1	UCEC	1065	7	3	N	3	71	0	4	4	1	Protective	3	0	1	Apoptosis	TSM	Overexpression	1	1	1	2	8	0	0	0	1	14	0.54213684419347	0.371593699907742	NS	0.477222506246102	0.50520378129707	NS	0.579815635571393	0.306532794720581	NS	0.194090650077179	1.68629076851112	NS	0.00778	Protective	0.00847	Protective	0.39
14	RGS7	1	Methylation	UCEC-1064.7.3.N.1.7.26.4.4.1	UCEC	1064	7	3	N	1	7	26	4	4	1	Protective	1	0	3	Necrosis	TSM	Unchanged	1	1	1	1	3	6	0	0	1	14	0.0816614095520989	3.03152144196779	NS	0.0986185689182189	2.72774290596178	NS	0.0311060997752253	4.64709758177111	Low	0.00877113252692252	6.8688449313247	Low	0.892	NS	0.726	NS	0.114
18	RB1	1	Methylation	UCEC-1061.7.3.P.2.0.0.1.4.5	UCEC	1061	7	3	P	2	0	0	1	4	5	Meaningless	0	0	4	Apoptosis/Autophagy/Cellular senescence/Necroptosis/Necrosis	TSM	Underexpression	1	1	2	2	0	0	7	0	5	18	0.806334926714317	0.0601019184591002	NS	0.756323506346562	0.0962937007818357	NS	0.457307813556033	0.552475876049499	NS	0.51416804515412	0.425575424611992	NS	0.112	NS	0.302	NS	0.281
18	RAB23	1	Methylation	UCEC-1057.7.3.P.2.20.0.1.4.2	UCEC	1057	7	3	P	2	20	0	1	4	2	Protective	1	0	3	Apoptosis/Autophagy	TSM	Underexpression	1	1	2	2	3	0	7	0	2	18	0.411416300688108	0.674704200029171	NS	0.468098030900498	0.526462206039453	NS	0.0740831151091286	3.19015217428596	NS	0.805200352156413	0.0608226815175659	NS	0.588	NS	0.786	NS	0.0251
16	PTK2	1	Methylation	UCEC-1053.7.3.P.2.0.0.1.4.3	UCEC	1053	7	3	P	2	0	0	1	4	3	Meaningless	0	0	4	Anoikis/Apoptosis/Autophagy	TSM	Underexpression	1	1	2	2	0	0	7	0	3	16	0.677657687065164	0.172774516908057	NS	0.638363712609638	0.220888560143863	NS	0.289966374407746	1.11977747482757	NS	0.978191875633131	0.000747247855268909	NS	0.967	NS	0.976	NS	0.403
16	(BMPR2 + COL1A1 + HTT + IL6ST + ILK + LEP)	6	Methylation	UCEC-105.7.3.P.2.0.0.1.4.3	UCEC	105	7	3	P	2	0	0	1	4	3	Meaningless	0	0	4	Apoptosis/Autophagy/Necrosis	TSM	Underexpression	1	1	2	2	0	0	7	0	3	16	0.679955271299195	0.170176187998474	NS	0.69888536325001	0.149634003505205	NS	0.0909071653853299	2.85823556196221	NS	0.0865356493300777	2.93766677706469	NS	0.444	NS	0.287	NS	0.163
18	PRKAA2	1	Methylation	UCEC-1043.7.3.N.2.0.11.1.4.3	UCEC	1043	7	3	N	2	0	11	1	4	3	Meaningless	0	0	4	Apoptosis/Autophagy/Cellular senescence	TSM	Underexpression	1	1	1	2	0	3	7	0	3	18	0.179328080583778	1.80318367130754	NS	0.102722704465801	2.66275452753805	NS	0.00553754706951859	7.69495238520842	High	0.130097373031031	2.29134223878578	NS	0.32	NS	0.312	NS	0.751
6	(BLCAP + L1TD1 + `MIR124-2` + MIR1271 + MIR1284 + MIR302D + MIR328 + MIR367 + MIR663A + MIR765 + MIR942 + NCAPH2 + SPAG6 + TCOF1)	14	Methylation	UCEC-103.7.3.P.1.0.0.4.4.1	UCEC	103	7	3	P	1	0	0	4	4	1	Meaningless	0	0	4	Apoptosis	TSM	Unchanged	1	1	2	1	0	0	0	0	1	6	0.669820700603457	0.181811927629277	NS	0.947008626757738	0.00441742846470581	NS	0.488927915833655	0.478884745421973	NS	0.384736770523229	0.755511745412183	NS	0.146	NS	0.155	NS	0.671
8	PDIA3	1	Methylation	UCEC-1015.7.3.P.3.0.0.4.4.2	UCEC	1015	7	3	P	3	0	0	4	4	2	Meaningless	0	0	4	Apoptosis/Necrosis	TSM	Overexpression	1	1	2	2	0	0	0	0	2	8	0.106505962094056	2.60531546531974	NS	0.0699863079026394	3.283341387254	NS	0.956060514430237	0.00303577232297912	NS	0.297226638691527	1.08659608567714	NS	0.629	NS	0.781	NS	0.502
14	PDHB	1	Methylation	UCEC-1014.7.3.P.3.0.0.1.4.1	UCEC	1014	7	3	P	3	0	0	1	4	1	Meaningless	0	0	4	Cuproptosis	TSM	Overexpression	1	1	2	2	0	0	7	0	1	14	0.459341078332114	0.54749979867083	NS	0.333867715208403	0.933837574292229	NS	0.385796258510856	0.752150386660555	NS	0.192974836501364	1.69475883181112	NS	0.52	NS	0.284	NS	0.319
6	PARK2	1	Methylation	UCEC-1007.7.3.N.2.0.0.4.4.1	UCEC	1007	7	3	N	2	0	0	4	4	1	Meaningless	0	0	4	Mitoptosis	TSM	Underexpression	1	1	1	2	0	0	0	0	1	6	0.550689369268487	0.356083637611637	NS	0.782778264049002	0.0760106562392783	NS	0.106384552221051	2.60712381668088	NS	0.477437391239269	0.50471109157453	NS	0.999	NS	0.834	NS	0.613
8	OTULIN	1	Methylation	UCEC-1002.7.3.P.2.0.0.4.4.2	UCEC	1002	7	3	P	2	0	0	4	4	2	Meaningless	0	0	4	Autophagy/Necrosis	TSM	Underexpression	1	1	2	2	0	0	0	0	2	8	0.111630732015868	2.53098190156562	NS	0.410373812013909	0.677717478228195	NS	0.43386770843116	0.612447660314515	NS	0.655724506373845	0.198758887963089	NS	0.388	NS	0.165	NS	0.92
10	(BCL2L14 + CABLES1 + CDCA3 + CDCA8 + CDKN3 + CEP55 + CLDN7 + CLDN8 + CNPY2 + DSP + EPCAM + ESM1 + F11R + FABP7 + FANK1 + FUT3 + FUT7 + GDE1 + GPR87 + GRHL3 + HNF4G + HTATIP2 + KMO + KRT5 + MAD2L1 + NCAPG + NEK2 + NIPA2 + NLRP11 + OCIAD2 + PADI2 + PCGF1 + PERP + PI3 + PLA2G10 + PPIB + PRAME + PSMD11 + PTTG1 + RASSF6 + `RGMB-AS1` + RPSAP52 + SERPINB5 + SHCBP1 + SHMT1 + SLPI + SNHG9 + TMPO + TMPRSS1…	55	Methylation	UCEC-100.7.3.N.3.0.0.2.4.1	UCEC	100	7	3	N	3	0	0	2	4	1	Meaningless	0	0	4	Apoptosis	TSM	Overexpression	1	1	1	2	0	0	4	0	1	10	0.624476008238821	0.239626497384131	NS	0.712418832858707	0.135872944350589	NS	0.0875487511381825	2.91887742946127	NS	0.247467973425155	1.33754162420844	NS	0.931	NS	0.866	NS	0.956
8	(C1QTNF8 + CHRNA4 + DCSTAMP + FABP2 + IFNL3 + MIR657 + PIGR + SPPL2A + ZBTB20)	9	Methylation	THYM-99.7.3.P.1.0.2.4.4.1	THYM	99	7	3	P	1	0	2	4	4	1	Meaningless	0	0	4	Necrosis	TSM	Unchanged	1	1	2	1	0	2	0	0	1	8	0.0148027509159604	5.93979373935901	Low	0.193593260462077	1.69005847953216	NS	NS	NS	NS	0.996111116305996	2.37559950216455e-05	NS	0.112	NS	0.288	NS	NS
16	(C1QTNF6 + CEBPA + KAT2A)	3	Methylation	THYM-98.7.3.P.3.0.64.3.3.3	THYM	98	7	3	P	3	0	64	3	3	3	Meaningless	0	0	4	Apoptosis/Ferroptosis/Necrosis	TSM	Overexpression	1	1	2	2	0	5	1	1	3	16	0.000543309325361729	11.9608207754482	Low	0.00867435150859386	6.88867556573345	Low	NS	NS	NS	0.822076537041934	0.0505687548055484	NS	0.236	NS	0.925	NS	NS
16	(C1QTNF4 + DDX39B)	2	Methylation	THYM-97.7.3.P.3.71.0.3.4.1	THYM	97	7	3	P	3	71	0	3	4	1	Protective	3	0	1	Necrosis	TSM	Overexpression	1	1	2	2	8	0	1	0	1	16	0.0562156283477019	3.64565675782945	NS	0.689117517506179	0.160042362671538	NS	NS	NS	NS	0.412949084739249	0.670294112775892	NS	0.00561	Protective	0.0241	Protective	NS
18	(C1QTNF1 + MAP4K3 + VAMP3)	3	Methylation	THYM-95.7.3.P.3.0.2.3.1.2	THYM	95	7	3	P	3	0	2	3	1	2	Meaningless	0	0	4	Autophagy/Necrosis	TSM	Overexpression	1	1	2	2	0	2	1	7	2	18	0.0211347125756449	5.31564961339766	Low	0.443893504317072	0.586196975227583	NS	NS	NS	NS	0.51678515652876	0.42030447446206	NS	0.617	NS	0.429	NS	NS
7	(BTLA + IPMK + `XXYLT1-AS2`)	3	Methylation	THYM-92.7.3.N.1.0.1.4.4.1	THYM	92	7	3	N	1	0	1	4	4	1	Meaningless	0	0	4	Autophagy	TSM	Unchanged	1	1	1	1	0	2	0	0	1	7	0.040331902208027	4.20386726988812	High	0.595937083941927	0.281167394590419	NS	NS	NS	NS	0.189434014942725	1.72201392456654	NS	0.704	NS	0.832	NS	NS
20	(BMPR1A + CFB + EIF3A + ERGIC2 + MORC3 + RBM4 + RNF114 + RRAD + S100A13 + SUN1 + ZMYND11)	11	Methylation	THYM-91.7.3.P.3.0.64.3.1.1	THYM	91	7	3	P	3	0	64	3	1	1	Meaningless	0	0	4	Cellular senescence	TSM	Overexpression	1	1	2	2	0	5	1	7	1	20	0.00194835768615931	9.59756309768767	Low	0.0233536634291747	5.14200487294273	Low	NS	NS	NS	0.9657579993006	0.00184291326859685	NS	0.682	NS	0.221	NS	NS
22	(ABCC10 + BAG6 + CIZ1 + FAAH + MOB2 + MUTYH + PIDD1 + RPS15A + RPSA)	9	Methylation	THYM-9.7.3.P.3.9.2.1.3.1	THYM	9	7	3	P	3	9	2	1	3	1	Protective	2	0	2	Apoptosis	TSM	Overexpression	1	1	2	2	5	2	7	1	1	22	0.00525320440922028	7.79014277647498	Low	0.103611782091954	2.64905026413121	NS	NS	NS	NS	0.824091474878386	0.0494109372943499	NS	0.000375	Protective	0.0661	NS	NS
16	(BID + IL24 + ILK + ITGB3 + LEP + LITAF + MUC5AC + RARA + TNNI3 + ZFP36)	10	Methylation	THYM-88.7.3.P.2.0.0.1.4.3	THYM	88	7	3	P	2	0	0	1	4	3	Meaningless	0	0	4	Apoptosis/Autophagy/Necrosis	TSM	Underexpression	1	1	2	2	0	0	7	0	3	16	0.107768354693294	2.58664558201105	NS	0.879410525965792	0.0230179028132992	NS	NS	NS	NS	0.627919056845828	0.234893249982747	NS	0.338	NS	0.85	NS	NS
18	(BGN + CERS6 + DUOX1 + EP300 + HIPK3 + HSPA8 + IGF2BP1 + IGF2BP2 + KDM4A + LONP1 + NFE2L1 + PARK7 + PRNP + SHC1 + SYVN1 + TRIM11)	16	Methylation	THYM-86.7.3.P.3.0.64.2.4.3	THYM	86	7	3	P	3	0	64	2	4	3	Meaningless	0	0	4	Apoptosis/Autophagy/Ferroptosis	TSM	Overexpression	1	1	2	2	0	5	4	0	3	18	0.000789728873139217	11.2652184249997	Low	0.0116360260751046	6.36550063966208	Low	NS	NS	NS	0.322632443526908	0.978245114303766	NS	0.845	NS	0.366	NS	NS
11	(BCAR1 + BRMS1 + CRYAB + ITGA2 + LAMA3 + NTF3 + PAK4 + RHOC + SFN + TPM1 + TSG101)	11	Methylation	THYM-84.7.3.P.3.0.2.3.4.2	THYM	84	7	3	P	3	0	2	3	4	2	Meaningless	0	0	4	Anoikis/Apoptosis	TSM	Overexpression	1	1	2	2	0	2	1	0	2	11	0.00658136911107954	7.38380752882142	Low	0.120120530011589	2.41574866635921	NS	NS	NS	NS	0.869194487986858	0.0271200763751585	NS	0.909	NS	0.351	NS	NS
17	(AZI2 + BACE1 + CRBN + DACT1 + FTO + MLH1 + NDRG2 + PEG3 + PLEKHF2 + SETD2 + TSPAN8)	11	Methylation	THYM-81.7.3.P.3.62.2.2.4.2	THYM	81	7	3	P	3	62	2	2	4	2	Protective	1	0	3	Apoptosis/Autophagy	TSM	Overexpression	1	1	2	2	3	2	4	0	2	17	0.0459137766300717	3.98475502879143	Low	0.608233164366264	0.262755813066623	NS	NS	NS	NS	0.859776274220215	0.0312083902731363	NS	0.187	NS	0.00526	Protective	NS
8	(AZGP1 + CANT1 + CDK5R1 + CHSY1 + CSNK1D + CYP2C19 + DUXAP10 + EPHA8 + ERF + EZH1 + GZMM + `HNF1A-AS1` + HSD11B1 + IFITM3 + IL9 + ITCH + JPH3 + KDM1B + KIF1B + MAP3K2 + MIR1224 + MIR1236 + MIR1271 + `MIR128-2` + MIR130B + MIR135A2 + MIR219A1 + MIR28 + MIR320B1 + MIR328 + MIR337 + MIR369 + MIR4651 + MIR503 + MIR518B + MIR520E + MIR573 + MIR584 + MIR602 + MIR623 + MIR629 + MIR641 + MIR647 + MIR661 …	71	Methylation	THYM-80.7.3.P.1.0.2.4.4.1	THYM	80	7	3	P	1	0	2	4	4	1	Meaningless	0	0	4	Apoptosis	TSM	Unchanged	1	1	2	1	0	2	0	0	1	8	0.00638523342475006	7.4382391363717	Low	0.116738167283243	2.46054639619069	NS	NS	NS	NS	0.827366468020271	0.0475590610870799	NS	NS	NS	NS	NS	NS
14	(ATG7 + MIR199A2 + MIR93)	3	Methylation	THYM-77.7.3.P.1.0.64.3.4.3	THYM	77	7	3	P	1	0	64	3	4	3	Meaningless	0	0	4	Apoptosis/Autophagy/Ferroptosis	TSM	Unchanged	1	1	2	1	0	5	1	0	3	14	0.000789728873139217	11.2652184249997	Low	0.0116360260751046	6.36550063966208	Low	NS	NS	NS	0.601303202274166	0.273034841406427	NS	0.0547	NS	0.305	NS	NS
16	(ATF4 + EIF2AK3)	2	Methylation	THYM-76.7.3.P.3.0.2.2.4.4	THYM	76	7	3	P	3	0	2	2	4	4	Meaningless	0	0	4	Anoikis/Apoptosis/Autophagy/Ferroptosis	TSM	Overexpression	1	1	2	2	0	2	4	0	4	16	0.00638523342475006	7.4382391363717	Low	0.116738167283243	2.46054639619069	NS	NS	NS	NS	0.803422432858533	0.0619613153947167	NS	0.403	NS	0.167	NS	NS
26	ELF3	1	Methylation	THYM-731.7.3.P.3.31.64.3.1.2	THYM	731	7	3	P	3	31	64	3	1	2	Risky	0	2	2	Apoptosis/Cellular senescence	TSM	Overexpression	1	1	2	2	5	5	1	7	2	26	0.00201183743761046	9.53870406598515	Low	0.0241919114811504	5.08082103912765	Low	NS	NS	NS	0.726296019397543	0.122539811151039	NS	0.0322	Risky	0.0353	Risky	NS
13	ELAVL1	1	Methylation	THYM-730.7.3.P.3.0.2.4.4.5	THYM	730	7	3	P	3	0	2	4	4	5	Meaningless	0	0	4	Apoptosis/Autophagy/Cellular senescence/Ferroptosis/Pyroptosis	TSM	Overexpression	1	1	2	2	0	2	0	0	5	13	0.0417207660362635	4.1464963358324	Low	0.594730450148175	0.283017156644673	NS	NS	NS	NS	0.880710881871757	0.0225204367593692	NS	0.157	NS	0.11	NS	NS
11	(ARRB2 + PTPN22 + TLR9)	3	Methylation	THYM-73.7.3.N.2.0.1.3.4.3	THYM	73	7	3	N	2	0	1	3	4	3	Meaningless	0	0	4	Apoptosis/Autophagy/Necrosis	TSM	Underexpression	1	1	1	2	0	2	1	0	3	11	0.0275839207243265	4.8538860160456	High	0.474635303267905	0.511164230999076	NS	NS	NS	NS	0.709824071092607	0.138452737720967	NS	0.485	NS	0.546	NS	NS
11	EIF2S1	1	Methylation	THYM-728.7.3.P.3.0.2.4.4.3	THYM	728	7	3	P	3	0	2	4	4	3	Meaningless	0	0	4	Apoptosis/Autophagy/Immunogenic cell death	TSM	Overexpression	1	1	2	2	0	2	0	0	3	11	0.0148107355637126	5.93884330828022	Low	0.196770046659023	1.66618690354076	NS	NS	NS	NS	0.930363912339466	0.00763648557118642	NS	0.823	NS	0.668	NS	NS
27	EHMT2	1	Methylation	THYM-727.7.3.P.3.9.64.1.3.3	THYM	727	7	3	P	3	9	64	1	3	3	Protective	2	0	2	Apoptosis/Autophagy/Necrosis	TSM	Overexpression	1	1	2	2	5	5	7	1	3	27	0.000969803399977209	10.8843474879906	Low	0.0129155871238598	6.18063563046647	Low	NS	NS	NS	0.676972488355055	0.173553875521592	NS	0.000648	Protective	0.189	NS	NS
20	EHF	1	Methylation	THYM-726.7.3.P.3.1.64.3.2.2	THYM	726	7	3	P	3	1	64	3	2	2	Risky	0	1	3	Apoptosis/Cellular senescence	TSM	Overexpression	1	1	2	2	2	5	1	4	2	20	0.000440056655894638	12.3539405018214	Low	0.00943609264417244	6.73836767583746	Low	NS	NS	NS	0.268907076522368	1.22231364092622	NS	0.0122	Risky	0.178	NS	NS
15	EGOT	1	Methylation	THYM-725.7.3.N.3.35.0.4.4.2	THYM	725	7	3	N	3	35	0	4	4	2	Risky	0	3	1	Apoptosis/Autophagy	TSM	Overexpression	1	1	1	2	8	0	0	0	2	15	0.651142902649198	0.204462248336998	NS	0.399430295855147	0.71004071493702	NS	NS	NS	NS	0.19324310140139	1.69271771682988	NS	0.0257	Risky	0.0412	Risky	NS
19	EGFL8	1	Methylation	THYM-723.7.1.N.3.9.64.3.4.1	THYM	723	7	1	N	3	9	64	3	4	1	Protective	2	0	2	Apoptosis	TMB	Overexpression	1	3	1	2	5	5	1	0	1	19	0.00087676527927294	11.0712506002288	Low	0.0124330342532856	6.24804661036087	Low	NS	NS	NS	0.597015251705974	0.279521137978451	NS	0.00171	Protective	0.18	NS	NS
15	EFEMP1	1	Methylation	THYM-722.7.1.P.3.0.0.2.3.2	THYM	722	7	1	P	3	0	0	2	3	2	Meaningless	0	0	4	Apoptosis/Ferroptosis	TMB	Overexpression	1	3	2	2	0	0	4	1	2	15	0.378073970579524	0.77695519298137	NS	0.418890235948176	0.653426606336636	NS	NS	NS	NS	0.802588302385782	0.0624993833541682	NS	0.236	NS	0.92	NS	NS
19	EEF2K	1	Methylation	THYM-721.7.3.P.3.1.2.3.2.4	THYM	721	7	3	P	3	1	2	3	2	4	Risky	0	1	3	Anoikis/Apoptosis/Autophagy/Pyroptosis	TSM	Overexpression	1	1	2	2	2	2	1	4	4	19	0.0480956899003419	3.90663909994874	Low	0.614982689254199	0.25298264851466	NS	NS	NS	NS	0.387188190774188	0.747754220046126	NS	0.0163	Risky	0.0801	NS	NS
20	EDAR	1	Methylation	THYM-718.7.3.P.3.69.2.2.4.2	THYM	718	7	3	P	3	69	2	2	4	2	Protective	2	0	2	Apoptosis/Necrosis	TSM	Overexpression	1	1	2	2	6	2	4	0	2	20	0.00658136911107954	7.38380752882142	Low	0.120120530011589	2.41574866635921	NS	NS	NS	NS	0.841806135278606	0.0398336745029924	NS	0.0525	NS	0.00662	Protective	NS
17	E2F2	1	Methylation	THYM-717.7.3.N.3.2.62.2.3.2	THYM	717	7	3	N	3	2	62	2	3	2	Protective	1	0	3	Apoptosis/Autophagy	TSM	Overexpression	1	1	1	2	2	3	4	1	2	17	0.155081649242941	2.0215413898909	NS	0.0391158763331724	4.25582794814349	Low	NS	NS	NS	0.150927882055304	2.06284773095668	NS	0.00695	Protective	0.257	NS	NS
20	E2F1	1	Methylation	THYM-715.7.3.N.3.2.7.2.3.5	THYM	715	7	3	N	3	2	7	2	3	5	Protective	1	0	3	Anoikis/Apoptosis/Autophagy/Cellular senescence/Necrosis	TSM	Overexpression	1	1	1	2	2	3	4	1	5	20	0.576861099817213	0.311336682140579	NS	0.0641780959494334	3.42598118458562	NS	NS	NS	NS	0.0104725642231807	6.55269114358729	Low	0.00872	Protective	0.684	NS	NS
24	DNMT1	1	Methylation	THYM-711.7.3.P.3.2.64.1.4.4	THYM	711	7	3	P	3	2	64	1	4	4	Protective	1	0	3	Apoptosis/Autophagy/Pyroptosis/Necrosis	TSM	Overexpression	1	1	2	2	2	5	7	0	4	24	0.000424015230309216	12.4232784291139	Low	0.00905480569138262	6.81198493845446	Low	NS	NS	NS	0.474866958968013	0.510628386212116	NS	0.00918	Protective	0.408	NS	NS
13	DLAT	1	Methylation	THYM-709.7.3.P.3.0.0.2.4.3	THYM	709	7	3	P	3	0	0	2	4	3	Meaningless	0	0	4	Apoptosis/Autophagy/Cuproptosis	TSM	Overexpression	1	1	2	2	0	0	4	0	3	13	0.358112838811576	0.844500327451471	NS	0.813972134189402	0.0553683705243528	NS	NS	NS	NS	0.222574036549138	1.48769758414387	NS	0.914	NS	0.107	NS	NS
16	DKK1	1	Methylation	THYM-708.7.1.P.3.0.0.2.3.3	THYM	708	7	1	P	3	0	0	2	3	3	Meaningless	0	0	4	Apoptosis/Cellular senescence/Ferroptosis	TMB	Overexpression	1	3	2	2	0	0	4	1	3	16	0.0990295254556613	2.72110358474439	NS	0.722169067144907	0.126423897850733	NS	NS	NS	NS	0.266947836815306	1.23236375107332	NS	0.886	NS	0.609	NS	NS
19	DICER1	1	Methylation	THYM-706.7.3.P.2.0.2.1.4.4	THYM	706	7	3	P	2	0	2	1	4	4	Meaningless	0	0	4	Apoptosis/Autophagy/Cellular senescence/Necrosis	TSM	Underexpression	1	1	2	2	0	2	7	0	4	19	0.0154230312010049	5.86748951070515	Low	0.206155892515417	1.59821825723134	NS	NS	NS	NS	0.0918608982856669	2.8414567580019	NS	0.78	NS	0.269	NS	NS
15	DIAPH1	1	Methylation	THYM-705.7.3.P.3.0.0.1.4.2	THYM	705	7	3	P	3	0	0	1	4	2	Meaningless	0	0	4	Apoptosis/Entosis	TSM	Overexpression	1	1	2	2	0	0	7	0	2	15	0.0503345729469783	3.8302783542933	NS	0.621732215517255	0.243440440619648	NS	NS	NS	NS	0.55056304621461	0.356309458699047	NS	0.0556	NS	0.0794	NS	NS
15	DEFB4A	1	Methylation	THYM-704.7.3.N.2.4.31.4.4.2	THYM	704	7	3	N	2	4	31	4	4	2	Risky	0	1	3	Autophagy/Necrosis	TSM	Underexpression	1	1	1	2	3	5	0	0	2	15	0.000522056071531996	12.0351866260307	High	0.0105594803405962	6.5379864077293	High	NS	NS	NS	0.835016870776531	0.0433770778022933	NS	0.711	NS	0.155	NS	NS
15	DDT	1	Methylation	THYM-703.7.1.N.3.0.0.1.4.1	THYM	703	7	1	N	3	0	0	1	4	1	Meaningless	0	0	4	Necrosis	TMB	Overexpression	1	3	1	2	0	0	7	0	1	15	0.0565789389276969	3.63493131841352	NS	0.167231100733609	1.90759099315086	NS	NS	NS	NS	0.788691781661565	0.0718292484645659	NS	0.354	NS	0.0719	NS	NS
12	DDIT3	1	Methylation	THYM-702.7.3.P.3.0.2.4.4.4	THYM	702	7	3	P	3	0	2	4	4	4	Meaningless	0	0	4	Apoptosis/Autophagy/Necroptosis/Necrosis	TSM	Overexpression	1	1	2	2	0	2	0	0	4	12	0.0123138268349778	6.26511368152238	Low	0.172736360505156	1.8590337524818	NS	NS	NS	NS	0.652144125721414	0.203207600962819	NS	0.691	NS	0.976	NS	NS
15	(ABCB11 + CLDN18 + FCGR2C + FCGR3A + IFNGR1 + IL17C + LILRA5 + MAFF + PCK1 + SLC6A19 + SLC9A8 + STEAP4)	12	Methylation	THYM-7.7.3.P.2.0.0.1.3.1	THYM	7	7	3	P	2	0	0	1	3	1	Meaningless	0	0	4	Necrosis	TSM	Underexpression	1	1	2	2	0	0	7	1	1	15	0.101343234676263	2.68427666903805	NS	0.741156171889905	0.109113060478747	NS	NS	NS	NS	0.551088850153129	0.355370145248687	NS	0.312	NS	0.608	NS	NS
21	DAP3	1	Methylation	THYM-698.7.3.P.3.4.64.2.4.3	THYM	698	7	3	P	3	4	64	2	4	3	Risky	0	1	3	Anoikis/Apoptosis/Necrosis	TSM	Overexpression	1	1	2	2	3	5	4	0	3	21	0.011340695274962	6.41113420058246	Low	0.0173271407058839	5.66293129151642	Low	NS	NS	NS	0.40372378332045	0.697206981692509	NS	0.065	NS	0.0922	NS	NS
16	CYP1A2	1	Methylation	THYM-697.7.3.P.2.4.64.4.4.2	THYM	697	7	3	P	2	4	64	4	4	2	Risky	0	1	3	Apoptosis/Necrosis	TSM	Underexpression	1	1	2	2	3	5	0	0	2	16	0.00173226538530846	9.81359523370565	Low	0.0247711371460799	5.03981486881239	Low	NS	NS	NS	0.630919665160567	0.230815690033386	NS	0.585	NS	0.154	NS	NS
20	CYFIP1	1	Methylation	THYM-694.7.3.P.3.0.64.3.1.1	THYM	694	7	3	P	3	0	64	3	1	1	Meaningless	0	0	4	Disulfidptosis	TSM	Overexpression	1	1	2	2	0	5	1	7	1	20	0.00134182050363885	10.2840917866423	Low	0.0210860908486444	5.31966284954067	Low	NS	NS	NS	0.633466736725205	0.227388871062206	NS	0.191	NS	0.803	NS	NS
26	CXCR6	1	Methylation	THYM-691.7.3.N.3.31.0.1.1.2	THYM	691	7	3	N	3	31	0	1	1	2	Risky	0	2	2	Apoptosis/Autophagy	TSM	Overexpression	1	1	1	2	5	0	7	7	2	26	0.622718737259274	0.242064843905419	NS	0.0693149571866244	3.29916861910212	NS	NS	NS	NS	0.532220089794571	0.390150906056991	NS	0.00313	Risky	0.019	Risky	NS
18	CXCR4	1	Methylation	THYM-690.7.3.N.3.2.1.2.3.4	THYM	690	7	3	N	3	2	1	2	3	4	Protective	1	0	3	Anoikis/Apoptosis/Autophagy/Necrosis	TSM	Overexpression	1	1	1	2	2	2	4	1	4	18	0.0085542718108812	6.91359732893449	High	0.139547359697861	2.18294335394887	NS	NS	NS	NS	0.687215063897178	0.1621167971782	NS	0.0441	Protective	0.215	NS	NS
10	(ARC + SERTAD1 + TIMM50)	3	Methylation	THYM-69.7.3.P.3.0.2.4.4.2	THYM	69	7	3	P	3	0	2	4	4	2	Meaningless	0	0	4	Apoptosis/Necroptosis	TSM	Overexpression	1	1	2	2	0	2	0	0	2	10	0.0208221912220666	5.34161355406663	Low	0.250163077005273	1.32239275541006	NS	NS	NS	NS	0.599285873856724	0.276074309875831	NS	0.967	NS	0.95	NS	NS
12	CXCL1	1	Methylation	THYM-688.7.1.P.1.0.0.3.4.4	THYM	688	7	1	P	1	0	0	3	4	4	Meaningless	0	0	4	Anoikis/Apoptosis/Autophagy/Necroptosis	TMB	Unchanged	1	3	2	1	0	0	1	0	4	12	0.654335004030302	0.200478360429371	NS	0.422444766379885	0.643504062765637	NS	NS	NS	NS	0.409352759576168	0.680679730637748	NS	0.107	NS	0.224	NS	NS
24	CUX1	1	Methylation	THYM-687.7.3.P.3.69.64.2.4.3	THYM	687	7	3	P	3	69	64	2	4	3	Protective	2	0	2	Apoptosis/Autophagy/Cellular senescence	TSM	Overexpression	1	1	2	2	6	5	4	0	3	24	0.000761568300895799	11.332633323773	Low	0.0111656430879474	6.43876206201809	Low	NS	NS	NS	0.617984718464518	0.248710220568329	NS	0.631	NS	0.0247	Protective	NS
17	CTNNAL1	1	Methylation	THYM-685.7.3.P.3.71.2.4.4.1	THYM	685	7	3	P	3	71	2	4	4	1	Protective	3	0	1	Cellular senescence	TSM	Overexpression	1	1	2	2	8	2	0	0	1	17	0.0178605803842227	5.60977262811459	Low	0.435418880913007	0.608325779702555	NS	NS	NS	NS	0.426820651025672	0.631458990918271	NS	0.0268	Protective	0.0137	Protective	NS
18	CTF1	1	Methylation	THYM-683.7.3.P.3.7.64.3.4.3	THYM	683	7	3	P	3	7	64	3	4	3	Protective	1	0	3	Apoptosis/Autophagy/Necrosis	TSM	Overexpression	1	1	2	2	3	5	1	0	3	18	0.000584736527904139	11.8239508561009	Low	0.00892514887704665	6.83774392080248	Low	NS	NS	NS	0.559312739730739	0.340895566241712	NS	0.811	NS	0.267	NS	NS
20	CTBP1-AS	1	Methylation	THYM-682.7.1.N.2.0.64.1.4.1	THYM	682	7	1	N	2	0	64	1	4	1	Meaningless	0	0	4	Apoptosis	TMB	Underexpression	1	3	1	2	0	5	7	0	1	20	0.00221106886676903	9.36550654051544	Low	0.0256267860521966	4.98102563508248	Low	NS	NS	NS	0.215319632855366	1.5352940834687	NS	0.67	NS	0.846	NS	NS
22	CSNK2B	1	Methylation	THYM-681.7.3.P.3.9.2.1.3.1	THYM	681	7	3	P	3	9	2	1	3	1	Protective	2	0	2	Necrosis	TSM	Overexpression	1	1	2	2	5	2	7	1	1	22	0.0268464438227214	4.90065931186158	Low	0.282680476163262	1.15415774594935	NS	NS	NS	NS	0.813656391680065	0.0555600047365509	NS	0.000587	Protective	0.0587	NS	NS
15	CSNK2A1	1	Methylation	THYM-680.7.3.P.3.0.0.2.4.5	THYM	680	7	3	P	3	0	0	2	4	5	Meaningless	0	0	4	Anoikis/Apoptosis/Autophagy/Cellular senescence/Methuosis	TSM	Overexpression	1	1	2	2	0	0	4	0	5	15	0.0577709065092624	3.60024931882817	NS	0.686498967524643	0.162901650484097	NS	NS	NS	NS	0.907092793837585	0.0136203616026953	NS	0.699	NS	0.191	NS	NS
6	(AQP2 + CALCRL + CD28 + CD7 + CXCL3 + DNMT3B + GALNT1 + GRHL3 + HTR2A + IL11 + KCTD20 + LINC00619 + LMO2 + MYB + NTS + `PCED1B-AS1` + PKN1 + PSMB8 + PTBP3 + RAB27B + RASSF6 + REN + RGS1 + SH2D1A + SOX9 + TLK1 + TRAF3IP3 + UBE2D2)	28	Methylation	THYM-68.7.3.N.3.0.0.4.4.1	THYM	68	7	3	N	3	0	0	4	4	1	Meaningless	0	0	4	Apoptosis	TSM	Overexpression	1	1	1	2	0	0	0	0	1	6	0.140752607057121	2.16971183302731	NS	0.692677720219257	0.156201862154594	NS	NS	NS	NS	0.20283721760851	1.62182706449294	NS	0.152	NS	0.0836	NS	NS
10	CRTAC1	1	Methylation	THYM-679.7.3.P.3.0.2.4.4.2	THYM	679	7	3	P	3	0	2	4	4	2	Meaningless	0	0	4	Pyroptosis/Necrosis	TSM	Overexpression	1	1	2	2	0	2	0	0	2	10	0.0349408543033719	4.44806315186218	Low	0.323678160907017	0.974025974025974	NS	NS	NS	NS	0.728092421845371	0.120870362414355	NS	0.642	NS	0.904	NS	NS
14	CPT1C	1	Methylation	THYM-678.7.3.P.3.30.2.3.4.2	THYM	678	7	3	P	3	30	2	3	4	2	Risky	0	1	3	Autophagy/Cellular senescence	TSM	Overexpression	1	1	2	2	3	2	1	0	2	14	0.00656374826457073	7.3886294999999	Low	0.105707023300613	2.61725707500495	NS	NS	NS	NS	0.397505189486129	0.715860247342765	NS	0.186	NS	0.0151	Risky	NS
13	COL2A1	1	Methylation	THYM-675.7.1.P.3.62.0.4.4.2	THYM	675	7	1	P	3	62	0	4	4	2	Protective	1	0	3	Apoptosis/Necrosis	TMB	Overexpression	1	3	2	2	3	0	0	0	2	13	0.0841389964975928	2.98308043220471	NS	0.464577887339783	0.534842905712646	NS	NS	NS	NS	0.363056613808869	0.827292455929492	NS	0.122	NS	0.0204	Protective	NS
12	CISD1	1	Methylation	THYM-673.7.3.P.3.1.2.4.4.2	THYM	673	7	3	P	3	1	2	4	4	2	Risky	0	1	3	Autophagy/Ferroptosis	TSM	Overexpression	1	1	2	2	2	2	0	0	2	12	0.0342023712216428	4.4845589154528	Low	0.575176769360823	0.31409724263309	NS	NS	NS	NS	0.934536275856742	0.00674679559530077	NS	0.00376	Risky	0.0713	NS	NS
15	CHMP1A	1	Methylation	THYM-670.7.3.P.3.64.2.4.4.2	THYM	670	7	3	P	3	64	2	4	4	2	Protective	2	0	2	Autophagy/Ferroptosis	TSM	Overexpression	1	1	2	2	5	2	0	0	2	15	0.0118697463006151	6.33022193055992	Low	0.366971691526428	0.813893305474222	NS	NS	NS	NS	0.686169994393115	0.163262949329685	NS	0.00893	Protective	0.0213	Protective	NS
18	CHEK1	1	Methylation	THYM-666.7.3.P.3.2.2.2.3.3	THYM	666	7	3	P	3	2	2	2	3	3	Protective	1	0	3	Apoptosis/Autophagy/Mitotic catastrophe	TSM	Overexpression	1	1	2	2	2	2	4	1	3	18	0.0122303295896594	6.27716946828826	Low	0.188995382055214	1.72543156446958	NS	NS	NS	NS	0.281987567737923	1.15748583147263	NS	0.0135	Protective	0.55	NS	NS
8	CEACAM6	1	Methylation	THYM-661.7.3.P.2.0.0.4.4.2	THYM	661	7	3	P	2	0	0	4	4	2	Meaningless	0	0	4	Anoikis/Apoptosis	TSM	Underexpression	1	1	2	2	0	0	0	0	2	8	0.101343234676263	2.68427666903805	NS	0.417755912137811	0.656619549795424	NS	NS	NS	NS	0.532630760652343	0.389369965410861	NS	0.661	NS	0.506	NS	NS
17	CEACAM1	1	Methylation	THYM-660.7.3.N.2.4.0.1.3.1	THYM	660	7	3	N	2	4	0	1	3	1	Risky	0	1	3	Apoptosis	TSM	Underexpression	1	1	1	2	3	0	7	1	1	17	0.676584762998951	0.173995794046177	NS	0.723340281443163	0.125314679083031	NS	NS	NS	NS	0.583246010587206	0.301016270906182	NS	0.223	NS	0.295	NS	NS
14	(APIP + ARID5B + GSDMA + GSDMB + LETMD1 + `LOXL1-AS1` + TOMM20 + UTS2 + ZDHHC1)	9	Methylation	THYM-66.7.3.P.3.0.2.2.4.2	THYM	66	7	3	P	3	0	2	2	4	2	Meaningless	0	0	4	Apoptosis/Pyroptosis	TSM	Overexpression	1	1	2	2	0	2	4	0	2	14	0.00658136911107954	7.38380752882142	Low	0.120120530011589	2.41574866635921	NS	NS	NS	NS	0.869194487986858	0.0271200763751585	NS	0.938	NS	0.473	NS	NS
10	CDKN2B-AS1	1	Methylation	THYM-659.7.3.N.3.0.1.4.4.3	THYM	659	7	3	N	3	0	1	4	4	3	Meaningless	0	0	4	Apoptosis/Autophagy/Pyroptosis	TSM	Overexpression	1	1	1	2	0	2	0	0	3	10	0.0112783036595426	6.42093073770383	High	0.194958941827835	1.67974046762234	NS	NS	NS	NS	0.633863425935956	0.226857998307819	NS	0.503	NS	0.499	NS	NS
14	CDKN2A	1	Methylation	THYM-658.7.3.N.3.0.1.4.4.7	THYM	658	7	3	N	3	0	1	4	4	7	Meaningless	0	0	4	Anoikis/Apoptosis/Autophagy/Cuproptosis/Cellular senescence/Ferroptosis/Necrosis	TSM	Overexpression	1	1	1	2	0	2	0	0	7	14	0.00469063353000443	7.99501408868337	High	0.116738167283243	2.46054639619069	NS	NS	NS	NS	0.486457594224446	0.48435206716367	NS	0.845	NS	0.781	NS	NS
15	CDK2	1	Methylation	THYM-657.7.3.P.3.0.2.2.4.3	THYM	657	7	3	P	3	0	2	2	4	3	Meaningless	0	0	4	Apoptosis/Cellular senescence/Mitotic catastrophe	TSM	Overexpression	1	1	2	2	0	2	4	0	3	15	0.00941112582898007	6.74309415294178	Low	0.154830823805503	2.02399991034355	NS	NS	NS	NS	0.70581914548252	0.142488893888691	NS	0.0711	NS	0.252	NS	NS
23	CDC25B	1	Methylation	THYM-654.7.3.P.3.2.64.1.3.2	THYM	654	7	3	P	3	2	64	1	3	2	Protective	1	0	3	Apoptosis/Cellular senescence	TSM	Overexpression	1	1	2	2	2	5	7	1	2	23	0.00183435893414585	9.70831734787653	Low	0.0218110966207024	5.26079156452243	Low	NS	NS	NS	0.306391415996825	1.04616743113689	NS	0.0399	Protective	0.13	NS	NS
19	CD63	1	Methylation	THYM-652.7.3.P.3.0.2.3.1.3	THYM	652	7	3	P	3	0	2	3	1	3	Meaningless	0	0	4	Anoikis/Apoptosis/Necrosis	TSM	Overexpression	1	1	2	2	0	2	1	7	3	19	0.00638523342475006	7.4382391363717	Low	0.116738167283243	2.46054639619069	NS	NS	NS	NS	0.509500723368742	0.435092364385719	NS	0.125	NS	0.0776	NS	NS
17	CD38	1	Methylation	THYM-650.7.1.P.3.2.0.2.3.2	THYM	650	7	1	P	3	2	0	2	3	2	Protective	1	0	3	Apoptosis/Cellular senescence	TMB	Overexpression	1	3	2	2	2	0	4	1	2	17	0.0938666889807569	2.80677868343066	NS	0.423764011241427	0.639853060084552	NS	NS	NS	NS	0.763047734257337	0.0908907949326874	NS	0.0304	Protective	0.444	NS	NS
24	(APBB1 + BANP + CDCA7L + CNOT3 + CTCF + CXXC5 + HHIP + JADE1 + LINC01089 + MDC1 + OGG1 + PIK3C2B + PTK7 + RTN4R + SGMS2 + SGTA)	16	Methylation	THYM-65.7.3.P.3.71.2.1.4.1	THYM	65	7	3	P	3	71	2	1	4	1	Protective	3	0	1	Apoptosis	TSM	Overexpression	1	1	2	2	8	2	7	0	1	24	0.0389411288482036	4.26343389923455	Low	0.566896909118524	0.327902298726413	NS	NS	NS	NS	0.790815548796453	0.07035847891017	NS	0.000228	Protective	0.00611	Protective	NS
13	CD14	1	Methylation	THYM-648.7.3.N.2.1.0.2.4.2	THYM	648	7	3	N	2	1	0	2	4	2	Risky	0	1	3	Apoptosis/Necrosis	TSM	Underexpression	1	1	1	2	2	0	4	0	2	13	0.112462426659391	2.51927293580121	NS	0.456692074217461	0.553989693867936	NS	NS	NS	NS	0.737487102683571	0.112347592307089	NS	0.0116	Risky	0.194	NS	NS
18	CCNY	1	Methylation	THYM-645.7.3.P.1.62.64.2.4.1	THYM	645	7	3	P	1	62	64	2	4	1	Protective	1	0	3	Autophagy	TSM	Unchanged	1	1	2	1	3	5	4	0	1	18	0.000682610426763652	11.5360083755925	Low	0.0104050743941205	6.56419585530715	Low	NS	NS	NS	0.27213567236338	1.2059501383861	NS	0.456	NS	0.036	Protective	NS
18	CCNB1	1	Methylation	THYM-643.7.3.P.3.2.2.2.3.3	THYM	643	7	3	P	3	2	2	2	3	3	Protective	1	0	3	Apoptosis/Cellular senescence/Mitotic catastrophe	TSM	Overexpression	1	1	2	2	2	2	4	1	3	18	0.0134954606886202	6.10297358451122	Low	0.201467764332312	1.63170225521377	NS	NS	NS	NS	0.581307877088253	0.304125034089969	NS	0.0236	Protective	0.579	NS	NS
25	CCL5	1	Methylation	THYM-642.7.3.P.2.35.2.2.3.4	THYM	642	7	3	P	2	35	2	2	3	4	Risky	0	3	1	Apoptosis/Autophagy/Ferroptosis/Necrosis	TSM	Underexpression	1	1	2	2	8	2	4	1	4	25	0.0148027509159604	5.93979373935901	Low	0.193593260462077	1.69005847953216	NS	NS	NS	NS	0.990421291622106	0.000144130085638032	NS	0.00173	Risky	0.0133	Risky	NS
9	CCAT1	1	Methylation	THYM-641.7.3.N.1.30.0.4.4.2	THYM	641	7	3	N	1	30	0	4	4	2	Risky	0	1	3	Apoptosis/Autophagy	TSM	Unchanged	1	1	1	1	3	0	0	0	2	9	0.0894693640133457	2.88389505886287	NS	0.795052212705806	0.067473031607628	NS	NS	NS	NS	0.635138733021298	0.225156459651913	NS	0.0564	NS	0.0158	Risky	NS
18	CCAR2	1	Methylation	THYM-640.7.3.P.3.64.0.2.4.3	THYM	640	7	3	P	3	64	0	2	4	3	Protective	2	0	2	Anoikis/Apoptosis/Autophagy	TSM	Overexpression	1	1	2	2	5	0	4	0	3	18	0.0864292608292967	2.93965370098532	NS	0.22673985647766	1.46119640275605	NS	NS	NS	NS	0.788598868688772	0.0718939656006983	NS	0.0302	Protective	0.0354	Protective	NS
11	CBX2	1	Methylation	THYM-638.7.3.N.3.0.0.2.3.1	THYM	638	7	3	N	3	0	0	2	3	1	Meaningless	0	0	4	Cuproptosis	TSM	Overexpression	1	1	1	2	0	0	4	1	1	11	0.132490027980947	2.26308345730988	NS	0.540674550296259	0.374290991712572	NS	NS	NS	NS	0.829173218918186	0.0465532690443739	NS	0.123	NS	0.895	NS	NS
19	CASP8	1	Methylation	THYM-637.7.3.N.2.0.0.1.4.7	THYM	637	7	3	N	2	0	0	1	4	7	Meaningless	0	0	4	Anoikis/Apoptosis/Autophagy/Lysosome-dependent cell death/Necroptosis/Pyroptosis/Necrosis	TSM	Underexpression	1	1	1	2	0	0	7	0	7	19	0.219766366520079	1.50589615303255	NS	0.580267998425698	0.305801589201461	NS	NS	NS	NS	0.166802365749353	1.91144922040358	NS	0.733	NS	0.139	NS	NS
17	CASP2	1	Methylation	THYM-636.7.3.P.3.71.0.4.4.3	THYM	636	7	3	P	3	71	0	4	4	3	Protective	3	0	1	Anoikis/Apoptosis/Necrosis	TSM	Overexpression	1	1	2	2	8	0	0	0	3	17	0.409364155312137	0.680646609704302	NS	0.447719295922371	0.576419243294055	NS	NS	NS	NS	0.818037158834074	0.0529323335885046	NS	0.0323	Protective	0.0379	Protective	NS
20	CARD9	1	Methylation	THYM-635.7.3.P.2.31.2.2.3.2	THYM	635	7	3	P	2	31	2	2	3	2	Risky	0	2	2	Apoptosis/Necrosis	TSM	Underexpression	1	1	2	2	5	2	4	1	2	20	0.00358183849664739	8.48450588252565	Low	0.0867172416643376	2.93428143835	NS	NS	NS	NS	0.454370296515386	0.559726907720683	NS	0.0013	Risky	0.00508	Risky	NS
14	CALR	1	Methylation	THYM-634.7.3.P.3.0.2.3.4.5	THYM	634	7	3	P	3	0	2	3	4	5	Meaningless	0	0	4	Anoikis/Apoptosis/Autophagy/Cellular senescence/Immunogenic cell death	TSM	Overexpression	1	1	2	2	0	2	1	0	5	14	0.00762096436132653	7.12044839281832	Low	0.128250929836158	2.31354898123633	NS	NS	NS	NS	0.950040789973912	0.00392571854289885	NS	0.45	NS	0.962	NS	NS
13	CALCA	1	Methylation	THYM-633.7.1.P.2.0.4.4.4.2	THYM	633	7	1	P	2	0	4	4	4	2	Meaningless	0	0	4	Apoptosis/Necrosis	TMB	Underexpression	1	3	2	2	0	3	0	0	2	13	0.873362408196937	0.0254048519675498	NS	0.896483988993412	0.0169271022834804	NS	NS	NS	NS	0.00178112714060064	9.76244665597972	High	0.131	NS	0.999	NS	NS
14	BUB1	1	Methylation	THYM-632.7.3.N.3.2.0.2.3.2	THYM	632	7	3	N	3	2	0	2	3	2	Protective	1	0	3	Apoptosis/Necrosis	TSM	Overexpression	1	1	1	2	2	0	4	1	2	14	0.329005204251974	0.952809455011332	NS	0.427311837276539	0.630118536487361	NS	NS	NS	NS	0.207712174546268	1.58730096700102	NS	0.0105	Protective	0.25	NS	NS
15	BSG	1	Methylation	THYM-630.7.3.P.3.7.0.4.4.6	THYM	630	7	3	P	3	7	0	4	4	6	Protective	1	0	3	Anoikis/Apoptosis/Autophagy/Ferroptosis/Pyroptosis/Necrosis	TSM	Overexpression	1	1	2	2	3	0	0	0	6	15	0.158904169809166	1.98462356698209	NS	0.559755447730317	0.340127825816892	NS	NS	NS	NS	0.863458600653467	0.0295747805232359	NS	0.376	NS	0.65	NS	NS
20	(ANTXR2 + ATG16L2 + HSPB7 + MKNK2 + NRBF2 + PIP4K2A + PNPLA2 + SLC16A3 + SLC22A18 + TNNC1)	10	Methylation	THYM-63.7.3.P.2.0.64.1.3.1	THYM	63	7	3	P	2	0	64	1	3	1	Meaningless	0	0	4	Autophagy	TSM	Underexpression	1	1	2	2	0	5	7	1	1	20	0.000789728873139217	11.2652184249997	Low	0.0116360260751046	6.36550063966208	Low	NS	NS	NS	0.322632443526908	0.978245114303766	NS	0.341	NS	0.574	NS	NS
16	BRD4	1	Methylation	THYM-626.7.3.P.3.0.2.2.4.4	THYM	626	7	3	P	3	0	2	2	4	4	Meaningless	0	0	4	Apoptosis/Autophagy/Necroptosis/Pyroptosis	TSM	Overexpression	1	1	2	2	0	2	4	0	4	16	0.00638523342475006	7.4382391363717	Low	0.116738167283243	2.46054639619069	NS	NS	NS	NS	0.774583393495268	0.0820162699341372	NS	0.299	NS	0.0566	NS	NS
19	BRCA1	1	Methylation	THYM-624.7.3.P.3.2.2.2.4.5	THYM	624	7	3	P	3	2	2	2	4	5	Protective	1	0	3	Anoikis/Apoptosis/Autophagy/Cellular senescence/Necrosis	TSM	Overexpression	1	1	2	2	2	2	4	0	5	19	0.0348364987943489	4.4531711941661	Low	0.109986171709191	2.55441999509328	NS	NS	NS	NS	0.770855618103237	0.0848299951706024	NS	0.0221	Protective	0.247	NS	NS
15	BNIP3	1	Methylation	THYM-622.7.3.P.3.0.0.2.4.5	THYM	622	7	3	P	3	0	0	2	4	5	Meaningless	0	0	4	Anoikis/Apoptosis/Autophagy/Necroptosis/Mitoptosis	TSM	Overexpression	1	1	2	2	0	0	4	0	5	15	0.0936335208961486	2.81076833222222	NS	0.810064066032444	0.0577649415247378	NS	NS	NS	NS	0.543259487812685	0.36953198345775	NS	0.0864	NS	0.528	NS	NS
17	BIRC5	1	Methylation	THYM-620.7.3.P.3.2.0.2.3.4	THYM	620	7	3	P	3	2	0	2	3	4	Protective	1	0	3	Anoikis/Apoptosis/Autophagy/Cellular senescence	TSM	Overexpression	1	1	2	2	2	0	4	1	4	17	0.0889016626581707	2.89414986856143	NS	0.791846432565139	0.0696504315712321	NS	NS	NS	NS	0.653677425257568	0.201295196954489	NS	0.00967	Protective	0.873	NS	NS
14	BECN1	1	Methylation	THYM-618.7.3.P.3.0.2.4.4.6	THYM	618	7	3	P	3	0	2	4	4	6	Meaningless	0	0	4	Apoptosis/Autophagy/Cellular senescence/Ferroptosis/Necroptosis/Autosis	TSM	Overexpression	1	1	2	2	0	2	0	0	6	14	0.0368970503604792	4.35515735938774	Low	0.572000882773731	0.319346095577214	NS	NS	NS	NS	0.870559785309965	0.0265518818305828	NS	0.991	NS	0.718	NS	NS
12	BDNF	1	Methylation	THYM-617.7.1.P.3.0.0.4.4.4	THYM	617	7	1	P	3	0	0	4	4	4	Meaningless	0	0	4	Anoikis/Apoptosis/Autophagy/Necrosis	TMB	Overexpression	1	3	2	2	0	0	0	0	4	12	0.802036840106347	0.0628564694459842	NS	0.906177328396434	0.0138913542201598	NS	NS	NS	NS	0.143989997557339	2.13479193923379	NS	0.603	NS	0.601	NS	NS
20	BCL6	1	Methylation	THYM-616.7.3.P.2.62.2.1.4.2	THYM	616	7	3	P	2	62	2	1	4	2	Protective	1	0	3	Apoptosis/Cellular senescence	TSM	Underexpression	1	1	2	2	3	2	7	0	2	20	0.0410758540481543	4.17288277239911	Low	0.627945822971632	0.234856682398987	NS	NS	NS	NS	0.722227070460607	0.12636883525653	NS	0.633	NS	0.0228	Protective	NS
22	BCAR3	1	Methylation	THYM-615.7.3.P.3.1.2.2.1.1	THYM	615	7	3	P	3	1	2	2	1	1	Risky	0	1	3	Ferroptosis	TSM	Overexpression	1	1	2	2	2	2	4	7	1	22	0.00698483693476804	7.27686407004498	Low	0.12244319411476	2.38578727213793	NS	NS	NS	NS	0.897965192153591	0.0164435056556437	NS	0.0338	Risky	0.2	NS	NS
27	BAP1	1	Methylation	THYM-614.7.3.P.3.71.0.1.3.5	THYM	614	7	3	P	3	71	0	1	3	5	Protective	3	0	1	Apoptosis/Autophagy/Cellular senescence/Ferroptosis/Necrosis	TSM	Overexpression	1	1	2	2	8	0	7	1	5	27	0.110233264052125	2.55087394620419	NS	0.429772112452742	0.623439224746442	NS	NS	NS	NS	0.783050062227947	0.0758156810828469	NS	0.000927	Protective	0.0319	Protective	NS
19	BACH1	1	Methylation	THYM-611.7.3.P.2.0.2.1.4.4	THYM	611	7	3	P	2	0	2	1	4	4	Meaningless	0	0	4	Apoptosis/Autophagy/Cellular senescence/Ferroptosis	TSM	Underexpression	1	1	2	2	0	2	7	0	4	19	0.00418408876081067	8.2021453066713	Low	0.0925197073256144	2.82997660391696	NS	NS	NS	NS	0.677820881398115	0.172589199705387	NS	0.839	NS	0.386	NS	NS
19	(ANP32A + ATAD5 + BARD1 + BCL2L12 + BLM + CCDC26 + CCNA2 + CDC20 + CDCA3 + CDCA8 + CENPH + CENPW + CEP55 + CHAF1B + CLPTM1L + DIAPH3 + DLGAP5 + ENO2 + EPHB6 + ESCO2 + FANCI + FBLN5 + GINS2 + GMNN + `HOXB-AS3` + KIF15 + KNSTRN + MCPH1 + MIR503HG + NCAPH + NCAPH2 + OCIAD2 + ODF2 + PANO1 + POLA2 + PPP4C + PSMD7 + PTTG1 + RNASEH2A + RNF123 + RRM2 + SHCBP1 + TAF15 + TONSL + UBE2S)	45	Methylation	THYM-61.7.3.P.3.2.64.2.3.1	THYM	61	7	3	P	3	2	64	2	3	1	Protective	1	0	3	Apoptosis	TSM	Overexpression	1	1	2	2	2	5	4	1	1	19	0.000735232162048183	11.3980000583613	Low	0.011321572085804	6.4141309736099	Low	NS	NS	NS	0.552609380740181	0.352663260855884	NS	0.00252	Protective	0.263	NS	NS
13	AXL	1	Methylation	THYM-608.7.3.P.3.0.2.3.4.4	THYM	608	7	3	P	3	0	2	3	4	4	Meaningless	0	0	4	Apoptosis/Efferocytosis/Necroptosis/Necrosis	TSM	Overexpression	1	1	2	2	0	2	1	0	4	13	0.0134004362256162	6.11546227757153	Low	0.176793884792395	1.8243708279835	NS	NS	NS	NS	0.697190361794634	0.151411236508949	NS	0.588	NS	0.159	NS	NS
7	ATXN8OS	1	Methylation	THYM-605.7.3.P.2.0.0.4.4.1	THYM	605	7	3	P	2	0	0	4	4	1	Meaningless	0	0	4	Ferroptosis	TSM	Underexpression	1	1	2	2	0	0	0	0	1	7	0.382231177766073	0.763513614789087	NS	0.812533319290644	0.0562444664754563	NS	NS	NS	NS	0.311881168515655	1.02269259455892	NS	0.0949	NS	0.999	NS	NS
11	ATP6V0D1	1	Methylation	THYM-604.7.3.P.1.0.64.4.4.1	THYM	604	7	3	P	1	0	64	4	4	1	Meaningless	0	0	4	Alkaliptosis	TSM	Unchanged	1	1	2	1	0	5	0	0	1	11	0.0106189315077811	6.52799958825282	Low	0.016529793080257	5.74562288211337	Low	NS	NS	NS	0.60866107930337	0.262129266899302	NS	0.485	NS	0.195	NS	NS
18	ATP1A1	1	Methylation	THYM-602.7.3.P.3.0.2.3.1.2	THYM	602	7	3	P	3	0	2	3	1	2	Meaningless	0	0	4	Autophagy/Apoptosis	TSM	Overexpression	1	1	2	2	0	2	1	7	2	18	0.00658136911107954	7.38380752882142	Low	0.120120530011589	2.41574866635921	NS	NS	NS	NS	0.876191988487428	0.0242731190502409	NS	0.817	NS	0.136	NS	NS
18	ATF5	1	Methylation	THYM-599.7.3.P.3.35.2.4.4.2	THYM	599	7	3	P	3	35	2	4	4	2	Risky	0	3	1	Anoikis/Apoptosis	TSM	Overexpression	1	1	2	2	8	2	0	0	2	18	0.00240940545674362	9.20814625553704	Low	0.0687035743228782	3.31372549019608	NS	NS	NS	NS	0.714536372681426	0.133788021083084	NS	0.0128	Risky	0.00722	Risky	NS
12	ARID1A	1	Methylation	THYM-598.7.3.P.3.0.0.2.4.2	THYM	598	7	3	P	3	0	0	2	4	2	Meaningless	0	0	4	Apoptosis/Cuproptosis	TSM	Overexpression	1	1	2	2	0	0	4	0	2	12	0.0972581464460179	2.74993887591812	NS	0.83348425464953	0.0441987601979788	NS	NS	NS	NS	0.805610104997729	0.0605618515524809	NS	0.27	NS	0.0626	NS	NS
16	ARHGDIB	1	Methylation	THYM-597.7.3.N.2.2.0.3.1.1	THYM	597	7	3	N	2	2	0	3	1	1	Protective	1	0	3	Apoptosis	TSM	Underexpression	1	1	1	2	2	0	1	7	1	16	0.0817013155191745	3.03072870311586	NS	0.818078634393436	0.0529077761101606	NS	NS	NS	NS	0.21673897098443	1.52583263522576	NS	0.0321	Protective	0.21	NS	NS
13	AMIGO2	1	Methylation	THYM-592.7.1.P.3.0.0.2.4.1	THYM	592	7	1	P	3	0	0	2	4	1	Meaningless	0	0	4	Pyroptosis	TMB	Overexpression	1	3	2	2	0	0	4	0	1	13	0.643087877098102	0.214726371309038	NS	0.865569689634915	0.0286586097778642	NS	NS	NS	NS	0.750718071091932	0.100928633237092	NS	0.338	NS	0.543	NS	NS
19	ALOX5	1	Methylation	THYM-590.7.3.P.2.0.2.1.4.4	THYM	590	7	3	P	2	0	2	1	4	4	Meaningless	0	0	4	Apoptosis/Autophagy/Ferroptosis/Pyroptosis	TSM	Underexpression	1	1	2	2	0	2	7	0	4	19	0.00896070883417932	6.83064126897342	Low	0.165580143202757	1.92251072852913	NS	NS	NS	NS	0.813596792488311	0.055596216595607	NS	0.381	NS	0.193	NS	NS
14	ALKBH5	1	Methylation	THYM-589.7.3.P.3.0.64.4.4.3	THYM	589	7	3	P	3	0	64	4	4	3	Meaningless	0	0	4	Autophagy/Ferroptosis/Pyroptosis	TSM	Overexpression	1	1	2	2	0	5	0	0	3	14	0.000789728873139217	11.2652184249997	Low	0.0116360260751046	6.36550063966208	Low	NS	NS	NS	0.322632443526908	0.978245114303766	NS	0.969	NS	0.18	NS	NS
12	ALG3	1	Methylation	THYM-588.7.1.N.3.30.0.4.4.2	THYM	588	7	1	N	3	30	0	4	4	2	Risky	0	1	3	Apoptosis/Ferroptosis	TMB	Overexpression	1	3	1	2	3	0	0	0	2	12	0.163546049628594	1.94112855611274	NS	0.36502957813356	0.820515194508648	NS	NS	NS	NS	0.626546373967606	0.236773312234631	NS	0.97	NS	0.00709	Risky	NS
10	ALDH1A1	1	Methylation	THYM-587.7.3.N.3.1.0.4.4.3	THYM	587	7	3	N	3	1	0	4	4	3	Risky	0	1	3	Apoptosis/Autophagy/Ferroptosis	TSM	Overexpression	1	1	1	2	2	0	0	0	3	10	0.354984174969723	0.855560033024933	NS	0.834014512440531	0.0439135622431394	NS	NS	NS	NS	0.807623657071811	0.0592887467954446	NS	0.0189	Risky	0.19	NS	NS
21	AIM2	1	Methylation	THYM-586.7.3.P.2.4.2.2.4.6	THYM	586	7	3	P	2	4	2	2	4	6	Risky	0	1	3	Apoptosis/Autophagy/Cellular senescence/Ferroptosis/Pyroptosis/Necrosis	TSM	Underexpression	1	1	2	2	3	2	4	0	6	21	0.0322298424932879	4.58622940489836	Low	0.525282721765125	0.403508771929824	NS	NS	NS	NS	0.968701804714846	0.0015395057398271	NS	0.0829	NS	0.2	NS	NS
22	AGER	1	Methylation	THYM-584.7.3.P.3.2.2.1.4.5	THYM	584	7	3	P	3	2	2	1	4	5	Protective	1	0	3	Apoptosis/Autophagy/Immunogenic cell death/Pyroptosis/Necrosis	TSM	Overexpression	1	1	2	2	2	2	7	0	5	22	0.0391133763434148	4.25593650969665	Low	0.114103791671293	2.49644242846434	NS	NS	NS	NS	0.900958484335782	0.0154879604441678	NS	0.00173	Protective	0.154	NS	NS
17	AFAP1L1	1	Methylation	THYM-583.7.3.P.3.62.2.2.4.2	THYM	583	7	3	P	3	62	2	2	4	2	Protective	1	0	3	Anoikis/Apoptosis	TSM	Overexpression	1	1	2	2	3	2	4	0	2	17	0.0184315887617108	5.55465656523028	Low	0.21800657342572	1.51744485030988	NS	NS	NS	NS	0.744948229838519	0.105825077272825	NS	0.675	NS	0.0388	Protective	NS
10	ADAMTS9-AS1	1	Methylation	THYM-581.7.3.P.3.4.0.4.4.1	THYM	581	7	3	P	3	4	0	4	4	1	Risky	0	1	3	Ferroptosis	TSM	Overexpression	1	1	2	2	3	0	0	0	1	10	0.31345572899638	1.01605868037966	NS	0.845196328564361	0.038123016099309	NS	NS	NS	NS	0.710829689635423	0.137449645488082	NS	0.207	NS	0.0894	NS	NS
12	ADAM17	1	Methylation	THYM-578.7.3.P.1.0.2.3.4.4	THYM	578	7	3	P	1	0	2	3	4	4	Meaningless	0	0	4	Apoptosis/Autophagy/Efferocytosis/Necrosis	TSM	Unchanged	1	1	2	1	0	2	1	0	4	12	0.0389680439290697	4.26226008074069	Low	0.330045847245644	0.948717948717949	NS	NS	NS	NS	0.801426699747799	0.0632528111708888	NS	0.946	NS	0.142	NS	NS
20	ADAM10	1	Methylation	THYM-577.7.3.P.1.62.64.2.4.3	THYM	577	7	3	P	1	62	64	2	4	3	Protective	1	0	3	Apoptosis/Efferocytosis/Necrosis	TSM	Unchanged	1	1	2	1	3	5	4	0	3	20	0.000659241666600363	11.6007799317226	Low	0.0108624139566466	6.48768832672602	Low	NS	NS	NS	0.268585674509202	1.22395602979402	NS	0.207	NS	0.0411	Protective	NS
12	ACADSB	1	Methylation	THYM-575.7.3.N.3.0.1.2.4.1	THYM	575	7	3	N	3	0	1	2	4	1	Meaningless	0	0	4	Ferroptosis	TSM	Overexpression	1	1	1	2	0	2	4	0	1	12	0.00928958224009224	6.76628860017427	High	0.143307798394212	2.14207650273224	NS	NS	NS	NS	0.367444417833229	0.81228884252671	NS	0.41	NS	0.513	NS	NS
7	ABI3	1	Methylation	THYM-574.7.3.P.2.0.0.4.4.1	THYM	574	7	3	P	2	0	0	4	4	1	Meaningless	0	0	4	Cellular senescence	TSM	Underexpression	1	1	2	2	0	0	0	0	1	7	0.0725695976314179	3.22392120749831	NS	0.755358168499325	0.0970833813562551	NS	NS	NS	NS	0.630432778860979	0.231474336134117	NS	0.26	NS	0.291	NS	NS
16	ABCC11	1	Methylation	THYM-573.7.3.P.3.7.2.2.4.1	THYM	573	7	3	P	3	7	2	2	4	1	Protective	1	0	3	Efferocytosis	TSM	Overexpression	1	1	2	2	3	2	4	0	1	16	0.00183525578615706	9.70741907259434	Low	0.0605591603915534	3.52200459389054	NS	NS	NS	NS	0.462378047244897	0.540131949993766	NS	0.854	NS	0.0845	NS	NS
15	(ANGPT2 + DERL1 + UVRAG)	3	Methylation	THYM-56.7.3.P.3.0.2.2.4.3	THYM	56	7	3	P	3	0	2	2	4	3	Meaningless	0	0	4	Apoptosis/Autophagy/Necroptosis	TSM	Overexpression	1	1	2	2	0	2	4	0	3	15	0.0140313917171127	6.03418949875012	Low	0.190416474983255	1.71439235672895	NS	NS	NS	NS	0.62688380272308	0.236310302289679	NS	0.713	NS	0.278	NS	NS
9	(ANGPT1 + DIABLO + SPP1)	3	Methylation	THYM-55.7.3.N.3.0.0.3.4.3	THYM	55	7	3	N	3	0	0	3	4	3	Meaningless	0	0	4	Apoptosis/Autophagy/Necrosis	TSM	Overexpression	1	1	1	2	0	0	1	0	3	9	0.0921365716278685	2.83664213019524	NS	0.395622142703982	0.721592175971795	NS	NS	NS	NS	0.84334912130211	0.0390502621182816	NS	0.796	NS	0.981	NS	NS
11	(`MIR9-2` + SHH)	2	Methylation	THYM-548.7.1.P.1.0.1.4.4.2	THYM	548	7	1	P	1	0	1	4	4	2	Meaningless	0	0	4	Apoptosis/Autophagy	TMB	Unchanged	1	3	2	1	0	2	0	0	2	11	0.0277492105524124	4.84358123864747	High	0.293982140975438	1.10129472874811	NS	NS	NS	NS	0.189534296267101	1.72123386995848	NS	0.701	NS	0.999	NS	NS
16	(`CALML3-AS1` + CENPB + CIDEB + `HOXA-AS2` + MZF1 + OBSCN + PDGFA + POU1F1 + PRKAR2B + RPL23 + RPL29 + RPL3 + RPS9 + SPINK7)	14	Methylation	THYM-546.7.3.P.3.69.2.3.4.1	THYM	546	7	3	P	3	69	2	3	4	1	Protective	2	0	2	Apoptosis	TSM	Overexpression	1	1	2	2	6	2	1	0	1	16	0.00658136911107954	7.38380752882142	Low	0.120120530011589	2.41574866635921	NS	NS	NS	NS	0.855861865576838	0.0329946587500675	NS	0.239	NS	0.0338	Protective	NS
19	(`BBOX1-AS1` + `CERS6-AS1` + COMMD10 + CYP24A1 + DDR2 + EIF3H + FAM120A + FBXO31 + HECTD3 + KLB + KLF11 + LINC00472 + LTBP2 + NOTCH2 + PCBP2 + PDIA4 + PLTP + PYCR1 + RBMS1 + SLC25A10 + STC1 + TXNRD1 + UBE2N + USP35)	24	Methylation	THYM-545.7.3.P.3.0.0.2.1.2	THYM	545	7	3	P	3	0	0	2	1	2	Meaningless	0	0	4	Apoptosis/Ferroptosis	TSM	Overexpression	1	1	2	2	0	0	4	7	2	19	0.062622537126247	3.46653030299725	NS	0.696628765928435	0.152002742512789	NS	NS	NS	NS	0.848065337874963	0.0367057685953262	NS	0.958	NS	0.427	NS	NS
12	(`AFAP1-AS1` + BCL2L14 + GLRX2 + HOXB7 + SOX8)	5	Methylation	THYM-544.7.3.P.3.5.0.4.4.1	THYM	544	7	3	P	3	5	0	4	4	1	Risky	0	2	2	Apoptosis	TSM	Overexpression	1	1	2	2	5	0	0	0	1	12	0.079058644087267	3.08414832506515	NS	0.748267913516503	0.102992274983451	NS	NS	NS	NS	0.984432361906068	0.000380732934418417	NS	0.000278	Risky	0.158	NS	NS
18	(ZNF667 + `ZNF667-AS1`)	2	Methylation	THYM-541.7.1.P.3.71.0.3.4.1	THYM	541	7	1	P	3	71	0	3	4	1	Protective	3	0	1	Apoptosis	TMB	Overexpression	1	3	2	2	8	0	1	0	1	18	0.957482596815705	0.00284226601437667	NS	0.130892732511383	2.28188464662876	NS	NS	NS	NS	0.214828426332651	1.53858581648605	NS	0.00949	Protective	0.0131	Protective	NS
16	(AMFR + ATAD1 + BZW1 + CALM2 + CCDC8 + CDKN2AIP + CEP63 + CES2 + CPE + DNASE1L3 + EPC1 + ERCC8 + F7 + KMT2A + MAP3K12 + MED1 + MICU1 + MTAP + NFYA + NISCH + NLK + NPTX2 + PDZD2 + POLR2A + PRDM5 + RAD51B + RASSF8 + RBL2 + RHOBTB2 + RHOU + SERINC3 + SERPINB5 + THRA + TLE4 + TRDMT1 + VAMP2 + ZBTB10)	37	Methylation	THYM-54.7.3.P.3.62.2.2.4.1	THYM	54	7	3	P	3	62	2	2	4	1	Protective	1	0	3	Apoptosis	TSM	Overexpression	1	1	2	2	3	2	4	0	1	16	0.00638523342475006	7.4382391363717	Low	0.116738167283243	2.46054639619069	NS	NS	NS	NS	0.51554796518855	0.422790395106092	NS	0.254	NS	0.00524	Protective	NS
10	(STAT6 + TERC)	2	Methylation	THYM-539.7.3.P.2.0.2.4.4.2	THYM	539	7	3	P	2	0	2	4	4	2	Meaningless	0	0	4	Apoptosis/Cellular senescence	TSM	Underexpression	1	1	2	2	0	2	0	0	2	10	0.0338256862336805	4.5034931962767	Low	0.576578732015079	0.311798358021761	NS	NS	NS	NS	0.769489742221215	0.0858738488040423	NS	0.571	NS	0.978	NS	NS
11	(SOST + TNFRSF8)	2	Methylation	THYM-537.7.3.P.2.30.0.4.4.2	THYM	537	7	3	P	2	30	0	4	4	2	Risky	0	1	3	Apoptosis/Necrosis	TSM	Underexpression	1	1	2	2	3	0	0	0	2	11	0.0585908092429571	3.57683139537853	NS	0.713781746724577	0.134528925897209	NS	NS	NS	NS	0.49704688680274	0.461236012900512	NS	0.174	NS	0.0253	Risky	NS
14	(SLIT2 + TRPA1)	2	Methylation	THYM-536.7.1.P.3.0.0.2.4.2	THYM	536	7	1	P	3	0	0	2	4	2	Meaningless	0	0	4	Apoptosis/Autophagy	TMB	Overexpression	1	3	2	2	0	0	4	0	2	14	0.489208808871532	0.478265978106797	NS	0.312555669622514	1.01984545852031	NS	NS	NS	NS	0.929047236678761	0.00792876791033373	NS	0.816	NS	0.944	NS	NS
8	(SCD + SOX2)	2	Methylation	THYM-535.7.3.N.3.0.0.4.4.3	THYM	535	7	3	N	3	0	0	4	4	3	Meaningless	0	0	4	Apoptosis/Autophagy/Ferroptosis	TSM	Overexpression	1	1	1	2	0	0	0	0	3	8	0.272457867287373	1.20433049174747	NS	0.369697290086341	0.804681713283099	NS	NS	NS	NS	0.688691139455451	0.160505937106662	NS	0.595	NS	0.283	NS	NS
18	(S100A6 + TNFSF13)	2	Methylation	THYM-533.7.3.P.1.0.2.3.1.3	THYM	533	7	3	P	1	0	2	3	1	3	Meaningless	0	0	4	Apoptosis/Cellular senescence/Necrosis	TSM	Unchanged	1	1	2	1	0	2	1	7	3	18	0.0453406417427079	4.0059238725028	Low	0.133955808136802	2.24605166808166	NS	NS	NS	NS	0.713544946103755	0.13476189932356	NS	0.583	NS	0.793	NS	NS
19	(RAD21 + SDC1)	2	Methylation	THYM-530.7.3.P.3.62.2.2.3.3	THYM	530	7	3	P	3	62	2	2	3	3	Protective	1	0	3	Apoptosis/Cellular senescence/Necrosis	TSM	Overexpression	1	1	2	2	3	2	4	1	3	19	0.00432204279658155	8.14330534877808	Low	0.102606553977687	2.66455445544555	NS	NS	NS	NS	0.467966380845417	0.526773816820637	NS	0.454	NS	0.0402	Protective	NS
15	(ALOX15 + NDFIP1 + PDSS2 + REST)	4	Methylation	THYM-53.7.3.P.3.62.0.2.4.2	THYM	53	7	3	P	3	62	0	2	4	2	Protective	1	0	3	Apoptosis/Ferroptosis	TSM	Overexpression	1	1	2	2	3	0	4	0	2	15	0.0638746366017975	3.43380867552353	NS	0.720809137621029	0.12771875473362	NS	NS	NS	NS	0.42220250101655	0.64417638646442	NS	0.108	NS	0.00328	Protective	NS
11	(PRMT1 + SOX18)	2	Methylation	THYM-527.7.3.P.3.30.0.4.4.2	THYM	527	7	3	P	3	30	0	4	4	2	Risky	0	1	3	Apoptosis/Autophagy	TSM	Overexpression	1	1	2	2	3	0	0	0	2	11	0.0503566338023249	3.82954390594202	NS	0.63478566709012	0.225626740947075	NS	NS	NS	NS	0.62612494804296	0.237352367973935	NS	0.559	NS	0.0146	Risky	NS
16	(PRKCE + WWP2)	2	Methylation	THYM-525.7.3.P.1.62.2.2.4.2	THYM	525	7	3	P	1	62	2	2	4	2	Protective	1	0	3	Apoptosis/Autophagy	TSM	Unchanged	1	1	2	1	3	2	4	0	2	16	0.00638523342475006	7.4382391363717	Low	0.116738167283243	2.46054639619069	NS	NS	NS	NS	0.851405547980356	0.0350907869293511	NS	0.381	NS	0.0214	Protective	NS
16	(PRKAA2 + TERF2)	2	Methylation	THYM-524.7.3.P.3.62.0.2.4.3	THYM	524	7	3	P	3	62	0	2	4	3	Protective	1	0	3	Apoptosis/Autophagy/Cellular senescence	TSM	Overexpression	1	1	2	2	3	0	4	0	3	16	0.0833787515766471	2.99777889268567	NS	0.812490230808011	0.0562708151080106	NS	NS	NS	NS	0.515253350398145	0.423383909930301	NS	0.588	NS	0.00893	Protective	NS
14	(PRF1 + RASSF2 + TAGLN2)	3	Methylation	THYM-523.7.3.N.2.35.0.4.4.1	THYM	523	7	3	N	2	35	0	4	4	1	Risky	0	3	1	Apoptosis	TSM	Underexpression	1	1	1	2	8	0	0	0	1	14	0.603032767456233	0.270445971824405	NS	0.10586710720266	2.61485641518974	NS	NS	NS	NS	0.0588906282235808	3.56835484802928	NS	0.00586	Risky	0.0151	Risky	NS
18	(POMC + SAA1 + SAA2)	3	Methylation	THYM-521.7.3.P.3.69.64.4.4.1	THYM	521	7	3	P	3	69	64	4	4	1	Protective	2	0	2	Necrosis	TSM	Overexpression	1	1	2	2	6	5	0	0	1	18	0.000422895648701682	12.4282161160893	Low	0.00853667927793711	6.91727858766058	Low	NS	NS	NS	0.486909260635341	0.483348999875399	NS	0.478	NS	0.0143	Protective	NS
17	(ALOX12 + EGLN1 + TCL6)	3	Methylation	THYM-52.7.3.P.2.0.2.1.4.2	THYM	52	7	3	P	2	0	2	1	4	2	Meaningless	0	0	4	Apoptosis/Ferroptosis	TSM	Underexpression	1	1	2	2	0	2	7	0	2	17	0.0372588010770617	4.33854271182004	Low	0.515803288779703	0.422276513142183	NS	NS	NS	NS	0.968634525859448	0.00154613493758114	NS	0.981	NS	0.967	NS	NS
19	(OSCAR + SEMA4A + TLR6)	3	Methylation	THYM-518.7.3.P.2.1.64.2.3.1	THYM	518	7	3	P	2	1	64	2	3	1	Risky	0	1	3	Apoptosis	TSM	Underexpression	1	1	2	2	2	5	4	1	1	19	0.00129905801299368	10.3438638288681	Low	0.0203599282864874	5.38076673164392	Low	NS	NS	NS	0.637557849115095	0.221950352434431	NS	0.00291	Risky	0.14	NS	NS
14	(NR4A2 + RASSF1)	2	Methylation	THYM-516.7.3.N.2.0.0.1.4.2	THYM	516	7	3	N	2	0	0	1	4	2	Meaningless	0	0	4	Apoptosis/Autophagy	TSM	Underexpression	1	1	1	2	0	0	7	0	2	14	0.158932842830104	1.98435047220311	NS	0.531832008058483	0.390889890615642	NS	NS	NS	NS	0.900962122274235	0.0154868167828737	NS	0.343	NS	0.421	NS	NS
21	(NOD2 + ZC3H12A)	2	Methylation	THYM-515.7.3.P.2.1.64.2.3.3	THYM	515	7	3	P	2	1	64	2	3	3	Risky	0	1	3	Apoptosis/Autophagy/Necrosis	TSM	Underexpression	1	1	2	2	2	5	4	1	3	21	0.00087676527927294	11.0712506002288	Low	0.0124330342532856	6.24804661036087	Low	NS	NS	NS	0.373186264867434	0.793027427830275	NS	0.0134	Risky	0.178	NS	NS
12	(NMNAT3 + NR1D1)	2	Methylation	THYM-514.7.3.P.3.1.2.3.4.1	THYM	514	7	3	P	3	1	2	3	4	1	Risky	0	1	3	Necrosis	TSM	Overexpression	1	1	2	2	2	2	1	0	1	12	0.00432204279658155	8.14330534877808	Low	0.102606553977687	2.66455445544555	NS	NS	NS	NS	0.805780038569144	0.0604538539640165	NS	0.00477	Risky	0.367	NS	NS
12	(NLRP11 + PAX4)	2	Methylation	THYM-513.7.3.P.2.4.2.4.4.1	THYM	513	7	3	P	2	4	2	4	4	1	Risky	0	1	3	Apoptosis	TSM	Underexpression	1	1	2	2	3	2	0	0	1	12	0.0448275058475798	4.02511717245964	Low	0.598369724555419	0.277461746485136	NS	NS	NS	NS	0.783328255702654	0.0756163971677434	NS	0.903	NS	0.334	NS	NS
17	(NLRC4 + TPM3)	2	Methylation	THYM-512.7.3.P.2.0.2.1.4.2	THYM	512	7	3	P	2	0	2	1	4	2	Meaningless	0	0	4	Apoptosis/Pyroptosis	TSM	Underexpression	1	1	2	2	0	2	7	0	2	17	0.00704446887615151	7.26159527237544	Low	0.119010366566872	2.43029675904833	NS	NS	NS	NS	0.750963732159036	0.100722993934399	NS	0.459	NS	0.983	NS	NS
14	(ALK + BTG3 + CCL11 + CD9 + EPHX1 + ERRFI1 + FZR1 + GPI + HBP1 + LPAR3 + MAPKAPK5 + MIB1 + NSMCE2 + SRF + STS + TFAP4 + VASH1)	17	Methylation	THYM-51.7.3.P.3.0.2.2.4.2	THYM	51	7	3	P	3	0	2	2	4	2	Meaningless	0	0	4	Apoptosis/Cellular senescence	TSM	Overexpression	1	1	2	2	0	2	4	0	2	14	0.00698483693476804	7.27686407004498	Low	0.12244319411476	2.38578727213793	NS	NS	NS	NS	0.575340734811194	0.313827805610998	NS	0.754	NS	0.329	NS	NS
23	(MUC4 + TNFAIP2)	2	Methylation	THYM-509.7.3.P.3.31.2.3.1.2	THYM	509	7	3	P	3	31	2	3	1	2	Risky	0	2	2	Apoptosis/Necrosis	TSM	Overexpression	1	1	2	2	5	2	1	7	2	23	0.00922755721388324	6.77824504589446	Low	0.161371633166641	1.96132546620385	NS	NS	NS	NS	0.884249137296538	0.0211949453042932	NS	0.00519	Risky	0.00946	Risky	NS
26	(MORC2 + TAPBP)	2	Methylation	THYM-506.7.3.P.3.30.2.1.1.1	THYM	506	7	3	P	3	30	2	1	1	1	Risky	0	1	3	Autophagy	TSM	Overexpression	1	1	2	2	3	2	7	7	1	26	0.00638523342475006	7.4382391363717	Low	0.116738167283243	2.46054639619069	NS	NS	NS	NS	0.510061384860744	0.433941171965428	NS	0.209	NS	0.00217	Risky	NS
15	(MORC1 + RNF213)	2	Methylation	THYM-505.7.3.P.1.4.2.2.4.1	THYM	505	7	3	P	1	4	2	2	4	1	Risky	0	1	3	Apoptosis	TSM	Unchanged	1	1	2	1	3	2	4	0	1	15	0.00658136911107954	7.38380752882142	Low	0.120120530011589	2.41574866635921	NS	NS	NS	NS	0.550703818571868	0.356057813537836	NS	0.155	NS	0.871	NS	NS
6	(MIR656 + MMD)	2	Methylation	THYM-502.7.3.P.1.0.0.4.4.1	THYM	502	7	3	P	1	0	0	4	4	1	Meaningless	0	0	4	Ferroptosis	TSM	Unchanged	1	1	2	1	0	0	0	0	1	6	0.332591175774819	0.938782393307735	NS	0.806925740060713	0.0597283945187977	NS	NS	NS	NS	0.258634815648034	1.27604972767092	NS	0.721	NS	0.266	NS	NS
14	(MIR424 + SESN2)	2	Methylation	THYM-501.7.3.P.1.0.0.2.4.5	THYM	501	7	3	P	1	0	0	2	4	5	Meaningless	0	0	4	Anoikis/Apoptosis/Autophagy/Ferroptosis/Pyroptosis	TSM	Unchanged	1	1	2	1	0	0	4	0	5	14	0.104933322756087	2.62891614258881	NS	0.802191600844013	0.0627561487487155	NS	NS	NS	NS	0.562258056230793	0.335809580958668	NS	0.0516	NS	0.524	NS	NS
9	(MIR214 + MIR30E + TRIM21)	3	Methylation	THYM-500.7.3.P.1.0.0.4.4.4	THYM	500	7	3	P	1	0	0	4	4	4	Meaningless	0	0	4	Apoptosis/Autophagy/Ferroptosis/Pyroptosis	TSM	Unchanged	1	1	2	1	0	0	0	0	4	9	0.0831365870998189	3.00249128709947	NS	0.76179630949544	0.0918834077601497	NS	NS	NS	NS	0.615347293152081	0.252461321096544	NS	0.475	NS	0.764	NS	NS
8	(MIR19A + MIR27A)	2	Methylation	THYM-499.7.3.N.1.0.0.4.4.4	THYM	499	7	3	N	1	0	0	4	4	4	Meaningless	0	0	4	Apoptosis/Autophagy/Ferroptosis/Necrosis	TSM	Unchanged	1	1	1	1	0	0	0	0	4	8	0.209383539616856	1.57568355590692	NS	0.577423409516161	0.310418632124365	NS	NS	NS	NS	0.403616765124644	0.697524456226017	NS	NS	NS	NS	NS	NS
6	(MIR150 + MIR193B + `MIR24-2`)	3	Methylation	THYM-498.7.3.N.1.0.0.4.4.2	THYM	498	7	3	N	1	0	0	4	4	2	Meaningless	0	0	4	Apoptosis/Autophagy	TSM	Unchanged	1	1	1	1	0	0	0	0	2	6	0.813599421502091	0.0555946189711976	NS	0.101815014354085	2.67688022284123	NS	NS	NS	NS	0.168419117489666	1.89695883527507	NS	NS	NS	NS	NS	NS
13	(MIR139 + MIR181A1 + MIR30A + MIR99A)	4	Methylation	THYM-497.7.3.P.1.0.64.4.4.3	THYM	497	7	3	P	1	0	64	4	4	3	Meaningless	0	0	4	Apoptosis/Autophagy/Cellular senescence	TSM	Unchanged	1	1	2	1	0	5	0	0	3	13	0.000708554165755215	11.466672962894	Low	0.0111656430879474	6.43876206201809	Low	NS	NS	NS	0.255414808947498	1.29344087123333	NS	NS	NS	NS	NS	NS
12	(MIA + UBN1 + UBTD1)	3	Methylation	THYM-495.7.3.P.1.0.2.2.4.1	THYM	495	7	3	P	1	0	2	2	4	1	Meaningless	0	0	4	Cellular senescence	TSM	Unchanged	1	1	2	1	0	2	4	0	1	12	0.00697850384449106	7.27849347827162	Low	0.120120530011589	2.41574866635921	NS	NS	NS	NS	0.916398905781953	0.0110188881998482	NS	0.824	NS	0.599	NS	NS
14	(MET + PIK3CA)	2	Methylation	THYM-493.7.3.P.3.0.2.3.4.5	THYM	493	7	3	P	3	0	2	3	4	5	Meaningless	0	0	4	Anoikis/Apoptosis/Autophagy/Cellular senescence/Necrosis	TSM	Overexpression	1	1	2	2	0	2	1	0	5	14	0.0126109706668683	6.22288149260823	Low	0.181332738296748	1.78666737193257	NS	NS	NS	NS	0.577794590143703	0.309813600327652	NS	0.454	NS	0.165	NS	NS
8	(ALB + FCER2 + FCGR2B + GCG + IL1R2 + ITGAL + NFKBIZ + NPPB + ORM1 + RAP1A + SLC6A4 + VASP)	12	Methylation	THYM-49.7.3.P.2.0.0.4.4.2	THYM	49	7	3	P	2	0	0	4	4	2	Meaningless	0	0	4	Apoptosis/Necrosis	TSM	Underexpression	1	1	2	2	0	0	0	0	2	8	0.0816718165707068	3.03131466448333	NS	0.772061995100923	0.0839137930108537	NS	NS	NS	NS	0.383282561112221	0.7601468791314	NS	0.966	NS	0.476	NS	NS
12	(MAPK15 + SRSF3)	2	Methylation	THYM-488.7.3.P.3.0.0.2.4.2	THYM	488	7	3	P	3	0	0	2	4	2	Meaningless	0	0	4	Autophagy/Cellular senescence	TSM	Overexpression	1	1	2	2	0	0	4	0	2	12	0.0822300085122102	3.02026539036621	NS	0.76179630949544	0.0918834077601497	NS	NS	NS	NS	0.624101528667238	0.240144832520267	NS	0.313	NS	0.248	NS	NS
16	(LASP1 + MCU + MEF2C + PGAM1)	4	Methylation	THYM-482.7.3.P.1.0.64.2.4.2	THYM	482	7	3	P	1	0	64	2	4	2	Meaningless	0	0	4	Apoptosis/Ferroptosis	TSM	Unchanged	1	1	2	1	0	5	4	0	2	16	0.00167206395428088	9.87866296180226	Low	0.0201199312799338	5.40145848695965	Low	NS	NS	NS	0.355290956527211	0.854469672580657	NS	0.772	NS	0.156	NS	NS
9	(KRT6A + LINC00240 + MFHAS1)	3	Methylation	THYM-481.7.3.P.3.0.2.4.4.1	THYM	481	7	3	P	3	0	2	4	4	1	Meaningless	0	0	4	Pyroptosis	TSM	Overexpression	1	1	2	2	0	2	0	0	1	9	0.0122984072480521	6.26733371118264	Low	0.169790038866117	1.88479610535241	NS	NS	NS	NS	0.93387451514208	0.00688420428560453	NS	0.56	NS	0.994	NS	NS
14	(KDM3B + METTL16 + MEX3A + YTHDF1)	4	Methylation	THYM-480.7.3.P.3.0.2.2.4.2	THYM	480	7	3	P	3	0	2	2	4	2	Meaningless	0	0	4	Autophagy/Ferroptosis	TSM	Overexpression	1	1	2	2	0	2	4	0	2	14	0.00322595680407012	8.6750518300042	Low	0.0839601537439366	2.98652520588765	NS	NS	NS	NS	0.42220371946083	0.644173003649825	NS	0.355	NS	0.336	NS	NS
15	(AKT2 + CDH1 + LATS1 + MMP13 + MTA1 + TSC2 + USP9X)	7	Methylation	THYM-48.7.3.P.3.0.2.2.4.3	THYM	48	7	3	P	3	0	2	2	4	3	Meaningless	0	0	4	Anoikis/Apoptosis/Autophagy	TSM	Overexpression	1	1	2	2	0	2	4	0	3	15	0.00698483693476804	7.27686407004498	Low	0.12244319411476	2.38578727213793	NS	NS	NS	NS	0.897965192153591	0.0164435056556437	NS	0.665	NS	0.112	NS	NS
16	(KCNQ1OT1 + NLRP6)	2	Methylation	THYM-479.7.3.P.2.0.0.1.4.3	THYM	479	7	3	P	2	0	0	1	4	3	Meaningless	0	0	4	Apoptosis/Autophagy/Pyroptosis	TSM	Underexpression	1	1	2	2	0	0	7	0	3	16	0.0772346339244468	3.12215383479217	NS	0.730993396439373	0.118201460492848	NS	NS	NS	NS	0.695979546566459	0.152688194850208	NS	0.481	NS	0.342	NS	NS
16	(KCNJ11 + RTEL1)	2	Methylation	THYM-477.7.3.P.3.30.2.2.4.1	THYM	477	7	3	P	3	30	2	2	4	1	Risky	0	1	3	Necrosis	TSM	Overexpression	1	1	2	2	3	2	4	0	1	16	0.0151880032624769	5.89452756210367	Low	0.198191142020486	1.65565394911419	NS	NS	NS	NS	0.645883385408296	0.211129711123826	NS	0.815	NS	0.00621	Risky	NS
19	(KAT8 + NTF4 + SCAP)	3	Methylation	THYM-476.7.3.P.3.69.2.2.4.1	THYM	476	7	3	P	3	69	2	2	4	1	Protective	2	0	2	Autophagy	TSM	Overexpression	1	1	2	2	6	2	4	0	1	19	0.00838701218785509	6.94891421912569	Low	0.152121493884229	2.05084745762712	NS	NS	NS	NS	0.749064842559473	0.102318536720963	NS	0.0847	NS	0.00593	Protective	NS
14	(KAT2B + TMEM59)	2	Methylation	THYM-475.7.3.N.3.62.0.2.4.2	THYM	475	7	3	N	3	62	0	2	4	2	Protective	1	0	3	Apoptosis/Autophagy	TSM	Overexpression	1	1	1	2	3	0	4	0	2	14	0.556078023864718	0.346540515171861	NS	0.620607773892047	0.245014266307102	NS	NS	NS	NS	0.202962144025327	1.62093012259543	NS	0.636	NS	0.0201	Protective	NS
9	(IRF9 + MIR25)	2	Methylation	THYM-474.7.3.P.1.0.2.4.4.2	THYM	474	7	3	P	1	0	2	4	4	2	Meaningless	0	0	4	Apoptosis/Pyroptosis	TSM	Unchanged	1	1	2	1	0	2	0	0	2	9	0.0212821759830077	5.30353617948612	Low	0.21800657342572	1.51744485030988	NS	NS	NS	NS	0.790886769773595	0.0703094385996552	NS	0.21	NS	0.783	NS	NS
15	(IQGAP2 + PBX2)	2	Methylation	THYM-472.7.3.P.1.62.2.2.4.1	THYM	472	7	3	P	1	62	2	2	4	1	Protective	1	0	3	Apoptosis	TSM	Unchanged	1	1	2	1	3	2	4	0	1	15	0.0470177907151388	3.94475174676111	Low	0.624885637011068	0.239060305308164	NS	NS	NS	NS	0.837825295693526	0.041892252908612	NS	0.382	NS	0.0176	Protective	NS
19	(INPP5K + LIPC + LRR1 + MC4R + NELFE + RELL2)	6	Methylation	THYM-471.7.3.P.3.2.64.2.3.1	THYM	471	7	3	P	3	2	64	2	3	1	Protective	1	0	3	Necrosis	TSM	Overexpression	1	1	2	2	2	5	4	1	1	19	0.000651787442723206	11.6219296728486	Low	0.0095757788127655	6.71215773926278	Low	NS	NS	NS	0.582763113512865	0.301788892107662	NS	0.0036	Protective	0.152	NS	NS
20	(ING2 + MDM4 + TSC22D1)	3	Methylation	THYM-470.7.3.P.3.69.2.2.4.2	THYM	470	7	3	P	3	69	2	2	4	2	Protective	2	0	2	Apoptosis/Cellular senescence	TSM	Overexpression	1	1	2	2	6	2	4	0	2	20	0.0146722353972323	5.95540457366043	Low	0.212683404204581	1.55306587925931	NS	NS	NS	NS	0.735240534419743	0.11435405514443	NS	0.44	NS	0.00627	Protective	NS
21	(IL10 + TNFSF13B)	2	Methylation	THYM-466.7.3.N.2.5.0.1.3.3	THYM	466	7	3	N	2	5	0	1	3	3	Risky	0	2	2	Apoptosis/Autophagy/Necrosis	TSM	Underexpression	1	1	1	2	5	0	7	1	3	21	0.222853572192884	1.48590075176546	NS	0.577423409516161	0.310418632124365	NS	NS	NS	NS	0.164899943641473	1.92870728660742	NS	0.00975	Risky	0.147	NS	NS
15	(IKBKE + NDUFA13 + NLRX1 + SLC16A4 + USP18)	5	Methylation	THYM-465.7.3.P.3.0.2.2.4.3	THYM	465	7	3	P	3	0	2	2	4	3	Meaningless	0	0	4	Apoptosis/Autophagy/Pyroptosis	TSM	Overexpression	1	1	2	2	0	2	4	0	3	15	0.00719191986364243	7.22440019863993	Low	0.125877812772632	2.34261838440111	NS	NS	NS	NS	0.926829416500311	0.00843360228282517	NS	0.97	NS	0.488	NS	NS
11	(IFI16 + MIR17)	2	Methylation	THYM-463.7.3.N.1.0.0.2.4.3	THYM	463	7	3	N	1	0	0	2	4	3	Meaningless	0	0	4	Apoptosis/Autophagy/Cellular senescence	TSM	Unchanged	1	1	1	1	0	0	4	0	3	11	0.105404949575762	2.62179792682847	NS	0.835003390246606	0.0433842700566766	NS	NS	NS	NS	0.618381718519879	0.248148619797425	NS	0.419	NS	0.355	NS	NS
12	(HULC + PFKFB3)	2	Methylation	THYM-460.7.3.P.2.4.0.4.4.3	THYM	460	7	3	P	2	4	0	4	4	3	Risky	0	1	3	Apoptosis/Autophagy/Ferroptosis	TSM	Underexpression	1	1	2	2	3	0	0	0	3	12	0.0571222445270216	3.61902779922588	NS	0.665768268060572	0.186592077274207	NS	NS	NS	NS	0.932097826334436	0.00726001834000174	NS	0.236	NS	0.187	NS	NS
17	(HSPB1 + SERPINF1)	2	Methylation	THYM-459.7.3.P.3.0.64.3.4.5	THYM	459	7	3	P	3	0	64	3	4	5	Meaningless	0	0	4	Apoptosis/Autophagy/Cellular senescence/Ferroptosis/Necrosis	TSM	Overexpression	1	1	2	2	0	5	1	0	5	17	0.001514932619471	10.0603643688237	Low	0.0203599282864874	5.38076673164392	Low	NS	NS	NS	0.997762687378782	7.8627480664479e-06	NS	0.466	NS	0.666	NS	NS
13	(HMHB1 + PLVAP + TEC)	3	Methylation	THYM-457.7.3.N.3.2.0.2.3.1	THYM	457	7	3	N	3	2	0	2	3	1	Protective	1	0	3	Necrosis	TSM	Overexpression	1	1	1	2	2	0	4	1	1	13	0.140631406575804	2.17103663921626	NS	0.678444151305863	0.171882510983897	NS	NS	NS	NS	0.0768415756648227	3.13047017864887	NS	0.0195	Protective	0.21	NS	NS
16	(HMGN2 + NCAPD2 + RNF5 + SPNS1 + TICRR)	5	Methylation	THYM-456.7.3.P.3.2.2.2.3.1	THYM	456	7	3	P	3	2	2	2	3	1	Protective	1	0	3	Autophagy	TSM	Overexpression	1	1	2	2	2	2	4	1	1	16	0.0128764033027063	6.18601212556194	Low	0.389783659229322	0.7396167973698	NS	NS	NS	NS	0.882137185311503	0.0219811765777146	NS	0.00141	Protective	0.196	NS	NS
17	(HJURP + SLC39A7)	2	Methylation	THYM-455.7.3.P.3.2.2.2.3.2	THYM	455	7	3	P	3	2	2	2	3	2	Protective	1	0	3	Apoptosis/Ferroptosis	TSM	Overexpression	1	1	2	2	2	2	4	1	2	17	0.00658136911107954	7.38380752882142	Low	0.120120530011589	2.41574866635921	NS	NS	NS	NS	0.860805539709825	0.0307472146725097	NS	0.000373	Protective	0.388	NS	NS
16	(GSTP1 + VCAM1)	2	Methylation	THYM-453.7.3.P.3.31.2.4.4.3	THYM	453	7	3	P	3	31	2	4	4	3	Risky	0	2	2	Apoptosis/Autophagy/Necrosis	TSM	Overexpression	1	1	2	2	5	2	0	0	3	16	0.00677773243504365	7.33094727401863	Low	0.123504696060728	2.37230344192471	NS	NS	NS	NS	0.883757468564904	0.0213766762027585	NS	0.000323	Risky	0.00342	Risky	NS
9	(GPR18 + LTA)	2	Methylation	THYM-452.7.3.N.1.0.7.4.4.2	THYM	452	7	3	N	1	0	7	4	4	2	Meaningless	0	0	4	Apoptosis/Necrosis	TSM	Unchanged	1	1	1	1	0	3	0	0	2	9	0.230710821910525	1.43647372447059	NS	0.0641780959494334	3.42598118458562	NS	NS	NS	NS	0.0126633372535034	6.2155448635036	Low	0.576	NS	0.621	NS	NS
16	(GPR132 + IL2RB)	2	Methylation	THYM-451.7.3.N.2.1.0.1.3.1	THYM	451	7	3	N	2	1	0	1	3	1	Risky	0	1	3	Apoptosis	TSM	Underexpression	1	1	1	2	2	0	7	1	1	16	0.235272468081603	1.40869911220872	NS	0.558592031287492	0.342147896824714	NS	NS	NS	NS	0.0525692359719125	3.75756007596298	NS	0.0162	Risky	0.125	NS	NS
17	(GIGYF1 + LINC00324 + MST1 + RPL11)	4	Methylation	THYM-450.7.3.P.3.7.2.2.4.2	THYM	450	7	3	P	3	7	2	2	4	2	Protective	1	0	3	Apoptosis/Autophagy	TSM	Overexpression	1	1	2	2	3	2	4	0	2	17	0.0154045107315688	5.86960468423814	Low	0.210549825602774	1.56764170829603	NS	NS	NS	NS	0.567590442403377	0.326730867160569	NS	0.683	NS	0.181	NS	NS
22	(AK2 + CSTA + FFAR4 + `HLA-DPB1` + IFNL1 + KCNMA1 + PARP3 + POU2F3 + SIGLEC8 + SLCO2A1 + WWC1)	11	Methylation	THYM-45.7.3.P.3.31.2.3.1.1	THYM	45	7	3	P	3	31	2	3	1	1	Risky	0	2	2	Apoptosis	TSM	Overexpression	1	1	2	2	5	2	1	7	1	22	0.00949622019031415	6.72703727950762	Low	0.165580143202757	1.92251072852913	NS	NS	NS	NS	0.869194487986858	0.0271200763751585	NS	0.000826	Risky	0.0389	Risky	NS
6	(FUT7 + GPR65 + LINC00994 + LYN + ORAI1 + OTX1 + RAC2 + SELPLG)	8	Methylation	THYM-447.7.3.N.2.0.0.4.4.1	THYM	447	7	3	N	2	0	0	4	4	1	Meaningless	0	0	4	Apoptosis	TSM	Underexpression	1	1	1	2	0	0	0	0	1	6	0.130251168172634	2.2895084465601	NS	0.70016462077642	0.148300666043565	NS	NS	NS	NS	0.100713252839817	2.69421227037556	NS	0.968	NS	0.988	NS	NS
12	(FTH1 + LCN2)	2	Methylation	THYM-446.7.3.P.2.0.2.4.4.4	THYM	446	7	3	P	2	0	2	4	4	4	Meaningless	0	0	4	Apoptosis/Autophagy/Ferroptosis/Necrosis	TSM	Underexpression	1	1	2	2	0	2	0	0	4	12	0.00562789575589517	7.66574693193055	Low	0.12244319411476	2.38578727213793	NS	NS	NS	NS	0.589525051457827	0.291086600041448	NS	0.23	NS	0.726	NS	NS
18	(FRZB + UHRF2)	2	Methylation	THYM-445.7.1.P.3.64.0.2.4.1	THYM	445	7	1	P	3	64	0	2	4	1	Protective	2	0	2	Apoptosis	TMB	Overexpression	1	3	2	2	5	0	4	0	1	18	0.364138014402552	0.823571479113119	NS	0.93236706917338	0.00720242009732999	NS	NS	NS	NS	0.78442111885215	0.0748362540269044	NS	0.0119	Protective	0.00614	Protective	NS
8	(FOXL2NB + MIR1258 + MIR4767 + NT5C1A)	4	Methylation	THYM-443.7.1.P.1.0.0.4.4.1	THYM	443	7	1	P	1	0	0	4	4	1	Meaningless	0	0	4	Apoptosis	TMB	Unchanged	1	3	2	1	0	0	0	0	1	8	0.595643889900806	0.281616144292529	NS	0.126098581830353	2.33988847023361	NS	NS	NS	NS	0.425152633866145	0.636028419316915	NS	0.482	NS	0.202	NS	NS
18	(FOXL2 + PTGER2 + VCAN)	3	Methylation	THYM-442.7.1.P.2.0.1.1.4.1	THYM	442	7	1	P	2	0	1	1	4	1	Meaningless	0	0	4	Apoptosis	TMB	Underexpression	1	3	2	2	0	2	7	0	1	18	0.00734461497265815	7.18669469802982	High	0.159318013991176	1.98068735587475	NS	NS	NS	NS	0.143012579340946	2.14524097727035	NS	0.98	NS	0.752	NS	NS
16	(FGFR1 + PEBP1 + WWTR1)	3	Methylation	THYM-438.7.3.P.3.0.2.2.4.4	THYM	438	7	3	P	3	0	2	2	4	4	Meaningless	0	0	4	Apoptosis/Autophagy/Cellular senescence/Ferroptosis	TSM	Overexpression	1	1	2	2	0	2	4	0	4	16	0.0361641542073585	4.38934735026838	Low	0.550638729267319	0.356174152423521	NS	NS	NS	NS	0.741402254928927	0.108897997294429	NS	0.794	NS	0.168	NS	NS
10	(FGF5 + USP25)	2	Methylation	THYM-436.7.3.N.3.0.0.2.4.1	THYM	436	7	3	N	3	0	0	2	4	1	Meaningless	0	0	4	Pyroptosis	TSM	Overexpression	1	1	1	2	0	0	4	0	1	10	0.171476907813973	1.8699840367209	NS	0.58325037027297	0.301009301405106	NS	NS	NS	NS	0.418319038275738	0.655032828247113	NS	0.703	NS	0.633	NS	NS
22	(FBXO5 + TINF2)	2	Methylation	THYM-433.7.3.P.3.64.2.1.3.1	THYM	433	7	3	P	3	64	2	1	3	1	Protective	2	0	2	Cellular senescence	TSM	Overexpression	1	1	2	2	5	2	7	1	1	22	0.0276024864548985	4.85272536215485	Low	0.512749764260074	0.428451477903569	NS	NS	NS	NS	0.859338733942563	0.0314055081509234	NS	0.00207	Protective	0.0153	Protective	NS
16	(FBP1 + SPI1)	2	Methylation	THYM-431.7.3.N.2.1.1.2.3.2	THYM	431	7	3	N	2	1	1	2	3	2	Risky	0	1	3	Apoptosis/Autophagy	TSM	Underexpression	1	1	1	2	2	2	4	1	2	16	0.0176139643220168	5.63414196336	High	0.456218387152603	0.555156462585034	NS	NS	NS	NS	0.690969924878714	0.158037373170583	NS	0.0268	Risky	0.0745	NS	NS
15	(AIF1 + ARHGAP24 + CD34 + CLCN3 + CLN3 + FALEC + MECOM + NF1 + SULF1)	9	Methylation	THYM-43.7.3.N.3.0.0.2.2.2	THYM	43	7	3	N	3	0	0	2	2	2	Meaningless	0	0	4	Apoptosis/Autophagy	TSM	Overexpression	1	1	1	2	0	0	4	4	2	15	0.0514026600659369	3.79510464285754	NS	0.893961072655594	0.0177672229858155	NS	NS	NS	NS	0.14303228198585	2.14502955437809	NS	0.274	NS	0.978	NS	NS
13	(F2 + FGF23 + MIR574 + RYBP + TGFA + TIRAP + TRADD + ZFP36L1)	8	Methylation	THYM-428.7.3.P.1.0.2.2.4.2	THYM	428	7	3	P	1	0	2	2	4	2	Meaningless	0	0	4	Apoptosis/Necrosis	TSM	Unchanged	1	1	2	1	0	2	4	0	2	13	0.00638523342475006	7.4382391363717	Low	0.116738167283243	2.46054639619069	NS	NS	NS	NS	0.827366468020271	0.0475590610870799	NS	0.557	NS	0.106	NS	NS
12	(EYA2 + PNKP)	2	Methylation	THYM-427.7.3.P.3.0.64.4.4.1	THYM	427	7	3	P	3	0	64	4	4	1	Meaningless	0	0	4	Mitotic catastrophe	TSM	Overexpression	1	1	2	2	0	5	0	0	1	12	0.00188501581634171	9.65826484575759	Low	0.0236126854624451	5.1228588242155	Low	NS	NS	NS	0.979949675005586	0.00063161748219813	NS	0.177	NS	0.603	NS	NS
16	(ETFB + LINC00339 + SLC12A2 + ZNF677)	4	Methylation	THYM-426.7.1.P.3.62.0.2.4.1	THYM	426	7	1	P	3	62	0	2	4	1	Protective	1	0	3	Apoptosis	TMB	Overexpression	1	3	2	2	3	0	4	0	1	16	0.375257173536533	0.786181782277646	NS	0.443179362985473	0.588036590216094	NS	NS	NS	NS	0.182883502485096	1.77403500682023	NS	0.176	NS	0.00147	Protective	NS
12	(ESR1 + SUMO1)	2	Methylation	THYM-425.7.3.P.3.0.2.4.4.4	THYM	425	7	3	P	3	0	2	4	4	4	Meaningless	0	0	4	Apoptosis/Autophagy/Ferroptosis/Necrosis	TSM	Overexpression	1	1	2	2	0	2	0	0	4	12	0.0389411288482036	4.26343389923455	Low	0.566896909118524	0.327902298726413	NS	NS	NS	NS	0.470751009999212	0.520212592915607	NS	0.709	NS	0.0552	NS	NS
16	(EPHA2 + GABARAPL1 + GPX3 + YTHDF2)	4	Methylation	THYM-423.7.3.P.3.0.2.2.4.4	THYM	423	7	3	P	3	0	2	2	4	4	Meaningless	0	0	4	Apoptosis/Autophagy/Ferroptosis/Pyroptosis	TSM	Overexpression	1	1	2	2	0	2	4	0	4	16	0.0222647241802955	5.22497830267566	Low	0.241034693916242	1.37453231022893	NS	NS	NS	NS	0.31456314433055	1.01141894175205	NS	0.937	NS	0.298	NS	NS
13	(AHI1 + APPL1)	2	Methylation	THYM-40.7.3.N.3.62.0.2.4.1	THYM	40	7	3	N	3	62	0	2	4	1	Protective	1	0	3	Autophagy	TSM	Overexpression	1	1	1	2	3	0	4	0	1	13	0.552372048925598	0.353084842174415	NS	0.580267998425698	0.305801589201461	NS	NS	NS	NS	0.808826964786974	0.0585347702404813	NS	0.195	NS	0.0287	Protective	NS
16	(AATK + AGAP2 + ALDOB + AOC4P + ARID3B + BLID + CAST + CCNDBP1 + CGA + CIDEC + CPD + CTSH + CYP1A1 + DCX + DOK1 + ELL + `EZR-AS1` + FGL1 + FNDC3B + GADD45B + GLP2R + GSTA1 + HIP1 + INHBE + KPNA1 + KSR1 + LHCGR + LINC00659 + MBP + MIR1307 + MIR671 + MSL1 + NFIL3 + NOS1 + PI3 + PIAS1 + PIWIL1 + PLXNC1 + PRTN3 + RGS3 + `SAP30L-AS1` + SLC8A1 + TGM4 + TRIM63 + `TTN-AS1` + TUBB1 + UPK1A + VENTX + ZDHHC…	49	Methylation	THYM-4.7.3.P.2.0.2.1.4.1	THYM	4	7	3	P	2	0	2	1	4	1	Meaningless	0	0	4	Apoptosis	TSM	Underexpression	1	1	2	2	0	2	7	0	1	16	0.00698483693476804	7.27686407004498	Low	0.12244319411476	2.38578727213793	NS	NS	NS	NS	0.884568372681395	0.0210773734877458	NS	0.39	NS	0.96	NS	NS
16	(AGT + BAK1 + CD209 + ENDOG + EPHB2 + GRN + HSPA1B + HTT + IL12B + IRS2 + KRT18 + KRT8 + MGMT + MITF + NOD1 + NOS3 + POSTN + PRPF8 + SMURF1 + TNFRSF10B + TNFRSF12A + TNFSF12 + VHL)	23	Methylation	THYM-39.7.3.P.3.0.2.3.2.3	THYM	39	7	3	P	3	0	2	3	2	3	Meaningless	0	0	4	Apoptosis/Autophagy/Necrosis	TSM	Overexpression	1	1	2	2	0	2	1	4	3	16	0.00719191986364243	7.22440019863993	Low	0.125877812772632	2.34261838440111	NS	NS	NS	NS	0.926829416500311	0.00843360228282517	NS	0.536	NS	0.802	NS	NS
18	(AGO4 + CAMK2G + EEF1A2 + FURIN + JMJD6 + KLF6 + LOXL3 + LRG1 + MVP + NCAM1 + PKLR + PLK3 + RFPL3 + ROS1 + SERPINB3 + SIRT7 + SOCS3 + STK4 + TTR + UNC5A)	20	Methylation	THYM-37.7.3.P.2.0.2.1.3.2	THYM	37	7	3	P	2	0	2	1	3	2	Meaningless	0	0	4	Apoptosis/Autophagy	TSM	Underexpression	1	1	2	2	0	2	7	1	2	18	0.00719191986364243	7.22440019863993	Low	0.125877812772632	2.34261838440111	NS	NS	NS	NS	0.707690739875383	0.140594472638077	NS	0.652	NS	0.95	NS	NS
15	(AGFG1 + FPR1)	2	Methylation	THYM-36.7.3.P.2.0.2.2.3.2	THYM	36	7	3	P	2	0	2	2	3	2	Meaningless	0	0	4	Apoptosis/Necroptosis	TSM	Underexpression	1	1	2	2	0	2	4	1	2	15	0.00782348188428461	7.07344199984447	Low	0.178267214213792	1.81201071186775	NS	NS	NS	NS	0.38217236895789	0.763702319568378	NS	0.437	NS	0.906	NS	NS
12	(ADIPOQ + ELANE)	2	Methylation	THYM-32.7.3.P.2.0.2.4.4.4	THYM	32	7	3	P	2	0	2	4	4	4	Meaningless	0	0	4	Apoptosis/Autophagy/Pyroptosis/Necrosis	TSM	Underexpression	1	1	2	2	0	2	0	0	4	12	0.0183331297154989	5.56403333402264	Low	0.405737935467622	0.691254708531492	NS	NS	NS	NS	0.534804019090013	0.385255304911105	NS	0.162	NS	0.325	NS	NS
13	(ADA + AIP + HMGB2 + KIF11 + LAIR1 + MZB1 + PPIB + SFRP2 + TMPO + `TMPO-AS1`)	10	Methylation	THYM-28.7.3.N.3.2.0.2.3.1	THYM	28	7	3	N	3	2	0	2	3	1	Protective	1	0	3	Apoptosis	TSM	Overexpression	1	1	1	2	2	0	4	1	1	13	0.130214538492382	2.28994498523347	NS	0.714321900185752	0.133998357893116	NS	NS	NS	NS	0.247104381246413	1.33960079406178	NS	0.00134	Protective	0.0865	NS	NS
16	(ACSL3 + MBTPS1 + RHOT1 + YTHDC1)	4	Methylation	THYM-26.7.3.P.3.62.2.2.4.1	THYM	26	7	3	P	3	62	2	2	4	1	Protective	1	0	3	Ferroptosis	TSM	Overexpression	1	1	2	2	3	2	4	0	1	16	0.0448343157971458	4.02486094159043	Low	0.611295276117081	0.258293062615081	NS	NS	NS	NS	0.859709663830149	0.0312383578676615	NS	0.263	NS	0.0266	Protective	NS
17	(ACP5 + FST)	2	Methylation	THYM-25.7.1.P.3.0.0.3.1.1	THYM	25	7	1	P	3	0	0	3	1	1	Meaningless	0	0	4	Necrosis	TMB	Overexpression	1	3	2	2	0	0	1	7	1	17	0.945306859420787	0.00470615984428813	NS	0.915915691064057	0.0111471104973574	NS	NS	NS	NS	0.133088338567328	2.25610601720804	NS	0.666	NS	0.328	NS	NS
10	(ACP1 + ADNP + AFF4 + AGBL2 + AKAP11 + AOC3 + AP2M1 + ARL3 + ATG13 + ATG9B + ATP6V0C + BANF1 + BCAS3 + CDK5RAP3 + CDX1 + CHD2 + CLPP + CNOT4 + COL6A1 + CROCC + CSDE1 + CTSA + DEPDC5 + DGAT1 + DLG5 + DNAJB11 + DRAM2 + EFEMP2 + EIF4G1 + EIF4G3 + ENPP1 + FBXL4 + FBXO22 + FKBP4 + FNDC3A + FOXK2 + GAK + GAS8 + GJB5 + GOLGA2 + HERC3 + HEXIM1 + HGS + HSD17B4 + HSPB6 + IPO7 + KDELR2 + KIF5B + KIFC3 + LEP…	96	Methylation	THYM-24.7.3.P.3.0.2.3.4.1	THYM	24	7	3	P	3	0	2	3	4	1	Meaningless	0	0	4	Autophagy	TSM	Overexpression	1	1	2	2	0	2	1	0	1	10	0.00658136911107954	7.38380752882142	Low	0.120120530011589	2.41574866635921	NS	NS	NS	NS	0.869194487986858	0.0271200763751585	NS	0.963	NS	0.239	NS	NS
15	(ACE2 + ACER2 + ADAM12 + ADI1 + ADRM1 + AEN + AKR1B10 + APOL6 + AQP4 + AQP5 + ATG12 + ATG14 + ATG3 + ATR + BAD + BAG5 + BBC3 + BCL2L10 + BCL6B + BCYRN1 + BIRC6 + BOK + BTRC + CAPN2 + CARM1 + CASR + CD46 + CD5L + CDK4 + CLOCK + CLTC + COL18A1 + CREG1 + CSF1 + CUL4A + DDC + DDR1 + DEPTOR + DVL2 + DVL3 + E2F4 + EGLN2 + EIF2AK4 + EMC6 + ENG + ERCC4 + ETS2 + EVA1A + FAP + FBXL20 + FHL2 + FLII + FLT1 +…	147	Methylation	THYM-22.7.3.P.3.0.2.3.2.2	THYM	22	7	3	P	3	0	2	3	2	2	Meaningless	0	0	4	Apoptosis/Autophagy	TSM	Overexpression	1	1	2	2	0	2	1	4	2	15	0.00638523342475006	7.4382391363717	Low	0.116738167283243	2.46054639619069	NS	NS	NS	NS	0.51554796518855	0.422790395106092	NS	0.68	NS	0.392	NS	NS
15	(A2M + ACTN4 + ADAMTS12 + ARF6 + BAG4 + BMP6 + CARD14 + CRADD + CST3 + DIO2 + EPHX2 + EXT1 + F3 + HDAC3 + IER3IP1 + IL5 + MALT1 + MMP3 + MTA2 + NRAS + PIAS3 + S100A10 + SDC4 + SLC9A3 + ST18 + SUPT5H + TNFRSF19 + TREX1 + UBE2K + UCN + YBX3)	31	Methylation	THYM-2.7.3.P.3.0.2.3.2.2	THYM	2	7	3	P	3	0	2	3	2	2	Meaningless	0	0	4	Apoptosis/Necrosis	TSM	Overexpression	1	1	2	2	0	2	1	4	2	15	0.00658136911107954	7.38380752882142	Low	0.120120530011589	2.41574866635921	NS	NS	NS	NS	0.869194487986858	0.0271200763751585	NS	0.949	NS	0.223	NS	NS
10	(ELF1 + GIMAP6 + MYCBP2 + PEX2 + RASD2 + RBP1 + RRAGD + TMIGD2)	8	Methylation	THYM-190.7.3.N.3.0.0.2.4.1	THYM	190	7	3	N	3	0	0	2	4	1	Meaningless	0	0	4	Autophagy	TSM	Overexpression	1	1	1	2	0	0	4	0	1	10	0.142626891958377	2.14938627887942	NS	0.685192128274446	0.164339653392731	NS	NS	NS	NS	0.201332425363288	1.63268247739006	NS	0.366	NS	0.0569	NS	NS
14	(EIF5A + TRAF4)	2	Methylation	THYM-189.7.3.P.3.30.2.4.4.3	THYM	189	7	3	P	3	30	2	4	4	3	Risky	0	1	3	Apoptosis/Autophagy/Necrosis	TSM	Overexpression	1	1	2	2	3	2	0	0	3	14	0.00677773243504365	7.33094727401863	Low	0.123504696060728	2.37230344192471	NS	NS	NS	NS	0.91132982434924	0.0124013455715508	NS	0.0816	NS	0.007	Risky	NS
14	(EIF2AK2 + GPER1 + MIR103A2 + MIR196A1 + MIR488 + MIRLET7B)	6	Methylation	THYM-188.7.3.P.1.0.2.2.4.3	THYM	188	7	3	P	1	0	2	2	4	3	Meaningless	0	0	4	Apoptosis/Autophagy/Necrosis	TSM	Unchanged	1	1	2	1	0	2	4	0	3	14	0.00762323248761221	7.11991489763823	Low	0.137001454166185	2.21131940963701	NS	NS	NS	NS	0.856572381734006	0.0326666153952677	NS	0.563	NS	0.343	NS	NS
15	(ECHS1 + FBXO6 + STAP2)	3	Methylation	THYM-182.7.3.P.3.31.2.3.4.1	THYM	182	7	3	P	3	31	2	3	4	1	Risky	0	2	2	Apoptosis	TSM	Overexpression	1	1	2	2	5	2	1	0	1	15	0.0078845998094208	7.05950005585697	Low	0.152121493884229	2.05084745762712	NS	NS	NS	NS	0.514354524059092	0.425198301411724	NS	0.00233	Risky	0.0126	Risky	NS
15	(DPP9 + SETD7)	2	Methylation	THYM-180.7.3.P.3.0.64.3.4.3	THYM	180	7	3	P	3	0	64	3	4	3	Meaningless	0	0	4	Apoptosis/Ferroptosis/Pyroptosis	TSM	Overexpression	1	1	2	2	0	5	1	0	3	15	0.000584736527904139	11.8239508561009	Low	0.00892514887704665	6.83774392080248	Low	NS	NS	NS	0.502494755527339	0.449663585523465	NS	0.466	NS	0.266	NS	NS
16	(ABL1 + PLA2R1)	2	Methylation	THYM-18.7.3.P.3.0.2.2.4.4	THYM	18	7	3	P	3	0	2	2	4	4	Meaningless	0	0	4	Apoptosis/Autophagy/Cellular senescence/Pyroptosis	TSM	Overexpression	1	1	2	2	0	2	4	0	4	16	0.00582133475783064	7.60479297497646	Low	0.111138327581533	2.53795953830142	NS	NS	NS	NS	0.799168753654205	0.064731082924666	NS	0.813	NS	0.112	NS	NS
20	(DPP4 + GABPB1)	2	Methylation	THYM-179.7.3.P.3.64.2.2.3.2	THYM	179	7	3	P	3	64	2	2	3	2	Protective	2	0	2	Apoptosis/Ferroptosis	TSM	Overexpression	1	1	2	2	5	2	4	1	2	20	0.0303357081039384	4.69016647970408	Low	0.52465287633916	0.404737157482452	NS	NS	NS	NS	0.685925727424072	0.163531519791777	NS	0.00536	Protective	0.0139	Protective	NS
9	(DLX6 + TGIF2)	2	Methylation	THYM-177.7.3.N.3.30.0.4.4.1	THYM	177	7	3	N	3	30	0	4	4	1	Risky	0	1	3	Apoptosis	TSM	Overexpression	1	1	1	2	3	0	0	0	1	9	0.415609853121434	0.662695747687856	NS	0.684531471981435	0.165069418556134	NS	NS	NS	NS	0.601878961370511	0.272171284530456	NS	0.546	NS	0.0261	Risky	NS
21	(DDAH2 + SMPD3)	2	Methylation	THYM-175.7.3.P.3.71.0.2.3.2	THYM	175	7	3	P	3	71	0	2	3	2	Protective	3	0	1	Apoptosis/Necrosis	TSM	Overexpression	1	1	2	2	8	0	4	1	2	21	0.102261271436615	2.66991832302175	NS	0.864903832026851	0.0289459773760439	NS	NS	NS	NS	0.174437607697066	1.84438721883221	NS	0.00141	Protective	0.0206	Protective	NS
15	(DAPL1 + LAP3 + PLA2G5)	3	Methylation	THYM-174.7.3.P.3.35.0.4.4.1	THYM	174	7	3	P	3	35	0	4	4	1	Risky	0	3	1	Autophagy	TSM	Overexpression	1	1	2	2	8	0	0	0	1	15	0.051487400516448	3.79234717326458	NS	0.644685702996031	0.212666121289765	NS	NS	NS	NS	0.686008150626895	0.163440867135784	NS	0.0398	Risky	0.012	Risky	NS
18	(DAPK3 + FIS1 + HMGA2 + PDIA6 + PRMT6 + SMAD3)	6	Methylation	THYM-173.7.3.P.3.0.64.2.4.3	THYM	173	7	3	P	3	0	64	2	4	3	Meaningless	0	0	4	Apoptosis/Autophagy/Cellular senescence	TSM	Overexpression	1	1	2	2	0	5	4	0	3	18	0.000708872747860578	11.4658375757122	Low	0.0108624139566466	6.48768832672602	Low	NS	NS	NS	0.294591953155019	1.09851626347451	NS	0.563	NS	0.625	NS	NS
15	(CYP1B1 + EDNRA + FAF1 + MAPK7 + RGS5 + SP3)	6	Methylation	THYM-172.7.3.P.3.62.0.2.4.2	THYM	172	7	3	P	3	62	0	2	4	2	Protective	1	0	3	Apoptosis/Necrosis	TSM	Overexpression	1	1	2	2	3	0	4	0	2	15	0.0889016626581707	2.89414986856143	NS	0.791846432565139	0.0696504315712321	NS	NS	NS	NS	0.371101225104885	0.799973726091775	NS	0.205	NS	0.00572	Protective	NS
13	(CYP17A1 + EPG5 + HAP1 + KITLG + PIP4K2B + PRDM10 + SEC62 + SPRED2 + STK38L + USP19 + ZSCAN18)	11	Methylation	THYM-170.7.3.P.3.62.2.3.4.1	THYM	170	7	3	P	3	62	2	3	4	1	Protective	1	0	3	Autophagy	TSM	Overexpression	1	1	2	2	3	2	1	0	1	13	0.0398954062580428	4.22232723196931	Low	0.576578732015079	0.311798358021761	NS	NS	NS	NS	0.837051115550987	0.0422988738652557	NS	0.33	NS	0.00488	Protective	NS
12	(CXCR3 + TF)	2	Methylation	THYM-169.7.3.N.3.31.0.4.4.2	THYM	169	7	3	N	3	31	0	4	4	2	Risky	0	2	2	Apoptosis/Autophagy	TSM	Overexpression	1	1	1	2	5	0	0	0	2	12	0.761914029782941	0.0917897828995897	NS	0.512462001377739	0.429036704891461	NS	NS	NS	NS	0.23875128369554	1.38795187439287	NS	0.000599	Risky	0.0369	Risky	NS
18	(CUL9 + EIF3B + FGF1 + FOXS1 + MTFP1 + PHPT1 + PLOD3 + PTGES)	8	Methylation	THYM-165.7.3.P.3.34.64.4.4.1	THYM	165	7	3	P	3	34	64	4	4	1	Risky	0	2	2	Apoptosis	TSM	Overexpression	1	1	2	2	6	5	0	0	1	18	0.000817941308548509	11.2000726209497	Low	0.0121073418330678	6.29508196721311	Low	NS	NS	NS	0.349349523223802	0.87581849570987	NS	0.206	NS	0.0343	Risky	NS
19	(CSNK2A2 + DPF2 + IP6K2 + KANK1 + NUMA1 + PATZ1 + PCGF1 + RBMS3 + SEPHS1 + SMO + ST3GAL3 + TGM1)	12	Methylation	THYM-160.7.3.P.3.69.64.3.4.1	THYM	160	7	3	P	3	69	64	3	4	1	Protective	2	0	2	Apoptosis	TSM	Overexpression	1	1	2	2	6	5	1	0	1	19	0.000789728873139217	11.2652184249997	Low	0.0116360260751046	6.36550063966208	Low	NS	NS	NS	0.322632443526908	0.978245114303766	NS	0.149	NS	0.00441	Protective	NS
16	(ABHD16A + PPM1B + PPP2CB)	3	Methylation	THYM-16.7.3.P.3.62.2.2.4.1	THYM	16	7	3	P	3	62	2	2	4	1	Protective	1	0	3	Necrosis	TSM	Overexpression	1	1	2	2	3	2	4	0	1	16	0.00657071887054805	7.386720404873	Low	0.12244319411476	2.38578727213793	NS	NS	NS	NS	0.501928355165051	0.45085679820576	NS	0.297	NS	0.0161	Protective	NS
21	(CREBBP + FOXP1)	2	Methylation	THYM-159.7.3.P.3.62.64.2.4.3	THYM	159	7	3	P	3	62	64	2	4	3	Protective	1	0	3	Apoptosis/Autophagy/Necrosis	TSM	Overexpression	1	1	2	2	3	5	4	0	3	21	0.000543309325361729	11.9608207754482	Low	0.00867435150859386	6.88867556573345	Low	NS	NS	NS	0.264795697535828	1.24350981497409	NS	0.343	NS	0.0089	Protective	NS
15	(CPTP + PELP1 + PRKCSH + STK25)	4	Methylation	THYM-158.7.3.P.3.7.64.4.4.1	THYM	158	7	3	P	3	7	64	4	4	1	Protective	1	0	3	Autophagy	TSM	Overexpression	1	1	2	2	3	5	0	0	1	15	0.000789728873139217	11.2652184249997	Low	0.0116360260751046	6.36550063966208	Low	NS	NS	NS	0.303775544882948	1.05754603746912	NS	0.121	NS	0.159	NS	NS
13	(CORT + POLG)	2	Methylation	THYM-155.7.1.N.3.0.0.2.3.1	THYM	155	7	1	N	3	0	0	2	3	1	Meaningless	0	0	4	Apoptosis	TMB	Overexpression	1	3	1	2	0	0	4	1	1	13	0.0857968665656772	2.9515192662782	NS	0.195237740641951	1.67764447474995	NS	NS	NS	NS	0.619046142091258	0.247210490398345	NS	0.0722	NS	0.793	NS	NS
20	(CNTFR + NBAT1)	2	Methylation	THYM-154.7.3.N.3.71.1.2.4.1	THYM	154	7	3	N	3	71	1	2	4	1	Protective	3	0	1	Apoptosis	TSM	Overexpression	1	1	1	2	8	2	4	0	1	20	0.0224704977218879	5.20898124620013	High	0.471120422153603	0.519346868900403	NS	NS	NS	NS	0.82718117254541	0.047662848984793	NS	0.00506	Protective	0.0103	Protective	NS
16	ZNF350	1	Methylation	THYM-1525.7.1.P.3.0.4.2.4.1	THYM	1525	7	1	P	3	0	4	2	4	1	Meaningless	0	0	4	Ferroptosis	TMB	Overexpression	1	3	2	2	0	3	4	0	1	16	0.0741284871464376	3.18915131294249	NS	0.506340689286255	0.441621860730844	NS	NS	NS	NS	0.0349095113202448	4.44959566481547	High	0.905	NS	0.191	NS	NS
17	ZKSCAN3	1	Methylation	THYM-1522.7.3.P.3.62.2.2.4.2	THYM	1522	7	3	P	3	62	2	2	4	2	Protective	1	0	3	Autophagy/Cellular senescence	TSM	Overexpression	1	1	2	2	3	2	4	0	2	17	0.00955787933386043	6.71549433888269	Low	0.159035412184445	1.98337401432764	NS	NS	NS	NS	0.915776266669424	0.0111842465472465	NS	0.0758	NS	0.012	Protective	NS
15	ZFP36L2	1	Methylation	THYM-1521.7.3.N.3.64.7.4.4.2	THYM	1521	7	3	N	3	64	7	4	4	2	Protective	2	0	2	Apoptosis/Necrosis	TSM	Overexpression	1	1	1	2	5	3	0	0	2	15	0.825255150345383	0.0487486777455203	NS	0.542809152761741	0.370358072263106	NS	NS	NS	NS	0.0187203910277557	5.52744797864085	Low	0.0125	Protective	0.00711	Protective	NS
24	ZBP1	1	Methylation	THYM-1519.7.3.N.2.35.0.1.3.3	THYM	1519	7	3	N	2	35	0	1	3	3	Risky	0	3	1	Apoptosis/Necroptosis/Pyroptosis	TSM	Underexpression	1	1	1	2	8	0	7	1	3	24	0.259905413307041	1.2692607244259	NS	0.524266464603278	0.405492073528748	NS	NS	NS	NS	0.689035208830981	0.16013179121255	NS	0.00342	Risky	0.0411	Risky	NS
16	YWHAZ	1	Methylation	THYM-1518.7.3.P.3.0.2.2.4.4	THYM	1518	7	3	P	3	0	2	2	4	4	Meaningless	0	0	4	Anoikis/Apoptosis/Autophagy/Cellular senescence	TSM	Overexpression	1	1	2	2	0	2	4	0	4	16	0.00718528446904865	7.22605719268545	Low	0.123504696060728	2.37230344192471	NS	NS	NS	NS	0.556693997250598	0.345460765079338	NS	0.252	NS	0.371	NS	NS
13	WNT7A	1	Methylation	THYM-1516.7.3.P.2.4.2.4.4.2	THYM	1516	7	3	P	2	4	2	4	4	2	Risky	0	1	3	Apoptosis/Cellular senescence	TSM	Underexpression	1	1	2	2	3	2	0	0	2	13	0.0149552743884674	5.92172914433163	Low	0.210725589402955	1.5664343474243	NS	NS	NS	NS	0.243361438622351	1.36101622469939	NS	0.323	NS	0.759	NS	NS
9	WNT5A	1	Methylation	THYM-1515.7.3.N.3.0.0.4.4.4	THYM	1515	7	3	N	3	0	0	4	4	4	Meaningless	0	0	4	Apoptosis/Autophagy/Cellular senescence/Necrosis	TSM	Overexpression	1	1	1	2	0	0	0	0	4	9	0.981964831477336	0.000511015721096586	NS	0.67770653784502	0.172719031613945	NS	NS	NS	NS	0.237369587386748	1.39614799859442	NS	0.65	NS	0.192	NS	NS
10	WNT2	1	Methylation	THYM-1514.7.1.P.3.0.0.4.4.2	THYM	1514	7	1	P	3	0	0	4	4	2	Meaningless	0	0	4	Anoikis/Apoptosis	TMB	Overexpression	1	3	2	2	0	0	0	0	2	10	0.496556602222128	0.462288017217177	NS	0.990621890230929	0.00013815623853672	NS	NS	NS	NS	0.632906778449142	0.228139536694657	NS	0.652	NS	0.467	NS	NS
20	VWF	1	Methylation	THYM-1511.7.3.P.3.0.2.3.1.4	THYM	1511	7	3	P	3	0	2	3	1	4	Meaningless	0	0	4	Apoptosis/Autophagy/NETosis/Necrosis	TSM	Overexpression	1	1	2	2	0	2	1	7	4	20	0.00992610291527407	6.64811057795469	Low	0.149718773368652	2.07511379280334	NS	NS	NS	NS	0.96446925244272	0.00198433865034121	NS	0.12	NS	0.362	NS	NS
15	(CKMT1A + HOXA5 + NDUFS2 + PDIA2 + PSMD11)	5	Methylation	THYM-151.7.3.P.3.4.64.4.4.1	THYM	151	7	3	P	3	4	64	4	4	1	Risky	0	1	3	Apoptosis	TSM	Overexpression	1	1	2	2	3	5	0	0	1	15	0.000789728873139217	11.2652184249997	Low	0.0116360260751046	6.36550063966208	Low	NS	NS	NS	0.577265440188541	0.310676359908639	NS	0.172	NS	0.0787	NS	NS
17	VEGFA	1	Methylation	THYM-1508.7.3.P.1.0.0.2.2.4	THYM	1508	7	3	P	1	0	0	2	2	4	Meaningless	0	0	4	Apoptosis/Autophagy/Pyroptosis/Necrosis	TSM	Unchanged	1	1	2	1	0	0	4	4	4	17	0.0642911340994953	3.42307554211525	NS	0.723934020287949	0.124754468804544	NS	NS	NS	NS	0.412232238332671	0.672353594795957	NS	0.495	NS	0.875	NS	NS
11	VDAC3	1	Methylation	THYM-1507.7.3.P.3.0.2.4.4.3	THYM	1507	7	3	P	3	0	2	4	4	3	Meaningless	0	0	4	Apoptosis/Autophagy/Mitochondrial permeability transition	TSM	Overexpression	1	1	2	2	0	2	0	0	3	11	0.03439965749859	4.47472899084006	Low	0.105707023300613	2.61725707500495	NS	NS	NS	NS	0.490128691642934	0.476243742116301	NS	0.818	NS	0.521	NS	NS
12	VAMP8	1	Methylation	THYM-1506.7.3.P.3.31.0.4.4.1	THYM	1506	7	3	P	3	31	0	4	4	1	Risky	0	2	2	Autophagy	TSM	Overexpression	1	1	2	2	5	0	0	0	1	12	0.0500776246138819	3.8388578007601	NS	0.621105012571493	0.244317527577551	NS	NS	NS	NS	0.772719976930783	0.0834163503125749	NS	0.049	Risky	0.0202	Risky	NS
16	USP4	1	Methylation	THYM-1505.7.3.N.1.62.7.2.4.2	THYM	1505	7	3	N	1	62	7	2	4	2	Protective	1	0	3	Apoptosis/Necrosis	TSM	Unchanged	1	1	1	1	3	3	4	0	2	16	0.49384235254672	0.468143792248345	NS	0.753379748341654	0.0987128647353991	NS	NS	NS	NS	0.00975555937856321	6.67899534750034	Low	0.306	NS	0.036	Protective	NS
13	USF2	1	Methylation	THYM-1504.7.3.P.3.0.64.4.4.2	THYM	1504	7	3	P	3	0	64	4	4	2	Meaningless	0	0	4	Ferroptosis/Pyroptosis	TSM	Overexpression	1	1	2	2	0	5	0	0	2	13	0.00125383548416458	10.4092810643258	Low	0.0205686943949088	5.36297176746718	Low	NS	NS	NS	0.608906277279894	0.26177067730937	NS	0.384	NS	0.109	NS	NS
15	UNC13D	1	Methylation	THYM-1503.7.3.P.2.2.2.2.4.1	THYM	1503	7	3	P	2	2	2	2	4	1	Protective	1	0	3	Autophagy	TSM	Underexpression	1	1	2	2	2	2	4	0	1	15	0.0184907822291143	5.54904412966941	Low	0.198191142020486	1.65565394911419	NS	NS	NS	NS	0.930823296813461	0.00753581053067051	NS	0.00395	Protective	0.0835	NS	NS
13	UMOD	1	Methylation	THYM-1502.7.3.P.1.30.2.4.4.3	THYM	1502	7	3	P	1	30	2	4	4	3	Risky	0	1	3	Apoptosis/Autophagy/Necrosis	TSM	Unchanged	1	1	2	1	3	2	0	0	3	13	0.00466849896229693	8.00357877760997	Low	0.12244319411476	2.38578727213793	NS	NS	NS	NS	0.197492371894313	1.6608220275892	NS	0.0728	NS	0.00831	Risky	NS
16	UHRF1	1	Methylation	THYM-1500.7.3.N.3.2.0.2.3.4	THYM	1500	7	3	N	3	2	0	2	3	4	Protective	1	0	3	Apoptosis/Autophagy/Cellular senescence/Ferroptosis	TSM	Overexpression	1	1	1	2	2	0	4	1	4	16	0.379866805996019	0.771132908680643	NS	0.114433380207429	2.49190167834672	NS	NS	NS	NS	0.0861657202493563	2.9445870375769	NS	0.0119	Protective	0.318	NS	NS
14	(ABCF1 + SLC15A1)	2	Methylation	THYM-15.7.3.P.3.64.2.4.4.1	THYM	15	7	3	P	3	64	2	4	4	1	Protective	2	0	2	Necrosis	TSM	Overexpression	1	1	2	2	5	2	0	0	1	14	0.0459137766300717	3.98475502879143	Low	0.608233164366264	0.262755813066623	NS	NS	NS	NS	0.793066253490421	0.0688175607896857	NS	0.0129	Protective	0.0221	Protective	NS
19	UCP1	1	Methylation	THYM-1498.7.1.P.2.0.4.1.4.1	THYM	1498	7	1	P	2	0	4	1	4	1	Meaningless	0	0	4	Pyroptosis	TMB	Underexpression	1	3	2	2	0	3	7	0	1	19	0.711981811866666	0.136305513317594	NS	0.735670068627027	0.113968898705842	NS	NS	NS	NS	0.0258916777656071	4.96323824698588	High	0.107	NS	0.999	NS	NS
18	UBQLN4	1	Methylation	THYM-1495.7.3.N.3.4.7.2.4.3	THYM	1495	7	3	N	3	4	7	2	4	3	Risky	0	1	3	Apoptosis/Autophagy/Cellular senescence	TSM	Overexpression	1	1	1	2	3	3	4	0	3	18	0.234483698061862	1.41345494714354	NS	0.0728829608168255	3.216867916309	NS	NS	NS	NS	0.0486006530331617	3.88909336409968	Low	0.213	NS	0.0898	NS	NS
17	UBE2C	1	Methylation	THYM-1493.7.3.P.3.2.2.2.3.2	THYM	1493	7	3	P	3	2	2	2	3	2	Protective	1	0	3	Anoikis/Apoptosis	TSM	Overexpression	1	1	2	2	2	2	4	1	2	17	0.00618844210095093	7.49459576099653	Low	0.120120530011589	2.41574866635921	NS	NS	NS	NS	0.541666289585192	0.37246020615639	NS	0.0106	Protective	0.995	NS	NS
18	UBD	1	Methylation	THYM-1492.7.1.N.3.35.0.4.4.3	THYM	1492	7	1	N	3	35	0	4	4	3	Risky	0	3	1	Apoptosis/Autophagy/Necrosis	TMB	Overexpression	1	3	1	2	8	0	0	0	3	18	0.0779855810676277	3.10639111738708	NS	0.185874011216703	1.75002164575176	NS	NS	NS	NS	0.706656626927717	0.141639408950918	NS	0.0309	Risky	0.00479	Risky	NS
21	TYRO3	1	Methylation	THYM-1491.7.3.N.3.0.69.2.3.5	THYM	1491	7	3	N	3	0	69	2	3	5	Meaningless	0	0	4	Apoptosis/Efferocytosis/Ferroptosis/Necroptosis/Necrosis	TSM	Overexpression	1	1	1	2	0	6	4	1	5	21	0.0871251383589555	2.9267051152562	NS	0.023990684087281	5.09530578211165	Low	NS	NS	NS	0.00210377397907613	9.45671588699214	Low	0.525	NS	0.501	NS	NS
11	TYMP	1	Methylation	THYM-1490.7.3.P.1.31.0.4.4.1	THYM	1490	7	3	P	1	31	0	4	4	1	Risky	0	2	2	Apoptosis	TSM	Unchanged	1	1	2	1	5	0	0	0	1	11	0.0503566338023249	3.82954390594202	NS	0.63478566709012	0.225626740947075	NS	NS	NS	NS	0.650611545315261	0.205129989609899	NS	0.0026	Risky	0.0106	Risky	NS
9	(CKAP4 + DDIT4 + DRAM1 + FLCN + GATAD2A + LATS2 + LGALS8 + `MIR128-1` + MIR1301 + MIR193A + MIR26B + MIR335 + MIR410 + MIR451A + MIR489 + MIR874 + MIR885 + MIRLET7C + PXN + RAB21 + RAB35 + RBPJ + RNF41)	23	Methylation	THYM-149.7.3.P.1.0.2.4.4.2	THYM	149	7	3	P	1	0	2	4	4	2	Meaningless	0	0	4	Apoptosis/Autophagy	TSM	Unchanged	1	1	2	1	0	2	0	0	2	9	0.0148027509159604	5.93979373935901	Low	0.193593260462077	1.69005847953216	NS	NS	NS	NS	0.996111116305996	2.37559950216455e-05	NS	NS	NS	NS	NS	NS
21	TRPV4	1	Methylation	THYM-1486.7.3.P.3.31.2.3.2.3	THYM	1486	7	3	P	3	31	2	3	2	3	Risky	0	2	2	Apoptosis/Ferroptosis/Necrosis	TSM	Overexpression	1	1	2	2	5	2	1	4	3	21	0.0219791555866392	5.24743433918214	Low	0.273267584911487	1.20027067942676	NS	NS	NS	NS	0.913493661767176	0.0118011077773217	NS	0.0304	Risky	0.0392	Risky	NS
20	TRPM4	1	Methylation	THYM-1483.7.3.P.3.30.2.3.1.1	THYM	1483	7	3	P	3	30	2	3	1	1	Risky	0	1	3	Ferroptosis	TSM	Overexpression	1	1	2	2	3	2	1	7	1	20	0.0120754898223745	6.29975151191018	Low	0.167046635446928	1.90924962411567	NS	NS	NS	NS	0.361015974155847	0.83435596100279	NS	0.0951	NS	0.0288	Risky	NS
17	TRPM2	1	Methylation	THYM-1482.7.3.P.1.35.2.4.4.2	THYM	1482	7	3	P	1	35	2	4	4	2	Risky	0	3	1	Apoptosis/Autophagy	TSM	Unchanged	1	1	2	1	8	2	0	0	2	17	0.00762128991051469	7.12037180909755	Low	0.125877812772632	2.34261838440111	NS	NS	NS	NS	0.674578862823428	0.176292612053299	NS	0.0248	Risky	0.0181	Risky	NS
23	TRIM69	1	Methylation	THYM-1481.7.3.P.3.5.64.2.4.3	THYM	1481	7	3	P	3	5	64	2	4	3	Risky	0	2	2	Anoikis/Apoptosis/Ferroptosis	TSM	Overexpression	1	1	2	2	5	5	4	0	3	23	0.000226694064170196	13.5957840637195	Low	0.00444538116806648	8.09229595728452	Low	NS	NS	NS	0.262258003091412	1.2567982831682	NS	0.00778	Risky	0.224	NS	NS
20	(CIRBP + JAM3 + MEN1)	3	Methylation	THYM-148.7.3.P.3.69.2.2.4.2	THYM	148	7	3	P	3	69	2	2	4	2	Protective	2	0	2	Apoptosis/Ferroptosis	TSM	Overexpression	1	1	2	2	6	2	4	0	2	20	0.00493090349859537	7.90460766483179	Low	0.0975114751641137	2.74578013786789	NS	NS	NS	NS	0.444622046640761	0.584324969816991	NS	0.182	NS	0.00762	Protective	NS
11	TRIM38	1	Methylation	THYM-1479.7.3.N.2.0.0.2.4.2	THYM	1479	7	3	N	2	0	0	2	4	2	Meaningless	0	0	4	Autophagy/Pyroptosis	TSM	Underexpression	1	1	1	2	0	0	4	0	2	11	0.683228721987318	0.166513968137825	NS	0.0793978171755605	3.07718540246887	NS	NS	NS	NS	0.363625651446847	0.825332553575752	NS	0.501	NS	0.146	NS	NS
16	TRIM27	1	Methylation	THYM-1478.7.3.P.3.2.64.4.4.3	THYM	1478	7	3	P	3	2	64	4	4	3	Protective	1	0	3	Apoptosis/Autophagy/Necrosis	TSM	Overexpression	1	1	2	2	2	5	0	0	3	16	0.000659241666600363	11.6007799317226	Low	0.0108624139566466	6.48768832672602	Low	NS	NS	NS	0.515507464511336	0.422871950434344	NS	0.00769	Protective	0.0749	NS	NS
12	TRIB3	1	Methylation	THYM-1477.7.3.P.3.7.0.4.4.3	THYM	1477	7	3	P	3	7	0	4	4	3	Protective	1	0	3	Apoptosis/Autophagy/Ferroptosis	TSM	Overexpression	1	1	2	2	3	0	0	0	3	12	0.0573796403888376	3.61154933423502	NS	0.641625512536198	0.21662253942673	NS	NS	NS	NS	0.990303401814481	0.000147699851044787	NS	0.714	NS	0.781	NS	NS
20	TRIB2	1	Methylation	THYM-1476.7.3.P.3.69.2.2.4.2	THYM	1476	7	3	P	3	69	2	2	4	2	Protective	2	0	2	Apoptosis/Cellular senescence	TSM	Overexpression	1	1	2	2	6	2	4	0	2	20	0.0188150675811174	5.51862261427965	Low	0.219528499792645	1.50745069744215	NS	NS	NS	NS	0.906954478176729	0.0136611317509095	NS	0.294	NS	0.0249	Protective	NS
14	TREM2	1	Methylation	THYM-1474.7.3.P.3.0.2.3.4.5	THYM	1474	7	3	P	3	0	2	3	4	5	Meaningless	0	0	4	Apoptosis/Autophagy/Efferocytosis/Pyroptosis/Necrosis	TSM	Overexpression	1	1	2	2	0	2	1	0	5	14	0.011509427312393	6.38491499574102	Low	0.184318775246743	1.76245355513295	NS	NS	NS	NS	0.310225302081214	1.02971633349226	NS	0.606	NS	0.737	NS	NS
15	TREM1	1	Methylation	THYM-1473.7.3.P.2.4.2.4.4.4	THYM	1473	7	3	P	2	4	2	4	4	4	Risky	0	1	3	Apoptosis/Autophagy/Immunogenic cell death/Pyroptosis	TSM	Underexpression	1	1	2	2	3	2	0	0	4	15	0.0102024139773085	6.59920800453459	Low	0.168472065554425	1.89648697858889	NS	NS	NS	NS	0.933191678004822	0.00702745148395177	NS	0.274	NS	0.259	NS	NS
14	TRAF6	1	Methylation	THYM-1472.7.3.N.3.0.0.2.4.5	THYM	1472	7	3	N	3	0	0	2	4	5	Meaningless	0	0	4	Apoptosis/Autophagy/Necroptosis/Pyroptosis/Necrosis	TSM	Overexpression	1	1	1	2	0	0	4	0	5	14	0.0547161685280657	3.69071462026515	NS	0.665768268060572	0.186592077274207	NS	NS	NS	NS	0.577124317808962	0.310906720367822	NS	0.424	NS	0.0667	NS	NS
21	TRAF2	1	Methylation	THYM-1470.7.3.P.3.31.64.4.4.5	THYM	1470	7	3	P	3	31	64	4	4	5	Risky	0	2	2	Anoikis/Apoptosis/Autophagy/Necroptosis/Necrosis	TSM	Overexpression	1	1	2	2	5	5	0	0	5	21	0.000474364452880516	12.2138341278279	Low	0.00970628249872096	6.68802228412256	Low	NS	NS	NS	0.292225553903139	1.10933958152467	NS	0.0346	Risky	0.00981	Risky	NS
16	TP73	1	Methylation	THYM-1468.7.3.P.3.7.2.3.4.4	THYM	1468	7	3	P	3	7	2	3	4	4	Protective	1	0	3	Apoptosis/Autophagy/Cellular senescence/Mitotic catastrophe	TSM	Overexpression	1	1	2	2	3	2	1	0	4	16	0.00558535496781021	7.679438328305	Low	0.105707023300613	2.61725707500495	NS	NS	NS	NS	0.852722098182426	0.0344645696833984	NS	0.857	NS	0.233	NS	NS
18	TP63	1	Methylation	THYM-1466.7.3.P.3.0.2.2.3.5	THYM	1466	7	3	P	3	0	2	2	3	5	Meaningless	0	0	4	Apoptosis/Autophagy/Cellular senescence/Necroptosis/Pyroptosis	TSM	Overexpression	1	1	2	2	0	2	4	1	5	18	0.00528685824208863	7.77860582838377	Low	0.114466569259596	2.49144523134301	NS	NS	NS	NS	0.731951775783324	0.11732706981864	NS	0.457	NS	0.354	NS	NS
28	TP53	1	Methylation	THYM-1464.7.3.P.3.0.64.2.3.12	THYM	1464	7	3	P	3	0	64	2	3	12	Meaningless	0	0	4	Anoikis/Apoptosis/Autophagy/Cellular senescence/Entosis/Ferroptosis/Mitochondrial permeability transition/Mitotic catastrophe/Necroptosis/Pyroptosis/Necrosis/Autosis	TSM	Overexpression	1	1	2	2	0	5	4	1	12	28	0.0165221496083398	5.74643533630296	Low	0.0250301579803947	5.02179851039366	Low	NS	NS	NS	0.32926175006934	0.951799195429436	NS	0.33	NS	0.0547	NS	NS
19	TNFSF8	1	Methylation	THYM-1463.7.3.N.3.62.1.1.4.2	THYM	1463	7	3	N	3	62	1	1	4	2	Protective	1	0	3	Apoptosis/Necrosis	TSM	Overexpression	1	1	1	2	3	2	7	0	2	19	0.0349380358912151	4.44820089909042	High	0.56990622314739	0.322839437211137	NS	NS	NS	NS	0.439248054317249	0.59824596298322	NS	0.128	NS	0.0253	Protective	NS
27	TNFSF10	1	Methylation	THYM-1462.7.3.N.2.35.7.2.3.6	THYM	1462	7	3	N	2	35	7	2	3	6	Risky	0	3	1	Apoptosis/Autophagy/Entosis/Necroptosis/Pyroptosis/Necrosis	TSM	Underexpression	1	1	1	2	8	3	4	1	6	27	0.279304394883652	1.17047143309737	NS	0.0817511832760778	3.02973865864468	NS	NS	NS	NS	0.0232673224408145	5.14843588121745	Low	0.00177	Risky	0.0107	Risky	NS
8	TNFRSF25	1	Methylation	THYM-1461.7.3.N.3.0.0.4.4.3	THYM	1461	7	3	N	3	0	0	4	4	3	Meaningless	0	0	4	Apoptosis/Necroptosis/Necrosis	TSM	Overexpression	1	1	1	2	0	0	0	0	3	8	0.900607871749038	0.0155983840008647	NS	0.104751482670476	2.63167000628495	NS	NS	NS	NS	0.356775513093734	0.849211440725827	NS	0.0938	NS	0.0521	NS	NS
24	TNFRSF1B	1	Methylation	THYM-1459.7.3.P.2.35.2.2.3.3	THYM	1459	7	3	P	2	35	2	2	3	3	Risky	0	3	1	Apoptosis/Necroptosis/Necrosis	TSM	Underexpression	1	1	2	2	8	2	4	1	3	24	0.0120722947631638	6.30022060952968	Low	0.161371633166641	1.96132546620385	NS	NS	NS	NS	0.558359408042135	0.342552769836478	NS	0.00239	Risky	0.0493	Risky	NS
12	TNFAIP8L2	1	Methylation	THYM-1457.7.3.N.1.0.0.2.3.3	THYM	1457	7	3	N	1	0	0	2	3	3	Meaningless	0	0	4	Apoptosis/Autophagy/Necrosis	TSM	Unchanged	1	1	1	1	0	0	4	1	3	12	0.0534877945169271	3.72861291444293	NS	0.655708189311832	0.198779028373199	NS	NS	NS	NS	0.652991818143979	0.202148975210197	NS	0.177	NS	0.242	NS	NS
18	TNFAIP3	1	Methylation	THYM-1456.7.3.P.2.0.0.1.4.5	THYM	1456	7	3	P	2	0	0	1	4	5	Meaningless	0	0	4	Apoptosis/Autophagy/Ferroptosis/Necroptosis/Necrosis	TSM	Underexpression	1	1	2	2	0	0	7	0	5	18	0.0626389700452935	3.46609635375686	NS	0.738051681739821	0.111846459298478	NS	NS	NS	NS	0.949728792176694	0.00397496949291436	NS	0.704	NS	0.957	NS	NS
9	TLR7	1	Methylation	THYM-1454.7.3.N.3.0.0.4.4.4	THYM	1454	7	3	N	3	0	0	4	4	4	Meaningless	0	0	4	Apoptosis/Autophagy/NETosis/Necrosis	TSM	Overexpression	1	1	1	2	0	0	0	0	4	9	0.590888045226305	0.288959553945491	NS	0.407533445017204	0.685984861576747	NS	NS	NS	NS	0.637264992918303	0.222336985648287	NS	0.286	NS	0.165	NS	NS
12	TLK2	1	Methylation	THYM-1451.7.3.P.3.64.0.4.4.1	THYM	1451	7	3	P	3	64	0	4	4	1	Protective	2	0	2	Autophagy	TSM	Overexpression	1	1	2	2	5	0	0	0	1	12	0.0614066294302156	3.49898025383956	NS	0.703117522682148	0.145249048801125	NS	NS	NS	NS	0.785709084203906	0.0739224156916187	NS	0.0366	Protective	0.0167	Protective	NS
14	TJP3	1	Methylation	THYM-1450.7.3.P.3.31.2.4.4.1	THYM	1450	7	3	P	3	31	2	4	4	1	Risky	0	2	2	Anoikis	TSM	Overexpression	1	1	2	2	5	2	0	0	1	14	0.0138620704984761	6.05562472638467	Low	0.196770046659023	1.66618690354076	NS	NS	NS	NS	0.96310549440873	0.00213970044024661	NS	0.0272	Risky	0.0182	Risky	NS
19	(CHUK + NRP1)	2	Methylation	THYM-145.7.3.P.3.62.2.2.4.4	THYM	145	7	3	P	3	62	2	2	4	4	Protective	1	0	3	Anoikis/Apoptosis/Autophagy/Necrosis	TSM	Overexpression	1	1	2	2	3	2	4	0	4	19	0.00635638089111468	7.4463900367129	Low	0.124711691605901	2.35712686222038	NS	NS	NS	NS	0.773157090927607	0.0830867721239182	NS	0.646	NS	0.0328	Protective	NS
10	TIMD4	1	Methylation	THYM-1449.7.3.P.3.0.2.4.4.2	THYM	1449	7	3	P	3	0	2	4	4	2	Meaningless	0	0	4	Apoptosis/Efferocytosis	TSM	Overexpression	1	1	2	2	0	2	0	0	2	10	0.0280566616872352	4.82458235693772	Low	0.100559676565619	2.69664465787651	NS	NS	NS	NS	0.925029768427072	0.00885479861730404	NS	0.447	NS	0.337	NS	NS
17	TIFA	1	Methylation	THYM-1448.7.3.P.1.0.64.2.4.3	THYM	1448	7	3	P	1	0	64	2	4	3	Meaningless	0	0	4	Apoptosis/Pyroptosis/Necrosis	TSM	Unchanged	1	1	2	1	0	5	4	0	3	17	0.00272319780094565	8.98422823492117	Low	0.0354724992901808	4.42228522331832	Low	NS	NS	NS	0.594046934147327	0.284068436247273	NS	0.977	NS	0.185	NS	NS
16	THEM4	1	Methylation	THYM-1447.7.1.P.3.1.0.3.2.1	THYM	1447	7	1	P	3	1	0	3	2	1	Risky	0	1	3	Apoptosis	TMB	Overexpression	1	3	2	2	2	0	1	4	1	16	0.087139115567792	2.92644618184519	NS	0.758584656900564	0.094457823512777	NS	NS	NS	NS	0.657391451446911	0.196707788362581	NS	0.0256	Risky	0.694	NS	NS
17	THBS1	1	Methylation	THYM-1445.7.3.P.2.0.2.2.3.4	THYM	1445	7	3	P	2	0	2	2	3	4	Meaningless	0	0	4	Anoikis/Apoptosis/Necrosis/Paraptosis	TSM	Underexpression	1	1	2	2	0	2	4	1	4	17	0.00698483693476804	7.27686407004498	Low	0.12244319411476	2.38578727213793	NS	NS	NS	NS	0.884568372681395	0.0210773734877458	NS	0.0502	NS	0.302	NS	NS
25	TERT	1	Methylation	THYM-1440.7.3.P.3.9.64.2.3.4	THYM	1440	7	3	P	3	9	64	2	3	4	Protective	2	0	2	Apoptosis/Autophagy/Cellular senescence/Necrosis	TSM	Overexpression	1	1	2	2	5	5	4	1	4	25	0.000906854751056674	11.0086949161222	Low	0.0129155871238598	6.18063563046647	Low	NS	NS	NS	0.397240748848492	0.716662826974102	NS	0.00467	Protective	0.354	NS	NS
22	(CHRM3 + DCC + FGF10 + FGF14 + MT1M + NT5E + RXRG + SFRP4 + TUBB2B + ZRSR2)	10	Methylation	THYM-144.7.1.P.3.0.1.2.1.1	THYM	144	7	1	P	3	0	1	2	1	1	Meaningless	0	0	4	Apoptosis	TMB	Overexpression	1	3	2	2	0	2	4	7	1	22	0.0226085146107921	5.19833648371232	High	0.0915604004957058	2.84672285511407	NS	NS	NS	NS	0.212797355473426	1.55229229090905	NS	0.573	NS	0.142	NS	NS
12	TCF7L2	1	Methylation	THYM-1438.7.3.P.3.0.2.3.4.3	THYM	1438	7	3	P	3	0	2	3	4	3	Meaningless	0	0	4	Anoikis/Apoptosis/Cellular senescence	TSM	Overexpression	1	1	2	2	0	2	1	0	3	12	0.00658136911107954	7.38380752882142	Low	0.120120530011589	2.41574866635921	NS	NS	NS	NS	0.547242360818679	0.362280614367111	NS	0.67	NS	0.0628	NS	NS
12	TCF7L1	1	Methylation	THYM-1437.7.3.P.3.7.2.4.4.1	THYM	1437	7	3	P	3	7	2	4	4	1	Protective	1	0	3	Cellular senescence	TSM	Overexpression	1	1	2	2	3	2	0	0	1	12	0.0480099983882113	3.90963587304114	Low	0.608233164366264	0.262755813066623	NS	NS	NS	NS	0.216908382706237	1.52470825016797	NS	0.364	NS	0.0745	NS	NS
10	TBX2	1	Methylation	THYM-1436.7.1.P.3.0.0.3.4.1	THYM	1436	7	1	P	3	0	0	3	4	1	Meaningless	0	0	4	Cellular senescence	TMB	Overexpression	1	3	2	2	0	0	1	0	1	10	0.0750732230161449	3.16845955395188	NS	0.420508463842354	0.648893768951294	NS	NS	NS	NS	0.597150786425704	0.279314627350055	NS	0.718	NS	0.63	NS	NS
12	TAGLN	1	Methylation	THYM-1433.7.3.P.3.0.0.3.4.5	THYM	1433	7	3	P	3	0	0	3	4	5	Meaningless	0	0	4	Anoikis/Apoptosis/Autophagy/Cellular senescence/Ferroptosis	TSM	Overexpression	1	1	2	2	0	0	1	0	5	12	0.200138144427924	1.64136604426944	NS	0.609482582153052	0.260929079466138	NS	NS	NS	NS	0.187747299680986	1.73520683923281	NS	0.967	NS	0.491	NS	NS
14	(CHRM1 + IFNGR2)	2	Methylation	THYM-143.7.3.P.2.31.2.4.4.1	THYM	143	7	3	P	2	31	2	4	4	1	Risky	0	2	2	Apoptosis	TSM	Underexpression	1	1	2	2	5	2	0	0	1	14	0.0273279332815606	4.86997266775407	Low	0.52465287633916	0.404737157482452	NS	NS	NS	NS	0.858799056924067	0.0316495217392001	NS	0.00925	Risky	0.0181	Risky	NS
24	SQSTM1	1	Methylation	THYM-1428.7.3.P.3.0.64.3.1.5	THYM	1428	7	3	P	3	0	64	3	1	5	Meaningless	0	0	4	Apoptosis/Autophagy/Ferroptosis/Parthanatos/Autosis	TSM	Overexpression	1	1	2	2	0	5	1	7	5	24	0.000377545225671905	12.6401720725733	Low	0.00842382140627607	6.94108047809945	Low	NS	NS	NS	0.453038128210992	0.56303959837505	NS	0.0626	NS	0.908	NS	NS
15	SPC25	1	Methylation	THYM-1426.7.3.P.3.2.0.2.3.2	THYM	1426	7	3	P	3	2	0	2	3	2	Protective	1	0	3	Autophagy/Ferroptosis	TSM	Overexpression	1	1	2	2	2	0	4	1	2	15	0.0801783045302713	3.06128367150773	NS	0.768880490131964	0.0863416978859687	NS	NS	NS	NS	0.927527448000728	0.00827301797170375	NS	0.0315	Protective	0.612	NS	NS
25	SOD2	1	Methylation	THYM-1423.7.3.P.2.1.64.1.3.4	THYM	1423	7	3	P	2	1	64	1	3	4	Risky	0	1	3	Anoikis/Apoptosis/Ferroptosis/Necrosis	TSM	Underexpression	1	1	2	2	2	5	7	1	4	25	0.000817941308548509	11.2000726209497	Low	0.0121073418330678	6.29508196721311	Low	NS	NS	NS	0.590323391270491	0.289839514856154	NS	0.0178	Risky	0.181	NS	NS
15	SOD1	1	Methylation	THYM-1422.7.3.P.3.1.2.4.4.5	THYM	1422	7	3	P	3	1	2	4	4	5	Risky	0	1	3	Apoptosis/Autophagy/Ferroptosis/Necrosis/Oxeiptosis	TSM	Overexpression	1	1	2	2	2	2	0	0	5	15	0.00506142370887597	7.85736018098305	Low	0.107802264707767	2.58614739279899	NS	NS	NS	NS	0.221296243315087	1.49594566256616	NS	0.003	Risky	0.225	NS	NS
14	SOCS1	1	Methylation	THYM-1420.7.3.N.3.0.0.2.3.4	THYM	1420	7	3	N	3	0	0	2	3	4	Meaningless	0	0	4	Apoptosis/Autophagy/Ferroptosis/Pyroptosis	TSM	Overexpression	1	1	1	2	0	0	4	1	4	14	0.232769513205816	1.42385753888492	NS	0.0700357233400356	3.28218283664979	NS	NS	NS	NS	0.27659272257248	1.18375575572212	NS	0.163	NS	0.308	NS	NS
17	(CHMP4C + WDR41)	2	Methylation	THYM-142.7.3.P.3.1.0.2.2.1	THYM	142	7	3	P	3	1	0	2	2	1	Risky	0	1	3	Autophagy	TSM	Overexpression	1	1	2	2	2	0	4	4	1	17	0.106793393904326	2.60104328231794	NS	0.843963416709025	0.0387406188063755	NS	NS	NS	NS	0.383071248911565	0.760822490386763	NS	0.0294	Risky	0.435	NS	NS
12	SOAT1	1	Methylation	THYM-1418.7.3.P.1.0.0.3.2.2	THYM	1418	7	3	P	1	0	0	3	2	2	Meaningless	0	0	4	Apoptosis/Necroptosis	TSM	Unchanged	1	1	2	1	0	0	1	4	2	12	0.445969215232619	0.58087586305629	NS	0.32030383891177	0.987705413314605	NS	NS	NS	NS	0.0853746233973872	2.95949458687228	NS	0.22	NS	0.646	NS	NS
16	SNIP1	1	Methylation	THYM-1416.7.3.P.3.62.2.2.4.1	THYM	1416	7	3	P	3	62	2	2	4	1	Protective	1	0	3	Pyroptosis	TSM	Overexpression	1	1	2	2	3	2	4	0	1	16	0.0148027509159604	5.93979373935901	Low	0.193593260462077	1.69005847953216	NS	NS	NS	NS	0.995732225982409	2.86105923185927e-05	NS	0.301	NS	0.0434	Protective	NS
17	SNHG7	1	Methylation	THYM-1415.7.1.N.3.7.64.4.4.2	THYM	1415	7	1	N	3	7	64	4	4	2	Protective	1	0	3	Apoptosis/Autophagy	TMB	Overexpression	1	3	1	2	3	5	0	0	2	17	0.00382574889216869	8.36472320681965	Low	0.0401145602618145	4.21303258145363	Low	NS	NS	NS	0.716851371584646	0.131529568720995	NS	0.281	NS	0.368	NS	NS
11	SNCA	1	Methylation	THYM-1413.7.1.P.2.0.0.4.4.3	THYM	1413	7	1	P	2	0	0	4	4	3	Meaningless	0	0	4	Apoptosis/Autophagy/Necrosis	TMB	Underexpression	1	3	2	2	0	0	0	0	3	11	0.20350457515593	1.61704312369441	NS	0.586760863391502	0.295431300953723	NS	NS	NS	NS	0.201440874979378	1.63189694558684	NS	0.237	NS	0.05	NS	NS
14	SNAP29	1	Methylation	THYM-1412.7.3.P.3.9.2.4.4.1	THYM	1412	7	3	P	3	9	2	4	4	1	Protective	2	0	2	Autophagy	TSM	Overexpression	1	1	2	2	5	2	0	0	1	14	0.0105812276666956	6.53432654090406	Low	0.139469000237291	2.18380804229954	NS	NS	NS	NS	0.890157621559008	0.0190729255499332	NS	0.0329	Protective	0.0664	NS	NS
15	SNAI2	1	Methylation	THYM-1410.7.3.P.3.62.0.3.3.4	THYM	1410	7	3	P	3	62	0	3	3	4	Protective	1	0	3	Anoikis/Apoptosis/Autophagy/Ferroptosis	TSM	Overexpression	1	1	2	2	3	0	1	1	4	15	0.274391568030922	1.1946601113345	NS	0.501598524804422	0.451552695608348	NS	NS	NS	NS	0.453351191237305	0.562259734990093	NS	0.938	NS	0.0372	Protective	NS
13	SMAD2	1	Methylation	THYM-1408.7.3.N.3.0.0.2.4.4	THYM	1408	7	3	N	3	0	0	2	4	4	Meaningless	0	0	4	Apoptosis/Autophagy/Cellular senescence/Pyroptosis	TSM	Overexpression	1	1	1	2	0	0	4	0	4	13	0.193150256764342	1.69342375786146	NS	0.592349398486402	0.286690166523193	NS	NS	NS	NS	0.600168925047272	0.274741195093074	NS	0.518	NS	0.215	NS	NS
19	SLC7A5	1	Methylation	THYM-1407.7.3.P.1.4.64.2.4.2	THYM	1407	7	3	P	1	4	64	2	4	2	Risky	0	1	3	Apoptosis/Autophagy	TSM	Unchanged	1	1	2	1	3	5	4	0	2	19	0.00116335869104289	10.5476505787896	Low	0.0171608764640784	5.6798457456992	Low	NS	NS	NS	0.623984949543496	0.240306337034614	NS	0.406	NS	0.0588	NS	NS
8	SLC52A1	1	Methylation	THYM-1406.7.3.P.3.0.0.4.4.2	THYM	1406	7	3	P	3	0	0	4	4	2	Meaningless	0	0	4	Cellular senescence/Necrosis	TSM	Overexpression	1	1	2	2	0	0	0	0	2	8	0.0617612401019182	3.48944626892163	NS	0.145906018454097	2.11453863872454	NS	NS	NS	NS	0.875721123267314	0.024459616211114	NS	0.777	NS	0.68	NS	NS
17	SLC40A1	1	Methylation	THYM-1405.7.1.P.3.0.1.2.4.3	THYM	1405	7	1	P	3	0	1	2	4	3	Meaningless	0	0	4	Autophagy/Ferroptosis/Necrosis	TMB	Overexpression	1	3	2	2	0	2	4	0	3	17	0.042078820657242	4.13203098814802	High	0.624885637011068	0.239060305308164	NS	NS	NS	NS	0.540826991414441	0.374009178965777	NS	0.863	NS	0.0546	NS	NS
17	SLC30A10	1	Methylation	THYM-1403.7.3.P.3.35.2.4.4.1	THYM	1403	7	3	P	3	35	2	4	4	1	Risky	0	3	1	Cellular senescence	TSM	Overexpression	1	1	2	2	8	2	0	0	1	17	0.00558535496781021	7.679438328305	Low	0.105707023300613	2.61725707500495	NS	NS	NS	NS	0.495043068147365	0.465546683541614	NS	0.031	Risky	0.0142	Risky	NS
15	SIVA1	1	Methylation	THYM-1401.7.3.P.3.2.0.2.3.2	THYM	1401	7	3	P	3	2	0	2	3	2	Protective	1	0	3	Apoptosis/Necrosis	TSM	Overexpression	1	1	2	2	2	0	4	1	2	15	0.0984648805400562	2.73023362079856	NS	0.211202305245705	1.56316567968912	NS	NS	NS	NS	0.602613814201272	0.2710716359246	NS	0.0141	Protective	0.173	NS	NS
28	SIRT6	1	Methylation	THYM-1400.7.3.P.3.30.64.1.4.7	THYM	1400	7	3	P	3	30	64	1	4	7	Risky	0	1	3	Apoptosis/Autophagy/Cellular senescence/Efferocytosis/Ferroptosis/Necroptosis/Necrosis	TSM	Overexpression	1	1	2	2	3	5	7	0	7	28	0.000421900055841751	12.4326180673538	Low	0.00931529243977125	6.76135644496581	Low	NS	NS	NS	0.497945049985376	0.459313360474166	NS	0.526	NS	0.0192	Risky	NS
14	(CHMP3 + GABARAP + VPS4A)	3	Methylation	THYM-140.7.3.P.3.0.64.3.4.2	THYM	140	7	3	P	3	0	64	3	4	2	Meaningless	0	0	4	Autophagy/Pyroptosis	TSM	Overexpression	1	1	2	2	0	5	1	0	2	14	0.000708872747860578	11.4658375757122	Low	0.0108624139566466	6.48768832672602	Low	NS	NS	NS	0.5654303912903	0.330388539796535	NS	0.674	NS	0.446	NS	NS
10	(ABCC8 + ADAMTS13 + ADRA1B + AKAP8 + ARHGEF12 + CACTIN + CD83 + CLEC9A + COMMD1 + DDX41 + EFNA1 + ERAP1 + FDFT1 + FRMD8 + GPD1 + GPS2 + HYAL2 + HYAL3 + IGFL1 + IL17D + IL1R1 + LIPH + MC1R + MC2R + MED4 + NCSTN + NFATC4 + NFKBIL1 + NMRAL1 + NPHP1 + NPNT + NUB1 + OAS3 + PNPLA3 + RASGRP1 + `RTEL1-TNFRSF6B` + SHBG + SLC19A3 + SLC22A5 + SLC52A3 + SNX6 + SPATA2 + TNFRSF11A + `TNFSF12-TNFSF13` + TRPC4AP…	47	Methylation	THYM-14.7.3.P.3.0.2.3.4.1	THYM	14	7	3	P	3	0	2	3	4	1	Meaningless	0	0	4	Necrosis	TSM	Overexpression	1	1	2	2	0	2	1	0	1	10	0.00638523342475006	7.4382391363717	Low	0.116738167283243	2.46054639619069	NS	NS	NS	NS	0.827366468020271	0.0475590610870799	NS	0.737	NS	0.427	NS	NS
16	SIRT3	1	Methylation	THYM-1398.7.3.P.3.0.0.3.4.9	THYM	1398	7	3	P	3	0	0	3	4	9	Meaningless	0	0	4	Anoikis/Apoptosis/Autophagy/Cellular senescence/Ferroptosis/Mitochondrial permeability transition/Necroptosis/Pyroptosis/Necrosis	TSM	Overexpression	1	1	2	2	0	0	1	0	9	16	0.0653829337960276	3.39528826507269	NS	0.172736360505156	1.8590337524818	NS	NS	NS	NS	0.914767650607948	0.0114547542472301	NS	0.648	NS	0.116	NS	NS
14	SIRT2	1	Methylation	THYM-1397.7.3.N.3.0.0.2.4.5	THYM	1397	7	3	N	3	0	0	2	4	5	Meaningless	0	0	4	Apoptosis/Autophagy/Cellular senescence/Necroptosis/Necrosis	TSM	Overexpression	1	1	1	2	0	0	4	0	5	14	0.380382178165081	0.769466394235575	NS	0.407827947602927	0.685123736640214	NS	NS	NS	NS	0.262210314924745	1.25704952538132	NS	0.433	NS	0.362	NS	NS
9	SFTPA1	1	Methylation	THYM-1394.7.3.N.2.0.1.4.4.2	THYM	1394	7	3	N	2	0	1	4	4	2	Meaningless	0	0	4	Necroptosis/Necrosis	TSM	Underexpression	1	1	1	2	0	2	0	0	2	9	0.0143405341482518	5.9957314240467	High	0.383945178002479	0.758031769652874	NS	NS	NS	NS	0.494411872520243	0.466910617993034	NS	0.974	NS	0.11	NS	NS
22	SELENBP1	1	Methylation	THYM-1386.7.3.P.2.5.64.2.4.2	THYM	1386	7	3	P	2	5	64	2	4	2	Risky	0	2	2	Apoptosis/Ferroptosis	TSM	Underexpression	1	1	2	2	5	5	4	0	2	22	0.000846675689592402	11.1360154208971	Low	0.0119504796822141	6.3182012112163	Low	NS	NS	NS	0.340748347266899	0.9076137783452	NS	0.0222	Risky	0.0674	NS	NS
26	SATB1	1	Methylation	THYM-1384.7.3.N.3.71.1.1.3.3	THYM	1384	7	3	N	3	71	1	1	3	3	Protective	3	0	1	Anoikis/Apoptosis/Cellular senescence	TSM	Overexpression	1	1	1	2	8	2	7	1	3	26	0.0164873521129171	5.7501390018223	High	0.435418880913008	0.608325779702554	NS	NS	NS	NS	0.799561454817207	0.0644726769249723	NS	0.00551	Protective	0.00799	Protective	NS
12	SASH3	1	Methylation	THYM-1382.7.3.N.1.2.0.2.3.1	THYM	1382	7	3	N	1	2	0	2	3	1	Protective	1	0	3	Necrosis	TSM	Unchanged	1	1	1	1	2	0	4	1	1	12	0.059498106026696	3.551319856426	NS	0.686498967524643	0.162901650484097	NS	NS	NS	NS	0.580330500090028	0.305700650304468	NS	0.0467	Protective	0.231	NS	NS
22	SAMHD1	1	Methylation	THYM-1380.7.3.P.1.1.64.3.1.2	THYM	1380	7	3	P	1	1	64	3	1	2	Risky	0	1	3	Apoptosis/Necrosis	TSM	Unchanged	1	1	2	1	2	5	1	7	2	22	0.00103108420091536	10.7708989320289	Low	0.0114688718401939	6.39118070438524	Low	NS	NS	NS	0.143836086269435	2.1364320145688	NS	0.0205	Risky	0.303	NS	NS
12	(CHKA + CMTM6 + GNAI3 + MARK2 + MIR346 + MIR99B + MIRLET7E + MYH11 + NLRP4 + UBE2B + XRN1)	11	Methylation	THYM-138.7.3.P.1.0.2.2.4.1	THYM	138	7	3	P	1	0	2	2	4	1	Meaningless	0	0	4	Autophagy	TSM	Unchanged	1	1	2	1	0	2	4	0	1	12	0.0136638570004883	6.08106244608558	Low	0.185874011216703	1.75002164575176	NS	NS	NS	NS	0.946203539841923	0.00455287968088433	NS	0.526	NS	0.242	NS	NS
17	S1PR1	1	Methylation	THYM-1378.7.1.P.2.0.0.1.4.2	THYM	1378	7	1	P	2	0	0	1	4	2	Meaningless	0	0	4	Apoptosis/Autophagy	TMB	Underexpression	1	3	2	2	0	0	7	0	2	17	0.324835346187016	0.969378026865881	NS	0.476653210903563	0.506510815531372	NS	NS	NS	NS	0.222806432473959	1.48620357282541	NS	0.836	NS	0.151	NS	NS
10	S100A9	1	Methylation	THYM-1377.7.3.N.2.1.0.4.4.3	THYM	1377	7	3	N	2	1	0	4	4	3	Risky	0	1	3	Apoptosis/Autophagy/Necrosis	TSM	Underexpression	1	1	1	2	2	0	0	0	3	10	0.654670844376422	0.200061952523663	NS	0.445651077323321	0.581688923381236	NS	NS	NS	NS	0.0684814539335609	3.31904847226797	NS	0.0228	Risky	0.0912	NS	NS
8	S100A11	1	Methylation	THYM-1376.7.3.P.1.0.0.4.4.3	THYM	1376	7	3	P	1	0	0	4	4	3	Meaningless	0	0	4	Apoptosis/Autophagy/NETosis	TSM	Unchanged	1	1	2	1	0	0	0	0	3	8	0.0642911340994953	3.42307554211525	NS	0.166844164761589	1.91107256780491	NS	NS	NS	NS	0.950515699140595	0.00385134257163559	NS	0.781	NS	0.654	NS	NS
14	RUNX3	1	Methylation	THYM-1375.7.3.P.2.5.0.4.4.3	THYM	1375	7	3	P	2	5	0	4	4	3	Risky	0	2	2	Apoptosis/Autophagy/Ferroptosis	TSM	Underexpression	1	1	2	2	5	0	0	0	3	14	0.0885928381257138	2.89975825358718	NS	0.786283870157172	0.0735165384016369	NS	NS	NS	NS	0.690392126022696	0.15866119352096	NS	0.0389	Risky	0.114	NS	NS
13	RSL1D1	1	Methylation	THYM-1374.7.3.P.3.0.0.2.4.3	THYM	1374	7	3	P	3	0	0	2	4	3	Meaningless	0	0	4	Autophagy/Cellular senescence/Ferroptosis	TSM	Overexpression	1	1	2	2	0	0	4	0	3	13	0.504556124368944	0.445340287418363	NS	0.540674550296259	0.374290991712572	NS	NS	NS	NS	0.215234788521012	1.53586201405675	NS	0.904	NS	0.395	NS	NS
17	RRAGA	1	Methylation	THYM-1373.7.3.P.3.62.2.2.4.2	THYM	1373	7	3	P	3	62	2	2	4	2	Protective	1	0	3	Autophagy/Necrosis	TSM	Overexpression	1	1	2	2	3	2	4	0	2	17	0.00984274173252941	6.66313844381098	Low	0.158534601212713	1.9881485328631	NS	NS	NS	NS	0.543292325988978	0.369471794945133	NS	0.72	NS	0.0361	Protective	NS
19	RPIA	1	Methylation	THYM-1372.7.3.P.3.2.0.1.3.3	THYM	1372	7	3	P	3	2	0	1	3	3	Protective	1	0	3	Apoptosis/Autophagy/Cellular senescence	TSM	Overexpression	1	1	2	2	2	0	7	1	3	19	0.0861205696221881	2.94543387107698	NS	0.198178578767308	1.65574667770637	NS	NS	NS	NS	0.746267058334663	0.104694592283233	NS	0.000979	Protective	0.076	NS	NS
12	RPA2	1	Methylation	THYM-1371.7.1.P.3.62.0.4.4.1	THYM	1371	7	1	P	3	62	0	4	4	1	Protective	1	0	3	Mitotic catastrophe	TMB	Overexpression	1	3	2	2	3	0	0	0	1	12	0.563625963967349	0.333464820108568	NS	0.658821804674726	0.194957944282777	NS	NS	NS	NS	0.207748617792458	1.58704647764951	NS	0.346	NS	0.0263	Protective	NS
23	RNF135	1	Methylation	THYM-1369.7.1.P.3.0.0.1.1.1	THYM	1369	7	1	P	3	0	0	1	1	1	Meaningless	0	0	4	Autophagy	TMB	Overexpression	1	3	2	2	0	0	7	7	1	23	0.611585097598541	0.257873166076092	NS	0.621732215517255	0.243440440619648	NS	NS	NS	NS	0.879651566393344	0.0229252703290042	NS	0.373	NS	0.136	NS	NS
19	RND3	1	Methylation	THYM-1367.7.3.P.3.0.2.2.2.3	THYM	1367	7	3	P	3	0	2	2	2	3	Meaningless	0	0	4	Apoptosis/Autophagy/Entosis	TSM	Overexpression	1	1	2	2	0	2	4	4	3	19	0.00418408876081067	8.2021453066713	Low	0.0925197073256144	2.82997660391696	NS	NS	NS	NS	0.407919092440128	0.684857413982576	NS	0.389	NS	0.286	NS	NS
20	RIPK1	1	Methylation	THYM-1364.7.3.P.3.62.2.2.4.5	THYM	1364	7	3	P	3	62	2	2	4	5	Protective	1	0	3	Anoikis/Apoptosis/Autophagy/Necroptosis/Necrosis	TSM	Overexpression	1	1	2	2	3	2	4	0	5	20	0.0408164300753042	4.18362000157806	Low	0.579534814651465	0.306987291538716	NS	NS	NS	NS	0.786374206769218	0.0734528575037129	NS	0.282	NS	0.048	Protective	NS
18	RING1	1	Methylation	THYM-1363.7.3.P.3.71.2.4.4.2	THYM	1363	7	3	P	3	71	2	4	4	2	Protective	3	0	1	Apoptosis/Autophagy	TSM	Overexpression	1	1	2	2	8	2	0	0	2	18	0.00403784437817589	8.26671752707898	Low	0.096059786394043	2.76977294344316	NS	NS	NS	NS	0.860423515702361	0.0309179724158777	NS	0.00855	Protective	0.0105	Protective	NS
20	RHOA	1	Methylation	THYM-1362.7.3.P.3.64.2.2.4.3	THYM	1362	7	3	P	3	64	2	2	4	3	Protective	2	0	2	Anoikis/Apoptosis/Entosis	TSM	Overexpression	1	1	2	2	5	2	4	0	3	20	0.00406133729696245	8.25618564795957	Low	0.0970598632142542	2.75320221422267	NS	NS	NS	NS	0.277240004702078	1.18056990533953	NS	0.0298	Protective	0.0265	Protective	NS
19	RELA	1	Methylation	THYM-1361.7.3.P.3.0.62.2.4.6	THYM	1361	7	3	P	3	0	62	2	4	6	Meaningless	0	0	4	Apoptosis/Autophagy/Cellular senescence/Ferroptosis/Necroptosis/Necrosis	TSM	Overexpression	1	1	2	2	0	3	4	0	6	19	0.0777187668120429	3.11197288889843	NS	0.0216034869347624	5.27744019564099	Low	NS	NS	NS	0.985657876641844	0.000323142114754589	NS	0.188	NS	0.892	NS	NS
24	RAG1	1	Methylation	THYM-1359.7.3.N.3.71.31.2.3.1	THYM	1359	7	3	N	3	71	31	2	3	1	Protective	3	0	1	Necrosis	TSM	Overexpression	1	1	1	2	8	5	4	1	1	24	0.0018498366694184	9.69287713879323	High	0.0236126854624451	5.1228588242155	High	NS	NS	NS	0.373372903320835	0.792408290679787	NS	0.000742	Protective	0.0114	Protective	NS
20	RAC1	1	Methylation	THYM-1356.7.3.P.3.0.64.2.4.5	THYM	1356	7	3	P	3	0	64	2	4	5	Meaningless	0	0	4	Anoikis/Apoptosis/Autophagy/Necrosis/Methuosis	TSM	Overexpression	1	1	2	2	0	5	4	0	5	20	0.00160568014278351	9.95322329408173	Low	0.0227918398105853	5.18430091078685	Low	NS	NS	NS	0.349232242834191	0.876244881870932	NS	0.349	NS	0.639	NS	NS
16	PTPRJ	1	Methylation	THYM-1354.7.3.P.2.1.2.2.3.1	THYM	1354	7	3	P	2	1	2	2	3	1	Risky	0	1	3	Necrosis	TSM	Underexpression	1	1	2	2	2	2	4	1	1	16	0.00762128991051469	7.12037180909755	Low	0.125877812772632	2.34261838440111	NS	NS	NS	NS	0.958179303072298	0.00274979558012944	NS	0.0358	Risky	0.295	NS	NS
16	PTPN11	1	Methylation	THYM-1353.7.3.P.3.0.2.2.4.4	THYM	1353	7	3	P	3	0	2	2	4	4	Meaningless	0	0	4	Anoikis/Apoptosis/Pyroptosis/Necrosis	TSM	Overexpression	1	1	2	2	0	2	4	0	4	16	0.0155985614415436	5.84757162658673	Low	0.196770046659023	1.66618690354076	NS	NS	NS	NS	0.728468874446513	0.120522140688912	NS	0.531	NS	0.191	NS	NS
14	PTGDR	1	Methylation	THYM-1350.7.1.P.1.1.0.2.4.1	THYM	1350	7	1	P	1	1	0	2	4	1	Risky	0	1	3	Apoptosis	TMB	Unchanged	1	3	2	1	2	0	4	0	1	14	0.976042476293181	0.000901849935326718	NS	0.328135526807866	0.956241984239576	NS	NS	NS	NS	0.13107005190508	2.27978488492122	NS	0.025	Risky	0.825	NS	NS
20	PSME2	1	Methylation	THYM-1349.7.3.P.3.34.0.1.4.1	THYM	1349	7	3	P	3	34	0	1	4	1	Risky	0	2	2	Autophagy	TSM	Overexpression	1	1	2	2	6	0	7	0	1	20	0.104777043875265	2.63128258025158	NS	0.23857390614587	1.38900084089657	NS	NS	NS	NS	0.534465129740395	0.385894934992845	NS	0.22	NS	0.0372	Risky	NS
9	PSMD14	1	Methylation	THYM-1348.7.3.P.3.0.0.4.4.3	THYM	1348	7	3	P	3	0	0	4	4	3	Meaningless	0	0	4	Apoptosis/Autophagy/Paraptosis	TSM	Overexpression	1	1	2	2	0	0	0	0	3	9	0.12310609859684	2.37735153626197	NS	0.921321445757663	0.0097553742661659	NS	NS	NS	NS	0.873631017110015	0.0252962822405589	NS	0.907	NS	0.92	NS	NS
12	PRMT5	1	Methylation	THYM-1347.7.1.P.3.0.0.4.4.4	THYM	1347	7	1	P	3	0	0	4	4	4	Meaningless	0	0	4	Apoptosis/Autophagy/Ferroptosis/Pyroptosis	TMB	Overexpression	1	3	2	2	0	0	0	0	4	12	0.312524810814556	1.01997554161552	NS	0.489877751943766	0.476794770983895	NS	NS	NS	NS	0.511989768191593	0.429998328971998	NS	0.641	NS	0.59	NS	NS
23	PRKCG	1	Methylation	THYM-1346.7.1.P.3.71.0.2.3.2	THYM	1346	7	1	P	3	71	0	2	3	2	Protective	3	0	1	Apoptosis/Autophagy	TMB	Overexpression	1	3	2	2	8	0	4	1	2	23	0.50633223085878	0.441639432198684	NS	0.325893522303223	0.965146881761834	NS	NS	NS	NS	0.0851708945095698	2.96335788664678	NS	0.000399	Protective	0.00677	Protective	NS
21	PRKCD	1	Methylation	THYM-1343.7.3.P.2.0.64.2.3.5	THYM	1343	7	3	P	2	0	64	2	3	5	Meaningless	0	0	4	Anoikis/Apoptosis/Autophagy/Cellular senescence/Necrosis	TSM	Underexpression	1	1	2	2	0	5	4	1	5	21	0.000584736527904139	11.8239508561009	Low	0.00892514887704665	6.83774392080248	Low	NS	NS	NS	0.540262679392844	0.375053133253727	NS	0.289	NS	0.832	NS	NS
21	PRKCB	1	Methylation	THYM-1342.7.3.P.2.2.2.3.1.3	THYM	1342	7	3	P	2	2	2	3	1	3	Protective	1	0	3	Apoptosis/Autophagy/Ferroptosis	TSM	Underexpression	1	1	2	2	2	2	1	7	3	21	0.0431704559409687	4.08871481117597	Low	0.576578732015079	0.311798358021761	NS	NS	NS	NS	0.462785068804586	0.539150334522948	NS	0.0399	Protective	0.0718	NS	NS
11	(CDKN2B + ETV6)	2	Methylation	THYM-134.7.3.N.3.0.0.2.4.2	THYM	134	7	3	N	3	0	0	2	4	2	Meaningless	0	0	4	Apoptosis/Cellular senescence	TSM	Overexpression	1	1	1	2	0	0	4	0	2	11	0.197760428898252	1.65883695602748	NS	0.521194616474007	0.411528698468556	NS	NS	NS	NS	0.792745823322162	0.069035825816329	NS	0.335	NS	0.465	NS	NS
15	PRELP	1	Methylation	THYM-1338.7.3.P.3.30.64.4.4.1	THYM	1338	7	3	P	3	30	64	4	4	1	Risky	0	1	3	Cellular senescence	TSM	Overexpression	1	1	2	2	3	5	0	0	1	15	0.00214378021637707	9.42216710494757	Low	0.0247711371460799	5.03981486881239	Low	NS	NS	NS	0.430418700292705	0.621693407940299	NS	0.927	NS	0.0419	Risky	NS
18	PRELID1	1	Methylation	THYM-1337.7.3.P.1.30.2.1.4.1	THYM	1337	7	3	P	1	30	2	1	4	1	Risky	0	1	3	Apoptosis	TSM	Unchanged	1	1	2	1	3	2	7	0	1	18	0.00739900244386482	7.17345780628182	Low	0.129312432973413	2.30073934585642	NS	NS	NS	NS	0.642375677593106	0.215648575671335	NS	0.536	NS	0.0127	Risky	NS
10	PRDX1	1	Methylation	THYM-1334.7.3.P.3.0.0.4.4.4	THYM	1334	7	3	P	3	0	0	4	4	4	Meaningless	0	0	4	Apoptosis/Autophagy/Ferroptosis/Oxeiptosis	TSM	Overexpression	1	1	2	2	0	0	0	0	4	10	0.0548629078216646	3.68624774836782	NS	0.671473281662483	0.179883611952103	NS	NS	NS	NS	0.58914527232074	0.29168106586249	NS	0.652	NS	0.716	NS	NS
17	PRDM1	1	Methylation	THYM-1332.7.3.P.2.1.2.2.3.2	THYM	1332	7	3	P	2	1	2	2	3	2	Risky	0	1	3	Anoikis/Pyroptosis	TSM	Underexpression	1	1	2	2	2	2	4	1	2	17	0.00358183849664739	8.48450588252565	Low	0.0867172416643376	2.93428143835	NS	NS	NS	NS	0.430650674271438	0.621068034862372	NS	0.0245	Risky	0.263	NS	NS
18	PPP1R15A	1	Methylation	THYM-1329.7.3.P.2.0.2.1.4.3	THYM	1329	7	3	P	2	0	2	1	4	3	Meaningless	0	0	4	Apoptosis/Autophagy/Cuproptosis	TSM	Underexpression	1	1	2	2	0	2	7	0	3	18	0.00719191986364243	7.22440019863993	Low	0.125877812772632	2.34261838440111	NS	NS	NS	NS	0.90951067943507	0.0129176329742311	NS	0.631	NS	0.928	NS	NS
20	POR	1	Methylation	THYM-1324.7.3.P.3.71.64.4.4.1	THYM	1324	7	3	P	3	71	64	4	4	1	Protective	3	0	1	Ferroptosis	TSM	Overexpression	1	1	2	2	8	5	0	0	1	20	0.00084615363100049	11.1371595222102	Low	0.0125786558999872	6.22742447067017	Low	NS	NS	NS	0.371617986661712	0.798247061319971	NS	0.0111	Protective	0.0175	Protective	NS
14	PLK2	1	Methylation	THYM-1322.7.3.P.3.0.0.2.4.4	THYM	1322	7	3	P	3	0	0	2	4	4	Meaningless	0	0	4	Apoptosis/Autophagy/Cellular senescence/Mitotic catastrophe	TSM	Overexpression	1	1	2	2	0	0	4	0	4	14	0.250230833434706	1.32201448490234	NS	0.665768268060572	0.186592077274207	NS	NS	NS	NS	0.570526500689826	0.321802359877304	NS	0.862	NS	0.162	NS	NS
18	PLIN2	1	Methylation	THYM-1320.7.3.P.2.62.0.1.4.2	THYM	1320	7	3	P	2	62	0	1	4	2	Protective	1	0	3	Apoptosis/Ferroptosis	TSM	Underexpression	1	1	2	2	3	0	7	0	2	18	0.314560910115324	1.01142828094465	NS	0.453523575120155	0.561830674257405	NS	NS	NS	NS	0.389932231891044	0.739153329542229	NS	0.802	NS	0.0136	Protective	NS
18	(CDKN1C + HDAC4 + KDM4B + ZNF554)	4	Methylation	THYM-132.7.3.P.3.69.0.2.4.2	THYM	132	7	3	P	3	69	0	2	4	2	Protective	2	0	2	Apoptosis/Autophagy	TSM	Overexpression	1	1	2	2	6	0	4	0	2	18	0.107151140701947	2.59574357572617	NS	0.851188034682996	0.0351948088704337	NS	NS	NS	NS	0.364550474776701	0.822156276199487	NS	0.125	NS	0.00352	Protective	NS
15	PLAUR	1	Methylation	THYM-1318.7.3.P.2.4.2.4.4.4	THYM	1318	7	3	P	2	4	2	4	4	4	Risky	0	1	3	Anoikis/Apoptosis/Efferocytosis/Necrosis	TSM	Underexpression	1	1	2	2	3	2	0	0	4	15	0.0329596452601527	4.54787408889881	Low	0.550214995347031	0.35693215339233	NS	NS	NS	NS	0.841122579262664	0.0401833191077669	NS	0.27	NS	0.26	NS	NS
14	PLAC8	1	Methylation	THYM-1316.7.3.N.2.30.0.2.4.2	THYM	1316	7	3	N	2	30	0	2	4	2	Risky	0	1	3	Apoptosis/Autophagy	TSM	Underexpression	1	1	1	2	3	0	4	0	2	14	0.165016684091582	1.92764171602141	NS	0.656317333939752	0.198027980582349	NS	NS	NS	NS	0.388863321239782	0.742493402568002	NS	0.778	NS	0.0254	Risky	NS
15	PIR	1	Methylation	THYM-1315.7.3.N.3.35.0.4.4.2	THYM	1315	7	3	N	3	35	0	4	4	2	Risky	0	3	1	Autophagy/Ferroptosis	TSM	Overexpression	1	1	1	2	8	0	0	0	2	15	0.584052291383079	0.299729114659066	NS	0.375263044061634	0.786162451879108	NS	NS	NS	NS	0.13390769234214	2.24660744255315	NS	0.0359	Risky	0.00733	Risky	NS
16	PIM3	1	Methylation	THYM-1313.7.3.P.2.30.64.4.4.2	THYM	1313	7	3	P	2	30	64	4	4	2	Risky	0	1	3	Apoptosis/Autophagy	TSM	Underexpression	1	1	2	2	3	5	0	0	2	16	0.00084615363100049	11.1371595222102	Low	0.0125786558999872	6.22742447067017	Low	NS	NS	NS	0.371617986661712	0.798247061319971	NS	0.1	NS	0.011	Risky	NS
20	PIM1	1	Methylation	THYM-1312.7.3.N.2.2.1.3.1.3	THYM	1312	7	3	N	2	2	1	3	1	3	Protective	1	0	3	Apoptosis/Cellular senescence/Ferroptosis	TSM	Underexpression	1	1	1	2	2	2	1	7	3	20	0.00750557731600576	7.14780541619517	High	0.131736002754687	2.2719271085494	NS	NS	NS	NS	0.696560098829861	0.152075157906758	NS	0.0436	Protective	0.211	NS	NS
13	PIK3R3	1	Methylation	THYM-1311.7.3.N.3.0.0.2.4.4	THYM	1311	7	3	N	3	0	0	2	4	4	Meaningless	0	0	4	Anoikis/Apoptosis/Autophagy/Necroptosis	TSM	Overexpression	1	1	1	2	0	0	4	0	4	13	0.314650851424425	1.01105238782609	NS	0.0792278945280809	3.08066974993427	NS	NS	NS	NS	0.15328394899103	2.03926248464745	NS	0.586	NS	0.106	NS	NS
9	PIK3CG	1	Methylation	THYM-1310.7.3.N.2.0.0.4.4.4	THYM	1310	7	3	N	2	0	0	4	4	4	Meaningless	0	0	4	Anoikis/Apoptosis/Autophagy/NETosis	TSM	Underexpression	1	1	1	2	0	0	0	0	4	9	0.223463745718303	1.48198796420573	NS	0.570902040794678	0.321175544476515	NS	NS	NS	NS	0.343226082920409	0.898344190149934	NS	0.18	NS	0.14	NS	NS
18	PHACTR1	1	Methylation	THYM-1307.7.3.P.2.0.2.1.4.3	THYM	1307	7	3	P	2	0	2	1	4	3	Meaningless	0	0	4	Apoptosis/Efferocytosis/Necrosis	TSM	Underexpression	1	1	2	2	0	2	7	0	3	18	0.00600665327886918	7.54830548900348	Low	0.114466569259596	2.49144523134301	NS	NS	NS	NS	0.79903602229911	0.064818547501713	NS	0.904	NS	0.109	NS	NS
12	PGR	1	Methylation	THYM-1306.7.1.P.3.0.0.4.4.4	THYM	1306	7	1	P	3	0	0	4	4	4	Meaningless	0	0	4	Apoptosis/Autophagy/Cellular senescence/Necrosis	TMB	Overexpression	1	3	2	2	0	0	0	0	4	12	0.227180626257749	1.45842663056924	NS	0.85657501944762	0.0326654007234898	NS	NS	NS	NS	0.471367068730212	0.518769457887414	NS	0.952	NS	0.877	NS	NS
20	PFN1	1	Methylation	THYM-1304.7.3.P.1.2.64.2.3.3	THYM	1304	7	3	P	1	2	64	2	3	3	Protective	1	0	3	Apoptosis/Autophagy/Mitotic catastrophe	TSM	Unchanged	1	1	2	1	2	5	4	1	3	20	0.00201183743761046	9.53870406598515	Low	0.0241919114811504	5.08082103912765	Low	NS	NS	NS	0.377235931876084	0.779690110123819	NS	0.0353	Protective	0.525	NS	NS
16	PDZK1IP1	1	Methylation	THYM-1302.7.3.P.2.34.2.4.4.2	THYM	1302	7	3	P	2	34	2	4	4	2	Risky	0	2	2	Apoptosis/Autophagy	TSM	Underexpression	1	1	2	2	6	2	0	0	2	16	0.00638523342475006	7.4382391363717	Low	0.116738167283243	2.46054639619069	NS	NS	NS	NS	0.827366468020271	0.0475590610870799	NS	0.0627	NS	0.00919	Risky	NS
15	PDK4	1	Methylation	THYM-1300.7.1.P.3.0.0.2.4.3	THYM	1300	7	1	P	3	0	0	2	4	3	Meaningless	0	0	4	Anoikis/Apoptosis/Ferroptosis	TMB	Overexpression	1	3	2	2	0	0	4	0	3	15	0.891596712757507	0.0185733490888887	NS	0.356618126513808	0.849767474165093	NS	NS	NS	NS	0.531506780588517	0.39150993741127	NS	0.295	NS	0.175	NS	NS
23	(ABCC5 + ACO1 + CKB + COX7A1 + CRIM1 + FBLN1 + GOT1 + GPD2 + HDLBP + HMGCL + KDM5C + PHKG2 + PLXNB2 + RPL8 + SLC2A12 + ZDHHC16)	16	Methylation	THYM-13.7.3.P.3.0.2.1.1.1	THYM	13	7	3	P	3	0	2	1	1	1	Meaningless	0	0	4	Ferroptosis	TSM	Overexpression	1	1	2	2	0	2	7	7	1	23	0.00658136911107954	7.38380752882142	Low	0.120120530011589	2.41574866635921	NS	NS	NS	NS	0.539336627071599	0.376770631673915	NS	0.453	NS	0.197	NS	NS
11	PDHX	1	Methylation	THYM-1299.7.3.P.3.0.0.2.4.1	THYM	1299	7	3	P	3	0	0	2	4	1	Meaningless	0	0	4	Cuproptosis	TSM	Overexpression	1	1	2	2	0	0	4	0	1	11	0.778620432141153	0.0790269366357314	NS	0.861674708163326	0.0303605277531183	NS	NS	NS	NS	0.217930305527628	1.51794787318097	NS	0.313	NS	0.488	NS	NS
19	PDCD6IP	1	Methylation	THYM-1298.7.3.P.2.0.2.1.4.4	THYM	1298	7	3	P	2	0	2	1	4	4	Meaningless	0	0	4	Apoptosis/Autophagy/Necroptosis/Paraptosis	TSM	Underexpression	1	1	2	2	0	2	7	0	4	19	0.0106242041380595	6.52711664283496	Low	0.172258723977106	1.86317571728437	NS	NS	NS	NS	0.229574225524002	1.44349738166207	NS	0.747	NS	0.136	NS	NS
23	PCK2	1	Methylation	THYM-1296.7.3.P.3.0.0.1.1.3	THYM	1296	7	3	P	3	0	0	1	1	3	Meaningless	0	0	4	Autophagy/Entosis/Necrosis	TSM	Overexpression	1	1	2	2	0	0	7	7	3	23	0.273573829774439	1.19873913749307	NS	0.193370234829325	1.69175156795591	NS	NS	NS	NS	0.426754224630358	0.631640447894886	NS	0.0807	NS	0.356	NS	NS
12	PAX2	1	Methylation	THYM-1294.7.1.P.2.4.0.4.4.1	THYM	1294	7	1	P	2	4	0	4	4	1	Risky	0	1	3	Apoptosis	TMB	Underexpression	1	3	2	2	3	0	0	0	1	12	0.77577842969218	0.0811251231999906	NS	0.787910558702171	0.0723743707153692	NS	NS	NS	NS	0.1169403632155	2.45782830622204	NS	0.343	NS	0.0686	NS	NS
20	PARK2	1	Methylation	THYM-1291.7.3.P.3.0.64.3.1.1	THYM	1291	7	3	P	3	0	64	3	1	1	Meaningless	0	0	4	Mitoptosis	TSM	Overexpression	1	1	2	2	0	5	1	7	1	20	0.000788239535239654	11.2687225391154	Low	0.0119504796822141	6.3182012112163	Low	NS	NS	NS	0.585514242275705	0.297404369421177	NS	0.774	NS	0.247	NS	NS
18	(CDC25A + PTBP1)	2	Methylation	THYM-129.7.3.P.3.2.2.2.3.3	THYM	129	7	3	P	3	2	2	2	3	3	Protective	1	0	3	Apoptosis/Autophagy/Ferroptosis	TSM	Overexpression	1	1	2	2	2	2	4	1	3	18	0.00406895540055796	8.25278375767288	Low	0.0941511399502588	2.80192612458857	NS	NS	NS	NS	0.852906679962059	0.0343772395310074	NS	0.00296	Protective	0.433	NS	NS
19	PANX2	1	Methylation	THYM-1289.7.3.P.2.7.64.2.4.1	THYM	1289	7	3	P	2	7	64	2	4	1	Protective	1	0	3	Apoptosis	TSM	Underexpression	1	1	2	2	3	5	4	0	1	19	0.000751114420875165	11.3583025118172	Low	0.0095757788127655	6.71215773926278	Low	NS	NS	NS	0.344832982476439	0.892380673195792	NS	0.857	NS	0.174	NS	NS
16	PANX1	1	Methylation	THYM-1288.7.3.P.3.0.2.2.4.4	THYM	1288	7	3	P	3	0	2	2	4	4	Meaningless	0	0	4	Apoptosis/Autophagy/Ferroptosis/Necroptosis	TSM	Overexpression	1	1	2	2	0	2	4	0	4	16	0.0140500230579839	6.03184713351061	Low	0.193593260462077	1.69005847953216	NS	NS	NS	NS	0.985959830502794	0.000309677325805492	NS	0.964	NS	0.358	NS	NS
20	PACS2	1	Methylation	THYM-1285.7.3.P.3.7.64.2.4.2	THYM	1285	7	3	P	3	7	64	2	4	2	Protective	1	0	3	Apoptosis/Necrosis	TSM	Overexpression	1	1	2	2	3	5	4	0	2	20	0.000751938285683984	11.3562664727416	Low	0.0103771634558567	6.56897609939651	Low	NS	NS	NS	0.649295599754174	0.206789353032479	NS	0.726	NS	0.732	NS	NS
14	OSM	1	Methylation	THYM-1284.7.3.N.2.34.0.4.4.3	THYM	1284	7	3	N	2	34	0	4	4	3	Risky	0	2	2	Apoptosis/Pyroptosis/Necrosis	TSM	Underexpression	1	1	1	2	6	0	0	0	3	14	0.297548779215424	1.08514791859721	NS	0.479281302376119	0.500498192770323	NS	NS	NS	NS	0.167696012339139	1.90341999057576	NS	0.108	NS	0.0187	Risky	NS
14	ORAI3	1	Methylation	THYM-1283.7.3.P.3.0.2.2.4.2	THYM	1283	7	3	P	3	0	2	2	4	2	Meaningless	0	0	4	Apoptosis/Mitotic catastrophe	TSM	Overexpression	1	1	2	2	0	2	4	0	2	14	0.00767887981207283	7.10687644904832	Low	0.140363996226619	2.17396416310022	NS	NS	NS	NS	0.803316523924718	0.0620294965567228	NS	0.568	NS	0.187	NS	NS
9	OAS2	1	Methylation	THYM-1281.7.3.N.3.4.0.4.4.1	THYM	1281	7	3	N	3	4	0	4	4	1	Risky	0	1	3	Necrosis	TSM	Overexpression	1	1	1	2	3	0	0	0	1	9	0.280610997474995	1.16412835979721	NS	0.0824932395210066	3.01508285208145	NS	NS	NS	NS	0.0679168000055624	3.33266363723924	NS	0.114	NS	0.464	NS	NS
11	(CD69 + CD93 + HORMAD2 + IFIT2 + MIR1284 + MIR212 + MIR32 + MIR365A + MIR4513 + OSBPL8)	10	Methylation	THYM-128.7.3.N.1.0.1.2.4.1	THYM	128	7	3	N	1	0	1	2	4	1	Meaningless	0	0	4	Apoptosis	TSM	Unchanged	1	1	1	1	0	2	4	0	1	11	0.0250786671736601	5.01844594894832	High	0.459200752618906	0.547842102906806	NS	NS	NS	NS	0.435108443137121	0.609148903324756	NS	0.549	NS	0.162	NS	NS
15	NR1H4	1	Methylation	THYM-1279.7.3.P.2.4.2.4.4.4	THYM	1279	7	3	P	2	4	2	4	4	4	Risky	0	1	3	Apoptosis/Autophagy/Ferroptosis/Necrosis	TSM	Underexpression	1	1	2	2	3	2	0	0	4	15	0.00346306732427681	8.54587164313664	Low	0.0775949819901945	3.11456948257417	NS	NS	NS	NS	0.890142069969163	0.0190783611381315	NS	0.999	NS	0.999	NS	NS
13	NPC1L1	1	Methylation	THYM-1277.7.3.P.1.1.64.4.4.1	THYM	1277	7	3	P	1	1	64	4	4	1	Risky	0	1	3	Autophagy	TSM	Unchanged	1	1	2	1	2	5	0	0	1	13	0.0146380294410794	5.95951956242841	Low	0.0227918398105853	5.18430091078685	Low	NS	NS	NS	0.699947377959492	0.148526609538397	NS	0.0284	Risky	0.395	NS	NS
21	NLRP3	1	Methylation	THYM-1274.7.3.P.2.0.0.1.3.7	THYM	1274	7	3	P	2	0	0	1	3	7	Meaningless	0	0	4	Apoptosis/Autophagy/Efferocytosis/Necroptosis/NETosis/Pyroptosis/Necrosis	TSM	Underexpression	1	1	2	2	0	0	7	1	7	21	0.118570131556012	2.43610743115353	NS	0.925513017420011	0.00874068051251099	NS	NS	NS	NS	0.252379087858738	1.31008598522518	NS	0.122	NS	0.941	NS	NS
23	NFKBIA	1	Methylation	THYM-1272.7.3.P.3.1.2.3.1.5	THYM	1272	7	3	P	3	1	2	3	1	5	Risky	0	1	3	Apoptosis/Autophagy/Cellular senescence/Necroptosis/Necrosis	TSM	Overexpression	1	1	2	2	2	2	1	7	5	23	0.0188900367530624	5.51166677981125	Low	0.441569087360335	0.592201462225833	NS	NS	NS	NS	0.884822696319632	0.0209839470920916	NS	0.0438	Risky	0.15	NS	NS
18	NFKB1	1	Methylation	THYM-1271.7.3.P.3.0.0.2.4.8	THYM	1271	7	3	P	3	0	0	2	4	8	Meaningless	0	0	4	Apoptosis/Autophagy/Cellular senescence/Ferroptosis/Mitotic catastrophe/Necroptosis/Pyroptosis/Necrosis	TSM	Overexpression	1	1	2	2	0	0	4	0	8	18	0.0783730281337718	3.09832219042524	NS	0.751527261604543	0.100252143477107	NS	NS	NS	NS	0.695740038550204	0.152941518688878	NS	0.589	NS	0.308	NS	NS
17	NEK9	1	Methylation	THYM-1268.7.1.P.3.62.0.2.4.2	THYM	1268	7	1	P	3	62	0	2	4	2	Protective	1	0	3	Autophagy/Mitotic catastrophe	TMB	Overexpression	1	3	2	2	3	0	4	0	2	17	0.774753927019929	0.0818887797930953	NS	0.783049971264213	0.0758157462908648	NS	NS	NS	NS	0.980980479226016	0.000568330925028111	NS	0.447	NS	0.0117	Protective	NS
17	NEDD9	1	Methylation	THYM-1267.7.3.P.2.62.0.1.4.1	THYM	1267	7	3	P	2	62	0	1	4	1	Protective	1	0	3	Apoptosis	TSM	Underexpression	1	1	2	2	3	0	7	0	1	17	0.0689509968898185	3.30781778947579	NS	0.187240071393409	1.73920120329833	NS	NS	NS	NS	0.74021126909424	0.109941041585635	NS	0.31	NS	0.044	Protective	NS
25	NEDD4	1	Methylation	THYM-1265.7.3.P.3.69.64.2.4.4	THYM	1265	7	3	P	3	69	64	2	4	4	Protective	2	0	2	Apoptosis/Autophagy/Ferroptosis/Pyroptosis	TSM	Overexpression	1	1	2	2	6	5	4	0	4	25	0.00107044607564966	10.7015708576948	Low	0.0152375869754773	5.88878765701313	Low	NS	NS	NS	0.180398817316319	1.79433549433369	NS	0.292	NS	0.0176	Protective	NS
21	NEAT1	1	Methylation	THYM-1263.7.3.P.1.1.2.3.1.4	THYM	1263	7	3	P	1	1	2	3	1	4	Risky	0	1	3	Apoptosis/Autophagy/Ferroptosis/Pyroptosis	TSM	Unchanged	1	1	2	1	2	2	1	7	4	21	0.00718558381467549	7.22598240627511	Low	0.119010366566872	2.43029675904833	NS	NS	NS	NS	0.539167888332345	0.377084163996419	NS	0.0141	Risky	0.268	NS	NS
15	NAT1	1	Methylation	THYM-1262.7.3.N.3.0.7.2.4.3	THYM	1262	7	3	N	3	0	7	2	4	3	Meaningless	0	0	4	Anoikis/Apoptosis/Necroptosis	TSM	Overexpression	1	1	1	2	0	3	4	0	3	15	0.86540378594075	0.0287300717385308	NS	0.10586710720266	2.61485641518974	NS	NS	NS	NS	0.0264387517267269	4.92709339123019	Low	0.811	NS	0.879	NS	NS
16	NAIP	1	Methylation	THYM-1260.7.3.P.2.0.0.1.4.3	THYM	1260	7	3	P	2	0	0	1	4	3	Meaningless	0	0	4	Apoptosis/Pyroptosis/Necrosis	TSM	Underexpression	1	1	2	2	0	0	7	0	3	16	0.175303398591357	1.83699637718076	NS	0.611295276117081	0.258293062615081	NS	NS	NS	NS	0.510511561000513	0.43301841847814	NS	0.568	NS	0.149	NS	NS
14	(CD58 + NCR3 + PARP4)	3	Methylation	THYM-126.7.3.N.2.0.0.1.4.2	THYM	126	7	3	N	2	0	0	1	4	2	Meaningless	0	0	4	Apoptosis/Necrosis	TSM	Underexpression	1	1	1	2	0	0	7	0	2	14	0.83032705813973	0.0459168281879635	NS	0.105830089548633	2.61541118761946	NS	NS	NS	NS	0.0702751121931389	3.27658270075727	NS	0.624	NS	0.762	NS	NS
15	NAIF1	1	Methylation	THYM-1259.7.1.N.3.2.0.2.3.1	THYM	1259	7	1	N	3	2	0	2	3	1	Protective	1	0	3	Apoptosis	TMB	Overexpression	1	3	1	2	2	0	4	1	1	15	0.0514799886287703	3.79258816580365	NS	0.0618122205198641	3.48808041454209	NS	NS	NS	NS	0.544446061396038	0.367361389894924	NS	0.0211	Protective	0.897	NS	NS
12	MYOG	1	Methylation	THYM-1258.7.3.P.1.4.2.4.4.2	THYM	1258	7	3	P	1	4	2	4	4	2	Risky	0	1	3	Apoptosis/Necrosis	TSM	Unchanged	1	1	2	1	3	2	0	0	2	12	0.00931196956775271	6.76199310810652	Low	0.145906018454097	2.11453863872454	NS	NS	NS	NS	0.726948041856113	0.121932382750835	NS	0.836	NS	0.781	NS	NS
9	MTUS2	1	Methylation	THYM-1255.7.3.P.3.1.0.4.4.1	THYM	1255	7	3	P	3	1	0	4	4	1	Risky	0	1	3	Entosis	TSM	Overexpression	1	1	2	2	2	0	0	0	1	9	0.15317109524494	2.04038280948145	NS	0.645778315055929	0.211264227387714	NS	NS	NS	NS	0.33109591568452	0.944606738229735	NS	0.0168	Risky	0.321	NS	NS
24	MTOR	1	Methylation	THYM-1253.7.3.P.3.0.64.2.4.9	THYM	1253	7	3	P	3	0	64	2	4	9	Meaningless	0	0	4	Anoikis/Apoptosis/Autophagy/Cellular senescence/Entosis/Ferroptosis/Mitotic catastrophe/Necroptosis/Necrosis	TSM	Overexpression	1	1	2	2	0	5	4	0	9	24	0.000510301957480697	12.0776384079556	Low	0.00997647197366913	6.63909289743295	Low	NS	NS	NS	0.563075569018458	0.334406946213842	NS	0.593	NS	0.243	NS	NS
22	MTMR3	1	Methylation	THYM-1251.7.3.P.2.62.64.1.4.1	THYM	1251	7	3	P	2	62	64	1	4	1	Protective	1	0	3	Autophagy	TSM	Underexpression	1	1	2	2	3	5	7	0	1	22	0.000761335523247531	11.3332010170636	Low	0.0121073418330678	6.29508196721311	Low	NS	NS	NS	0.571882026221876	0.319543645828462	NS	0.224	NS	0.0305	Protective	NS
13	MLKL	1	Methylation	THYM-1247.7.3.P.2.0.2.4.4.5	THYM	1247	7	3	P	2	0	2	4	4	5	Meaningless	0	0	4	Apoptosis/Autophagy/Necroptosis/Pyroptosis/Necrosis	TSM	Underexpression	1	1	2	2	0	2	0	0	5	13	0.0222672181604856	5.2247835023837	Low	0.456218387152603	0.555156462585034	NS	NS	NS	NS	0.820106269367214	0.0517145334553835	NS	0.236	NS	0.235	NS	NS
13	MIR499A	1	Methylation	THYM-1246.7.3.P.2.4.2.4.4.2	THYM	1246	7	3	P	2	4	2	4	4	2	Risky	0	1	3	Apoptosis/Autophagy	TSM	Underexpression	1	1	2	2	3	2	0	0	2	13	0.00275823074237247	8.96087290613047	Low	0.0702532869283301	3.27709242248426	NS	NS	NS	NS	0.871234374595642	0.0262734177017562	NS	0.999	NS	0.999	NS	NS
11	MIR429	1	Methylation	THYM-1245.7.1.N.1.0.62.4.4.2	THYM	1245	7	1	N	1	0	62	4	4	2	Meaningless	0	0	4	Apoptosis/Ferroptosis	TMB	Unchanged	1	3	1	1	0	3	0	0	2	11	0.156546469950008	2.00727321186403	NS	0.0411186314795033	4.17111911060687	Low	NS	NS	NS	0.613323342165535	0.255363781530579	NS	NS	NS	NS	NS	NS
13	MIR324	1	Methylation	THYM-1244.7.3.P.1.0.64.4.4.3	THYM	1244	7	3	P	1	0	64	4	4	3	Meaningless	0	0	4	Apoptosis/Ferroptosis/Necroptosis	TSM	Unchanged	1	1	2	1	0	5	0	0	3	13	0.000356888747613082	12.745384600109	Low	0.00700110754612515	7.27268479779449	Low	NS	NS	NS	0.208458427062228	1.58210026105755	NS	0.998	NS	0.999	NS	NS
9	MIR320A	1	Methylation	THYM-1243.7.3.N.1.0.7.4.4.2	THYM	1243	7	3	N	1	0	7	4	4	2	Meaningless	0	0	4	Apoptosis/Ferroptosis	TSM	Unchanged	1	1	1	1	0	3	0	0	2	9	0.602829008850168	0.270750149850122	NS	0.149763956902613	2.07465340665854	NS	NS	NS	NS	0.0111002396313857	6.44919867590087	Low	NS	NS	NS	NS	NS
7	MIR3187	1	Methylation	THYM-1242.7.1.N.1.0.0.4.4.1	THYM	1242	7	1	N	1	0	0	4	4	1	Meaningless	0	0	4	Apoptosis	TMB	Unchanged	1	3	1	1	0	0	0	0	1	7	0.170101114167562	1.88205194333341	NS	0.0547969135975441	3.68825510103312	NS	NS	NS	NS	0.181485711721366	1.78541571395062	NS	NS	NS	NS	NS	NS
8	MIR26A2	1	Methylation	THYM-1241.7.3.P.1.0.0.4.4.3	THYM	1241	7	3	P	1	0	0	4	4	3	Meaningless	0	0	4	Apoptosis/Autophagy/Pyroptosis	TSM	Unchanged	1	1	2	1	0	0	0	0	3	8	0.75549882183589	0.0969681017962766	NS	0.524266464603279	0.405492073528748	NS	NS	NS	NS	0.338037397128588	0.917860369803328	NS	NS	NS	NS	NS	NS
9	MIR23A	1	Methylation	THYM-1240.7.3.N.1.0.0.4.4.5	THYM	1240	7	3	N	1	0	0	4	4	5	Meaningless	0	0	4	Apoptosis/Autophagy/Cellular senescence/Pyroptosis/Necrosis	TSM	Unchanged	1	1	1	1	0	0	0	0	5	9	0.142523705142218	2.15049745125172	NS	0.67104945958416	0.180376991999644	NS	NS	NS	NS	0.190614767138582	1.71285963747863	NS	NS	NS	NS	NS	NS
12	(CD36 + CYLD)	2	Methylation	THYM-124.7.3.P.1.0.2.3.4.4	THYM	124	7	3	P	1	0	2	3	4	4	Meaningless	0	0	4	Apoptosis/Autophagy/Ferroptosis/Necrosis	TSM	Unchanged	1	1	2	1	0	2	1	0	4	12	0.00582003084057836	7.60519689287357	Low	0.117798461264823	2.44635052158923	NS	NS	NS	NS	0.795538812701403	0.0671457545323928	NS	0.558	NS	0.252	NS	NS
10	MIR223	1	Methylation	THYM-1239.7.3.N.2.0.1.4.4.3	THYM	1239	7	3	N	2	0	1	4	4	3	Meaningless	0	0	4	Apoptosis/Autophagy/Pyroptosis	TSM	Underexpression	1	1	1	2	0	2	0	0	3	10	0.0194444094083936	5.46109935855095	High	0.2074054913229	1.58944468118785	NS	NS	NS	NS	0.660800786432432	0.192552311515988	NS	NS	NS	NS	NS	NS
16	MIR205	1	Methylation	THYM-1237.7.3.P.2.31.2.4.4.3	THYM	1237	7	3	P	2	31	2	4	4	3	Risky	0	2	2	Apoptosis/Autophagy/Cellular senescence	TSM	Underexpression	1	1	2	2	5	2	0	0	3	16	0.0140325799709382	6.03404001385579	Low	0.184398668878664	1.76181195614387	NS	NS	NS	NS	0.990168389196144	0.000151841754904244	NS	0.0261	Risky	0.0071	Risky	NS
10	MIR200C	1	Methylation	THYM-1236.7.3.P.1.0.2.4.4.3	THYM	1236	7	3	P	1	0	2	4	4	3	Meaningless	0	0	4	Anoikis/Apoptosis/Pyroptosis	TSM	Unchanged	1	1	2	1	0	2	0	0	3	10	0.0229495835826572	5.17231721729702	Low	0.459200752618906	0.547842102906807	NS	NS	NS	NS	0.470901696448138	0.519859324195843	NS	NS	NS	NS	NS	NS
7	MIR182	1	Methylation	THYM-1235.7.3.N.1.0.0.4.4.3	THYM	1235	7	3	N	1	0	0	4	4	3	Meaningless	0	0	4	Apoptosis/Autophagy/Pyroptosis	TSM	Unchanged	1	1	1	1	0	0	0	0	3	7	0.210895633749564	1.56526741015999	NS	0.58353567135277	0.300553440211687	NS	NS	NS	NS	0.128926265307109	2.30538580536864	NS	NS	NS	NS	NS	NS
8	MIR181B1	1	Methylation	THYM-1234.7.3.P.1.0.0.4.4.3	THYM	1234	7	3	P	1	0	0	4	4	3	Meaningless	0	0	4	Apoptosis/Ferroptosis/Necrosis	TSM	Unchanged	1	1	2	1	0	0	0	0	3	8	0.181084986023359	1.78869712383469	NS	0.370160834831115	0.803124497842298	NS	NS	NS	NS	0.655338211986624	0.199236025687044	NS	NS	NS	NS	NS	NS
15	MIR17HG	1	Methylation	THYM-1232.7.3.N.3.30.0.2.4.3	THYM	1232	7	3	N	3	30	0	2	4	3	Risky	0	1	3	Apoptosis/Autophagy/Ferroptosis	TSM	Overexpression	1	1	1	2	3	0	4	0	3	15	0.387642397256993	0.746324561012913	NS	0.26892498051162	1.22222222222222	NS	NS	NS	NS	0.363221659089025	0.826723563181847	NS	0.759	NS	0.0422	Risky	NS
9	MIR16-1	1	Methylation	THYM-1231.7.3.P.1.0.0.4.4.4	THYM	1231	7	3	P	1	0	0	4	4	4	Meaningless	0	0	4	Apoptosis/Autophagy/Cellular senescence/Necroptosis	TSM	Unchanged	1	1	2	1	0	0	0	0	4	9	0.190087648992367	1.71693815644349	NS	0.0623281200667359	3.4743256919083	NS	NS	NS	NS	0.40036143673512	0.707240461487609	NS	NS	NS	NS	NS	NS
12	MIR155	1	Methylation	THYM-1230.7.3.N.1.0.7.4.4.5	THYM	1230	7	3	N	1	0	7	4	4	5	Meaningless	0	0	4	Apoptosis/Autophagy/Necroptosis/Pyroptosis/Necrosis	TSM	Unchanged	1	1	1	1	0	3	0	0	5	12	0.218485318725849	1.5142920845193	NS	0.0671736499683188	3.35076840061919	NS	NS	NS	NS	0.00255737850348725	9.09908176374505	Low	NS	NS	NS	NS	NS
11	(CD33 + TYROBP)	2	Methylation	THYM-123.7.3.N.2.1.7.4.4.1	THYM	123	7	3	N	2	1	7	4	4	1	Risky	0	1	3	Necrosis	TSM	Underexpression	1	1	1	2	2	3	0	0	1	11	0.497412035821959	0.460453649433192	NS	0.119799145520489	2.4199448820818	NS	NS	NS	NS	0.00893342035276012	6.836089215625	Low	0.00105	Risky	0.159	NS	NS
10	MIR152	1	Methylation	THYM-1229.7.1.P.1.0.0.4.4.3	THYM	1229	7	1	P	1	0	0	4	4	3	Meaningless	0	0	4	Apoptosis/Autophagy/Necrosis	TMB	Unchanged	1	3	2	1	0	0	0	0	3	10	0.528233973833122	0.397787746500636	NS	0.562977501245135	0.334574997653109	NS	NS	NS	NS	0.307804328234026	1.04007371559135	NS	NS	NS	NS	NS	NS
12	MIR141	1	Methylation	THYM-1228.7.3.P.1.0.2.4.4.5	THYM	1228	7	3	P	1	0	2	4	4	5	Meaningless	0	0	4	Anoikis/Apoptosis/Autophagy/Pyroptosis/Necrosis	TSM	Unchanged	1	1	2	1	0	2	0	0	5	12	0.00638523342475006	7.4382391363717	Low	0.116738167283243	2.46054639619069	NS	NS	NS	NS	0.787486569373205	0.0726711474814145	NS	NS	NS	NS	NS	NS
8	MIR126	1	Methylation	THYM-1227.7.3.P.1.0.0.4.4.3	THYM	1227	7	3	P	1	0	0	4	4	3	Meaningless	0	0	4	Apoptosis/Autophagy/Efferocytosis	TSM	Unchanged	1	1	2	1	0	0	0	0	3	8	0.835486090373191	0.0431271231150477	NS	0.858023237328971	0.0320020137678565	NS	NS	NS	NS	0.511589782504989	0.430814037654557	NS	NS	NS	NS	NS	NS
11	MIR125B1	1	Methylation	THYM-1226.7.3.P.1.0.2.4.4.4	THYM	1226	7	3	P	1	0	2	4	4	4	Meaningless	0	0	4	Apoptosis/Autophagy/Cellular senescence/Necrosis	TSM	Unchanged	1	1	2	1	0	2	0	0	4	11	0.0495753410508595	3.85576408919091	Low	0.627945822971632	0.234856682398987	NS	NS	NS	NS	0.414856470805869	0.664839865135563	NS	NS	NS	NS	NS	NS
12	MIR125A	1	Methylation	THYM-1225.7.3.P.1.0.2.4.4.5	THYM	1225	7	3	P	1	0	2	4	4	5	Meaningless	0	0	4	Apoptosis/Autophagy/Ferroptosis/Pyroptosis/Necrosis	TSM	Unchanged	1	1	2	1	0	2	0	0	5	12	0.0133139716979398	6.12690535831599	Low	0.184398668878664	1.76181195614387	NS	NS	NS	NS	0.59081916772067	0.289066800803902	NS	NS	NS	NS	NS	NS
10	MIR124-1	1	Methylation	THYM-1224.7.1.P.1.0.0.4.4.3	THYM	1224	7	1	P	1	0	0	4	4	3	Meaningless	0	0	4	Apoptosis/Autophagy/Pyroptosis	TMB	Unchanged	1	3	2	1	0	0	0	0	3	10	0.734471101655538	0.115045803961379	NS	0.768880490131965	0.0863416978859686	NS	NS	NS	NS	0.899803444270424	0.0158532398377461	NS	NS	NS	NS	NS	NS
16	MFN2	1	Methylation	THYM-1222.7.3.P.3.0.2.2.4.4	THYM	1222	7	3	P	3	0	2	2	4	4	Meaningless	0	0	4	Apoptosis/Autophagy/Cellular senescence/Mitoptosis	TSM	Overexpression	1	1	2	2	0	2	4	0	4	16	0.0148027509159604	5.93979373935901	Low	0.193593260462077	1.69005847953216	NS	NS	NS	NS	0.982723406645138	0.000468925641608554	NS	0.368	NS	0.586	NS	NS
17	METTL3	1	Methylation	THYM-1220.7.3.P.3.0.0.2.4.7	THYM	1220	7	3	P	3	0	0	2	4	7	Meaningless	0	0	4	Apoptosis/Autophagy/Cuproptosis/Cellular senescence/Ferroptosis/Necroptosis/Pyroptosis	TSM	Overexpression	1	1	2	2	0	0	4	0	7	17	0.501132813321829	0.452536610898964	NS	0.973208503224376	0.00112791689497615	NS	NS	NS	NS	0.29139175665743	1.11317987853455	NS	0.792	NS	0.523	NS	NS
9	MEGF11	1	Methylation	THYM-1217.7.3.P.3.1.0.4.4.1	THYM	1217	7	3	P	3	1	0	4	4	1	Risky	0	1	3	Anoikis	TSM	Overexpression	1	1	2	2	2	0	0	0	1	9	0.074964229554243	3.17083243296052	NS	0.175682682769598	1.8337718458551	NS	NS	NS	NS	0.628884991587395	0.233575824482425	NS	0.0468	Risky	0.144	NS	NS
18	MEFV	1	Methylation	THYM-1215.7.3.P.2.1.0.1.3.2	THYM	1215	7	3	P	2	1	0	1	3	2	Risky	0	1	3	Autophagy/Pyroptosis	TSM	Underexpression	1	1	2	2	2	0	7	1	2	18	0.246739361944863	1.34167177756151	NS	0.717615927052769	0.130788466089739	NS	NS	NS	NS	0.22253855504493	1.48792584957858	NS	0.00718	Risky	0.3	NS	NS
9	MDK	1	Methylation	THYM-1214.7.3.P.3.0.2.4.4.1	THYM	1214	7	3	P	3	0	2	4	4	1	Meaningless	0	0	4	NETosis	TSM	Overexpression	1	1	2	2	0	2	0	0	1	9	0.0144174981858004	5.98628954045384	Low	0.188995382055214	1.72543156446958	NS	NS	NS	NS	0.980971798068349	0.000568849953056316	NS	0.813	NS	0.483	NS	NS
9	MCUR1	1	Methylation	THYM-1213.7.3.P.3.0.2.4.4.1	THYM	1213	7	3	P	3	0	2	4	4	1	Meaningless	0	0	4	Mitochondrial permeability transition	TSM	Overexpression	1	1	2	2	0	2	0	0	1	9	0.00619240675823074	7.49344241783785	Low	0.117798461264823	2.44635052158923	NS	NS	NS	NS	0.838496846756854	0.0415411925843537	NS	0.804	NS	0.1	NS	NS
11	MCOLN1	1	Methylation	THYM-1212.7.3.P.1.0.2.4.4.4	THYM	1212	7	3	P	1	0	2	4	4	4	Meaningless	0	0	4	Apoptosis/Autophagy/Entosis/Pyroptosis	TSM	Unchanged	1	1	2	1	0	2	0	0	4	11	0.0417377063717757	4.14580901390838	Low	0.588497866005549	0.292696253462929	NS	NS	NS	NS	0.805234572037325	0.0608008759502865	NS	0.856	NS	0.272	NS	NS
16	MCM3AP	1	Methylation	THYM-1210.7.3.P.3.62.0.2.4.3	THYM	1210	7	3	P	3	62	0	2	4	3	Protective	1	0	3	Apoptosis/Cellular senescence/Necrosis	TSM	Overexpression	1	1	2	2	3	0	4	0	3	16	0.182353172954214	1.77834100933682	NS	0.582707534650062	0.301877899386362	NS	NS	NS	NS	0.356310464614717	0.85085539025778	NS	0.068	NS	0.0487	Protective	NS
14	(CD2 + CD27 + EDN1 + GDNF + RLN2 + S100B + SPN + TNFSF4)	8	Methylation	THYM-121.7.3.N.3.0.0.1.4.2	THYM	121	7	3	N	3	0	0	1	4	2	Meaningless	0	0	4	Apoptosis/Necrosis	TSM	Overexpression	1	1	1	2	0	0	7	0	2	14	0.151603523020398	2.05604186830244	NS	0.67104945958416	0.180376991999644	NS	NS	NS	NS	0.17445373032473	1.84424920192332	NS	0.962	NS	0.843	NS	NS
17	MCL1	1	Methylation	THYM-1208.7.3.P.2.0.0.1.3.3	THYM	1208	7	3	P	2	0	0	1	3	3	Meaningless	0	0	4	Anoikis/Apoptosis/Autophagy	TSM	Underexpression	1	1	2	2	0	0	7	1	3	17	0.0513173817032779	3.7978844741304	NS	0.136452247239979	2.21751824817518	NS	NS	NS	NS	0.813101004452608	0.0558979350909805	NS	0.522	NS	0.605	NS	NS
19	MAPK8	1	Methylation	THYM-1205.7.3.P.3.0.2.2.4.7	THYM	1205	7	3	P	3	0	2	2	4	7	Meaningless	0	0	4	Apoptosis/Autophagy/Cellular senescence/Ferroptosis/Necroptosis/Parthanatos/Necrosis	TSM	Overexpression	1	1	2	2	0	2	4	0	7	19	0.00698483693476804	7.27686407004498	Low	0.12244319411476	2.38578727213793	NS	NS	NS	NS	0.575340734811194	0.313827805610998	NS	0.66	NS	0.188	NS	NS
15	MAPK11	1	Methylation	THYM-1203.7.3.P.3.30.2.3.4.3	THYM	1203	7	3	P	3	30	2	3	4	3	Risky	0	1	3	Apoptosis/Cellular senescence/Necrosis	TSM	Overexpression	1	1	2	2	3	2	1	0	3	15	0.0183704901701278	5.56046919348834	Low	0.225015495566107	1.47209465096892	NS	NS	NS	NS	0.427722450605817	0.628999747432437	NS	0.364	NS	0.0434	Risky	NS
19	MAPK1	1	Methylation	THYM-1201.7.3.P.2.0.0.1.4.6	THYM	1201	7	3	P	2	0	0	1	4	6	Meaningless	0	0	4	Anoikis/Apoptosis/Autophagy/Cellular senescence/Ferroptosis/Necrosis	TSM	Underexpression	1	1	2	2	0	0	7	0	6	19	0.522594867558642	0.408769210192303	NS	0.609482582153052	0.260929079466138	NS	NS	NS	NS	0.230846060719922	1.43564078583083	NS	0.513	NS	0.126	NS	NS
16	MAP3K5	1	Methylation	THYM-1200.7.3.N.2.0.0.1.4.4	THYM	1200	7	3	N	2	0	0	1	4	4	Meaningless	0	0	4	Apoptosis/Cellular senescence/Ferroptosis/Necrosis	TSM	Underexpression	1	1	1	2	0	0	7	0	4	16	0.180260994239295	1.79547100356239	NS	0.606425405266918	0.265413143100109	NS	NS	NS	NS	0.445311402393232	0.582558018767166	NS	0.208	NS	0.326	NS	NS
15	MAP3K1	1	Methylation	THYM-1199.7.3.P.3.0.0.2.3.4	THYM	1199	7	3	P	3	0	0	2	3	4	Meaningless	0	0	4	Apoptosis/Autophagy/Mitochondrial permeability transition/Necrosis	TSM	Overexpression	1	1	2	2	0	0	4	1	4	15	0.852488510822813	0.0345752498637386	NS	0.395009388234728	0.723465871858288	NS	NS	NS	NS	0.0805640245235759	3.05348645950016	NS	0.614	NS	0.0892	NS	NS
19	MAP2K7	1	Methylation	THYM-1197.7.3.P.3.7.2.2.4.4	THYM	1197	7	3	P	3	7	2	2	4	4	Protective	1	0	3	Apoptosis/Autophagy/Cellular senescence/Necrosis	TSM	Overexpression	1	1	2	2	3	2	4	0	4	19	0.011831361245866	6.33596671619979	Low	0.183001673772783	1.77307748822146	NS	NS	NS	NS	0.981215950796284	0.000554342987194877	NS	0.3	NS	0.0517	NS	NS
7	MAP1LC3C	1	Methylation	THYM-1195.7.3.N.3.0.0.4.4.2	THYM	1195	7	3	N	3	0	0	4	4	2	Meaningless	0	0	4	Autophagy/Ferroptosis	TSM	Overexpression	1	1	1	2	0	0	0	0	2	7	0.825411588582304	0.0486600044906748	NS	0.819693331237986	0.0519563822963438	NS	NS	NS	NS	0.244427262237049	1.35487732774351	NS	0.516	NS	0.988	NS	NS
22	MAP1LC3B	1	Methylation	THYM-1194.7.3.P.2.62.2.1.4.4	THYM	1194	7	3	P	2	62	2	1	4	4	Protective	1	0	3	Apoptosis/Autophagy/Ferroptosis/Autosis	TSM	Underexpression	1	1	2	2	3	2	7	0	4	22	0.00600264101594483	7.54950954255161	Low	0.116738167283243	2.46054639619069	NS	NS	NS	NS	0.821534890992846	0.0508823962080705	NS	0.192	NS	0.0312	Protective	NS
12	MAGEA3	1	Methylation	THYM-1193.7.3.P.2.31.0.4.4.1	THYM	1193	7	3	P	2	31	0	4	4	1	Risky	0	2	2	Autophagy	TSM	Underexpression	1	1	2	2	5	0	0	0	1	12	0.967400120704382	0.00167029674364522	NS	0.359416650599518	0.839930493042195	NS	NS	NS	NS	0.357752631156301	0.845766882100976	NS	0.00609	Risky	0.00221	Risky	NS
7	LUCAT1	1	Methylation	THYM-1192.7.3.N.2.0.0.4.4.2	THYM	1192	7	3	N	2	0	0	4	4	2	Meaningless	0	0	4	Apoptosis/Ferroptosis	TSM	Underexpression	1	1	1	2	0	0	0	0	2	7	0.678479274466321	0.171842737490728	NS	0.457194675787391	0.552753788237189	NS	NS	NS	NS	0.0648353672881092	3.4091619080528	NS	0.511	NS	0.638	NS	NS
17	LTB4R2	1	Methylation	THYM-1190.7.3.P.3.69.2.3.4.2	THYM	1190	7	3	P	3	69	2	3	4	2	Protective	2	0	2	Anoikis/Apoptosis	TSM	Overexpression	1	1	2	2	6	2	1	0	2	17	0.0193651119104499	5.46824052323743	Low	0.244764593805034	1.35294117647059	NS	NS	NS	NS	0.698432113388323	0.150108060319746	NS	0.11	NS	0.00161	Protective	NS
11	LPAR2	1	Methylation	THYM-1189.7.3.P.2.2.2.4.4.1	THYM	1189	7	3	P	2	2	2	4	4	1	Protective	1	0	3	Entosis	TSM	Underexpression	1	1	2	2	2	2	0	0	1	11	0.0158226771168715	5.8224736660733	Low	0.215610123761842	1.53335161148349	NS	NS	NS	NS	0.919568359981193	0.0101964456571065	NS	0.0097	Protective	0.22	NS	NS
19	LMNB1	1	Methylation	THYM-1188.7.3.P.1.2.0.1.3.4	THYM	1188	7	3	P	1	2	0	1	3	4	Protective	1	0	3	Apoptosis/Cellular senescence/Ferroptosis/Mitotic catastrophe	TSM	Unchanged	1	1	2	1	2	0	7	1	4	19	0.0645481517532542	3.4164891427488	NS	0.710621614023419	0.137656857926225	NS	NS	NS	NS	0.499574580890019	0.455840039416439	NS	0.03	Protective	0.265	NS	NS
10	LINC00926	1	Methylation	THYM-1185.7.3.P.2.30.0.4.4.1	THYM	1185	7	3	P	2	30	0	4	4	1	Risky	0	1	3	Pyroptosis	TSM	Underexpression	1	1	2	2	3	0	0	0	1	10	0.358776639202947	0.842170866332064	NS	0.88666327566791	0.0203141184179931	NS	NS	NS	NS	0.939790169877557	0.00570532379350974	NS	0.702	NS	0.0259	Risky	NS
19	LINC00662	1	Methylation	THYM-1184.7.1.P.3.69.0.2.4.1	THYM	1184	7	1	P	3	69	0	2	4	1	Protective	2	0	2	Apoptosis	TMB	Overexpression	1	3	2	2	6	0	4	0	1	19	0.419419101991053	0.651942326540273	NS	0.918532276051255	0.0104617534597543	NS	NS	NS	NS	0.200986936573472	1.63518827387591	NS	0.0557	NS	0.00198	Protective	NS
14	LINC00467	1	Methylation	THYM-1183.7.3.P.3.5.2.4.4.1	THYM	1183	7	3	P	3	5	2	4	4	1	Risky	0	2	2	Apoptosis	TSM	Overexpression	1	1	2	2	5	2	0	0	1	14	0.0497497089931462	3.84987463937611	Low	0.618766766735531	0.247604682908404	NS	NS	NS	NS	0.990545702419317	0.000140410226239539	NS	0.0267	Risky	0.162	NS	NS
17	LILRB4	1	Methylation	THYM-1182.7.3.P.2.1.2.2.3.2	THYM	1182	7	3	P	2	1	2	2	3	2	Risky	0	1	3	Apoptosis/Necrosis	TSM	Underexpression	1	1	2	2	2	2	4	1	2	17	0.00383167420319375	8.3619109074794	Low	0.090723337403094	2.8614915709558	NS	NS	NS	NS	0.864911407380068	0.0289426997468476	NS	0.011	Risky	0.123	NS	NS
20	LGALS9	1	Methylation	THYM-1181.7.3.N.2.35.0.2.4.3	THYM	1181	7	3	N	2	35	0	2	4	3	Risky	0	3	1	Apoptosis/Autophagy/Necrosis	TSM	Underexpression	1	1	1	2	8	0	4	0	3	20	0.604861725873276	0.267725347470779	NS	0.103822861532812	2.64581558650858	NS	NS	NS	NS	0.179066714207667	1.80535278344372	NS	0.0274	Risky	0.0212	Risky	NS
23	(CCR5 + GPR137 + MAP1LC3A + NR1H3)	4	Methylation	THYM-118.7.3.P.3.31.2.3.1.2	THYM	118	7	3	P	3	31	2	3	1	2	Risky	0	2	2	Apoptosis/Autophagy	TSM	Overexpression	1	1	2	2	5	2	1	7	2	23	0.00392694092279244	8.31729253240321	Low	0.101517182697629	2.68154518173278	NS	NS	NS	NS	0.7634858459342	0.090544680455931	NS	0.00045	Risky	0.00505	Risky	NS
19	LGALS3	1	Methylation	THYM-1179.7.3.P.3.0.2.2.3.6	THYM	1179	7	3	P	3	0	2	2	3	6	Meaningless	0	0	4	Anoikis/Apoptosis/Autophagy/Necroptosis/NETosis/Necrosis	TSM	Overexpression	1	1	2	2	0	2	4	1	6	19	0.0364066932866054	4.37795308807245	Low	0.586257904673814	0.296226325981202	NS	NS	NS	NS	0.790707682462846	0.0704327867971381	NS	0.216	NS	0.729	NS	NS
16	LGALS1	1	Methylation	THYM-1177.7.3.P.3.7.2.3.4.4	THYM	1177	7	3	P	3	7	2	3	4	4	Protective	1	0	3	Anoikis/Apoptosis/Autophagy/Ferroptosis	TSM	Overexpression	1	1	2	2	3	2	1	0	4	16	0.00740331489354751	7.17241249533585	Low	0.12244319411476	2.38578727213793	NS	NS	NS	NS	0.595850927646415	0.281299213998945	NS	0.182	NS	0.238	NS	NS
19	LDHA	1	Methylation	THYM-1175.7.3.P.2.4.64.3.4.4	THYM	1175	7	3	P	2	4	64	3	4	4	Risky	0	1	3	Anoikis/Apoptosis/Autophagy/Ferroptosis	TSM	Underexpression	1	1	2	2	3	5	1	0	4	19	0.00890848114999865	6.84108306709069	Low	0.0155008597793707	5.85862942625823	Low	NS	NS	NS	0.8910777577345	0.0187527241928854	NS	0.928	NS	0.565	NS	NS
7	LCP2	1	Methylation	THYM-1174.7.3.N.2.0.0.3.4.1	THYM	1174	7	3	N	2	0	0	3	4	1	Meaningless	0	0	4	Ferroptosis	TSM	Underexpression	1	1	1	2	0	0	1	0	1	7	0.134507483475455	2.23969529724512	NS	0.703495811959452	0.144860739028143	NS	NS	NS	NS	0.470227027687657	0.521442435903214	NS	0.237	NS	0.221	NS	NS
17	LAMP1	1	Methylation	THYM-1172.7.3.P.3.0.64.2.4.2	THYM	1172	7	3	P	3	0	64	2	4	2	Meaningless	0	0	4	Autophagy/Entosis	TSM	Overexpression	1	1	2	2	0	5	4	0	2	17	0.00087676527927294	11.0712506002288	Low	0.0124330342532856	6.24804661036087	Low	NS	NS	NS	0.355593606985985	0.853395257555559	NS	0.927	NS	0.17	NS	NS
19	LAMB3	1	Methylation	THYM-1171.7.3.P.3.34.64.4.4.2	THYM	1171	7	3	P	3	34	64	4	4	2	Risky	0	2	2	Anoikis/Apoptosis	TSM	Overexpression	1	1	2	2	6	5	0	0	2	19	0.00214378021637707	9.42216710494757	Low	0.0247711371460799	5.03981486881239	Low	NS	NS	NS	0.766572021299822	0.0881269283268526	NS	0.0854	NS	0.00411	Risky	NS
13	KRT14	1	Methylation	THYM-1170.7.3.P.3.64.0.4.4.2	THYM	1170	7	3	P	3	64	0	4	4	2	Protective	2	0	2	Anoikis/Apoptosis	TSM	Overexpression	1	1	2	2	5	0	0	0	2	13	0.419437098473272	0.651891867877119	NS	0.692139508095547	0.15677898538019	NS	NS	NS	NS	0.431357960387349	0.619164424994746	NS	0.00974	Protective	0.0463	Protective	NS
8	(CCR2 + CLEC4A + FGF8 + IGFLR1 + TLR1)	5	Methylation	THYM-117.7.3.N.2.1.0.4.4.1	THYM	117	7	3	N	2	1	0	4	4	1	Risky	0	1	3	Necrosis	TSM	Underexpression	1	1	1	2	2	0	0	0	1	8	0.510047848429237	0.433968940223936	NS	0.117750621010202	2.44698798978659	NS	NS	NS	NS	0.213679660786602	1.54631912911913	NS	0.0395	Risky	0.181	NS	NS
11	KMO	1	Methylation	THYM-1169.7.3.N.2.30.1.4.4.1	THYM	1169	7	3	N	2	30	1	4	4	1	Risky	0	1	3	Apoptosis	TSM	Underexpression	1	1	1	2	3	2	0	0	1	11	0.0303476003147428	4.68949301528039	High	0.302259747324002	1.0641976490642	NS	NS	NS	NS	0.0661500615898717	3.37605881954665	NS	0.0524	NS	0.0303	Risky	NS
12	KLK10	1	Methylation	THYM-1168.7.1.P.3.7.0.4.4.1	THYM	1168	7	1	P	3	7	0	4	4	1	Protective	1	0	3	Apoptosis	TMB	Overexpression	1	3	2	2	3	0	0	0	1	12	0.941776766117515	0.00533438652900769	NS	0.644685702996031	0.212666121289765	NS	NS	NS	NS	0.783259075308893	0.0756659281938738	NS	0.352	NS	0.0806	NS	NS
17	KLK1	1	Methylation	THYM-1165.7.3.P.2.2.2.2.4.3	THYM	1165	7	3	P	2	2	2	2	4	3	Protective	1	0	3	Apoptosis/Autophagy/Necrosis	TSM	Underexpression	1	1	2	2	2	2	4	0	3	17	0.0154344481143196	5.8661869186819	Low	0.426588142335487	0.632094321041995	NS	NS	NS	NS	0.880247508478302	0.0226970681605617	NS	0.0114	Protective	0.557	NS	NS
16	KISS1R	1	Methylation	THYM-1164.7.1.P.2.4.4.4.4.2	THYM	1164	7	1	P	2	4	4	4	4	2	Risky	0	1	3	Apoptosis/Necrosis	TMB	Underexpression	1	3	2	2	3	3	0	0	2	16	0.564436520607775	0.332080592423689	NS	0.405900185210157	0.690777102107957	NS	NS	NS	NS	0.039962582962731	4.21947248347676	High	0.0788	NS	0.285	NS	NS
22	KEAP1	1	Methylation	THYM-1160.7.3.P.3.30.2.1.4.4	THYM	1160	7	3	P	3	30	2	1	4	4	Risky	0	1	3	Apoptosis/Autophagy/Ferroptosis/Oxeiptosis	TSM	Overexpression	1	1	2	2	3	2	7	0	4	22	0.0265813039897139	4.91780265715831	Low	0.496156159657857	0.463148548041211	NS	NS	NS	NS	0.982790578108853	0.00046528579614891	NS	0.233	NS	0.02	Risky	NS
17	(CCNE1 + CHAF1A + CKS2 + DAXX + DOT1L + KCNN4 + MCM7 + STMN1 + TRIP13)	9	Methylation	THYM-116.7.3.P.3.2.2.2.3.2	THYM	116	7	3	P	3	2	2	2	3	2	Protective	1	0	3	Apoptosis/Autophagy	TSM	Overexpression	1	1	2	2	2	2	4	1	2	17	0.00762096436132653	7.12044839281832	Low	0.128250929836158	2.31354898123633	NS	NS	NS	NS	0.620772895412997	0.24478275846339	NS	0.00188	Protective	0.397	NS	NS
14	KDR	1	Methylation	THYM-1159.7.1.P.3.0.0.3.4.5	THYM	1159	7	1	P	3	0	0	3	4	5	Meaningless	0	0	4	Anoikis/Apoptosis/Autophagy/Cellular senescence/Necrosis	TMB	Overexpression	1	3	2	2	0	0	1	0	5	14	0.0911633015084583	2.85371071057231	NS	0.417755912137811	0.656619549795424	NS	NS	NS	NS	0.912749069701586	0.0120059535486702	NS	0.985	NS	0.237	NS	NS
22	KDM6B	1	Methylation	THYM-1158.7.1.N.2.0.64.1.4.3	THYM	1158	7	1	N	2	0	64	1	4	3	Meaningless	0	0	4	Apoptosis/Autophagy/Cellular senescence	TMB	Underexpression	1	3	1	2	0	5	7	0	3	22	0.00359915805487099	8.47573059144501	Low	0.0375587407951781	4.32489457339568	Low	NS	NS	NS	0.0686913944062689	3.31401689724101	NS	0.244	NS	0.306	NS	NS
15	KAT6A	1	Methylation	THYM-1156.7.3.P.1.62.2.2.4.1	THYM	1156	7	3	P	1	62	2	2	4	1	Protective	1	0	3	Cellular senescence	TSM	Unchanged	1	1	2	1	3	2	4	0	1	15	0.00582003084057836	7.60519689287357	Low	0.117798461264823	2.44635052158923	NS	NS	NS	NS	0.094300746653478	2.79938032205283	NS	0.417	NS	0.0344	Protective	NS
21	KAT5	1	Methylation	THYM-1155.7.3.P.3.69.64.4.4.4	THYM	1155	7	3	P	3	69	64	4	4	4	Protective	2	0	2	Apoptosis/Autophagy/Cellular senescence/Ferroptosis	TSM	Overexpression	1	1	2	2	6	5	0	0	4	21	0.000474364452880516	12.2138341278279	Low	0.00970628249872096	6.68802228412256	Low	NS	NS	NS	0.29639518097444	1.09034319272718	NS	0.129	NS	0.0232	Protective	NS
20	ITGA8	1	Methylation	THYM-1153.7.1.P.3.0.0.2.1.1	THYM	1153	7	1	P	3	0	0	2	1	1	Meaningless	0	0	4	Anoikis	TMB	Overexpression	1	3	2	2	0	0	4	7	1	20	0.88423220672102	0.0212011900231843	NS	0.903569737609084	0.0146780839070127	NS	NS	NS	NS	0.189115956216626	1.72449118213576	NS	0.548	NS	0.899	NS	NS
21	ITGA4	1	Methylation	THYM-1151.7.3.N.3.64.1.1.4.2	THYM	1151	7	3	N	3	64	1	1	4	2	Protective	2	0	2	Anoikis/Apoptosis	TSM	Overexpression	1	1	1	2	5	2	7	0	2	21	0.0282777051529147	4.81105640684922	High	0.502251064530234	0.45017667844523	NS	NS	NS	NS	0.347841173325881	0.88131716095062	NS	0.0156	Protective	0.016	Protective	NS
24	ITGA4	1	Methylation	THYM-1150.7.1.P.3.64.1.1.4.2	THYM	1150	7	1	P	3	64	1	1	4	2	Protective	2	0	2	Anoikis/Apoptosis	TMB	Overexpression	1	3	2	2	5	2	7	0	2	24	0.0282777051529147	4.81105640684922	High	0.502251064530234	0.45017667844523	NS	NS	NS	NS	0.347841173325881	0.88131716095062	NS	0.0156	Protective	0.016	Protective	NS
13	ISYNA1	1	Methylation	THYM-1148.7.3.P.3.7.2.3.4.1	THYM	1148	7	3	P	3	7	2	3	4	1	Protective	1	0	3	Ferroptosis	TSM	Overexpression	1	1	2	2	3	2	1	0	1	13	0.0470012110609872	3.94534514732495	Low	0.618090928086874	0.248559897582511	NS	NS	NS	NS	0.403881896650129	0.696738155440912	NS	0.498	NS	0.59	NS	NS
13	ISG15	1	Methylation	THYM-1147.7.3.P.3.4.2.4.4.2	THYM	1147	7	3	P	3	4	2	4	4	2	Risky	0	1	3	Apoptosis/Autophagy	TSM	Overexpression	1	1	2	2	3	2	0	0	2	13	0.004780910030732	7.96050396803563	Low	0.0985134446740284	2.72944611935425	NS	NS	NS	NS	0.74151743326963	0.108797418514548	NS	0.131	NS	0.301	NS	NS
20	IRS1	1	Methylation	THYM-1146.7.3.P.3.64.2.2.4.3	THYM	1146	7	3	P	3	64	2	2	4	3	Protective	2	0	2	Apoptosis/Autophagy/Cellular senescence	TSM	Overexpression	1	1	2	2	5	2	4	0	3	20	0.0117276716911761	6.35158129539288	Low	0.169144278352361	1.89051116706892	NS	NS	NS	NS	0.833238000117238	0.0443315354256809	NS	0.0122	Protective	0.00414	Protective	NS
13	IRF4	1	Methylation	THYM-1145.7.1.P.2.4.0.4.4.2	THYM	1145	7	1	P	2	4	0	4	4	2	Risky	0	1	3	Apoptosis/Autophagy	TMB	Underexpression	1	3	2	2	3	0	0	0	2	13	0.294857268077356	1.09730971627891	NS	0.766716545481502	0.0880145789656937	NS	NS	NS	NS	0.441032133100588	0.593595464687523	NS	0.41	NS	0.497	NS	NS
14	INPP5D	1	Methylation	THYM-1144.7.3.N.2.0.0.1.4.2	THYM	1144	7	3	N	2	0	0	1	4	2	Meaningless	0	0	4	Apoptosis/Pyroptosis	TSM	Underexpression	1	1	1	2	0	0	7	0	2	14	0.485487120108373	0.486512536640164	NS	0.129613517809951	2.29712733625851	NS	NS	NS	NS	0.0855135004487666	2.95686677978147	NS	0.796	NS	0.687	NS	NS
20	ILF3	1	Methylation	THYM-1143.7.3.P.3.9.2.2.4.3	THYM	1143	7	3	P	3	9	2	2	4	3	Protective	2	0	2	Apoptosis/Autophagy/Cellular senescence	TSM	Overexpression	1	1	2	2	5	2	4	0	3	20	0.0100482287005385	6.62632640363726	Low	0.168472065554425	1.89648697858889	NS	NS	NS	NS	0.532664951697433	0.389304995992867	NS	0.0417	Protective	0.0645	NS	NS
17	IL37	1	Methylation	THYM-1142.7.3.P.3.0.64.4.4.6	THYM	1142	7	3	P	3	0	64	4	4	6	Meaningless	0	0	4	Apoptosis/Autophagy/Cellular senescence/Necroptosis/Pyroptosis/Necrosis	TSM	Overexpression	1	1	2	2	0	5	0	0	6	17	0.00138466699839968	10.2261058127479	Low	0.0230610542530096	5.16390023452739	Low	NS	NS	NS	0.928163898780598	0.00812795684935973	NS	0.33	NS	0.352	NS	NS
11	IL36G	1	Methylation	THYM-1141.7.3.P.3.0.2.4.4.3	THYM	1141	7	3	P	3	0	2	4	4	3	Meaningless	0	0	4	Autophagy/Pyroptosis/Necrosis	TSM	Overexpression	1	1	2	2	0	2	0	0	3	11	0.00378646349774314	8.38348184938057	Low	0.100559676565619	2.69664465787651	NS	NS	NS	NS	0.426990616352642	0.630994890234266	NS	0.604	NS	0.248	NS	NS
15	IL32	1	Methylation	THYM-1140.7.3.P.3.0.64.4.4.4	THYM	1140	7	3	P	3	0	64	4	4	4	Meaningless	0	0	4	Apoptosis/Necroptosis/Pyroptosis/Necrosis	TSM	Overexpression	1	1	2	2	0	5	0	0	4	15	0.000457161066982126	12.2827628999685	Low	0.00931529243977125	6.76135644496581	Low	NS	NS	NS	0.263337139155239	1.25112802916939	NS	0.835	NS	0.19	NS	NS
19	IL18BP	1	Methylation	THYM-1137.7.3.P.3.0.2.3.1.3	THYM	1137	7	3	P	3	0	2	3	1	3	Meaningless	0	0	4	Apoptosis/Necroptosis/Necrosis	TSM	Overexpression	1	1	2	2	0	2	1	7	3	19	0.00698483693476804	7.27686407004498	Low	0.12244319411476	2.38578727213793	NS	NS	NS	NS	0.58146729185094	0.303868547287741	NS	0.0913	NS	0.398	NS	NS
9	IL18	1	Methylation	THYM-1136.7.3.N.3.0.0.4.4.4	THYM	1136	7	3	N	3	0	0	4	4	4	Meaningless	0	0	4	Apoptosis/Autophagy/Pyroptosis/Necrosis	TSM	Overexpression	1	1	1	2	0	0	0	0	4	9	0.368690220055193	0.808074224271161	NS	0.710993380192219	0.137286758732738	NS	NS	NS	NS	0.23707281925865	1.39791595661394	NS	0.117	NS	0.517	NS	NS
19	IL15	1	Methylation	THYM-1134.7.3.P.3.35.2.4.4.3	THYM	1134	7	3	P	3	35	2	4	4	3	Risky	0	3	1	Apoptosis/Autophagy/Necrosis	TSM	Overexpression	1	1	2	2	8	2	0	0	3	19	0.00529226525401805	7.7767592206552	Low	0.105646248982279	2.61816950652567	NS	NS	NS	NS	0.436390937693813	0.605754159112016	NS	0.000518	Risky	0.015	Risky	NS
15	IKZF3	1	Methylation	THYM-1133.7.3.N.3.0.0.1.3.2	THYM	1133	7	3	N	3	0	0	1	3	2	Meaningless	0	0	4	Anoikis/Apoptosis	TSM	Overexpression	1	1	1	2	0	0	7	1	2	15	0.175406477101733	1.83611924747132	NS	0.575776098291667	0.313113129269014	NS	NS	NS	NS	0.370434177609797	0.802207514066161	NS	0.469	NS	0.806	NS	NS
12	IGFBP7	1	Methylation	THYM-1130.7.3.P.3.0.2.3.4.3	THYM	1130	7	3	P	3	0	2	3	4	3	Meaningless	0	0	4	Apoptosis/Cellular senescence/Ferroptosis	TSM	Overexpression	1	1	2	2	0	2	1	0	3	12	0.0133128813946228	6.12705014103643	Low	0.190416474983255	1.71439235672895	NS	NS	NS	NS	0.714172079096993	0.134145401129428	NS	0.341	NS	0.373	NS	NS
24	IGFBP3	1	Methylation	THYM-1128.7.1.P.3.1.0.2.1.3	THYM	1128	7	1	P	3	1	0	2	1	3	Risky	0	1	3	Apoptosis/Autophagy/Cellular senescence	TMB	Overexpression	1	3	2	2	2	0	4	7	3	24	0.971329506569304	0.00129174620743	NS	0.633697981430472	0.227079313296538	NS	NS	NS	NS	0.254419179982069	1.29887303158924	NS	0.00898	Risky	0.159	NS	NS
24	IFNG	1	Methylation	THYM-1126.7.3.P.2.31.2.2.3.6	THYM	1126	7	3	P	2	31	2	2	3	6	Risky	0	2	2	Apoptosis/Autophagy/Cellular senescence/Ferroptosis/Necroptosis/Necrosis	TSM	Underexpression	1	1	2	2	5	2	4	1	6	24	0.00657071887054805	7.386720404873	Low	0.12244319411476	2.38578727213793	NS	NS	NS	NS	0.861537268961553	0.0304215056501529	NS	0.00363	Risky	0.0125	Risky	NS
13	IDO1	1	Methylation	THYM-1124.7.3.N.3.31.0.4.4.3	THYM	1124	7	3	N	3	31	0	4	4	3	Risky	0	2	2	Apoptosis/Autophagy/Necrosis	TSM	Overexpression	1	1	1	2	5	0	0	0	3	13	0.173490897664611	1.85251732956585	NS	0.607525000229136	0.263794771482585	NS	NS	NS	NS	0.298089627450295	1.08272108435911	NS	0.0112	Risky	0.0127	Risky	NS
26	HTRA2	1	Methylation	THYM-1120.7.3.P.3.71.2.1.4.3	THYM	1120	7	3	P	3	71	2	1	4	3	Protective	3	0	1	Apoptosis/Autophagy/Necroptosis	TSM	Overexpression	1	1	2	2	8	2	7	0	3	26	0.00697409541744776	7.27962859176234	Low	0.126888863570801	2.33015964141121	NS	NS	NS	NS	0.941062858571499	0.00546624438637259	NS	0.0184	Protective	0.0154	Protective	NS
20	(CCL4 + IL27)	2	Methylation	THYM-112.7.3.P.2.35.0.2.3.1	THYM	112	7	3	P	2	35	0	2	3	1	Risky	0	3	1	Necrosis	TSM	Underexpression	1	1	2	2	8	0	4	1	1	20	0.112318814809591	2.52128794274433	NS	0.243038268239257	1.36288409083748	NS	NS	NS	NS	0.654109749185258	0.200757944765888	NS	0.000692	Risky	0.0123	Risky	NS
14	HTRA1	1	Methylation	THYM-1118.7.3.P.3.0.64.4.4.3	THYM	1118	7	3	P	3	0	64	4	4	3	Meaningless	0	0	4	Anoikis/Apoptosis/Pyroptosis	TSM	Overexpression	1	1	2	2	0	5	0	0	3	14	0.000735232162048183	11.3980000583613	Low	0.011321572085804	6.4141309736099	Low	NS	NS	NS	0.928415746945203	0.00807091229809203	NS	0.0745	NS	0.804	NS	NS
16	HSP90AA1	1	Methylation	THYM-1116.7.3.N.3.0.7.2.4.4	THYM	1116	7	3	N	3	0	7	2	4	4	Meaningless	0	0	4	Apoptosis/Autophagy/Immunogenic cell death/Necroptosis	TSM	Overexpression	1	1	1	2	0	3	4	0	4	16	0.681610956858913	0.168318049224803	NS	0.503440338233215	0.447676666590852	NS	NS	NS	NS	0.0489065480300851	3.87855790826623	Low	0.991	NS	0.896	NS	NS
10	HOXA1	1	Methylation	THYM-1114.7.3.N.3.1.1.4.4.1	THYM	1114	7	3	N	3	1	1	4	4	1	Risky	0	1	3	Apoptosis	TSM	Overexpression	1	1	1	2	2	2	0	0	1	10	0.00213851016829825	9.42668066730381	High	0.0709595399983146	3.26068357765257	NS	NS	NS	NS	0.701323314194614	0.147098899776226	NS	0.0112	Risky	0.524	NS	NS
21	HOTAIR	1	Methylation	THYM-1112.7.1.P.1.35.1.4.4.4	THYM	1112	7	1	P	1	35	1	4	4	4	Risky	0	3	1	Apoptosis/Autophagy/Cellular senescence/Pyroptosis	TMB	Unchanged	1	3	2	1	8	2	0	0	4	21	0.0320916176102007	4.59359596719735	High	0.58325037027297	0.301009301405106	NS	NS	NS	NS	0.255031688499879	1.29552808695356	NS	0.00648	Risky	0.00308	Risky	NS
18	HNF4A	1	Methylation	THYM-1111.7.3.P.2.34.2.4.4.4	THYM	1111	7	3	P	2	34	2	4	4	4	Risky	0	2	2	Apoptosis/Autophagy/Cellular senescence/Ferroptosis	TSM	Underexpression	1	1	2	2	6	2	0	0	4	18	0.0115041306527778	6.38573202729651	Low	0.185874011216703	1.75002164575176	NS	NS	NS	NS	0.733686176059454	0.115753878921134	NS	0.16	NS	0.0446	Risky	NS
18	HMOX1	1	Methylation	THYM-1110.7.3.P.2.1.64.4.4.5	THYM	1110	7	3	P	2	1	64	4	4	5	Risky	0	1	3	Apoptosis/Autophagy/Cellular senescence/Ferroptosis/Necrosis	TSM	Underexpression	1	1	2	2	2	5	0	0	5	18	0.00201183743761046	9.53870406598515	Low	0.0241919114811504	5.08082103912765	Low	NS	NS	NS	0.685697829401726	0.163782324273944	NS	0.00725	Risky	0.0602	NS	NS
12	(CCDC178 + HMCN1 + IRF6 + MMP11 + SMARCE1 + TFDP1 + TMEM43 + ZNF304)	8	Methylation	THYM-111.7.3.P.3.0.0.2.3.1	THYM	111	7	3	P	3	0	0	2	3	1	Meaningless	0	0	4	Anoikis	TSM	Overexpression	1	1	2	2	0	0	4	1	1	12	0.0989379993661316	2.72257965369106	NS	0.822994375404974	0.0500396033032415	NS	NS	NS	NS	0.749679763794105	0.101800336542541	NS	0.895	NS	0.402	NS	NS
25	HLA-C	1	Methylation	THYM-1107.7.3.P.2.35.64.2.3.1	THYM	1107	7	3	P	2	35	64	2	3	1	Risky	0	3	1	Apoptosis	TSM	Underexpression	1	1	2	2	8	5	4	1	1	25	0.00173104857223483	9.81488757613582	Low	0.023630514214256	5.1215490038425	Low	NS	NS	NS	0.417279062605982	0.65796565763259	NS	0.00453	Risky	0.0355	Risky	NS
26	HLA-A	1	Methylation	THYM-1106.7.3.P.2.35.64.2.3.2	THYM	1106	7	3	P	2	35	64	2	3	2	Risky	0	3	1	Apoptosis/Necrosis	TSM	Underexpression	1	1	2	2	8	5	4	1	2	26	0.000185446402149791	13.9730854044635	Low	0.00391194583145094	8.32424200924935	Low	NS	NS	NS	0.20626456879636	1.59745273766547	NS	0.00916	Risky	0.0438	Risky	NS
15	HIPK1	1	Methylation	THYM-1105.7.3.N.3.62.1.2.4.1	THYM	1105	7	3	N	3	62	1	2	4	1	Protective	1	0	3	Necrosis	TSM	Overexpression	1	1	1	2	3	2	4	0	1	15	0.0439813879559097	4.05727618176828	High	0.105258087263481	2.62401075613308	NS	NS	NS	NS	0.572201009167644	0.319013649614693	NS	0.108	NS	0.0147	Protective	NS
14	HIF1A	1	Methylation	THYM-1104.7.3.N.1.0.0.2.4.6	THYM	1104	7	3	N	1	0	0	2	4	6	Meaningless	0	0	4	Anoikis/Apoptosis/Autophagy/Cellular senescence/Ferroptosis/Necrosis	TSM	Unchanged	1	1	1	1	0	0	4	0	6	14	0.636201813447814	0.223744070911627	NS	0.416749796871626	0.659462410139421	NS	NS	NS	NS	0.125886304436191	2.3425132825602	NS	0.459	NS	0.456	NS	NS
16	HCP5	1	Methylation	THYM-1101.7.3.P.2.5.2.3.3.1	THYM	1101	7	3	P	2	5	2	3	3	1	Risky	0	2	2	Apoptosis	TSM	Underexpression	1	1	2	2	5	2	1	1	1	16	0.0131380473196731	6.15042570455819	Low	0.191742803078998	1.7041756058036	NS	NS	NS	NS	0.906905508523722	0.0136755809287923	NS	0.00763	Risky	0.0943	NS	NS
26	HCG18	1	Methylation	THYM-1100.7.3.P.3.71.64.2.4.3	THYM	1100	7	3	P	3	71	64	2	4	3	Protective	3	0	1	Apoptosis/Ferroptosis/Necrosis	TSM	Overexpression	1	1	2	2	8	5	4	0	3	26	0.000483270818975923	12.1791337512831	Low	0.0102571334939232	6.58968472292267	Low	NS	NS	NS	0.435581162727996	0.607895846754828	NS	0.0213	Protective	0.0203	Protective	NS
18	(CBX5 + NOTCH3 + RCAN1 + TFDP3 + UCA1)	5	Methylation	THYM-110.7.3.P.3.71.2.4.4.2	THYM	110	7	3	P	3	71	2	4	4	2	Protective	3	0	1	Apoptosis/Autophagy	TSM	Overexpression	1	1	2	2	8	2	0	0	2	18	0.0154152766318191	5.86837482082056	Low	0.206334535096456	1.59696014455059	NS	NS	NS	NS	0.577353099157838	0.310533326533456	NS	0.00176	Protective	0.00551	Protective	NS
14	(ABCC4 + ABCF2 + ACIN1 + ACVR1C + ADAMTS9 + ADIPOR2 + ADM2 + `AGAP2-AS1` + AIMP2 + AIRE + AJUBA + AKTIP + ALCAM + ALPK2 + ANAPC2 + ANXA4 + ARF1 + ARF4 + ARHGAP1 + ARHGAP31 + ARHGDIA + ARID2 + ARL2 + ARL6IP1 + ARNT + ASRGL1 + B4GALT2 + BCL2L2 + BCL7B + BHLHE41 + BMP8A + BRD2 + BRD9 + BRSK2 + CABYR + CACNA1G + CACNA1H + CADM3 + CALB2 + CALML3 + CAPN6 + CARD10 + CASZ1 + CCAR1 + CCL18 + CCNK + CCNL2 …	423	Methylation	THYM-11.7.3.P.3.0.2.3.2.1	THYM	11	7	3	P	3	0	2	3	2	1	Meaningless	0	0	4	Apoptosis	TSM	Overexpression	1	1	2	2	0	2	1	4	1	14	0.00638523342475006	7.4382391363717	Low	0.116738167283243	2.46054639619069	NS	NS	NS	NS	0.51554796518855	0.422790395106092	NS	0.859	NS	0.429	NS	NS
13	HCAR1	1	Methylation	THYM-1098.7.3.P.3.69.0.4.4.1	THYM	1098	7	3	P	3	69	0	4	4	1	Protective	2	0	2	Ferroptosis	TSM	Overexpression	1	1	2	2	6	0	0	0	1	13	0.134507483475455	2.23969529724512	NS	0.703495811959452	0.144860739028143	NS	NS	NS	NS	0.233426322542689	1.41986076065798	NS	0.162	NS	0.0275	Protective	NS
25	HAVCR2	1	Methylation	THYM-1096.7.3.P.2.35.0.1.3.3	THYM	1096	7	3	P	2	35	0	1	3	3	Risky	0	3	1	Anoikis/Apoptosis/Necrosis	TSM	Underexpression	1	1	2	2	8	0	7	1	3	25	0.167442125262173	1.90569612075475	NS	0.602709832311276	0.270928161488225	NS	NS	NS	NS	0.528534388862651	0.397208591581459	NS	0.00301	Risky	0.0361	Risky	NS
9	HAVCR1	1	Methylation	THYM-1095.7.3.P.2.0.0.4.4.3	THYM	1095	7	3	P	2	0	0	4	4	3	Meaningless	0	0	4	Apoptosis/Autophagy/Efferocytosis	TSM	Underexpression	1	1	2	2	0	0	0	0	3	9	0.445640041250285	0.581717144249623	NS	0.67986501691497	0.170277821476848	NS	NS	NS	NS	0.343480212479516	0.897398557533406	NS	0.0758	NS	0.319	NS	NS
12	HAS1	1	Methylation	THYM-1094.7.3.P.1.34.0.4.4.1	THYM	1094	7	3	P	1	34	0	4	4	1	Risky	0	2	2	Apoptosis	TSM	Unchanged	1	1	2	1	6	0	0	0	1	12	0.599625526472177	0.275561059892169	NS	0.939070716513485	0.00584275283279725	NS	NS	NS	NS	0.068804328737851	3.3113170372775	NS	0.0932	NS	0.0322	Risky	NS
13	(CBFB + DYRK1A + TMEM123)	3	Methylation	THYM-109.7.3.N.3.62.0.2.4.1	THYM	109	7	3	N	3	62	0	2	4	1	Protective	1	0	3	Apoptosis	TSM	Overexpression	1	1	1	2	3	0	4	0	1	13	0.442453374711344	0.589911418411938	NS	0.125966343357292	2.34152302296787	NS	NS	NS	NS	0.50749791999201	0.439222583580315	NS	0.163	NS	0.0367	Protective	NS
16	GPX4	1	Methylation	THYM-1089.7.3.P.3.30.2.3.4.4	THYM	1089	7	3	P	3	30	2	3	4	4	Risky	0	1	3	Apoptosis/Autophagy/Ferroptosis/Parthanatos	TSM	Overexpression	1	1	2	2	3	2	1	0	4	16	0.00432204279658155	8.14330534877808	Low	0.102606553977687	2.66455445544555	NS	NS	NS	NS	0.232548632308701	1.42520469222168	NS	0.598	NS	0.0461	Risky	NS
17	GPM6A	1	Methylation	THYM-1087.7.3.P.3.62.2.2.4.2	THYM	1087	7	3	P	3	62	2	2	4	2	Protective	1	0	3	Autophagy/Ferroptosis	TSM	Overexpression	1	1	2	2	3	2	4	0	2	17	0.0056366624880726	7.6629385513236	Low	0.107815595708388	2.58595158742363	NS	NS	NS	NS	0.751906355458922	0.0999360788039358	NS	0.299	NS	0.0143	Protective	NS
23	GLS2	1	Methylation	THYM-1085.7.3.P.3.1.64.3.1.2	THYM	1085	7	3	P	3	1	64	3	1	2	Risky	0	1	3	Apoptosis/Ferroptosis	TSM	Overexpression	1	1	2	2	2	5	1	7	2	23	0.00108263932457797	10.6806172112631	Low	0.0162983605503627	5.77039609915213	Low	NS	NS	NS	0.124505519967155	2.35970765364994	NS	0.0244	Risky	0.141	NS	NS
10	GLI1	1	Methylation	THYM-1083.7.3.P.2.2.0.4.4.2	THYM	1083	7	3	P	2	2	0	4	4	2	Protective	1	0	3	Apoptosis/Autophagy	TSM	Underexpression	1	1	2	2	2	0	0	0	2	10	0.0948443456521253	2.7901669527531	NS	0.426588142335487	0.632094321041995	NS	NS	NS	NS	0.538737396692546	0.377884871448053	NS	0.01	Protective	0.722	NS	NS
15	GJB1	1	Methylation	THYM-1082.7.3.P.2.34.0.4.4.3	THYM	1082	7	3	P	2	34	0	4	4	3	Risky	0	2	2	Apoptosis/Necroptosis/Pyroptosis	TSM	Underexpression	1	1	2	2	6	0	0	0	3	15	0.0790547036513295	3.08422940768838	NS	0.185874011216703	1.75002164575176	NS	NS	NS	NS	0.680516918987359	0.169544526474876	NS	0.139	NS	0.0295	Risky	NS
9	GCH1	1	Methylation	THYM-1078.7.3.P.3.0.0.4.4.3	THYM	1078	7	3	P	3	0	0	4	4	3	Meaningless	0	0	4	Cellular senescence/Ferroptosis/Necrosis	TSM	Overexpression	1	1	2	2	0	0	0	0	3	9	0.134636183339099	2.23821661832893	NS	0.85657501944762	0.0326654007234898	NS	NS	NS	NS	0.81920668976555	0.0522421595541717	NS	0.838	NS	0.918	NS	NS
7	GBP3	1	Methylation	THYM-1076.7.3.N.3.0.0.4.4.2	THYM	1076	7	3	N	3	0	0	4	4	2	Meaningless	0	0	4	Pyroptosis/Necrosis	TSM	Overexpression	1	1	1	2	0	0	0	0	2	7	0.212119781140922	1.55689943183642	NS	0.0607199358784726	3.5176103359793	NS	NS	NS	NS	0.139205972684544	2.1867145148372	NS	0.22	NS	0.836	NS	NS
17	GATA4	1	Methylation	THYM-1074.7.1.P.2.34.0.4.4.3	THYM	1074	7	1	P	2	34	0	4	4	3	Risky	0	2	2	Apoptosis/Autophagy/Cellular senescence	TMB	Underexpression	1	3	2	2	6	0	0	0	3	17	0.349074627810056	0.876818215900886	NS	0.24619261091026	1.34478085723209	NS	NS	NS	NS	0.45950687713604	0.547095569822827	NS	0.0558	NS	0.0187	Risky	NS
18	GATA3	1	Methylation	THYM-1072.7.3.N.3.64.1.2.3.1	THYM	1072	7	3	N	3	64	1	2	3	1	Protective	2	0	2	Necrosis	TSM	Overexpression	1	1	1	2	5	2	4	1	1	18	0.0204269561867206	5.37503286239573	High	0.477480466129723	0.504612372697865	NS	NS	NS	NS	0.822341055333891	0.050415955069471	NS	0.00249	Protective	0.0306	Protective	NS
13	(CAPN13 + GDPD5 + RBP4 + ST3GAL4)	4	Methylation	THYM-107.7.3.P.2.34.0.4.4.1	THYM	107	7	3	P	2	34	0	4	4	1	Risky	0	2	2	Apoptosis	TSM	Underexpression	1	1	2	2	6	0	0	0	1	13	0.209383539616856	1.57568355590692	NS	0.57742340951616	0.310418632124366	NS	NS	NS	NS	0.199284721786598	1.64760863213264	NS	0.124	NS	0.004	Risky	NS
10	GADD45G	1	Methylation	THYM-1069.7.3.N.3.30.0.4.4.2	THYM	1069	7	3	N	3	30	0	4	4	2	Risky	0	1	3	Apoptosis/Cellular senescence	TSM	Overexpression	1	1	1	2	3	0	0	0	2	10	0.479309726614954	0.500433457530103	NS	0.276099705971203	1.18618862553335	NS	NS	NS	NS	0.276188001584882	1.1857525153249	NS	0.0535	NS	0.0342	Risky	NS
12	G0S2	1	Methylation	THYM-1068.7.1.P.2.30.0.4.4.1	THYM	1068	7	1	P	2	30	0	4	4	1	Risky	0	1	3	Apoptosis	TMB	Underexpression	1	3	2	2	3	0	0	0	1	12	0.0739405251142847	3.19330185467266	NS	0.340477649011036	0.908632004038365	NS	NS	NS	NS	0.712721923235816	0.135573400144949	NS	0.196	NS	0.00328	Risky	NS
22	FUS	1	Methylation	THYM-1067.7.3.P.3.2.2.1.3.4	THYM	1067	7	3	P	3	2	2	1	3	4	Protective	1	0	3	Apoptosis/Autophagy/Ferroptosis/Pyroptosis	TSM	Overexpression	1	1	2	2	2	2	7	1	4	22	0.00447206646725029	8.0814493551614	Low	0.103611782091954	2.64905026413121	NS	NS	NS	NS	0.759280274366361	0.0938969259588097	NS	0.0261	Protective	0.369	NS	NS
17	FUNDC1	1	Methylation	THYM-1066.7.1.P.3.31.0.4.4.4	THYM	1066	7	1	P	3	31	0	4	4	4	Risky	0	2	2	Apoptosis/Autophagy/Ferroptosis/Necroptosis	TMB	Overexpression	1	3	2	2	5	0	0	0	4	17	0.120890570934872	2.40574485527167	NS	0.21812603142668	1.51665738987972	NS	NS	NS	NS	0.991244693532492	0.000120414840254667	NS	0.0415	Risky	0.00814	Risky	NS
10	FTL	1	Methylation	THYM-1065.7.3.P.2.1.0.4.4.2	THYM	1065	7	3	P	2	1	0	4	4	2	Risky	0	1	3	Autophagy/Ferroptosis	TSM	Underexpression	1	1	2	2	2	0	0	0	2	10	0.702969219731528	0.145401442573077	NS	0.726992731484984	0.121890811608564	NS	NS	NS	NS	0.0652396313565292	3.39890709200423	NS	0.0472	Risky	0.146	NS	NS
20	FOXO3	1	Methylation	THYM-1062.7.3.P.3.0.64.2.4.5	THYM	1062	7	3	P	3	0	64	2	4	5	Meaningless	0	0	4	Apoptosis/Autophagy/Cellular senescence/Pyroptosis/Necrosis	TSM	Overexpression	1	1	2	2	0	5	4	0	5	20	0.00119302143545519	10.5011210064843	Low	0.0172763261033473	5.6680829483767	Low	NS	NS	NS	0.249977812050481	1.32342769423725	NS	0.592	NS	0.168	NS	NS
18	(CAPG + TFAP2A)	2	Methylation	THYM-106.7.3.N.3.0.0.2.1.2	THYM	106	7	3	N	3	0	0	2	1	2	Meaningless	0	0	4	Apoptosis/Ferroptosis	TSM	Overexpression	1	1	1	2	0	0	4	7	2	18	0.922812677151976	0.00938793395725191	NS	0.617923253343384	0.248797240685092	NS	NS	NS	NS	0.417383287575301	0.657671243812258	NS	0.654	NS	0.923	NS	NS
16	FLT3	1	Methylation	THYM-1058.7.3.P.1.0.0.1.4.4	THYM	1058	7	3	P	1	0	0	1	4	4	Meaningless	0	0	4	Apoptosis/Autophagy/Ferroptosis/Necroptosis	TSM	Unchanged	1	1	2	1	0	0	7	0	4	16	0.264106938750037	1.24710076486884	NS	0.500177512986641	0.454559760269264	NS	NS	NS	NS	0.325127964166272	0.968206164179206	NS	0.978	NS	0.429	NS	NS
17	FLOT2	1	Methylation	THYM-1057.7.3.P.3.0.2.3.1.1	THYM	1057	7	3	P	3	0	2	3	1	1	Meaningless	0	0	4	Necroptosis	TSM	Overexpression	1	1	2	2	0	2	1	7	1	17	0.00506142370887597	7.85736018098305	Low	0.107802264707767	2.58614739279899	NS	NS	NS	NS	0.87215485947203	0.0258958799328614	NS	0.325	NS	0.755	NS	NS
17	FLOT1	1	Methylation	THYM-1055.7.3.P.2.7.64.4.4.3	THYM	1055	7	3	P	2	7	64	4	4	3	Protective	1	0	3	Apoptosis/Necroptosis/Pyroptosis	TSM	Underexpression	1	1	2	2	3	5	0	0	3	17	0.000338238380994671	12.8457955255146	Low	0.00658304410185306	7.38334985133796	Low	NS	NS	NS	0.208951627589828	1.57867517145313	NS	0.216	NS	0.058	NS	NS
19	FLNB	1	Methylation	THYM-1054.7.3.P.3.69.64.4.4.2	THYM	1054	7	3	P	3	69	64	4	4	2	Protective	2	0	2	Apoptosis/Disulfidptosis	TSM	Overexpression	1	1	2	2	6	5	0	0	2	19	0.000782751576136498	11.2816926107739	Low	0.0128573994896286	6.18862573763226	Low	NS	NS	NS	0.276754170296152	1.18296025084231	NS	0.921	NS	0.0475	Protective	NS
16	FLI1	1	Methylation	THYM-1053.7.3.P.2.64.0.2.4.1	THYM	1053	7	3	P	2	64	0	2	4	1	Protective	2	0	2	Apoptosis	TSM	Underexpression	1	1	2	2	5	0	4	0	1	16	0.180317107746466	1.79500856936443	NS	0.969161601441063	0.00149458236108469	NS	NS	NS	NS	0.469502080717411	0.523147610414224	NS	0.0416	Protective	0.0233	Protective	NS
15	FHOD1	1	Methylation	THYM-1051.7.3.P.2.2.64.4.4.2	THYM	1051	7	3	P	2	2	64	4	4	2	Protective	1	0	3	Apoptosis/Ferroptosis	TSM	Underexpression	1	1	2	2	2	5	0	0	2	15	0.00151471035405792	10.0606346907721	Low	0.0198581462907884	5.4243218422904	Low	NS	NS	NS	0.970264871860639	0.00138950667955352	NS	0.0362	Protective	0.526	NS	NS
22	FGF21	1	Methylation	THYM-1050.7.3.P.1.35.64.4.4.4	THYM	1050	7	3	P	1	35	64	4	4	4	Risky	0	3	1	Apoptosis/Autophagy/Ferroptosis/Pyroptosis	TSM	Unchanged	1	1	2	1	8	5	0	0	4	22	0.00201183743761046	9.53870406598515	Low	0.0241919114811504	5.08082103912765	Low	NS	NS	NS	0.941805361038059	0.00532913879278498	NS	0.0098	Risky	0.00583	Risky	NS
25	(CAMK4 + CIAPIN1 + CRY1 + LRRN1 + MLLT11 + NEIL1 + PCMT1 + PPP2R5C + RMND5A + SHMT1 + STK39 + USP49)	12	Methylation	THYM-105.7.3.P.3.71.2.1.3.1	THYM	105	7	3	P	3	71	2	1	3	1	Protective	3	0	1	Apoptosis	TSM	Overexpression	1	1	2	2	8	2	7	1	1	25	0.010421417316927	6.56140293874259	Low	0.158534601212713	1.9881485328631	NS	NS	NS	NS	0.850740879956372	0.0354091534547039	NS	0.00083	Protective	0.00286	Protective	NS
18	FGF2	1	Methylation	THYM-1049.7.3.P.3.0.0.3.1.4	THYM	1049	7	3	P	3	0	0	3	1	4	Meaningless	0	0	4	Anoikis/Apoptosis/Cellular senescence/Necrosis	TSM	Overexpression	1	1	2	2	0	0	1	7	4	18	0.08604299337956	2.94688999352616	NS	0.741251522730553	0.109029701111973	NS	NS	NS	NS	0.711440275848509	0.136842616654485	NS	0.0885	NS	0.274	NS	NS
6	FGF19	1	Methylation	THYM-1048.7.3.N.2.0.0.4.4.1	THYM	1048	7	3	N	2	0	0	4	4	1	Meaningless	0	0	4	Autophagy	TSM	Underexpression	1	1	1	2	0	0	0	0	1	6	0.21727088717221	1.52230581994554	NS	0.586841595839553	0.29530381636125	NS	NS	NS	NS	0.175375798060422	1.8363802436554	NS	0.508	NS	0.999	NS	NS
18	FBXW7	1	Methylation	THYM-1045.7.3.P.3.0.64.2.4.3	THYM	1045	7	3	P	3	0	64	2	4	3	Meaningless	0	0	4	Apoptosis/Autophagy/Mitotic catastrophe	TSM	Overexpression	1	1	2	2	0	5	4	0	3	18	0.00201183743761046	9.53870406598515	Low	0.0241919114811504	5.08082103912765	Low	NS	NS	NS	0.389293109904518	0.741148846783924	NS	0.3	NS	0.695	NS	NS
10	FBXO4	1	Methylation	THYM-1044.7.3.N.3.0.0.2.4.1	THYM	1044	7	3	N	3	0	0	2	4	1	Meaningless	0	0	4	Cellular senescence	TSM	Overexpression	1	1	1	2	0	0	4	0	1	10	0.746219860574312	0.104734933946688	NS	0.0856302398100184	2.95466142681771	NS	NS	NS	NS	0.0684140389204879	3.32066768651543	NS	0.619	NS	0.399	NS	NS
23	FAS	1	Methylation	THYM-1042.7.3.P.3.1.2.3.1.5	THYM	1042	7	3	P	3	1	2	3	1	5	Risky	0	1	3	Apoptosis/Autophagy/Necroptosis/Necrosis/Erebosis	TSM	Overexpression	1	1	2	2	2	2	1	7	5	23	0.00134659879942456	10.2775329549918	Low	0.0510613338973531	3.80626034876953	NS	NS	NS	NS	0.38790586178898	0.745496375145376	NS	0.00709	Risky	0.556	NS	NS
9	FADD	1	Methylation	THYM-1040.7.3.N.3.0.0.4.4.4	THYM	1040	7	3	N	3	0	0	4	4	4	Meaningless	0	0	4	Apoptosis/Autophagy/Necroptosis/Necrosis	TSM	Overexpression	1	1	1	2	0	0	0	0	4	9	0.253265465404202	1.30520054184451	NS	0.0613214621857481	3.50127877237852	NS	NS	NS	NS	0.38744930469492	0.746932046581159	NS	0.676	NS	0.281	NS	NS
13	F2RL1	1	Methylation	THYM-1038.7.3.N.1.0.0.3.2.4	THYM	1038	7	3	N	1	0	0	3	2	4	Meaningless	0	0	4	Apoptosis/Autophagy/Mitochondrial permeability transition/Necrosis	TSM	Unchanged	1	1	1	1	0	0	1	4	4	13	0.550853551308164	0.355790283052845	NS	0.552175013343852	0.353435102721225	NS	NS	NS	NS	0.480646607893269	0.497395839719079	NS	0.463	NS	0.666	NS	NS
21	EZR	1	Methylation	THYM-1037.7.3.P.3.62.64.2.4.3	THYM	1037	7	3	P	3	62	64	2	4	3	Protective	1	0	3	Apoptosis/Autophagy/Pyroptosis	TSM	Overexpression	1	1	2	2	3	5	4	0	3	21	0.00056730256894999	11.8803179199141	Low	0.0102571334939232	6.58968472292267	Low	NS	NS	NS	0.4461502107356	0.580413696643424	NS	0.0531	NS	0.00451	Protective	NS
23	ETS1	1	Methylation	THYM-1035.7.3.P.3.64.2.1.4.3	THYM	1035	7	3	P	3	64	2	1	4	3	Protective	2	0	2	Apoptosis/Autophagy/Pyroptosis	TSM	Overexpression	1	1	2	2	5	2	7	0	3	23	0.00784329596492794	7.0689099371407	Low	0.124765858542516	2.3564496035915	NS	NS	NS	NS	0.304576270586813	1.0540495871963	NS	0.0383	Protective	0.0199	Protective	NS
22	ESR2	1	Methylation	THYM-1034.7.3.P.3.2.2.1.3.4	THYM	1034	7	3	P	3	2	2	1	3	4	Protective	1	0	3	Apoptosis/Autophagy/Necroptosis/Necrosis	TSM	Overexpression	1	1	2	2	2	2	7	1	4	22	0.04472192309384	4.02909507666002	Low	0.591664585905147	0.287752201843527	NS	NS	NS	NS	0.753991162919786	0.0982076962443586	NS	0.0171	Protective	0.286	NS	NS
18	ERBB2	1	Methylation	THYM-1031.7.3.P.3.0.2.2.4.6	THYM	1031	7	3	P	3	0	2	2	4	6	Meaningless	0	0	4	Anoikis/Apoptosis/Autophagy/Cellular senescence/Ferroptosis/Necrosis	TSM	Overexpression	1	1	2	2	0	2	4	0	6	18	0.00896288230424469	6.83020808206592	Low	0.162688679068545	1.94905537842854	NS	NS	NS	NS	0.744162181553953	0.106502062900981	NS	0.445	NS	0.124	NS	NS
13	EPO	1	Methylation	THYM-1030.7.1.P.3.30.0.4.4.2	THYM	1030	7	1	P	3	30	0	4	4	2	Risky	0	1	3	Apoptosis/Necrosis	TMB	Overexpression	1	3	2	2	3	0	0	0	2	13	0.485556153204548	0.48635861910713	NS	0.0526586104036072	3.7547201336675	NS	NS	NS	NS	0.21969575859048	1.50635739141994	NS	0.482	NS	0.0271	Risky	NS
16	(ATF3 + MIR27A + MIR375 + SPHK1)	4	Methylation	THCA-98.7.3.P.1.0.0.1.4.4	THCA	98	7	3	P	1	0	0	1	4	4	Meaningless	0	0	4	Apoptosis/Autophagy/Ferroptosis/Necrosis	TSM	Unchanged	1	1	2	1	0	0	7	0	4	16	0.894874440503767	0.0174606846868842	NS	0.661415867136843	0.191808252067262	NS	0.456635237868265	0.554129590380405	NS	0.261944761101625	1.25844961679027	NS	0.383	NS	0.984	NS	0.427
31	(ASCL1 + FEZF1 + FOXD1 + FOXG1 + GFI1 + HOXA7 + HOXD8 + `MIR124-2HG` + MIR1247 + ONECUT2 + POU3F3 + PRDM14 + SOX30 + SPAG6 + STK3 + TAC1 + TBX20 + TBX5 + ZIC1 + ZIC2 + ZIC5)	21	Methylation	THCA-95.7.1.P.2.0.44.1.2.1	THCA	95	7	1	P	2	0	44	1	2	1	Meaningless	0	0	4	Apoptosis	TMB	Underexpression	1	3	2	2	0	11	7	4	1	31	0.000222536882730551	13.6305314100126	High	0.040854374965955	4.18204504349035	High	0.0137541519519572	6.069427693693	High	0.00570212653559365	7.64210723268989	High	0.118	NS	0.953	NS	0.29
11	(ARPC1A + HDLBP + ISYNA1 + LINC00239 + MAL2 + MYEOV + PLXNB2 + SLC47A1)	8	Methylation	THCA-94.7.3.P.3.0.0.2.4.1	THCA	94	7	3	P	3	0	0	2	4	1	Meaningless	0	0	4	Ferroptosis	TSM	Overexpression	1	1	2	2	0	0	4	0	1	11	0.0836612336285514	2.99230058485593	NS	0.637291245457891	0.222302309865262	NS	0.377515024701627	0.778778348836461	NS	0.209043629391595	1.57803731275851	NS	0.828	NS	0.895	NS	0.458
21	EMILIN1	1	Methylation	THCA-935.7.3.P.2.0.11.1.2.1	THCA	935	7	3	P	2	0	11	1	2	1	Meaningless	0	0	4	Disulfidptosis	TSM	Underexpression	1	1	2	2	0	3	7	4	1	21	0.374698128260101	0.788024547033728	NS	0.702616864304167	0.145763884566922	NS	0.0121440386090664	6.28971779029168	High	0.0783291022976302	3.09923482398475	NS	0.102	NS	0.182	NS	0.661
17	EGR2	1	Methylation	THCA-930.7.3.P.3.26.0.2.4.1	THCA	930	7	3	P	3	26	0	2	4	1	Protective	2	0	2	Apoptosis	TSM	Overexpression	1	1	2	2	6	0	4	0	1	17	0.940076759243769	0.005651037977049	NS	0.842512498116239	0.0394740327922256	NS	0.621520163557037	0.243736756735681	NS	0.659415330132364	0.194234587821436	NS	0.786	NS	0.275	NS	0.0395
14	(ARL4C + ATG13 + BCAS3 + CAMKK2 + EIF4G1 + GRAMD1A + HEXIM1 + HGS + LDLR + LEPR + MACF1 + MCOLN2 + MKLN1 + MKNK1 + MKNK2 + MYO1B + MYO1C + PICALM + PSAT1 + SH3BP4 + SLC16A3 + SLC29A1 + TIMM44 + TPCN2 + UBE2Q1 + UBE2V1 + VTI1A)	27	Methylation	THCA-93.7.3.P.2.0.0.1.4.1	THCA	93	7	3	P	2	0	0	1	4	1	Meaningless	0	0	4	Autophagy	TSM	Underexpression	1	1	2	2	0	0	7	0	1	14	0.678461877556323	0.171862437090519	NS	0.583545728362966	0.300537379067511	NS	0.847776016815095	0.0368474267193494	NS	0.783492244872034	0.0754990556616066	NS	0.0852	NS	0.365	NS	0.74
12	EGFR	1	Methylation	THCA-926.7.3.P.2.0.0.4.4.6	THCA	926	7	3	P	2	0	0	4	4	6	Meaningless	0	0	4	Anoikis/Apoptosis/Autophagy/Cellular senescence/Ferroptosis/Necrosis	TSM	Underexpression	1	1	2	2	0	0	0	0	6	12	0.645883055152258	0.211130133852664	NS	0.547343351711351	0.362098019582067	NS	0.55384649470935	0.350471238213051	NS	0.595535620703535	0.281781972236506	NS	0.654	NS	0.669	NS	0.574
17	EEF2K	1	Methylation	THCA-923.7.3.P.2.0.0.1.4.4	THCA	923	7	3	P	2	0	0	1	4	4	Meaningless	0	0	4	Anoikis/Apoptosis/Autophagy/Pyroptosis	TSM	Underexpression	1	1	2	2	0	0	7	0	4	17	0.311818447110094	1.02295775582482	NS	0.265682800584596	1.23890184232734	NS	0.386228881217117	0.750781609961819	NS	0.580355557281821	0.305660189566327	NS	0.604	NS	0.833	NS	0.6
23	EDNRA	1	Methylation	THCA-921.7.3.P.2.12.4.1.4.2	THCA	921	7	3	P	2	12	4	1	4	2	Risky	0	2	2	Apoptosis/Necrosis	TSM	Underexpression	1	1	2	2	5	3	7	0	2	23	0.577864622072357	0.3096995335787	NS	0.283280372579672	1.15128472760718	NS	0.21857150803551	1.51372536217383	NS	0.0478667684039312	3.91465748449139	High	0.0431	Risky	0.486	NS	0.0314
15	(ARID5B + COL1A2 + GATA6 + P2RX7 + S100A12 + STAT5A)	6	Methylation	THCA-92.7.3.P.2.0.0.1.4.2	THCA	92	7	3	P	2	0	0	1	4	2	Meaningless	0	0	4	Apoptosis/Pyroptosis	TSM	Underexpression	1	1	2	2	0	0	7	0	2	15	0.688402840051779	0.160819828132633	NS	0.579010559561728	0.307836954429822	NS	0.452877682567855	0.56343960793446	NS	0.541487854574733	0.372789148830262	NS	0.0777	NS	0.713	NS	0.51
18	E2F2	1	Methylation	THCA-919.7.3.P.3.14.0.2.4.2	THCA	919	7	3	P	3	14	0	2	4	2	Risky	0	2	2	Apoptosis/Autophagy	TSM	Overexpression	1	1	2	2	6	0	4	0	2	18	0.596477680063056	0.280341183660502	NS	0.69397377829885	0.154817148001203	NS	0.964853082606431	0.00194166994157857	NS	0.698154314104493	0.150399038560191	NS	0.563	NS	0.907	NS	0.00264
16	E2F1	1	Methylation	THCA-918.7.3.P.3.13.0.4.4.5	THCA	918	7	3	P	3	13	0	4	4	5	Mixed	1	1	2	Anoikis/Apoptosis/Autophagy/Cellular senescence/Necrosis	TSM	Overexpression	1	1	2	2	5	0	0	0	5	16	0.459857695738481	0.546241011019668	NS	0.237456386104519	1.39563141288305	NS	0.816759484860478	0.0536917787336191	NS	0.79338145628294	0.0686032167918871	NS	0.0139	Protective	0.0961	NS	0.0276
10	DNMT1	1	Methylation	THCA-914.7.3.P.2.0.0.4.4.4	THCA	914	7	3	P	2	0	0	4	4	4	Meaningless	0	0	4	Apoptosis/Autophagy/Pyroptosis/Necrosis	TSM	Underexpression	1	1	2	2	0	0	0	0	4	10	0.962346628892778	0.00222869272157233	NS	0.678159352378579	0.172205216711628	NS	0.346313193298305	0.886920486884162	NS	0.646835501364785	0.209913128680112	NS	0.978	NS	0.717	NS	0.399
26	DLX6-AS1	1	Methylation	THCA-912.7.1.P.2.0.15.1.4.3	THCA	912	7	1	P	2	0	15	1	4	3	Meaningless	0	0	4	Apoptosis/Autophagy/Pyroptosis	TMB	Underexpression	1	3	2	2	0	8	7	0	3	26	0.00135387406040188	10.2675918207584	High	0.194957491677248	1.67975137893568	NS	0.036318720640065	4.38207675346303	High	0.0400894583343049	4.21409448596577	High	0.285	NS	0.35	NS	0.627
16	DIAPH1	1	Methylation	THCA-909.7.3.P.3.0.0.1.3.2	THCA	909	7	3	P	3	0	0	1	3	2	Meaningless	0	0	4	Apoptosis/Entosis	TSM	Overexpression	1	1	2	2	0	0	7	1	2	16	0.805747927734851	0.060474253474905	NS	0.787096676101185	0.0729446332490773	NS	0.913615139706686	0.011767857025757	NS	0.500185635183575	0.454542531297666	NS	0.46	NS	0.509	NS	0.535
9	DGCR5	1	Methylation	THCA-906.7.3.P.1.30.0.4.4.1	THCA	906	7	3	P	1	30	0	4	4	1	Risky	0	1	3	Apoptosis	TSM	Unchanged	1	1	2	1	3	0	0	0	1	9	0.118224329061542	2.44068844401289	NS	0.648199757773064	0.208177333076655	NS	0.649348414871767	0.206722599583528	NS	0.502357295753443	0.449952955783749	NS	0.0645	NS	0.0223	Risky	0.969
14	DGAT1	1	Methylation	THCA-905.7.3.P.2.30.0.2.4.1	THCA	905	7	3	P	2	30	0	2	4	1	Risky	0	1	3	Autophagy	TSM	Underexpression	1	1	2	2	3	0	4	0	1	14	0.315572501583074	1.00720860176108	NS	0.726866102886754	0.122008624594962	NS	0.335321874554735	0.928235403426769	NS	0.275530197698858	1.18900576166313	NS	0.1	NS	0.0498	Risky	0.111
8	DECR1	1	Methylation	THCA-903.7.3.P.1.0.0.3.3.1	THCA	903	7	3	P	1	0	0	3	3	1	Meaningless	0	0	4	Ferroptosis	TSM	Unchanged	1	1	2	1	0	0	1	1	1	8	0.991526474734084	0.000112788406840966	NS	0.271800291480909	1.20763862213905	NS	0.613255619664693	0.255461259423883	NS	0.844106192621663	0.0386688341778757	NS	0.456	NS	0.961	NS	0.697
12	DAPK3	1	Methylation	THCA-900.7.3.P.2.30.0.4.4.3	THCA	900	7	3	P	2	30	0	4	4	3	Risky	0	1	3	Apoptosis/Autophagy/Cellular senescence	TSM	Underexpression	1	1	2	2	3	0	0	0	3	12	0.570616074141783	0.321652779151953	NS	0.692781491618034	0.15609072988647	NS	0.922015507191129	0.00958347125171581	NS	0.911989900521806	0.0122166463402292	NS	0.0789	NS	0.0306	Risky	0.93
23	DAPK2	1	Methylation	THCA-898.7.3.P.3.62.0.1.2.3	THCA	898	7	3	P	3	62	0	1	2	3	Protective	1	0	3	Anoikis/Apoptosis/Autophagy	TSM	Overexpression	1	1	2	2	3	0	7	4	3	23	0.378053520049191	0.777021831098777	NS	0.871388916020465	0.0262098365424909	NS	0.115977540801999	2.47081815789929	NS	0.739771448589335	0.110327623876831	NS	0.0915	NS	0.0128	Protective	0.552
15	CYP3A4	1	Methylation	THCA-895.7.1.N.2.0.26.4.4.2	THCA	895	7	1	N	2	0	26	4	4	2	Meaningless	0	0	4	Apoptosis/Necrosis	TMB	Underexpression	1	3	1	2	0	6	0	0	2	15	0.661114981534641	0.192172017032985	NS	0.27487194911995	1.19227098889061	NS	0.0377358185612516	4.31689051725985	Low	0.0151561153280978	5.89822917670963	Low	0.731	NS	0.0947	NS	0.881
13	CSF2	1	Methylation	THCA-883.7.3.P.3.2.0.2.4.1	THCA	883	7	3	P	3	2	0	2	4	1	Protective	1	0	3	Apoptosis	TSM	Overexpression	1	1	2	2	2	0	4	0	1	13	0.509690687601846	0.434702070449963	NS	0.47768977668439	0.504132882289124	NS	0.554263176141298	0.349735004121468	NS	0.460715494516243	0.544155844712999	NS	0.0293	Protective	0.0503	NS	0.809
17	CRTAC1	1	Methylation	THCA-882.7.3.P.2.1.0.1.4.2	THCA	882	7	3	P	2	1	0	1	4	2	Risky	0	1	3	Pyroptosis/Necrosis	TSM	Underexpression	1	1	2	2	2	0	7	0	2	17	0.636636479796806	0.22316814735551	NS	0.713140845624629	0.135159996986459	NS	0.547978194496867	0.360951638181724	NS	0.702528119447133	0.145855251338467	NS	0.0463	Risky	0.975	NS	0.614
14	CRABP2	1	Methylation	THCA-880.7.3.P.3.4.0.2.4.1	THCA	880	7	3	P	3	4	0	2	4	1	Risky	0	1	3	Apoptosis	TSM	Overexpression	1	1	2	2	3	0	4	0	1	14	0.854846537708546	0.0334663718063126	NS	0.806304345586138	0.0601212860523841	NS	0.228537941491269	1.44993774886374	NS	0.0958414022262611	2.77341645339577	NS	0.153	NS	0.317	NS	0.0746
11	COL8A1	1	Methylation	THCA-877.7.3.P.3.0.0.2.4.1	THCA	877	7	3	P	3	0	0	2	4	1	Meaningless	0	0	4	Parthanatos	TSM	Overexpression	1	1	2	2	0	0	4	0	1	11	0.185285345426208	1.75471294043561	NS	0.600869704469331	0.273686175949068	NS	0.358000735485316	0.844894315165362	NS	0.154372561982155	2.0285033568073	NS	0.407	NS	0.267	NS	0.709
14	COL13A1	1	Methylation	THCA-875.7.3.P.3.62.0.2.4.1	THCA	875	7	3	P	3	62	0	2	4	1	Protective	1	0	3	Anoikis	TSM	Overexpression	1	1	2	2	3	0	4	0	1	14	0.515952953526638	0.421975494085312	NS	0.661416606820699	0.191807358309661	NS	0.849959763372856	0.0357852002119212	NS	0.297161624872064	1.08688859654617	NS	0.0582	NS	0.0258	Protective	0.437
16	CLU	1	Methylation	THCA-873.7.3.P.3.0.0.2.4.6	THCA	873	7	3	P	3	0	0	2	4	6	Meaningless	0	0	4	Anoikis/Apoptosis/Autophagy/Cellular senescence/Efferocytosis/Necrosis	TSM	Overexpression	1	1	2	2	0	0	4	0	6	16	0.0562893898258618	3.64347327592957	NS	0.571082495582018	0.320874633848281	NS	0.95497903672218	0.00318721045241917	NS	0.310191467106826	1.02986036100828	NS	0.139	NS	0.444	NS	0.44
14	CLIC1	1	Methylation	THCA-871.7.3.P.3.0.0.2.4.4	THCA	871	7	3	P	3	0	0	2	4	4	Meaningless	0	0	4	Apoptosis/Autophagy/Cellular senescence/Paraptosis	TSM	Overexpression	1	1	2	2	0	0	4	0	4	14	0.590285865957189	0.289898055728887	NS	0.239578664625637	1.38307142142869	NS	0.0524503171270644	3.76134674887223	NS	0.268852427068781	1.22259273088494	NS	0.544	NS	0.264	NS	0.639
14	(ARAP1 + ARHGAP1 + BCR + CTSE + DHCR24 + EHD1 + EMP2 + IL34 + ITGB5 + KDM5B + LAMA1 + LNX1 + MED1 + MIR1258 + MIR130B + MIR199B + MIR32 + MIR661 + NAE1 + NT5DC2 + PACS1 + PLXND1 + RUVBL1 + TGM1 + `VTRNA1-1` + ZBTB10)	26	Methylation	THCA-87.7.3.P.1.0.0.2.2.1	THCA	87	7	3	P	1	0	0	2	2	1	Meaningless	0	0	4	Apoptosis	TSM	Unchanged	1	1	2	1	0	0	4	4	1	14	0.384027428288798	0.757769583628582	NS	0.582097362576365	0.30285618909038	NS	0.984544772880615	0.000375253699315756	NS	0.971582450816033	0.00126904439454303	NS	0.589	NS	0.374	NS	0.881
20	CLDN1	1	Methylation	THCA-866.7.3.P.3.62.7.2.4.4	THCA	866	7	3	P	3	62	7	2	4	4	Protective	1	0	3	Anoikis/Apoptosis/Autophagy/Necrosis	TSM	Overexpression	1	1	2	2	3	3	4	0	4	20	0.325703506608184	0.96590532438473	NS	0.902004896339759	0.0151607664965001	NS	0.12449430635539	2.35984815816384	NS	0.0232468479036779	5.14996453282703	Low	0.0555	NS	0.0183	Protective	0.79
11	CFLAR	1	Methylation	THCA-857.7.3.P.2.0.0.3.4.4	THCA	857	7	3	P	2	0	0	3	4	4	Meaningless	0	0	4	Apoptosis/Autophagy/Necroptosis/Necrosis	TSM	Underexpression	1	1	2	2	0	0	1	0	4	11	0.770094656321489	0.0854106960021398	NS	0.233180368496616	1.42135583301473	NS	0.571759656049301	0.31974712025388	NS	0.790123738178577	0.0708357883391909	NS	0.971	NS	0.526	NS	0.153
20	CEBPA	1	Methylation	THCA-851.7.3.P.2.0.0.1.2.3	THCA	851	7	3	P	2	0	0	1	2	3	Meaningless	0	0	4	Apoptosis/Ferroptosis/Necrosis	TSM	Underexpression	1	1	2	2	0	0	7	4	3	20	0.136805023189204	2.21353330222244	NS	0.245349624383824	1.3495910404464	NS	0.567809120262729	0.326362079916237	NS	0.36835565279217	0.809204135925125	NS	0.57	NS	0.598	NS	0.846
16	(APPL1 + CHD1L + MAP1B)	3	Methylation	THCA-85.7.3.P.2.1.0.1.4.1	THCA	85	7	3	P	2	1	0	1	4	1	Risky	0	1	3	Autophagy	TSM	Underexpression	1	1	2	2	2	0	7	0	1	16	0.978111760844505	0.000752749531237054	NS	0.715697826858321	0.132652214916039	NS	0.147481553663455	2.09810780410877	NS	0.269098598771728	1.22133611219639	NS	0.00999	Risky	0.208	NS	0.47
23	CDK2	1	Methylation	THCA-846.7.3.P.2.0.0.1.1.3	THCA	846	7	3	P	2	0	0	1	1	3	Meaningless	0	0	4	Apoptosis/Cellular senescence/Mitotic catastrophe	TSM	Underexpression	1	1	2	2	0	0	7	7	3	23	0.208719717958511	1.58028450257855	NS	0.593266021496967	0.285272581148845	NS	0.755508710388902	0.0969599999587117	NS	0.735237459790383	0.114356814724986	NS	0.719	NS	0.917	NS	0.716
13	CDC25A	1	Methylation	THCA-843.7.3.P.1.0.0.3.2.3	THCA	843	7	3	P	1	0	0	3	2	3	Meaningless	0	0	4	Apoptosis/Autophagy/Ferroptosis	TSM	Unchanged	1	1	2	1	0	0	1	4	3	13	0.945910292556757	0.00460272736108747	NS	0.725488347612939	0.123294593532618	NS	0.136160483843301	2.22082272491209	NS	0.497557698116888	0.460141825907564	NS	0.799	NS	0.93	NS	0.922
19	CD82	1	Methylation	THCA-838.7.3.P.3.20.0.1.4.3	THCA	838	7	3	P	3	20	0	1	4	3	Protective	1	0	3	Apoptosis/Autophagy/Ferroptosis	TSM	Overexpression	1	1	2	2	3	0	7	0	3	19	0.40015058406487	0.707873738670274	NS	0.622284420658412	0.242669854140047	NS	0.532674242908832	0.389287342244591	NS	0.695224747913049	0.153487354381002	NS	0.638	NS	0.0882	NS	0.0325
16	CD38	1	Methylation	THCA-836.7.3.P.2.62.0.3.2.2	THCA	836	7	3	P	2	62	0	3	2	2	Protective	1	0	3	Apoptosis/Cellular senescence	TSM	Underexpression	1	1	2	2	3	0	1	4	2	16	0.688637907945151	0.160563867058214	NS	0.761657037336589	0.0919942404708739	NS	0.46157496968333	0.542072772279976	NS	0.747867754831448	0.103331496177622	NS	0.227	NS	0.0475	Protective	0.669
11	CBX2	1	Methylation	THCA-830.7.3.P.3.7.0.3.4.1	THCA	830	7	3	P	3	7	0	3	4	1	Protective	1	0	3	Cuproptosis	TSM	Overexpression	1	1	2	2	3	0	1	0	1	11	0.271763792599998	1.20782253405814	NS	0.24540634445222	1.34926675575795	NS	0.227950337905509	1.45360526008081	NS	0.511719138620376	0.430550114972473	NS	0.538	NS	0.779	NS	0.304
13	(APOL6 + B4GALT1 + BBC3 + BIK + CLCN3 + DRAM1 + DUSP4 + ELK3 + EVA1A + FUT2 + GRB2 + INHBA + LINC00511 + MVP + MYO6 + MYOF + ODC1 + PIK3R2 + RAB1B + RAB3IP + RALB + RCC2 + RPN2 + RUNX2 + SAMD4A + SOX4 + TGFBI + TIPARP + TP53BP2 + TRIM8 + TRPM8 + UBE2I + ZHX2)	33	Methylation	THCA-83.7.3.P.3.0.0.2.3.2	THCA	83	7	3	P	3	0	0	2	3	2	Meaningless	0	0	4	Apoptosis/Autophagy	TSM	Overexpression	1	1	2	2	0	0	4	1	2	13	0.63274400070704	0.228358037364747	NS	0.548265511960578	0.360433621237395	NS	0.759430213911852	0.093776264498026	NS	0.977358650452267	0.000805454646997472	NS	0.92	NS	0.439	NS	0.723
20	CASP8	1	Methylation	THCA-826.7.3.P.2.0.0.1.4.7	THCA	826	7	3	P	2	0	0	1	4	7	Meaningless	0	0	4	Anoikis/Apoptosis/Autophagy/Lysosome-dependent cell death/Necroptosis/Pyroptosis/Necrosis	TSM	Underexpression	1	1	2	2	0	0	7	0	7	20	0.899843251445362	0.0158405789347095	NS	0.641978072441102	0.216164467005801	NS	0.209658808171197	1.57378073214639	NS	0.194995781495413	1.67946330814821	NS	0.543	NS	0.92	NS	0.477
15	CAPG	1	Methylation	THCA-820.7.3.P.3.62.0.2.4.2	THCA	820	7	3	P	3	62	0	2	4	2	Protective	1	0	3	Apoptosis/Ferroptosis	TSM	Overexpression	1	1	2	2	3	0	4	0	2	15	0.0964569415910779	2.76316989479884	NS	0.478363971080901	0.502590760552	NS	0.264078620057949	1.24724865776739	NS	0.485423310550228	0.486654839867034	NS	0.063	NS	0.00682	Protective	0.413
22	C1QL2	1	Methylation	THCA-814.7.1.P.3.0.5.2.2.1	THCA	814	7	1	P	3	0	5	2	2	1	Meaningless	0	0	4	Necrosis	TMB	Overexpression	1	3	2	2	0	5	4	4	1	22	0.00209320239264021	9.46595667328419	High	0.229782089896643	1.4422097466911	NS	0.0854860417321783	2.95738598248354	NS	0.00724168497644795	7.21202239851276	High	0.403	NS	0.134	NS	0.26
17	BRD4	1	Methylation	THCA-813.7.3.P.2.0.0.1.4.4	THCA	813	7	3	P	2	0	0	1	4	4	Meaningless	0	0	4	Apoptosis/Autophagy/Necroptosis/Pyroptosis	TSM	Underexpression	1	1	2	2	0	0	7	0	4	17	0.349215594368333	0.87630542503786	NS	0.530571988129388	0.393295931854368	NS	0.897894491073682	0.0164664268689928	NS	0.413949033432942	0.667430085775839	NS	0.056	NS	0.124	NS	0.643
26	BNIP3L	1	Methylation	THCA-812.7.3.P.2.1.0.1.1.4	THCA	812	7	3	P	2	1	0	1	1	4	Risky	0	1	3	Anoikis/Apoptosis/Autophagy/Necroptosis	TSM	Underexpression	1	1	2	2	2	0	7	7	4	26	0.256866130367708	1.28556903106051	NS	0.663309244770478	0.189528605689719	NS	0.281904346462161	1.15788624434122	NS	0.465365488942205	0.532958988806811	NS	0.0388	Risky	0.155	NS	0.268
14	BHLHE40	1	Methylation	THCA-807.7.1.N.3.0.0.2.3.2	THCA	807	7	1	N	3	0	0	2	3	2	Meaningless	0	0	4	Apoptosis/Autophagy	TMB	Overexpression	1	3	1	2	0	0	4	1	2	14	0.860441415834705	0.0309099604992126	NS	0.837655187563501	0.0419814230080506	NS	0.191251784669985	1.70794829950942	NS	0.075647205545804	3.15602423574229	NS	0.425	NS	0.404	NS	0.945
20	BCL2L1	1	Methylation	THCA-803.7.3.P.3.0.0.2.2.6	THCA	803	7	3	P	3	0	0	2	2	6	Meaningless	0	0	4	Apoptosis/Autophagy/Mitochondrial permeability transition/Mitotic catastrophe/Necrosis/Mitoptosis	TSM	Overexpression	1	1	2	2	0	0	4	4	6	20	0.958502244916564	0.00270745318969579	NS	0.698404123686456	0.150137363188455	NS	0.7034145651364	0.144944087815563	NS	0.988318058776751	0.000214378360187939	NS	0.749	NS	0.532	NS	0.294
19	(APOC1 + DPP4)	2	Methylation	THCA-80.7.3.P.3.64.1.2.4.2	THCA	80	7	3	P	3	64	1	2	4	2	Protective	2	0	2	Apoptosis/Ferroptosis	TSM	Overexpression	1	1	2	2	5	2	4	0	2	19	0.0148194906505247	5.9378017762478	High	0.183816414417257	1.76649525354959	NS	0.544133545089201	0.367932226040703	NS	0.967686417979531	0.00164107196601412	NS	0.00186	Protective	0.000268	Protective	0.832
14	(ABCC8 + ABHD16A + ARHGEF2 + AZU1 + `C1QTNF3-AMACR` + CELSR1 + CPNE1 + FRMD8 + IFNGR1 + IL17D + IL1R1 + IL27 + NMRAL1 + NPHP1 + PRKD2 + PTPRJ + RELT + RFTN1 + SLCO3A1 + STEAP4)	20	Methylation	THCA-8.7.3.P.2.0.0.1.4.1	THCA	8	7	3	P	2	0	0	1	4	1	Meaningless	0	0	4	Necrosis	TSM	Underexpression	1	1	2	2	0	0	7	0	1	14	0.8220855487622	0.0505635451635446	NS	0.63784024161502	0.221577922846651	NS	0.379490168469264	0.772352829414788	NS	0.326455324237045	0.962907884344962	NS	0.348	NS	0.432	NS	0.967
20	BACH1	1	Methylation	THCA-799.7.3.P.1.0.11.2.2.4	THCA	799	7	3	P	1	0	11	2	2	4	Meaningless	0	0	4	Apoptosis/Autophagy/Cellular senescence/Ferroptosis	TSM	Unchanged	1	1	2	1	0	3	4	4	4	20	0.46293673490286	0.538784912169391	NS	0.588786508808912	0.2922433557195	NS	0.0375681116692282	4.32447001252469	High	0.0695250812849615	3.29419732118442	NS	0.125	NS	0.765	NS	0.118
21	AXL	1	Methylation	THCA-797.7.3.P.2.0.0.1.2.4	THCA	797	7	3	P	2	0	0	1	2	4	Meaningless	0	0	4	Apoptosis/Efferocytosis/Necroptosis/Necrosis	TSM	Underexpression	1	1	2	2	0	0	7	4	4	21	0.682266200185143	0.167585974904634	NS	0.877190313933072	0.0238801264649943	NS	0.150362906413693	2.06856536102638	NS	0.885558326257315	0.0207149042259061	NS	0.0701	NS	0.24	NS	0.237
17	ASS1	1	Methylation	THCA-791.7.3.P.3.20.1.2.4.2	THCA	791	7	3	P	3	20	1	2	4	2	Protective	1	0	3	Cellular senescence/Necrosis	TSM	Overexpression	1	1	2	2	3	2	4	0	2	17	0.00433967209749553	8.13592424131779	High	0.18614819287566	1.74784247877687	NS	0.126525250131564	2.33462754091456	NS	0.198565081629696	1.65289707729217	NS	0.888	NS	0.644	NS	0.0289
23	(APBB1 + CARD10 + FRZB + GDPD5 + JAG1 + NEDD9 + PODXL + SPRY4 + TBPL1)	9	Methylation	THCA-79.7.3.P.2.7.14.1.4.1	THCA	79	7	3	P	2	7	14	1	4	1	Protective	1	0	3	Apoptosis	TSM	Underexpression	1	1	2	2	3	6	7	0	1	23	0.207966255781833	1.58552777281475	NS	0.629404672379418	0.232868929079959	NS	0.0170868057006952	5.6874356549394	High	0.0270416146065369	4.88815210497496	High	0.76	NS	0.578	NS	0.166
17	ARID3A	1	Methylation	THCA-786.7.3.P.2.11.0.1.4.1	THCA	786	7	3	P	2	11	0	1	4	1	Risky	0	1	3	Autophagy	TSM	Underexpression	1	1	2	2	3	0	7	0	1	17	0.634688897589349	0.225755742225076	NS	0.730489740763454	0.118662433025575	NS	0.478897126310463	0.50137375729291	NS	0.213178960639251	1.54970524044074	NS	0.0753	NS	0.526	NS	0.0443
15	ARID1A	1	Methylation	THCA-785.7.3.P.2.0.0.1.4.2	THCA	785	7	3	P	2	0	0	1	4	2	Meaningless	0	0	4	Apoptosis/Cuproptosis	TSM	Underexpression	1	1	2	2	0	0	7	0	2	15	0.517218574030649	0.419436059031665	NS	0.251575371874922	1.31453408875354	NS	0.175799067030556	1.83278399911472	NS	0.365534389709712	0.818789280438083	NS	0.311	NS	0.505	NS	0.782
17	ARHGDIB	1	Methylation	THCA-783.7.3.P.3.69.0.2.4.1	THCA	783	7	3	P	3	69	0	2	4	1	Protective	2	0	2	Apoptosis	TSM	Overexpression	1	1	2	2	6	0	4	0	1	17	0.39197994945175	0.732791187491828	NS	0.887150559027029	0.0201386408290056	NS	0.928619583370512	0.00802489085948526	NS	0.717444001023653	0.130954911882748	NS	0.129	NS	0.000662	Protective	0.496
10	AQP5	1	Methylation	THCA-781.7.3.P.3.2.0.4.4.2	THCA	781	7	3	P	3	2	0	4	4	2	Protective	1	0	3	Apoptosis/Autophagy	TSM	Overexpression	1	1	2	2	2	0	0	0	2	10	0.40965325906383	0.679806802066523	NS	0.623202323725568	0.241392303106145	NS	0.0813520454956435	3.0376812272899	NS	0.119083177179262	2.42933802187067	NS	0.0458	Protective	0.0706	NS	0.271
18	AQP1	1	Methylation	THCA-779.7.3.P.2.7.0.1.4.2	THCA	779	7	3	P	2	7	0	1	4	2	Protective	1	0	3	Apoptosis/Pyroptosis	TSM	Underexpression	1	1	2	2	3	0	7	0	2	18	0.462898505168933	0.538877004430235	NS	0.830794103121108	0.0456605154957268	NS	0.766189305350064	0.0884248185200037	NS	0.865466380484966	0.0287030987834803	NS	0.545	NS	0.332	NS	0.467
16	APOL3	1	Methylation	THCA-777.7.3.P.2.62.0.3.2.2	THCA	777	7	3	P	2	62	0	3	2	2	Protective	1	0	3	Ferroptosis/Necrosis	TSM	Underexpression	1	1	2	2	3	0	1	4	2	16	0.889421201289659	0.019331185292483	NS	0.250223784631146	1.32205383109823	NS	0.298808516395132	1.07950411023833	NS	0.795576699287374	0.067120308429083	NS	0.127	NS	0.0148	Protective	0.985
24	APOL1	1	Methylation	THCA-775.7.3.P.3.62.0.2.1.4	THCA	775	7	3	P	3	62	0	2	1	4	Protective	1	0	3	Apoptosis/Autophagy/Mitochondrial permeability transition/Necrosis	TSM	Overexpression	1	1	2	2	3	0	4	7	4	24	0.93101849275623	0.00749323669616633	NS	0.757774347154079	0.0951135067502504	NS	0.905300073833019	0.0141535754796528	NS	0.441812760418828	0.591569716036479	NS	0.0956	NS	0.0337	Protective	0.588
11	(AP2M1 + ATG10 + CAB39 + CMTM7 + CRIP1 + ITPKB + MAD1L1 + MFAP2 + PSAP + RASD2 + RBP1 + RBX1 + RGS19 + RHOBTB3 + SLC22A18 + SUSD4)	16	Methylation	THCA-77.7.3.P.3.0.0.2.4.1	THCA	77	7	3	P	3	0	0	2	4	1	Meaningless	0	0	4	Autophagy	TSM	Overexpression	1	1	2	2	0	0	4	0	1	11	0.200233730513236	1.64066880216609	NS	0.617347063017218	0.249613915018491	NS	0.798844103120536	0.0649451256492564	NS	0.835515222902598	0.0431116289701414	NS	0.39	NS	0.547	NS	0.906
25	ANGPTL2	1	Methylation	THCA-766.7.3.P.2.1.0.1.1.3	THCA	766	7	3	P	2	1	0	1	1	3	Risky	0	1	3	Anoikis/Apoptosis/Cellular senescence	TSM	Underexpression	1	1	2	2	2	0	7	7	3	25	0.0627580648972763	3.46295499942598	NS	0.122029391311016	2.3910788018959	NS	0.518810926657679	0.416256473156517	NS	0.210403783695727	1.56864581170537	NS	0.0278	Risky	0.0661	NS	0.222
19	AKT1	1	Methylation	THCA-760.7.3.P.2.0.0.2.4.9	THCA	760	7	3	P	2	0	0	2	4	9	Meaningless	0	0	4	Anoikis/Apoptosis/Autophagy/Cellular senescence/Ferroptosis/Mitochondrial permeability transition/Mitotic catastrophe/NETosis/Necrosis	TSM	Underexpression	1	1	2	2	0	0	4	0	9	19	0.176418736261127	1.82753703141066	NS	0.199942537471684	1.64279409791008	NS	0.489725598103761	0.477129108933046	NS	0.183415762172827	1.76972785933295	NS	0.344	NS	0.811	NS	0.961
25	AIP	1	Methylation	THCA-756.7.3.P.3.95.0.1.4.1	THCA	756	7	3	P	3	95	0	1	4	1	Meaningful Protective	4	0	0	Apoptosis	TSM	Overexpression	1	1	2	2	11	0	7	0	1	25	0.615917311384765	0.251647631703403	NS	0.713470052317363	0.134835630277621	NS	0.352724692647883	0.863630570715995	NS	0.216606831856036	1.52671036918782	NS	0.0255	Protective	0.00296	Protective	0.00166
15	ADORA1	1	Methylation	THCA-749.7.3.P.3.0.0.1.4.2	THCA	749	7	3	P	3	0	0	1	4	2	Meaningless	0	0	4	Apoptosis/Pyroptosis	TSM	Overexpression	1	1	2	2	0	0	7	0	2	15	0.1581890173337	1.99145320096845	NS	0.55457779332214	0.349179799390479	NS	0.889019950294686	0.0194726475919208	NS	0.485646055971395	0.486158224407003	NS	0.0983	NS	0.637	NS	0.0802
19	ADAMTS13	1	Methylation	THCA-746.7.3.P.2.31.30.2.4.1	THCA	746	7	3	P	2	31	30	2	4	1	Risky	0	2	2	Necrosis	TSM	Underexpression	1	1	2	2	5	3	4	0	1	19	0.0639675876447694	3.43140687159102	NS	0.0454606240681977	4.00146906162208	High	0.979018520251665	0.00069165931255057	NS	0.262719194554653	1.25437144454031	NS	0.0411	Risky	0.00141	Risky	0.878
13	(ANXA5 + DUSP6 + EHF + ITPR2 + MAP2K1 + ZMAT3)	6	Methylation	THCA-74.7.3.P.3.0.0.2.3.2	THCA	74	7	3	P	3	0	0	2	3	2	Meaningless	0	0	4	Apoptosis/Cellular senescence	TSM	Overexpression	1	1	2	2	0	0	4	1	2	13	0.234618160068162	1.41264285038933	NS	0.144440252396834	2.13000534366332	NS	0.736011226100765	0.113663503907347	NS	0.972287791407349	0.00120680428747905	NS	0.812	NS	0.215	NS	0.925
21	ABI3	1	Methylation	THCA-737.7.3.P.2.7.0.1.2.1	THCA	737	7	3	P	2	7	0	1	2	1	Protective	1	0	3	Cellular senescence	TSM	Underexpression	1	1	2	2	3	0	7	4	1	21	0.498540846223456	0.458041200674587	NS	0.225986706966372	1.46594415214899	NS	0.179097075551779	1.805100623093	NS	0.867908703803017	0.0276608306965283	NS	0.293	NS	0.0597	NS	0.367
13	ABCG1	1	Methylation	THCA-736.7.3.P.1.0.0.3.2.3	THCA	736	7	3	P	1	0	0	3	2	3	Meaningless	0	0	4	Apoptosis/Autophagy/Efferocytosis	TSM	Unchanged	1	1	2	1	0	0	1	4	3	13	0.12919277797264	2.30217740803531	NS	0.0574903991534839	3.60834226699395	NS	0.312163328053051	1.02150059510181	NS	0.137451857860674	2.20625649263584	NS	0.413	NS	0.925	NS	0.253
23	A2M	1	Methylation	THCA-734.7.1.N.2.7.0.1.2.2	THCA	734	7	1	N	2	7	0	1	2	2	Protective	1	0	3	Apoptosis/Necrosis	TMB	Underexpression	1	3	1	2	3	0	7	4	2	23	0.898936226392846	0.0161303389544731	NS	0.726762629305509	0.12210494197468	NS	0.190029404022623	1.7173896292855	NS	0.256892626166381	1.28542583048091	NS	0.59	NS	0.542	NS	0.405
14	(`MIR329-1` + MIR376B + MIR377 + MIR382 + MIR409 + MIR410 + MIR411 + MIR487B + MIR493 + MIR526B + MIR539 + MIR654)	12	Methylation	THCA-714.7.1.N.1.0.26.4.4.2	THCA	714	7	1	N	1	0	26	4	4	2	Meaningless	0	0	4	Apoptosis/Autophagy	TMB	Unchanged	1	3	1	1	0	6	0	0	2	14	0.296127799015067	1.09155106221498	NS	0.24933774204972	1.32701054471367	NS	0.00275503448280479	8.96299122626987	Low	0.00139067515717295	10.2181202603437	Low	NS	NS	NS	NS	NS
20	(`MIR124-3` + `MIR129-2`)	2	Methylation	THCA-713.7.1.P.1.0.44.4.4.2	THCA	713	7	1	P	1	0	44	4	4	2	Meaningless	0	0	4	Apoptosis/Autophagy	TMB	Unchanged	1	3	2	1	0	11	0	0	2	20	0.000135219488857752	14.5676024192983	High	0.0202102049183127	5.39364558408972	High	0.0242768467681378	5.0747447078283	High	0.00527711527003571	7.78193812236047	High	NS	NS	NS	NS	NS
10	(`MIR1185-1` + `MIR1185-2` + MIR1197 + MIR134 + MIR154 + MIR299 + MIR323A + MIR323B + `MIR329-2` + MIR369 + MIR379 + MIR487A + MIR496 + MIR519B + MIR544A + MIR758)	16	Methylation	THCA-712.7.1.N.1.0.7.4.4.1	THCA	712	7	1	N	1	0	7	4	4	1	Meaningless	0	0	4	Apoptosis	TMB	Unchanged	1	3	1	1	0	3	0	0	1	10	0.315595282319953	1.00711377968344	NS	0.68806647986752	0.161186496152034	NS	0.0734101901075654	3.20507394883765	NS	0.0193280356733536	5.47158981354827	Low	NS	NS	NS	NS	NS
15	(`FOXP4-AS1` + SHB)	2	Methylation	THCA-711.7.3.P.3.30.0.3.2.1	THCA	711	7	3	P	3	30	0	3	2	1	Risky	0	1	3	Apoptosis	TSM	Overexpression	1	1	2	2	3	0	1	4	1	15	0.21116761784681	1.56340322342236	NS	0.447342023440124	0.577377686999296	NS	0.875309141120377	0.0246233911403412	NS	0.919707458568081	0.0101610890670722	NS	0.133	NS	0.00716	Risky	0.421
18	(ANXA2R + `HIF1A-AS2` + `SOX2-OT`)	3	Methylation	THCA-71.7.1.P.2.0.15.4.4.2	THCA	71	7	1	P	2	0	15	4	4	2	Meaningless	0	0	4	Apoptosis/Autophagy	TMB	Underexpression	1	3	2	2	0	8	0	0	2	18	0.0360594724278384	4.3942899376171	High	0.0586110449919379	3.57625783672833	NS	0.00275484705965678	8.96311551835215	High	0.00038086550341121	12.6238039031198	High	0.435	NS	0.197	NS	0.692
16	(SPON2 + SYNE3)	2	Methylation	THCA-703.7.3.P.2.1.0.1.4.1	THCA	703	7	3	P	2	1	0	1	4	1	Risky	0	1	3	Necrosis	TSM	Underexpression	1	1	2	2	2	0	7	0	1	16	0.950746400641547	0.00381546987720601	NS	0.723486289248377	0.125176785447344	NS	0.876907991135187	0.0239909302590131	NS	0.73353468365727	0.115890818015872	NS	0.0025	Risky	0.0584	NS	0.719
14	(SLC1A5 + SMARCB1)	2	Methylation	THCA-701.7.3.P.3.0.0.2.4.4	THCA	701	7	3	P	3	0	0	2	4	4	Meaningless	0	0	4	Apoptosis/Autophagy/Cellular senescence/Ferroptosis	TSM	Overexpression	1	1	2	2	0	0	4	0	4	14	0.816658868526319	0.0537518268290394	NS	0.625893076435633	0.237671341888042	NS	0.752929689146529	0.0990856266684189	NS	0.754777084849853	0.0975604344671657	NS	0.671	NS	0.958	NS	0.329
13	(ANXA2 + ITGA3 + PHLDA2)	3	Methylation	THCA-70.7.3.P.3.0.0.2.4.3	THCA	70	7	3	P	3	0	0	2	4	3	Meaningless	0	0	4	Anoikis/Apoptosis/Autophagy	TSM	Overexpression	1	1	2	2	0	0	4	0	3	13	0.298245415187549	1.08202310014883	NS	0.530069554520625	0.394258211561555	NS	0.81627329051359	0.0539822682817339	NS	0.781070730311689	0.0772417278789162	NS	0.152	NS	0.116	NS	0.626
12	(RHOD + TALDO1 + TXN2)	3	Methylation	THCA-699.7.3.P.3.20.0.3.3.1	THCA	699	7	3	P	3	20	0	3	3	1	Protective	1	0	3	Apoptosis	TSM	Overexpression	1	1	2	2	3	0	1	1	1	12	0.44131800330942	0.592852983861094	NS	0.588323165535945	0.292970589134597	NS	0.101972886891934	2.6744135009068	NS	0.142278454646351	2.15314207819284	NS	0.604	NS	0.558	NS	0.00306
14	(PLCD1 + `ROR1-AS1`)	2	Methylation	THCA-692.7.3.P.1.11.0.2.4.2	THCA	692	7	3	P	1	11	0	2	4	2	Risky	0	1	3	Apoptosis/Autophagy	TSM	Unchanged	1	1	2	1	3	0	4	0	2	14	0.223325111841672	1.48287584091224	NS	0.584831476179669	0.298488618494164	NS	0.13763685033644	2.20418240465091	NS	0.0567691065021899	3.62934640678807	NS	0.655	NS	0.786	NS	0.00776
14	(MMP7 + SDC1)	2	Methylation	THCA-679.7.3.P.3.0.0.2.3.3	THCA	679	7	3	P	3	0	0	2	3	3	Meaningless	0	0	4	Apoptosis/Cellular senescence/Necrosis	TSM	Overexpression	1	1	2	2	0	0	4	1	3	14	0.37802161963588	0.777125788834949	NS	0.571825607778019	0.319637446555217	NS	0.393838688924617	0.727057328617489	NS	0.304534526543409	1.05423157296661	NS	0.874	NS	0.371	NS	0.396
15	(MIR199A1 + `MIR24-2` + MIR26B + MIR301B + MIR33B + MIRLET7G + MSI2 + PABPC4 + PLK3 + SLC7A5 + SORL1 + UPF1 + XDH)	13	Methylation	THCA-676.7.3.P.1.0.0.2.2.2	THCA	676	7	3	P	1	0	0	2	2	2	Meaningless	0	0	4	Apoptosis/Autophagy	TSM	Unchanged	1	1	2	1	0	0	4	4	2	15	0.714335232383177	0.133985277320297	NS	0.580432946800715	0.305535248032365	NS	0.456763150527266	0.553814785854304	NS	0.123209382429929	2.37604174449236	NS	0.231	NS	0.707	NS	0.663
8	(MIR127 + MIR431)	2	Methylation	THCA-675.7.1.N.1.0.0.4.4.2	THCA	675	7	1	N	1	0	0	4	4	2	Meaningless	0	0	4	Apoptosis/Ferroptosis	TMB	Unchanged	1	3	1	1	0	0	0	0	2	8	0.408902303244589	0.681990037006258	NS	0.829152657331906	0.0465646520863581	NS	0.478340333392455	0.502644768281028	NS	0.405553113642113	0.691799099455178	NS	NS	NS	NS	NS	NS
14	(MC1R + RTEL1 + `RTEL1-TNFRSF6B`)	3	Methylation	THCA-674.7.3.P.2.30.0.2.4.1	THCA	674	7	3	P	2	30	0	2	4	1	Risky	0	1	3	Necrosis	TSM	Underexpression	1	1	2	2	3	0	4	0	1	14	0.683538038551503	0.166170319258967	NS	0.698718688328668	0.149808229610618	NS	0.313033750658828	1.01783228065731	NS	0.171502192582828	1.86976329066091	NS	0.0678	NS	0.0035	Risky	0.451
15	(MAPKAPK2 + MIR130A + MIR149 + MIRLET7B + RARA + TAB2)	6	Methylation	THCA-671.7.3.P.1.0.1.2.3.3	THCA	671	7	3	P	1	0	1	2	3	3	Meaningless	0	0	4	Apoptosis/Autophagy/Necrosis	TSM	Unchanged	1	1	2	1	0	2	4	1	3	15	0.0354454740630858	4.42358582054483	High	0.542510488886567	0.370906634677794	NS	0.642410072237701	0.215603983948037	NS	0.221044843804308	1.49757513812926	NS	0.209	NS	0.828	NS	0.571
14	(MAP4K4 + WNT5A)	2	Methylation	THCA-670.7.3.P.3.0.0.2.4.4	THCA	670	7	3	P	3	0	0	2	4	4	Meaningless	0	0	4	Apoptosis/Autophagy/Cellular senescence/Necrosis	TSM	Overexpression	1	1	2	2	0	0	4	0	4	14	0.885364122021944	0.0207857586327929	NS	0.621284871711197	0.244065810084671	NS	0.406261815764839	0.689713592014301	NS	0.569050722543703	0.324273421271803	NS	0.856	NS	0.569	NS	0.684
16	(ANO6 + CCND2 + CCR1 + CERS4 + GRHL3 + IGFBP6 + IL17RD + MTUS1 + PIWIL1 + RAB27A + RPS6KA2 + SELPLG + TACSTD2 + TIAM1 + TPT1)	15	Methylation	THCA-67.7.3.P.3.64.0.2.4.1	THCA	67	7	3	P	3	64	0	2	4	1	Protective	2	0	2	Apoptosis	TSM	Overexpression	1	1	2	2	5	0	4	0	1	16	0.562965549890293	0.334595481651157	NS	0.520224238937569	0.413448724409716	NS	0.887332246172868	0.0200734114743893	NS	0.465388450336728	0.532904142355131	NS	0.0417	Protective	0.00111	Protective	0.782
17	(LIMS1 + NFATC2)	2	Methylation	THCA-664.7.3.P.2.1.0.1.4.2	THCA	664	7	3	P	2	1	0	1	4	2	Risky	0	1	3	Apoptosis/Necrosis	TSM	Underexpression	1	1	2	2	2	0	7	0	2	17	0.857527219392018	0.0322284343157286	NS	0.782533092544062	0.0761867618204451	NS	0.148194328409374	2.09073942162129	NS	0.985202863446176	0.000343973538834791	NS	0.0106	Risky	0.312	NS	0.611
15	(LEF1 + TSC22D1)	2	Methylation	THCA-662.7.3.P.3.7.0.2.4.2	THCA	662	7	3	P	3	7	0	2	4	2	Protective	1	0	3	Apoptosis/Cellular senescence	TSM	Overexpression	1	1	2	2	3	0	4	0	2	15	0.848222081348259	0.0366291415710443	NS	0.760801709718476	0.0926765101517589	NS	0.86422175156483	0.0292418760018069	NS	0.275092201529359	1.19117733963109	NS	0.784	NS	0.691	NS	0.176
19	(LAPTM5 + TMC8)	2	Methylation	THCA-660.7.3.P.3.62.0.2.2.2	THCA	660	7	3	P	3	62	0	2	2	2	Protective	1	0	3	Apoptosis/Necrosis	TSM	Overexpression	1	1	2	2	3	0	4	4	2	19	0.754465623778739	0.0978166634399277	NS	0.610456204718525	0.259511143587772	NS	0.42862772430875	0.626538881624155	NS	0.336251320180122	0.92467169473498	NS	0.463	NS	0.0117	Protective	0.515
12	(LAMB3 + PRKACA + SFN)	3	Methylation	THCA-658.7.3.P.3.0.0.2.4.2	THCA	658	7	3	P	3	0	0	2	4	2	Meaningless	0	0	4	Anoikis/Apoptosis	TSM	Overexpression	1	1	2	2	0	0	4	0	2	12	0.568930541074312	0.324475205701832	NS	0.531647199948631	0.391242143769994	NS	0.859549496827487	0.0313104766981673	NS	0.415004972520325	0.66441677488251	NS	0.372	NS	0.217	NS	0.998
15	(KLF12 + NNT + TPM1 + ZBTB7A)	4	Methylation	THCA-654.7.3.P.2.0.0.1.4.2	THCA	654	7	3	P	2	0	0	1	4	2	Meaningless	0	0	4	Anoikis/Apoptosis	TSM	Underexpression	1	1	2	2	0	0	7	0	2	15	0.75387610873492	0.0983026486323012	NS	0.596928254229234	0.27965374516428	NS	0.212713062735121	1.55286448711427	NS	0.441479832808471	0.592432997700131	NS	0.275	NS	0.881	NS	0.775
22	(IGF1 + PIK3CA)	2	Methylation	THCA-641.7.3.P.2.0.0.1.2.5	THCA	641	7	3	P	2	0	0	1	2	5	Meaningless	0	0	4	Anoikis/Apoptosis/Autophagy/Cellular senescence/Necrosis	TSM	Underexpression	1	1	2	2	0	0	7	4	5	22	0.739684627399297	0.110404024799152	NS	0.208645418140053	1.58080055191566	NS	0.377903345202788	0.777511331906582	NS	0.290987230662476	1.11504809793975	NS	0.661	NS	0.748	NS	0.861
6	(HYAL3 + MIR657)	2	Methylation	THCA-639.7.3.P.1.0.0.4.4.1	THCA	639	7	3	P	1	0	0	4	4	1	Meaningless	0	0	4	Necrosis	TSM	Unchanged	1	1	2	1	0	0	0	0	1	6	0.389291935434514	0.741152518118344	NS	0.700206497812567	0.148257134516525	NS	0.270614101335505	1.21363151027843	NS	0.281487184288136	1.15989564259772	NS	0.142	NS	0.0513	NS	0.37
13	(HOXB7 + `MIR124-2` + MIR663A + MIR935 + PDX1 + RSPO2 + `WT1-AS`)	7	Methylation	THCA-638.7.1.P.1.0.12.4.4.1	THCA	638	7	1	P	1	0	12	4	4	1	Meaningless	0	0	4	Apoptosis	TMB	Unchanged	1	3	2	1	0	5	0	0	1	13	0.000940793851115229	10.9406061640917	High	0.193979669092242	1.68713046694841	NS	0.0320913819198383	4.59360855635031	High	0.0767428676945237	3.13256583500592	NS	0.0679	NS	0.221	NS	0.798
27	(HOTAIRM1 + HOXC9)	2	Methylation	THCA-637.7.1.P.2.1.15.1.4.2	THCA	637	7	1	P	2	1	15	1	4	2	Risky	0	1	3	Apoptosis/Autophagy	TMB	Underexpression	1	3	2	2	2	8	7	0	2	27	0.00127403922223113	10.3797648188601	High	0.209118348216312	1.57751952330787	NS	0.000459486113754237	12.2732956104713	High	0.000818618010104299	11.1985380714721	High	0.00341	Risky	0.111	NS	0.527
22	(HORMAD2 + HOXA11 + `HOXA11-AS` + PAX9 + SPATA18 + STAP2 + TAF7)	7	Methylation	THCA-636.7.1.P.3.0.31.2.2.1	THCA	636	7	1	P	3	0	31	2	2	1	Meaningless	0	0	4	Apoptosis	TMB	Overexpression	1	3	2	2	0	5	4	4	1	22	0.000181807527749211	14.0103458163008	High	0.00600270809016779	7.54948940727292	High	0.97115511662542	0.00130751511319322	NS	0.121137540978882	2.40255134115842	NS	0.202	NS	0.809	NS	0.75
14	(HMCN1 + ITPRIP)	2	Methylation	THCA-635.7.3.P.2.0.0.1.4.1	THCA	635	7	3	P	2	0	0	1	4	1	Meaningless	0	0	4	Anoikis	TSM	Underexpression	1	1	2	2	0	0	7	0	1	14	0.141941996470486	2.15677858325411	NS	0.162883686789931	1.94724825053088	NS	0.448794100261256	0.573695622532618	NS	0.96534742810412	0.00188740029390191	NS	0.186	NS	0.64	NS	0.532
14	(HEPN1 + REG1A)	2	Methylation	THCA-634.7.1.N.2.0.26.4.4.1	THCA	634	7	1	N	2	0	26	4	4	1	Meaningless	0	0	4	Apoptosis	TMB	Underexpression	1	3	1	2	0	6	0	0	1	14	0.771012728777973	0.0847103693943204	NS	0.577808197866603	0.309791434159471	NS	0.00797363367624981	7.03938657265176	Low	0.00313247881235945	8.72865270409692	Low	0.982	NS	0.78	NS	0.396
20	(HDAC9 + STAT1)	2	Methylation	THCA-633.7.3.P.3.62.0.2.2.3	THCA	633	7	3	P	3	62	0	2	2	3	Protective	1	0	3	Apoptosis/Autophagy/Necrosis	TSM	Overexpression	1	1	2	2	3	0	4	4	3	20	0.897367167224511	0.0166378966100341	NS	0.667446123908822	0.184604007553571	NS	0.880189019953299	0.022719413315313	NS	0.838548198991669	0.0415144109919565	NS	0.246	NS	0.0101	Protective	0.161
15	(HBEGF + HBP1 + VASH1)	3	Methylation	THCA-632.7.3.P.1.0.0.2.2.2	THCA	632	7	3	P	1	0	0	2	2	2	Meaningless	0	0	4	Apoptosis/Cellular senescence	TSM	Unchanged	1	1	2	1	0	0	4	4	2	15	0.431906784115349	0.617690562683246	NS	0.600306778053254	0.27453345387082	NS	0.176719870016751	1.82499488877895	NS	0.648248598578023	0.208115352510037	NS	0.628	NS	0.932	NS	0.824
12	(GSN + IL16 + LCK)	3	Methylation	THCA-628.7.3.P.2.62.0.3.3.1	THCA	628	7	3	P	2	62	0	3	3	1	Protective	1	0	3	Apoptosis	TSM	Underexpression	1	1	2	2	3	0	1	1	1	12	0.622210088657116	0.242773493895185	NS	0.735239174192368	0.114355275988475	NS	0.598565289298904	0.277165206117366	NS	0.40466080716375	0.694432486786425	NS	0.148	NS	0.00938	Protective	0.48
23	(GHSR + ISL1)	2	Methylation	THCA-621.7.1.P.2.1.44.4.4.2	THCA	621	7	1	P	2	1	44	4	4	2	Risky	0	1	3	Apoptosis/Necrosis	TMB	Underexpression	1	3	2	2	2	11	0	0	2	23	0.001497511912391	10.0816743947284	High	0.0388859991635486	4.2658408693387	High	0.0181754921098325	5.5791548131011	High	0.00116724587624517	10.5414851516494	High	0.0209	Risky	0.359	NS	0.981
26	(GATA4 + SIX1)	2	Methylation	THCA-620.7.1.P.2.7.31.1.4.3	THCA	620	7	1	P	2	7	31	1	4	3	Protective	1	0	3	Apoptosis/Autophagy/Cellular senescence	TMB	Underexpression	1	3	2	2	3	5	7	0	3	26	0.00073525180511258	11.3979504274893	High	0.0422707731736469	4.12432930676223	High	0.552106908940608	0.353556223255202	NS	0.267159837756658	1.23127184125397	NS	1	NS	0.0867	NS	0.161
14	(ANGPTL4 + FOSL1)	2	Methylation	THCA-62.7.3.P.1.0.0.1.4.2	THCA	62	7	3	P	1	0	0	1	4	2	Meaningless	0	0	4	Anoikis/Apoptosis	TSM	Unchanged	1	1	2	1	0	0	7	0	2	14	0.119230051312539	2.42740602194026	NS	0.245778611826582	1.34714066743984	NS	0.543492678369884	0.369104718008097	NS	0.733083590114159	0.116299111789303	NS	0.286	NS	0.688	NS	0.734
17	(GADD45B + ST3GAL3 + TXNRD2)	3	Methylation	THCA-617.7.3.P.2.26.0.2.4.1	THCA	617	7	3	P	2	26	0	2	4	1	Protective	2	0	2	Apoptosis	TSM	Underexpression	1	1	2	2	6	0	4	0	1	17	0.966235467916508	0.0017918461315938	NS	0.598223734017238	0.277683248127947	NS	0.947985138256041	0.0042558930219282	NS	0.949365330848076	0.00403273302008196	NS	0.0655	NS	0.341	NS	0.00149
16	(FSCN1 + PFKFB3)	2	Methylation	THCA-614.7.3.P.2.0.0.1.4.3	THCA	614	7	3	P	2	0	0	1	4	3	Meaningless	0	0	4	Apoptosis/Autophagy/Ferroptosis	TSM	Underexpression	1	1	2	2	0	0	7	0	3	16	0.140164839677303	2.17614853818296	NS	0.691941777479144	0.156991320546957	NS	0.218019974758078	1.51735648385835	NS	0.600102221074767	0.274841752361551	NS	0.115	NS	0.131	NS	0.448
22	(FOXD3 + HOXA1 + HOXA5 + HOXC10 + HOXC13)	5	Methylation	THCA-609.7.1.P.2.12.15.4.4.1	THCA	609	7	1	P	2	12	15	4	4	1	Risky	0	2	2	Apoptosis	TMB	Underexpression	1	3	2	2	5	8	0	0	1	22	0.00187553470869917	9.66752831209909	High	0.204281360344189	1.61149797805962	NS	0.00341933160926611	8.5690093125094	High	0.00371782183889158	8.41673819303377	High	6.93e-05	Risky	0.0763	NS	0.0213
15	(FN1 + ITGB1)	2	Methylation	THCA-607.7.3.P.3.0.0.2.3.4	THCA	607	7	3	P	3	0	0	2	3	4	Meaningless	0	0	4	Anoikis/Apoptosis/Autophagy/Necrosis	TSM	Overexpression	1	1	2	2	0	0	4	1	4	15	0.684807847217554	0.164763903601507	NS	0.584776221714148	0.298576475961012	NS	0.388280141709104	0.744321226379044	NS	0.337685498228079	0.919198537277426	NS	0.619	NS	0.276	NS	0.164
16	(FBXL16 + FBXO2)	2	Methylation	THCA-604.7.3.P.3.20.1.2.4.1	THCA	604	7	3	P	3	20	1	2	4	1	Protective	1	0	3	Autophagy	TSM	Overexpression	1	1	2	2	3	2	4	0	1	16	0.0378075136629167	4.31366102797502	High	0.521334987555338	0.411251477098416	NS	0.707787625437916	0.1404967991333	NS	0.920295550645264	0.0100122911249015	NS	0.452	NS	0.634	NS	0.0092
21	(ETS2 + PER1)	2	Methylation	THCA-595.7.3.P.2.26.0.1.4.2	THCA	595	7	3	P	2	26	0	1	4	2	Protective	2	0	2	Apoptosis/Autophagy	TSM	Underexpression	1	1	2	2	6	0	7	0	2	21	0.325369296121573	0.96724073849271	NS	0.259624820515048	1.27075643852322	NS	0.621347908112876	0.243977627214513	NS	0.805427600318984	0.0606779522807825	NS	0.292	NS	0.918	NS	0.00963
20	(ETS1 + NLRP1 + SGK1)	3	Methylation	THCA-594.7.3.P.2.0.0.1.2.3	THCA	594	7	3	P	2	0	0	1	2	3	Meaningless	0	0	4	Apoptosis/Autophagy/Pyroptosis	TSM	Underexpression	1	1	2	2	0	0	7	4	3	20	0.145105161006646	2.12296744086751	NS	0.275417857028369	1.18956233126778	NS	0.989004057764331	0.000189938180108463	NS	0.799239924131893	0.064684210362142	NS	0.265	NS	0.819	NS	0.557
17	(AMBRA1 + ATG7 + COPZ1 + IGF2BP2 + SCD)	5	Methylation	THCA-56.7.3.P.3.0.0.2.2.3	THCA	56	7	3	P	3	0	0	2	2	3	Meaningless	0	0	4	Apoptosis/Autophagy/Ferroptosis	TSM	Overexpression	1	1	2	2	0	0	4	4	3	17	0.197429463137892	1.66128835035006	NS	0.196781212998392	1.66610379300828	NS	0.779638768675238	0.0782823387793853	NS	0.732411291575538	0.116909110464465	NS	0.923	NS	0.28	NS	0.365
15	(AMACR + C1QL1 + FABP3 + IL27RA + KRT19)	5	Methylation	THCA-55.7.3.P.3.0.0.2.2.1	THCA	55	7	3	P	3	0	0	2	2	1	Meaningless	0	0	4	Necrosis	TSM	Overexpression	1	1	2	2	0	0	4	4	1	15	0.456550844198579	0.554337366892591	NS	0.629299959611044	0.233011258274392	NS	0.403637505917321	0.69746291810171	NS	0.623574703953314	0.240875212068181	NS	0.833	NS	0.427	NS	0.67
19	(ALPL + HTRA3 + MAPK12 + PDLIM7 + PXDN + RNF8 + SIX4 + ST3GAL4 + TTYH3 + UAP1L1)	10	Methylation	THCA-54.7.3.P.2.31.0.1.4.1	THCA	54	7	3	P	2	31	0	1	4	1	Risky	0	2	2	Apoptosis	TSM	Underexpression	1	1	2	2	5	0	7	0	1	19	0.239952688508581	1.38087189046114	NS	0.63243368195132	0.228774942042897	NS	0.322912947127748	0.977111601323723	NS	0.126585232016565	2.33388953079544	NS	1.54e-07	Risky	6.41e-07	Risky	0.977
14	(ALOX5 + EPHA2 + PKM)	3	Methylation	THCA-52.7.3.P.3.0.0.2.4.4	THCA	52	7	3	P	3	0	0	2	4	4	Meaningless	0	0	4	Apoptosis/Autophagy/Ferroptosis/Pyroptosis	TSM	Overexpression	1	1	2	2	0	0	4	0	4	14	0.179645674672596	1.80055283100927	NS	0.593248726608204	0.285299286416804	NS	0.0659307657801688	3.38153146091527	NS	0.442040104584067	0.590980787814096	NS	0.811	NS	0.393	NS	0.551
16	(AKT3 + IL7R + ILF3 + KDM2B + MAP2K6 + NFIB + PRKAA2 + RXRA + SMAD3)	9	Methylation	THCA-47.7.3.P.2.0.0.1.4.3	THCA	47	7	3	P	2	0	0	1	4	3	Meaningless	0	0	4	Apoptosis/Autophagy/Cellular senescence	TSM	Underexpression	1	1	2	2	0	0	7	0	3	16	0.771400207209772	0.084415730385322	NS	0.610645488147475	0.259236045449378	NS	0.853087581461253	0.0342917617923847	NS	0.559106256979972	0.341254043793641	NS	0.347	NS	0.702	NS	0.893
15	(AGO2 + ANKDD1A + AQP3 + CALCOCO2 + CAPN2 + CDKN1C + CSF1 + DLC1 + DNM2 + DNMT3A + EGLN2 + ENG + FLII + GAB1 + GFAP + GPSM1 + HDAC7 + HSF1 + ITPR3 + JAK1 + KLF6 + KLRK1 + LOXL3 + MAP3K11 + MIR210 + MLXIPL + MT2A + MYOCD + NDRG2 + NOTCH3 + NR2C2 + PLD1 + PLEKHO1 + PPARGC1B + PROM1 + PXN + RAB1A + RARRES1 + RASAL2 + S1PR1 + SLC2A3 + SLIT2 + SMAD7 + SNHG3 + SOCS3 + STK17B + TET3 + TJP1 + TMEM100 + T…	55	Methylation	THCA-37.7.3.P.2.0.0.1.4.2	THCA	37	7	3	P	2	0	0	1	4	2	Meaningless	0	0	4	Apoptosis/Autophagy	TSM	Underexpression	1	1	2	2	0	0	7	0	2	15	0.382704358268644	0.761996775890496	NS	0.580897753856651	0.304785541375711	NS	0.600817198866687	0.273765133215183	NS	0.854785247407385	0.0334949575140337	NS	0.375	NS	0.959	NS	0.9
16	(ADAMTS9 + APOC1P1 + HEY2 + POU2F3 + RXRG)	5	Methylation	THCA-32.7.3.P.3.64.0.2.4.1	THCA	32	7	3	P	3	64	0	2	4	1	Protective	2	0	2	Apoptosis	TSM	Overexpression	1	1	2	2	5	0	4	0	1	16	0.0772352427465949	3.12214098864849	NS	0.627956922853583	0.234841518894677	NS	0.33758253880766	0.919590415326818	NS	0.777994566431142	0.0794864508595046	NS	0.00126	Protective	0.00103	Protective	0.441
14	(AATK + ABCC1 + ADAMTS8 + ADRB2 + AGK + AKR1B1 + ALDH3A1 + AOC4P + ARHGAP17 + ARHGAP26 + ARHGAP31 + ARHGDIA + ARID4B + ATP2B4 + BAIAP2L2 + BANP + BATF3 + BGLAP + CACNA2D2 + CACUL1 + CAPN9 + CASC15 + CAV2 + CCDC80 + CDH5 + CDK5R1 + CHST15 + CNTFR + COL3A1 + CORT + CSNK1D + CSNK1E + CUL7 + CUL9 + CYP11A1 + DCLK1 + DGKA + DGKZ + DLEU2 + DLST + DUSP7 + `EGFR-AS1` + ELL + EP400 + FHDC1 + FHL3 + FILIP1…	140	Methylation	THCA-3.7.3.P.2.0.0.1.4.1	THCA	3	7	3	P	2	0	0	1	4	1	Meaningless	0	0	4	Apoptosis	TSM	Underexpression	1	1	2	2	0	0	7	0	1	14	0.14275577778273	2.14799963482858	NS	0.561860911608078	0.33649239116496	NS	0.894314938876287	0.0176481387050901	NS	0.9731797535814	0.00113033981551517	NS	0.058	NS	0.276	NS	0.862
16	(ACVR1 + ARF6 + BAG4 + CARD9 + CD14 + CD27 + CD58 + CHI3L1 + DDAH1 + GLRX + KISS1R + NCR3 + PARP4 + RAP1A + RPS3 + S100A10 + TNFRSF10A + TNFRSF8)	18	Methylation	THCA-27.7.3.P.3.0.0.2.2.2	THCA	27	7	3	P	3	0	0	2	2	2	Meaningless	0	0	4	Apoptosis/Necrosis	TSM	Overexpression	1	1	2	2	0	0	4	4	2	16	0.718161769756913	0.130260815387459	NS	0.580618028601118	0.305236577867319	NS	0.926672341606823	0.00846995239532477	NS	0.515293702342372	0.423302584094662	NS	0.71	NS	0.266	NS	0.394
16	(ACTC1 + BIN1 + CECR2 + CHSY1 + CIDEC + ERF + F10 + KCTD20 + KLF10 + KSR1 + NFIL3 + NR4A3 + TGFB3 + TIMP4)	14	Methylation	THCA-25.7.3.P.2.1.0.1.4.1	THCA	25	7	3	P	2	1	0	1	4	1	Risky	0	1	3	Apoptosis	TSM	Underexpression	1	1	2	2	2	0	7	0	1	16	0.956086013778113	0.00303224629080544	NS	0.700620973148234	0.147826679546712	NS	0.778403362802815	0.0791861473630181	NS	0.914116705118899	0.0116310718157856	NS	6.52e-05	Risky	0.0674	NS	0.844
13	(ACSL5 + UACA)	2	Methylation	THCA-23.7.3.P.1.62.0.2.4.1	THCA	23	7	3	P	1	62	0	2	4	1	Protective	1	0	3	Apoptosis	TSM	Unchanged	1	1	2	1	3	0	4	0	1	13	0.444506609826417	0.584621270913832	NS	0.211746959818073	1.55944187083884	NS	0.0831865880903777	3.00151708041275	NS	0.479577462418394	0.499824006473479	NS	0.0721	NS	0.0022	Protective	0.513
31	(ELOVL2 + `HAND2-AS1` + MEOX2 + NRN1 + SOX17 + TCF21 + USP44)	7	Methylation	THCA-212.7.1.P.2.7.15.1.2.1	THCA	212	7	1	P	2	7	15	1	2	1	Protective	1	0	3	Apoptosis	TMB	Underexpression	1	3	2	2	3	8	7	4	1	31	0.000356966325003705	12.7449780827702	High	0.0519697727641554	3.77674157212568	NS	0.0330621485697935	4.54255807608776	High	0.00311360635719848	8.73967133018377	High	0.391	NS	0.773	NS	0.163
16	(EHMT2 + TRAP1)	2	Methylation	THCA-210.7.3.P.2.30.0.2.4.3	THCA	210	7	3	P	2	30	0	2	4	3	Risky	0	1	3	Apoptosis/Autophagy/Necrosis	TSM	Underexpression	1	1	2	2	3	0	4	0	3	16	0.98239304349752	0.000487033643624291	NS	0.720502528551388	0.128011720369879	NS	0.23573429637016	1.40592349747873	NS	0.758171506651023	0.0947918245651884	NS	0.197	NS	0.00111	Risky	0.0761
23	(EFEMP2 + HSPB6 + HSPG2 + PDE10A)	4	Methylation	THCA-208.7.3.P.2.26.1.2.2.1	THCA	208	7	3	P	2	26	1	2	2	1	Protective	2	0	2	Autophagy	TSM	Underexpression	1	1	2	2	6	2	4	4	1	23	0.0495096778007074	3.85798760411814	High	0.555748054828994	0.347119856800679	NS	0.124767040827916	2.35643482491363	NS	0.14301088935974	2.14525911345371	NS	0.0501	NS	0.52	NS	0.0287
18	(DVL3 + GIGYF1 + TET1)	3	Methylation	THCA-206.7.3.P.2.30.0.1.4.2	THCA	206	7	3	P	2	30	0	1	4	2	Risky	0	1	3	Apoptosis/Autophagy	TSM	Underexpression	1	1	2	2	3	0	7	0	2	18	0.235174493289697	1.4092887943726	NS	0.490492684148444	0.475445300464719	NS	0.521557933212486	0.410811448592456	NS	0.947011686829105	0.00441691754474424	NS	0.0701	NS	0.0052	Risky	0.909
18	(DUSP1 + EPAS1 + TP53INP2)	3	Methylation	THCA-204.7.3.P.2.7.0.1.4.2	THCA	204	7	3	P	2	7	0	1	4	2	Protective	1	0	3	Apoptosis/Autophagy	TSM	Underexpression	1	1	2	2	3	0	7	0	2	18	0.150865718744933	2.06347564553147	NS	0.559334355166209	0.340858053992002	NS	0.876240998710252	0.0242537494135209	NS	0.618834092533352	0.247509651853853	NS	0.116	NS	0.769	NS	0.115
18	(DROSHA + FASTK + INHA + PKD1 + TARBP2 + YBX2)	6	Methylation	THCA-203.7.3.P.2.30.0.2.2.1	THCA	203	7	3	P	2	30	0	2	2	1	Risky	0	1	3	Apoptosis	TSM	Underexpression	1	1	2	2	3	0	4	4	1	18	0.573361970451111	0.3170895839609	NS	0.71666661898341	0.131709009441426	NS	0.644279082083152	0.213189278595394	NS	0.968573349784413	0.00155217519125006	NS	0.105	NS	0.000635	Risky	0.155
27	(DRD4 + RHBDD3)	2	Methylation	THCA-202.7.3.P.2.52.31.1.4.1	THCA	202	7	3	P	2	52	31	1	4	1	Mixed	1	2	1	Apoptosis	TSM	Underexpression	1	1	2	2	8	5	7	0	1	27	0.024688808317308	5.0455822841872	High	0.0443051727860533	4.04489355333113	High	0.374700518906613	0.788016658603565	NS	0.206905592879982	1.5929470117452	NS	0.00225	Risky	2.45e-05	Risky	0.0153
32	(DLX5 + MSX1 + SATB2 + SIM2)	4	Methylation	THCA-198.7.1.P.2.31.44.1.4.1	THCA	198	7	1	P	2	31	44	1	4	1	Risky	0	2	2	Apoptosis	TMB	Underexpression	1	3	2	2	5	11	7	0	1	32	0.000154066166070499	14.3218504814294	High	0.0372609517829755	4.33844443924126	High	0.0234782506318026	5.13276846180158	High	0.0387616035039093	4.27128517468174	High	7.1e-05	Risky	0.00042	Risky	0.604
18	(DAPK1 + SIRPA + TNFRSF1A)	3	Methylation	THCA-194.7.3.P.2.0.0.1.4.5	THCA	194	7	3	P	2	0	0	1	4	5	Meaningless	0	0	4	Anoikis/Apoptosis/Autophagy/Necroptosis/Necrosis	TSM	Underexpression	1	1	2	2	0	0	7	0	5	18	0.65711763876217	0.197043828124299	NS	0.540267098054494	0.375044951138773	NS	0.803313481074857	0.0620314560454213	NS	0.869556924029034	0.0269686394352726	NS	0.582	NS	0.888	NS	0.617
15	YAP1	1	Methylation	THCA-1911.7.3.P.3.0.0.2.4.5	THCA	1911	7	3	P	3	0	0	2	4	5	Meaningless	0	0	4	Anoikis/Apoptosis/Autophagy/Ferroptosis/Necrosis	TSM	Overexpression	1	1	2	2	0	0	4	0	5	15	0.39156081827501	0.734089522538268	NS	0.581326620757319	0.30409486956468	NS	0.520792210280575	0.412324148741398	NS	0.99291795450635	7.87859374477315e-05	NS	0.67	NS	0.595	NS	0.815
23	WWTR1	1	Methylation	THCA-1906.7.3.P.2.1.0.1.2.4	THCA	1906	7	3	P	2	1	0	1	2	4	Risky	0	1	3	Apoptosis/Autophagy/Cellular senescence/Ferroptosis	TSM	Underexpression	1	1	2	2	2	0	7	4	4	23	0.125049092966288	2.35291358499333	NS	0.669314986061725	0.182404449303267	NS	0.560049465971537	0.339618582705943	NS	0.862015422653027	0.0302096341305825	NS	0.039	Risky	0.531	NS	0.682
34	WT1	1	Methylation	THCA-1903.7.1.P.2.44.15.2.4.3	THCA	1903	7	1	P	2	44	15	2	4	3	Meaningful Risky	0	4	0	Apoptosis/Autophagy/Cellular senescence	TMB	Underexpression	1	3	2	2	11	8	4	0	3	34	0.00550191299858005	7.70660503626691	High	0.189117716009489	1.72447746232491	NS	0.0159556294132106	5.80775732544749	High	0.00885648357789237	6.85154130410863	High	0.00836	Risky	0.0252	Risky	0.00855
15	(ACLY + BCL6 + CDC25B + ETV6 + MAP3K3 + STAT6 + TRIB2)	7	Methylation	THCA-19.7.3.P.2.0.0.1.4.2	THCA	19	7	3	P	2	0	0	1	4	2	Meaningless	0	0	4	Apoptosis/Cellular senescence	TSM	Underexpression	1	1	2	2	0	0	7	0	2	15	0.323776595756756	0.973629747138255	NS	0.558313820535319	0.34263215104064	NS	0.523747583093314	0.406507345963907	NS	0.584339663817636	0.299271216212351	NS	0.379	NS	0.575	NS	0.82
13	VIM	1	Methylation	THCA-1897.7.3.P.3.0.0.2.4.3	THCA	1897	7	3	P	3	0	0	2	4	3	Meaningless	0	0	4	Apoptosis/Autophagy/Pyroptosis	TSM	Overexpression	1	1	2	2	0	0	4	0	3	13	0.84919219956339	0.0361567268620144	NS	0.300838540439983	1.07047340003497	NS	0.067073337330821	3.353228624727	NS	0.224150209405438	1.47760123110523	NS	0.146	NS	0.116	NS	0.662
15	VAMP8	1	Methylation	THCA-1896.7.3.N.3.64.0.2.4.1	THCA	1896	7	3	N	3	64	0	2	4	1	Protective	2	0	2	Autophagy	TSM	Overexpression	1	1	1	2	5	0	4	0	1	15	0.141510316788388	2.16145847882379	NS	0.692471216012674	0.15642315047861	NS	0.811491999641673	0.0568830592672299	NS	0.664422352390688	0.188195974810278	NS	0.0011	Protective	0.000969	Protective	0.258
14	USP10	1	Methylation	THCA-1891.7.3.P.3.0.30.3.4.4	THCA	1891	7	3	P	3	0	30	3	4	4	Meaningless	0	0	4	Apoptosis/Autophagy/Ferroptosis/Paraptosis	TSM	Overexpression	1	1	2	2	0	3	1	0	4	14	0.0860663933883674	2.94645062084139	NS	0.0460820688333207	3.97859197614508	High	0.85968900609719	0.0312476546643298	NS	0.618401121993446	0.248121191733157	NS	0.586	NS	0.825	NS	0.532
22	ULK1	1	Methylation	THCA-1887.7.3.P.2.31.0.1.4.4	THCA	1887	7	3	P	2	31	0	1	4	4	Risky	0	2	2	Apoptosis/Autophagy/Necrosis/Autosis	TSM	Underexpression	1	1	2	2	5	0	7	0	4	22	0.323915719206833	0.973070008877115	NS	0.724919701234463	0.123827564719216	NS	0.308386922058422	1.03757162036481	NS	0.94393934822935	0.0049448345434773	NS	0.0481	Risky	0.0261	Risky	0.452
17	UHRF1	1	Methylation	THCA-1886.7.3.P.3.11.0.2.4.4	THCA	1886	7	3	P	3	11	0	2	4	4	Risky	0	1	3	Apoptosis/Autophagy/Cellular senescence/Ferroptosis	TSM	Overexpression	1	1	2	2	3	0	4	0	4	17	0.928249506504424	0.00810854366051568	NS	0.744380441098142	0.106313846972465	NS	0.22007139944415	1.50390559150551	NS	0.489704967935709	0.477174454325765	NS	0.174	NS	0.205	NS	0.00102
14	UBTD1	1	Methylation	THCA-1883.7.3.P.3.20.0.2.4.1	THCA	1883	7	3	P	3	20	0	2	4	1	Protective	1	0	3	Cellular senescence	TSM	Overexpression	1	1	2	2	3	0	4	0	1	14	0.741959846404167	0.108411562904472	NS	0.742353996595627	0.108068440211397	NS	0.969667718374283	0.00144590357686295	NS	0.556671854072099	0.34549954094558	NS	0.213	NS	0.206	NS	0.0131
16	TYRO3	1	Methylation	THCA-1879.7.3.P.3.0.0.3.2.5	THCA	1879	7	3	P	3	0	0	3	2	5	Meaningless	0	0	4	Apoptosis/Efferocytosis/Ferroptosis/Necroptosis/Necrosis	TSM	Overexpression	1	1	2	2	0	0	1	4	5	16	0.931990676445614	0.00728300484066239	NS	0.811905638197312	0.0566289380319026	NS	0.508691226188616	0.436758349284242	NS	0.351521979769798	0.867955339083902	NS	0.0821	NS	0.0591	NS	0.535
26	TWIST1	1	Methylation	THCA-1876.7.1.P.2.1.5.1.4.4	THCA	1876	7	1	P	2	1	5	1	4	4	Risky	0	1	3	Anoikis/Apoptosis/Cellular senescence/Necrosis	TMB	Underexpression	1	3	2	2	2	5	7	0	4	26	0.00106541263121507	10.7102911369616	High	0.182473025503272	1.77736660037982	NS	0.0810159544963202	3.04440187872258	NS	0.0166001260341113	5.73816505268091	High	0.0126	Risky	0.0634	NS	0.998
18	TUBB6	1	Methylation	THCA-1874.7.3.P.3.0.30.2.2.1	THCA	1874	7	3	P	3	0	30	2	2	1	Meaningless	0	0	4	Pyroptosis	TSM	Overexpression	1	1	2	2	0	3	4	4	1	18	0.219769617696864	1.5058749193466	NS	0.0457576383777174	3.99049431428706	High	0.814163908847727	0.0552521469026295	NS	0.396094005125777	0.720152151852219	NS	0.69	NS	0.753	NS	0.476
14	TSPO	1	Methylation	THCA-1871.7.3.P.3.0.0.3.2.3	THCA	1871	7	3	P	3	0	0	3	2	3	Meaningless	0	0	4	Apoptosis/Mitochondrial permeability transition/Necrosis	TSM	Overexpression	1	1	2	2	0	0	1	4	3	14	0.864592732453098	0.0290807458307019	NS	0.772332688310976	0.083708951441446	NS	0.0824438156658193	3.01605455516691	NS	0.198312645336448	1.65475749637589	NS	0.696	NS	0.685	NS	0.0951
14	TREM1	1	Methylation	THCA-1858.7.3.P.3.0.0.2.4.4	THCA	1858	7	3	P	3	0	0	2	4	4	Meaningless	0	0	4	Apoptosis/Autophagy/Immunogenic cell death/Pyroptosis	TSM	Overexpression	1	1	2	2	0	0	4	0	4	14	0.918236241555296	0.0105381908136265	NS	0.675322753739056	0.175438768824367	NS	0.620329509607239	0.245404713732076	NS	0.875019721291211	0.0247387788275688	NS	0.332	NS	0.829	NS	0.745
19	TPPP	1	Methylation	THCA-1854.7.3.P.2.27.0.2.4.1	THCA	1854	7	3	P	2	27	0	2	4	1	Mixed	2	1	1	Apoptosis	TSM	Underexpression	1	1	2	2	8	0	4	0	1	19	0.101750246989241	2.67789340812176	NS	0.622749531013627	0.242021983303208	NS	0.404582376615627	0.694664357404641	NS	0.312932843894203	1.01825686030924	NS	0.0419	Risky	0.238	NS	0.0387
13	TP73	1	Methylation	THCA-1853.7.3.P.3.4.0.4.4.4	THCA	1853	7	3	P	3	4	0	4	4	4	Risky	0	1	3	Apoptosis/Autophagy/Cellular senescence/Mitotic catastrophe	TSM	Overexpression	1	1	2	2	3	0	0	0	4	13	0.605549309182206	0.266707057004565	NS	0.760363673482232	0.0930269853655195	NS	0.573291585853701	0.317206014305615	NS	0.758107140520847	0.0948439178650131	NS	0.409	NS	0.197	NS	0.0676
19	TNFSF12	1	Methylation	THCA-1847.7.3.P.2.20.0.1.4.3	THCA	1847	7	3	P	2	20	0	1	4	3	Protective	1	0	3	Apoptosis/Autophagy/Necrosis	TSM	Underexpression	1	1	2	2	3	0	7	0	3	19	0.430943201551993	0.620280144572167	NS	0.609609074815298	0.260744586540837	NS	0.901929890035382	0.0151841016118031	NS	0.923331157030951	0.00926184817930941	NS	0.566	NS	0.932	NS	0.026
15	TNFRSF25	1	Methylation	THCA-1845.7.1.P.2.0.0.2.4.3	THCA	1845	7	1	P	2	0	0	2	4	3	Meaningless	0	0	4	Apoptosis/Necroptosis/Necrosis	TMB	Underexpression	1	3	2	2	0	0	4	0	3	15	0.277133392691784	1.18109399369238	NS	0.089324555858211	2.88650411817807	NS	0.712941213926928	0.135356909180287	NS	0.621008835222588	0.244452196498401	NS	0.924	NS	0.145	NS	0.155
20	TNFRSF1B	1	Methylation	THCA-1843.7.3.P.3.0.20.2.2.3	THCA	1843	7	3	P	3	0	20	2	2	3	Meaningless	0	0	4	Apoptosis/Necroptosis/Necrosis	TSM	Overexpression	1	1	2	2	0	3	4	4	3	20	0.704802831603414	0.143523673797888	NS	0.687786975310285	0.16149155442832	NS	0.0115920767859402	6.37221573648759	Low	0.129580855286121	2.29751872476043	NS	0.221	NS	0.126	NS	0.274
26	TNFRSF12A	1	Methylation	THCA-1842.7.1.P.3.64.14.2.4.3	THCA	1842	7	1	P	3	64	14	2	4	3	Protective	2	0	2	Apoptosis/Autophagy/Necrosis	TMB	Overexpression	1	3	2	2	5	6	4	0	3	26	0.87420208557827	0.0250662526010433	NS	0.644558973349424	0.212829087679092	NS	0.00679280394872794	7.32695491919879	High	0.00834019692879184	6.95892842390438	High	0.0253	Protective	0.0142	Protective	0.814
18	TIMP3	1	Methylation	THCA-1829.7.3.P.2.26.0.2.4.2	THCA	1829	7	3	P	2	26	0	2	4	2	Protective	2	0	2	Apoptosis/Necrosis	TSM	Underexpression	1	1	2	2	6	0	4	0	2	18	0.360906228456012	0.834737397518781	NS	0.547782237489479	0.361305227877516	NS	0.62861436225466	0.233944471198103	NS	0.26891758410915	1.22225998771844	NS	0.0628	NS	0.242	NS	0.0419
16	TICRR	1	Methylation	THCA-1826.7.3.P.2.43.0.4.4.1	THCA	1826	7	3	P	2	43	0	4	4	1	Risky	0	3	1	Autophagy	TSM	Underexpression	1	1	2	2	9	0	0	0	1	16	0.740729297284732	0.109486683884963	NS	0.317348084889071	0.999844716303256	NS	0.113701848043101	2.50199962873321	NS	0.214629867643531	1.53991896376453	NS	0.119	NS	0.0316	Risky	0.000838
20	TGFBR1	1	Methylation	THCA-1822.7.3.P.3.62.0.2.2.3	THCA	1822	7	3	P	3	62	0	2	2	3	Protective	1	0	3	Apoptosis/Ferroptosis/Necrosis	TSM	Overexpression	1	1	2	2	3	0	4	4	3	20	0.513970364791201	0.425975461200674	NS	0.649863064119371	0.206072810747056	NS	0.807955777291094	0.0590801341714574	NS	0.888574257579336	0.0196303943373028	NS	0.192	NS	0.0278	Protective	0.638
19	TGFB2	1	Methylation	THCA-1820.7.3.P.3.0.5.2.4.4	THCA	1820	7	3	P	3	0	5	2	4	4	Meaningless	0	0	4	Anoikis/Apoptosis/Autophagy/Cellular senescence	TSM	Overexpression	1	1	2	2	0	5	4	0	4	19	0.0125659075358344	6.22922000164022	High	0.24256714388303	1.36561253344816	NS	0.0832050242741063	3.00115803403339	NS	0.00388798525701717	8.33540298805391	High	0.536	NS	0.673	NS	0.893
18	TFEB	1	Methylation	THCA-1817.7.3.P.2.20.0.1.4.2	THCA	1817	7	3	P	2	20	0	1	4	2	Protective	1	0	3	Apoptosis/Autophagy	TSM	Underexpression	1	1	2	2	3	0	7	0	2	18	0.817645916428132	0.0531642815961411	NS	0.805423865687235	0.060680329305722	NS	0.697364976969365	0.151227592056359	NS	0.737242179396839	0.112565379244405	NS	0.451	NS	0.529	NS	0.00311
26	TFAP2A	1	Methylation	THCA-1816.7.1.P.2.31.44.4.4.2	THCA	1816	7	1	P	2	31	44	4	4	2	Risky	0	2	2	Apoptosis/Ferroptosis	TMB	Underexpression	1	3	2	2	5	11	0	0	2	26	0.000208053549330067	13.7569146367185	High	0.042559084096331	4.11283025541203	High	0.0211746136819813	5.31236330981801	High	0.000725119193331625	11.4237313931492	High	0.0144	Risky	0.0241	Risky	0.731
19	TEAD4	1	Methylation	THCA-1814.7.3.P.2.8.0.1.4.1	THCA	1814	7	3	P	2	8	0	1	4	1	Mixed	1	1	2	Apoptosis	TSM	Underexpression	1	1	2	2	5	0	7	0	1	19	0.780027164445018	0.0779993486066136	NS	0.649814902654184	0.206133566403503	NS	0.423495908947866	0.640593651932481	NS	0.654458459314487	0.2003252280227	NS	0.0216	Risky	0.0582	NS	0.115
20	TCL6	1	Methylation	THCA-1813.7.1.N.2.0.26.3.2.2	THCA	1813	7	1	N	2	0	26	3	2	2	Meaningless	0	0	4	Apoptosis/Ferroptosis	TMB	Underexpression	1	3	1	2	0	6	1	4	2	20	0.418808828418141	0.653655327070358	NS	0.206916967041269	1.59286721228998	NS	0.0381863510200587	4.29670224548275	Low	0.0317864754480893	4.60997614446332	Low	0.513	NS	0.709	NS	0.312
16	TCF7L2	1	Methylation	THCA-1812.7.3.P.2.0.0.1.4.3	THCA	1812	7	3	P	2	0	0	1	4	3	Meaningless	0	0	4	Anoikis/Apoptosis/Cellular senescence	TSM	Underexpression	1	1	2	2	0	0	7	0	3	16	0.600723878671484	0.273905502757069	NS	0.697872387439693	0.150694671422135	NS	0.199677534215164	1.64473140827849	NS	0.7855598262991	0.0740280083852222	NS	0.897	NS	0.957	NS	0.908
10	TBX3	1	Methylation	THCA-1810.7.3.N.2.0.0.2.4.1	THCA	1810	7	3	N	2	0	0	2	4	1	Meaningless	0	0	4	Cellular senescence	TSM	Underexpression	1	1	1	2	0	0	4	0	1	10	0.347584481719898	0.882256150748049	NS	0.91645662438033	0.0110036225546126	NS	0.719510576930158	0.128962127448846	NS	0.511386780738045	0.431228451395991	NS	0.967	NS	0.988	NS	0.941
19	STUB1	1	Methylation	THCA-1806.7.3.P.3.0.1.1.4.4	THCA	1806	7	3	P	3	0	1	1	4	4	Meaningless	0	0	4	Apoptosis/Autophagy/Ferroptosis/Necroptosis	TSM	Overexpression	1	1	2	2	0	2	7	0	4	19	0.00231732770227633	9.27949925623901	High	0.16148872120893	1.96023001225888	NS	0.610430261923382	0.259548862287245	NS	0.625284029317659	0.238510440105157	NS	0.982	NS	0.458	NS	0.101
11	STEAP3	1	Methylation	THCA-1804.7.3.P.3.30.0.4.4.2	THCA	1804	7	3	P	3	30	0	4	4	2	Risky	0	1	3	Apoptosis/Ferroptosis	TSM	Overexpression	1	1	2	2	3	0	0	0	2	11	0.0564741091236277	3.63801852310735	NS	0.569322019499319	0.323818219767034	NS	0.553546662651509	0.351001658177325	NS	0.245217329736683	1.35034776232227	NS	0.134	NS	0.0261	Risky	0.198
21	STAT3	1	Methylation	THCA-1801.7.3.P.2.0.0.1.4.8	THCA	1801	7	3	P	2	0	0	1	4	8	Meaningless	0	0	4	Anoikis/Apoptosis/Autophagy/Cellular senescence/Ferroptosis/Immunogenic cell death/Pyroptosis/Necrosis	TSM	Underexpression	1	1	2	2	0	0	7	0	8	21	0.892232383315628	0.0183548279429959	NS	0.248421092374927	1.33216125269576	NS	0.687920475871738	0.16134580678815	NS	0.814193065026845	0.0552344882992456	NS	0.639	NS	0.637	NS	0.969
15	STAG1	1	Methylation	THCA-1800.7.3.P.2.0.0.1.4.2	THCA	1800	7	3	P	2	0	0	1	4	2	Meaningless	0	0	4	Apoptosis/Mitotic catastrophe	TSM	Underexpression	1	1	2	2	0	0	7	0	2	15	0.361034623601213	0.834291158143717	NS	0.566609151398058	0.328389161086104	NS	0.856417743770171	0.032737867213573	NS	0.377748358801666	0.778016803526809	NS	0.152	NS	0.346	NS	0.742
19	(ACD + `LINC-PINT`)	2	Methylation	THCA-18.7.3.P.2.20.0.2.2.2	THCA	18	7	3	P	2	20	0	2	2	2	Protective	1	0	3	Apoptosis/Cellular senescence	TSM	Underexpression	1	1	2	2	3	0	4	4	2	19	0.581197230809303	0.304303138901067	NS	0.706824413516254	0.141469566149706	NS	0.581984901760513	0.303036722707301	NS	0.254601846010283	1.29787444475289	NS	0.572	NS	0.813	NS	0.00483
20	SRSF3	1	Methylation	THCA-1799.7.3.P.2.0.31.1.4.2	THCA	1799	7	3	P	2	0	31	1	4	2	Meaningless	0	0	4	Autophagy/Cellular senescence	TSM	Underexpression	1	1	2	2	0	5	7	0	2	20	0.0467496659600121	3.95437534569286	High	0.0275383113867819	4.856740779865	High	0.989760233513163	0.000164711463846244	NS	0.650931711931071	0.204727488517285	NS	0.578	NS	0.974	NS	0.945
17	SRF	1	Methylation	THCA-1798.7.3.P.2.1.0.1.4.2	THCA	1798	7	3	P	2	1	0	1	4	2	Risky	0	1	3	Apoptosis/Cellular senescence	TSM	Underexpression	1	1	2	2	2	0	7	0	2	17	0.752611035567002	0.0993500186958267	NS	0.800484607261884	0.0638673882157792	NS	0.246383116210477	1.34369659855144	NS	0.324646014448428	0.970136997696902	NS	0.0437	Risky	0.186	NS	0.478
16	SREBF1	1	Methylation	THCA-1797.7.3.P.2.0.0.2.3.5	THCA	1797	7	3	P	2	0	0	2	3	5	Meaningless	0	0	4	Apoptosis/Autophagy/Ferroptosis/Pyroptosis/Necrosis	TSM	Underexpression	1	1	2	2	0	0	4	1	5	16	0.541515848007426	0.372737530111756	NS	0.524125166614082	0.40576836822139	NS	0.440356106803981	0.595354233111649	NS	0.551081908945327	0.355382534305004	NS	0.673	NS	0.777	NS	0.567
14	SRC	1	Methylation	THCA-1795.7.3.P.2.0.0.2.4.4	THCA	1795	7	3	P	2	0	0	2	4	4	Meaningless	0	0	4	Anoikis/Apoptosis/Autophagy/Necroptosis	TSM	Underexpression	1	1	2	2	0	0	4	0	4	14	0.407293371666107	0.686687510400411	NS	0.78813476546159	0.072217697523845	NS	0.858786881222803	0.0316550381883871	NS	0.486902290837214	0.483364466786917	NS	0.988	NS	0.595	NS	0.851
21	SQSTM1	1	Methylation	THCA-1794.7.3.P.3.4.0.1.4.5	THCA	1794	7	3	P	3	4	0	1	4	5	Risky	0	1	3	Apoptosis/Autophagy/Ferroptosis/Parthanatos/Autosis	TSM	Overexpression	1	1	2	2	3	0	7	0	5	21	0.758966286177059	0.0941498779162625	NS	0.778813536175125	0.0788854486861204	NS	0.311147705641332	1.02579773888144	NS	0.860915039265923	0.0306983602443244	NS	0.42	NS	0.655	NS	0.309
21	SPHK2	1	Methylation	THCA-1791.7.3.P.2.31.0.1.4.3	THCA	1791	7	3	P	2	31	0	1	4	3	Risky	0	2	2	Apoptosis/Autophagy/Necrosis	TSM	Underexpression	1	1	2	2	5	0	7	0	3	21	0.540344453090864	0.374901731310368	NS	0.259619244309489	1.27078618303836	NS	0.346066118328308	0.887829695052144	NS	0.234837979178474	1.41131644263695	NS	0.0262	Risky	0.00422	Risky	0.422
18	SPARC	1	Methylation	THCA-1790.7.3.P.3.0.0.2.2.4	THCA	1790	7	3	P	3	0	0	2	2	4	Meaningless	0	0	4	Apoptosis/Autophagy/Ferroptosis/Necrosis	TSM	Overexpression	1	1	2	2	0	0	4	4	4	18	0.588936734603041	0.29200782177906	NS	0.219222763623775	1.50945174930354	NS	0.230580910943756	1.43727440326971	NS	0.435407538532331	0.608355838192353	NS	0.117	NS	0.156	NS	0.634
17	(CRIM1 + CYGB)	2	Methylation	THCA-179.7.3.P.2.7.0.1.4.1	THCA	179	7	3	P	2	7	0	1	4	1	Protective	1	0	3	Ferroptosis	TSM	Underexpression	1	1	2	2	3	0	7	0	1	17	0.702117897247733	0.146278019669207	NS	0.692411588120169	0.156487080974378	NS	0.699635955056468	0.148850849682986	NS	0.634569109264029	0.225915491986826	NS	0.243	NS	0.648	NS	0.299
17	SP8	1	Methylation	THCA-1789.7.1.P.2.0.15.4.4.1	THCA	1789	7	1	P	2	0	15	4	4	1	Meaningless	0	0	4	Autophagy	TMB	Underexpression	1	3	2	2	0	8	0	0	1	17	0.0361356832198335	4.39069013408009	High	0.0579211973032145	3.59593041580406	NS	0.0216026731231302	5.2775057823041	High	0.00145761934391653	10.1314343686932	High	0.222	NS	0.945	NS	0.353
18	SP1	1	Methylation	THCA-1787.7.3.P.2.0.0.1.4.5	THCA	1787	7	3	P	2	0	0	1	4	5	Meaningless	0	0	4	Anoikis/Apoptosis/Autophagy/Ferroptosis/Necrosis	TSM	Underexpression	1	1	2	2	0	0	7	0	5	18	0.260837933175095	1.26430420432401	NS	0.484455917343712	0.488816040844629	NS	0.904909787687652	0.014271035633121	NS	0.902473417108229	0.0150154178437281	NS	0.371	NS	0.494	NS	0.427
15	SNHG7	1	Methylation	THCA-1783.7.3.P.3.20.0.2.4.2	THCA	1783	7	3	P	3	20	0	2	4	2	Protective	1	0	3	Apoptosis/Autophagy	TSM	Overexpression	1	1	2	2	3	0	4	0	2	15	0.840643914740461	0.0404291061786154	NS	0.854036062528952	0.0338453957752444	NS	0.675659530634871	0.175053015005099	NS	0.796721867995404	0.0663535960724515	NS	0.294	NS	0.934	NS	0.0288
27	SNHG15	1	Methylation	THCA-1780.7.1.P.2.26.0.1.2.2	THCA	1780	7	1	P	2	26	0	1	2	2	Protective	2	0	2	Apoptosis/Autophagy	TMB	Underexpression	1	3	2	2	6	0	7	4	2	27	0.204159793873024	1.61236414847914	NS	0.308740526339076	1.03605597000448	NS	0.233511527878553	1.41934326979443	NS	0.109329445204201	2.56388748679088	NS	0.961	NS	0.293	NS	0.0107
13	SND1	1	Methylation	THCA-1779.7.3.P.3.0.1.3.3.3	THCA	1779	7	3	P	3	0	1	3	3	3	Meaningless	0	0	4	Apoptosis/Cellular senescence/Ferroptosis	TSM	Overexpression	1	1	2	2	0	2	1	1	3	13	0.0112357313573013	6.42764728314537	High	0.0581618158549707	3.58904049116019	NS	0.218577839847741	1.513683738991	NS	0.25324075121799	1.30533647382158	NS	0.149	NS	0.0528	NS	0.268
13	SMYD3	1	Methylation	THCA-1777.7.3.P.1.1.0.2.4.2	THCA	1777	7	3	P	1	1	0	2	4	2	Risky	0	1	3	Apoptosis/Autophagy	TSM	Unchanged	1	1	2	1	2	0	4	0	2	13	0.642066533006062	0.216049624899127	NS	0.700101306102264	0.148366496107373	NS	0.107647738816443	2.58841900677656	NS	0.0795152189070979	3.074782711719	NS	0.00504	Risky	0.214	NS	0.193
14	SLC27A1	1	Methylation	THCA-1764.7.3.P.2.20.0.2.4.1	THCA	1764	7	3	P	2	20	0	2	4	1	Protective	1	0	3	Necrosis	TSM	Underexpression	1	1	2	2	3	0	4	0	1	14	0.0585597324871545	3.57771263970601	NS	0.196077450543498	1.67135269134896	NS	0.646607802676897	0.210203687505325	NS	0.865312614770436	0.0287693821168842	NS	0.598	NS	0.632	NS	0.0111
14	SLC25A10	1	Methylation	THCA-1761.7.3.P.1.31.0.3.3.2	THCA	1761	7	3	P	1	31	0	3	3	2	Risky	0	2	2	Apoptosis/Ferroptosis	TSM	Unchanged	1	1	2	1	5	0	1	1	2	14	0.221648526595634	1.49366601748663	NS	0.617277607898593	0.24971247148467	NS	0.612633119595	0.256358363267676	NS	0.465927411288715	0.531618001612285	NS	0.0454	Risky	9.56e-05	Risky	0.286
15	SLC11A1	1	Methylation	THCA-1757.7.3.P.2.1.0.3.2.2	THCA	1757	7	3	P	2	1	0	3	2	2	Risky	0	1	3	Autophagy/Ferroptosis	TSM	Underexpression	1	1	2	2	2	0	1	4	2	15	0.177805439721289	1.81587192379986	NS	0.606039669819314	0.265982348324216	NS	0.274069668167437	1.19626398387867	NS	0.346468777958051	0.88634840364853	NS	0.0165	Risky	0.632	NS	0.486
8	SFTPA1	1	Methylation	THCA-1750.7.3.P.3.0.0.4.4.2	THCA	1750	7	3	P	3	0	0	4	4	2	Meaningless	0	0	4	Necroptosis/Necrosis	TSM	Overexpression	1	1	2	2	0	0	0	0	2	8	0.620243585982592	0.245525355972449	NS	0.725231141348739	0.123535503470622	NS	0.618022439884291	0.24865682534462	NS	0.0710352896203005	3.25893403340659	NS	0.5	NS	0.838	NS	0.161
14	SERPINA1	1	Methylation	THCA-1743.7.3.P.3.0.0.2.4.4	THCA	1743	7	3	P	3	0	0	2	4	4	Meaningless	0	0	4	Apoptosis/Autophagy/Efferocytosis/Necrosis	TSM	Overexpression	1	1	2	2	0	0	4	0	4	14	0.0730692118224605	3.21269110835814	NS	0.190119943554554	1.71668790185606	NS	0.833747201055397	0.0440572146023596	NS	0.916308655146243	0.0110427794913019	NS	0.139	NS	0.0779	NS	0.995
14	SEMA7A	1	Methylation	THCA-1741.7.3.P.1.0.0.2.2.1	THCA	1741	7	3	P	1	0	0	2	2	1	Meaningless	0	0	4	Anoikis	TSM	Unchanged	1	1	2	1	0	0	4	4	1	14	0.564541554282864	0.331901501895726	NS	0.687946161046863	0.161317774071013	NS	0.484359577177562	0.489031659532123	NS	0.958348384739447	0.00272758541753378	NS	0.0522	NS	0.291	NS	0.308
17	(COL1A1 + CTF1 + CXCL2 + DAB2IP + GRN + IL23A + ITGB3 + LGALS9 + LITAF + NOD1 + PEA15 + PPP1CA + PTP4A3 + TUBA1A)	14	Methylation	THCA-174.7.3.P.3.0.0.2.2.3	THCA	174	7	3	P	3	0	0	2	2	3	Meaningless	0	0	4	Apoptosis/Autophagy/Necrosis	TSM	Overexpression	1	1	2	2	0	0	4	4	3	17	0.171742954329373	1.86766321655094	NS	0.592700655482934	0.28614640287817	NS	0.851312960834791	0.0351350456372282	NS	0.895354258362732	0.0173007387795788	NS	0.698	NS	0.387	NS	0.757
18	SAPCD2	1	Methylation	THCA-1734.7.3.P.3.44.0.4.4.1	THCA	1734	7	3	P	3	44	0	4	4	1	Meaningful Risky	0	4	0	Apoptosis	TSM	Overexpression	1	1	2	2	11	0	0	0	1	18	0.689995247908075	0.159090507837915	NS	0.68420483204749	0.165430923064466	NS	0.965234384948706	0.00189974229677135	NS	0.63984227931195	0.218948499786153	NS	0.0281	Risky	0.0028	Risky	0.0301
21	S100A4	1	Methylation	THCA-1729.7.3.P.3.0.26.2.4.5	THCA	1729	7	3	P	3	0	26	2	4	5	Meaningless	0	0	4	Anoikis/Apoptosis/Autophagy/Ferroptosis/Pyroptosis	TSM	Overexpression	1	1	2	2	0	6	4	0	5	21	0.903787922330004	0.0146114132076101	NS	0.581279319889214	0.304170995457017	NS	0.0475352922753838	3.92634002476865	Low	0.0367218920037449	4.36326351155213	Low	0.721	NS	0.556	NS	0.574
21	RPTOR	1	Methylation	THCA-1721.7.3.P.2.31.0.1.4.3	THCA	1721	7	3	P	2	31	0	1	4	3	Risky	0	2	2	Apoptosis/Autophagy/Pyroptosis	TSM	Underexpression	1	1	2	2	5	0	7	0	3	21	0.89752590894354	0.0165861836229558	NS	0.699202550737775	0.149302767737407	NS	0.378681484102506	0.774977921822707	NS	0.417585139099293	0.657101365802089	NS	0.0322	Risky	0.0414	Risky	0.988
16	(CNR2 + FOXP1 + HTT + IL6R + ILK + NOD2 + PIAS4 + SMURF1 + SNCA + TNFAIP8L1 + TNFRSF10B + ZC3H12A)	12	Methylation	THCA-172.7.3.P.2.0.0.1.4.3	THCA	172	7	3	P	2	0	0	1	4	3	Meaningless	0	0	4	Apoptosis/Autophagy/Necrosis	TSM	Underexpression	1	1	2	2	0	0	7	0	3	16	0.632210948252536	0.229074466669254	NS	0.557483479244929	0.344080180949446	NS	0.890699758086726	0.0188839313493433	NS	0.802791747895029	0.0623679200198598	NS	0.0882	NS	0.547	NS	0.564
16	ROCK2	1	Methylation	THCA-1717.7.3.P.2.0.0.1.4.3	THCA	1717	7	3	P	2	0	0	1	4	3	Meaningless	0	0	4	Apoptosis/Autophagy/Mitotic catastrophe	TSM	Underexpression	1	1	2	2	0	0	7	0	3	16	0.941929132079167	0.00530645428638305	NS	0.747889240568778	0.103313266727461	NS	0.358163266145268	0.844323155589027	NS	0.460064219235094	0.545738423408227	NS	0.0862	NS	0.482	NS	0.626
18	RHBDF1	1	Methylation	THCA-1712.7.3.P.2.4.0.2.2.1	THCA	1712	7	3	P	2	4	0	2	2	1	Risky	0	1	3	Apoptosis	TSM	Underexpression	1	1	2	2	3	0	4	4	1	18	0.59734814256481	0.279014095632185	NS	0.536746887099993	0.381602432110712	NS	0.825724654205884	0.0484828049433384	NS	0.654971284009823	0.19968987808095	NS	0.42	NS	0.468	NS	0.077
15	(CMTM1 + LIF + MIR146B)	3	Methylation	THCA-171.7.3.P.1.30.0.2.3.2	THCA	171	7	3	P	1	30	0	2	3	2	Risky	0	1	3	Apoptosis/Necrosis	TSM	Unchanged	1	1	2	1	3	0	4	1	2	15	0.625413980230264	0.238331250092918	NS	0.533389541295517	0.387929909029475	NS	0.296425857829218	1.09020470268068	NS	0.148651043074726	2.08603909197302	NS	0.0575	NS	0.0409	Risky	0.574
26	RCN1	1	Methylation	THCA-1707.7.1.P.2.31.44.4.4.2	THCA	1707	7	1	P	2	31	44	4	4	2	Risky	0	2	2	Apoptosis/Pyroptosis	TMB	Underexpression	1	3	2	2	5	11	0	0	2	26	0.00209834425157929	9.46145619832163	High	0.0479236932233659	3.91265981694142	High	0.00537396084219322	7.74909016257467	High	0.00267498539153777	9.01687363902891	High	0.00345	Risky	0.000888	Risky	0.416
20	RB1	1	Methylation	THCA-1706.7.3.P.3.0.31.2.4.5	THCA	1706	7	3	P	3	0	31	2	4	5	Meaningless	0	0	4	Apoptosis/Autophagy/Cellular senescence/Necroptosis/Necrosis	TSM	Overexpression	1	1	2	2	0	5	4	0	5	20	0.0285087751363975	4.79703405683492	High	0.0488231852438152	3.88142212926252	High	0.758525441991531	0.0945056547247319	NS	0.494238446368993	0.467285882702705	NS	0.42	NS	0.874	NS	0.429
15	RAD9A	1	Methylation	THCA-1704.7.3.P.2.20.0.2.4.2	THCA	1704	7	3	P	2	20	0	2	4	2	Protective	1	0	3	Anoikis/Apoptosis	TSM	Underexpression	1	1	2	2	3	0	4	0	2	15	0.609968492059746	0.26022081569383	NS	0.914489729581857	0.0115298663551166	NS	0.609123471223989	0.261453300810321	NS	0.8415880718025	0.039945043202554	NS	0.798	NS	0.297	NS	0.013
13	RAB38	1	Methylation	THCA-1702.7.3.N.3.0.0.1.4.1	THCA	1702	7	3	N	3	0	0	1	4	1	Meaningless	0	0	4	Apoptosis	TSM	Overexpression	1	1	1	2	0	0	7	0	1	13	0.963649343225576	0.00207704086804349	NS	0.0605779804707078	3.52148956911508	NS	0.401130714127143	0.7049341032452	NS	0.411928954615155	0.67322651245139	NS	0.494	NS	0.914	NS	0.651
14	PYCARD	1	Methylation	THCA-1700.7.3.P.3.0.0.2.4.4	THCA	1700	7	3	P	3	0	0	2	4	4	Meaningless	0	0	4	Apoptosis/Autophagy/Pyroptosis/Necrosis	TSM	Overexpression	1	1	2	2	0	0	4	0	4	14	0.837408329207503	0.0421110010135367	NS	0.241834171475838	1.36987028678655	NS	0.44293097087102	0.588677516832583	NS	0.393037883281055	0.72952288644872	NS	0.78	NS	0.453	NS	0.475
21	PTX3	1	Methylation	THCA-1698.7.3.P.2.31.0.1.4.3	THCA	1698	7	3	P	2	31	0	1	4	3	Risky	0	2	2	Apoptosis/Pyroptosis/Necrosis	TSM	Underexpression	1	1	2	2	5	0	7	0	3	21	0.200419238493071	1.63931675022284	NS	0.206347893648811	1.59686611697091	NS	0.795403932818221	0.0672363868792711	NS	0.496392032406332	0.462641527771068	NS	0.00031	Risky	0.0254	Risky	0.671
15	PTPRG-AS1	1	Methylation	THCA-1696.7.1.P.2.0.1.2.4.1	THCA	1696	7	1	P	2	0	1	2	4	1	Meaningless	0	0	4	Ferroptosis	TMB	Underexpression	1	3	2	2	0	2	4	0	1	15	0.012863567679179	6.18777698582598	High	0.689181463861389	0.15997290482815	NS	0.0948865038550768	2.789454822987	NS	0.155735358784703	2.0151550643522	NS	0.189	NS	0.175	NS	0.72
20	PTK6	1	Methylation	THCA-1692.7.3.P.1.35.0.2.4.3	THCA	1692	7	3	P	1	35	0	2	4	3	Risky	0	3	1	Anoikis/Apoptosis/Autophagy	TSM	Unchanged	1	1	2	1	8	0	4	0	3	20	0.808840176800048	0.0585265201188301	NS	0.662997571496737	0.189902748395469	NS	0.27633340405572	1.18503472441152	NS	0.191419002575787	1.70666222862107	NS	0.0242	Risky	0.0161	Risky	0.614
18	PTK2B	1	Methylation	THCA-1690.7.3.P.3.64.0.2.4.3	THCA	1690	7	3	P	3	64	0	2	4	3	Protective	2	0	2	Anoikis/Apoptosis/Necrosis	TSM	Overexpression	1	1	2	2	5	0	4	0	3	18	0.118755778355576	2.43365416968413	NS	0.531903722038632	0.390753259740264	NS	0.577915156282894	0.309617241448064	NS	0.53650332659614	0.382059042413812	NS	0.0391	Protective	0.00953	Protective	0.117
14	(CISD1 + TRIM7)	2	Methylation	THCA-169.7.3.P.2.0.1.2.4.2	THCA	169	7	3	P	2	0	1	2	4	2	Meaningless	0	0	4	Autophagy/Ferroptosis	TSM	Underexpression	1	1	2	2	0	2	4	0	2	14	0.0388868956464985	4.26580170014613	High	0.236673852280558	1.40029698337201	NS	0.852339881258025	0.0346457702462265	NS	0.777934287586559	0.079530783849865	NS	0.347	NS	0.202	NS	0.0671
15	PRDX6	1	Methylation	THCA-1683.7.3.P.1.0.0.1.3.2	THCA	1683	7	3	P	1	0	0	1	3	2	Meaningless	0	0	4	Apoptosis/Ferroptosis	TSM	Unchanged	1	1	2	1	0	0	7	1	2	15	0.780429171023907	0.0777070231127587	NS	0.670459763765915	0.181064796458334	NS	0.835740029048115	0.0429921634031521	NS	0.320380517378304	0.987392455219864	NS	0.473	NS	0.739	NS	0.515
20	PPP3CC	1	Methylation	THCA-1681.7.3.P.2.69.0.1.4.1	THCA	1681	7	3	P	2	69	0	1	4	1	Protective	2	0	2	Apoptosis	TSM	Underexpression	1	1	2	2	6	0	7	0	1	20	0.0829953483815382	3.0052465685756	NS	0.221620139100404	1.49384955400146	NS	0.31810164803824	0.996735766513926	NS	0.474075120731834	0.512461750238252	NS	0.613	NS	0.0409	Protective	0.961
15	(CIRBP + CPLX2 + DDR2 + LTBP2 + PDGFRB + PLA2G6 + PROX1 + RBMS1 + SRSF2 + USP35 + USP7)	11	Methylation	THCA-168.7.3.P.2.0.0.1.4.2	THCA	168	7	3	P	2	0	0	1	4	2	Meaningless	0	0	4	Apoptosis/Ferroptosis	TSM	Underexpression	1	1	2	2	0	0	7	0	2	15	0.596186440347311	0.28078610148793	NS	0.715768036667546	0.132583731322157	NS	0.459234303093196	0.547760246327698	NS	0.78100711190932	0.0772878003238381	NS	0.0876	NS	0.253	NS	0.497
16	PPP1R15A	1	Methylation	THCA-1678.7.3.P.2.0.0.1.4.3	THCA	1678	7	3	P	2	0	0	1	4	3	Meaningless	0	0	4	Apoptosis/Autophagy/Cuproptosis	TSM	Underexpression	1	1	2	2	0	0	7	0	3	16	0.435094779206195	0.60918515371832	NS	0.675046723160339	0.17575531428563	NS	0.25262666583462	1.30871928998543	NS	0.680905767276607	0.169108009712049	NS	0.0952	NS	0.594	NS	0.46
20	PITX1	1	Methylation	THCA-1665.7.1.P.2.30.15.4.4.1	THCA	1665	7	1	P	2	30	15	4	4	1	Risky	0	1	3	Apoptosis	TMB	Underexpression	1	3	2	2	3	8	0	0	1	20	0.00715796861027818	7.232895029233	High	0.0800316393302718	3.06425907985905	NS	0.011678224962851	6.35907744788343	High	0.00626718130899995	7.47183006312387	High	0.0734	NS	0.0276	Risky	0.0754
26	PFKFB4	1	Methylation	THCA-1658.7.3.P.2.35.7.1.4.2	THCA	1658	7	3	P	2	35	7	1	4	2	Risky	0	3	1	Apoptosis/Autophagy	TSM	Underexpression	1	1	2	2	8	3	7	0	2	26	0.342343032411903	0.90163744014879	NS	0.558104738486016	0.342996382353122	NS	0.18812593389501	1.73223331362177	NS	0.0371491180320389	4.3435623723993	Low	0.00088	Risky	0.000938	Risky	0.13
17	PDZK1IP1	1	Methylation	THCA-1654.7.3.P.3.64.0.2.4.2	THCA	1654	7	3	P	3	64	0	2	4	2	Protective	2	0	2	Apoptosis/Autophagy	TSM	Overexpression	1	1	2	2	5	0	4	0	2	17	0.344633901037137	0.893117462628726	NS	0.172427747817848	1.86170846963335	NS	0.418257051029526	0.655207334201378	NS	0.541081977022324	0.373538121563909	NS	0.0328	Protective	0.00516	Protective	0.091
30	PAX6	1	Methylation	THCA-1644.7.1.P.2.26.15.1.4.1	THCA	1644	7	1	P	2	26	15	1	4	1	Protective	2	0	2	Apoptosis	TMB	Underexpression	1	3	2	2	6	8	7	0	1	30	0.00176185487659497	9.78244906040294	High	0.0511570311644948	3.80312469820307	NS	0.00741339778782202	7.16997089111026	High	0.0170576256474879	5.69043501127635	High	0.297	NS	0.971	NS	0.0208
21	PAX3	1	Methylation	THCA-1643.7.1.P.2.31.5.4.4.3	THCA	1643	7	1	P	2	31	5	4	4	3	Risky	0	2	2	Apoptosis/Autophagy/Cellular senescence	TMB	Underexpression	1	3	2	2	5	5	0	0	3	21	0.0171200725904608	5.68402266081512	High	0.287049130417392	1.13341007731613	NS	0.0588799679109142	3.56865545156722	NS	0.0291134151320899	4.76089444851902	High	0.0479	Risky	0.00234	Risky	0.0785
11	PARK2	1	Methylation	THCA-1641.7.3.P.2.0.0.2.4.1	THCA	1641	7	3	P	2	0	0	2	4	1	Meaningless	0	0	4	Mitoptosis	TSM	Underexpression	1	1	2	2	0	0	4	0	1	11	0.960937190524418	0.00239879996690146	NS	0.739309184106352	0.110734745544393	NS	0.71321660156235	0.135085315628361	NS	0.911188575313687	0.0124410514003153	NS	0.221	NS	0.367	NS	0.158
21	(CERS1 + CTSA)	2	Methylation	THCA-164.7.3.P.3.4.0.1.2.1	THCA	164	7	3	P	3	4	0	1	2	1	Risky	0	1	3	Autophagy	TSM	Overexpression	1	1	2	2	3	0	7	4	1	21	0.481514471557363	0.495431313617817	NS	0.664924380452715	0.187596766062593	NS	0.398126465372166	0.713977702320418	NS	0.486259530073574	0.484792417758047	NS	0.341	NS	0.17	NS	0.151
17	PANX2	1	Methylation	THCA-1639.7.3.P.2.51.0.2.4.1	THCA	1639	7	3	P	2	51	0	2	4	1	Mixed	1	1	2	Apoptosis	TSM	Underexpression	1	1	2	2	6	0	4	0	1	17	0.779210455794974	0.078595053821025	NS	0.322265018081569	0.979731845792307	NS	0.403285889262406	0.698506791445833	NS	0.790587048389748	0.0705159399652313	NS	0.133	NS	0.0192	Risky	0.035
18	OXSR1	1	Methylation	THCA-1634.7.3.P.2.0.0.1.2.1	THCA	1634	7	3	P	2	0	0	1	2	1	Meaningless	0	0	4	Oxeiptosis	TSM	Underexpression	1	1	2	2	0	0	7	4	1	18	0.106416273534733	2.60665112205998	NS	0.159238743625241	1.98144042109138	NS	0.768017827292996	0.0870065053615837	NS	0.99857373292029	3.19537664031359e-06	NS	0.157	NS	0.335	NS	0.672
18	OTX1	1	Methylation	THCA-1633.7.1.P.1.1.15.4.4.1	THCA	1633	7	1	P	1	1	15	4	4	1	Risky	0	1	3	Apoptosis	TMB	Unchanged	1	3	2	1	2	8	0	0	1	18	0.0332518952278058	4.53276272936965	High	0.230149559232829	1.4399368532448	NS	0.0341217254983593	4.48859422098707	High	0.00821439624192999	6.98612589830575	High	0.00425	Risky	0.1	NS	0.453
15	OTUB1	1	Methylation	THCA-1632.7.3.P.1.26.0.3.4.3	THCA	1632	7	3	P	1	26	0	3	4	3	Protective	2	0	2	Apoptosis/Ferroptosis/Necrosis	TSM	Unchanged	1	1	2	1	6	0	1	0	3	15	0.767286378835928	0.0875723647928612	NS	0.644256473344743	0.213218389814468	NS	0.575349973544457	0.313812628538238	NS	0.599614081044274	0.275578345191412	NS	0.98	NS	0.449	NS	0.0125
17	ONECUT1	1	Methylation	THCA-1629.7.1.P.2.0.35.4.4.1	THCA	1629	7	1	P	2	0	35	4	4	1	Meaningless	0	0	4	Anoikis	TMB	Underexpression	1	3	2	2	0	8	0	0	1	17	0.00238286568888435	9.22842471978165	High	0.00741640336754135	7.16924373724944	High	0.593813461808658	0.284428101085976	NS	0.00481089004505775	7.94919012827104	High	0.347	NS	0.105	NS	0.756
23	OLIG2	1	Methylation	THCA-1628.7.1.P.2.14.35.4.4.1	THCA	1628	7	1	P	2	14	35	4	4	1	Risky	0	2	2	Apoptosis	TMB	Underexpression	1	3	2	2	6	8	0	0	1	23	0.00100692745352771	10.8147844817476	High	0.0344412533859654	4.47266397017271	High	0.353354029714291	0.861375586184179	NS	0.00866356414176905	6.89089993391044	High	0.525	NS	0.638	NS	0.0179
12	NUPR1	1	Methylation	THCA-1626.7.3.N.2.0.0.2.4.3	THCA	1626	7	3	N	2	0	0	2	4	3	Meaningless	0	0	4	Apoptosis/Autophagy/Ferroptosis	TSM	Underexpression	1	1	1	2	0	0	4	0	3	12	0.857927656753682	0.0320455799837217	NS	0.65741232259267	0.196682188086663	NS	0.537539665868419	0.380118795506579	NS	0.361278913279833	0.833442729519396	NS	0.289	NS	0.313	NS	0.418
18	NRP2	1	Methylation	THCA-1622.7.3.P.3.62.1.2.4.3	THCA	1622	7	3	P	3	62	1	2	4	3	Protective	1	0	3	Apoptosis/Efferocytosis/Necrosis	TSM	Overexpression	1	1	2	2	3	2	4	0	3	18	0.0281196415879388	4.82071726556104	High	0.217097380118302	1.52345510893815	NS	0.139343342226462	2.1851958039235	NS	0.193360430472946	1.69182604961965	NS	0.292	NS	0.0262	Protective	0.761
17	NRP1	1	Methylation	THCA-1620.7.3.P.2.0.0.1.4.4	THCA	1620	7	3	P	2	0	0	1	4	4	Meaningless	0	0	4	Anoikis/Apoptosis/Autophagy/Necrosis	TSM	Underexpression	1	1	2	2	0	0	7	0	4	17	0.386642145959904	0.749476116889209	NS	0.29642998415844	1.09018607585281	NS	0.591154515435233	0.288544883603313	NS	0.726541609580587	0.122310818882319	NS	0.0906	NS	0.433	NS	0.842
13	NRG1	1	Methylation	THCA-1619.7.3.P.2.0.0.2.4.3	THCA	1619	7	3	P	2	0	0	2	4	3	Meaningless	0	0	4	Apoptosis/Mitochondrial permeability transition/Necrosis	TSM	Underexpression	1	1	2	2	0	0	4	0	3	13	0.439451770408348	0.597713477066097	NS	0.611873869237479	0.257455217806318	NS	0.901414124878269	0.015345054016285	NS	0.793504063012288	0.0685199383523219	NS	0.452	NS	0.0683	NS	0.97
12	NR1H2	1	Methylation	THCA-1616.7.3.P.3.0.0.2.4.2	THCA	1616	7	3	P	3	0	0	2	4	2	Meaningless	0	0	4	Cellular senescence/Pyroptosis	TSM	Overexpression	1	1	2	2	0	0	4	0	2	12	0.210176618375073	1.57020931726985	NS	0.610888936922491	0.258882495261492	NS	0.336301346779445	0.924480255328631	NS	0.606005303312684	0.266033098235572	NS	0.41	NS	0.636	NS	0.217
16	NOX4	1	Methylation	THCA-1612.7.3.P.3.0.0.2.4.6	THCA	1612	7	3	P	3	0	0	2	4	6	Meaningless	0	0	4	Anoikis/Apoptosis/Autophagy/Cellular senescence/Ferroptosis/Necroptosis	TSM	Overexpression	1	1	2	2	0	0	4	0	6	16	0.502297717437537	0.450078417622077	NS	0.653734861054802	0.201223771386082	NS	0.183011641473503	1.77299675468865	NS	0.128292193371559	2.3130488330274	NS	0.681	NS	0.866	NS	0.219
20	NOL3	1	Methylation	THCA-1608.7.3.P.2.35.0.2.4.2	THCA	1608	7	3	P	2	35	0	2	4	2	Risky	0	3	1	Apoptosis/Necrosis	TSM	Underexpression	1	1	2	2	8	0	4	0	2	20	0.942930350667015	0.00512474091100614	NS	0.699998235378599	0.148473697547942	NS	0.597670404275709	0.278523803753605	NS	0.958210164313251	0.00274573498419469	NS	0.00116	Risky	0.00019	Risky	0.966
16	NLRP4	1	Methylation	THCA-1606.7.1.N.3.0.0.2.2.1	THCA	1606	7	1	N	3	0	0	2	2	1	Meaningless	0	0	4	Autophagy	TMB	Overexpression	1	3	1	2	0	0	4	4	1	16	0.631132344012438	0.230528346474288	NS	0.687327949353152	0.161993273849655	NS	0.298513925671005	1.08082117725622	NS	0.176850276262229	1.82389556158644	NS	0.144	NS	0.838	NS	0.69
14	NINJ1	1	Methylation	THCA-1602.7.3.P.3.22.0.3.4.2	THCA	1602	7	3	P	3	22	0	3	4	2	Protective	2	0	2	Cellular senescence/Pyroptosis	TSM	Overexpression	1	1	2	2	5	0	1	0	2	14	0.607990886366113	0.26311097140677	NS	0.662997765969179	0.189902514807577	NS	0.779030895836124	0.0787263521678205	NS	0.648991075261432	0.207174497686225	NS	0.0406	Protective	0.0933	NS	0.0376
12	(ACAA2 + ACTB + AJUBA + AKIP1 + ALOX15B + AMFR + ANP32A + ANXA11 + APLP2 + ARF1 + BRD7 + CA7 + CANT1 + CCNDBP1 + CCR3 + CD151 + CDC42 + CDK2AP1 + CNN2 + CORO1C + CPT2 + CTSH + CXXC5 + DDX54 + DLEU1 + DOK1 + DSP + EBI3 + EPHB3 + ETNK2 + FOXP4 + FUT3 + FUT7 + FXYD5 + GGN + GNAQ + GNLY + HCFC1R1 + HOPX + HRK + IFIT2 + ITGA9 + KLF16 + KLK10 + LAMC1 + LAPTM4B + LGALS2 + LIMK1 + LINC00242 + LYN + MAD2L…	100	Methylation	THCA-16.7.3.P.3.0.0.2.3.1	THCA	16	7	3	P	3	0	0	2	3	1	Meaningless	0	0	4	Apoptosis	TSM	Overexpression	1	1	2	2	0	0	4	1	1	12	0.147129158944336	2.10176558533993	NS	0.566850078391475	0.327981499781263	NS	0.526137688547039	0.401845521699969	NS	0.21995513244358	1.50466392930962	NS	0.421	NS	0.272	NS	0.824
17	NGFR	1	Methylation	THCA-1599.7.3.P.2.62.0.2.4.4	THCA	1599	7	3	P	2	62	0	2	4	4	Protective	1	0	3	Apoptosis/Autophagy/Necroptosis/Necrosis	TSM	Underexpression	1	1	2	2	3	0	4	0	4	17	0.46962277890344	0.52286341765425	NS	0.64237234748324	0.215652893366018	NS	0.725622621465822	0.123168932062148	NS	0.709086156267503	0.139191440731918	NS	0.064	NS	0.0267	Protective	0.894
17	NFE2L2	1	Methylation	THCA-1596.7.3.P.2.0.0.2.4.7	THCA	1596	7	3	P	2	0	0	2	4	7	Meaningless	0	0	4	Apoptosis/Autophagy/Cellular senescence/Ferroptosis/Necroptosis/Pyroptosis/Necrosis	TSM	Underexpression	1	1	2	2	0	0	4	0	7	17	0.687064916540785	0.162281178603349	NS	0.768267754675548	0.0868136147860023	NS	0.99099332875819	0.000127428609820366	NS	0.833248025793919	0.0443261257323102	NS	0.275	NS	0.663	NS	0.727
14	NFATC4	1	Methylation	THCA-1595.7.3.P.2.4.0.2.4.1	THCA	1595	7	3	P	2	4	0	2	4	1	Risky	0	1	3	Necrosis	TSM	Underexpression	1	1	2	2	3	0	4	0	1	14	0.1962042338037	1.67040547075958	NS	0.578855883376237	0.308087932311573	NS	0.113520548343837	2.50451333695828	NS	0.16578997636014	1.92060504082579	NS	0.395	NS	0.297	NS	0.0962
16	MYH9	1	Methylation	THCA-1586.7.3.P.2.0.0.1.4.3	THCA	1586	7	3	P	2	0	0	1	4	3	Meaningless	0	0	4	Anoikis/Apoptosis/Necroptosis	TSM	Underexpression	1	1	2	2	0	0	7	0	3	16	0.711411691193941	0.136871000691506	NS	0.573367703442473	0.317080101674651	NS	0.997336260644754	1.11456382946539e-05	NS	0.575357762769201	0.313799833042768	NS	0.141	NS	0.332	NS	0.516
26	MTOR	1	Methylation	THCA-1580.7.3.P.2.0.0.1.2.9	THCA	1580	7	3	P	2	0	0	1	2	9	Meaningless	0	0	4	Anoikis/Apoptosis/Autophagy/Cellular senescence/Entosis/Ferroptosis/Mitotic catastrophe/Necroptosis/Necrosis	TSM	Underexpression	1	1	2	2	0	0	7	4	9	26	0.641822808768916	0.216366124609968	NS	0.740559668288552	0.109635348940713	NS	0.541671415033023	0.372450760402662	NS	0.185723636532258	1.75121839426226	NS	0.328	NS	0.399	NS	0.932
19	MTHFD1	1	Methylation	THCA-1578.7.3.P.3.35.0.2.4.1	THCA	1578	7	3	P	3	35	0	2	4	1	Risky	0	3	1	Apoptosis	TSM	Overexpression	1	1	2	2	8	0	4	0	1	19	0.273934342852776	1.19693895072711	NS	0.491834803762207	0.472509799439287	NS	0.927380731305712	0.00830664141317928	NS	0.829869787285199	0.0461685039003478	NS	0.0335	Risky	0.0211	Risky	0.545
16	MTA1	1	Methylation	THCA-1576.7.3.P.2.30.0.2.4.3	THCA	1576	7	3	P	2	30	0	2	4	3	Risky	0	1	3	Anoikis/Apoptosis/Autophagy	TSM	Underexpression	1	1	2	2	3	0	4	0	3	16	0.721487231940216	0.127072177781992	NS	0.658106616545999	0.195831711810786	NS	0.842798305627959	0.0393289968055277	NS	0.282905223058662	1.15308048717651	NS	0.0973	NS	0.0061	Risky	0.586
14	MSI1	1	Methylation	THCA-1575.7.3.P.2.1.0.2.4.2	THCA	1575	7	3	P	2	1	0	2	4	2	Risky	0	1	3	Apoptosis/Mitotic catastrophe	TSM	Underexpression	1	1	2	2	2	0	4	0	2	14	0.383706702061021	0.758792400960889	NS	0.597066881647122	0.27944245930497	NS	0.860656857100445	0.0308136151436769	NS	0.690941116534613	0.158068442381786	NS	0.0471	Risky	0.0562	NS	0.749
11	MNX1	1	Methylation	THCA-1573.7.1.P.1.0.11.4.4.1	THCA	1573	7	1	P	1	0	11	4	4	1	Meaningless	0	0	4	Anoikis	TMB	Unchanged	1	3	2	1	0	3	0	0	1	11	0.15002642800158	2.07198212608969	NS	0.720762010589644	0.127763760096833	NS	0.044794656249861	4.02635374597966	High	0.0500336117488364	3.84033204590347	NS	0.322	NS	0.184	NS	0.263
21	MMP2	1	Methylation	THCA-1570.7.3.P.2.30.0.1.4.5	THCA	1570	7	3	P	2	30	0	1	4	5	Risky	0	1	3	Anoikis/Apoptosis/Autophagy/Ferroptosis/Necrosis	TSM	Underexpression	1	1	2	2	3	0	7	0	5	21	0.442958641674972	0.588606090359589	NS	0.633150806123997	0.227812212761599	NS	0.468730802358696	0.524966421737418	NS	0.264348454369887	1.24584026221938	NS	0.0608	NS	0.021	Risky	0.981
13	MIR656	1	Methylation	THCA-1566.7.1.N.1.0.26.4.4.1	THCA	1566	7	1	N	1	0	26	4	4	1	Meaningless	0	0	4	Ferroptosis	TMB	Unchanged	1	3	1	1	0	6	0	0	1	13	0.933639590892812	0.00693331965632477	NS	0.69069174085276	0.158337536792177	NS	0.0145143655359946	5.97447940172022	Low	0.00724387683161853	7.21147923081487	Low	NS	NS	NS	NS	NS
15	MIR495	1	Methylation	THCA-1564.7.1.N.1.0.26.4.4.3	THCA	1564	7	1	N	1	0	26	4	4	3	Meaningless	0	0	4	Apoptosis/Autophagy/Necrosis	TMB	Unchanged	1	3	1	1	0	6	0	0	3	15	0.675460105594548	0.175281381855698	NS	0.728879820685163	0.12014265453852	NS	0.0235873692747068	5.12472048543169	Low	0.0164041633678469	5.75902594922925	Low	NS	NS	NS	NS	NS
11	MIR485	1	Methylation	THCA-1563.7.1.N.1.0.7.4.4.2	THCA	1563	7	1	N	1	0	7	4	4	2	Meaningless	0	0	4	Apoptosis/Pyroptosis	TMB	Unchanged	1	3	1	1	0	3	0	0	2	11	0.239185442633818	1.3853883542811	NS	0.641582493389257	0.216678473525037	NS	0.118082604991349	2.44257021362963	NS	0.024674304109653	5.04660042138579	Low	NS	NS	NS	NS	NS
12	(CDCP1 + CDH3 + IL1RAP + INHBB + MMP11)	5	Methylation	THCA-156.7.3.P.3.0.0.2.3.1	THCA	156	7	3	P	3	0	0	2	3	1	Meaningless	0	0	4	Anoikis	TSM	Overexpression	1	1	2	2	0	0	4	1	1	12	0.160570675897095	1.96884345799312	NS	0.568664300443313	0.324922519280223	NS	0.265470060941756	1.24000515183473	NS	0.565244411612391	0.33070473048042	NS	0.437	NS	0.257	NS	0.831
10	MIR34A	1	Methylation	THCA-1559.7.3.P.1.0.0.4.4.5	THCA	1559	7	3	P	1	0	0	4	4	5	Meaningless	0	0	4	Apoptosis/Autophagy/Cellular senescence/Efferocytosis/Necrosis	TSM	Unchanged	1	1	2	1	0	0	0	0	5	10	0.715776068975265	0.132575897777625	NS	0.707334394802475	0.140954048860076	NS	0.815752493121079	0.0542943487531345	NS	0.469792166177565	0.522464781114589	NS	0.998	NS	0.999	NS	0.997
7	MIR300	1	Methylation	THCA-1558.7.1.N.1.0.0.4.4.1	THCA	1558	7	1	N	1	0	0	4	4	1	Meaningless	0	0	4	Necrosis	TMB	Unchanged	1	3	1	1	0	0	0	0	1	7	0.515601554162248	0.422682501359721	NS	0.757654227940761	0.0952109157025752	NS	0.220396682868578	1.5017865087678	NS	0.0614385868841251	3.49811865229474	NS	NS	NS	NS	NS	NS
10	MIR23A	1	Methylation	THCA-1556.7.3.P.1.0.0.4.4.5	THCA	1556	7	3	P	1	0	0	4	4	5	Meaningless	0	0	4	Apoptosis/Autophagy/Cellular senescence/Pyroptosis/Necrosis	TSM	Unchanged	1	1	2	1	0	0	0	0	5	10	0.216583169656108	1.52686761264367	NS	0.75885852026016	0.0942367810116815	NS	0.446039682506492	0.580695892492357	NS	0.194181958117338	1.68560033931756	NS	NS	NS	NS	NS	NS
17	MIR21	1	Methylation	THCA-1554.7.3.P.1.0.26.4.4.6	THCA	1554	7	3	P	1	0	26	4	4	6	Meaningless	0	0	4	Apoptosis/Autophagy/Cellular senescence/Efferocytosis/Necroptosis/Necrosis	TSM	Unchanged	1	1	2	1	0	6	0	0	6	17	0.789735448995163	0.0711044426065752	NS	0.594011796769352	0.284122546804587	NS	0.0193179862670988	5.47249877288422	Low	0.0208720316434741	5.33744594300847	Low	NS	NS	NS	NS	NS
8	MIR200B	1	Methylation	THCA-1553.7.3.P.1.0.0.4.4.3	THCA	1553	7	3	P	1	0	0	4	4	3	Meaningless	0	0	4	Apoptosis/Autophagy/Pyroptosis	TSM	Unchanged	1	1	2	1	0	0	0	0	3	8	0.165017225806728	1.92763677342288	NS	0.172782811289276	1.8586316437304	NS	0.954237609419075	0.00329316820916076	NS	0.98539800545656	0.00033495983193675	NS	0.998	NS	0.999	NS	0.998
9	MIR155HG	1	Methylation	THCA-1548.7.3.P.2.0.0.3.3.1	THCA	1548	7	3	P	2	0	0	3	3	1	Meaningless	0	0	4	Pyroptosis	TSM	Underexpression	1	1	2	2	0	0	1	1	1	9	0.558339444661364	0.342587530411035	NS	0.836889541483011	0.0423839952435025	NS	0.083482292573574	2.99576854876558	NS	0.235123512493633	1.40959575077233	NS	0.569	NS	0.588	NS	0.237
9	MIR145	1	Methylation	THCA-1546.7.3.P.1.0.0.4.4.4	THCA	1546	7	3	P	1	0	0	4	4	4	Meaningless	0	0	4	Anoikis/Apoptosis/Autophagy/Necrosis	TSM	Unchanged	1	1	2	1	0	0	0	0	4	9	0.3871634936168	0.747832025286729	NS	0.070530705976098	3.27062598110233	NS	0.90637446403121	0.0138327702424584	NS	0.438877429076408	0.599215698790465	NS	NS	NS	NS	NS	NS
11	MDK	1	Methylation	THCA-1530.7.3.P.3.0.0.2.4.1	THCA	1530	7	3	P	3	0	0	2	4	1	Meaningless	0	0	4	NETosis	TSM	Overexpression	1	1	2	2	0	0	4	0	1	11	0.60704317277644	0.264503149423755	NS	0.540577456125961	0.374470562467536	NS	0.839121593970418	0.0412159806518744	NS	0.691979531608032	0.156950765025691	NS	0.69	NS	0.384	NS	0.799
16	MCL1	1	Methylation	THCA-1527.7.3.P.2.0.0.1.4.3	THCA	1527	7	3	P	2	0	0	1	4	3	Meaningless	0	0	4	Anoikis/Apoptosis/Autophagy	TSM	Underexpression	1	1	2	2	0	0	7	0	3	16	0.715771148127195	0.132580696825922	NS	0.283048496309948	1.15239431361902	NS	0.373840880972912	0.790857769013184	NS	0.251937928403574	1.31252538958351	NS	0.464	NS	0.517	NS	0.666
11	MAPK15	1	Methylation	THCA-1523.7.3.P.2.30.0.4.4.2	THCA	1523	7	3	P	2	30	0	4	4	2	Risky	0	1	3	Autophagy/Cellular senescence	TSM	Underexpression	1	1	2	2	3	0	0	0	2	11	0.642699644955898	0.215228782964787	NS	0.263467047003601	1.25044738172923	NS	0.900472933446394	0.0156409882581005	NS	0.556094250027815	0.346512042968033	NS	0.0801	NS	0.0015	Risky	0.778
19	MAPK14	1	Methylation	THCA-1522.7.3.P.2.0.0.1.4.6	THCA	1522	7	3	P	2	0	0	1	4	6	Meaningless	0	0	4	Apoptosis/Autophagy/Cellular senescence/Necroptosis/Pyroptosis/Necrosis	TSM	Underexpression	1	1	2	2	0	0	7	0	6	19	0.832072851911832	0.044962579535033	NS	0.328693264116818	0.954039264210823	NS	0.337605691717406	0.919502278121319	NS	0.559662455183109	0.34028899645128	NS	0.462	NS	0.899	NS	0.838
18	MAP3K5	1	Methylation	THCA-1519.7.3.P.3.0.0.2.2.4	THCA	1519	7	3	P	3	0	0	2	2	4	Meaningless	0	0	4	Apoptosis/Cellular senescence/Ferroptosis/Necrosis	TSM	Overexpression	1	1	2	2	0	0	4	4	4	18	0.744472424092565	0.106234580675068	NS	0.257787032517812	1.28060254388784	NS	0.494284166668093	0.467186930280325	NS	0.41002765786011	0.678720517167953	NS	0.428	NS	0.109	NS	0.883
19	MAP3K1	1	Methylation	THCA-1517.7.3.P.3.0.31.2.4.4	THCA	1517	7	3	P	3	0	31	2	4	4	Meaningless	0	0	4	Apoptosis/Autophagy/Mitochondrial permeability transition/Necrosis	TSM	Overexpression	1	1	2	2	0	5	4	0	4	19	0.0040286867232292	8.27083980499667	High	0.0325929848716314	4.56703211544232	High	0.7264934764986	0.122355680010001	NS	0.972497506700308	0.0011886009310135	NS	0.33	NS	0.279	NS	0.419
16	LRRC4	1	Methylation	THCA-1514.7.3.P.3.7.31.3.4.1	THCA	1514	7	3	P	3	7	31	3	4	1	Protective	1	0	3	Autophagy	TSM	Overexpression	1	1	2	2	3	5	1	0	1	16	0.00396278702567532	8.30078846624037	High	0.00480177893756351	7.95262085812813	High	0.767187689609299	0.0876488649692204	NS	0.326315685160676	0.963463923165507	NS	0.504	NS	0.114	NS	0.644
16	LMNA	1	Methylation	THCA-1509.7.3.P.3.0.0.1.4.3	THCA	1509	7	3	P	3	0	0	1	4	3	Meaningless	0	0	4	Apoptosis/Autophagy/Cellular senescence	TSM	Overexpression	1	1	2	2	0	0	7	0	3	16	0.76883668503648	0.0863753893387002	NS	0.766518850399722	0.0881682816305543	NS	0.428774361437437	0.626141006379121	NS	0.891383634797015	0.0186468925362143	NS	0.915	NS	0.515	NS	0.955
20	LIPH	1	Methylation	THCA-1507.7.3.P.3.64.0.2.2.1	THCA	1507	7	3	P	3	64	0	2	2	1	Protective	2	0	2	Necrosis	TSM	Overexpression	1	1	2	2	5	0	4	4	1	20	0.506063905183679	0.442197111400582	NS	0.229855624349094	1.44175456667846	NS	0.666103681172189	0.186193640670704	NS	0.651217353049882	0.204368793416873	NS	0.0134	Protective	0.00415	Protective	0.49
18	LILRB1	1	Methylation	THCA-1502.7.1.N.2.0.26.3.3.3	THCA	1502	7	1	N	2	0	26	3	3	3	Meaningless	0	0	4	Apoptosis/Autophagy/Necrosis	TMB	Underexpression	1	3	1	2	0	6	1	1	3	18	0.111891812603896	2.52729597851488	NS	0.652474930908893	0.202794085099679	NS	0.01044061111351	6.55812855214858	Low	0.0012940600381991	10.3509794669562	Low	0.334	NS	0.0686	NS	0.243
25	LILRA4	1	Methylation	THCA-1501.7.1.N.3.11.26.2.2.1	THCA	1501	7	1	N	3	11	26	2	2	1	Risky	0	1	3	Necrosis	TMB	Overexpression	1	3	1	2	3	6	4	4	1	25	0.293742257267571	1.10238972432294	NS	0.260437208190692	1.26643144088365	NS	0.0127696334662181	6.20074801641625	Low	0.00316395182735973	8.71042646279192	Low	0.852	NS	0.561	NS	0.0283
17	(CD4 + EPS8 + LRG1 + TRPC5)	4	Methylation	THCA-150.7.3.P.3.64.0.2.4.2	THCA	150	7	3	P	3	64	0	2	4	2	Protective	2	0	2	Apoptosis/Autophagy	TSM	Overexpression	1	1	2	2	5	0	4	0	2	17	0.768733130440772	0.0864550638235121	NS	0.621871650570607	0.243245719674005	NS	0.692081787813373	0.156840951751248	NS	0.668174537437581	0.183744845209882	NS	0.032	Protective	0.00303	Protective	0.662
23	LGALS3	1	Methylation	THCA-1498.7.3.P.3.62.0.2.2.6	THCA	1498	7	3	P	3	62	0	2	2	6	Protective	1	0	3	Anoikis/Apoptosis/Autophagy/Necroptosis/NETosis/Necrosis	TSM	Overexpression	1	1	2	2	3	0	4	4	6	23	0.322480584311489	0.978859318800743	NS	0.166894422945713	1.91061983228251	NS	0.733436512609271	0.11597960637804	NS	0.67359194781409	0.17742916536355	NS	0.0626	NS	0.027	Protective	0.908
14	LGALS1	1	Methylation	THCA-1497.7.3.P.3.0.0.2.4.4	THCA	1497	7	3	P	3	0	0	2	4	4	Meaningless	0	0	4	Anoikis/Apoptosis/Autophagy/Ferroptosis	TSM	Overexpression	1	1	2	2	0	0	4	0	4	14	0.77772841443902	0.0796822969912082	NS	0.993605655981495	6.42275225776675e-05	NS	0.454869458444702	0.558489570582604	NS	0.99416062337897	5.35624710420636e-05	NS	0.613	NS	0.44	NS	0.902
15	LDHB	1	Methylation	THCA-1496.7.3.P.1.26.0.3.3.2	THCA	1496	7	3	P	1	26	0	3	3	2	Protective	2	0	2	Apoptosis/Autophagy	TSM	Unchanged	1	1	2	1	6	0	1	1	2	15	0.918543103311067	0.0104589631449079	NS	0.724196727617483	0.124507047034773	NS	0.0633253549638654	3.44807833088776	NS	0.541976745813667	0.371888358864915	NS	0.572	NS	0.933	NS	0.0465
16	LBR	1	Methylation	THCA-1493.7.3.P.2.1.0.1.4.1	THCA	1493	7	3	P	2	1	0	1	4	1	Risky	0	1	3	Cellular senescence	TSM	Underexpression	1	1	2	2	2	0	7	0	1	16	0.309880953739485	1.03118309866263	NS	0.540379398622156	0.374837043355251	NS	0.659035601748158	0.194697194990607	NS	0.990118252726731	0.000153394422262242	NS	0.0358	Risky	0.148	NS	0.463
13	(CD276 + ETV4 + LASP1 + LINC00460 + SLC35F2)	5	Methylation	THCA-149.7.3.P.3.0.0.2.3.2	THCA	149	7	3	P	3	0	0	2	3	2	Meaningless	0	0	4	Apoptosis/Ferroptosis	TSM	Overexpression	1	1	2	2	0	0	4	1	2	13	0.62070353110725	0.244879993766005	NS	0.546506383366882	0.363613180186619	NS	0.517153671347455	0.419566019898097	NS	0.863889529404855	0.0293865607842824	NS	0.589	NS	0.493	NS	0.692
28	KLF4	1	Methylation	THCA-1487.7.3.P.2.69.31.1.4.4	THCA	1487	7	3	P	2	69	31	1	4	4	Protective	2	0	2	Apoptosis/Autophagy/Pyroptosis/Necrosis	TSM	Underexpression	1	1	2	2	6	5	7	0	4	28	9.79965316050269e-05	15.1749169851317	High	0.00468885716970602	7.99569990787209	High	0.998136516244839	5.45471279787308e-06	NS	0.0965534520209007	2.76156979871408	NS	0.7	NS	0.039	Protective	0.0993
14	KCNN3	1	Methylation	THCA-1480.7.3.P.1.0.0.2.2.1	THCA	1480	7	3	P	1	0	0	2	2	1	Meaningless	0	0	4	NETosis	TSM	Unchanged	1	1	2	1	0	0	4	4	1	14	0.146719236325759	2.10603295232373	NS	0.556390525518305	0.345992442375337	NS	0.625880835015506	0.237688189150738	NS	0.50368561885087	0.447162307410318	NS	0.745	NS	0.42	NS	0.795
17	(CCNY + DVL1 + KAT6B + MIR346 + PARD3 + SPRED2)	6	Methylation	THCA-147.7.3.P.1.0.0.1.2.1	THCA	147	7	3	P	1	0	0	1	2	1	Meaningless	0	0	4	Autophagy	TSM	Unchanged	1	1	2	1	0	0	7	4	1	17	0.0577313018289571	3.6013894244719	NS	0.180048507637033	1.79722362638093	NS	0.829803071580603	0.0462052834778621	NS	0.530605252961403	0.393232279622172	NS	0.643	NS	0.958	NS	0.856
19	ITGA5	1	Methylation	THCA-1468.7.3.P.2.1.0.1.4.4	THCA	1468	7	3	P	2	1	0	1	4	4	Risky	0	1	3	Anoikis/Apoptosis/Autophagy/Necrosis	TSM	Underexpression	1	1	2	2	2	0	7	0	4	19	0.982102093128874	0.000503265567374268	NS	0.755482068600887	0.0969818288166116	NS	0.962748913055211	0.00218129048151978	NS	0.655128746143116	0.199495037657394	NS	0.0148	Risky	0.176	NS	0.734
14	ITGA2B	1	Methylation	THCA-1467.7.3.P.2.20.0.2.4.1	THCA	1467	7	3	P	2	20	0	2	4	1	Protective	1	0	3	NETosis	TSM	Underexpression	1	1	2	2	3	0	4	0	1	14	0.165116490247122	1.92673139960776	NS	0.282165899236401	1.15662830582825	NS	0.719927736279805	0.128561956071333	NS	0.574459506768975	0.315277675000137	NS	0.895	NS	0.709	NS	0.00319
19	ITGA2	1	Methylation	THCA-1465.7.3.P.3.11.0.2.2.2	THCA	1465	7	3	P	3	11	0	2	2	2	Risky	0	1	3	Anoikis/Apoptosis	TSM	Overexpression	1	1	2	2	3	0	4	4	2	19	0.0509880061667459	3.80866723898896	NS	0.171368173980132	1.87093375259228	NS	0.691165451966593	0.157826594636703	NS	0.821820940976763	0.050716631350676	NS	0.821	NS	0.755	NS	0.0276
22	IRX1	1	Methylation	THCA-1464.7.1.P.2.0.15.2.4.2	THCA	1464	7	1	P	2	0	15	2	4	2	Meaningless	0	0	4	Anoikis/Apoptosis	TMB	Underexpression	1	3	2	2	0	8	4	0	2	22	0.00823109958620249	6.98249028058252	High	0.150092444329446	2.07131108135609	NS	0.00286263597372172	8.89301528964858	High	0.000799579073535561	11.2422096754266	High	0.241	NS	0.0908	NS	0.557
15	IRF9	1	Methylation	THCA-1462.7.3.P.2.2.0.3.2.2	THCA	1462	7	3	P	2	2	0	3	2	2	Protective	1	0	3	Apoptosis/Pyroptosis	TSM	Underexpression	1	1	2	2	2	0	1	4	2	15	0.573682828181676	0.316559176979861	NS	0.708144631771384	0.140137223402633	NS	0.863236288226491	0.0296721233620827	NS	0.456885783646952	0.553513105225526	NS	0.0335	Protective	0.204	NS	0.454
19	(CCND1 + MET)	2	Methylation	THCA-146.7.3.P.3.0.0.2.2.5	THCA	146	7	3	P	3	0	0	2	2	5	Meaningless	0	0	4	Anoikis/Apoptosis/Autophagy/Cellular senescence/Necrosis	TSM	Overexpression	1	1	2	2	0	0	4	4	5	19	0.648332618921959	0.20800875405119	NS	0.747587956067649	0.103569051854397	NS	0.907201521539318	0.013588356202953	NS	0.655543334182263	0.19898258030797	NS	0.319	NS	0.0585	NS	0.824
22	IRAK3	1	Methylation	THCA-1459.7.1.P.2.7.1.1.4.2	THCA	1459	7	1	P	2	7	1	1	4	2	Protective	1	0	3	Apoptosis/Necrosis	TMB	Underexpression	1	3	2	2	3	2	7	0	2	22	0.0475549399511328	3.9256451695696	High	0.0628879228732817	3.4595369785049	NS	0.793960925388561	0.0682100984983353	NS	0.264484184214497	1.24513249784542	NS	0.126	NS	0.891	NS	0.987
14	IQGAP1	1	Methylation	THCA-1457.7.3.P.3.0.0.2.3.3	THCA	1457	7	3	P	3	0	0	2	3	3	Meaningless	0	0	4	Anoikis/Apoptosis/Pyroptosis	TSM	Overexpression	1	1	2	2	0	0	4	1	3	14	0.595363024167753	0.28204645500021	NS	0.2432307296039	1.36177133476788	NS	0.888308984445218	0.019724592121422	NS	0.458083840221489	0.550572561367557	NS	0.321	NS	0.0958	NS	0.658
12	INF2	1	Methylation	THCA-1455.7.3.P.3.0.0.2.4.2	THCA	1455	7	3	P	3	0	0	2	4	2	Meaningless	0	0	4	Apoptosis/Disulfidptosis	TSM	Overexpression	1	1	2	2	0	0	4	0	2	12	0.325846897758651	0.965332928196678	NS	0.553800831193966	0.350551984602056	NS	0.342796232037721	0.899945846750374	NS	0.746391520534708	0.104588251022629	NS	0.484	NS	0.588	NS	0.904
12	IL32	1	Methylation	THCA-1451.7.3.P.2.0.0.3.3.4	THCA	1451	7	3	P	2	0	0	3	3	4	Meaningless	0	0	4	Apoptosis/Necroptosis/Pyroptosis/Necrosis	TSM	Underexpression	1	1	2	2	0	0	1	1	4	12	0.493945196491895	0.467920928959673	NS	0.825373790818702	0.0486814214889247	NS	0.619605880763828	0.24642188933184	NS	0.658537298868232	0.195305254140197	NS	0.619	NS	0.367	NS	0.29
12	IL10RA	1	Methylation	THCA-1445.7.3.P.2.62.0.3.3.1	THCA	1445	7	3	P	2	62	0	3	3	1	Protective	1	0	3	Autophagy	TSM	Underexpression	1	1	2	2	3	0	1	1	1	12	0.69925078422213	0.149252434934951	NS	0.30690721713565	1.04393862830946	NS	0.166789699958545	1.91156337369281	NS	0.307684424366261	1.04058943578993	NS	0.507	NS	0.00866	Protective	0.29
22	IGHG1	1	Methylation	THCA-1442.7.1.N.3.0.26.2.2.1	THCA	1442	7	1	N	3	0	26	2	2	1	Meaningless	0	0	4	Apoptosis	TMB	Overexpression	1	3	1	2	0	6	4	4	1	22	0.316375984897776	1.00386960482683	NS	0.70285230023212	0.145521651728559	NS	0.0116811877645162	6.35862736847759	Low	0.0224888043261906	5.20756543030161	Low	0.646	NS	0.111	NS	0.591
22	IGFBP7	1	Methylation	THCA-1440.7.3.P.2.26.0.1.4.3	THCA	1440	7	3	P	2	26	0	1	4	3	Protective	2	0	2	Apoptosis/Cellular senescence/Ferroptosis	TSM	Underexpression	1	1	2	2	6	0	7	0	3	22	0.762316456189273	0.0914701200634404	NS	0.647104627344851	0.209570019307147	NS	0.404637835911188	0.69450039178015	NS	0.457233814644611	0.552657635075065	NS	0.329	NS	0.658	NS	0.0497
17	IGF2BP3	1	Methylation	THCA-1438.7.3.P.2.1.0.1.4.2	THCA	1438	7	3	P	2	1	0	1	4	2	Risky	0	1	3	Apoptosis/Ferroptosis	TSM	Underexpression	1	1	2	2	2	0	7	0	2	17	0.106783231665332	2.60119411142924	NS	0.237209675207486	1.39710032169251	NS	0.992573597689454	8.66341988625786e-05	NS	0.480824476435434	0.496992736282856	NS	0.0431	Risky	0.252	NS	0.744
17	IGF1R	1	Methylation	THCA-1436.7.3.P.2.0.0.1.4.4	THCA	1436	7	3	P	2	0	0	1	4	4	Meaningless	0	0	4	Anoikis/Apoptosis/Autophagy/Cellular senescence	TSM	Underexpression	1	1	2	2	0	0	7	0	4	17	0.454517010662973	0.559363006881456	NS	0.606109645446394	0.265879032444738	NS	0.419875840904108	0.650662716052629	NS	0.70846596844399	0.139814023164336	NS	0.398	NS	0.629	NS	0.735
22	IFI27	1	Methylation	THCA-1433.7.3.P.1.26.0.2.2.3	THCA	1433	7	3	P	1	26	0	2	2	3	Protective	2	0	2	Apoptosis/Autophagy/Pyroptosis	TSM	Unchanged	1	1	2	1	6	0	4	4	3	22	0.859688298621802	0.0312479730814914	NS	0.766981135736857	0.0878090953534053	NS	0.505328722770018	0.443727692406448	NS	0.894667289917148	0.0175299691697042	NS	0.772	NS	0.452	NS	0.0422
17	ICAM1	1	Methylation	THCA-1431.7.3.P.3.62.0.2.4.4	THCA	1431	7	3	P	3	62	0	2	4	4	Protective	1	0	3	Apoptosis/Autophagy/Pyroptosis/Necrosis	TSM	Overexpression	1	1	2	2	3	0	4	0	4	17	0.638892400861717	0.220193657270287	NS	0.534552669532885	0.38572963929712	NS	0.728041522742001	0.120917487709716	NS	0.612314249719943	0.256818661668134	NS	0.177	NS	0.0249	Protective	0.543
18	HYAL2	1	Methylation	THCA-1430.7.3.P.2.7.0.2.2.1	THCA	1430	7	3	P	2	7	0	2	2	1	Protective	1	0	3	Necrosis	TSM	Underexpression	1	1	2	2	3	0	4	4	1	18	0.15318268857953	2.04026767669845	NS	0.0680768935580223	3.32879113698055	NS	0.132388148871532	2.26427506750585	NS	0.0592001608506912	3.55965166190012	NS	0.61	NS	0.627	NS	0.373
9	HTRA1	1	Methylation	THCA-1425.7.3.P.1.0.0.3.4.3	THCA	1425	7	3	P	1	0	0	3	4	3	Meaningless	0	0	4	Anoikis/Apoptosis/Pyroptosis	TSM	Unchanged	1	1	2	1	0	0	1	0	3	9	0.413142409599971	0.669739598411135	NS	0.804091904416982	0.0615312496795279	NS	0.851925779281239	0.0348426416307693	NS	0.597362623337717	0.278992052621109	NS	0.192	NS	0.212	NS	0.373
24	HSPB7	1	Methylation	THCA-1423.7.3.P.2.26.0.1.2.1	THCA	1423	7	3	P	2	26	0	1	2	1	Protective	2	0	2	Autophagy	TSM	Underexpression	1	1	2	2	6	0	7	4	1	24	0.0576288335578471	3.60434305252934	NS	0.163816408064538	1.93863879309364	NS	0.092129221530502	2.83677029628477	NS	0.130987802705487	2.28075846034505	NS	0.685	NS	0.544	NS	0.0499
20	(CAV1 + STK11 + TAGLN)	3	Methylation	THCA-142.7.3.P.2.0.1.1.4.5	THCA	142	7	3	P	2	0	1	1	4	5	Meaningless	0	0	4	Anoikis/Apoptosis/Autophagy/Cellular senescence/Ferroptosis	TSM	Underexpression	1	1	2	2	0	2	7	0	5	20	0.0136316770308332	6.08522804789718	High	0.534881697577064	0.38510879570009	NS	0.238991536213902	1.38653258871504	NS	0.27616299522607	1.18587600908736	NS	0.416	NS	0.929	NS	0.204
17	HSPA1A	1	Methylation	THCA-1419.7.1.P.2.31.1.4.4.2	THCA	1419	7	1	P	2	31	1	4	4	2	Risky	0	2	2	Apoptosis/Necrosis	TMB	Underexpression	1	3	2	2	5	2	0	0	2	17	0.0261627137891167	4.94523289461764	High	0.195754503918882	1.67376872782228	NS	0.807385316133229	0.0594386944626837	NS	0.616732866299378	0.250486300528215	NS	0.00411	Risky	0.000566	Risky	0.631
15	HSF4	1	Methylation	THCA-1418.7.3.P.2.35.0.4.4.1	THCA	1418	7	3	P	2	35	0	4	4	1	Risky	0	3	1	Apoptosis	TSM	Underexpression	1	1	2	2	8	0	0	0	1	15	0.0664571577035777	3.36842755494312	NS	0.573981675062935	0.31606568156597	NS	0.145645663632967	2.11727306839684	NS	0.0990325368812665	2.72105504387631	NS	0.00769	Risky	0.00032	Risky	0.253
9	HRAS	1	Methylation	THCA-1416.7.3.P.1.0.0.3.4.3	THCA	1416	7	3	P	1	0	0	3	4	3	Meaningless	0	0	4	Apoptosis/Autophagy/Cellular senescence	TSM	Unchanged	1	1	2	1	0	0	1	0	3	9	0.0502152823456778	3.83425567056639	NS	0.530626088024582	0.393192415398994	NS	0.497185687020783	0.460938507083024	NS	0.233059812066193	1.42208935118387	NS	0.228	NS	0.561	NS	0.0601
21	HOXD10	1	Methylation	THCA-1415.7.1.P.2.4.15.3.4.1	THCA	1415	7	1	P	2	4	15	3	4	1	Risky	0	1	3	Apoptosis	TMB	Underexpression	1	3	2	2	3	8	1	0	1	21	0.00273249296532585	8.9780018456512	High	0.235101333407373	1.40972931664078	NS	0.000936982616429161	10.9481274082766	High	0.00259486485045535	9.07246893280663	High	0.84	NS	0.981	NS	0.0983
19	HOXA10	1	Methylation	THCA-1414.7.1.P.2.0.15.4.4.3	THCA	1414	7	1	P	2	0	15	4	4	3	Meaningless	0	0	4	Anoikis/Apoptosis/Autophagy	TMB	Underexpression	1	3	2	2	0	8	0	0	3	19	0.00254372766385946	9.1088714262467	High	0.0530702325359852	3.74170605038123	NS	0.034568382073943	4.46636881220505	High	0.00323445998894356	8.6702546045234	High	0.868	NS	0.568	NS	0.381
12	HOTTIP	1	Methylation	THCA-1413.7.1.P.1.0.1.4.4.3	THCA	1413	7	1	P	1	0	1	4	4	3	Meaningless	0	0	4	Apoptosis/Autophagy/Pyroptosis	TMB	Unchanged	1	3	2	1	0	2	0	0	3	12	0.0254960871401382	4.98987251273597	High	0.636665487025151	0.22312974571604	NS	0.265766803816216	1.23846648779937	NS	0.0612772395305903	3.50247360723398	NS	0.997	NS	0.998	NS	0.849
18	HOTAIR	1	Methylation	THCA-1412.7.1.P.1.1.5.4.4.4	THCA	1412	7	1	P	1	1	5	4	4	4	Risky	0	1	3	Apoptosis/Autophagy/Cellular senescence/Pyroptosis	TMB	Unchanged	1	3	2	1	2	5	0	0	4	18	0.00571801653751158	7.6370876631017	High	0.216575024320658	1.52692174593291	NS	0.0527520957490237	3.75175501817586	NS	0.0183778897832441	5.55976416787711	High	0.0439	Risky	0.203	NS	0.61
16	HMGA2	1	Methylation	THCA-1407.7.3.P.3.62.0.2.4.3	THCA	1407	7	3	P	3	62	0	2	4	3	Protective	1	0	3	Apoptosis/Autophagy/Cellular senescence	TSM	Overexpression	1	1	2	2	3	0	4	0	3	16	0.670684545377264	0.180802435294518	NS	0.549863347349481	0.357562033076948	NS	0.576017458987619	0.312717381468971	NS	0.861653384792234	0.030369984200333	NS	0.0573	NS	0.0208	Protective	0.141
26	HLA-G	1	Methylation	THCA-1403.7.1.P.3.62.35.2.4.3	THCA	1403	7	1	P	3	62	35	2	4	3	Protective	1	0	3	Apoptosis/Cellular senescence/Necrosis	TMB	Overexpression	1	3	2	2	3	8	4	0	3	26	0.0271185472519719	4.88324777039594	High	0.0450925841005804	4.01517348138382	High	0.0705570562909609	3.27001319104123	NS	0.0243693566319134	5.068151532286	High	0.231	NS	0.0369	Protective	0.68
16	HAS2	1	Methylation	THCA-1396.7.3.P.2.0.0.1.4.3	THCA	1396	7	3	P	2	0	0	1	4	3	Meaningless	0	0	4	Apoptosis/Cellular senescence/Necrosis	TSM	Underexpression	1	1	2	2	0	0	7	0	3	16	0.146911623307434	2.10402849690706	NS	0.555569165731304	0.347434213033705	NS	0.439058852939054	0.598740848897007	NS	0.225567423729074	1.46859549506407	NS	0.784	NS	0.702	NS	0.496
25	HAGLR	1	Methylation	THCA-1395.7.1.P.3.0.44.2.4.2	THCA	1395	7	1	P	3	0	44	2	4	2	Meaningless	0	0	4	Apoptosis/Pyroptosis	TMB	Overexpression	1	3	2	2	0	11	4	0	2	25	0.000844545108408368	11.1406891209986	High	0.00485631917557983	7.93218226428136	High	0.0080561726859868	7.02094444866478	High	0.0413410567772994	4.1619797361657	High	0.143	NS	0.732	NS	0.58
15	GSDMA	1	Methylation	THCA-1391.7.3.P.3.62.0.2.4.2	THCA	1391	7	3	P	3	62	0	2	4	2	Protective	1	0	3	Apoptosis/Pyroptosis	TSM	Overexpression	1	1	2	2	3	0	4	0	2	15	0.247730580002329	1.33605667766595	NS	0.487992562947569	0.480949463990689	NS	0.223341175783704	1.48277292603853	NS	0.165645726422116	1.92191481041131	NS	0.0728	NS	0.00243	Protective	0.598
17	GPX4	1	Methylation	THCA-1389.7.3.P.3.0.0.1.4.4	THCA	1389	7	3	P	3	0	0	1	4	4	Meaningless	0	0	4	Apoptosis/Autophagy/Ferroptosis/Parthanatos	TSM	Overexpression	1	1	2	2	0	0	7	0	4	17	0.516032473318649	0.421815618886062	NS	0.500758336412179	0.453328902195321	NS	0.818066158612223	0.0529151623290524	NS	0.435806849943998	0.607298340095885	NS	0.0594	NS	0.0858	NS	0.176
19	GJB6	1	Methylation	THCA-1385.7.3.P.1.26.4.2.4.1	THCA	1385	7	3	P	1	26	4	2	4	1	Protective	2	0	2	Apoptosis	TSM	Unchanged	1	1	2	1	6	3	4	0	1	19	0.637451421152866	0.222090812688789	NS	0.263967037540381	1.2478315835158	NS	0.556829720311254	0.345223158588209	NS	0.0223622906255561	5.21737437036247	High	0.206	NS	0.744	NS	0.0213
36	FOXD2-AS1	1	Methylation	THCA-1371.7.1.P.2.44.44.2.4.2	THCA	1371	7	1	P	2	44	44	2	4	2	Meaningful Risky	0	4	0	Apoptosis/Cuproptosis	TMB	Underexpression	1	3	2	2	11	11	4	0	2	36	0.000944048106940265	10.9342084266756	High	0.0105287847066544	6.54316536558337	High	0.0169897309705422	5.69743429792858	High	0.0152137903902739	5.89153999038468	High	0.0381	Risky	0.0212	Risky	0.000492
16	FOS	1	Methylation	THCA-1370.7.3.P.3.7.0.3.2.2	THCA	1370	7	3	P	3	7	0	3	2	2	Protective	1	0	3	Apoptosis/Necrosis	TSM	Overexpression	1	1	2	2	3	0	1	4	2	16	0.682167038470962	0.167696644245533	NS	0.862229136577394	0.0301151834020628	NS	0.635073005003456	0.22524396336235	NS	0.819262010758647	0.0522096310904538	NS	0.451	NS	0.547	NS	0.326
18	FNDC5	1	Methylation	THCA-1369.7.3.P.2.0.0.1.4.5	THCA	1369	7	3	P	2	0	0	1	4	5	Meaningless	0	0	4	Apoptosis/Autophagy/Necroptosis/Pyroptosis/Necrosis	TSM	Underexpression	1	1	2	2	0	0	7	0	5	18	0.854056188914305	0.033835956826165	NS	0.646077384434155	0.210881480287267	NS	0.304759902865312	1.05324941380448	NS	0.197370887279988	1.66172271135264	NS	0.0647	NS	0.276	NS	0.284
20	FDX1	1	Methylation	THCA-1361.7.3.P.2.26.0.2.4.4	THCA	1361	7	3	P	2	26	0	2	4	4	Protective	2	0	2	Apoptosis/Autophagy/Cuproptosis/Ferroptosis	TSM	Underexpression	1	1	2	2	6	0	4	0	4	20	0.377347702468523	0.77932485566568	NS	0.745663328653072	0.105211269884093	NS	0.65537945728489	0.199185048184709	NS	0.592667389956485	0.286197871139544	NS	0.464	NS	0.607	NS	0.0052
15	FAS	1	Methylation	THCA-1352.7.3.P.3.0.0.2.4.5	THCA	1352	7	3	P	3	0	0	2	4	5	Meaningless	0	0	4	Apoptosis/Autophagy/Necroptosis/Necrosis/Erebosis	TSM	Overexpression	1	1	2	2	0	0	4	0	5	15	0.878902625141551	0.0232137160064194	NS	0.645060223245794	0.21218495395068	NS	0.275464294022353	1.18933223380672	NS	0.297246806340023	1.08650536387007	NS	0.407	NS	0.0785	NS	0.204
16	FADS2	1	Methylation	THCA-1350.7.3.P.2.1.0.1.4.1	THCA	1350	7	3	P	2	1	0	1	4	1	Risky	0	1	3	Ferroptosis	TSM	Underexpression	1	1	2	2	2	0	7	0	1	16	0.0831637928268121	3.00196113911767	NS	0.782955530559177	0.0758834630767594	NS	0.708910504239597	0.139367610297086	NS	0.613919830111648	0.254506221386939	NS	0.03	Risky	0.0658	NS	0.262
27	FADS1	1	Methylation	THCA-1349.7.3.P.2.44.1.1.4.1	THCA	1349	7	3	P	2	44	1	1	4	1	Meaningful Risky	0	4	0	Apoptosis	TSM	Underexpression	1	1	2	2	11	2	7	0	1	27	0.0128819357186547	6.18525199230868	High	0.242711342744511	1.36477674322074	NS	0.917305493937094	0.0107803456454575	NS	0.241736260513564	1.3704402299807	NS	0.000124	Risky	0.00226	Risky	0.0385
17	ESR1	1	Methylation	THCA-1345.7.3.P.2.0.0.1.4.4	THCA	1345	7	3	P	2	0	0	1	4	4	Meaningless	0	0	4	Apoptosis/Autophagy/Ferroptosis/Necrosis	TSM	Underexpression	1	1	2	2	0	0	7	0	4	17	0.0738879929993546	3.19446388417336	NS	0.0758874954334093	3.15084843882172	NS	0.239540219033069	1.38329774577692	NS	0.966411957747789	0.00177315180456117	NS	0.54	NS	0.701	NS	0.281
13	EPHA7	1	Methylation	THCA-1342.7.1.P.2.30.0.4.4.2	THCA	1342	7	1	P	2	30	0	4	4	2	Risky	0	1	3	Apoptosis/Autophagy	TMB	Underexpression	1	3	2	2	3	0	0	0	2	13	0.0576327763576769	3.60422929894371	NS	0.699920724740059	0.148554343835896	NS	0.817027411923978	0.0535320515868752	NS	0.596492746446868	0.280318179503679	NS	0.125	NS	0.0339	Risky	0.96
24	(ABL2 + FSTL1 + FURIN + NR4A2 + PRKCE)	5	Methylation	THCA-13.7.3.P.2.1.0.1.1.2	THCA	13	7	3	P	2	1	0	1	1	2	Risky	0	1	3	Apoptosis/Autophagy	TSM	Underexpression	1	1	2	2	2	0	7	7	2	24	0.651491066307039	0.204025432103895	NS	0.585947259790346	0.296718053135449	NS	0.468331497622533	0.525909944971513	NS	0.437565438680025	0.602658613679964	NS	0.00499	Risky	0.192	NS	0.953
15	(C5 + ZFP91)	2	Methylation	THCA-129.7.3.P.2.0.0.1.4.2	THCA	129	7	3	P	2	0	0	1	4	2	Meaningless	0	0	4	Apoptosis/Necroptosis	TSM	Underexpression	1	1	2	2	0	0	7	0	2	15	0.455276178962784	0.557482956776551	NS	0.227607579984064	1.45574982865848	NS	0.307850613975499	1.0398747050992	NS	0.187099441459445	1.74031087647929	NS	0.492	NS	0.807	NS	0.895
11	(C1QL4 + CSNK2B)	2	Methylation	THCA-126.7.3.P.3.30.0.3.4.1	THCA	126	7	3	P	3	30	0	3	4	1	Risky	0	1	3	Necrosis	TSM	Overexpression	1	1	2	2	3	0	1	0	1	11	0.0981497497068342	2.73535400617387	NS	0.222757532062129	1.48651778548131	NS	0.200383478331636	1.63957726927575	NS	0.225092663765826	1.47160479529766	NS	0.056	NS	0.0202	Risky	0.253
14	(BLM + EMILIN2)	2	Methylation	THCA-120.7.3.P.3.11.0.2.4.1	THCA	120	7	3	P	3	11	0	2	4	1	Risky	0	1	3	Apoptosis	TSM	Overexpression	1	1	2	2	3	0	4	0	1	14	0.251598513558572	1.31440576893634	NS	0.652920154361807	0.202238342629541	NS	0.58444358497468	0.299105740489222	NS	0.577230912137305	0.310732711272318	NS	0.794	NS	0.904	NS	0.0123
17	(BLCAP + CA4 + CSRNP1 + MOB2 + PLAT + SLCO2A1)	6	Methylation	THCA-119.7.3.P.2.26.0.2.4.1	THCA	119	7	3	P	2	26	0	2	4	1	Protective	2	0	2	Apoptosis	TSM	Underexpression	1	1	2	2	6	0	4	0	1	17	0.159843398957055	1.97570698013903	NS	0.177755652654756	1.81628891881289	NS	0.257475505698004	1.28228017373394	NS	0.372293341009967	0.795995538547598	NS	0.661	NS	0.315	NS	0.00296
16	(BCL3 + CCL19 + IL1R2 + IL2 + MADD + MAP3K14 + MTA2 + PACS2 + RORA + TIMP2 + TNFRSF10D + TNFRSF6B + TRADD + USP2 + YBX3)	15	Methylation	THCA-114.7.3.P.2.0.0.1.3.2	THCA	114	7	3	P	2	0	0	1	3	2	Meaningless	0	0	4	Apoptosis/Necrosis	TSM	Underexpression	1	1	2	2	0	0	7	1	2	16	0.717555761977465	0.13084669975602	NS	0.59294952199848	0.285761546616629	NS	0.293924642567165	1.10155708716145	NS	0.226484016279028	1.46280705676765	NS	0.143	NS	0.681	NS	0.821
24	(BCAR3 + EMP1 + HLF)	3	Methylation	THCA-111.7.3.P.2.26.0.1.2.1	THCA	111	7	3	P	2	26	0	1	2	1	Protective	2	0	2	Ferroptosis	TSM	Underexpression	1	1	2	2	6	0	7	4	1	24	0.45177881773788	0.566185182830217	NS	0.215120775689653	1.53662561214878	NS	0.88106390625626	0.0223863423121505	NS	0.829862483789271	0.0461725294843471	NS	0.123	NS	0.992	NS	0.0351
14	(ABI3BP + ATOH8 + KAT6A + MIA + NFIX + RRAD + YPEL3 + ZMIZ1)	8	Methylation	THCA-11.7.3.P.2.0.0.1.4.1	THCA	11	7	3	P	2	0	0	1	4	1	Meaningless	0	0	4	Cellular senescence	TSM	Underexpression	1	1	2	2	0	0	7	0	1	14	0.392751169174385	0.730407390727182	NS	0.705186233153188	0.143132803292546	NS	0.942387975928862	0.00522278268935158	NS	0.676168186338624	0.174471331798318	NS	0.244	NS	0.523	NS	0.465
17	(B4GALT2 + LOXL2)	2	Methylation	THCA-105.7.3.P.3.31.0.2.3.1	THCA	105	7	3	P	3	31	0	2	3	1	Risky	0	2	2	Apoptosis	TSM	Overexpression	1	1	2	2	5	0	4	1	1	17	0.842693534750107	0.0393821316624334	NS	0.661502444472939	0.191703657806494	NS	0.760806105571457	0.0926729966685709	NS	0.853323564728587	0.0341804227800649	NS	0.00124	Risky	0.00147	Risky	0.332
20	(ATG14 + COL18A1 + COPZ2 + DAXX + FOXK1 + KDM4B + `LEF1-AS1` + NDRG1 + PLEKHA8)	9	Methylation	THCA-102.7.3.P.2.31.0.1.4.2	THCA	102	7	3	P	2	31	0	1	4	2	Risky	0	2	2	Apoptosis/Autophagy	TSM	Underexpression	1	1	2	2	5	0	7	0	2	20	0.822160379559383	0.0505202966479088	NS	0.633841779386849	0.226886947352647	NS	0.912170593811953	0.0121663301862606	NS	0.640801259106942	0.217695774600221	NS	5.26e-05	Risky	0.000109	Risky	0.187
19	(ATF6 + ELAVL1)	2	Methylation	THCA-100.7.3.P.3.0.0.2.2.5	THCA	100	7	3	P	3	0	0	2	2	5	Meaningless	0	0	4	Apoptosis/Autophagy/Cellular senescence/Ferroptosis/Pyroptosis	TSM	Overexpression	1	1	2	2	0	0	4	4	5	19	0.166799440919346	1.91147558021082	NS	0.183163213684743	1.77176972111277	NS	0.200282747143568	1.64031140747905	NS	0.78003603611436	0.0779928910470316	NS	0.294	NS	0.792	NS	0.824
14	(CCS + OTX1 + RHOD)	3	Methylation	TGCT-97.7.3.N.2.4.0.2.3.1	TGCT	97	7	3	N	2	4	0	2	3	1	Risky	0	1	3	Apoptosis	TSM	Underexpression	1	1	1	2	3	0	4	1	1	14	0.49841122249303	0.458317757683875	NS	0.639841046043153	0.218950113638146	NS	0.375028310375258	0.786935711278439	NS	0.295450132536819	1.09461862177315	NS	0.78	NS	0.809	NS	0.125
8	(CCR7 + GRHL2 + ITGA4 + MYBBP1A + SFN)	5	Methylation	TGCT-96.7.3.N.3.0.0.3.4.2	TGCT	96	7	3	N	3	0	0	3	4	2	Meaningless	0	0	4	Anoikis/Apoptosis	TSM	Overexpression	1	1	1	2	0	0	1	0	2	8	0.488021447868298	0.480885604369886	NS	0.626673159698272	0.236599274815905	NS	0.123029001237159	2.37833003975845	NS	0.107917792372269	2.58445140800699	NS	0.718	NS	0.998	NS	0.309
8	(CASP2 + DAP3)	2	Methylation	TGCT-94.7.3.N.3.0.0.4.4.3	TGCT	94	7	3	N	3	0	0	4	4	3	Meaningless	0	0	4	Anoikis/Apoptosis/Necrosis	TSM	Overexpression	1	1	1	2	0	0	0	0	3	8	0.488021447868298	0.480885604369886	NS	0.626673159698272	0.236599274815905	NS	0.507463406844177	0.439294003312425	NS	0.243713558152196	1.35898447686686	NS	0.419	NS	0.624	NS	0.84
8	(CARD8 + GSDMC)	2	Methylation	TGCT-93.7.3.N.2.0.0.4.4.3	TGCT	93	7	3	N	2	0	0	4	4	3	Meaningless	0	0	4	Apoptosis/Pyroptosis/Necrosis	TSM	Underexpression	1	1	1	2	0	0	0	0	3	8	0.516108410650417	0.421662986452473	NS	0.662281558877327	0.190763936637684	NS	0.0752453561810521	3.16471959836771	NS	0.129410863332676	2.29955748105023	NS	0.54	NS	0.24	NS	0.69
23	ZEB1	1	Methylation	TGCT-922.7.3.N.2.0.0.1.1.4	TGCT	922	7	3	N	2	0	0	1	1	4	Meaningless	0	0	4	Anoikis/Apoptosis/Autophagy/Ferroptosis	TSM	Underexpression	1	1	1	2	0	0	7	7	4	23	0.929058983597447	0.00792613581190315	NS	0.634246623186142	0.226345903882543	NS	0.707102773266098	0.141188051614898	NS	0.537525878507723	0.380144563621532	NS	0.761	NS	0.812	NS	0.397
23	USP18	1	Methylation	TGCT-918.7.3.N.1.1.0.1.1.3	TGCT	918	7	3	N	1	1	0	1	1	3	Risky	0	1	3	Apoptosis/Autophagy/Pyroptosis	TSM	Unchanged	1	1	1	1	2	0	7	7	3	23	0.454696430439907	0.558918235741276	NS	0.584272753955008	0.299377789581422	NS	0.360900669752775	0.834756721824206	NS	0.846635643743197	0.0374085349173108	NS	0.0351	Risky	0.067	NS	0.836
9	USP10	1	Methylation	TGCT-917.7.3.N.3.0.0.4.4.4	TGCT	917	7	3	N	3	0	0	4	4	4	Meaningless	0	0	4	Apoptosis/Autophagy/Ferroptosis/Paraptosis	TSM	Overexpression	1	1	1	2	0	0	0	0	4	9	0.493977727418288	0.467850450511566	NS	0.634246623186142	0.226345903882543	NS	0.104393980103439	2.63709948064345	NS	0.143850828977034	2.13627483105693	NS	0.296	NS	0.536	NS	0.73
7	USF2	1	Methylation	TGCT-916.7.3.N.3.0.0.4.4.2	TGCT	916	7	3	N	3	0	0	4	4	2	Meaningless	0	0	4	Ferroptosis/Pyroptosis	TSM	Overexpression	1	1	1	2	0	0	0	0	2	7	0.516108410650417	0.421662986452473	NS	0.662281558877327	0.190763936637684	NS	0.0992015685796853	2.71833301895585	NS	0.186345112695041	1.74627968070757	NS	0.535	NS	0.469	NS	0.64
9	UCHL1	1	Methylation	TGCT-915.7.3.N.3.0.0.4.4.4	TGCT	915	7	3	N	3	0	0	4	4	4	Meaningless	0	0	4	Anoikis/Apoptosis/Autophagy/Necroptosis	TSM	Overexpression	1	1	1	2	0	0	0	0	4	9	0.985063994673363	0.000350460866095931	NS	0.578321738203889	0.308955666470776	NS	0.0713895433656886	3.25077849235355	NS	0.123603659033664	2.37105291253721	NS	0.139	NS	0.273	NS	0.832
9	TXN	1	Methylation	TGCT-912.7.3.N.3.0.0.4.4.4	TGCT	912	7	3	N	3	0	0	4	4	4	Meaningless	0	0	4	Apoptosis/Autophagy/Necroptosis/Oxeiptosis	TSM	Overexpression	1	1	1	2	0	0	0	0	4	9	0.353602582114572	0.860486506154608	NS	0.621925748581672	0.243170197921445	NS	0.702644307600719	0.145735637113833	NS	0.855710809946471	0.0330646189427559	NS	0.717	NS	0.719	NS	0.678
9	TWIST1	1	Methylation	TGCT-911.7.3.N.3.0.0.4.4.4	TGCT	911	7	3	N	3	0	0	4	4	4	Meaningless	0	0	4	Anoikis/Apoptosis/Cellular senescence/Necrosis	TSM	Overexpression	1	1	1	2	0	0	0	0	4	9	0.356688412470424	0.849519118250417	NS	0.626673159698272	0.236599274815905	NS	0.161590700371847	1.95927665187717	NS	0.110854278879466	2.54200015196088	NS	0.788	NS	0.9	NS	0.42
15	(CAPN1 + EZR + PIF1)	3	Methylation	TGCT-91.7.3.N.3.0.0.1.4.3	TGCT	91	7	3	N	3	0	0	1	4	3	Meaningless	0	0	4	Apoptosis/Autophagy/Pyroptosis	TSM	Overexpression	1	1	1	2	0	0	7	0	3	15	0.516108410650417	0.421662986452473	NS	0.662281558877327	0.190763936637684	NS	0.0895495553476632	2.88245219302471	NS	0.075128637202982	3.16725455937022	NS	0.465	NS	0.867	NS	0.201
23	TRIM14	1	Methylation	TGCT-907.7.3.N.1.30.0.1.1.2	TGCT	907	7	3	N	1	30	0	1	1	2	Risky	0	1	3	Apoptosis/Autophagy	TSM	Unchanged	1	1	1	1	3	0	7	7	2	23	0.488021447868298	0.480885604369886	NS	0.626673159698272	0.236599274815905	NS	0.160333743263556	1.97107556327715	NS	0.123987627832204	2.36621145226105	NS	0.0661	NS	0.0277	Risky	0.914
20	TRAF6	1	Methylation	TGCT-906.7.3.N.2.0.4.1.4.5	TGCT	906	7	3	N	2	0	4	1	4	5	Meaningless	0	0	4	Apoptosis/Autophagy/Necroptosis/Pyroptosis/Necrosis	TSM	Underexpression	1	1	1	2	0	3	7	0	5	20	0.493977727418288	0.467850450511566	NS	0.634246623186142	0.226345903882543	NS	0.0725420712779917	3.22454234074132	NS	0.0394430904853786	4.24168119788926	High	0.999	NS	0.783	NS	0.947
13	TRAF2	1	Methylation	TGCT-904.7.3.N.2.0.11.4.4.5	TGCT	904	7	3	N	2	0	11	4	4	5	Meaningless	0	0	4	Anoikis/Apoptosis/Autophagy/Necroptosis/Necrosis	TSM	Underexpression	1	1	1	2	0	3	0	0	5	13	0.505536653186485	0.443294413680834	NS	0.648921368178932	0.207262719943116	NS	0.0345338266954698	4.46807752699147	High	0.082975693652656	3.00563039386479	NS	0.651	NS	0.591	NS	0.859
17	TP53	1	Methylation	TGCT-902.7.3.N.3.0.0.4.4.12	TGCT	902	7	3	N	3	0	0	4	4	12	Meaningless	0	0	4	Anoikis/Apoptosis/Autophagy/Cellular senescence/Entosis/Ferroptosis/Mitochondrial permeability transition/Mitotic catastrophe/Necroptosis/Pyroptosis/Necrosis/Autosis	TSM	Overexpression	1	1	1	2	0	0	0	0	12	17	0.894691527612242	0.0175218553142074	NS	0.669419055816914	0.182282422593546	NS	0.188564335236293	1.72879910798686	NS	0.0893867032573457	2.88538382523737	NS	0.658	NS	0.438	NS	0.626
12	TNFRSF25	1	Methylation	TGCT-900.7.3.N.1.0.0.2.3.3	TGCT	900	7	3	N	1	0	0	2	3	3	Meaningless	0	0	4	Apoptosis/Necroptosis/Necrosis	TSM	Unchanged	1	1	1	1	0	0	4	1	3	12	0.493977727418288	0.467850450511566	NS	0.634246623186142	0.226345903882543	NS	0.1997352370836	1.64430931346026	NS	0.127916911051967	2.31760417194825	NS	0.634	NS	0.735	NS	0.527
17	TNFRSF1B	1	Methylation	TGCT-899.7.3.N.3.31.0.2.4.3	TGCT	899	7	3	N	3	31	0	2	4	3	Risky	0	2	2	Apoptosis/Necroptosis/Necrosis	TSM	Overexpression	1	1	1	2	5	0	4	0	3	17	0.488021447868298	0.480885604369886	NS	0.626673159698272	0.236599274815905	NS	0.207255289289721	1.59049595998529	NS	0.272588911866031	1.20367242781933	NS	0.024	Risky	0.0482	Risky	0.532
10	TNFAIP8	1	Methylation	TGCT-897.7.3.N.3.1.0.4.4.3	TGCT	897	7	3	N	3	1	0	4	4	3	Risky	0	1	3	Apoptosis/Autophagy/Necrosis	TSM	Overexpression	1	1	1	2	2	0	0	0	3	10	0.477696452270804	0.504117595439924	NS	0.613574881728851	0.255001926843544	NS	0.18631248137671	1.7465385171746	NS	0.115208500502033	2.48127943388595	NS	0.0396	Risky	0.103	NS	0.503
13	TNFAIP3	1	Methylation	TGCT-896.7.3.N.1.0.0.2.4.5	TGCT	896	7	3	N	1	0	0	2	4	5	Meaningless	0	0	4	Apoptosis/Autophagy/Ferroptosis/Necroptosis/Necrosis	TSM	Unchanged	1	1	1	1	0	0	4	0	5	13	0.516108410650417	0.421662986452473	NS	0.662281558877327	0.190763936637684	NS	0.377097070689288	0.780144105960927	NS	0.242363118121873	1.36679612060391	NS	0.0778	NS	0.0941	NS	0.238
18	TNF	1	Methylation	TGCT-895.7.3.N.3.0.0.2.3.8	TGCT	895	7	3	N	3	0	0	2	3	8	Meaningless	0	0	4	Apoptosis/Autophagy/Efferocytosis/Ferroptosis/Necroptosis/NETosis/Pyroptosis/Necrosis	TSM	Overexpression	1	1	1	2	0	0	4	1	8	18	0.504441738743364	0.445579396480217	NS	0.647492179952878	0.209076523759618	NS	0.135918986867562	2.22356389263286	NS	0.0828814735749905	3.00747172510142	NS	0.0987	NS	0.0904	NS	0.71
13	(CABLES1 + CALM1 + CDK5 + EPCAM + NDUFS6 + PTGR1 + SLC4A2 + TARBP2 + TMUB1)	9	Methylation	TGCT-89.7.3.N.3.14.0.3.4.1	TGCT	89	7	3	N	3	14	0	3	4	1	Risky	0	2	2	Apoptosis	TSM	Overexpression	1	1	1	2	6	0	1	0	1	13	0.516108410650417	0.421662986452473	NS	0.662281558877327	0.190763936637684	NS	0.21789748558507	1.51816440083359	NS	0.334424998131787	0.931686785672932	NS	0.764	NS	0.575	NS	0.000517
17	TF	1	Methylation	TGCT-889.7.3.N.2.14.0.2.4.2	TGCT	889	7	3	N	2	14	0	2	4	2	Risky	0	2	2	Apoptosis/Autophagy	TSM	Underexpression	1	1	1	2	6	0	4	0	2	17	0.488021447868298	0.480885604369886	NS	0.626673159698272	0.236599274815905	NS	0.326746085258039	0.961751092624861	NS	0.312626360520464	1.01954752924967	NS	0.815	NS	0.656	NS	0.0258
11	TCL1A	1	Methylation	TGCT-887.7.3.N.1.0.0.2.3.2	TGCT	887	7	3	N	1	0	0	2	3	2	Meaningless	0	0	4	Autophagy/Necrosis	TSM	Unchanged	1	1	1	1	0	0	4	1	2	11	0.343735914452698	0.896448027038248	NS	0.606085062929596	0.26591532453494	NS	0.163522778479238	1.94134308259798	NS	0.192125104762899	1.70124602538866	NS	0.789	NS	0.945	NS	0.212
14	TAX1BP1	1	Methylation	TGCT-885.7.3.N.3.7.0.2.4.2	TGCT	885	7	3	N	3	7	0	2	4	2	Protective	1	0	3	Apoptosis/Autophagy	TSM	Overexpression	1	1	1	2	3	0	4	0	2	14	0.488021447868298	0.480885604369886	NS	0.626673159698272	0.236599274815905	NS	0.389422403743648	0.740744777506074	NS	0.201948986817778	1.62822315930611	NS	0.489	NS	0.598	NS	0.23
12	STAT3	1	Methylation	TGCT-882.7.3.N.1.0.0.4.4.8	TGCT	882	7	3	N	1	0	0	4	4	8	Meaningless	0	0	4	Anoikis/Apoptosis/Autophagy/Cellular senescence/Ferroptosis/Immunogenic cell death/Pyroptosis/Necrosis	TSM	Unchanged	1	1	1	1	0	0	0	0	8	12	0.493977727418288	0.467850450511566	NS	0.634246623186142	0.226345903882543	NS	0.18631248137671	1.7465385171746	NS	0.13449918570744	2.23979068756988	NS	0.207	NS	0.378	NS	0.921
10	SREBF1	1	Methylation	TGCT-880.7.3.N.2.0.0.4.4.5	TGCT	880	7	3	N	2	0	0	4	4	5	Meaningless	0	0	4	Apoptosis/Autophagy/Ferroptosis/Pyroptosis/Necrosis	TSM	Underexpression	1	1	1	2	0	0	0	0	5	10	0.516108410650417	0.421662986452473	NS	0.662281558877327	0.190763936637684	NS	0.204664299272004	1.60877347618525	NS	0.304942877076864	1.05245272818261	NS	0.36	NS	0.895	NS	0.477
10	SQSTM1	1	Methylation	TGCT-878.7.3.N.1.0.0.3.4.5	TGCT	878	7	3	N	1	0	0	3	4	5	Meaningless	0	0	4	Apoptosis/Autophagy/Ferroptosis/Parthanatos/Autosis	TSM	Unchanged	1	1	1	1	0	0	1	0	5	10	0.516108410650417	0.421662986452473	NS	0.662281558877327	0.190763936637684	NS	0.0864048233080326	2.9401104728285	NS	0.161485047353629	1.96026437040091	NS	0.121	NS	0.265	NS	0.802
8	SPHK1	1	Methylation	TGCT-877.7.3.N.1.0.0.4.4.4	TGCT	877	7	3	N	1	0	0	4	4	4	Meaningless	0	0	4	Apoptosis/Autophagy/Ferroptosis/Necrosis	TSM	Unchanged	1	1	1	1	0	0	0	0	4	8	0.499537267445526	0.455919357720582	NS	0.641298468466801	0.217047987231053	NS	0.0679824939217769	3.33107338854746	NS	0.13458107893493	2.23884953900085	NS	0.0729	NS	0.153	NS	0.338
13	SP1	1	Methylation	TGCT-875.7.3.N.1.0.0.2.4.5	TGCT	875	7	3	N	1	0	0	2	4	5	Meaningless	0	0	4	Anoikis/Apoptosis/Autophagy/Ferroptosis/Necrosis	TSM	Unchanged	1	1	1	1	0	0	4	0	5	13	0.901641060245731	0.0152741292254426	NS	0.662281558877327	0.190763936637684	NS	0.470788459872053	0.520124778548025	NS	0.289641081569741	1.12128893755457	NS	0.616	NS	0.908	NS	0.673
19	SMPD1	1	Methylation	TGCT-870.7.3.N.2.4.11.2.3.3	TGCT	870	7	3	N	2	4	11	2	3	3	Risky	0	1	3	Apoptosis/Autophagy/Necrosis	TSM	Underexpression	1	1	1	2	3	3	4	1	3	19	0.516108410650417	0.421662986452473	NS	0.662281558877327	0.190763936637684	NS	0.047721870549509	3.91975372906344	High	0.201115180977588	1.63425753899968	NS	0.813	NS	0.817	NS	0.142
13	(C19orf33 + CLDN3 + NEDD8 + PSMB5)	4	Methylation	TGCT-87.7.3.N.3.14.0.3.4.1	TGCT	87	7	3	N	3	14	0	3	4	1	Risky	0	2	2	Apoptosis	TSM	Overexpression	1	1	1	2	6	0	1	0	1	13	0.522185949798808	0.40957371558591	NS	0.669990799180912	0.181612887229015	NS	0.142461309900633	2.15116979658569	NS	0.21177020043779	1.55928322727291	NS	0.266	NS	0.57	NS	0.00121
16	SMAD2	1	Methylation	TGCT-869.7.3.N.2.0.0.1.4.4	TGCT	869	7	3	N	2	0	0	1	4	4	Meaningless	0	0	4	Apoptosis/Autophagy/Cellular senescence/Pyroptosis	TSM	Underexpression	1	1	1	2	0	0	7	0	4	16	0.51113861588252	0.431735449830712	NS	0.65602086567551	0.198393299756998	NS	0.178345879961273	1.8113540852727	NS	0.194178523674894	1.68562630211208	NS	0.677	NS	0.871	NS	0.339
9	SLC40A1	1	Methylation	TGCT-866.7.3.N.3.0.0.3.4.3	TGCT	866	7	3	N	3	0	0	3	4	3	Meaningless	0	0	4	Autophagy/Ferroptosis/Necrosis	TSM	Overexpression	1	1	1	2	0	0	1	0	3	9	0.504441738743364	0.445579396480217	NS	0.647492179952878	0.209076523759618	NS	0.154457709051768	2.02766545027368	NS	0.134710251312677	2.23736634130723	NS	0.66	NS	0.637	NS	0.995
12	SLC30A7	1	Methylation	TGCT-865.7.3.N.3.0.0.2.4.3	TGCT	865	7	3	N	3	0	0	2	4	3	Meaningless	0	0	4	Apoptosis/Cuproptosis/Pyroptosis	TSM	Overexpression	1	1	1	2	0	0	4	0	3	12	0.268462489631003	1.22458616422949	NS	0.484081993199849	0.48965331553535	NS	0.124079113050909	2.3650603706552	NS	0.254390284830725	1.29903107461001	NS	0.715	NS	0.93	NS	0.381
10	SLC27A4	1	Methylation	TGCT-864.7.3.N.2.11.0.4.4.2	TGCT	864	7	3	N	2	11	0	4	4	2	Risky	0	1	3	Autophagy/Ferroptosis	TSM	Underexpression	1	1	1	2	3	0	0	0	2	10	0.505536653186485	0.443294413680834	NS	0.648921368178932	0.207262719943116	NS	0.0950780364992676	2.78622381430583	NS	0.0813545446883879	3.03763136437241	NS	0.907	NS	0.555	NS	0.0488
15	SLC25A5	1	Methylation	TGCT-863.7.3.N.3.0.0.1.4.3	TGCT	863	7	3	N	3	0	0	1	4	3	Meaningless	0	0	4	Apoptosis/Cellular senescence/Mitochondrial permeability transition	TSM	Overexpression	1	1	1	2	0	0	7	0	3	15	0.488021447868298	0.480885604369886	NS	0.626673159698272	0.236599274815905	NS	0.567787205497982	0.326399025413829	NS	0.446172260056949	0.580357414247022	NS	0.917	NS	0.721	NS	0.199
13	SIVA1	1	Methylation	TGCT-862.7.3.N.3.14.0.4.4.2	TGCT	862	7	3	N	3	14	0	4	4	2	Risky	0	2	2	Apoptosis/Necrosis	TSM	Overexpression	1	1	1	2	6	0	0	0	2	13	0.499537267445526	0.455919357720582	NS	0.641298468466801	0.217047987231053	NS	0.191032982096654	1.70963309013932	NS	0.283853587188715	1.14854667971967	NS	0.615	NS	0.858	NS	0.00232
12	SIRT6	1	Methylation	TGCT-861.7.3.N.3.0.0.4.4.7	TGCT	861	7	3	N	3	0	0	4	4	7	Meaningless	0	0	4	Apoptosis/Autophagy/Cellular senescence/Efferocytosis/Ferroptosis/Necroptosis/Necrosis	TSM	Overexpression	1	1	1	2	0	0	0	0	7	12	0.504441738743364	0.445579396480217	NS	0.647492179952878	0.209076523759618	NS	0.0770813745632682	3.12539107643576	NS	0.296007059596369	1.09209694814062	NS	0.186	NS	0.456	NS	0.911
11	SERPINB1	1	Methylation	TGCT-856.7.3.N.3.0.0.2.4.2	TGCT	856	7	3	N	3	0	0	2	4	2	Meaningless	0	0	4	Apoptosis/NETosis	TSM	Overexpression	1	1	1	2	0	0	4	0	2	11	0.488021447868298	0.480885604369886	NS	0.626673159698272	0.236599274815905	NS	0.170212000009227	1.88107515200082	NS	0.129594387198256	2.297356561221	NS	0.212	NS	0.154	NS	0.532
8	RGCC	1	Methylation	TGCT-848.7.3.N.1.11.0.4.4.1	TGCT	848	7	3	N	1	11	0	4	4	1	Risky	0	1	3	Apoptosis	TSM	Unchanged	1	1	1	1	3	0	0	0	1	8	0.493977727418288	0.467850450511566	NS	0.634246623186142	0.226345903882543	NS	0.136832758869778	2.21322048897832	NS	0.0785551537505803	3.09454408902435	NS	0.937	NS	0.539	NS	0.0484
12	RBM11	1	Methylation	TGCT-845.7.3.N.2.64.0.3.4.1	TGCT	845	7	3	N	2	64	0	3	4	1	Protective	2	0	2	Apoptosis	TSM	Underexpression	1	1	1	2	5	0	1	0	1	12	0.370698054301225	0.801323181314473	NS	0.648921368178932	0.207262719943116	NS	0.690966614055359	0.158040943646151	NS	0.608504808631144	0.262357966466572	NS	0.0437	Protective	0.044	Protective	0.423
12	PTK2B	1	Methylation	TGCT-843.7.3.N.2.0.0.2.4.3	TGCT	843	7	3	N	2	0	0	2	4	3	Meaningless	0	0	4	Anoikis/Apoptosis/Necrosis	TSM	Underexpression	1	1	1	2	0	0	4	0	3	12	0.516108410650417	0.421662986452473	NS	0.662281558877327	0.190763936637684	NS	0.216414369042738	1.52798994468989	NS	0.162298564655111	1.9526779825451	NS	0.286	NS	0.289	NS	0.436
11	PTGES3	1	Methylation	TGCT-841.7.3.N.3.0.0.2.4.2	TGCT	841	7	3	N	3	0	0	2	4	2	Meaningless	0	0	4	Autophagy/Necroptosis	TSM	Overexpression	1	1	1	2	0	0	4	0	2	11	0.308866527480427	1.03551643753853	NS	0.550071016541174	0.357189960305419	NS	0.722415865640022	0.126189705377542	NS	0.787120553357694	0.072927869004714	NS	0.64	NS	0.881	NS	0.206
13	PTEN	1	Methylation	TGCT-840.7.3.N.2.0.0.4.4.8	TGCT	840	7	3	N	2	0	0	4	4	8	Meaningless	0	0	4	Anoikis/Apoptosis/Autophagy/Cellular senescence/Ferroptosis/Necroptosis/Pyroptosis/Necrosis	TSM	Underexpression	1	1	1	2	0	0	0	0	8	13	0.936597210316142	0.00632779304085525	NS	0.626673159698272	0.236599274815905	NS	0.150754043445925	2.06460441875597	NS	0.0759482255963358	3.1495431114081	NS	0.968	NS	0.827	NS	0.323
15	(BRCA2 + SATB1)	2	Methylation	TGCT-84.7.3.N.2.0.0.1.4.3	TGCT	84	7	3	N	2	0	0	1	4	3	Meaningless	0	0	4	Anoikis/Apoptosis/Cellular senescence	TSM	Underexpression	1	1	1	2	0	0	7	0	3	15	0.916126769033696	0.0110910081554099	NS	0.647492179952878	0.209076523759618	NS	0.281851097918666	1.15814252407917	NS	0.26568465916003	1.23889220823504	NS	0.742	NS	0.781	NS	0.601
14	PRDX1	1	Methylation	TGCT-835.7.3.N.3.0.0.2.3.4	TGCT	835	7	3	N	3	0	0	2	3	4	Meaningless	0	0	4	Apoptosis/Autophagy/Ferroptosis/Oxeiptosis	TSM	Overexpression	1	1	1	2	0	0	4	1	4	14	0.970003022956838	0.00141409813947146	NS	0.593133439076518	0.285477344481214	NS	0.349295556288205	0.876014674447546	NS	0.589128587586784	0.291707200329256	NS	0.924	NS	0.732	NS	0.382
9	POU5F1B	1	Methylation	TGCT-834.7.3.N.3.62.0.4.4.1	TGCT	834	7	3	N	3	62	0	4	4	1	Protective	1	0	3	Apoptosis	TSM	Overexpression	1	1	1	2	3	0	0	0	1	9	0.504441738743364	0.445579396480217	NS	0.647492179952878	0.209076523759618	NS	0.0837712312013908	2.99017275365255	NS	0.0710564786840715	3.25844499988499	NS	0.0506	NS	0.0264	Protective	0.684
12	PON1	1	Methylation	TGCT-833.7.3.N.2.64.0.4.4.2	TGCT	833	7	3	N	2	64	0	4	4	2	Protective	2	0	2	Apoptosis/Necrosis	TSM	Underexpression	1	1	1	2	5	0	0	0	2	12	0.493977727418288	0.467850450511566	NS	0.634246623186142	0.226345903882543	NS	0.297185782945873	1.08677989469185	NS	0.166318388643426	1.91581824207384	NS	0.0114	Protective	0.033	Protective	0.564
13	PNKP	1	Methylation	TGCT-832.7.3.N.2.0.0.1.4.1	TGCT	832	7	3	N	2	0	0	1	4	1	Meaningless	0	0	4	Mitotic catastrophe	TSM	Underexpression	1	1	1	2	0	0	7	0	1	13	0.499537267445526	0.455919357720582	NS	0.641298468466801	0.217047987231053	NS	0.0696289294484758	3.2917463260051	NS	0.136389350191876	2.21822994311311	NS	0.694	NS	0.899	NS	0.913
13	PML	1	Methylation	TGCT-831.7.3.N.3.31.0.4.4.3	TGCT	831	7	3	N	3	31	0	4	4	3	Risky	0	2	2	Apoptosis/Autophagy/Cellular senescence	TSM	Overexpression	1	1	1	2	5	0	0	0	3	13	0.499537267445526	0.455919357720582	NS	0.641298468466801	0.217047987231053	NS	0.107466147036559	2.59109308344941	NS	0.147560246517601	2.0972923365237	NS	0.0375	Risky	0.0494	Risky	0.419
14	(BRCA1 + E2F1 + EEF1A1)	3	Methylation	TGCT-83.7.3.N.3.0.0.2.4.5	TGCT	83	7	3	N	3	0	0	2	4	5	Meaningless	0	0	4	Anoikis/Apoptosis/Autophagy/Cellular senescence/Necrosis	TSM	Overexpression	1	1	1	2	0	0	4	0	5	14	0.504441738743364	0.445579396480217	NS	0.647492179952878	0.209076523759618	NS	0.392468894500775	0.731279105749835	NS	0.262907012245491	1.25338464209407	NS	0.727	NS	0.879	NS	0.12
17	PLK1	1	Methylation	TGCT-829.7.3.N.1.0.0.1.4.6	TGCT	829	7	3	N	1	0	0	1	4	6	Meaningless	0	0	4	Anoikis/Apoptosis/Autophagy/Cellular senescence/Mitotic catastrophe/Necroptosis	TSM	Unchanged	1	1	1	1	0	0	7	0	6	17	0.505536653186485	0.443294413680834	NS	0.648921368178932	0.207262719943116	NS	0.082442970006057	3.01607118682419	NS	0.151633942678056	2.0557362532573	NS	0.339	NS	0.496	NS	0.0984
12	PIM1	1	Methylation	TGCT-825.7.3.N.3.0.0.2.4.3	TGCT	825	7	3	N	3	0	0	2	4	3	Meaningless	0	0	4	Apoptosis/Cellular senescence/Ferroptosis	TSM	Overexpression	1	1	1	2	0	0	4	0	3	12	0.488021447868298	0.480885604369886	NS	0.626673159698272	0.236599274815905	NS	0.337478301256917	0.919987321466801	NS	0.27236704981454	1.20478678064296	NS	0.776	NS	0.832	NS	0.339
14	PIKFYVE	1	Methylation	TGCT-824.7.3.N.2.0.0.1.4.2	TGCT	824	7	3	N	2	0	0	1	4	2	Meaningless	0	0	4	Autophagy/Entosis	TSM	Underexpression	1	1	1	2	0	0	7	0	2	14	0.936597210316142	0.00632779304085525	NS	0.626673159698272	0.236599274815905	NS	0.114327907434895	2.49335320873697	NS	0.19734164524341	1.6619396081052	NS	0.98	NS	0.833	NS	0.266
9	PGRMC1	1	Methylation	TGCT-822.7.3.N.1.0.0.3.4.4	TGCT	822	7	3	N	1	0	0	3	4	4	Meaningless	0	0	4	Apoptosis/Autophagy/Cellular senescence/Ferroptosis	TSM	Unchanged	1	1	1	1	0	0	1	0	4	9	0.846306384657747	0.0375713616463857	NS	0.613015636729879	0.255806872257375	NS	0.414040219439243	0.667169421863814	NS	0.326707182977336	0.961905786171177	NS	0.97	NS	0.933	NS	0.284
16	(BRAF + SMAD4)	2	Methylation	TGCT-82.7.3.N.2.0.0.1.4.4	TGCT	82	7	3	N	2	0	0	1	4	4	Meaningless	0	0	4	Anoikis/Apoptosis/Autophagy/Cellular senescence	TSM	Underexpression	1	1	1	2	0	0	7	0	4	16	0.957066552952376	0.00289821682281538	NS	0.606085062929596	0.26591532453494	NS	0.26325497397107	1.25155874593705	NS	0.113185006040213	2.50917730220275	NS	0.872	NS	0.843	NS	0.954
14	PARP1	1	Methylation	TGCT-816.7.3.N.3.0.0.2.4.5	TGCT	816	7	3	N	3	0	0	2	4	5	Meaningless	0	0	4	Apoptosis/Autophagy/Necroptosis/Parthanatos/Necrosis	TSM	Overexpression	1	1	1	2	0	0	4	0	5	14	0.504441738743364	0.445579396480217	NS	0.647492179952878	0.209076523759618	NS	0.0807788562233169	3.0491611337268	NS	0.0693266649061366	3.29889120367254	NS	0.725	NS	0.982	NS	0.985
18	PARK7	1	Methylation	TGCT-815.7.3.N.3.11.0.1.4.3	TGCT	815	7	3	N	3	11	0	1	4	3	Risky	0	1	3	Apoptosis/Autophagy/Ferroptosis	TSM	Overexpression	1	1	1	2	3	0	7	0	3	18	0.488021447868298	0.480885604369886	NS	0.626673159698272	0.236599274815905	NS	0.802211695807757	0.0627431288175996	NS	0.420918719389389	0.647748729031318	NS	0.357	NS	0.304	NS	0.0196
11	OTUB1	1	Methylation	TGCT-814.7.3.N.2.4.0.4.4.3	TGCT	814	7	3	N	2	4	0	4	4	3	Risky	0	1	3	Apoptosis/Ferroptosis/Necrosis	TSM	Underexpression	1	1	1	2	3	0	0	0	3	11	0.51003470520068	0.43399590309589	NS	0.654581075430034	0.200173206017324	NS	0.141329893807862	2.16341922461131	NS	0.192232189728135	1.70042665247008	NS	0.963	NS	0.743	NS	0.0715
18	OLR1	1	Methylation	TGCT-811.7.3.N.2.31.0.2.3.3	TGCT	811	7	3	N	2	31	0	2	3	3	Risky	0	2	2	Apoptosis/Autophagy/Necrosis	TSM	Underexpression	1	1	1	2	5	0	4	1	3	18	0.493977727418288	0.467850450511566	NS	0.634246623186142	0.226345903882543	NS	0.887927196013889	0.01986056777587	NS	0.537005934870437	0.381117201197301	NS	0.0256	Risky	0.0431	Risky	0.14
7	(BHLHE40 + CANX + CAPNS1 + DACT1 + DVL2 + DVL3 + ENAH + FLNC + GAST + GATAD2A + MANF + MIR125B2 + MIR183 + MIR193B + MIR33A + MIR372 + MIR373 + MIR382 + MIR423 + MIR489 + MIR498 + MIR653 + `MIR7-2` + MIR770 + MIR96 + PDCD10 + PPARD + SMAD5 + SNHG7 + SRPX + WNK2 + WWP1)	32	Methylation	TGCT-81.7.3.N.1.0.0.3.4.2	TGCT	81	7	3	N	1	0	0	3	4	2	Meaningless	0	0	4	Apoptosis/Autophagy	TSM	Unchanged	1	1	1	1	0	0	1	0	2	7	0.504441738743364	0.445579396480217	NS	0.647492179952878	0.209076523759618	NS	0.315296804469208	1.00835686858143	NS	0.145598627594262	2.11776766163338	NS	0.857	NS	0.735	NS	0.247
20	NSUN5	1	Methylation	TGCT-809.7.3.N.3.11.0.2.1.1	TGCT	809	7	3	N	3	11	0	2	1	1	Risky	0	1	3	Ferroptosis	TSM	Overexpression	1	1	1	2	3	0	4	7	1	20	0.488021447868298	0.480885604369886	NS	0.626673159698272	0.236599274815905	NS	0.170212000009227	1.88107515200082	NS	0.129594387198256	2.297356561221	NS	0.961	NS	0.365	NS	0.0412
9	NRP2	1	Methylation	TGCT-807.7.3.N.3.0.0.3.4.3	TGCT	807	7	3	N	3	0	0	3	4	3	Meaningless	0	0	4	Apoptosis/Efferocytosis/Necrosis	TSM	Overexpression	1	1	1	2	0	0	1	0	3	9	0.504441738743364	0.445579396480217	NS	0.647492179952878	0.209076523759618	NS	0.364758976925741	0.821441722880021	NS	0.295059484922335	1.09639104746502	NS	0.598	NS	0.522	NS	0.511
8	NR1H2	1	Methylation	TGCT-806.7.3.N.2.0.0.3.4.2	TGCT	806	7	3	N	2	0	0	3	4	2	Meaningless	0	0	4	Cellular senescence/Pyroptosis	TSM	Underexpression	1	1	1	2	0	0	1	0	2	8	0.493977727418288	0.467850450511566	NS	0.634246623186142	0.226345903882543	NS	0.18631248137671	1.7465385171746	NS	0.13449918570744	2.23979068756988	NS	0.52	NS	0.617	NS	0.577
16	NPM1	1	Methylation	TGCT-805.7.3.N.3.0.0.1.4.4	TGCT	805	7	3	N	3	0	0	1	4	4	Meaningless	0	0	4	Apoptosis/Autophagy/Cellular senescence/Ferroptosis	TSM	Overexpression	1	1	1	2	0	0	7	0	4	16	0.916126769033696	0.0110910081554099	NS	0.647492179952878	0.209076523759618	NS	0.141698668587172	2.15941456188698	NS	0.267866249744494	1.22764124957265	NS	0.917	NS	0.8	NS	0.531
13	(ABHD5 + ACBD5 + ACP1 + AFF4 + ANTXR2 + ATG9A + ATG9B + ATP6V0C + CAMSAP2 + CC2D1A + CDK16 + CDKL3 + CPTP + CROCC + DDX53 + ERAS + FABP6 + FUNDC2 + GJB5 + GLI3 + HGS + KAT8 + KIF5B + LRRC4 + MKNK2 + MYCBP2 + MYO10 + NBR2 + NPRL2 + PEX5 + PIP4K2C + PLEKHM1 + POLDIP2 + PRKAG1 + RASIP1 + RCHY1 + SNAP29 + SRMS + TAOK3 + TBC1D25 + THSD1 + TLK2 + `TPT1-AS1` + TRIM50 + TUBGCP4 + ULK2 + WDR24 + WTAPP1 + …	49	Methylation	TGCT-8.7.3.N.2.0.0.1.4.1	TGCT	8	7	3	N	2	0	0	1	4	1	Meaningless	0	0	4	Autophagy	TSM	Underexpression	1	1	1	2	0	0	7	0	1	13	0.516108410650417	0.421662986452473	NS	0.662281558877327	0.190763936637684	NS	0.103752829133889	2.64688799613615	NS	0.0508888027935395	3.81192929589625	NS	0.886	NS	0.943	NS	0.654
14	NEK9	1	Methylation	TGCT-796.7.3.N.2.0.0.1.4.2	TGCT	796	7	3	N	2	0	0	1	4	2	Meaningless	0	0	4	Autophagy/Mitotic catastrophe	TSM	Underexpression	1	1	1	2	0	0	7	0	2	14	0.504441738743364	0.445579396480217	NS	0.647492179952878	0.209076523759618	NS	0.215070131966976	1.53696495165136	NS	0.127866761568682	2.31821403477144	NS	0.305	NS	0.624	NS	0.827
17	NDUFA13	1	Methylation	TGCT-794.7.3.N.1.11.0.1.4.3	TGCT	794	7	3	N	1	11	0	1	4	3	Risky	0	1	3	Apoptosis/Autophagy/Pyroptosis	TSM	Unchanged	1	1	1	1	3	0	7	0	3	17	0.94413008428029	0.00491118896050523	NS	0.619105106921	0.24712734236984	NS	0.575890913810263	0.312924830680891	NS	0.311128238386173	1.0258802841855	NS	0.943	NS	0.668	NS	0.0278
17	(BEX2 + FZD9 + GTF2H5 + HORMAD2 + ITGB6 + LINC00628 + SFTPD)	7	Methylation	TGCT-79.7.3.N.2.14.0.2.3.1	TGCT	79	7	3	N	2	14	0	2	3	1	Risky	0	2	2	Apoptosis	TSM	Underexpression	1	1	1	2	6	0	4	1	1	17	0.504441738743364	0.445579396480217	NS	0.647492179952878	0.209076523759618	NS	0.331644824707301	0.942464560554831	NS	0.277157792842592	1.18097402389573	NS	0.538	NS	0.553	NS	0.000217
8	MPO	1	Methylation	TGCT-787.7.3.N.2.0.0.3.4.2	TGCT	787	7	3	N	2	0	0	3	4	2	Meaningless	0	0	4	Apoptosis/Efferocytosis	TSM	Underexpression	1	1	1	2	0	0	1	0	2	8	0.499537267445526	0.455919357720582	NS	0.641298468466801	0.217047987231053	NS	0.0825046819482885	3.01485797658805	NS	0.0580875627249554	3.59116343639467	NS	0.667	NS	0.413	NS	0.0867
14	MMP2	1	Methylation	TGCT-785.7.3.N.3.0.0.2.4.5	TGCT	785	7	3	N	3	0	0	2	4	5	Meaningless	0	0	4	Anoikis/Apoptosis/Autophagy/Ferroptosis/Necrosis	TSM	Overexpression	1	1	1	2	0	0	4	0	5	14	0.504441738743364	0.445579396480217	NS	0.647492179952878	0.209076523759618	NS	0.40168388133887	0.70327962753991	NS	0.400966595748595	0.705425604859965	NS	0.453	NS	0.605	NS	0.398
6	MIR485	1	Methylation	TGCT-784.7.3.N.1.0.0.4.4.2	TGCT	784	7	3	N	1	0	0	4	4	2	Meaningless	0	0	4	Apoptosis/Pyroptosis	TSM	Unchanged	1	1	1	1	0	0	0	0	2	6	0.499537267445526	0.455919357720582	NS	0.641298468466801	0.217047987231053	NS	0.0737350155212665	3.19785285982828	NS	0.280108726618568	1.16656228160075	NS	NS	NS	NS	NS	NS
6	MIR4443	1	Methylation	TGCT-783.7.3.N.1.0.0.4.4.2	TGCT	783	7	3	N	1	0	0	4	4	2	Meaningless	0	0	4	Ferroptosis/Necrosis	TSM	Unchanged	1	1	1	1	0	0	0	0	2	6	0.901641060245731	0.0152741292254426	NS	0.662281558877327	0.190763936637684	NS	0.197467026519919	1.6610098839005	NS	0.102351970177383	2.66850742706476	NS	NS	NS	NS	NS	NS
7	MIR425	1	Methylation	TGCT-782.7.3.N.1.0.0.4.4.3	TGCT	782	7	3	N	1	0	0	4	4	3	Meaningless	0	0	4	Apoptosis/Necroptosis/Pyroptosis	TSM	Unchanged	1	1	1	1	0	0	0	0	3	7	0.957066552952376	0.00289821682281538	NS	0.606085062929596	0.26591532453494	NS	0.313569943770576	1.01557916489157	NS	0.254912558537498	1.29617788694068	NS	NS	NS	NS	NS	NS
13	MIR363	1	Methylation	TGCT-781.7.3.N.1.0.14.4.4.3	TGCT	781	7	3	N	1	0	14	4	4	3	Meaningless	0	0	4	Anoikis/Apoptosis/Autophagy	TSM	Unchanged	1	1	1	1	0	6	0	0	3	13	0.901641060245731	0.0152741292254426	NS	0.662281558877327	0.190763936637684	NS	0.0439475021060926	4.05857763343849	High	0.0307507865392992	4.66682161492698	High	NS	NS	NS	NS	NS
7	MIR29B1	1	Methylation	TGCT-780.7.3.N.1.0.0.4.4.3	TGCT	780	7	3	N	1	0	0	4	4	3	Meaningless	0	0	4	Apoptosis/Autophagy/Necroptosis	TSM	Unchanged	1	1	1	1	0	0	0	0	3	7	0.460533473491289	0.544597792753342	NS	0.591713645358221	0.287676034370258	NS	0.115948391706211	2.47121327608513	NS	0.0819889056226851	3.02502800266863	NS	NS	NS	NS	NS	NS
7	(BCL3 + FOS + MIR122 + MIR708 + SOST + TIRAP + TNFRSF10C + TNFSF14 + TRAF1 + TRAIP)	10	Methylation	TGCT-78.7.3.N.1.0.0.3.4.2	TGCT	78	7	3	N	1	0	0	3	4	2	Meaningless	0	0	4	Apoptosis/Necrosis	TSM	Unchanged	1	1	1	1	0	0	1	0	2	7	0.493977727418288	0.467850450511566	NS	0.634246623186142	0.226345903882543	NS	0.18631248137671	1.7465385171746	NS	0.138289937458245	2.19688506954316	NS	0.108	NS	0.165	NS	0.883
9	MIR29A	1	Methylation	TGCT-779.7.3.N.1.0.0.4.4.5	TGCT	779	7	3	N	1	0	0	4	4	5	Meaningless	0	0	4	Apoptosis/Autophagy/Cellular senescence/Ferroptosis/Necrosis	TSM	Unchanged	1	1	1	1	0	0	0	0	5	9	0.493977727418288	0.467850450511566	NS	0.634246623186142	0.226345903882543	NS	0.200177284040942	1.6410804974031	NS	0.12460370223022	2.3584780476407	NS	NS	NS	NS	NS	NS
10	MIR21	1	Methylation	TGCT-778.7.3.N.1.0.0.4.4.6	TGCT	778	7	3	N	1	0	0	4	4	6	Meaningless	0	0	4	Apoptosis/Autophagy/Cellular senescence/Efferocytosis/Necroptosis/Necrosis	TSM	Unchanged	1	1	1	1	0	0	0	0	6	10	0.488021447868298	0.480885604369886	NS	0.626673159698272	0.236599274815905	NS	0.308179460115698	1.03846191348111	NS	0.180176807287067	1.79616510479757	NS	NS	NS	NS	NS	NS
7	MIR200C	1	Methylation	TGCT-777.7.3.N.1.0.0.4.4.3	TGCT	777	7	3	N	1	0	0	4	4	3	Meaningless	0	0	4	Anoikis/Apoptosis/Pyroptosis	TSM	Unchanged	1	1	1	1	0	0	0	0	3	7	0.755082473668285	0.0973095589978617	NS	0.523689402411817	0.406621296845475	NS	0.517384745745131	0.419103447685361	NS	0.727212145701345	0.121686823679559	NS	NS	NS	NS	NS	NS
7	MIR181B1	1	Methylation	TGCT-776.7.3.N.1.0.0.4.4.3	TGCT	776	7	3	N	1	0	0	4	4	3	Meaningless	0	0	4	Apoptosis/Ferroptosis/Necrosis	TSM	Unchanged	1	1	1	1	0	0	0	0	3	7	0.950124403992111	0.00391257187825305	NS	0.613015636729879	0.255806872257375	NS	0.418222003894488	0.655306015614853	NS	0.154557022985253	2.02668879371091	NS	NS	NS	NS	NS	NS
8	MIR145	1	Methylation	TGCT-775.7.3.N.1.0.0.4.4.4	TGCT	775	7	3	N	1	0	0	4	4	4	Meaningless	0	0	4	Anoikis/Apoptosis/Autophagy/Necrosis	TSM	Unchanged	1	1	1	1	0	0	0	0	4	8	0.477696452270804	0.504117595439924	NS	0.613574881728851	0.255001926843544	NS	0.241654841935687	1.37091438445084	NS	0.127844245947908	2.31848793157956	NS	NS	NS	NS	NS	NS
9	MIR141	1	Methylation	TGCT-774.7.3.N.1.0.0.4.4.5	TGCT	774	7	3	N	1	0	0	4	4	5	Meaningless	0	0	4	Anoikis/Apoptosis/Autophagy/Pyroptosis/Necrosis	TSM	Unchanged	1	1	1	1	0	0	0	0	5	9	0.769428930039899	0.085920484908278	NS	0.537573334811864	0.380055874445584	NS	0.651925140913376	0.203481616977154	NS	0.902997548363749	0.0148536592796973	NS	NS	NS	NS	NS	NS
10	MIIP	1	Methylation	TGCT-772.7.3.N.3.0.0.2.4.1	TGCT	772	7	3	N	3	0	0	2	4	1	Meaningless	0	0	4	Mitotic catastrophe	TSM	Overexpression	1	1	1	2	0	0	4	0	1	10	0.936597210316142	0.00632779304085525	NS	0.626673159698272	0.236599274815905	NS	0.0930274239972785	2.82118977292383	NS	0.152668745015769	2.045381129459	NS	0.74	NS	0.48	NS	0.275
9	(BCL2L11 + HK2)	2	Methylation	TGCT-77.7.3.N.2.0.0.4.4.4	TGCT	77	7	3	N	2	0	0	4	4	4	Meaningless	0	0	4	Anoikis/Apoptosis/Autophagy/Necrosis	TSM	Underexpression	1	1	1	2	0	0	0	0	4	9	0.488021447868298	0.480885604369886	NS	0.626673159698272	0.236599274815905	NS	0.123029001237159	2.37833003975845	NS	0.224992872409184	1.47223829860773	NS	0.386	NS	0.739	NS	0.37
[truncated: 4,967 more rows]
[truncated: 26 more columns]
