# Supplementary material for: Integrated multi-optosis model for pan-cancer candidate biomarker and therapy target discovery
Source: Front Bioinform. 2025 Sep 19;5:1630518. doi: 10.3389/fbinf.2025.1630518 (PMC12491264; doi:10.3389/fbinf.2025.1630518)
Supplement: Supplementary file 9 [file DataSheet5.zip › Dataset_S5_miRNA.csv]

Rank	Signature	Unnested_miRNA	Gene_component	Elements	Omic feature	Nomenclature	CTAB	GSI	GFC	PFC	SCS	TNC	HRC	SMC	TMC	TIC	RCD	Combined_Outcome	Protective_Count	Risky_Count	NS_Count	RCD form	Phenotype	Expression	GFC_ranking	PFC_ranking	SCS_ranking	TNC_ranking	HRC_ranking	SMC_ranking	TMC_ranking	TIC_ranking	RCD_ranking	Final_Rank	p.value_log_rank_OS	log_rank_OS	Type_log_rank_OS	p.value_log_rank_DSS	log_rank_DSS	Type_log_rank_DSS	p.value_log_rank_DFI	log_rank_DFI	Type_log_rank_DFI	p.value_log_rank_PFI	log_rank_PFI	Type_log_rank_PFI	p.value_Cox_OS	Type_Cox_OS	p.value_Cox_DSS
42	hsa-miR-10a-5p	hsa-miR-10a-5p	MIR10A(1/1)	1	miRNA	LGG-3206.4.3.N.0.44.35.1.1.3	LGG	3206	4	3	N	0	44	35	1	1	3	Meaningful Risky	0	4	0	Anoikis/Apoptosis/Cellular senescence	TSM	No_data	4	1	1	0	11	8	7	7	3	42	0.0044603724609239	8.08619440865432	High	0.00505405633650524	7.85999388684462	High	0.525107933179855	0.403849398806858	NS	0.0152276046558937	5.88994168119008	High	1.24e-16	Risky	3.35e-16
42	(`hsa-miR-196a-5p` + `hsa-miR-196a-5p` + `hsa-miR-204-5p`)	hsa-miR-196a-5p, hsa-miR-196a-5p, hsa-miR-204-5p	MIR196A2(2/2), MIR204(1/1)	3	miRNA	LGG-1210.4.3.N.0.44.44.1.2.3	LGG	1210	4	3	N	0	44	44	1	2	3	Meaningful Risky	0	4	0	Apoptosis/Autophagy/Necrosis	TSM	No_data	4	1	1	0	11	11	7	4	3	42	3.24747583457796e-06	21.664489880222	High	9.92465565086142e-06	19.5258681822954	High	0.0352314827086444	4.43392099279668	High	1.98534693351959e-07	27.0473257881542	High	1.14e-22	Risky	3.16e-22
41	hsa-miR-145-3p	hsa-miR-145-3p	MIR145(1/1)	1	miRNA	STAD-3000.4.3.N.2.44.44.1.4.4	STAD	3000	4	3	N	2	44	44	1	4	4	Meaningful Risky	0	4	0	Anoikis/Apoptosis/Autophagy/Necrosis	TSM	Underexpression	4	1	1	2	11	11	7	0	4	41	0.00593693285182306	7.56934582327614	High	0.00926923633125676	6.77020160806299	High	0.00950855377232318	6.72472223199657	High	0.0299649911674315	4.71129957973486	High	0.00653	Risky	0.0176
41	hsa-miR-93-3p	hsa-miR-93-3p	MIR93(1/1)	1	miRNA	LIHC-1984.4.3.P.3.44.44.1.4.3	LIHC	1984	4	3	P	3	44	44	1	4	3	Meaningful Risky	0	4	0	Apoptosis/Autophagy/Ferroptosis	TSM	Overexpression	4	1	2	2	11	11	7	0	3	41	0.00087234988977436	11.0806123400355	High	0.00121821724702997	10.4625087225968	High	0.0480017205300729	3.90992566225876	High	0.0207172025653046	5.35042648937292	High	0.000563	Risky	0.00201
41	hsa-miR-22-3p	hsa-miR-22-3p	MIR22HG(1/1)	1	miRNA	LIHC-1958.4.3.N.2.95.95.1.4.4	LIHC	1958	4	3	N	2	95	95	1	4	4	Meaningful Protective	4	0	0	Apoptosis/Autophagy/Cellular senescence/Pyroptosis	TSM	Underexpression	4	1	1	2	11	11	7	0	4	41	0.000437515477253125	12.3647528567705	Low	0.00229003373100867	9.30120347894415	Low	0.00299787797133633	8.80875943520122	Low	0.000593265218709282	11.796991270995	Low	5.83e-05	Protective	0.000159
41	(`hsa-miR-155-3p` + `hsa-miR-155-5p`)	hsa-miR-155-3p, hsa-miR-155-5p	MIR155(2/2)	2	miRNA	LGG-1205.4.3.N.0.35.35.1.1.5	LGG	1205	4	3	N	0	35	35	1	1	5	Risky	0	3	1	Apoptosis/Autophagy/Necroptosis/Pyroptosis/Necrosis	TSM	No_data	4	1	1	0	8	8	7	7	5	41	3.7995850910022e-10	39.2132216152182	High	1.50710899315953e-09	36.5251267467856	High	0.0501258589852154	3.83724372458404	NS	0.000103407184585125	15.0734563224563	High	5.95e-23	Risky	8.33e-22
40	hsa-miR-22-3p	hsa-miR-22-3p	MIR22HG(1/1)	1	miRNA	LIHC-1959.4.3.N.2.95.95.1.4.3	LIHC	1959	4	3	N	2	95	95	1	4	3	Meaningful Protective	4	0	0	Apoptosis/Autophagy/Pyroptosis	TSM	Underexpression	4	1	1	2	11	11	7	0	3	40	0.000437515477253125	12.3647528567705	Low	0.00229003373100867	9.30120347894415	Low	0.00299787797133633	8.80875943520122	Low	0.000593265218709282	11.796991270995	Low	5.83e-05	Protective	0.000159
40	(`hsa-miR-142-3p` + `hsa-miR-142-5p` + `hsa-miR-27a-5p` + `hsa-miR-27a-3p`)	hsa-miR-142-3p, hsa-miR-142-5p, hsa-miR-27a-5p, hsa-miR-27a-3p	MIR142(2/2), MIR27A(2/2)	4	miRNA	LGG-1200.4.3.N.0.35.35.1.1.4	LGG	1200	4	3	N	0	35	35	1	1	4	Risky	0	3	1	Apoptosis/Autophagy/Ferroptosis/Necrosis	TSM	No_data	4	1	1	0	8	8	7	7	4	40	1.57067359929375e-06	23.0594651211548	High	1.88090298425259e-06	22.7130078035731	High	0.431069540349835	0.619940115316505	NS	0.000165177773410297	14.1907813621888	High	4.07e-11	Risky	3.71e-11
40	hsa-miR-142-3p	hsa-miR-142-3p	MIR142(1/1)	1	miRNA	HNSC-1855.4.3.P.3.71.64.1.1.4	HNSC	1855	4	3	P	3	71	64	1	1	4	Protective	3	0	1	Apoptosis/Autophagy/Ferroptosis/Necrosis	TSM	Overexpression	4	1	2	2	8	5	7	7	4	40	0.00520183774908656	7.80789796071477	Low	0.0116128587345721	6.36903717098481	Low	0.112586246745423	2.51753789930229	NS	0.0883597320653895	2.90400561147013	NS	0.000572	Protective	0.00036
39	hsa-miR-125a-5p	hsa-miR-125a-5p	MIR125A(1/1)	1	miRNA	STAD-2994.4.3.N.2.44.35.1.4.5	STAD	2994	4	3	N	2	44	35	1	4	5	Meaningful Risky	0	4	0	Apoptosis/Autophagy/Ferroptosis/Pyroptosis/Necrosis	TSM	Underexpression	4	1	1	2	11	8	7	0	5	39	0.0395409292178937	4.23747514579436	High	0.0011878668992078	10.509121888322	High	0.0740803999792664	3.19021208817732	NS	0.00380137823303628	8.37633690175779	High	0.00593	Risky	1.22e-05
39	(`hsa-miR-100-5p` + `hsa-miR-29c-3p`)	hsa-miR-100-5p, hsa-miR-29c-3p	MIR100(1/1), MIR29C(1/1)	2	miRNA	LIHC-651.4.3.N.2.95.59.1.4.2	LIHC	651	4	3	N	2	95	59	1	4	2	Meaningful Protective	4	0	0	Apoptosis/Autophagy	TSM	Underexpression	4	1	1	2	11	11	7	0	2	39	0.00684599135485431	7.31293783528837	Low	0.00230619326435066	9.28832190183836	High	0.0479592193655251	3.91141436345131	Low	0.0229328854242702	5.17358171871898	Low	0.00115	Protective	0.00138
39	hsa-miR-210-3p	hsa-miR-210-3p	MIR210(1/1)	1	miRNA	LIHC-1955.4.3.P.1.44.44.1.4.2	LIHC	1955	4	3	P	1	44	44	1	4	2	Meaningful Risky	0	4	0	Apoptosis/Autophagy	TSM	Unchanged	4	1	2	1	11	11	7	0	2	39	0.00032936110951598	12.8955681000723	High	0.000687470110927624	11.5228203076575	High	0.0102832178582397	6.585163365596	High	0.00260597925431971	9.0646534107725	High	3.2e-06	Risky	7.37e-06
39	(`hsa-miR-21-3p` + `hsa-miR-21-5p`)	hsa-miR-21-3p, hsa-miR-21-5p	MIR21(2/2)	2	miRNA	LGG-1212.4.3.N.0.35.35.1.2.6	LGG	1212	4	3	N	0	35	35	1	2	6	Risky	0	3	1	Apoptosis/Autophagy/Cellular senescence/Efferocytosis/Necroptosis/Necrosis	TSM	No_data	4	1	1	0	8	8	7	4	6	39	1.89578397309376e-05	18.2912252062627	High	6.57470954029682e-05	15.9294676983213	High	0.743043321802874	0.107469804550322	NS	1.89223219965173e-05	18.2947975618251	High	1.84e-12	Risky	3.95e-11
39	hsa-miR-9-3p	hsa-miR-9-3p	MIR9-3(1/1)	1	miRNA	BRCA-3535.4.3.P.1.34.44.1.2.3	BRCA	3535	4	3	P	1	34	44	1	2	3	Risky	0	2	2	Apoptosis/Autophagy/Ferroptosis	TSM	Unchanged	4	1	2	1	6	11	7	4	3	39	0.0112124218151093	6.43133585513065	High	0.00445237554911093	8.08944659812072	High	0.0242517612595019	5.07653704486446	High	0.019717938956006	5.43669555097041	High	0.0849	NS	0.0414
39	hsa-miR-200c-3p	hsa-miR-200c-3p	MIR200C(1/1)	1	miRNA	BLCA-1555.4.3.P.3.71.71.1.2.3	BLCA	1555	4	3	P	3	71	71	1	2	3	Protective	3	0	1	Anoikis/Apoptosis/Pyroptosis	TSM	Overexpression	4	1	2	2	8	8	7	4	3	39	0.000206932530039339	13.7670635852398	Low	0.000157271420109018	14.2830897474698	Low	0.926432998648256	0.00852549247954993	NS	0.000603924342525874	11.7638422396961	Low	0.00935	Protective	0.02
39	hsa-miR-125b-5p	hsa-miR-125b-5p	MIR125B2(1/1)	1	miRNA	BLCA-1531.4.3.N.2.35.35.1.2.4	BLCA	1531	4	3	N	2	35	35	1	2	4	Risky	0	3	1	Apoptosis/Autophagy/Cellular senescence/Necrosis	TSM	Underexpression	4	1	1	2	8	8	7	4	4	39	0.00215400115423348	9.41344531221113	High	0.00564511653065691	7.66023455523324	High	0.469791903297695	0.522465399597575	NS	0.0241032253769691	5.08718937457951	High	0.000649	Risky	0.00383
38	hsa-miR-452-3p	hsa-miR-452-3p	MIR452(1/1)	1	miRNA	LUSC-2497.4.3.P.3.93.95.1.4.2	LUSC	2497	4	3	P	3	93	95	1	4	2	Protective	3	0	1	Apoptosis/Autophagy	TSM	Overexpression	4	1	2	2	9	11	7	0	2	38	0.0291523553359286	4.75859382673069	Low	0.0228411016246473	5.18054931472128	Low	0.0368760179122363	4.35612858862473	Low	0.0368678444077684	4.35650617846006	Low	0.066	NS	0.0309
38	hsa-miR-106b-5p	hsa-miR-106b-5p	MIR106B(1/1)	1	miRNA	LIHC-1938.4.3.P.3.44.35.1.4.3	LIHC	1938	4	3	P	3	44	35	1	4	3	Meaningful Risky	0	4	0	Apoptosis/Autophagy/Pyroptosis	TSM	Overexpression	4	1	2	2	11	8	7	0	3	38	0.0149227382965399	5.92556669079059	High	0.0172142115031866	5.67440149313566	High	0.11792049324639	2.444725748758	NS	0.0146394121837096	5.95935302608448	High	0.000959	Risky	0.000649
38	hsa-miR-29b-3p	hsa-miR-29b-3p	MIR29B1(1/1)	1	miRNA	KIRC-2263.4.3.P.1.35.35.1.2.3	KIRC	2263	4	3	P	1	35	35	1	2	3	Risky	0	3	1	Apoptosis/Autophagy/Necroptosis	TSM	Unchanged	4	1	2	1	8	8	7	4	3	38	0.000320625954010945	12.9458822819511	High	0.0106812525241472	6.51759205529233	High	0.34338003010629	0.897771229818134	NS	0.0410574731817793	4.17364118590192	High	1.17e-05	Risky	7.74e-05
38	(`hsa-miR-9-3p` + `hsa-miR-9-3p`)	hsa-miR-9-3p, hsa-miR-9-3p	MIR9-3(2/2)	2	miRNA	BRCA-1298.4.3.P.1.34.44.1.2.2	BRCA	1298	4	3	P	1	34	44	1	2	2	Risky	0	2	2	Apoptosis/Autophagy	TSM	Unchanged	4	1	2	1	6	11	7	4	2	38	0.0112124218151093	6.43133585513065	High	0.00445237554911093	8.08944659812072	High	0.0242517612595019	5.07653704486446	High	0.019717938956006	5.43669555097041	High	0.0849	NS	0.0414
38	hsa-miR-99a-5p	hsa-miR-99a-5p	MIR99A(1/1)	1	miRNA	BLCA-1575.4.3.N.2.35.35.1.2.3	BLCA	1575	4	3	N	2	35	35	1	2	3	Risky	0	3	1	Apoptosis/Autophagy/Cellular senescence	TSM	Underexpression	4	1	1	2	8	8	7	4	3	38	0.000187638732412676	13.9509908210166	High	0.0010360698130728	10.7619711082525	High	0.56108656831522	0.337826385749616	NS	0.0306291615604617	4.67362786168577	High	0.00196	Risky	0.00901
38	hsa-miR-141-3p	hsa-miR-141-3p	MIR141(1/1)	1	miRNA	BLCA-1538.4.3.P.3.71.64.1.2.5	BLCA	1538	4	3	P	3	71	64	1	2	5	Protective	3	0	1	Anoikis/Apoptosis/Autophagy/Pyroptosis/Necrosis	TSM	Overexpression	4	1	2	2	8	5	7	4	5	38	0.00292644448444712	8.85276990857499	Low	0.0320767921097869	4.59438804364081	Low	0.632102844816771	0.229219927271369	NS	0.0571243006665036	3.61896791780875	NS	0.00451	Protective	0.034
37	(`hsa-miR-15b-3p` + `hsa-miR-15b-5p`)	hsa-miR-15b-3p, hsa-miR-15b-5p	MIR15B(2/2)	2	miRNA	SARC-140.4.3.P.0.44.44.1.4.1	SARC	140	4	3	P	0	44	44	1	4	1	Meaningful Risky	0	4	0	Apoptosis	TSM	No_data	4	1	2	0	11	11	7	0	1	37	0.0176615677723658	5.62941071645556	High	0.0237300535440239	5.1142549567912	High	0.0313125579028518	4.63574438293451	High	0.00193718451563185	9.60812389313956	High	0.00232	Risky	0.00253
37	(`hsa-miR-148b-3p` + `hsa-miR-153-5p` + `hsa-miR-539-3p` + `hsa-miR-885-5p`)	hsa-miR-148b-3p, hsa-miR-153-5p, hsa-miR-539-3p, hsa-miR-885-5p	MIR148B(1/1), MIR153-2(1/1), MIR539(1/1), MIR885(1/1)	4	miRNA	PAAD-623.4.2.P.1.95.95.2.4.2	PAAD	623	4	2	P	1	95	95	2	4	2	Meaningful Protective	4	0	0	Apoptosis/Autophagy	MSI	Unchanged	4	2	2	1	11	11	4	0	2	37	0.00379787183920099	8.37801408287367	Low	0.00399049960041786	8.2881329688648	Low	0.000905942423939377	11.010560595915	Low	0.000130493720199687	14.6346410916893	Low	0.000325	Protective	0.000714
37	(`hsa-miR-139-3p` + `hsa-miR-139-5p`)	hsa-miR-139-3p, hsa-miR-139-5p	MIR139(2/2)	2	miRNA	LIHC-660.4.3.N.2.95.95.2.4.3	LIHC	660	4	3	N	2	95	95	2	4	3	Meaningful Protective	4	0	0	Apoptosis/Autophagy/Cellular senescence	TSM	Underexpression	4	1	1	2	11	11	4	0	3	37	0.000213870264728522	13.7051232056848	Low	0.0012066388681472	10.4801511076804	Low	0.000193820869883843	13.890059504006	Low	6.59326742105115e-05	15.9241325912277	Low	0.000324	Protective	0.00189
37	hsa-miR-760	hsa-miR-760	MIR760(1/1)	1	miRNA	LIHC-1982.4.3.P.3.44.44.2.4.2	LIHC	1982	4	3	P	3	44	44	2	4	2	Meaningful Risky	0	4	0	Apoptosis/Autophagy	TSM	Overexpression	4	1	2	2	11	11	4	0	2	37	0.000959886580804148	10.9033856245547	High	0.00804852116660471	7.02264592192823	High	0.0233459485787738	5.14257850081689	High	0.0418193680350942	4.14249985410188	High	9.32e-06	Risky	0.000732
37	hsa-miR-590-5p	hsa-miR-590-5p	MIR590(1/1)	1	miRNA	LIHC-1978.4.3.P.1.44.35.1.4.3	LIHC	1978	4	3	P	1	44	35	1	4	3	Meaningful Risky	0	4	0	Apoptosis/Autophagy/Cellular senescence	TSM	Unchanged	4	1	2	1	11	8	7	0	3	37	0.016571679210556	5.7411775103094	High	0.00596680704585206	7.5602996395023	High	0.0594021149887075	3.55399931834359	NS	0.0257753719093622	4.97102475668691	High	0.00286	Risky	0.000217
37	hsa-miR-188-5p	hsa-miR-188-5p	MIR188(1/1)	1	miRNA	LGG-3214.4.3.N.0.35.35.1.2.4	LGG	3214	4	3	N	0	35	35	1	2	4	Risky	0	3	1	Apoptosis/Autophagy/Cellular senescence/Ferroptosis	TSM	No_data	4	1	1	0	8	8	7	4	4	37	1.93002178655588e-05	18.2571297728388	High	8.01911828662849e-06	19.9333037670812	High	0.771172181322163	0.0845890541014632	NS	0.000141214727146011	14.4858714856626	High	1.14e-07	Risky	1.85e-08
37	(`hsa-miR-155-5p` + `hsa-miR-155-3p`)	hsa-miR-155-5p, hsa-miR-155-3p	MIR155(2/2)	2	miRNA	LGG-1206.4.3.N.0.35.35.1.1.1	LGG	1206	4	3	N	0	35	35	1	1	1	Risky	0	3	1	Pyroptosis	TSM	No_data	4	1	1	0	8	8	7	7	1	37	3.7995850910022e-10	39.2132216152182	High	1.50710899315953e-09	36.5251267467856	High	0.0501258589852154	3.83724372458404	NS	0.000103407184585125	15.0734563224563	High	5.95e-23	Risky	8.33e-22
37	(`hsa-miR-148a-3p` + `hsa-miR-148a-5p`)	hsa-miR-148a-3p, hsa-miR-148a-5p	MIR148A(2/2)	2	miRNA	LGG-1202.4.3.N.0.35.35.1.2.4	LGG	1202	4	3	N	0	35	35	1	2	4	Risky	0	3	1	Apoptosis/Autophagy/Necroptosis/Necrosis	TSM	No_data	4	1	1	0	8	8	7	4	4	37	0.000208045497769649	13.7569873334761	High	0.000137025862120277	14.5425988662932	High	0.778834309618095	0.0788702360655708	NS	4.6223707612314e-05	16.5970153281583	High	5.38e-18	Risky	1.02e-18
37	(`hsa-miR-329-3p` + `hsa-miR-410-3p`)	hsa-miR-329-3p, hsa-miR-410-3p	MIR329-1(1/1), MIR410(1/1)	2	miRNA	HNSC-673.4.3.N.2.35.31.1.1.2	HNSC	673	4	3	N	2	35	31	1	1	2	Risky	0	3	1	Apoptosis/Autophagy	TSM	Underexpression	4	1	1	2	8	5	7	7	2	37	0.0136436314190873	6.08367940811415	High	0.0159479442680739	5.80860453830069	High	0.872405519180806	0.0257935571692589	NS	0.0945410463087831	2.79530041449211	NS	2.83e-05	Risky	0.000239
37	(`hsa-miR-135b-3p` + `hsa-miR-135b-5p`)	hsa-miR-135b-3p, hsa-miR-135b-5p	MIR135B(2/2)	2	miRNA	HNSC-656.4.3.P.3.71.71.1.2.1	HNSC	656	4	3	P	3	71	71	1	2	1	Protective	3	0	1	Apoptosis	TSM	Overexpression	4	1	2	2	8	8	7	4	1	37	0.0181208542806377	5.584427603909	Low	0.0392296994817147	4.25089289400136	Low	0.326978243493908	0.96082843073485	NS	0.0272065343634934	4.87765643538956	Low	0.0115	Protective	0.0175
36	hsa-miR-1306-3p	hsa-miR-1306-3p	MIR1306(1/1)	1	miRNA	STAD-2998.4.3.P.3.95.89.1.4.1	STAD	2998	4	3	P	3	95	89	1	4	1	Meaningful Protective	4	0	0	Apoptosis	TSM	Overexpression	4	1	2	2	11	8	7	0	1	36	0.000576415937212138	11.850638013029	Low	0.00618918432328042	7.49437978659966	Low	0.00506225439610508	7.85706347003745	Low	0.0710923692715977	3.25761701854865	NS	0.00204	Protective	0.004
36	(`hsa-miR-135b-3p` + `hsa-miR-194-3p`)	hsa-miR-135b-3p, hsa-miR-194-3p	MIR135B(1/1), MIR194-2(1/1)	2	miRNA	STAD-1053.4.3.P.3.71.95.1.4.1	STAD	1053	4	3	P	3	71	95	1	4	1	Protective	3	0	1	Apoptosis	TSM	Overexpression	4	1	2	2	8	11	7	0	1	36	0.00316866325052656	8.70771390835661	Low	0.00378236850669844	8.38544857619722	Low	0.00364806553035735	8.45118058644556	Low	0.00515966015434821	7.82261101976381	Low	0.00108	Protective	0.00393
36	hsa-miR-17-5p	hsa-miR-17-5p	MIR17HG(1/1)	1	miRNA	SARC-493.4.3.P.0.44.35.1.4.3	SARC	493	4	3	P	0	44	35	1	4	3	Meaningful Risky	0	4	0	Apoptosis/Autophagy/Cellular senescence	TSM	No_data	4	1	2	0	11	8	7	0	3	36	0.00664655441784523	7.36608334593691	High	0.0248871805833354	5.03171932889041	High	0.0795270862211189	3.07454005336314	NS	0.0442843422356545	4.04568731328575	High	9.66e-05	Risky	0.000286
36	(`hsa-miR-17-5p` + `hsa-miR-93-5p`)	hsa-miR-17-5p, hsa-miR-93-5p	MIR17HG(1/1), MIR93(1/1)	2	miRNA	SARC-141.4.3.P.0.44.35.1.4.3	SARC	141	4	3	P	0	44	35	1	4	3	Meaningful Risky	0	4	0	Apoptosis/Autophagy/Ferroptosis	TSM	No_data	4	1	2	0	11	8	7	0	3	36	0.00402920206401747	8.2706075735449	High	0.0166519673387743	5.73268883536476	High	0.103328206142644	2.65340728617798	NS	0.0243588416589008	5.06889962471419	High	0.000296	Risky	0.00096
36	(`hsa-miR-1247-5p` + `hsa-miR-490-3p`)	hsa-miR-1247-5p, hsa-miR-490-3p	MIR1247(1/1), MIR490(1/1)	2	miRNA	LIHC-655.4.3.N.2.93.95.1.4.1	LIHC	655	4	3	N	2	93	95	1	4	1	Protective	3	0	1	Apoptosis	TSM	Underexpression	4	1	1	2	9	11	7	0	1	36	0.0360031909744211	4.39695349753047	Low	0.00540033735225232	7.74024833988414	Low	0.000231808141652468	13.5539089560199	Low	0.00467572138935235	8.00077961374783	Low	0.0593	NS	0.0415
36	hsa-miR-18a-5p	hsa-miR-18a-5p	MIR18A(1/1)	1	miRNA	LIHC-1952.4.3.P.3.35.35.2.2.3	LIHC	1952	4	3	P	3	35	35	2	2	3	Risky	0	3	1	Apoptosis/Autophagy/Pyroptosis	TSM	Overexpression	4	1	2	2	8	8	4	4	3	36	0.0116254861360552	6.36710868103504	High	0.0013488194201402	10.2744928789722	High	0.116988443993022	2.45718272750381	NS	0.015551153072474	5.85292833019663	High	0.00818	Risky	0.000187
36	hsa-miR-125b-5p	hsa-miR-125b-5p	MIR125B2(1/1)	1	miRNA	LIHC-1943.4.3.N.2.89.57.1.4.4	LIHC	1943	4	3	N	2	89	57	1	4	4	Protective	3	0	1	Apoptosis/Autophagy/Cellular senescence/Necrosis	TSM	Underexpression	4	1	1	2	8	9	7	0	4	36	0.0511533646792067	3.80324472125244	NS	0.0116009073202787	6.370864406349	High	0.004005639671677	8.28125667451865	Low	0.016529511874227	5.74565276572528	Low	0.00125	Protective	0.00051
36	hsa-miR-29b-3p	hsa-miR-29b-3p	MIR29B1(1/1)	1	miRNA	KIRC-2262.4.3.P.1.35.35.1.2.1	KIRC	2262	4	3	P	1	35	35	1	2	1	Risky	0	3	1	Apoptosis	TSM	Unchanged	4	1	2	1	8	8	7	4	1	36	0.000320625954010945	12.9458822819511	High	0.0106812525241472	6.51759205529233	High	0.34338003010629	0.897771229818134	NS	0.0410574731817793	4.17364118590192	High	1.17e-05	Risky	7.74e-05
36	(`hsa-miR-329-3p` + `hsa-miR-369-3p` + `hsa-miR-379-3p` + `hsa-miR-432-5p` + `hsa-miR-496`)	hsa-miR-329-3p, hsa-miR-369-3p, hsa-miR-379-3p, hsa-miR-432-5p, hsa-miR-496	MIR329-1(1/1), MIR369(1/1), MIR379(1/1), MIR432(1/1), MIR496(1/1)	5	miRNA	HNSC-672.4.3.N.2.35.31.1.1.1	HNSC	672	4	3	N	2	35	31	1	1	1	Risky	0	3	1	Apoptosis	TSM	Underexpression	4	1	1	2	8	5	7	7	1	36	0.0398644528591025	4.22364432904884	High	0.0120087048787125	6.3095834726019	High	0.187648725401348	1.73598211680365	NS	0.0506339575289292	3.82034016600822	NS	0.000145	Risky	0.000111
36	hsa-miR-101-3p	hsa-miR-101-3p	MIR101-2(1/1)	1	miRNA	BRCA-3470.4.3.N.2.71.36.2.2.4	BRCA	3470	4	3	N	2	71	36	2	2	4	Protective	3	0	1	Apoptosis/Autophagy/Necroptosis/Necrosis	TSM	Underexpression	4	1	1	2	8	8	4	4	4	36	0.00623852734006092	7.48008076235423	Low	0.0145342110157048	5.97206984117898	High	0.403937671082426	0.696572840941916	NS	0.0386061182259549	4.27811596805802	High	0.00497	Protective	0.019
36	hsa-miR-30e-5p	hsa-miR-30e-5p	MIR30E(1/1)	1	miRNA	BLCA-1561.4.3.P.3.71.71.1.4.4	BLCA	1561	4	3	P	3	71	71	1	4	4	Protective	3	0	1	Apoptosis/Autophagy/Ferroptosis/Pyroptosis	TSM	Overexpression	4	1	2	2	8	8	7	0	4	36	0.0109717910148199	6.46988049201693	Low	0.00422694848380201	8.18365594529998	Low	0.396289433525474	0.719556470126563	NS	0.00537818676510904	7.74767059398764	Low	0.0252	Protective	0.0235
35	hsa-miR-221-5p	hsa-miR-221-5p	MIR221(1/1)	1	miRNA	STAD-3040.4.3.P.1.69.95.1.4.3	STAD	3040	4	3	P	1	69	95	1	4	3	Protective	2	0	2	Apoptosis/Autophagy/Necrosis	TSM	Unchanged	4	1	2	1	6	11	7	0	3	35	0.0101129393520244	6.61489338091184	Low	0.00512451248435197	7.83496573233808	Low	0.0194709833457865	5.45871296562943	Low	0.00204312953144181	9.5103790601049	Low	0.0627	NS	0.00191
35	hsa-miR-145-5p	hsa-miR-145-5p	MIR145(1/1)	1	miRNA	STAD-3001.4.3.N.2.42.42.1.4.4	STAD	3001	4	3	N	2	42	42	1	4	4	Risky	0	3	1	Anoikis/Apoptosis/Autophagy/Necrosis	TSM	Underexpression	4	1	1	2	8	8	7	0	4	35	0.00310023184251751	8.74752116397079	High	0.00797128349789789	7.03991453992177	High	0.0146038468344655	5.96364164314563	High	0.117087463546978	2.45585411880334	NS	0.00927	Risky	0.02
35	hsa-miR-20a-5p	hsa-miR-20a-5p	MIR20A(1/1)	1	miRNA	SARC-494.4.3.P.0.44.35.1.4.2	SARC	494	4	3	P	0	44	35	1	4	2	Meaningful Risky	0	4	0	Apoptosis/Autophagy	TSM	No_data	4	1	2	0	11	8	7	0	2	35	0.00244848740007975	9.17869353067461	High	0.0125195814392889	6.23576055125018	High	0.0688157438402744	3.3110444064595	NS	0.0263694479770371	4.93162903600233	High	0.00193	Risky	0.00352
35	(`hsa-miR-15b-3p` + `hsa-miR-15b-5p`)	hsa-miR-15b-3p, hsa-miR-15b-5p	MIR15B(2/2)	2	miRNA	LIHC-662.4.3.P.1.44.44.2.4.1	LIHC	662	4	3	P	1	44	44	2	4	1	Meaningful Risky	0	4	0	Apoptosis	TSM	Unchanged	4	1	2	1	11	11	4	0	1	35	0.00491803794432433	7.90933373581762	High	0.00298106457865366	8.81902163641144	High	0.00335620960928529	8.60293896684533	High	0.000389647285715555	12.58119607623	High	0.000108	Risky	0.00045
35	hsa-miR-25-3p	hsa-miR-25-3p	MIR25(1/1)	1	miRNA	LIHC-1962.4.3.P.3.44.14.1.4.2	LIHC	1962	4	3	P	3	44	14	1	4	2	Meaningful Risky	0	4	0	Apoptosis/Pyroptosis	TSM	Overexpression	4	1	2	2	11	6	7	0	2	35	0.238050437120311	1.39210203312221	NS	0.0866855139578941	2.93487236916182	NS	0.000636533124664052	11.6659826727068	High	0.000370392375255157	12.675932844285	High	0.0046	Risky	0.00478
35	hsa-miR-34a-5p	hsa-miR-34a-5p	MIR34A(1/1)	1	miRNA	LGG-3229.4.3.N.0.35.35.2.2.5	LGG	3229	4	3	N	0	35	35	2	2	5	Risky	0	3	1	Apoptosis/Autophagy/Cellular senescence/Efferocytosis/Necrosis	TSM	No_data	4	1	1	0	8	8	4	4	5	35	0.000287747266113803	13.1485145994364	High	0.0002244227958349	13.614687858353	High	0.419879458646749	0.650652588782648	NS	0.00124993921369809	10.415028575821	High	7.82e-07	Risky	1.55e-07
35	hsa-miR-200c-3p	hsa-miR-200c-3p	MIR200C(1/1)	1	miRNA	LGG-3220.4.3.N.0.44.44.2.4.3	LGG	3220	4	3	N	0	44	44	2	4	3	Meaningful Risky	0	4	0	Anoikis/Apoptosis/Pyroptosis	TSM	No_data	4	1	1	0	11	11	4	0	3	35	0.000199711523997226	13.8337958402737	High	0.00090463907736904	11.0132291956085	High	0.0123625723901324	6.25811429474761	High	0.000673658781792263	11.5605512413876	High	6.1e-06	Risky	2.41e-05
35	hsa-miR-200b-3p	hsa-miR-200b-3p	MIR200B(1/1)	1	miRNA	LGG-3219.4.3.N.0.44.44.2.4.3	LGG	3219	4	3	N	0	44	44	2	4	3	Meaningful Risky	0	4	0	Apoptosis/Autophagy/Pyroptosis	TSM	No_data	4	1	1	0	11	11	4	0	3	35	0.000180503825224054	14.0238781890168	High	0.000181696851781488	14.0114908250688	High	0.0276404916203096	4.85035196451862	High	1.89359147492185e-05	18.2934296146781	High	4.86e-10	Risky	1.99e-10
35	(`hsa-miR-146b-3p` + `hsa-miR-146b-5p` + `hsa-miR-196b-5p` + `hsa-miR-27b-3p` + `hsa-miR-27b-5p` + `hsa-miR-574-3p`)	hsa-miR-146b-3p, hsa-miR-146b-5p, hsa-miR-196b-5p, hsa-miR-27b-3p, hsa-miR-27b-5p, hsa-miR-574-3p	MIR146B(2/2), MIR196B(1/1), MIR27B(2/2), MIR574(1/1)	6	miRNA	LGG-1201.4.3.N.0.35.35.1.2.2	LGG	1201	4	3	N	0	35	35	1	2	2	Risky	0	3	1	Apoptosis/Necrosis	TSM	No_data	4	1	1	0	8	8	7	4	2	35	1.49189083309409e-09	36.5449093409384	High	1.94524962804365e-09	36.0277741986747	High	0.773426947413695	0.0828836566176774	NS	5.64637869793216e-09	33.9528544717323	High	8.86e-17	Risky	1.92e-16
35	(`hsa-miR-214-3p` + `hsa-miR-214-5p`)	hsa-miR-214-3p, hsa-miR-214-5p	MIR214(2/2)	2	miRNA	KIRC-841.4.3.N.2.35.35.1.4.4	KIRC	841	4	3	N	2	35	35	1	4	4	Risky	0	3	1	Apoptosis/Autophagy/Ferroptosis/Pyroptosis	TSM	Underexpression	4	1	1	2	8	8	7	0	4	35	0.0493342015866285	3.86394496754758	High	0.00234439442647238	9.25823036908166	High	0.905977454902582	0.0139508799684067	NS	0.000942943239893079	10.936378047804	High	0.00229	Risky	4.2e-05
35	hsa-miR-27a-3p	hsa-miR-27a-3p	MIR27A(1/1)	1	miRNA	KIRC-2259.4.3.N.3.35.35.1.4.4	KIRC	2259	4	3	N	3	35	35	1	4	4	Risky	0	3	1	Apoptosis/Autophagy/Ferroptosis/Necrosis	TSM	Overexpression	4	1	1	2	8	8	7	0	4	35	0.00663150967548909	7.3701582750981	High	0.00129140387682414	10.3547723832592	High	0.311555394573779	1.02407059551194	NS	0.000200505251351624	13.8263427812311	High	0.0206	Risky	0.000893
35	hsa-miR-495-3p	hsa-miR-495-3p	MIR495(1/1)	1	miRNA	HNSC-1893.4.3.N.2.35.35.2.2.3	HNSC	1893	4	3	N	2	35	35	2	2	3	Risky	0	3	1	Apoptosis/Autophagy/Necrosis	TSM	Underexpression	4	1	1	2	8	8	4	4	3	35	0.000135190814686492	14.5680020288735	High	0.00304463726384385	8.78052399530471	High	0.0714525453635226	3.24933261909039	NS	0.00648618166217307	7.41001405550809	High	0.00122	Risky	0.00795
35	hsa-miR-206	hsa-miR-206	MIR206(1/1)	1	miRNA	HNSC-1870.4.3.N.2.44.66.2.4.4	HNSC	1870	4	3	N	2	44	66	2	4	4	Meaningful Risky	0	4	0	Apoptosis/Autophagy/Pyroptosis/Necrosis	TSM	Underexpression	4	1	1	2	11	8	4	0	4	35	0.0405531658286278	4.19458968496959	High	0.00896375768078028	6.8300336441335	Low	0.15830981216825	1.99029715966902	NS	0.0338754220339251	4.50098060705908	High	0.0182	Risky	0.00279
35	hsa-miR-200c-5p	hsa-miR-200c-5p	MIR200C(1/1)	1	miRNA	COAD-2000.4.3.P.3.95.71.2.4.3	COAD	2000	4	3	P	3	95	71	2	4	3	Meaningful Protective	4	0	0	Anoikis/Apoptosis/Pyroptosis	TSM	Overexpression	4	1	2	2	11	8	4	0	3	35	0.00133117726028109	10.2987864077242	Low	0.00126453084809564	10.393596423556	Low	0.339542958448463	0.912156213372444	NS	0.00026313257363153	13.3161309152005	Low	9.98e-05	Protective	6.48e-05
35	hsa-miR-9-5p	hsa-miR-9-5p	MIR9-3(1/1)	1	miRNA	BRCA-3537.4.3.P.1.31.35.1.2.3	BRCA	3537	4	3	P	1	31	35	1	2	3	Risky	0	2	2	Apoptosis/Autophagy/Ferroptosis	TSM	Unchanged	4	1	2	1	5	8	7	4	3	35	0.00310869910449041	8.74254753218782	High	0.000258921494564412	13.3463833094333	High	0.200345421250604	1.63985458181308	NS	0.0332852743230098	4.53104563042397	High	0.0224	Risky	0.00543
35	hsa-miR-24-3p	hsa-miR-24-3p	MIR24-1(1/1)	1	miRNA	BRCA-3508.4.3.P.1.44.43.2.4.3	BRCA	3508	4	3	P	1	44	43	2	4	3	Meaningful Risky	0	4	0	Apoptosis/Autophagy/Necrosis	TSM	Unchanged	4	1	2	1	11	9	4	0	3	35	0.0743562356007688	3.18413732861755	NS	0.00422351870507931	8.18512848641183	High	0.00117706740563572	10.52599940494	High	0.00262489292713564	9.05143099363045	High	0.0315	Risky	0.00174
35	hsa-miR-22-3p	hsa-miR-22-3p	MIR22HG(1/1)	1	miRNA	BRCA-3504.4.3.N.2.35.66.1.4.4	BRCA	3504	4	3	N	2	35	66	1	4	4	Risky	0	3	1	Apoptosis/Autophagy/Cellular senescence/Pyroptosis	TSM	Underexpression	4	1	1	2	8	8	7	0	4	35	6.14415023802994e-05	16.05769279346	High	0.000478886085727992	12.1961358506424	Low	0.0772101047158371	3.12267149158016	NS	0.00111367198032597	10.628347334498	High	0.00739	Risky	0.00679
35	hsa-miR-185-5p	hsa-miR-185-5p	MIR185(1/1)	1	miRNA	BRCA-3491.4.3.P.3.31.63.1.2.5	BRCA	3491	4	3	P	3	31	63	1	2	5	Risky	0	2	2	Apoptosis/Autophagy/Cellular senescence/Pyroptosis/Necrosis	TSM	Overexpression	4	1	2	2	5	5	7	4	5	35	0.00708940257323021	7.25017695316051	High	0.0218777894375426	5.25547814458499	Low	0.220534968548593	1.50088676824497	NS	0.127716374849777	2.32004447004855	NS	0.00986	Risky	0.0201
35	hsa-miR-101-3p	hsa-miR-101-3p	MIR101-2(1/1)	1	miRNA	BRCA-3471.4.3.N.2.71.36.2.2.3	BRCA	3471	4	3	N	2	71	36	2	2	3	Protective	3	0	1	Apoptosis/Autophagy/Necrosis	TSM	Underexpression	4	1	1	2	8	8	4	4	3	35	0.00623852734006092	7.48008076235423	Low	0.0145342110157048	5.97206984117898	High	0.403937671082426	0.696572840941916	NS	0.0386061182259549	4.27811596805802	High	0.00497	Protective	0.019
35	(`hsa-miR-145-3p` + `hsa-miR-145-5p`)	hsa-miR-145-3p, hsa-miR-145-5p	MIR145(2/2)	2	miRNA	BLCA-543.4.3.N.2.35.35.1.4.4	BLCA	543	4	3	N	2	35	35	1	4	4	Risky	0	3	1	Anoikis/Apoptosis/Autophagy/Necrosis	TSM	Underexpression	4	1	1	2	8	8	7	0	4	35	0.0022689478039104	9.31815150452815	High	0.011790941470854	6.34203674519513	High	0.224045670221377	1.4782682315285	NS	0.0297624342634004	4.72296195238486	High	0.000861	Risky	0.00375
34	hsa-miR-182-5p	hsa-miR-182-5p	MIR182(1/1)	1	miRNA	STAD-3020.4.3.P.3.93.69.1.4.3	STAD	3020	4	3	P	3	93	69	1	4	3	Protective	3	0	1	Apoptosis/Autophagy/Pyroptosis	TSM	Overexpression	4	1	2	2	9	6	7	0	3	34	0.075205333229532	3.16558836056591	NS	0.0185443112502309	5.5439847246753	Low	0.0724744980277056	3.22606820632627	NS	0.00262633746727214	9.05042510441538	Low	0.0814	NS	0.0416
34	hsa-let-7f-1-3p	hsa-let-7f-1-3p	MIRLET7F1(1/1)	1	miRNA	STAD-2992.4.3.P.3.69.93.1.4.3	STAD	2992	4	3	P	3	69	93	1	4	3	Protective	2	0	2	Apoptosis/Autophagy/Necrosis	TSM	Overexpression	4	1	2	2	6	9	7	0	3	34	0.144343268197401	2.13103494785254	NS	0.0296871111241612	4.72731984880444	Low	0.0395483125023356	4.23715818421893	Low	0.000709842366924507	11.4632973688931	Low	0.187	NS	0.00473
34	(`hsa-miR-150-5p` + `hsa-miR-29c-3p`)	hsa-miR-150-5p, hsa-miR-29c-3p	MIR150(1/1), MIR29C(1/1)	2	miRNA	LUAD-985.4.2.N.1.64.71.2.1.2	LUAD	985	4	2	N	1	64	71	2	1	2	Protective	2	0	2	Apoptosis/Autophagy	MSI	Unchanged	4	2	1	1	5	8	4	7	2	34	0.000494975402050124	12.1344998988376	Low	0.0221311938028593	5.23544125989776	Low	0.866198717705523	0.0283884912821751	NS	0.0331126393286829	4.53994585508019	Low	0.000229	Protective	0.00378
34	hsa-miR-99a-3p	hsa-miR-99a-3p	MIR99A(1/1)	1	miRNA	LUAD-2795.4.3.N.2.71.89.1.4.3	LUAD	2795	4	3	N	2	71	89	1	4	3	Protective	3	0	1	Apoptosis/Autophagy/Cellular senescence	TSM	Underexpression	4	1	1	2	8	8	7	0	3	34	0.0112925099740533	6.41869522474011	Low	0.00513108287932729	7.83264963100148	Low	0.0306959232023525	4.66988833704469	Low	0.0610391737062318	3.50892162817836	NS	0.00625	Protective	0.00196
34	hsa-miR-128-3p	hsa-miR-128-3p	MIR128-2(1/1)	1	miRNA	LUAD-2746.4.3.P.3.34.30.1.1.2	LUAD	2746	4	3	P	3	34	30	1	1	2	Risky	0	2	2	Apoptosis/Autophagy	TSM	Overexpression	4	1	2	2	6	3	7	7	2	34	0.291317714855466	1.11352157772406	NS	0.0472636075319294	3.93597954276405	High	0.760080061920915	0.0932542901698064	NS	0.121265057398478	2.4009052774879	NS	0.237	NS	0.00349
34	(`hsa-miR-589-5p` + `hsa-miR-942-3p`)	hsa-miR-589-5p, hsa-miR-942-3p	MIR589(1/1), MIR942(1/1)	2	miRNA	LIHC-677.4.3.P.3.44.43.2.4.1	LIHC	677	4	3	P	3	44	43	2	4	1	Meaningful Risky	0	4	0	Apoptosis	TSM	Overexpression	4	1	2	2	11	9	4	0	1	34	0.117706461408587	2.44757666767032	NS	0.00585265562228243	7.59511826311479	High	0.00781298532925179	7.07584762861222	High	0.00422120470040244	8.18612266889796	High	0.000979	Risky	3.27e-05
34	hsa-miR-423-3p	hsa-miR-423-3p	MIR423(1/1)	1	miRNA	LIHC-1971.4.3.P.3.31.44.1.4.2	LIHC	1971	4	3	P	3	31	44	1	4	2	Risky	0	2	2	Apoptosis/Autophagy	TSM	Overexpression	4	1	2	2	5	11	7	0	2	34	0.0184859756334271	5.54949917487867	High	0.0183755158632116	5.55999031997673	High	0.0407834458876418	4.18499030804481	High	0.0299327779251433	4.71314877937478	High	0.0136	Risky	0.0176
34	hsa-miR-125b-5p	hsa-miR-125b-5p	MIR125B2(1/1)	1	miRNA	LIHC-1942.4.3.N.2.89.57.1.4.2	LIHC	1942	4	3	N	2	89	57	1	4	2	Protective	3	0	1	Apoptosis/Autophagy	TSM	Underexpression	4	1	1	2	8	9	7	0	2	34	0.0511533646792067	3.80324472125244	NS	0.0116009073202787	6.370864406349	High	0.004005639671677	8.28125667451865	Low	0.016529511874227	5.74565276572528	Low	0.00125	Protective	0.00051
34	hsa-miR-429	hsa-miR-429	MIR429(1/1)	1	miRNA	LGG-3230.4.3.N.0.44.45.2.4.2	LGG	3230	4	3	N	0	44	45	2	4	2	Meaningful Risky	0	4	0	Apoptosis/Ferroptosis	TSM	No_data	4	1	1	0	11	11	4	0	2	34	0.00856438609518617	6.91148440872199	Low	0.0031265823986304	8.73208804617466	High	0.00112428714613499	10.6108052856543	High	0.000752710831930514	11.3543593053266	High	1.04e-11	Risky	5.87e-12
34	(`hsa-miR-1228-3p` + `hsa-miR-1262` + `hsa-miR-199b-3p` + `hsa-miR-199b-5p` + `hsa-miR-28-5p` + `hsa-miR-32-5p` + `hsa-miR-339-5p` + `hsa-miR-3614-5p` + `hsa-miR-365b-5p` + `hsa-miR-374a-3p` + `hsa-miR-502-3p` + `hsa-miR-671-5p` + `hsa-miR-944` + `hsa-let-7a-2-3p`)	hsa-miR-1228-3p, hsa-miR-1262, hsa-miR-199b-3p, hsa-miR-199b-5p, hsa-miR-28-5p, hsa-miR-32-5p, hsa-miR-339-5p, hsa-miR-3614-5p, hsa-miR-365b-5p, hsa-miR-374a-3p, hsa-miR-502-3p, hsa-miR-671-5p, hsa-miR-944, hsa-let-7a-2-3p	MIR1228(1/1), MIR1262(1/1), MIR199B(2/2), MIR28(1/1), MIR32(1/1), MIR339(1/1), MIR3614(1/1), MIR365B(1/1), MIR374A(1/1), MIR502(1/1), MIR671(1/1), MIR944(1/1), MIRLET7A2(1/1)	14	miRNA	LGG-1194.4.3.N.0.35.35.1.2.1	LGG	1194	4	3	N	0	35	35	1	2	1	Risky	0	3	1	Apoptosis	TSM	No_data	4	1	1	0	8	8	7	4	1	34	7.81591347198685e-10	37.8055492048286	High	9.07562136553963e-10	37.5140640698291	High	0.630127816518021	0.231887469324016	NS	1.87880459190382e-07	27.1539548984341	High	7.13e-13	Risky	7.06e-13
34	hsa-miR-199a-3p	hsa-miR-199a-3p	MIR199A1(1/1)	1	miRNA	KIRC-2251.4.3.N.2.35.35.1.4.3	KIRC	2251	4	3	N	2	35	35	1	4	3	Risky	0	3	1	Apoptosis/Autophagy/Ferroptosis	TSM	Underexpression	4	1	1	2	8	8	7	0	3	34	0.00222855374636444	9.35106957100375	High	1.40664013554836e-05	18.8601040892516	High	0.907528337804151	0.0134923833456989	NS	4.73390947097752e-05	16.5517973971507	High	0.0343	Risky	0.00026
34	(`hsa-miR-377-5p` + `hsa-miR-382-3p` + `hsa-miR-382-5p` + `hsa-miR-411-3p` + `hsa-miR-411-5p` + `hsa-miR-487b-3p` + `hsa-miR-493-3p` + `hsa-miR-654-3p` + `hsa-miR-654-5p`)	hsa-miR-377-5p, hsa-miR-382-3p, hsa-miR-382-5p, hsa-miR-411-3p, hsa-miR-411-5p, hsa-miR-487b-3p, hsa-miR-493-3p, hsa-miR-654-3p, hsa-miR-654-5p	MIR377(1/1), MIR382(2/2), MIR411(2/2), MIR487B(1/1), MIR493(1/1), MIR654(2/2)	9	miRNA	HNSC-675.4.3.N.2.31.31.1.1.2	HNSC	675	4	3	N	2	31	31	1	1	2	Risky	0	2	2	Apoptosis/Autophagy	TSM	Underexpression	4	1	1	2	5	5	7	7	2	34	0.00019048990682291	13.9226421604049	High	0.00172795858354047	9.81817350606482	High	0.539621151347545	0.376242365488709	NS	0.0687157793888656	3.31343353687994	NS	5.35e-05	Risky	0.000795
34	(`hsa-miR-127-3p` + `hsa-miR-431-3p`)	hsa-miR-127-3p, hsa-miR-431-3p	MIR127(1/1), MIR431(1/1)	2	miRNA	HNSC-651.4.3.N.2.31.31.1.1.2	HNSC	651	4	3	N	2	31	31	1	1	2	Risky	0	2	2	Apoptosis/Ferroptosis	TSM	Underexpression	4	1	1	2	5	5	7	7	2	34	0.00315840576883364	8.71362481455346	High	0.0228686320985985	5.17845634772887	High	0.583757934660708	0.300198613632498	NS	0.411865739252691	0.673408579594844	NS	0.000524	Risky	0.00375
34	hsa-miR-378a-5p	hsa-miR-378a-5p	MIR378A(1/1)	1	miRNA	CESC-1000.4.3.P.3.95.95.4.4.3	CESC	1000	4	3	P	3	95	95	4	4	3	Meaningful Protective	4	0	0	Apoptosis/Autophagy/Necrosis	TSM	Overexpression	4	1	2	2	11	11	0	0	3	34	9.66038021682492e-05	15.2019463225324	Low	0.000869822908175943	11.0859917531868	Low	0.0241258526923929	5.08556225435078	Low	0.00029503147488763	13.1016774619426	Low	2.21e-05	Protective	0.00035
34	hsa-miR-24-3p	hsa-miR-24-3p	MIR24-1(1/1)	1	miRNA	BRCA-3507.4.3.P.1.44.43.2.4.2	BRCA	3507	4	3	P	1	44	43	2	4	2	Meaningful Risky	0	4	0	Apoptosis/Autophagy	TSM	Unchanged	4	1	2	1	11	9	4	0	2	34	0.0743562356007688	3.18413732861755	NS	0.00422351870507931	8.18512848641183	High	0.00117706740563572	10.52599940494	High	0.00262489292713564	9.05143099363045	High	0.0315	Risky	0.00174
34	hsa-miR-22-3p	hsa-miR-22-3p	MIR22HG(1/1)	1	miRNA	BRCA-3505.4.3.N.2.35.66.1.4.3	BRCA	3505	4	3	N	2	35	66	1	4	3	Risky	0	3	1	Apoptosis/Autophagy/Pyroptosis	TSM	Underexpression	4	1	1	2	8	8	7	0	3	34	6.14415023802994e-05	16.05769279346	High	0.000478886085727992	12.1961358506424	Low	0.0772101047158371	3.12267149158016	NS	0.00111367198032597	10.628347334498	High	0.00739	Risky	0.00679
34	hsa-let-7b-5p	hsa-let-7b-5p	MIRLET7B(1/1)	1	miRNA	BRCA-3464.4.3.N.2.64.95.1.4.3	BRCA	3464	4	3	N	2	64	95	1	4	3	Protective	2	0	2	Apoptosis/Autophagy/Necrosis	TSM	Underexpression	4	1	1	2	5	11	7	0	3	34	0.000441007369914925	12.3499115345251	Low	0.000197585957078528	13.8539027209823	Low	0.0170981684907477	5.68626912687389	Low	0.0130144269409556	6.16714774832867	Low	0.00917	Protective	0.0153
34	(`hsa-miR-9-5p` + `hsa-miR-9-5p`)	hsa-miR-9-5p, hsa-miR-9-5p	MIR9-3(2/2)	2	miRNA	BRCA-1299.4.3.P.1.31.35.1.2.2	BRCA	1299	4	3	P	1	31	35	1	2	2	Risky	0	2	2	Apoptosis/Autophagy	TSM	Unchanged	4	1	2	1	5	8	7	4	2	34	0.00310869910449041	8.74254753218782	High	0.000258921494564412	13.3463833094333	High	0.200345421250604	1.63985458181308	NS	0.0332852743230098	4.53104563042397	High	0.0224	Risky	0.00543
34	(`hsa-miR-194-3p` + `hsa-miR-19b-3p` + `hsa-miR-19b-3p` + `hsa-miR-671-5p` + `hsa-miR-944`)	hsa-miR-194-3p, hsa-miR-19b-3p, hsa-miR-19b-3p, hsa-miR-671-5p, hsa-miR-944	MIR194-2(1/1), MIR19B1(2/2), MIR671(1/1), MIR944(1/1)	5	miRNA	BLCA-552.4.3.P.3.64.71.1.2.1	BLCA	552	4	3	P	3	64	71	1	2	1	Protective	2	0	2	Apoptosis	TSM	Overexpression	4	1	2	2	5	8	7	4	1	34	0.000129761599327982	14.645244978131	Low	0.00149904807793577	10.0797852006149	Low	0.148046003663304	2.09226944240807	NS	0.0281359904436258	4.81971540511552	Low	0.00117	Protective	0.0349
34	(`hsa-miR-125b-5p` + `hsa-miR-125b-2-3p` + `hsa-miR-143-3p` + `hsa-let-7c-5p`)	hsa-miR-125b-5p, hsa-miR-125b-2-3p, hsa-miR-143-3p, hsa-let-7c-5p	MIR125B2(2/2), MIR143(1/1), MIRLET7C(1/1)	4	miRNA	BLCA-539.4.3.N.2.35.35.1.3.2	BLCA	539	4	3	N	2	35	35	1	3	2	Risky	0	3	1	Apoptosis/Autophagy	TSM	Underexpression	4	1	1	2	8	8	7	1	2	34	8.14466119236634e-06	19.9036046946359	High	4.89768783896727e-05	16.4873063519212	High	0.965986689077487	0.00181836430908399	NS	0.000847847920179556	11.1334490511904	High	3.28e-05	Risky	0.00043
33	hsa-miR-7-5p	hsa-miR-7-5p	MIR7-1(1/1)	1	miRNA	STAD-3071.4.3.P.3.95.20.1.4.3	STAD	3071	4	3	P	3	95	20	1	4	3	Meaningful Protective	4	0	0	Apoptosis/Autophagy/Necroptosis	TSM	Overexpression	4	1	2	2	11	3	7	0	3	33	0.0579862753787854	3.5940639604498	NS	0.2021387627058	1.62685381688016	NS	0.0183815129628163	5.55941906290358	Low	0.101727348892599	2.67825178218	NS	0.00188	Protective	0.00859
33	hsa-miR-125b-5p	hsa-miR-125b-5p	MIR125B2(1/1)	1	miRNA	STAD-2996.4.3.N.2.44.4.1.4.4	STAD	2996	4	3	N	2	44	4	1	4	4	Meaningful Risky	0	4	0	Apoptosis/Autophagy/Cellular senescence/Necrosis	TSM	Underexpression	4	1	1	2	11	3	7	0	4	33	0.0822821763497906	3.0192368793124	NS	0.100327242871932	2.70033374330408	NS	0.116731253226032	2.46063943277335	NS	0.0326815440015896	4.56238435824476	High	0.0192	Risky	0.00436
33	(`hsa-miR-218-5p` + `hsa-miR-218-5p`)	hsa-miR-218-5p, hsa-miR-218-5p	MIR218-1(2/2)	2	miRNA	STAD-1067.4.3.N.2.31.44.1.4.2	STAD	1067	4	3	N	2	31	44	1	4	2	Risky	0	2	2	Apoptosis/Autophagy	TSM	Underexpression	4	1	1	2	5	11	7	0	2	33	0.00270144521522764	8.99888400462069	High	0.00267130486267331	9.01939027785429	High	0.00464653869552156	8.01211699287261	High	0.00371700515396078	8.41713761907928	High	0.0108	Risky	0.00904
33	(`hsa-miR-183-5p` + `hsa-miR-30d-5p`)	hsa-miR-183-5p, hsa-miR-30d-5p	MIR183(1/1), MIR30D(1/1)	2	miRNA	STAD-1062.4.3.P.3.93.26.1.4.2	STAD	1062	4	3	P	3	93	26	1	4	2	Protective	3	0	1	Apoptosis/Autophagy	TSM	Overexpression	4	1	2	2	9	6	7	0	2	33	0.115776400428556	2.47354686540388	NS	0.0925563205392789	2.82934120356961	NS	0.00883828655195651	6.85521611427223	Low	0.00430303848993385	8.15129655601198	Low	0.124	NS	0.0446
33	(`hsa-miR-100-5p` + `hsa-miR-125b-5p`)	hsa-miR-100-5p, hsa-miR-125b-5p	MIR100(1/1), MIR125B2(1/1)	2	miRNA	STAD-1041.4.3.N.2.44.31.1.4.2	STAD	1041	4	3	N	2	44	31	1	4	2	Meaningful Risky	0	4	0	Apoptosis/Autophagy	TSM	Underexpression	4	1	1	2	11	5	7	0	2	33	0.00567229454172846	7.65156965902299	High	0.0237741825648643	5.11103141534491	High	0.19520146251039	1.6779170132785	NS	0.0655474874489328	3.39114320824146	NS	0.00395	Risky	0.00175
33	hsa-miR-126-3p	hsa-miR-126-3p	MIR126(1/1)	1	miRNA	PRAD-2892.4.3.P.3.14.47.2.4.3	PRAD	2892	4	3	P	3	14	47	2	4	3	Risky	0	2	2	Apoptosis/Autophagy/Efferocytosis	TSM	Overexpression	4	1	2	2	6	11	4	0	3	33	0.0399423027562467	4.22033378232112	High	0.0475703746658148	3.92509952135133	High	0.00214368494374173	9.42224860181044	High	0.0286639358341471	4.78768445063431	Low	0.272	NS	0.24
33	hsa-miR-128-3p	hsa-miR-128-3p	MIR128-2(1/1)	1	miRNA	LUAD-2745.4.3.P.3.34.30.1.1.1	LUAD	2745	4	3	P	3	34	30	1	1	1	Risky	0	2	2	Apoptosis	TSM	Overexpression	4	1	2	2	6	3	7	7	1	33	0.291317714855466	1.11352157772406	NS	0.0472636075319294	3.93597954276405	High	0.760080061920915	0.0932542901698064	NS	0.121265057398478	2.4009052774879	NS	0.237	NS	0.00349
33	hsa-miR-9-5p	hsa-miR-9-5p	MIR9-3(1/1)	1	miRNA	LGG-3233.4.3.P.0.71.71.1.4.3	LGG	3233	4	3	P	0	71	71	1	4	3	Protective	3	0	1	Apoptosis/Autophagy/Ferroptosis	TSM	No_data	4	1	2	0	8	8	7	0	3	33	3.60623440665009e-07	25.8943483135028	Low	8.89859350872158e-07	24.1528163881927	Low	0.157796114679067	1.99522034860416	NS	1.81879324934187e-07	27.2167162130513	Low	4.75e-09	Protective	2.09e-08
33	hsa-miR-199a-3p	hsa-miR-199a-3p	MIR199A1(1/1)	1	miRNA	LGG-3215.4.3.N.0.35.35.3.1.3	LGG	3215	4	3	N	0	35	35	3	1	3	Risky	0	3	1	Apoptosis/Autophagy/Ferroptosis	TSM	No_data	4	1	1	0	8	8	1	7	3	33	0.00284314423044496	8.90549098535525	High	0.00236057025677927	9.24563810333821	High	0.209001492687539	1.57832940995427	NS	0.0237516842712389	5.11267409692116	High	9.86e-06	Risky	7.52e-06
33	hsa-miR-125b-1-3p	hsa-miR-125b-1-3p	MIR125B1(1/1)	1	miRNA	LGG-3209.4.3.N.0.35.35.1.4.4	LGG	3209	4	3	N	0	35	35	1	4	4	Risky	0	3	1	Apoptosis/Autophagy/Cellular senescence/Necrosis	TSM	No_data	4	1	1	0	8	8	7	0	4	33	7.60503066945528e-05	15.6540310458443	High	6.53379450038516e-05	15.9412838547804	High	0.176755437786203	1.8246949590013	NS	0.000737850083204483	11.3913973051753	High	1.45e-06	Risky	1.71e-06
33	(`hsa-miR-191-5p` + `hsa-miR-28-3p` + `hsa-miR-4677-3p` + `hsa-miR-500a-5p`)	hsa-miR-191-5p, hsa-miR-28-3p, hsa-miR-4677-3p, hsa-miR-500a-5p	MIR191(1/1), MIR28(1/1), MIR4677(1/1), MIR500A(1/1)	4	miRNA	LGG-1209.4.3.N.0.44.35.1.4.1	LGG	1209	4	3	N	0	44	35	1	4	1	Meaningful Risky	0	4	0	Apoptosis	TSM	No_data	4	1	1	0	11	8	7	0	1	33	3.95324619295589e-05	16.8937053986313	High	4.02651939885867e-05	16.8588472691453	High	0.0930810163285494	2.82026531670352	NS	2.52888568752496e-06	22.1444304157013	High	6.7e-06	Risky	9.12e-06
33	(`hsa-miR-4677-3p` + `hsa-miR-584-5p`)	hsa-miR-4677-3p, hsa-miR-584-5p	MIR4677(1/1), MIR584(1/1)	2	miRNA	KIRP-427.4.3.P.3.44.38.2.4.1	KIRP	427	4	3	P	3	44	38	2	4	1	Meaningful Risky	0	4	0	Apoptosis	TSM	Overexpression	4	1	2	2	11	8	4	0	1	33	0.0344263536583004	4.47340336475459	High	0.00398481821598295	8.29072018330787	High	0.212961413953089	1.55117939985654	NS	0.0152627328664482	5.88588406860929	Low	0.000307	Risky	4.87e-06
33	hsa-miR-361-5p	hsa-miR-361-5p	MIR361(1/1)	1	miRNA	KIRP-1293.4.3.P.1.43.54.2.4.3	KIRP	1293	4	3	P	1	43	54	2	4	3	Risky	0	3	1	Apoptosis/Autophagy/Necrosis	TSM	Unchanged	4	1	2	1	9	9	4	0	3	33	0.254205996124454	1.30003956830926	NS	0.0247448861265733	5.04165167894896	High	0.042730476554786	4.10603315110684	Low	0.00697657643669403	7.27898967094226	High	0.43	NS	0.0455
33	hsa-miR-199a-3p	hsa-miR-199a-3p	MIR199A1(1/1)	1	miRNA	KIRC-2250.4.3.N.2.35.35.1.4.2	KIRC	2250	4	3	N	2	35	35	1	4	2	Risky	0	3	1	Apoptosis/Autophagy	TSM	Underexpression	4	1	1	2	8	8	7	0	2	33	0.00222855374636444	9.35106957100375	High	1.40664013554836e-05	18.8601040892516	High	0.907528337804151	0.0134923833456989	NS	4.73390947097752e-05	16.5517973971507	High	0.0343	Risky	0.00026
33	(`hsa-miR-134-5p` + `hsa-miR-136-3p` + `hsa-miR-299-5p` + `hsa-miR-337-3p` + `hsa-miR-369-5p` + `hsa-miR-376c-3p` + `hsa-miR-379-5p` + `hsa-miR-381-3p` + `hsa-miR-487a-5p` + `hsa-miR-758-3p` + `hsa-miR-758-5p`)	hsa-miR-134-5p, hsa-miR-136-3p, hsa-miR-299-5p, hsa-miR-337-3p, hsa-miR-369-5p, hsa-miR-376c-3p, hsa-miR-379-5p, hsa-miR-381-3p, hsa-miR-487a-5p, hsa-miR-758-3p, hsa-miR-758-5p	MIR134(1/1), MIR136(1/1), MIR299(1/1), MIR337(1/1), MIR369(1/1), MIR376C(1/1), MIR379(1/1), MIR381(1/1), MIR487A(1/1), MIR758(2/2)	11	miRNA	HNSC-655.4.3.N.2.31.31.1.1.1	HNSC	655	4	3	N	2	31	31	1	1	1	Risky	0	2	2	Apoptosis	TSM	Underexpression	4	1	1	2	5	5	7	7	1	33	0.00064016330936989	11.6554031147807	High	0.00139559954980217	10.2116011637477	High	0.775143263537875	0.0815981154672376	NS	0.149791301998457	2.07437485701821	NS	8.98e-05	Risky	0.000782
33	hsa-miR-370-5p	hsa-miR-370-5p	MIR370(1/1)	1	miRNA	HNSC-1885.4.3.N.2.31.31.1.2.4	HNSC	1885	4	3	N	2	31	31	1	2	4	Risky	0	2	2	Apoptosis/Autophagy/Ferroptosis/Pyroptosis	TSM	Underexpression	4	1	1	2	5	5	7	4	4	33	0.00266296621682205	9.02510504891936	High	0.0252532376829709	5.00643652284141	High	0.768122928584154	0.0869253612580683	NS	0.280302781106235	1.16562127301991	NS	0.0036	Risky	0.0162
33	hsa-miR-200c-5p	hsa-miR-200c-5p	MIR200C(1/1)	1	miRNA	HNSC-1868.4.3.P.3.64.64.1.2.3	HNSC	1868	4	3	P	3	64	64	1	2	3	Protective	2	0	2	Anoikis/Apoptosis/Pyroptosis	TSM	Overexpression	4	1	2	2	5	5	7	4	3	33	0.00590369682114444	7.57946473841379	Low	0.0122195470100538	6.27873247658838	Low	0.563139731766428	0.334297025775179	NS	0.226009256055682	1.46580173005414	NS	0.0343	Protective	0.0154
33	hsa-miR-16-1-3p	hsa-miR-16-1-3p	MIR16-1(1/1)	1	miRNA	HNSC-1859.4.3.P.3.71.67.2.4.4	HNSC	1859	4	3	P	3	71	67	2	4	4	Protective	3	0	1	Apoptosis/Autophagy/Cellular senescence/Necroptosis	TSM	Overexpression	4	1	2	2	8	8	4	0	4	33	0.00207988576245077	9.47766453390932	Low	0.00812537199884678	7.00563120401607	Low	0.583520163657289	0.300578207247734	NS	0.0175206395119335	5.6434558169002	High	0.001	Protective	0.00254
33	hsa-miR-200a-5p	hsa-miR-200a-5p	MIR200A(1/1)	1	miRNA	COAD-1996.4.3.P.1.71.71.1.4.2	COAD	1996	4	3	P	1	71	71	1	4	2	Protective	3	0	1	Apoptosis/Pyroptosis	TSM	Unchanged	4	1	2	1	8	8	7	0	2	33	0.00305994357257988	8.77137695825118	Low	0.00418703663789044	8.20086745457189	Low	0.187131558984695	1.7400573602376	NS	0.00951246913850035	6.72398795015166	Low	0.00031	Protective	0.00237
33	hsa-miR-9-5p	hsa-miR-9-5p	MIR9-3(1/1)	1	miRNA	BRCA-3536.4.3.P.1.31.35.1.2.1	BRCA	3536	4	3	P	1	31	35	1	2	1	Risky	0	2	2	Apoptosis	TSM	Unchanged	4	1	2	1	5	8	7	4	1	33	0.00310869910449041	8.74254753218782	High	0.000258921494564412	13.3463833094333	High	0.200345421250604	1.63985458181308	NS	0.0332852743230098	4.53104563042397	High	0.0224	Risky	0.00543
33	(`hsa-miR-1307-3p` + `hsa-miR-340-5p` + `hsa-miR-615-3p`)	hsa-miR-1307-3p, hsa-miR-340-5p, hsa-miR-615-3p	MIR1307(1/1), MIR340(1/1), MIR615(1/1)	3	miRNA	BRCA-1265.4.3.P.3.35.35.1.4.1	BRCA	1265	4	3	P	3	35	35	1	4	1	Risky	0	3	1	Apoptosis	TSM	Overexpression	4	1	2	2	8	8	7	0	1	33	0.000125761690976556	14.7042636843054	High	0.000491572698818388	12.1473648787231	High	0.37202569039015	0.796887159158306	NS	0.0447249158928048	4.028982184751	High	7.98e-05	Risky	0.000942
33	hsa-miR-141-5p	hsa-miR-141-5p	MIR141(1/1)	1	miRNA	BLCA-1539.4.3.P.3.64.62.1.2.5	BLCA	1539	4	3	P	3	64	62	1	2	5	Protective	2	0	2	Anoikis/Apoptosis/Autophagy/Pyroptosis/Necrosis	TSM	Overexpression	4	1	2	2	5	3	7	4	5	33	0.0526167176570461	3.75605067261132	NS	0.046700815407005	3.95613496772905	Low	0.631775865322471	0.229660246168416	NS	0.144498319962053	2.1293892590259	NS	0.0174	Protective	0.0302
32	hsa-miR-33a-3p	hsa-miR-33a-3p	MIR33A(1/1)	1	miRNA	STAD-3057.4.3.P.3.7.95.1.4.2	STAD	3057	4	3	P	3	7	95	1	4	2	Protective	1	0	3	Apoptosis/Autophagy	TSM	Overexpression	4	1	2	2	3	11	7	0	2	32	0.0241353114194534	5.08488255068078	Low	0.0346636288803894	4.46166822087171	Low	0.0258119846758459	4.96856965478123	Low	0.00410244801427972	8.23790400381967	Low	0.173	NS	0.188
32	hsa-miR-200b-3p	hsa-miR-200b-3p	MIR200B(1/1)	1	miRNA	STAD-3034.4.3.P.3.64.28.1.4.3	STAD	3034	4	3	P	3	64	28	1	4	3	Protective	2	0	2	Apoptosis/Autophagy/Pyroptosis	TSM	Overexpression	4	1	2	2	5	8	7	0	3	32	0.0417689632672934	4.14454159379559	Low	0.0811032253148738	3.04265387931921	NS	0.0252759415124422	5.00488097046335	Low	0.0253585482898314	4.99923338728042	Low	0.0225	Protective	0.0377
32	(`hsa-miR-7-5p` + `hsa-miR-7-5p` + `hsa-miR-96-5p`)	hsa-miR-7-5p, hsa-miR-7-5p, hsa-miR-96-5p	MIR7-1(2/2), MIR96(1/1)	3	miRNA	STAD-1077.4.3.P.3.95.20.1.4.2	STAD	1077	4	3	P	3	95	20	1	4	2	Meaningful Protective	4	0	0	Apoptosis/Autophagy	TSM	Overexpression	4	1	2	2	11	3	7	0	2	32	0.0581790460847095	3.58854827928446	NS	0.186029998417277	1.74878141828921	NS	0.045844468947062	3.98730007867444	Low	0.0685488555338332	3.31743128377192	NS	0.00133	Protective	0.00606
32	(`hsa-miR-139-5p` + `hsa-miR-30a-5p` + `hsa-miR-99a-3p` + `hsa-miR-99a-5p`)	hsa-miR-139-5p, hsa-miR-30a-5p, hsa-miR-99a-3p, hsa-miR-99a-5p	MIR139(1/1), MIR30A(1/1), MIR99A(2/2)	4	miRNA	STAD-1054.4.3.N.2.35.34.1.4.3	STAD	1054	4	3	N	2	35	34	1	4	3	Risky	0	3	1	Apoptosis/Autophagy/Cellular senescence	TSM	Underexpression	4	1	1	2	8	6	7	0	3	32	0.0702862592631982	3.27632243008048	NS	0.034968494226964	4.44671289215374	High	0.116980098990574	2.45729475450027	NS	0.00208323330801463	9.47471426480634	High	0.00186	Risky	0.00248
32	(`hsa-miR-183-3p` + `hsa-miR-335-3p`)	hsa-miR-183-3p, hsa-miR-335-3p	MIR183(1/1), MIR335(1/1)	2	miRNA	PRAD-1025.4.3.P.3.44.4.1.4.2	PRAD	1025	4	3	P	3	44	4	1	4	2	Meaningful Risky	0	4	0	Apoptosis/Autophagy	TSM	Overexpression	4	1	2	2	11	3	7	0	2	32	0.106353718914285	2.60758342687121	NS	0.241271285060563	1.37315070937012	NS	0.299597249382545	1.07598601960799	NS	0.0462758068021242	3.97152637324742	High	0.00122	Risky	0.000822
32	(`hsa-miR-133a-3p` + `hsa-miR-133b`)	hsa-miR-133a-3p, hsa-miR-133b	MIR133A1(1/1), MIR133B(1/1)	2	miRNA	PRAD-1019.4.3.N.2.93.26.1.4.2	PRAD	1019	4	3	N	2	93	26	1	4	2	Protective	3	0	1	Apoptosis/Autophagy	TSM	Underexpression	4	1	1	2	9	6	7	0	2	32	0.386854453683438	0.748806214575189	NS	0.15120106612731	2.06009175029981	NS	0.0266138874481834	4.91568632708523	Low	0.00277742848633356	8.94820181914247	Low	0.0718	NS	0.00908
32	hsa-miR-181a-2-3p	hsa-miR-181a-2-3p	MIR181A2(1/1)	1	miRNA	PAAD-1862.4.2.N.2.44.15.4.4.4	PAAD	1862	4	2	N	2	44	15	4	4	4	Meaningful Risky	0	4	0	Apoptosis/Autophagy/Cellular senescence/Necrosis	MSI	Underexpression	4	2	1	2	11	8	0	0	4	32	0.0296631192264313	4.72871034364787	High	0.121890498685995	2.39285936083329	NS	0.00369954412907059	8.42569891684085	High	0.023307288636869	5.14545597498298	High	0.0028	Risky	0.0119
32	hsa-miR-155-5p	hsa-miR-155-5p	MIR155(1/1)	1	miRNA	PAAD-1856.4.2.N.2.44.11.2.4.5	PAAD	1856	4	2	N	2	44	11	2	4	5	Meaningful Risky	0	4	0	Apoptosis/Autophagy/Necroptosis/Pyroptosis/Necrosis	MSI	Underexpression	4	2	1	2	11	3	4	0	5	32	0.317494134034639	0.9992414102011	NS	0.378387569330116	0.775933966078991	NS	0.0329508814373511	4.54832939802089	High	0.129289162858691	2.30101889934272	NS	0.0119	Risky	0.0406
32	(`hsa-miR-145-3p` + `hsa-miR-145-5p`)	hsa-miR-145-3p, hsa-miR-145-5p	MIR145(2/2)	2	miRNA	LUSC-933.4.3.N.2.62.30.1.1.4	LUSC	933	4	3	N	2	62	30	1	1	4	Protective	1	0	3	Anoikis/Apoptosis/Autophagy/Necrosis	TSM	Underexpression	4	1	1	2	3	3	7	7	4	32	0.882078628243884	0.0220031844941324	NS	0.045242751533503	4.00956763535394	High	0.402471793107461	0.700928760617055	NS	0.119191884366409	2.42790782118334	NS	0.63	NS	0.0478
32	hsa-miR-1307-5p	hsa-miR-1307-5p	MIR1307(1/1)	1	miRNA	LIHC-1946.4.3.P.1.35.44.2.4.1	LIHC	1946	4	3	P	1	35	44	2	4	1	Risky	0	3	1	Apoptosis	TSM	Unchanged	4	1	2	1	8	11	4	0	1	32	0.00555887193367055	7.68801548405814	High	0.00251426325143944	9.13018477482756	High	0.0490139017509654	3.87487697874821	High	0.0339455059379608	4.49744659313686	High	0.0253	Risky	0.0212
32	(`hsa-miR-590-3p` + `hsa-miR-590-5p`)	hsa-miR-590-3p, hsa-miR-590-5p	MIR590(2/2)	2	miRNA	LGG-1222.4.3.N.0.35.35.1.4.3	LGG	1222	4	3	N	0	35	35	1	4	3	Risky	0	3	1	Apoptosis/Autophagy/Cellular senescence	TSM	No_data	4	1	1	0	8	8	7	0	3	32	0.000691704642998836	11.5114053123772	High	0.000172683901113801	14.1071742274901	High	0.319780428619548	0.989844313452657	NS	6.15212239751806e-06	20.4402796417448	High	3.47e-09	Risky	1.09e-09
32	(`hsa-miR-128-3p` + `hsa-miR-767-3p` + `hsa-miR-767-5p` + `hsa-miR-9-5p`)	hsa-miR-128-3p, hsa-miR-767-3p, hsa-miR-767-5p, hsa-miR-9-5p	MIR128-2(1/1), MIR767(2/2), MIR9-3(1/1)	4	miRNA	LGG-1195.4.3.P.0.71.71.2.2.1	LGG	1195	4	3	P	0	71	71	2	2	1	Protective	3	0	1	Apoptosis	TSM	No_data	4	1	2	0	8	8	4	4	1	32	0.000134594569418445	14.5763308265835	Low	4.65387212398305e-05	16.58413441349	Low	0.913453436241082	0.0118121287059537	NS	0.000717283085509113	11.4439200591317	Low	8.49e-10	Protective	8.19e-11
32	hsa-miR-199b-3p	hsa-miR-199b-3p	MIR199B(1/1)	1	miRNA	KIRC-2254.4.3.N.2.35.35.1.4.1	KIRC	2254	4	3	N	2	35	35	1	4	1	Risky	0	3	1	Apoptosis	TSM	Underexpression	4	1	1	2	8	8	7	0	1	32	0.00209109079809078	9.4678081204836	High	1.32647420687526e-05	18.9720494276892	High	0.907528337804151	0.0134923833456989	NS	4.46871369422785e-05	16.6611383016294	High	0.0343	Risky	0.000258
32	hsa-miR-27b-5p	hsa-miR-27b-5p	MIR27B(1/1)	1	miRNA	HNSC-1877.4.3.P.3.71.64.2.2.2	HNSC	1877	4	3	P	3	71	64	2	2	2	Protective	3	0	1	Apoptosis/Necrosis	TSM	Overexpression	4	1	2	2	8	5	4	4	2	32	0.0151871299074526	5.89462883623259	Low	0.0298698464502015	4.71676734792446	Low	0.906955691320184	0.0136607738943126	NS	0.0572961786551207	3.61397035027718	NS	0.000828	Protective	0.000168
32	hsa-miR-200b-5p	hsa-miR-200b-5p	MIR200B(1/1)	1	miRNA	COAD-1998.4.3.P.2.71.71.2.4.3	COAD	1998	4	3	P	2	71	71	2	4	3	Protective	3	0	1	Apoptosis/Autophagy/Pyroptosis	TSM	Underexpression	4	1	2	2	8	8	4	0	3	32	0.00899113768213178	6.82458636588788	Low	0.00258282976730728	9.0809702789121	Low	0.894341781594281	0.0176391221288129	NS	0.00736004159358028	7.18292999651244	Low	0.00786	Protective	0.0149
32	hsa-miR-1247-3p	hsa-miR-1247-3p	MIR1247(1/1)	1	miRNA	BRCA-3476.4.3.N.2.64.92.1.4.1	BRCA	3476	4	3	N	2	64	92	1	4	1	Protective	2	0	2	Apoptosis	TSM	Underexpression	4	1	1	2	5	11	7	0	1	32	0.00377663545990314	8.38820566396662	Low	0.000817582271656958	11.2008873264463	Low	0.00892511548855279	6.83775060333741	Low	0.0014383406020112	10.1559781481999	High	0.0188	Protective	0.0193
32	(`hsa-miR-200a-5p` + `hsa-miR-25-3p`)	hsa-miR-200a-5p, hsa-miR-25-3p	MIR200A(1/1), MIR25(1/1)	2	miRNA	BLCA-554.4.3.P.3.64.71.2.2.2	BLCA	554	4	3	P	3	64	71	2	2	2	Protective	2	0	2	Apoptosis/Pyroptosis	TSM	Overexpression	4	1	2	2	5	8	4	4	2	32	0.00269277345434304	9.00476002179071	Low	0.00188731954322452	9.65602113338505	Low	0.79951707147462	0.064501854564286	NS	0.0207076945658091	5.35122688881006	Low	0.0429	Protective	0.0461
32	(`hsa-miR-103a-3p` + `hsa-miR-423-5p`)	hsa-miR-103a-3p, hsa-miR-423-5p	MIR103A2(1/1), MIR423(1/1)	2	miRNA	BLCA-534.4.3.P.3.64.64.1.2.2	BLCA	534	4	3	P	3	64	64	1	2	2	Protective	2	0	2	Apoptosis/Autophagy	TSM	Overexpression	4	1	2	2	5	5	7	4	2	32	0.00713417317166509	7.23887338186426	Low	0.0287275367965291	4.78386722602674	Low	0.0723673185081263	3.22849154953466	NS	0.154084672027279	2.03134028227057	NS	0.00656	Protective	0.00844
31	hsa-miR-625-3p	hsa-miR-625-3p	MIR625(1/1)	1	miRNA	STAD-3067.4.3.P.1.26.93.1.4.1	STAD	3067	4	3	P	1	26	93	1	4	1	Protective	2	0	2	Apoptosis	TSM	Unchanged	4	1	2	1	6	9	7	0	1	31	0.0728407167414955	3.21781686208779	NS	0.0144039093357857	5.98795283243186	Low	0.0414221261448848	4.1586614626855	Low	0.00157826497033819	9.98493067390686	Low	0.143	NS	0.056
31	hsa-miR-199a-5p	hsa-miR-199a-5p	MIR199A1(1/1)	1	miRNA	STAD-3032.4.3.N.3.44.35.3.4.3	STAD	3032	4	3	N	3	44	35	3	4	3	Meaningful Risky	0	4	0	Apoptosis/Autophagy/Ferroptosis	TSM	Overexpression	4	1	1	2	11	8	1	0	3	31	0.00952025153016389	6.72252937106227	High	0.00661411191397809	7.37488231549604	High	0.0893882979488612	2.88535508983058	NS	0.0043201046411997	8.14411869288072	High	0.00352	Risky	0.00226
31	hsa-miR-185-5p	hsa-miR-185-5p	MIR185(1/1)	1	miRNA	STAD-3021.4.3.P.3.20.20.1.2.5	STAD	3021	4	3	P	3	20	20	1	2	5	Protective	1	0	3	Apoptosis/Autophagy/Cellular senescence/Pyroptosis/Necrosis	TSM	Overexpression	4	1	2	2	3	3	7	4	5	31	0.229514115310613	1.44387000165839	NS	0.922591772506345	0.009441915735668	NS	0.00211704630684484	9.44518078780153	Low	0.224781931251453	1.47357852170258	NS	0.315	NS	0.566
31	hsa-miR-182-5p	hsa-miR-182-5p	MIR182(1/1)	1	miRNA	PRAD-2911.4.3.P.3.14.14.1.4.3	PRAD	2911	4	3	P	3	14	14	1	4	3	Risky	0	2	2	Apoptosis/Autophagy/Pyroptosis	TSM	Overexpression	4	1	2	2	6	6	7	0	3	31	0.593440473548463	0.28500329722905	NS	0.907672979486499	0.0134500179127103	NS	0.0426986154300484	4.10729453222299	High	0.0368463741813229	4.35749845215605	High	0.981	NS	0.882
31	hsa-miR-15b-5p	hsa-miR-15b-5p	MIR15B(1/1)	1	miRNA	PRAD-2907.4.3.P.3.44.14.2.4.1	PRAD	2907	4	3	P	3	44	14	2	4	1	Meaningful Risky	0	4	0	Apoptosis	TSM	Overexpression	4	1	2	2	11	6	4	0	1	31	0.104151498650694	2.64079370780349	NS	0.260038227519426	1.26855344820105	NS	0.00156287339613992	10.0029774398557	High	0.000423317022275382	12.4263561875396	High	0.0368	Risky	0.0325
31	hsa-miR-145-3p	hsa-miR-145-3p	MIR145(1/1)	1	miRNA	PRAD-2899.4.3.N.2.26.26.1.4.4	PRAD	2899	4	3	N	2	26	26	1	4	4	Protective	2	0	2	Anoikis/Apoptosis/Autophagy/Necrosis	TSM	Underexpression	4	1	1	2	6	6	7	0	4	31	0.678744625776389	0.171542427721044	NS	0.617707520689264	0.249102817710646	NS	0.0400032103338694	4.21774842113362	Low	0.00697737640275675	7.2787837103469	Low	0.107	NS	0.061
31	hsa-miR-195-5p	hsa-miR-195-5p	MIR195(1/1)	1	miRNA	LUSC-2462.4.3.N.2.93.62.1.4.4	LUSC	2462	4	3	N	2	93	62	1	4	4	Protective	3	0	1	Apoptosis/Autophagy/Pyroptosis/Necrosis	TSM	Underexpression	4	1	1	2	9	3	7	0	4	31	0.764605576774161	0.0896633473154245	NS	0.0118814501893884	6.32847409710887	Low	0.087916131073228	2.91212198132321	NS	0.193132368539272	1.69355983519928	NS	0.292	NS	0.00346
31	hsa-miR-29b-2-5p	hsa-miR-29b-2-5p	MIR29B2(1/1)	1	miRNA	LUAD-2770.4.1.N.3.71.71.2.4.1	LUAD	2770	4	1	N	3	71	71	2	4	1	Protective	3	0	1	Apoptosis	TMB	Overexpression	4	3	1	2	8	8	4	0	1	31	0.0204308217253302	5.37470278060929	Low	0.0028383081127985	8.9085997933512	Low	0.679300066568312	0.170914806676689	NS	0.0444806702539713	4.0382216779848	Low	0.000929	Protective	0.000233
31	hsa-miR-301a-5p	hsa-miR-301a-5p	MIR301A(1/1)	1	miRNA	LIHC-1967.4.3.P.3.35.63.1.4.2	LIHC	1967	4	3	P	3	35	63	1	4	2	Risky	0	3	1	Apoptosis/Autophagy	TSM	Overexpression	4	1	2	2	8	5	7	0	2	31	0.0239741637420517	5.09650054283793	High	0.0415143213222711	4.1548960764648	Low	0.411182290130211	0.675379620503187	NS	0.0911901513798528	2.85323718537603	NS	0.000716	Risky	0.000945
31	hsa-miR-30c-5p	hsa-miR-30c-5p	MIR30C1(1/1)	1	miRNA	LGG-3225.4.3.N.0.43.43.2.4.3	LGG	3225	4	3	N	0	43	43	2	4	3	Risky	0	3	1	Apoptosis/Autophagy/Pyroptosis	TSM	No_data	4	1	1	0	9	9	4	0	3	31	0.0824656657753627	3.01562489117924	NS	0.0352771853782294	4.43170817983003	High	0.01135622176926	6.40870487380897	High	0.0118665168789732	6.33070451693041	High	0.0808	NS	0.0244
31	hsa-miR-26a-5p	hsa-miR-26a-5p	MIR26A1(1/1)	1	miRNA	LGG-3221.4.3.N.0.35.35.2.4.5	LGG	3221	4	3	N	0	35	35	2	4	5	Risky	0	3	1	Anoikis/Apoptosis/Autophagy/Ferroptosis/Pyroptosis	TSM	No_data	4	1	1	0	8	8	4	0	5	31	4.33978678313629e-05	16.7166752148165	High	7.25053218816329e-05	15.7443197311374	High	0.140601301408858	2.17136590862331	NS	0.00434336687275527	8.13438116727267	High	5.65e-06	Risky	3.55e-06
31	hsa-miR-200a-3p	hsa-miR-200a-3p	MIR200A(1/1)	1	miRNA	LGG-3217.4.3.N.0.44.35.2.4.2	LGG	3217	4	3	N	0	44	35	2	4	2	Meaningful Risky	0	4	0	Apoptosis/Pyroptosis	TSM	No_data	4	1	1	0	11	8	4	0	2	31	1.69314469971038e-05	18.5066280313307	High	7.58541028089699e-05	15.6589164947366	High	0.1789019470403	1.80672208784558	NS	0.00201877298146869	9.53238779864221	High	2.67e-08	Risky	7.58e-08
31	hsa-miR-125a-3p	hsa-miR-125a-3p	MIR125A(1/1)	1	miRNA	LGG-3207.4.3.N.0.35.35.2.4.5	LGG	3207	4	3	N	0	35	35	2	4	5	Risky	0	3	1	Apoptosis/Autophagy/Ferroptosis/Pyroptosis/Necrosis	TSM	No_data	4	1	1	0	8	8	4	0	5	31	3.91064703189059e-05	16.9142708284185	High	1.86799355430534e-05	18.3193580033979	High	0.304046839049534	1.05636007036554	NS	0.000787547493302565	11.2703530527104	High	8.37e-07	Risky	1.64e-06
31	(`hsa-miR-185-5p` + `hsa-miR-23a-5p` + `hsa-miR-23a-3p`)	hsa-miR-185-5p, hsa-miR-23a-5p, hsa-miR-23a-3p	MIR185(1/1), MIR23A(2/2)	3	miRNA	LGG-1207.4.3.N.0.35.67.2.4.5	LGG	1207	4	3	N	0	35	67	2	4	5	Risky	0	3	1	Apoptosis/Autophagy/Cellular senescence/Pyroptosis/Necrosis	TSM	No_data	4	1	1	0	8	8	4	0	5	31	0.0241291273817186	5.0853269040486	Low	0.0335163849190854	4.51920587630796	Low	0.647755815077456	0.208741222184265	NS	0.018204201108047	5.57639082409564	High	3.01e-05	Risky	1.84e-05
31	(`hsa-miR-141-3p` + `hsa-miR-141-5p`)	hsa-miR-141-3p, hsa-miR-141-5p	MIR141(2/2)	2	miRNA	LGG-1199.4.3.N.0.35.35.2.4.5	LGG	1199	4	3	N	0	35	35	2	4	5	Risky	0	3	1	Anoikis/Apoptosis/Autophagy/Pyroptosis/Necrosis	TSM	No_data	4	1	1	0	8	8	4	0	5	31	8.18856446149763e-06	19.8933270635104	High	5.28094020602055e-06	20.7325944053957	High	0.930411882474394	0.00762594134421201	NS	1.32661184915062e-05	18.9718514553676	High	1.51e-05	Risky	6.68e-05
31	(`hsa-miR-100-5p` + `hsa-miR-148b-3p` + `hsa-miR-186-5p` + `hsa-miR-193a-3p` + `hsa-miR-193a-5p` + `hsa-miR-199a-3p` + `hsa-miR-224-3p` + `hsa-miR-224-5p` + `hsa-miR-24-3p` + `hsa-miR-24-2-5p` + `hsa-miR-452-3p` + `hsa-miR-452-5p` + `hsa-miR-505-3p` + `hsa-miR-653-5p` + `hsa-miR-92b-5p`)	hsa-miR-100-5p, hsa-miR-148b-3p, hsa-miR-186-5p, hsa-miR-193a-3p, hsa-miR-193a-5p, hsa-miR-199a-3p, hsa-miR-224-3p, hsa-miR-224-5p, hsa-miR-24-3p, hsa-miR-24-2-5p, hsa-miR-452-3p, hsa-miR-452-5p, hsa-miR-505-3p, hsa-miR-653-5p, hsa-miR-92b-5p	MIR100(1/1), MIR148B(1/1), MIR186(1/1), MIR193A(2/2), MIR199A1(1/1), MIR224(2/2), MIR24-1(1/1), MIR24-2(1/1), MIR452(2/2), MIR505(1/1), MIR653(1/1), MIR92B(1/1)	15	miRNA	LGG-1193.4.3.N.0.35.35.1.4.2	LGG	1193	4	3	N	0	35	35	1	4	2	Risky	0	3	1	Apoptosis/Autophagy	TSM	No_data	4	1	1	0	8	8	7	0	2	31	2.00749329051231e-05	18.1821713644154	High	2.41654257403523e-05	17.8291372441812	High	0.504679424521469	0.445082647498946	NS	0.00014156421381506	14.4812154172965	High	1.6e-08	Risky	8.93e-09
31	hsa-miR-130a-3p	hsa-miR-130a-3p	MIR130A(1/1)	1	miRNA	KIRC-2239.4.3.N.2.35.35.2.4.3	KIRC	2239	4	3	N	2	35	35	2	4	3	Risky	0	3	1	Apoptosis/Autophagy/Necrosis	TSM	Underexpression	4	1	1	2	8	8	4	0	3	31	5.49375771456972e-05	16.2696258481868	High	7.13739551874149e-05	15.7740721105634	High	0.717577186076772	0.130825961729152	NS	0.000105319555403161	15.0388689820763	High	9.21e-06	Risky	5.9e-06
31	hsa-miR-205-5p	hsa-miR-205-5p	MIR205(1/1)	1	miRNA	HNSC-1869.4.3.P.3.71.0.1.2.3	HNSC	1869	4	3	P	3	71	0	1	2	3	Protective	3	0	1	Apoptosis/Autophagy/Cellular senescence	TSM	Overexpression	4	1	2	2	8	0	7	4	3	31	0.0851134455290062	2.96444909515728	NS	0.230301756782336	1.43899675195129	NS	0.40021962368113	0.707666331055403	NS	0.399624218910006	0.709456743436033	NS	0.00854	Protective	0.015
31	hsa-miR-29b-3p	hsa-miR-29b-3p	MIR29B1(1/1)	1	miRNA	BRCA-3516.4.3.P.3.93.7.1.4.3	BRCA	3516	4	3	P	3	93	7	1	4	3	Protective	3	0	1	Apoptosis/Autophagy/Necroptosis	TSM	Overexpression	4	1	2	2	9	3	7	0	3	31	0.997691201544305	8.37323221549341e-06	NS	0.118562330426137	2.43621061351648	NS	0.0587540096108801	3.57221165744243	NS	0.0163492286743945	5.76492006367322	Low	0.75	NS	0.0382
31	(`hsa-miR-106b-3p` + `hsa-miR-106b-5p` + `hsa-miR-182-5p` + `hsa-miR-18a-3p` + `hsa-miR-18a-5p` + `hsa-miR-200b-3p` + `hsa-miR-200b-5p` + `hsa-miR-30c-1-3p`)	hsa-miR-106b-3p, hsa-miR-106b-5p, hsa-miR-182-5p, hsa-miR-18a-3p, hsa-miR-18a-5p, hsa-miR-200b-3p, hsa-miR-200b-5p, hsa-miR-30c-1-3p	MIR106B(2/2), MIR182(1/1), MIR18A(2/2), MIR200B(2/2), MIR30C1(1/1)	8	miRNA	BLCA-537.4.3.P.3.0.71.1.2.3	BLCA	537	4	3	P	3	0	71	1	2	3	Meaningless	0	0	4	Apoptosis/Autophagy/Pyroptosis	TSM	Overexpression	4	1	2	2	0	8	7	4	3	31	0.0130225592462556	6.16604268934491	Low	0.00110125847902842	10.6490770526512	Low	0.832322438844198	0.0448270111480189	NS	0.00570639765046976	7.6407566088588	Low	0.134	NS	0.268
31	hsa-miR-185-5p	hsa-miR-185-5p	MIR185(1/1)	1	miRNA	BLCA-1547.4.3.P.3.64.64.1.4.5	BLCA	1547	4	3	P	3	64	64	1	4	5	Protective	2	0	2	Apoptosis/Autophagy/Cellular senescence/Pyroptosis/Necrosis	TSM	Overexpression	4	1	2	2	5	5	7	0	5	31	0.00879699929981981	6.86358269846853	Low	0.0287042116053948	4.78526614284768	Low	0.823537607374584	0.0497277961011594	NS	0.0602417556439013	3.53071634643249	NS	0.0268	Protective	0.046
31	hsa-miR-100-5p	hsa-miR-100-5p	MIR100(1/1)	1	miRNA	BLCA-1527.4.3.N.2.31.31.1.2.2	BLCA	1527	4	3	N	2	31	31	1	2	2	Risky	0	2	2	Apoptosis/Autophagy	TSM	Underexpression	4	1	1	2	5	5	7	4	2	31	0.00784367797714591	7.06882267479436	High	0.00948652266336758	6.72885969621807	High	0.374202701857141	0.789660832968322	NS	0.246720377690675	1.34177958962815	NS	0.00517	Risky	0.0272
31	hsa-let-7a-3p	hsa-let-7a-3p	MIRLET7A1(1/1)	1	miRNA	BLCA-1525.4.3.P.3.34.34.1.4.3	BLCA	1525	4	3	P	3	34	34	1	4	3	Risky	0	2	2	Apoptosis/Autophagy/Necrosis	TSM	Overexpression	4	1	2	2	6	6	7	0	3	31	0.172198851126636	1.86369585341266	NS	0.0237758529949975	5.11090951552316	High	0.941438652553876	0.00539663394298149	NS	0.0238765696253519	5.10357607643299	High	0.0646	NS	0.0197
30	hsa-miR-16-1-3p	hsa-miR-16-1-3p	MIR16-1(1/1)	1	miRNA	THYM-1541.4.3.P.1.2.71.2.2.4	THYM	1541	4	3	P	1	2	71	2	2	4	Protective	1	0	3	Apoptosis/Autophagy/Cellular senescence/Necroptosis	TSM	Unchanged	4	1	2	1	2	8	4	4	4	30	0.0062275414396662	7.48325433321534	Low	0.0111656430879474	6.43876206201809	Low	NS	NS	NS	0.0327179310635419	4.56047850382423	Low	0.0102	Protective	0.112
30	hsa-let-7b-5p	hsa-let-7b-5p	MIRLET7B(1/1)	1	miRNA	THCA-1919.4.3.N.2.26.26.1.4.3	THCA	1919	4	3	N	2	26	26	1	4	3	Protective	2	0	2	Apoptosis/Autophagy/Necrosis	TSM	Underexpression	4	1	1	2	6	6	7	0	3	30	0.387720872576257	0.74607779433475	NS	0.677652945052081	0.172779903499106	NS	0.000105712059071061	15.0318483381977	Low	0.000282485772721164	13.1830953626191	Low	0.351	NS	0.896
30	hsa-miR-199a-5p	hsa-miR-199a-5p	MIR199A1(1/1)	1	miRNA	STAD-3031.4.3.N.3.44.35.3.4.2	STAD	3031	4	3	N	3	44	35	3	4	2	Meaningful Risky	0	4	0	Apoptosis/Autophagy	TSM	Overexpression	4	1	1	2	11	8	1	0	2	30	0.00952025153016389	6.72252937106227	High	0.00661411191397809	7.37488231549604	High	0.0893882979488612	2.88535508983058	NS	0.0043201046411997	8.14411869288072	High	0.00352	Risky	0.00226
30	hsa-let-7d-5p	hsa-let-7d-5p	MIRLET7D(1/1)	1	miRNA	STAD-2990.4.3.P.3.95.2.1.4.1	STAD	2990	4	3	P	3	95	2	1	4	1	Meaningful Protective	4	0	0	Necrosis	TSM	Overexpression	4	1	2	2	11	2	7	0	1	30	0.0256221975910648	4.98133542889613	Low	0.0598524272912992	3.54146909826155	NS	0.0956883493303895	2.77597537323954	NS	0.182007020770873	1.78115942000965	NS	0.0485	Protective	0.0257
30	hsa-miR-106b-5p	hsa-miR-106b-5p	MIR106B(1/1)	1	miRNA	SARC-489.4.3.P.0.35.31.1.4.3	SARC	489	4	3	P	0	35	31	1	4	3	Risky	0	3	1	Apoptosis/Autophagy/Pyroptosis	TSM	No_data	4	1	2	0	8	5	7	0	3	30	0.00307438310550479	8.76279041687655	High	0.00939359419867214	6.74642075468204	High	0.139752659571894	2.18068047329342	NS	0.102999754270806	2.65847019632107	NS	0.000361	Risky	0.00608
30	hsa-miR-221-3p	hsa-miR-221-3p	MIR221(1/1)	1	miRNA	PRAD-2922.4.3.N.2.69.69.1.4.3	PRAD	2922	4	3	N	2	69	69	1	4	3	Protective	2	0	2	Apoptosis/Autophagy/Necrosis	TSM	Underexpression	4	1	1	2	6	6	7	0	3	30	0.234242639833531	1.41491225337593	NS	0.0347384521953497	4.45798502499822	Low	0.165091112107365	1.92696281001048	NS	0.00544610335459328	7.72501081879947	Low	0.0654	NS	0.0222
30	hsa-miR-20b-5p	hsa-miR-20b-5p	MIR20B(1/1)	1	miRNA	PRAD-2918.4.3.P.3.14.11.1.4.5	PRAD	2918	4	3	P	3	14	11	1	4	5	Risky	0	2	2	Apoptosis/Autophagy/Cellular senescence/Pyroptosis/Necrosis	TSM	Overexpression	4	1	2	2	6	3	7	0	5	30	0.698241118606899	0.150308081189252	NS	0.772472518975044	0.0836032436929014	NS	0.0150279542258387	5.91318771032312	High	0.52188181762241	0.41017278879783	NS	0.358	NS	0.303
30	hsa-miR-106b-5p	hsa-miR-106b-5p	MIR106B(1/1)	1	miRNA	PRAD-2887.4.3.P.3.15.11.1.4.3	PRAD	2887	4	3	P	3	15	11	1	4	3	Risky	0	3	1	Apoptosis/Autophagy/Pyroptosis	TSM	Overexpression	4	1	2	2	8	3	7	0	3	30	0.326952032487743	0.960932557137147	NS	0.746046636412626	0.104883068594766	NS	0.00455645392523252	8.04757764960022	High	0.0711025683027046	3.2573818127449	NS	0.0122	Risky	0.0506
30	(`hsa-miR-196b-5p` + `hsa-miR-27b-5p` + `hsa-miR-708-3p`)	hsa-miR-196b-5p, hsa-miR-27b-5p, hsa-miR-708-3p	MIR196B(1/1), MIR27B(1/1), MIR708(1/1)	3	miRNA	LUSC-940.4.3.P.3.69.37.1.4.2	LUSC	940	4	3	P	3	69	37	1	4	2	Protective	2	0	2	Apoptosis/Necrosis	TSM	Overexpression	4	1	2	2	6	6	7	0	2	30	0.111986137797618	2.52596662779675	NS	0.0111952952788922	6.43405102800086	High	0.490107813036431	0.476289570709132	NS	0.00528830945175296	7.77811002096724	Low	0.0691	NS	0.00051
30	hsa-miR-20b-5p	hsa-miR-20b-5p	MIR20B(1/1)	1	miRNA	LUSC-2470.4.3.P.1.11.11.1.2.5	LUSC	2470	4	3	P	1	11	11	1	2	5	Risky	0	1	3	Apoptosis/Autophagy/Cellular senescence/Pyroptosis/Necrosis	TSM	Unchanged	4	1	2	1	3	3	7	4	5	30	0.838404336186155	0.0415894620703387	NS	0.0701379708755209	3.27978840814947	NS	0.0414078695587484	4.15924450845102	High	0.133005733315557	2.25706726455126	NS	0.702	NS	0.378
30	hsa-miR-30c-5p	hsa-miR-30c-5p	MIR30C1(1/1)	1	miRNA	LGG-3226.4.3.N.0.43.43.2.4.2	LGG	3226	4	3	N	0	43	43	2	4	2	Risky	0	3	1	Apoptosis/Necrosis	TSM	No_data	4	1	1	0	9	9	4	0	2	30	0.0824656657753627	3.01562489117924	NS	0.0352771853782294	4.43170817983003	High	0.01135622176926	6.40870487380897	High	0.0118665168789732	6.33070451693041	High	0.0808	NS	0.0244
30	(`hsa-miR-22-5p` + `hsa-miR-22-3p`)	hsa-miR-22-5p, hsa-miR-22-3p	MIR22HG(2/2)	2	miRNA	LGG-1216.4.3.N.0.35.35.2.4.4	LGG	1216	4	3	N	0	35	35	2	4	4	Risky	0	3	1	Apoptosis/Autophagy/Cellular senescence/Pyroptosis	TSM	No_data	4	1	1	0	8	8	4	0	4	30	8.11735543806424e-05	15.5307605802719	High	7.3524490714405e-05	15.7179150456554	High	0.623127288160495	0.241496581585564	NS	0.00222672221722586	9.35257643638747	High	1.01e-05	Risky	2.24e-05
30	(`hsa-miR-128-3p` + `hsa-miR-9-5p` + `hsa-miR-9-5p`)	hsa-miR-128-3p, hsa-miR-9-5p, hsa-miR-9-5p	MIR128-2(1/1), MIR9-3(2/2)	3	miRNA	LGG-1196.4.3.P.0.71.71.2.3.2	LGG	1196	4	3	P	0	71	71	2	3	2	Protective	3	0	1	Apoptosis/Autophagy	TSM	No_data	4	1	2	0	8	8	4	1	2	30	3.9410117058658e-08	30.1782663344084	Low	1.74935451680014e-08	31.7545888319399	Low	0.310337623445724	1.0292383544436	NS	1.91255233872312e-10	40.5540145129303	Low	8.65e-17	Protective	1.38e-16
30	(`hsa-miR-193a-5p` + `hsa-miR-24-3p`)	hsa-miR-193a-5p, hsa-miR-24-3p	MIR193A(1/1), MIR24-1(1/1)	2	miRNA	KIRC-840.4.3.N.3.35.35.2.4.2	KIRC	840	4	3	N	3	35	35	2	4	2	Risky	0	3	1	Apoptosis/Autophagy	TSM	Overexpression	4	1	1	2	8	8	4	0	2	30	0.0107482342937115	6.50647539696243	High	0.00347185062982114	8.54126081184699	High	0.471777186316493	0.517810432986335	NS	0.000245241668296647	13.4481976585295	High	0.00765	Risky	0.00064
30	hsa-miR-199a-5p	hsa-miR-199a-5p	MIR199A1(1/1)	1	miRNA	KIRC-2253.4.3.N.2.34.65.1.4.3	KIRC	2253	4	3	N	2	34	65	1	4	3	Risky	0	2	2	Apoptosis/Autophagy/Ferroptosis	TSM	Underexpression	4	1	1	2	6	6	7	0	3	30	0.2814537200989	1.16005699686673	NS	0.0378131499239531	4.31340741602611	Low	0.391448403704336	0.734438086075793	NS	0.0372987786811668	4.33671697880088	High	0.116	NS	0.00503
30	(`hsa-miR-143-5p` + `hsa-miR-193a-3p` + `hsa-miR-199a-3p` + `hsa-miR-199a-5p` + `hsa-miR-301a-3p` + `hsa-miR-377-5p` + `hsa-miR-382-5p` + `hsa-miR-409-5p` + `hsa-miR-411-5p` + `hsa-miR-487b-3p` + `hsa-miR-493-3p` + `hsa-miR-505-5p` + `hsa-miR-654-3p`)	hsa-miR-143-5p, hsa-miR-193a-3p, hsa-miR-199a-3p, hsa-miR-199a-5p, hsa-miR-301a-3p, hsa-miR-377-5p, hsa-miR-382-5p, hsa-miR-409-5p, hsa-miR-411-5p, hsa-miR-487b-3p, hsa-miR-493-3p, hsa-miR-505-5p, hsa-miR-654-3p	MIR143(1/1), MIR193A(1/1), MIR199A1(2/2), MIR301A(1/1), MIR377(1/1), MIR382(1/1), MIR409(1/1), MIR411(1/1), MIR487B(1/1), MIR493(1/1), MIR505(1/1), MIR654(1/1)	13	miRNA	KICH-282.4.3.N.2.35.35.2.4.2	KICH	282	4	3	N	2	35	35	2	4	2	Risky	0	3	1	Apoptosis/Autophagy	TSM	Underexpression	4	1	1	2	8	8	4	0	2	30	0.00966404434123835	6.69579726462078	High	0.00393905145188989	8.31169958526094	High	0.076418829801051	3.13946587537092	NS	0.000214431212319233	13.7002038279962	High	0.00674	Risky	0.0148
30	hsa-miR-16-2-3p	hsa-miR-16-2-3p	MIR16-2(1/1)	1	miRNA	HNSC-1860.4.3.P.3.2.9.1.2.3	HNSC	1860	4	3	P	3	2	9	1	2	3	Protective	1	0	3	Apoptosis/Autophagy/Necroptosis	TSM	Overexpression	4	1	2	2	2	5	7	4	3	30	0.0482625356977058	3.90082035990067	Low	0.0758719376605612	3.151183016541	NS	0.923056188415139	0.0093286088707654	NS	0.0250218366176548	5.02237429318646	Low	0.0202	Protective	0.0611
30	hsa-miR-21-3p	hsa-miR-21-3p	MIR21(1/1)	1	miRNA	COAD-2002.4.3.P.3.71.0.1.4.6	COAD	2002	4	3	P	3	71	0	1	4	6	Protective	3	0	1	Apoptosis/Autophagy/Cellular senescence/Efferocytosis/Necroptosis/Necrosis	TSM	Overexpression	4	1	2	2	8	0	7	0	6	30	0.0655889068592937	3.39010161571957	NS	0.220052320512389	1.50402999876237	NS	0.590421753658306	0.289686102087389	NS	0.0588185598531006	3.5703881864028	NS	0.0054	Protective	0.0223
30	hsa-miR-15b-3p	hsa-miR-15b-3p	MIR15B(1/1)	1	miRNA	COAD-1981.4.3.P.3.71.64.1.4.1	COAD	1981	4	3	P	3	71	64	1	4	1	Protective	3	0	1	Apoptosis	TSM	Overexpression	4	1	2	2	8	5	7	0	1	30	0.0250918857494939	5.01753355560051	Low	0.0316706293149155	4.61623783233201	Low	0.0892643938848423	2.8875894265356	NS	0.144148950613042	2.13310020941499	NS	0.0384	Protective	0.0262
30	hsa-miR-16-2-3p	hsa-miR-16-2-3p	MIR16-2(1/1)	1	miRNA	CESC-993.4.3.P.3.9.69.1.4.3	CESC	993	4	3	P	3	9	69	1	4	3	Protective	2	0	2	Apoptosis/Autophagy/Necroptosis	TSM	Overexpression	4	1	2	2	5	6	7	0	3	30	0.0729559443252035	3.21522984761845	NS	0.0309802222784005	4.6540582561021	Low	0.188522158434887	1.72912909461813	NS	0.0136191131038872	6.08685715701083	Low	0.0476	Protective	0.051
30	hsa-miR-29c-3p	hsa-miR-29c-3p	MIR29C(1/1)	1	miRNA	BRCA-3517.4.3.N.1.71.57.2.4.2	BRCA	3517	4	3	N	1	71	57	2	4	2	Protective	3	0	1	Apoptosis/Autophagy	TSM	Unchanged	4	1	1	1	8	9	4	0	2	30	0.108142833266939	2.58115344875991	NS	0.0140770345163117	6.02845687439226	High	0.0135962016066747	6.08983197352558	Low	0.0385009746633342	4.28275151229641	Low	0.0222	Protective	0.00277
30	(`hsa-miR-194-5p` + `hsa-miR-194-5p` + `hsa-miR-19b-1-5p` + `hsa-miR-625-3p` + `hsa-miR-625-5p` + `hsa-miR-92a-1-5p`)	hsa-miR-194-5p, hsa-miR-194-5p, hsa-miR-19b-1-5p, hsa-miR-625-3p, hsa-miR-625-5p, hsa-miR-92a-1-5p	MIR194-2(2/2), MIR19B1(1/1), MIR625(2/2), MIR92A1(1/1)	6	miRNA	BLCA-553.4.3.P.3.64.71.1.4.1	BLCA	553	4	3	P	3	64	71	1	4	1	Protective	2	0	2	Apoptosis	TSM	Overexpression	4	1	2	2	5	8	7	0	1	30	6.61529016665607e-06	20.3013786074715	Low	1.41706091543181e-05	18.8460251123461	Low	0.941143470530662	0.00545127439195285	NS	0.0070744211264504	7.25397572451692	Low	0.00011	Protective	0.000889
30	hsa-miR-133b	hsa-miR-133b	MIR133B(1/1)	1	miRNA	BLCA-1536.4.3.N.2.1.44.1.4.2	BLCA	1536	4	3	N	2	1	44	1	4	2	Risky	0	1	3	Apoptosis/Autophagy	TSM	Underexpression	4	1	1	2	2	11	7	0	2	30	0.0281031086199244	4.82173102505664	High	0.0386312975640261	4.2770078318385	High	0.0101024270322562	6.61674557820734	High	0.00534319113834603	7.75946073539753	High	0.0422	Risky	0.134
30	hsa-miR-103a-3p	hsa-miR-103a-3p	MIR103A2(1/1)	1	miRNA	BLCA-1528.4.3.P.3.64.64.2.2.3	BLCA	1528	4	3	P	3	64	64	2	2	3	Protective	2	0	2	Apoptosis/Autophagy/Necrosis	TSM	Overexpression	4	1	2	2	5	5	4	4	3	30	0.00273626069265365	8.9754841470804	Low	0.00631040116400172	7.45945777743685	Low	0.16114615585542	1.96343754528808	NS	0.111714732405383	2.52979495359665	NS	0.0179	Protective	0.0331
29	hsa-miR-455-5p	hsa-miR-455-5p	MIR455(1/1)	1	miRNA	THCA-1945.4.3.N.2.26.27.2.4.3	THCA	1945	4	3	N	2	26	27	2	4	3	Protective	2	0	2	Apoptosis/Autophagy/Pyroptosis	TSM	Underexpression	4	1	1	2	6	8	4	0	3	29	0.0210505860609526	5.32259946937922	High	0.525687613893772	0.402720495189878	NS	0.00484817851986652	7.93521803002869	Low	0.0180694646841336	5.58940192859159	Low	0.0887	NS	0.222
29	hsa-miR-200c-3p	hsa-miR-200c-3p	MIR200C(1/1)	1	miRNA	THCA-1929.4.3.P.3.4.4.1.2.3	THCA	1929	4	3	P	3	4	4	1	2	3	Risky	0	1	3	Anoikis/Apoptosis/Pyroptosis	TSM	Overexpression	4	1	2	2	3	3	7	4	3	29	0.671084109563335	0.180336625307201	NS	0.278667134032359	1.17357869183506	NS	0.223694721507282	1.48051015098921	NS	0.0242778931085115	5.07466998950497	High	0.357	NS	0.41
29	hsa-miR-146a-5p	hsa-miR-146a-5p	MIR146A(1/1)	1	miRNA	STAD-3002.4.3.P.3.22.0.1.2.4	STAD	3002	4	3	P	3	22	0	1	2	4	Protective	2	0	2	Apoptosis/Autophagy/Cellular senescence/Necrosis	TSM	Overexpression	4	1	2	2	5	0	7	4	4	29	0.0538882351054402	3.71615793004239	NS	0.069629074697884	3.29174290061032	NS	0.0710382745938081	3.25886513217934	NS	0.0816146038211319	3.03245177860695	NS	0.0463	Protective	0.144
29	hsa-let-7c-3p	hsa-let-7c-3p	MIRLET7C(1/1)	1	miRNA	STAD-2988.4.3.N.1.44.15.3.4.2	STAD	2988	4	3	N	1	44	15	3	4	2	Meaningful Risky	0	4	0	Apoptosis/Autophagy	TSM	Unchanged	4	1	1	1	11	8	1	0	2	29	0.0131468918160501	6.14923552260531	High	0.0671668755743549	3.35093442279733	NS	0.00604491286166398	7.53686509229965	High	0.0345021475383207	4.46964558795193	High	0.0111	Risky	0.0335
29	hsa-miR-361-3p	hsa-miR-361-3p	MIR361(1/1)	1	miRNA	SKCM-1203.4.3.P.1.64.64.2.2.3	SKCM	1203	4	3	P	1	64	64	2	2	3	Protective	2	0	2	Apoptosis/Autophagy/Necrosis	TSM	Unchanged	4	1	2	1	5	5	4	4	3	29	0.0025970965507689	9.07089690348594	Low	0.00583154414986686	7.60163357124551	Low	NS	NS	NS	0.332406515157517	0.939499793553909	NS	0.00172	Protective	0.0011
29	hsa-miR-194-3p	hsa-miR-194-3p	MIR194-2(1/1)	1	miRNA	PRAD-2912.4.3.P.3.43.14.2.4.1	PRAD	2912	4	3	P	3	43	14	2	4	1	Risky	0	3	1	Apoptosis	TSM	Overexpression	4	1	2	2	9	6	4	0	1	29	0.496136336792294	0.463191176788836	NS	0.612956519856551	0.255892054809785	NS	0.00357674062854896	8.4870970369558	High	0.0293651106110511	4.74608030160494	High	0.0746	NS	0.034
29	hsa-miR-148a-5p	hsa-miR-148a-5p	MIR148A(1/1)	1	miRNA	PRAD-2902.4.3.P.3.26.26.2.4.4	PRAD	2902	4	3	P	3	26	26	2	4	4	Protective	2	0	2	Apoptosis/Autophagy/Necroptosis/Necrosis	TSM	Overexpression	4	1	2	2	6	6	4	0	4	29	0.851881336531863	0.0348638047949994	NS	0.93239029847371	0.00719746155565644	NS	0.0369993608347337	4.35044115587053	Low	0.0395466604197057	4.23722910210216	Low	0.887	NS	0.991
29	hsa-miR-127-3p	hsa-miR-127-3p	MIR127(1/1)	1	miRNA	PRAD-2893.4.3.N.2.26.26.1.4.2	PRAD	2893	4	3	N	2	26	26	1	4	2	Protective	2	0	2	Apoptosis/Ferroptosis	TSM	Underexpression	4	1	1	2	6	6	7	0	2	29	0.117937667074724	2.44449724012248	NS	0.255294241951838	1.29409729626872	NS	0.00368318214472596	8.43375872469399	Low	0.0146515245318365	5.95789491701888	Low	0.363	NS	0.58
29	(`hsa-miR-1307-3p` + `hsa-miR-191-5p` + `hsa-miR-194-5p` + `hsa-miR-194-5p` + `hsa-miR-4677-3p` + `hsa-miR-484` + `hsa-miR-615-3p`)	hsa-miR-1307-3p, hsa-miR-191-5p, hsa-miR-194-5p, hsa-miR-194-5p, hsa-miR-4677-3p, hsa-miR-484, hsa-miR-615-3p	MIR1307(1/1), MIR191(1/1), MIR194-2(2/2), MIR4677(1/1), MIR484(1/1), MIR615(1/1)	7	miRNA	PRAD-1016.4.3.P.3.14.14.1.4.1	PRAD	1016	4	3	P	3	14	14	1	4	1	Risky	0	2	2	Apoptosis	TSM	Overexpression	4	1	2	2	6	6	7	0	1	29	0.151864490488639	2.05342227890543	NS	0.266338710586558	1.23550707337418	NS	0.00317683851539075	8.70301679319565	High	0.0216632756890827	5.27262868879087	High	0.107	NS	0.0705
29	hsa-miR-873-5p	hsa-miR-873-5p	MIR873(1/1)	1	miRNA	PAAD-1869.4.2.P.1.71.95.4.4.1	PAAD	1869	4	2	P	1	71	95	4	4	1	Protective	3	0	1	Autophagy	MSI	Unchanged	4	2	2	1	8	11	0	0	1	29	0.00609576587234861	7.52177284428562	Low	0.027615980652326	4.85188226937978	Low	0.00152623238532146	10.0466741194442	Low	0.0233654415263477	5.14112950638849	Low	0.00322	Protective	0.0118
29	hsa-miR-146b-3p	hsa-miR-146b-3p	MIR146B(1/1)	1	miRNA	PAAD-1855.4.2.N.2.44.11.2.4.2	PAAD	1855	4	2	N	2	44	11	2	4	2	Meaningful Risky	0	4	0	Apoptosis/Necrosis	MSI	Underexpression	4	2	1	2	11	3	4	0	2	29	0.0889514128834017	2.89324835878209	NS	0.0634326025876841	3.44528182907648	NS	0.0397569305154074	4.2282278616709	High	0.0580146377359572	3.59325121709335	NS	0.00463	Risky	0.00595
29	hsa-miR-16-2-3p	hsa-miR-16-2-3p	MIR16-2(1/1)	1	miRNA	LUSC-2449.4.3.P.3.9.9.1.4.3	LUSC	2449	4	3	P	3	9	9	1	4	3	Protective	2	0	2	Apoptosis/Autophagy/Necroptosis	TSM	Overexpression	4	1	2	2	5	5	7	0	3	29	0.00656949557442033	7.38705528903026	Low	0.0837471621240301	2.99063809613069	NS	0.435926630774139	0.606981412267366	NS	0.0103113665529965	6.58029735760602	Low	0.00602	Protective	0.0525
29	hsa-let-7c-5p	hsa-let-7c-5p	MIRLET7C(1/1)	1	miRNA	LUSC-2430.4.3.N.2.69.93.2.4.2	LUSC	2430	4	3	N	2	69	93	2	4	2	Protective	2	0	2	Apoptosis/Autophagy	TSM	Underexpression	4	1	1	2	6	9	4	0	2	29	0.375684585121507	0.78477551503014	NS	0.00540179839022104	7.73975986463143	Low	0.00711283784535499	7.24425100585102	Low	0.00211262600274675	9.44901434874405	Low	0.121	NS	0.000798
29	hsa-miR-195-3p	hsa-miR-195-3p	MIR195(1/1)	1	miRNA	LUAD-2757.4.3.N.2.64.64.1.4.4	LUAD	2757	4	3	N	2	64	64	1	4	4	Protective	2	0	2	Apoptosis/Autophagy/Pyroptosis/Necrosis	TSM	Underexpression	4	1	1	2	5	5	7	0	4	29	0.00208610416957034	9.47218793512025	Low	0.00410334370054355	8.23750777679409	Low	0.725960308188403	0.122853222708394	NS	0.23693851325235	1.39871694948623	NS	0.00248	Protective	0.00306
29	hsa-miR-181c-5p	hsa-miR-181c-5p	MIR181C(1/1)	1	miRNA	LUAD-2755.4.3.N.3.71.71.2.4.1	LUAD	2755	4	3	N	3	71	71	2	4	1	Protective	3	0	1	Apoptosis	TSM	Overexpression	4	1	1	2	8	8	4	0	1	29	0.00160862206006496	9.9498534133095	Low	0.0135018645040653	6.10213521125329	Low	0.897498249087419	0.0165951884347619	NS	0.0145372927512103	5.97169597271501	Low	0.000333	Protective	0.00873
29	hsa-miR-1306-3p	hsa-miR-1306-3p	MIR1306(1/1)	1	miRNA	LUAD-2747.4.3.P.1.35.35.2.4.1	LUAD	2747	4	3	P	1	35	35	2	4	1	Risky	0	3	1	Apoptosis	TSM	Unchanged	4	1	2	1	8	8	4	0	1	29	0.01795309002656	5.60072077246953	High	0.000358293491983797	12.738037292905	High	0.0571065546725633	3.61948481378822	NS	0.0137579018656731	6.0689462076901	High	0.0328	Risky	0.00105
29	(`hsa-miR-106b-3p` + `hsa-miR-18a-3p`)	hsa-miR-106b-3p, hsa-miR-18a-3p	MIR106B(1/1), MIR18A(1/1)	2	miRNA	LIHC-652.4.3.P.3.31.31.1.4.3	LIHC	652	4	3	P	3	31	31	1	4	3	Risky	0	2	2	Apoptosis/Autophagy/Pyroptosis	TSM	Overexpression	4	1	2	2	5	5	7	0	3	29	0.0152994414702481	5.88165417223979	High	0.0103088348768443	6.58073444565015	High	0.973752405361396	0.00108256904379868	NS	0.603332262465506	0.269999269279738	NS	0.000576	Risky	0.001
29	hsa-miR-4677-3p	hsa-miR-4677-3p	MIR4677(1/1)	1	miRNA	LIHC-1976.4.3.P.3.43.14.2.4.1	LIHC	1976	4	3	P	3	43	14	2	4	1	Risky	0	3	1	Apoptosis	TSM	Overexpression	4	1	2	2	9	6	4	0	1	29	0.865311191406478	0.0287699960495498	NS	0.209024331702608	1.57817107823653	NS	0.0305506874756121	4.67803431612083	High	0.00693396513640543	7.28999545800692	High	0.185	NS	0.014
29	hsa-let-7a-3p	hsa-let-7a-3p	MIRLET7A1(1/1)	1	miRNA	LIHC-1934.4.3.N.2.35.34.2.4.3	LIHC	1934	4	3	N	2	35	34	2	4	3	Risky	0	3	1	Apoptosis/Autophagy/Necrosis	TSM	Underexpression	4	1	1	2	8	6	4	0	3	29	0.125389134323062	2.34868009947865	NS	0.0223279538788251	5.22004651034223	High	0.24893554726505	1.32926763946732	NS	0.0360858061876705	4.39304516743505	High	0.0162	Risky	0.00234
29	hsa-miR-105-5p	hsa-miR-105-5p	MIR105-1(1/1)	1	miRNA	LGG-3205.4.3.P.0.71.71.2.4.2	LGG	3205	4	3	P	0	71	71	2	4	2	Protective	3	0	1	Apoptosis/Necrosis	TSM	No_data	4	1	2	0	8	8	4	0	2	29	0.000727188154976077	11.4184377714547	Low	0.000116618141606351	14.8465993410338	Low	0.493076164813482	0.469806578755973	NS	0.0158122286293423	5.82363559358039	Low	4.92e-05	Protective	6.59e-06
29	(`hsa-miR-223-3p` + `hsa-miR-223-5p` + `hsa-miR-22-5p` + `hsa-miR-22-3p` + `hsa-miR-26a-5p` + `hsa-miR-455-3p` + `hsa-miR-455-5p`)	hsa-miR-223-3p, hsa-miR-223-5p, hsa-miR-22-5p, hsa-miR-22-3p, hsa-miR-26a-5p, hsa-miR-455-3p, hsa-miR-455-5p	MIR223(2/2), MIR22HG(2/2), MIR26A1(1/1), MIR455(2/2)	7	miRNA	LGG-1217.4.3.N.0.35.35.2.4.3	LGG	1217	4	3	N	0	35	35	2	4	3	Risky	0	3	1	Apoptosis/Autophagy/Pyroptosis	TSM	No_data	4	1	1	0	8	8	4	0	3	29	0.000206348935282596	13.7723690027416	High	0.000313648466691574	12.9870755399497	High	0.666551197731498	0.185662822977017	NS	0.00050885653843924	12.082926781672	High	6.75e-08	Risky	8.72e-08
29	(`hsa-miR-204-3p` + `hsa-miR-221-3p` + `hsa-miR-222-5p` + `hsa-miR-23b-3p` + `hsa-miR-24-1-5p` + `hsa-miR-24-3p`)	hsa-miR-204-3p, hsa-miR-221-3p, hsa-miR-222-5p, hsa-miR-23b-3p, hsa-miR-24-1-5p, hsa-miR-24-3p	MIR204(1/1), MIR221(1/1), MIR222(1/1), MIR23B(1/1), MIR24-1(2/2)	6	miRNA	LGG-1211.4.3.N.0.35.35.2.4.3	LGG	1211	4	3	N	0	35	35	2	4	3	Risky	0	3	1	Apoptosis/Autophagy/Necrosis	TSM	No_data	4	1	1	0	8	8	4	0	3	29	7.0056090933468e-05	15.8093330050958	High	0.000119752610199586	14.7965780012019	High	0.27143656086586	1.20947278371846	NS	0.00498809758049756	7.8837487865312	High	1.03e-08	Risky	2.01e-08
29	hsa-miR-199a-5p	hsa-miR-199a-5p	MIR199A1(1/1)	1	miRNA	KIRC-2252.4.3.N.2.34.65.1.4.2	KIRC	2252	4	3	N	2	34	65	1	4	2	Risky	0	2	2	Apoptosis/Autophagy	TSM	Underexpression	4	1	1	2	6	6	7	0	2	29	0.2814537200989	1.16005699686673	NS	0.0378131499239531	4.31340741602611	Low	0.391448403704336	0.734438086075793	NS	0.0372987786811668	4.33671697880088	High	0.116	NS	0.00503
29	hsa-miR-182-5p	hsa-miR-182-5p	MIR182(1/1)	1	miRNA	KIRC-2244.4.3.P.2.35.35.3.4.3	KIRC	2244	4	3	P	2	35	35	3	4	3	Risky	0	3	1	Apoptosis/Autophagy/Pyroptosis	TSM	Underexpression	4	1	2	2	8	8	1	0	3	29	0.000109991453351888	14.9569621889126	High	7.52981089707783e-05	15.6728300261992	High	0.537170451777511	0.380809260489352	NS	0.000249858355167998	13.4132109029279	High	0.00179	Risky	0.000406
29	hsa-miR-200b-3p	hsa-miR-200b-3p	MIR200B(1/1)	1	miRNA	HNSC-1865.4.3.P.1.64.64.2.2.3	HNSC	1865	4	3	P	1	64	64	2	2	3	Protective	2	0	2	Apoptosis/Autophagy/Pyroptosis	TSM	Unchanged	4	1	2	1	5	5	4	4	3	29	0.024973105540527	5.02575015469633	Low	0.009338413874178	6.7569328020503	Low	0.117293289160353	2.45309639268836	NS	0.201506749859012	1.63142003766357	NS	0.0137	Protective	0.00745
29	hsa-miR-152-3p	hsa-miR-152-3p	MIR152(1/1)	1	miRNA	HNSC-1857.4.3.N.2.1.1.1.1.3	HNSC	1857	4	3	N	2	1	1	1	1	3	Risky	0	1	3	Apoptosis/Autophagy/Necrosis	TSM	Underexpression	4	1	1	2	2	2	7	7	3	29	0.0375391002939284	4.32578477460816	High	0.204143895183763	1.61247747281507	NS	0.191935935317578	1.7026947808065	NS	0.438290680007417	0.600753489584374	NS	0.00977	Risky	0.116
29	(`hsa-miR-16-2-3p` + `hsa-miR-16-5p` + `hsa-miR-7-5p`)	hsa-miR-16-2-3p, hsa-miR-16-5p, hsa-miR-7-5p	MIR16-2(1/1), MIR16-1(1/1), MIR7-1(1/1)	3	miRNA	COAD-697.4.3.P.3.0.7.1.1.3	COAD	697	4	3	P	3	0	7	1	1	3	Meaningless	0	0	4	Apoptosis/Autophagy/Necroptosis	TSM	Overexpression	4	1	2	2	0	3	7	7	3	29	0.450096448501675	0.570408969653153	NS	0.355774132875018	0.852754983418354	NS	0.455144954562901	0.55780757632092	NS	0.0266256014404366	4.91492614900755	Low	0.496	NS	0.413
29	hsa-miR-200b-3p	hsa-miR-200b-3p	MIR200B(1/1)	1	miRNA	COAD-1997.4.3.P.3.2.71.1.4.3	COAD	1997	4	3	P	3	2	71	1	4	3	Protective	1	0	3	Apoptosis/Autophagy/Pyroptosis	TSM	Overexpression	4	1	2	2	2	8	7	0	3	29	0.00580112631430341	7.61106339137441	Low	0.00665986628843407	7.36248561832922	Low	0.203896111495115	1.61424499693802	NS	0.0461185057013007	3.97726074011752	Low	0.0199	Protective	0.0695
29	hsa-miR-125b-5p	hsa-miR-125b-5p	MIR125B2(1/1)	1	miRNA	COAD-1974.4.3.N.2.31.31.1.4.4	COAD	1974	4	3	N	2	31	31	1	4	4	Risky	0	2	2	Apoptosis/Autophagy/Cellular senescence/Necrosis	TSM	Underexpression	4	1	1	2	5	5	7	0	4	29	0.0353692127972223	4.42726151846864	High	0.0267008169670393	4.91005331419326	High	0.620540957485745	0.245107984650775	NS	0.308493660575986	1.03711387037038	NS	0.0211	Risky	0.0171
29	hsa-miR-29b-3p	hsa-miR-29b-3p	MIR29B1(1/1)	1	miRNA	BRCA-3515.4.3.P.3.93.7.1.4.1	BRCA	3515	4	3	P	3	93	7	1	4	1	Protective	3	0	1	Apoptosis	TSM	Overexpression	4	1	2	2	9	3	7	0	1	29	0.997691201544305	8.37323221549341e-06	NS	0.118562330426137	2.43621061351648	NS	0.0587540096108801	3.57221165744243	NS	0.0163492286743945	5.76492006367322	Low	0.75	NS	0.0382
29	(`hsa-miR-17-3p` + `hsa-miR-590-3p`)	hsa-miR-17-3p, hsa-miR-590-3p	MIR17HG(1/1), MIR590(1/1)	2	miRNA	BLCA-547.4.3.P.3.64.64.1.4.3	BLCA	547	4	3	P	3	64	64	1	4	3	Protective	2	0	2	Apoptosis/Autophagy/Cellular senescence	TSM	Overexpression	4	1	2	2	5	5	7	0	3	29	0.0134792971414078	6.10509150097897	Low	0.0381148498225315	4.29988948290265	Low	0.494054539650016	0.467684067264683	NS	0.25080505315211	1.31881376843288	NS	0.000787	Protective	0.00888
29	hsa-miR-17-3p	hsa-miR-17-3p	MIR17HG(1/1)	1	miRNA	BLCA-1543.4.3.P.3.64.64.1.4.3	BLCA	1543	4	3	P	3	64	64	1	4	3	Protective	2	0	2	Apoptosis/Autophagy/Ferroptosis	TSM	Overexpression	4	1	2	2	5	5	7	0	3	29	0.000328313606569708	12.9015302074201	Low	0.00438723483559811	8.11616174173632	Low	0.904290564914376	0.0144584066363461	NS	0.178328190833613	1.81150170807523	NS	0.00372	Protective	0.00966
28	hsa-miR-370-3p	hsa-miR-370-3p	MIR370(1/1)	1	miRNA	THCA-1943.4.3.N.2.31.0.1.2.4	THCA	1943	4	3	N	2	31	0	1	2	4	Risky	0	2	2	Apoptosis/Autophagy/Ferroptosis/Pyroptosis	TSM	Underexpression	4	1	1	2	5	0	7	4	4	28	0.170844085374835	1.87552103823988	NS	0.708774081146139	0.139504522932957	NS	0.225365323641287	1.46987559113937	NS	0.563147202766202	0.334284228395802	NS	0.0038	Risky	0.0297
28	hsa-miR-30a-5p	hsa-miR-30a-5p	MIR30A(1/1)	1	miRNA	STAD-3048.4.1.N.2.35.0.1.4.3	STAD	3048	4	1	N	2	35	0	1	4	3	Risky	0	3	1	Apoptosis/Autophagy/Cellular senescence	TMB	Underexpression	4	3	1	2	8	0	7	0	3	28	0.341278532008024	0.905622651628148	NS	0.141469225022721	2.16190479620976	NS	0.954244952271112	0.00329211031608735	NS	0.318813514560343	0.993807708905917	NS	0.0445	Risky	0.019
28	hsa-miR-195-3p	hsa-miR-195-3p	MIR195(1/1)	1	miRNA	STAD-3027.4.3.N.2.11.14.1.4.4	STAD	3027	4	3	N	2	11	14	1	4	4	Risky	0	1	3	Apoptosis/Autophagy/Pyroptosis/Necrosis	TSM	Underexpression	4	1	1	2	3	6	7	0	4	28	0.247544055533382	1.33711120868894	NS	0.116149016916321	2.46849600367269	NS	0.00838692798973761	6.94893217847395	High	0.021909038560297	5.25299429428327	High	0.207	NS	0.159
28	hsa-miR-15b-5p	hsa-miR-15b-5p	MIR15B(1/1)	1	miRNA	STAD-3010.4.3.P.3.89.20.1.4.1	STAD	3010	4	3	P	3	89	20	1	4	1	Protective	3	0	1	Apoptosis	TSM	Overexpression	4	1	2	2	8	3	7	0	1	28	0.206526568906285	1.59560915627401	NS	0.0860042447060919	2.94761784640282	NS	0.0444120850534194	4.04082577289634	Low	0.083086887154655	3.00346025558579	NS	0.00986	Protective	0.0495
28	(`hsa-miR-194-5p` + `hsa-miR-194-5p`)	hsa-miR-194-5p, hsa-miR-194-5p	MIR194-2(2/2)	2	miRNA	STAD-1064.4.3.P.3.62.89.1.4.1	STAD	1064	4	3	P	3	62	89	1	4	1	Protective	1	0	3	Apoptosis	TSM	Overexpression	4	1	2	2	3	8	7	0	1	28	0.0257874533284169	4.97021422603034	Low	0.00599441836664028	7.55197967314819	Low	0.0170193255097386	5.69437984519981	Low	0.0560550541657909	3.65042059293357	NS	0.0852	NS	0.0314
28	hsa-miR-17-5p	hsa-miR-17-5p	MIR17HG(1/1)	1	miRNA	SKCM-1198.4.3.P.1.31.35.2.4.3	SKCM	1198	4	3	P	1	31	35	2	4	3	Risky	0	2	2	Apoptosis/Autophagy/Ferroptosis	TSM	Unchanged	4	1	2	1	5	8	4	0	3	28	6.2420857284029e-05	16.027749670154	High	6.51437168869284e-05	15.9469191873441	High	NS	NS	NS	0.00723166748676818	7.21450699153926	High	0.00317	Risky	0.00288
28	hsa-miR-17-5p	hsa-miR-17-5p	MIR17HG(1/1)	1	miRNA	SKCM-1197.4.3.P.1.31.35.2.4.3	SKCM	1197	4	3	P	1	31	35	2	4	3	Risky	0	2	2	Apoptosis/Autophagy/Cellular senescence	TSM	Unchanged	4	1	2	1	5	8	4	0	3	28	6.2420857284029e-05	16.027749670154	High	6.51437168869284e-05	15.9469191873441	High	NS	NS	NS	0.00723166748676818	7.21450699153926	High	0.00317	Risky	0.00288
28	hsa-miR-425-5p	hsa-miR-425-5p	MIR425(1/1)	1	miRNA	PRAD-2937.4.3.P.3.43.11.2.4.3	PRAD	2937	4	3	P	3	43	11	2	4	3	Risky	0	3	1	Apoptosis/Necroptosis/Pyroptosis	TSM	Overexpression	4	1	2	2	9	3	4	0	3	28	0.629589168643097	0.232618285835216	NS	0.710963018904817	0.137316962634423	NS	1.56484435133164e-05	18.6568452844341	High	0.0539346279126891	3.71472130597999	NS	0.0615	NS	0.0227
28	hsa-miR-103a-3p	hsa-miR-103a-3p	MIR103A2(1/1)	1	miRNA	PRAD-2885.4.3.P.3.14.14.2.4.3	PRAD	2885	4	3	P	3	14	14	2	4	3	Risky	0	2	2	Apoptosis/Autophagy/Necrosis	TSM	Overexpression	4	1	2	2	6	6	4	0	3	28	0.983275152639617	0.000439448329143986	NS	0.200189488840538	1.64099146951427	NS	0.000405518422022411	12.5065930279064	High	0.0177290180796987	5.62272940475423	High	0.466	NS	0.726
28	(`hsa-miR-1258` + `hsa-miR-134-5p` + `hsa-miR-379-5p`)	hsa-miR-1258, hsa-miR-134-5p, hsa-miR-379-5p	MIR1258(1/1), MIR134(1/1), MIR379(1/1)	3	miRNA	PRAD-1011.4.3.N.2.26.26.1.4.1	PRAD	1011	4	3	N	2	26	26	1	4	1	Protective	2	0	2	Apoptosis	TSM	Underexpression	4	1	1	2	6	6	7	0	1	28	0.0584434959655937	3.58101317283878	NS	0.196011283593773	1.67184732146613	NS	0.00487126057905252	7.92662386946793	Low	0.0115886041251803	6.37274744471721	Low	0.247	NS	0.102
28	(`hsa-miR-106a-5p` + `hsa-miR-17-5p` + `hsa-miR-93-5p`)	hsa-miR-106a-5p, hsa-miR-17-5p, hsa-miR-93-5p	MIR106A(1/1), MIR17HG(1/1), MIR93(1/1)	3	miRNA	PRAD-1010.4.3.P.3.14.14.2.4.3	PRAD	1010	4	3	P	3	14	14	2	4	3	Risky	0	2	2	Apoptosis/Autophagy/Ferroptosis	TSM	Overexpression	4	1	2	2	6	6	4	0	3	28	0.401545528636131	0.703693118047076	NS	0.874826510193194	0.0248159632784852	NS	0.00088175745232244	11.0607231655137	High	0.00697484741427412	7.2794349103697	High	0.128	NS	0.283
28	hsa-miR-155-5p	hsa-miR-155-5p	MIR155(1/1)	1	miRNA	PAAD-1857.4.2.N.2.44.11.2.4.1	PAAD	1857	4	2	N	2	44	11	2	4	1	Meaningful Risky	0	4	0	Pyroptosis	MSI	Underexpression	4	2	1	2	11	3	4	0	1	28	0.317494134034639	0.9992414102011	NS	0.378387569330116	0.775933966078991	NS	0.0329508814373511	4.54832939802089	High	0.129289162858691	2.30101889934272	NS	0.0119	Risky	0.0406
28	hsa-miR-452-5p	hsa-miR-452-5p	MIR452(1/1)	1	miRNA	LUSC-2498.4.3.P.3.95.2.2.4.2	LUSC	2498	4	3	P	3	95	2	2	4	2	Meaningful Protective	4	0	0	Apoptosis/Autophagy	TSM	Overexpression	4	1	2	2	11	2	4	0	2	28	0.0119455458055104	6.31893344033137	Low	0.0811498436907264	3.04172096307874	NS	0.0961214928733929	2.76874507050068	NS	0.051665860855488	3.7865557076455	NS	0.03	Protective	0.0287
28	hsa-miR-324-3p	hsa-miR-324-3p	MIR324(1/1)	1	miRNA	LIHC-1969.4.3.P.1.31.63.1.4.3	LIHC	1969	4	3	P	1	31	63	1	4	3	Risky	0	2	2	Apoptosis/Ferroptosis/Necroptosis	TSM	Unchanged	4	1	2	1	5	5	7	0	3	28	4.25147623609456e-05	16.7556817940645	High	0.0378755313606431	4.31060311302742	Low	0.796695315526297	0.066371320266755	NS	0.5500669344157	0.357197271557132	NS	2.54e-05	Risky	0.00788
28	hsa-miR-125b-1-3p	hsa-miR-125b-1-3p	MIR125B1(1/1)	1	miRNA	LIHC-1941.4.3.N.2.0.93.1.4.4	LIHC	1941	4	3	N	2	0	93	1	4	4	Meaningless	0	0	4	Apoptosis/Autophagy/Cellular senescence/Necrosis	TSM	Underexpression	4	1	1	2	0	9	7	0	4	28	0.231213927183461	1.43337806221988	NS	0.0406151762813201	4.19199911830369	Low	0.00332736845499237	8.61865829684336	Low	0.00453365098567426	8.05666697416945	Low	0.328	NS	0.0898
28	hsa-miR-200a-5p	hsa-miR-200a-5p	MIR200A(1/1)	1	miRNA	LGG-3218.4.3.N.0.35.35.2.4.2	LGG	3218	4	3	N	0	35	35	2	4	2	Risky	0	3	1	Apoptosis/Pyroptosis	TSM	No_data	4	1	1	0	8	8	4	0	2	28	1.46827006692885e-05	18.7783163584427	High	2.69797219065726e-05	17.6195731777213	High	0.432817186001068	0.615251942283678	NS	1.54016266096235e-06	23.0971819244834	High	1.9e-09	Risky	2.45e-09
28	hsa-miR-1287-5p	hsa-miR-1287-5p	MIR1287(1/1)	1	miRNA	LGG-3211.4.3.N.0.35.35.2.4.2	LGG	3211	4	3	N	0	35	35	2	4	2	Risky	0	3	1	Apoptosis/Ferroptosis	TSM	No_data	4	1	1	0	8	8	4	0	2	28	0.000477830412179303	12.2002527617986	High	0.000329203002857659	12.8964667747433	High	0.490034099425707	0.476451398302591	NS	0.000551257139073669	11.9337631362919	High	0.00366	Risky	0.00307
28	(`hsa-miR-183-5p` + `hsa-miR-96-5p`)	hsa-miR-183-5p, hsa-miR-96-5p	MIR183(1/1), MIR96(1/1)	2	miRNA	KIRC-839.4.3.P.2.35.35.3.4.2	KIRC	839	4	3	P	2	35	35	3	4	2	Risky	0	3	1	Apoptosis/Autophagy	TSM	Underexpression	4	1	2	2	8	8	1	0	2	28	0.00019508231848786	13.8778673679885	High	3.39764617549587e-05	17.1812994570615	High	0.656595762322711	0.197685258013994	NS	2.76401267021997e-05	17.5735843800481	High	0.000308	Risky	4.12e-05
28	hsa-miR-24-3p	hsa-miR-24-3p	MIR24-1(1/1)	1	miRNA	KIRC-2258.4.3.N.3.35.1.1.4.3	KIRC	2258	4	3	N	3	35	1	1	4	3	Risky	0	3	1	Apoptosis/Autophagy/Necrosis	TSM	Overexpression	4	1	1	2	8	2	7	0	3	28	0.0167563820794798	5.7217122324781	High	0.0865733325654451	2.93696363467265	NS	0.743155136668102	0.107372873929203	NS	0.0529215367632635	3.74639493412856	NS	0.0294	Risky	0.0248
28	hsa-miR-195-3p	hsa-miR-195-3p	MIR195(1/1)	1	miRNA	KICH-729.4.3.N.2.35.35.4.4.4	KICH	729	4	3	N	2	35	35	4	4	4	Risky	0	3	1	Apoptosis/Autophagy/Pyroptosis/Necrosis	TSM	Underexpression	4	1	1	2	8	8	0	0	4	28	0.00853055835152472	6.91856121965034	High	0.00321707548124872	8.680076128508	High	0.639598395268859	0.21926778681457	NS	0.0121126778095546	6.29430094040139	High	0.0249	Risky	0.00519
28	(`hsa-miR-149-5p` + `hsa-miR-149-3p` + `hsa-miR-222-5p`)	hsa-miR-149-5p, hsa-miR-149-3p, hsa-miR-222-5p	MIR149(2/2), MIR222(1/1)	3	miRNA	HNSC-658.4.3.P.1.69.7.2.2.3	HNSC	658	4	3	P	1	69	7	2	2	3	Protective	2	0	2	Apoptosis/Autophagy/Necrosis	TSM	Unchanged	4	1	2	1	6	3	4	4	3	28	0.326730486025177	0.961813119492863	NS	0.0694389721706017	3.29623261792126	NS	0.357155445731573	0.847870556665953	NS	0.0181304619071958	5.58349923716408	Low	0.238	NS	0.0477
28	hsa-miR-29b-1-5p	hsa-miR-29b-1-5p	MIR29B1(1/1)	1	miRNA	HNSC-1878.4.3.P.3.11.41.1.4.3	HNSC	1878	4	3	P	3	11	41	1	4	3	Risky	0	1	3	Apoptosis/Autophagy/Necroptosis	TSM	Overexpression	4	1	2	2	3	6	7	0	3	28	0.228863752719061	1.44790909314655	NS	0.0442017009101963	4.04884028486772	High	0.0188192022315311	5.51823824518835	High	0.297618018557431	1.08483691935848	NS	0.0696	NS	0.0767
28	hsa-miR-106a-5p	hsa-miR-106a-5p	MIR106A(1/1)	1	miRNA	COAD-1971.4.3.P.3.11.14.1.4.3	COAD	1971	4	3	P	3	11	14	1	4	3	Risky	0	1	3	Apoptosis/Autophagy/Ferroptosis	TSM	Overexpression	4	1	2	2	3	6	7	0	3	28	0.248594417290362	1.33118554668583	NS	0.0853374066849989	2.96019958051531	NS	0.0025699065803082	9.09014385175745	High	0.0127680133198568	6.20097259578894	High	0.908	NS	0.601
28	hsa-miR-21-3p	hsa-miR-21-3p	MIR21(1/1)	1	miRNA	BRCA-3502.4.3.P.3.1.0.1.2.6	BRCA	3502	4	3	P	3	1	0	1	2	6	Risky	0	1	3	Apoptosis/Autophagy/Cellular senescence/Efferocytosis/Necroptosis/Necrosis	TSM	Overexpression	4	1	2	2	2	0	7	4	6	28	0.234986504797644	1.41042107610157	NS	0.393181148340832	0.72908126529327	NS	0.995646796371339	2.97674855396635e-05	NS	0.469801359418554	0.522443152334163	NS	0.0455	Risky	0.106
28	hsa-miR-154-3p	hsa-miR-154-3p	MIR154(1/1)	1	miRNA	BRCA-3489.4.3.N.2.34.34.1.4.1	BRCA	3489	4	3	N	2	34	34	1	4	1	Risky	0	2	2	Apoptosis	TSM	Underexpression	4	1	1	2	6	6	7	0	1	28	0.0708073641327354	3.26420434918852	NS	0.0117597142071171	6.34674093845255	High	0.0768091028555334	3.13115928500739	NS	0.0390439457455583	4.25895443062073	High	0.276	NS	0.0155
28	hsa-miR-128-3p	hsa-miR-128-3p	MIR128-2(1/1)	1	miRNA	BRCA-3480.4.3.P.3.14.0.1.2.2	BRCA	3480	4	3	P	3	14	0	1	2	2	Risky	0	2	2	Apoptosis/Autophagy	TSM	Overexpression	4	1	2	2	6	0	7	4	2	28	0.566114723841852	0.329226812676498	NS	0.313983140425486	1.01384631764678	NS	0.101892195039779	2.67567377028208	NS	0.0658207881910462	3.38428333227374	NS	0.612	NS	0.147
28	hsa-miR-1258	hsa-miR-1258	MIR1258(1/1)	1	miRNA	BRCA-3477.4.3.N.2.22.11.1.2.1	BRCA	3477	4	3	N	2	22	11	1	2	1	Protective	2	0	2	Apoptosis	TSM	Underexpression	4	1	1	2	5	3	7	4	1	28	0.0808921521008916	3.04688507779207	NS	0.424178358008754	0.638709870959811	NS	0.0360426543472557	4.39508540919969	High	0.146971762790576	2.10340251880165	NS	0.0413	Protective	0.755
28	hsa-miR-105-5p	hsa-miR-105-5p	MIR105-1(1/1)	1	miRNA	BRCA-3473.4.3.P.3.31.31.1.4.2	BRCA	3473	4	3	P	3	31	31	1	4	2	Risky	0	2	2	Apoptosis/Necrosis	TSM	Overexpression	4	1	2	2	5	5	7	0	2	28	0.00233009460172851	9.26943586552311	High	0.00561267161883772	7.67063452894636	High	0.455279347815189	0.557475119570739	NS	0.216204875548611	1.52938428870011	NS	0.0317	Risky	0.0365
28	(`hsa-miR-30a-5p` + `hsa-miR-30a-3p`)	hsa-miR-30a-5p, hsa-miR-30a-3p	MIR30A(2/2)	2	miRNA	BRCA-1292.4.3.N.2.64.64.1.4.3	BRCA	1292	4	3	N	2	64	64	1	4	3	Protective	2	0	2	Apoptosis/Autophagy/Cellular senescence	TSM	Underexpression	4	1	1	2	5	5	7	0	3	28	0.00234476386330496	9.2579417941628	Low	0.00170544552495333	9.84229540055882	Low	0.431956888883466	0.617556148204383	NS	0.149207717784368	2.0803320244726	NS	0.00142	Protective	0.00311
28	(`hsa-miR-155-3p` + `hsa-miR-155-5p`)	hsa-miR-155-3p, hsa-miR-155-5p	MIR155(2/2)	2	miRNA	BRCA-1275.4.3.P.3.0.0.1.1.5	BRCA	1275	4	3	P	3	0	0	1	1	5	Meaningless	0	0	4	Apoptosis/Autophagy/Necroptosis/Pyroptosis/Necrosis	TSM	Overexpression	4	1	2	2	0	0	7	7	5	28	0.813146837486597	0.0558700066163503	NS	0.261521921676552	1.26068260842893	NS	0.353396311377354	0.861224282986702	NS	0.301516317577016	1.06747572060972	NS	0.836	NS	0.928
28	hsa-miR-505-5p	hsa-miR-505-5p	MIR505(1/1)	1	miRNA	BLCA-1570.4.3.P.3.71.64.2.4.2	BLCA	1570	4	3	P	3	71	64	2	4	2	Protective	3	0	1	Apoptosis/Autophagy	TSM	Overexpression	4	1	2	2	8	5	4	0	2	28	0.040763263360568	4.18582935190645	Low	0.0239538824263683	5.09796846747961	Low	0.166583358145682	1.91342447469127	NS	0.0678050408360029	3.33537276742513	NS	0.0455	Protective	0.0425
28	hsa-miR-181b-3p	hsa-miR-181b-3p	MIR181B1(1/1)	1	miRNA	BLCA-1545.4.3.P.3.34.4.1.4.3	BLCA	1545	4	3	P	3	34	4	1	4	3	Risky	0	2	2	Apoptosis/Ferroptosis/Necrosis	TSM	Overexpression	4	1	2	2	6	3	7	0	3	28	0.0797411472600136	3.07016970086886	NS	0.137709789535636	2.20336548776773	NS	0.280323273086628	1.16552195135153	NS	0.0238529720091972	5.1052913979462	High	0.0509	NS	0.0218
27	hsa-miR-324-3p	hsa-miR-324-3p	MIR324(1/1)	1	miRNA	THYM-1551.4.3.P.1.34.34.2.4.3	THYM	1551	4	3	P	1	34	34	2	4	3	Risky	0	2	2	Apoptosis/Ferroptosis/Necroptosis	TSM	Unchanged	4	1	2	1	6	6	4	0	3	27	0.0991039461190758	2.71990447732919	NS	0.0308119266305712	4.66341075193857	High	NS	NS	NS	0.0178505891077918	5.61075314621616	High	0.0715	NS	0.0163
27	hsa-miR-181a-5p	hsa-miR-181a-5p	MIR181A2(1/1)	1	miRNA	THYM-1544.4.3.P.1.64.64.2.3.4	THYM	1544	4	3	P	1	64	64	2	3	4	Protective	2	0	2	Apoptosis/Autophagy/Cellular senescence/Necrosis	TSM	Unchanged	4	1	2	1	5	5	4	1	4	27	0.000817941308548509	11.2000726209497	Low	0.0121073418330678	6.29508196721311	Low	NS	NS	NS	0.61417950106684	0.254133462291376	NS	0.0029	Protective	0.0317
27	hsa-miR-495-3p	hsa-miR-495-3p	MIR495(1/1)	1	miRNA	THCA-1949.4.3.N.2.31.0.1.2.3	THCA	1949	4	3	N	2	31	0	1	2	3	Risky	0	2	2	Apoptosis/Autophagy/Necrosis	TSM	Underexpression	4	1	1	2	5	0	7	4	3	27	0.646546758702515	0.210281625057877	NS	0.724832895430578	0.123909038232119	NS	0.667239888615326	0.184847692915585	NS	0.559877088749845	0.339917080120529	NS	0.00605	Risky	0.0115
27	hsa-miR-17-3p	hsa-miR-17-3p	MIR17HG(1/1)	1	miRNA	STAD-3015.4.3.P.3.2.2.1.2.3	STAD	3015	4	3	P	3	2	2	1	2	3	Protective	1	0	3	Apoptosis/Autophagy/Ferroptosis	TSM	Overexpression	4	1	2	2	2	2	7	4	3	27	0.0138248897897361	6.06036768258931	Low	0.0547121022975949	3.69083858060538	NS	0.0800889192902638	3.06309633794486	NS	0.0704144339795394	3.27333287722042	NS	0.0399	Protective	0.172
27	hsa-miR-17-3p	hsa-miR-17-3p	MIR17HG(1/1)	1	miRNA	STAD-3014.4.3.P.3.2.2.1.2.3	STAD	3014	4	3	P	3	2	2	1	2	3	Protective	1	0	3	Apoptosis/Autophagy/Cellular senescence	TSM	Overexpression	4	1	2	2	2	2	7	4	3	27	0.0138248897897361	6.06036768258931	Low	0.0547121022975949	3.69083858060538	NS	0.0800889192902638	3.06309633794486	NS	0.0704144339795394	3.27333287722042	NS	0.0399	Protective	0.172
27	hsa-miR-155-5p	hsa-miR-155-5p	MIR155(1/1)	1	miRNA	STAD-3008.4.3.P.1.0.0.1.1.5	STAD	3008	4	3	P	1	0	0	1	1	5	Meaningless	0	0	4	Apoptosis/Autophagy/Necroptosis/Pyroptosis/Necrosis	TSM	Unchanged	4	1	2	1	0	0	7	7	5	27	0.0908410096403173	2.85940650581299	NS	0.14317030431419	2.14354939831455	NS	0.55745689844384	0.344126602920704	NS	0.304422041999908	1.05472211704737	NS	0.237	NS	0.644
27	(`hsa-miR-219a-1-3p` + `hsa-miR-330-3p`)	hsa-miR-219a-1-3p, hsa-miR-330-3p	MIR219A1(1/1), MIR330(1/1)	2	miRNA	STAD-1068.4.3.P.3.22.22.1.4.1	STAD	1068	4	3	P	3	22	22	1	4	1	Protective	2	0	2	Apoptosis	TSM	Overexpression	4	1	2	2	5	5	7	0	1	27	0.00915390267578775	6.79255065208616	Low	0.0668580445123153	3.3585221041512	NS	0.0243907607808539	5.06662975894079	Low	0.0660616725213087	3.37826228070946	NS	0.00845	Protective	0.0575
27	hsa-miR-16-2-3p	hsa-miR-16-2-3p	MIR16-2(1/1)	1	miRNA	SARC-492.4.3.P.0.44.1.2.4.3	SARC	492	4	3	P	0	44	1	2	4	3	Meaningful Risky	0	4	0	Apoptosis/Autophagy/Necroptosis	TSM	No_data	4	1	2	0	11	2	4	0	3	27	0.0416386258096793	4.14983318271391	High	0.0890864147004301	2.89080478069282	NS	0.110622872830162	2.54530034894463	NS	0.110347847827414	2.5492325074636	NS	0.00128	Risky	0.00689
27	hsa-miR-93-3p	hsa-miR-93-3p	MIR93(1/1)	1	miRNA	PRAD-2950.4.3.P.3.42.11.2.4.3	PRAD	2950	4	3	P	3	42	11	2	4	3	Risky	0	3	1	Apoptosis/Autophagy/Ferroptosis	TSM	Overexpression	4	1	2	2	8	3	4	0	3	27	0.521912101714742	0.410113108149872	NS	0.897958705440311	0.0164456079649503	NS	0.0261753038228406	4.94440123556306	High	0.476300043844591	0.507322924011031	NS	0.0294	Risky	0.0176
27	hsa-miR-210-3p	hsa-miR-210-3p	MIR210(1/1)	1	miRNA	PRAD-2919.4.3.P.3.43.0.1.4.2	PRAD	2919	4	3	P	3	43	0	1	4	2	Risky	0	3	1	Apoptosis/Autophagy	TSM	Overexpression	4	1	2	2	9	0	7	0	2	27	0.216745408109848	1.52578989291284	NS	0.167365664811183	1.90638237313914	NS	0.0626347679118513	3.46620730926636	NS	0.722901569535439	0.125729524287733	NS	0.0643	NS	0.00742
27	hsa-miR-20b-3p	hsa-miR-20b-3p	MIR20B(1/1)	1	miRNA	PRAD-2917.4.3.P.3.11.11.1.4.5	PRAD	2917	4	3	P	3	11	11	1	4	5	Risky	0	1	3	Apoptosis/Autophagy/Cellular senescence/Pyroptosis/Necrosis	TSM	Overexpression	4	1	2	2	3	3	7	0	5	27	0.899812664990693	0.0158503066769256	NS	0.582279027009498	0.302564710760462	NS	0.00763825802330587	7.11638477345451	High	0.335232493830627	0.928578806413709	NS	0.333	NS	0.419
27	hsa-miR-15b-3p	hsa-miR-15b-3p	MIR15B(1/1)	1	miRNA	PRAD-2906.4.3.P.3.35.8.2.4.1	PRAD	2906	4	3	P	3	35	8	2	4	1	Risky	0	3	1	Apoptosis	TSM	Overexpression	4	1	2	2	8	5	4	0	1	27	0.0426457570536961	4.10938937837198	High	0.0506071646682709	3.82122703169193	NS	0.320169965326134	0.988252045846095	NS	0.0397696201557419	4.22768624286263	Low	0.0103	Risky	0.00377
27	hsa-miR-99a-5p	hsa-miR-99a-5p	MIR99A(1/1)	1	miRNA	LUSC-2507.4.3.N.2.69.37.2.4.3	LUSC	2507	4	3	N	2	69	37	2	4	3	Protective	2	0	2	Apoptosis/Autophagy/Cellular senescence	TSM	Underexpression	4	1	1	2	6	6	4	0	3	27	0.35244532304013	0.864633344479504	NS	0.0203092525236979	5.38511474261383	High	0.279870781180361	1.16771724946486	NS	0.00464137696643174	8.01412985336744	Low	0.615	NS	0.00769
27	hsa-miR-326	hsa-miR-326	MIR326(1/1)	1	miRNA	LUSC-2486.4.3.N.2.5.15.2.4.2	LUSC	2486	4	3	N	2	5	15	2	4	2	Risky	0	2	2	Apoptosis/Ferroptosis	TSM	Underexpression	4	1	1	2	5	8	4	0	2	27	0.0151457393916649	5.89943536582066	High	0.131213389837114	2.27808983617939	NS	0.0393613389067097	4.24520407114053	High	0.0243381566258635	5.07037224907636	High	0.0194	Risky	0.214
27	hsa-miR-200a-5p	hsa-miR-200a-5p	MIR200A(1/1)	1	miRNA	LUSC-2467.4.3.P.3.69.7.1.4.2	LUSC	2467	4	3	P	3	69	7	1	4	2	Protective	2	0	2	Apoptosis/Pyroptosis	TSM	Overexpression	4	1	2	2	6	3	7	0	2	27	0.537094019398855	0.380952304292559	NS	0.595508720231285	0.281823183409039	NS	0.403553619884299	0.697711837114353	NS	0.0387165647281118	4.27326086231093	Low	0.275	NS	0.0176
27	hsa-miR-30a-5p	hsa-miR-30a-5p	MIR30A(1/1)	1	miRNA	LUAD-2773.4.3.N.2.26.20.1.4.3	LUAD	2773	4	3	N	2	26	20	1	4	3	Protective	2	0	2	Apoptosis/Autophagy/Cellular senescence	TSM	Underexpression	4	1	1	2	6	3	7	0	3	27	0.201443219872254	1.63187996634663	NS	0.110561208156134	2.54618106116003	NS	0.0176223566391662	5.63330690402664	Low	0.0753387300787913	3.16269469733147	NS	0.0534	NS	0.0659
27	(`hsa-miR-877-5p` + `hsa-miR-942-5p`)	hsa-miR-877-5p, hsa-miR-942-5p	MIR877(1/1), MIR942(1/1)	2	miRNA	LIHC-679.4.3.P.3.35.31.2.4.1	LIHC	679	4	3	P	3	35	31	2	4	1	Risky	0	3	1	Apoptosis	TSM	Overexpression	4	1	2	2	8	5	4	0	1	27	0.0456557281011045	3.99425144331997	High	0.016969454454241	5.69953020752165	High	0.514257733305897	0.425394015197141	NS	0.223232811066973	1.48346734478596	NS	9.1e-05	Risky	1.98e-05
27	(`hsa-miR-199a-5p` + `hsa-miR-199a-3p`)	hsa-miR-199a-5p, hsa-miR-199a-3p	MIR199A1(2/2)	2	miRNA	LIHC-667.4.3.N.2.20.26.1.4.3	LIHC	667	4	3	N	2	20	26	1	4	3	Protective	1	0	3	Apoptosis/Autophagy/Ferroptosis	TSM	Underexpression	4	1	1	2	3	6	7	0	3	27	0.406818935493618	0.688077879768415	NS	0.163622269443503	1.94042616319284	NS	0.0140849406803458	6.02746582305131	Low	0.0448699609388592	4.02352042730633	Low	0.363	NS	0.252
27	hsa-miR-423-5p	hsa-miR-423-5p	MIR423(1/1)	1	miRNA	LIHC-1972.4.3.P.3.43.0.1.4.2	LIHC	1972	4	3	P	3	43	0	1	4	2	Risky	0	3	1	Apoptosis/Autophagy	TSM	Overexpression	4	1	2	2	9	0	7	0	2	27	0.444895934881688	0.58362243441394	NS	0.17449792818704	1.84387092375031	NS	0.44759729567232	0.576729042082052	NS	0.203123346240234	1.61977368943528	NS	0.0519	NS	0.00908
27	hsa-miR-150-5p	hsa-miR-150-5p	MIR150(1/1)	1	miRNA	LIHC-1948.4.3.N.2.26.26.2.3.2	LIHC	1948	4	3	N	2	26	26	2	3	2	Protective	2	0	2	Apoptosis/Autophagy	TSM	Underexpression	4	1	1	2	6	6	4	1	2	27	0.128150116286777	2.31477167888272	NS	0.127959336384267	2.31708844952809	NS	0.00349874167508135	8.5272176342896	Low	0.00985360638092025	6.66117245228535	Low	0.121	NS	0.116
27	hsa-miR-107	hsa-miR-107	MIR107(1/1)	1	miRNA	LIHC-1939.4.3.P.3.26.26.2.4.2	LIHC	1939	4	3	P	3	26	26	2	4	2	Protective	2	0	2	Apoptosis/Autophagy	TSM	Overexpression	4	1	2	2	6	6	4	0	2	27	0.406977224456086	0.687613738778522	NS	0.132996249119534	2.25717767137956	NS	0.0301381493723838	4.7013948049344	Low	0.0495334479232995	3.85718233131164	Low	0.392	NS	0.317
27	(`hsa-miR-214-3p` + `hsa-miR-214-5p` + `hsa-miR-30e-5p`)	hsa-miR-214-3p, hsa-miR-214-5p, hsa-miR-30e-5p	MIR214(2/2), MIR30E(1/1)	3	miRNA	LGG-1214.4.3.N.0.35.31.2.4.4	LGG	1214	4	3	N	0	35	31	2	4	4	Risky	0	3	1	Apoptosis/Autophagy/Ferroptosis/Pyroptosis	TSM	No_data	4	1	1	0	8	5	4	0	4	27	0.0236759563614434	5.11821514699068	High	0.0210095855865505	5.32599702519819	High	0.87768284961665	0.0236874486017921	NS	0.0724872543451798	3.22578004025227	NS	8.42e-07	Risky	4.25e-07
27	(`hsa-miR-190a-5p` + `hsa-miR-664a-3p` + `hsa-miR-99b-3p` + `hsa-miR-99b-5p` + `hsa-let-7e-5p`)	hsa-miR-190a-5p, hsa-miR-664a-3p, hsa-miR-99b-3p, hsa-miR-99b-5p, hsa-let-7e-5p	MIR190A(1/1), MIR664A(1/1), MIR99B(2/2), MIRLET7E(1/1)	5	miRNA	LGG-1208.4.3.N.0.35.66.2.4.1	LGG	1208	4	3	N	0	35	66	2	4	1	Risky	0	3	1	Autophagy	TSM	No_data	4	1	1	0	8	8	4	0	1	27	0.000113969904175337	14.889927436447	High	0.000129436896895707	14.6499671950643	Low	0.17222324118363	1.86348394347325	NS	2.50234202501254e-05	17.7627548062205	High	5.72e-06	Risky	2.49e-06
27	hsa-miR-195-5p	hsa-miR-195-5p	MIR195(1/1)	1	miRNA	KIRC-2249.4.3.N.3.4.35.2.4.4	KIRC	2249	4	3	N	3	4	35	2	4	4	Risky	0	1	3	Apoptosis/Autophagy/Pyroptosis/Necrosis	TSM	Overexpression	4	1	1	2	3	8	4	0	4	27	0.0213750948820889	5.29594786491927	High	0.0133940862179052	6.11630007770587	High	0.234235234929687	1.41495704808334	NS	0.000888322596595104	11.0469700154228	High	0.343	NS	0.155
27	(`hsa-miR-134-5p` + `hsa-miR-136-3p` + `hsa-miR-136-5p` + `hsa-miR-154-5p` + `hsa-miR-199b-3p` + `hsa-miR-199b-5p` + `hsa-miR-337-3p` + `hsa-miR-369-5p` + `hsa-miR-376c-3p` + `hsa-miR-379-5p` + `hsa-miR-381-3p` + `hsa-miR-758-3p` + `hsa-miR-758-5p`)	hsa-miR-134-5p, hsa-miR-136-3p, hsa-miR-136-5p, hsa-miR-154-5p, hsa-miR-199b-3p, hsa-miR-199b-5p, hsa-miR-337-3p, hsa-miR-369-5p, hsa-miR-376c-3p, hsa-miR-379-5p, hsa-miR-381-3p, hsa-miR-758-3p, hsa-miR-758-5p	MIR134(1/1), MIR136(2/2), MIR154(1/1), MIR199B(2/2), MIR337(1/1), MIR369(1/1), MIR376C(1/1), MIR379(1/1), MIR381(1/1), MIR758(2/2)	13	miRNA	KICH-279.4.3.N.2.35.34.2.4.1	KICH	279	4	3	N	2	35	34	2	4	1	Risky	0	3	1	Apoptosis	TSM	Underexpression	4	1	1	2	8	6	4	0	1	27	0.0636268976500365	3.44022836338489	NS	0.0402881082349504	4.20570988477744	High	0.0684374954954707	3.32010409889395	NS	0.00275640084821016	8.96208536276787	High	0.00445	Risky	0.00634
27	hsa-miR-485-5p	hsa-miR-485-5p	MIR485(1/1)	1	miRNA	HNSC-1892.4.3.N.2.31.31.1.4.2	HNSC	1892	4	3	N	2	31	31	1	4	2	Risky	0	2	2	Apoptosis/Pyroptosis	TSM	Underexpression	4	1	1	2	5	5	7	0	2	27	0.00268556315124024	9.00966039677229	High	0.00361663811498503	8.46691741049121	High	0.150743091015349	2.06471517287113	NS	0.0823246335236038	3.01840033750463	NS	0.00162	Risky	0.00486
27	hsa-miR-33b-5p	hsa-miR-33b-5p	MIR33B(1/1)	1	miRNA	HNSC-1882.4.3.P.3.26.26.2.4.2	HNSC	1882	4	3	P	3	26	26	2	4	2	Protective	2	0	2	Apoptosis/Autophagy	TSM	Overexpression	4	1	2	2	6	6	4	0	2	27	0.127578970135908	2.32171899300276	NS	0.234007183918029	1.41633744290451	NS	0.00480537239502965	7.95126697315569	Low	0.0164661853306979	5.75239582937055	Low	0.0685	NS	0.112
27	hsa-miR-200b-5p	hsa-miR-200b-5p	MIR200B(1/1)	1	miRNA	HNSC-1866.4.3.P.1.28.0.2.2.3	HNSC	1866	4	3	P	1	28	0	2	2	3	Protective	3	0	1	Apoptosis/Autophagy/Pyroptosis	TSM	Unchanged	4	1	2	1	8	0	4	4	3	27	0.125236506886198	2.35057871809178	NS	0.265577319068408	1.23944875270256	NS	0.53410141115564	0.386582246867003	NS	0.202344793011406	1.6253689013676	NS	0.0442	Protective	0.0671
27	hsa-miR-148b-3p	hsa-miR-148b-3p	MIR148B(1/1)	1	miRNA	HNSC-1856.4.3.P.3.69.69.2.4.2	HNSC	1856	4	3	P	3	69	69	2	4	2	Protective	2	0	2	Apoptosis/Autophagy	TSM	Overexpression	4	1	2	2	6	6	4	0	2	27	0.0902075204803426	2.87066622995205	NS	0.0101062056624774	6.61607958262053	Low	0.678480772460666	0.171841041280725	NS	0.00966133728085694	6.6962967528471	Low	0.0539	NS	0.00816
27	(`hsa-miR-629-5p` + `hsa-miR-744-3p`)	hsa-miR-629-5p, hsa-miR-744-3p	MIR629(1/1), MIR744(1/1)	2	miRNA	COAD-706.4.3.P.1.62.71.1.4.1	COAD	706	4	3	P	1	62	71	1	4	1	Protective	1	0	3	Apoptosis	TSM	Unchanged	4	1	2	1	3	8	7	0	1	27	0.0491430899331935	3.87045866221729	Low	0.00364080063635608	8.45480609208514	Low	0.354645899357086	0.856763825797872	NS	0.0161298661025572	5.78866146207421	Low	0.143	NS	0.0156
27	hsa-miR-29b-3p	hsa-miR-29b-3p	MIR29B1(1/1)	1	miRNA	COAD-2007.4.3.P.3.11.12.1.4.3	COAD	2007	4	3	P	3	11	12	1	4	3	Risky	0	1	3	Apoptosis/Autophagy/Necroptosis	TSM	Overexpression	4	1	2	2	3	5	7	0	3	27	0.047450244254813	3.92935131164794	High	0.127115126875618	2.32738661359262	NS	0.00421002307255558	8.19093454196233	High	0.0657702182826263	3.38555034635656	NS	0.119	NS	0.0935
27	hsa-miR-29a-5p	hsa-miR-29a-5p	MIR29A(1/1)	1	miRNA	COAD-2005.4.3.P.3.11.11.1.4.5	COAD	2005	4	3	P	3	11	11	1	4	5	Risky	0	1	3	Apoptosis/Autophagy/Cellular senescence/Ferroptosis/Necrosis	TSM	Overexpression	4	1	2	2	3	3	7	0	5	27	0.66336567884253	0.189460907324316	NS	0.736937944373997	0.112836233234466	NS	0.0273129111166284	4.87092154716014	High	0.60809448516258	0.26295906756629	NS	0.518	NS	0.876
27	hsa-miR-192-5p	hsa-miR-192-5p	MIR192(1/1)	1	miRNA	COAD-1991.4.3.P.3.62.69.1.4.2	COAD	1991	4	3	P	3	62	69	1	4	2	Protective	1	0	3	Apoptosis/Autophagy	TSM	Overexpression	4	1	2	2	3	6	7	0	2	27	0.361612238608065	0.832286352037202	NS	0.0340446962743052	4.49245788455289	Low	0.388773007422053	0.742776211343625	NS	0.0310445257778299	4.65049877452608	Low	0.252	NS	0.0159
27	hsa-miR-145-5p	hsa-miR-145-5p	MIR145(1/1)	1	miRNA	COAD-1978.4.3.N.2.35.30.2.4.4	COAD	1978	4	3	N	2	35	30	2	4	4	Risky	0	3	1	Anoikis/Apoptosis/Autophagy/Necrosis	TSM	Underexpression	4	1	1	2	8	3	4	0	4	27	0.113584412167328	2.50362736480301	NS	0.0382285842631884	4.29482259359544	High	0.0927760425295335	2.82553378976858	NS	0.0589301024401128	3.56724224249567	NS	0.0322	Risky	0.0451
27	hsa-miR-125b-5p	hsa-miR-125b-5p	MIR125B2(1/1)	1	miRNA	COAD-1973.4.3.N.2.31.31.1.4.2	COAD	1973	4	3	N	2	31	31	1	4	2	Risky	0	2	2	Apoptosis/Autophagy	TSM	Underexpression	4	1	1	2	5	5	7	0	2	27	0.0353692127972223	4.42726151846864	High	0.0267008169670393	4.91005331419326	High	0.620540957485745	0.245107984650775	NS	0.308493660575986	1.03711387037038	NS	0.0211	Risky	0.0171
27	hsa-let-7e-5p	hsa-let-7e-5p	MIRLET7E(1/1)	1	miRNA	COAD-1968.4.3.N.2.4.35.1.4.1	COAD	1968	4	3	N	2	4	35	1	4	1	Risky	0	1	3	Autophagy	TSM	Underexpression	4	1	1	2	3	8	7	0	1	27	0.0271438447096649	4.88163825766731	High	0.0344016906825476	4.47462799310946	High	0.852861866310529	0.0343984314314698	NS	0.0133983522514211	6.11573718558885	High	0.0689	NS	0.0644
27	hsa-miR-128-1-5p	hsa-miR-128-1-5p	MIR128-1(1/1)	1	miRNA	CESC-988.4.3.P.3.95.64.4.4.2	CESC	988	4	3	P	3	95	64	4	4	2	Meaningful Protective	4	0	0	Apoptosis/Autophagy	TSM	Overexpression	4	1	2	2	11	5	0	0	2	27	0.026947878471415	4.89414727998848	Low	0.0389320351118284	4.26383068689097	Low	0.261465635848679	1.26098018830449	NS	0.0738681717595174	3.19490256767153	NS	0.0287	Protective	0.0266
27	hsa-miR-30c-2-3p	hsa-miR-30c-2-3p	MIR30C2(1/1)	1	miRNA	BRCA-3518.4.3.N.2.64.32.1.4.2	BRCA	3518	4	3	N	2	64	32	1	4	2	Protective	2	0	2	Apoptosis/Necrosis	TSM	Underexpression	4	1	1	2	5	5	7	0	2	27	0.00795498744244971	7.04357983153785	Low	0.0075091909241618	7.14694216590332	High	0.137660584495607	2.20391652952209	NS	0.152649596287414	2.04557202541253	NS	0.0238	Protective	0.0414
27	hsa-miR-20b-5p	hsa-miR-20b-5p	MIR20B(1/1)	1	miRNA	BRCA-3501.4.3.P.3.20.26.2.4.5	BRCA	3501	4	3	P	3	20	26	2	4	5	Protective	1	0	3	Apoptosis/Autophagy/Cellular senescence/Pyroptosis/Necrosis	TSM	Overexpression	4	1	2	2	3	6	4	0	5	27	0.230312258908804	1.43893190951462	NS	0.255128792601981	1.29499870464386	NS	0.000620805859287032	11.7125321611164	Low	0.015546203479907	5.8534885577214	Low	0.521	NS	0.277
27	hsa-miR-128-3p	hsa-miR-128-3p	MIR128-2(1/1)	1	miRNA	BRCA-3479.4.3.P.3.14.0.1.2.1	BRCA	3479	4	3	P	3	14	0	1	2	1	Risky	0	2	2	Apoptosis	TSM	Overexpression	4	1	2	2	6	0	7	4	1	27	0.566114723841852	0.329226812676498	NS	0.313983140425486	1.01384631764678	NS	0.101892195039779	2.67567377028208	NS	0.0658207881910462	3.38428333227374	NS	0.612	NS	0.147
27	(`hsa-miR-142-5p` + `hsa-miR-142-3p` + `hsa-miR-19a-3p`)	hsa-miR-142-5p, hsa-miR-142-3p, hsa-miR-19a-3p	MIR142(2/2), MIR19A(1/1)	3	miRNA	BRCA-1271.4.3.P.3.0.0.1.1.4	BRCA	1271	4	3	P	3	0	0	1	1	4	Meaningless	0	0	4	Apoptosis/Autophagy/Ferroptosis/Necrosis	TSM	Overexpression	4	1	2	2	0	0	7	7	4	27	0.549560530389934	0.358105049767093	NS	0.349826740747871	0.874085522892323	NS	0.553897503389055	0.35038105486843	NS	0.999264409195556	8.49948443906042e-07	NS	0.643	NS	0.627
27	(`hsa-miR-1224-5p` + `hsa-miR-340-3p` + `hsa-miR-484` + `hsa-miR-660-5p` + `hsa-miR-877-5p`)	hsa-miR-1224-5p, hsa-miR-340-3p, hsa-miR-484, hsa-miR-660-5p, hsa-miR-877-5p	MIR1224(1/1), MIR340(1/1), MIR484(1/1), MIR660(1/1), MIR877(1/1)	5	miRNA	BRCA-1258.4.3.P.3.31.31.1.4.1	BRCA	1258	4	3	P	3	31	31	1	4	1	Risky	0	2	2	Apoptosis	TSM	Overexpression	4	1	2	2	5	5	7	0	1	27	0.0115606684501927	6.37703070907159	High	0.0174936004688694	5.64616389227384	High	0.846660723533193	0.0373961473782473	NS	0.28221472840462	1.15639362516765	NS	0.00107	Risky	0.0263
27	(`hsa-miR-15a-5p` + `hsa-miR-93-5p`)	hsa-miR-15a-5p, hsa-miR-93-5p	MIR15A(1/1), MIR93(1/1)	2	miRNA	BLCA-544.4.3.P.3.2.9.2.2.3	BLCA	544	4	3	P	3	2	9	2	2	3	Protective	1	0	3	Apoptosis/Autophagy/Ferroptosis	TSM	Overexpression	4	1	2	2	2	5	4	4	3	27	0.0389081632317424	4.26487275299533	Low	0.0591712329940767	3.5604629802622	NS	0.929209503787151	0.00789244816092472	NS	0.0499637076782368	3.84267635596694	Low	0.00963	Protective	0.1
26	(`hsa-miR-17-3p` + `hsa-miR-17-5p` + `hsa-miR-181a-3p` + `hsa-miR-590-5p`)	hsa-miR-17-3p, hsa-miR-17-5p, hsa-miR-181a-3p, hsa-miR-590-5p	MIR17HG(2/2), MIR181A1(1/1), MIR590(1/1)	4	miRNA	THYM-559.4.3.P.1.2.64.2.2.3	THYM	559	4	3	P	1	2	64	2	2	3	Protective	1	0	3	Apoptosis/Autophagy/Cellular senescence	TSM	Unchanged	4	1	2	1	2	5	4	4	3	26	0.00110833629843077	10.6372287788538	Low	0.0150660607969256	5.90872635729721	Low	NS	NS	NS	0.175587092429609	1.83458376222531	NS	0.00781	Protective	0.312
26	(`hsa-miR-106a-5p` + `hsa-miR-15a-5p` + `hsa-miR-17-5p` + `hsa-miR-17-3p` + `hsa-miR-93-5p`)	hsa-miR-106a-5p, hsa-miR-15a-5p, hsa-miR-17-5p, hsa-miR-17-3p, hsa-miR-93-5p	MIR106A(1/1), MIR15A(1/1), MIR17HG(2/2), MIR93(1/1)	5	miRNA	THYM-550.4.3.P.1.2.64.2.2.3	THYM	550	4	3	P	1	2	64	2	2	3	Protective	1	0	3	Apoptosis/Autophagy/Ferroptosis	TSM	Unchanged	4	1	2	1	2	5	4	4	3	26	0.0043035047891633	8.15110005011711	Low	0.0455002638963584	4	Low	NS	NS	NS	0.228937518651849	1.44745027386772	NS	0.0225	Protective	0.757
26	hsa-miR-181b-5p	hsa-miR-181b-5p	MIR181B2(1/1)	1	miRNA	THYM-1546.4.3.P.1.64.64.2.3.3	THYM	1546	4	3	P	1	64	64	2	3	3	Protective	2	0	2	Apoptosis/Ferroptosis/Necrosis	TSM	Unchanged	4	1	2	1	5	5	4	1	3	26	0.000761335523247531	11.3332010170636	Low	0.0121073418330678	6.29508196721311	Low	NS	NS	NS	0.333681936002707	0.934555640317969	NS	0.00272	Protective	0.0441
26	hsa-miR-181a-5p	hsa-miR-181a-5p	MIR181A2(1/1)	1	miRNA	THYM-1543.4.3.P.1.64.64.2.3.3	THYM	1543	4	3	P	1	64	64	2	3	3	Protective	2	0	2	Apoptosis/Autophagy/Cellular senescence	TSM	Unchanged	4	1	2	1	5	5	4	1	3	26	0.000817941308548509	11.2000726209497	Low	0.0121073418330678	6.29508196721311	Low	NS	NS	NS	0.61417950106684	0.254133462291376	NS	0.0029	Protective	0.0317
26	(`hsa-miR-377-3p` + `hsa-miR-377-5p` + `hsa-miR-382-3p` + `hsa-miR-411-5p` + `hsa-miR-487b-3p` + `hsa-miR-539-5p` + `hsa-miR-654-5p`)	hsa-miR-377-3p, hsa-miR-377-5p, hsa-miR-382-3p, hsa-miR-411-5p, hsa-miR-487b-3p, hsa-miR-539-5p, hsa-miR-654-5p	MIR377(2/2), MIR382(1/1), MIR411(1/1), MIR487B(1/1), MIR539(1/1), MIR654(1/1)	7	miRNA	THCA-732.4.3.N.2.31.0.1.2.2	THCA	732	4	3	N	2	31	0	1	2	2	Risky	0	2	2	Apoptosis/Autophagy	TSM	Underexpression	4	1	1	2	5	0	7	4	2	26	0.235464217145948	1.40754588919913	NS	0.792008462072417	0.0695394923113564	NS	0.646171335749551	0.210761328722387	NS	0.619238588964327	0.246939179868436	NS	0.000524	Risky	0.00325
26	hsa-miR-100-5p	hsa-miR-100-5p	MIR100(1/1)	1	miRNA	THCA-1921.4.3.N.2.26.26.2.4.2	THCA	1921	4	3	N	2	26	26	2	4	2	Protective	2	0	2	Apoptosis/Autophagy	TSM	Underexpression	4	1	1	2	6	6	4	0	2	26	0.151187700480517	2.06022645667818	NS	0.257691048072448	1.28111917096784	NS	4.48719770762551e-05	16.653308382254	Low	0.00339989139336638	8.57939059631233	Low	0.0544	NS	0.0757
26	hsa-miR-155-3p	hsa-miR-155-3p	MIR155(1/1)	1	miRNA	TGCT-930.4.3.P.0.0.0.1.1.5	TGCT	930	4	3	P	0	0	0	1	1	5	Meaningless	0	0	4	Apoptosis/Autophagy/Necroptosis/Pyroptosis/Necrosis	TSM	No_data	4	1	2	0	0	0	7	7	5	26	0.312455035092743	1.02026973796496	NS	0.555880695850025	0.346886894601098	NS	0.341043719639811	0.906503983147566	NS	0.346717680068467	0.885433916742129	NS	0.803	NS	0.939
26	hsa-miR-192-3p	hsa-miR-192-3p	MIR192(1/1)	1	miRNA	STAD-3026.4.3.P.3.62.64.1.4.2	STAD	3026	4	3	P	3	62	64	1	4	2	Protective	1	0	3	Apoptosis/Autophagy	TSM	Overexpression	4	1	2	2	3	5	7	0	2	26	0.0355899776392845	4.41664356399995	Low	0.033228504035682	4.53396710040645	Low	0.384054147162538	0.757684430071584	NS	0.14753092120948	2.09759616743949	NS	0.0786	NS	0.0327
26	hsa-miR-152-3p	hsa-miR-152-3p	MIR152(1/1)	1	miRNA	STAD-3005.4.3.N.2.35.0.1.4.3	STAD	3005	4	3	N	2	35	0	1	4	3	Risky	0	3	1	Apoptosis/Autophagy/Necrosis	TSM	Underexpression	4	1	1	2	8	0	7	0	3	26	0.147009989073967	2.10300478038507	NS	0.170207415966346	1.88111551827549	NS	0.940851974582686	0.00550550408940596	NS	0.159886997036787	1.97529453097095	NS	0.0125	Risky	0.00768
26	hsa-let-7g-5p	hsa-let-7g-5p	MIRLET7G(1/1)	1	miRNA	STAD-2993.4.3.P.3.71.0.1.4.2	STAD	2993	4	3	P	3	71	0	1	4	2	Protective	3	0	1	Apoptosis/Autophagy	TSM	Overexpression	4	1	2	2	8	0	7	0	2	26	0.187182986452354	1.73965152839278	NS	0.228081235000028	1.45278728583806	NS	0.228346158809601	1.45113350689439	NS	0.0743820004623874	3.18357114213488	NS	0.0139	Protective	0.0317
26	hsa-let-7d-3p	hsa-let-7d-3p	MIRLET7D(1/1)	1	miRNA	STAD-2989.4.3.P.3.69.7.1.4.1	STAD	2989	4	3	P	3	69	7	1	4	1	Protective	2	0	2	Necrosis	TSM	Overexpression	4	1	2	2	6	3	7	0	1	26	0.548490958104687	0.360027508999471	NS	0.121490568159559	2.39799892984241	NS	0.0559754458636103	3.65278774342051	NS	0.032228240049346	4.58631461655284	Low	0.494	NS	0.0206
26	(`hsa-miR-130b-3p` + `hsa-miR-219a-1-3p` + `hsa-miR-92a-3p` + `hsa-miR-92a-3p`)	hsa-miR-130b-3p, hsa-miR-219a-1-3p, hsa-miR-92a-3p, hsa-miR-92a-3p	MIR130B(1/1), MIR219A1(1/1), MIR92A1(2/2)	4	miRNA	SKCM-447.4.3.P.1.31.35.2.4.1	SKCM	447	4	3	P	1	31	35	2	4	1	Risky	0	2	2	Apoptosis	TSM	Unchanged	4	1	2	1	5	8	4	0	1	26	0.000296565182504871	13.0919644596461	High	0.000507433892518505	12.0881466618827	High	NS	NS	NS	0.0406408507900852	4.19092774793828	High	0.00206	Risky	0.0024
26	hsa-miR-155-3p	hsa-miR-155-3p	MIR155(1/1)	1	miRNA	SARC-490.4.3.P.0.31.1.1.4.5	SARC	490	4	3	P	0	31	1	1	4	5	Risky	0	2	2	Apoptosis/Autophagy/Necroptosis/Pyroptosis/Necrosis	TSM	No_data	4	1	2	0	5	2	7	0	5	26	0.046530453550331	3.96228670859319	High	0.0563443687033808	3.64184776904407	NS	0.148860361622168	2.08389031531509	NS	0.175048572875901	1.83916732782225	NS	0.0197	Risky	0.0105
26	hsa-miR-141-5p	hsa-miR-141-5p	MIR141(1/1)	1	miRNA	READ-707.4.3.P.3.71.0.2.4.5	READ	707	4	3	P	3	71	0	2	4	5	Protective	3	0	1	Anoikis/Apoptosis/Autophagy/Pyroptosis/Necrosis	TSM	Overexpression	4	1	2	2	8	0	4	0	5	26	0.0932452342826436	2.81743619128355	NS	0.162477348269113	1.95101656505691	NS	0.196194589820896	1.67047749749886	NS	0.232641713959217	1.42463679863098	NS	0.0331	Protective	0.0449
26	hsa-miR-26a-5p	hsa-miR-26a-5p	MIR26A1(1/1)	1	miRNA	PRAD-2926.4.3.N.2.26.0.1.4.5	PRAD	2926	4	3	N	2	26	0	1	4	5	Protective	2	0	2	Anoikis/Apoptosis/Autophagy/Ferroptosis/Pyroptosis	TSM	Underexpression	4	1	1	2	6	0	7	0	5	26	0.154246946768042	2.0297404557952	NS	0.587949206371163	0.293558383420184	NS	0.134929825935731	2.2348487632877	NS	0.102870150888498	2.66047282671276	NS	0.397	NS	0.721
26	hsa-miR-20a-5p	hsa-miR-20a-5p	MIR20A(1/1)	1	miRNA	PRAD-2916.4.3.P.3.15.11.2.4.2	PRAD	2916	4	3	P	3	15	11	2	4	2	Risky	0	3	1	Apoptosis/Autophagy	TSM	Overexpression	4	1	2	2	8	3	4	0	2	26	0.0929691251446236	2.82219607331133	NS	0.200981905141253	1.63522480377365	NS	0.0454562126806038	4.00163263214695	High	0.0645175008388469	3.41727314013149	NS	0.0393	Risky	0.0993
26	hsa-miR-143-3p	hsa-miR-143-3p	MIR143(1/1)	1	miRNA	PRAD-2898.4.3.N.2.26.20.1.4.2	PRAD	2898	4	3	N	2	26	20	1	4	2	Protective	2	0	2	Apoptosis/Autophagy	TSM	Underexpression	4	1	1	2	6	3	7	0	2	26	0.4758026993456	0.508468232537711	NS	0.283347655260908	1.15096297830251	NS	0.0342164352435191	4.48385620628929	Low	0.0601848942908778	3.53228216696382	NS	0.115	NS	0.134
26	(`hsa-miR-339-3p` + `hsa-miR-487a-3p`)	hsa-miR-339-3p, hsa-miR-487a-3p	MIR339(1/1), MIR487A(1/1)	2	miRNA	PAAD-627.4.2.P.1.95.64.4.4.1	PAAD	627	4	2	P	1	95	64	4	4	1	Meaningful Protective	4	0	0	Apoptosis	MSI	Unchanged	4	2	2	1	11	5	0	0	1	26	0.0229242402202567	5.1742367690918	Low	0.0434043146160199	4.07958513175588	Low	0.0527083050665436	3.75314325326157	NS	0.137609622118395	2.20448748427102	NS	0.000526	Protective	0.0014
26	hsa-miR-708-5p	hsa-miR-708-5p	MIR708(1/1)	1	miRNA	LUSC-2503.4.3.P.3.71.7.2.4.2	LUSC	2503	4	3	P	3	71	7	2	4	2	Protective	3	0	1	Apoptosis/Necrosis	TSM	Overexpression	4	1	2	2	8	3	4	0	2	26	0.447468531736962	0.577056158460685	NS	0.0650784774736858	3.40298687208824	NS	0.627244755122559	0.235815633908847	NS	0.043200729343321	4.08753003146804	Low	0.0476	Protective	0.000479
26	hsa-miR-26a-5p	hsa-miR-26a-5p	MIR26A1(1/1)	1	miRNA	LUSC-2476.4.3.N.2.87.30.2.4.5	LUSC	2476	4	3	N	2	87	30	2	4	5	Protective	2	0	2	Anoikis/Apoptosis/Autophagy/Ferroptosis/Pyroptosis	TSM	Underexpression	4	1	1	2	6	3	4	0	5	26	0.104549628617109	2.63473311083865	NS	0.0443318134653982	4.04387896736087	High	0.204358774861588	1.61094671033689	NS	0.529411901479586	0.395520252193208	NS	0.201	NS	0.0305
26	hsa-miR-183-5p	hsa-miR-183-5p	MIR183(1/1)	1	miRNA	LUSC-2458.4.3.P.3.62.64.1.4.2	LUSC	2458	4	3	P	3	62	64	1	4	2	Protective	1	0	3	Apoptosis/Autophagy	TSM	Overexpression	4	1	2	2	3	5	7	0	2	26	0.00301159690455166	8.80042918748804	Low	0.0180325525450094	5.59298391075349	Low	0.89758465534101	0.0165670666651319	NS	0.0735235675643591	3.20254960229813	NS	0.0609	NS	0.0134
26	hsa-miR-16-5p	hsa-miR-16-5p	MIR16-1(1/1)	1	miRNA	LUSC-2450.4.3.P.3.69.0.1.4.4	LUSC	2450	4	3	P	3	69	0	1	4	4	Protective	2	0	2	Apoptosis/Autophagy/Cellular senescence/Necroptosis	TSM	Overexpression	4	1	2	2	6	0	7	0	4	26	0.108048653424879	2.58253273022007	NS	0.172347914725874	1.8624012717291	NS	0.738939604805343	0.11106083747018	NS	0.0768081003056914	3.13118056513048	NS	0.118	NS	0.0421
26	hsa-miR-142-5p	hsa-miR-142-5p	MIR142(1/1)	1	miRNA	LUSC-2444.4.2.N.1.0.0.1.1.4	LUSC	2444	4	2	N	1	0	0	1	1	4	Meaningless	0	0	4	Apoptosis/Autophagy/Ferroptosis/Necrosis	MSI	Unchanged	4	2	1	1	0	0	7	7	4	26	0.549000889299606	0.359110081464084	NS	0.562240150558599	0.335840346213441	NS	0.764691011683663	0.0895962949006193	NS	0.608078598669124	0.262982357863929	NS	0.631	NS	0.175
26	hsa-miR-942-5p	hsa-miR-942-5p	MIR942(1/1)	1	miRNA	LUAD-2794.4.3.P.1.30.0.1.1.1	LUAD	2794	4	3	P	1	30	0	1	1	1	Risky	0	1	3	Apoptosis	TSM	Unchanged	4	1	2	1	3	0	7	7	1	26	0.0988742084937129	2.72360930997485	NS	0.11116692833565	2.53755332027484	NS	0.950191076571229	0.00390210478559649	NS	0.841363357878461	0.040059977556974	NS	0.0717	NS	0.00924
26	(`hsa-miR-199a-3p` + `hsa-miR-199a-5p`)	hsa-miR-199a-3p, hsa-miR-199a-5p	MIR199A1(2/2)	2	miRNA	LIHC-666.4.3.N.2.20.26.1.4.2	LIHC	666	4	3	N	2	20	26	1	4	2	Protective	1	0	3	Apoptosis/Autophagy	TSM	Underexpression	4	1	1	2	3	6	7	0	2	26	0.406818935493618	0.688077879768415	NS	0.163622269443503	1.94042616319284	NS	0.0140849406803458	6.02746582305131	Low	0.0448699609388592	4.02352042730633	Low	0.363	NS	0.252
26	hsa-miR-27a-3p	hsa-miR-27a-3p	MIR27A(1/1)	1	miRNA	LIHC-1964.4.3.N.2.31.31.2.4.4	LIHC	1964	4	3	N	2	31	31	2	4	4	Risky	0	2	2	Apoptosis/Autophagy/Ferroptosis/Necrosis	TSM	Underexpression	4	1	1	2	5	5	4	0	4	26	0.0057476405480309	7.62776746369921	High	0.0249709248602539	5.02590138187236	High	0.428727990728286	0.626266803298799	NS	0.0996278253473365	2.71149115676387	NS	0.00725	Risky	0.0162
26	hsa-miR-215-3p	hsa-miR-215-3p	MIR215(1/1)	1	miRNA	LIHC-1956.4.2.P.1.44.64.4.4.1	LIHC	1956	4	2	P	1	44	64	4	4	1	Meaningful Risky	0	4	0	Apoptosis	MSI	Unchanged	4	2	2	1	11	5	0	0	1	26	0.000312960484565306	12.9911871421256	Low	0.0183163817949713	5.56563350030778	Low	0.314638860978018	1.01110249156929	NS	0.280440326903085	1.1649547840435	NS	0.0206	Risky	0.0057
26	hsa-miR-30a-3p	hsa-miR-30a-3p	MIR30A(1/1)	1	miRNA	LGG-3223.4.3.N.0.31.35.2.4.3	LGG	3223	4	3	N	0	31	35	2	4	3	Risky	0	2	2	Apoptosis/Autophagy/Cellular senescence	TSM	No_data	4	1	1	0	5	8	4	0	3	26	0.000430181902997262	12.3963151678702	High	0.000335216587783793	12.8625885105452	High	0.523787676620046	0.40642883309529	NS	0.00117761319881182	10.5251426836157	High	0.0115	Risky	0.00454
26	(`hsa-miR-210-3p` + `hsa-let-7i-5p`)	hsa-miR-210-3p, hsa-let-7i-5p	MIR210(1/1), MIRLET7I(1/1)	2	miRNA	LGG-1213.4.3.N.0.44.4.2.4.2	LGG	1213	4	3	N	0	44	4	2	4	2	Meaningful Risky	0	4	0	Apoptosis/Autophagy	TSM	No_data	4	1	1	0	11	3	4	0	2	26	0.141794240550052	2.15837862144881	NS	0.0879759472348253	2.9110249665208	NS	0.131203824280838	2.2782028897214	NS	0.0356771482379276	4.41246995069337	High	0.0016	Risky	0.00115
26	(`hsa-miR-139-3p` + `hsa-miR-139-5p`)	hsa-miR-139-3p, hsa-miR-139-5p	MIR139(2/2)	2	miRNA	LGG-1198.4.3.P.0.71.0.2.2.3	LGG	1198	4	3	P	0	71	0	2	2	3	Protective	3	0	1	Apoptosis/Autophagy/Cellular senescence	TSM	No_data	4	1	2	0	8	0	4	4	3	26	0.191595243159881	1.70530818254833	NS	0.161426745775943	1.96080973001782	NS	0.57433194959223	0.315487906759065	NS	0.507487171446514	0.439244825171265	NS	0.00136	Protective	0.000283
26	hsa-miR-193b-3p	hsa-miR-193b-3p	MIR193B(1/1)	1	miRNA	KIRP-1292.4.3.P.1.34.34.2.4.2	KIRP	1292	4	3	P	1	34	34	2	4	2	Risky	0	2	2	Apoptosis/Autophagy	TSM	Unchanged	4	1	2	1	6	6	4	0	2	26	0.151087227190803	2.06123951369132	NS	0.0159260207832654	5.81102370452219	High	0.179947215857344	1.79805993901283	NS	0.0140492579264252	6.03194326426339	High	0.368	NS	0.0375
26	(`hsa-miR-126-5p` + `hsa-miR-126-3p`)	hsa-miR-126-5p, hsa-miR-126-3p	MIR126(2/2)	2	miRNA	KIRC-831.4.3.N.3.71.69.3.4.3	KIRC	831	4	3	N	3	71	69	3	4	3	Protective	3	0	1	Apoptosis/Autophagy/Efferocytosis	TSM	Overexpression	4	1	1	2	8	6	1	0	3	26	0.0599557520320813	3.5386081644255	NS	0.0032648679383257	8.65320366636648	Low	0.915620265525968	0.0112258718833102	NS	0.00493848939332464	7.90182692414204	Low	0.000579	Protective	0.00038
26	hsa-miR-584-5p	hsa-miR-584-5p	MIR584(1/1)	1	miRNA	KIRC-2276.4.3.N.3.69.69.2.3.1	KIRC	2276	4	3	N	3	69	69	2	3	1	Protective	2	0	2	Apoptosis	TSM	Overexpression	4	1	1	2	6	6	4	1	1	26	0.0780860162831019	3.10429532900642	NS	0.0164796659295019	5.75095816622422	Low	0.923398398439541	0.00924555919874426	NS	0.0103472380656473	6.57411602065553	Low	0.0504	NS	0.011
26	hsa-miR-502-3p	hsa-miR-502-3p	MIR502(1/1)	1	miRNA	KIRC-2269.4.3.P.2.69.69.2.4.1	KIRC	2269	4	3	P	2	69	69	2	4	1	Protective	2	0	2	Apoptosis	TSM	Underexpression	4	1	2	2	6	6	4	0	1	26	0.0926555318694912	2.82762082247712	NS	0.039517849036079	4.2384663697461	Low	0.0548340880504318	3.68712404712748	NS	0.00241869896741276	9.20109882449539	Low	0.105	NS	0.0401
26	hsa-miR-30e-5p	hsa-miR-30e-5p	MIR30E(1/1)	1	miRNA	KIRC-2265.4.3.P.3.69.7.2.4.4	KIRC	2265	4	3	P	3	69	7	2	4	4	Protective	2	0	2	Apoptosis/Autophagy/Ferroptosis/Pyroptosis	TSM	Overexpression	4	1	2	2	6	3	4	0	4	26	0.7088431181113	0.139435228662307	NS	0.195699043435042	1.67418410976614	NS	0.0603714798920297	3.52714994025589	NS	0.0148192826763057	5.93782651015314	Low	0.178	NS	0.0407
26	(`hsa-miR-200a-3p` + `hsa-miR-200a-5p`)	hsa-miR-200a-3p, hsa-miR-200a-5p	MIR200A(2/2)	2	miRNA	HNSC-666.4.3.P.3.64.2.2.2.2	HNSC	666	4	3	P	3	64	2	2	2	2	Protective	2	0	2	Apoptosis/Pyroptosis	TSM	Overexpression	4	1	2	2	5	2	4	4	2	26	0.0163519285834532	5.76462990521672	Low	0.0905848239411031	2.86394969181715	NS	0.111553832335603	2.53206937693508	NS	0.505498610718251	0.443373662522252	NS	0.00748	Protective	0.00615
26	(`hsa-miR-145-3p` + `hsa-miR-145-5p`)	hsa-miR-145-3p, hsa-miR-145-5p	MIR145(2/2)	2	miRNA	HNSC-657.4.3.N.2.0.0.1.1.4	HNSC	657	4	3	N	2	0	0	1	1	4	Meaningless	0	0	4	Anoikis/Apoptosis/Autophagy/Necrosis	TSM	Underexpression	4	1	1	2	0	0	7	7	4	26	0.680811809820297	0.169213425029545	NS	0.396286293514073	0.719566037787695	NS	0.191064629460059	1.70938926466637	NS	0.635469835902597	0.224715979028594	NS	0.716	NS	0.481
26	(`hsa-miR-133a-3p` + `hsa-miR-133a-5p`)	hsa-miR-133a-3p, hsa-miR-133a-5p	MIR133A1(2/2)	2	miRNA	HNSC-654.4.3.N.2.43.30.2.4.2	HNSC	654	4	3	N	2	43	30	2	4	2	Risky	0	3	1	Apoptosis/Autophagy	TSM	Underexpression	4	1	1	2	9	3	4	0	2	26	0.0947297254969182	2.79210484150077	NS	0.0144154335410657	5.98654215153162	High	0.0634469602973583	3.44490783172391	NS	0.086400049358853	2.94019972101768	NS	0.065	NS	0.0101
26	hsa-miR-20b-5p	hsa-miR-20b-5p	MIR20B(1/1)	1	miRNA	HNSC-1872.4.3.P.1.2.0.1.2.5	HNSC	1872	4	3	P	1	2	0	1	2	5	Protective	1	0	3	Apoptosis/Autophagy/Cellular senescence/Pyroptosis/Necrosis	TSM	Unchanged	4	1	2	1	2	0	7	4	5	26	0.0535227256667596	3.72752251826344	NS	0.363189555108149	0.826834194034811	NS	0.447151515006538	0.577862142371088	NS	0.623216899025575	0.241372050752129	NS	0.0267	Protective	0.121
26	(`hsa-miR-421` + `hsa-miR-629-3p`)	hsa-miR-421, hsa-miR-629-3p	MIR421(1/1), MIR629(1/1)	2	miRNA	ESCA-275.4.3.P.3.35.35.4.4.1	ESCA	275	4	3	P	3	35	35	4	4	1	Risky	0	3	1	Apoptosis	TSM	Overexpression	4	1	2	2	8	8	0	0	1	26	0.00973004195512661	6.68366398735888	High	0.0012764601497689	10.3762598392823	High	0.900322011073017	0.0156887091018499	NS	0.0267177392338735	4.90895897215648	High	0.00998	Risky	0.000286
26	(`hsa-miR-19b-3p` + `hsa-miR-19b-3p` + `hsa-miR-29b-3p` + `hsa-miR-32-5p`)	hsa-miR-19b-3p, hsa-miR-19b-3p, hsa-miR-29b-3p, hsa-miR-32-5p	MIR19B1(2/2), MIR29B1(1/1), MIR32(1/1)	4	miRNA	COAD-700.4.3.P.3.11.14.1.4.1	COAD	700	4	3	P	3	11	14	1	4	1	Risky	0	1	3	Apoptosis	TSM	Overexpression	4	1	2	2	3	6	7	0	1	26	0.402314947202412	0.701396202843685	NS	0.186050425752909	1.74861909352487	NS	0.00627632660442501	7.46920484600023	High	0.0441789974721982	4.04970756379672	High	0.388	NS	0.255
26	hsa-miR-26a-1-3p	hsa-miR-26a-1-3p	MIR26A1(1/1)	1	miRNA	COAD-2004.4.3.P.3.62.64.2.4.5	COAD	2004	4	3	P	3	62	64	2	4	5	Protective	1	0	3	Anoikis/Apoptosis/Autophagy/Ferroptosis/Pyroptosis	TSM	Overexpression	4	1	2	2	3	5	4	0	5	26	0.0427916047013187	4.10361585567976	Low	0.014150627532579	6.01925392900319	Low	0.271691539965267	1.20818669451522	NS	0.0893408737999932	2.88620988286444	NS	0.0719	NS	0.0369
26	hsa-miR-145-3p	hsa-miR-145-3p	MIR145(1/1)	1	miRNA	COAD-1977.4.3.N.3.1.35.2.4.4	COAD	1977	4	3	N	3	1	35	2	4	4	Risky	0	1	3	Anoikis/Apoptosis/Autophagy/Necrosis	TSM	Overexpression	4	1	1	2	2	8	4	0	4	26	0.0343146890848933	4.47895535713117	High	0.0270746597127595	4.88604375643098	High	0.945142000144592	0.00473461865544976	NS	0.0216057214985762	5.2772601209503	High	0.0348	Risky	0.0834
26	hsa-miR-99b-5p	hsa-miR-99b-5p	MIR99B(1/1)	1	miRNA	BRCA-3541.4.2.P.3.1.1.1.2.1	BRCA	3541	4	2	P	3	1	1	1	2	1	Risky	0	1	3	Autophagy	MSI	Overexpression	4	2	2	2	2	2	7	4	1	26	0.0333808666256288	4.52613807175316	High	0.101454605660945	2.68252723263491	NS	0.555963328674586	0.346741816840681	NS	0.123919867575303	2.36706463058237	NS	0.0284	Risky	0.0669
26	hsa-miR-324-3p	hsa-miR-324-3p	MIR324(1/1)	1	miRNA	BRCA-3521.4.3.P.3.1.63.1.4.3	BRCA	3521	4	3	P	3	1	63	1	4	3	Risky	0	1	3	Apoptosis/Ferroptosis/Necroptosis	TSM	Overexpression	4	1	2	2	2	5	7	0	3	26	0.00485436139712858	7.93291187383772	High	0.0361615192893243	4.38947157505116	Low	0.845791882907828	0.0378265300979245	NS	0.274517209445175	1.19403474092308	NS	0.0383	Risky	0.157
26	(`hsa-miR-376a-3p` + `hsa-miR-411-3p`)	hsa-miR-376a-3p, hsa-miR-411-3p	MIR376A1(1/1), MIR411(1/1)	2	miRNA	BRCA-1294.4.3.N.2.34.4.1.4.2	BRCA	1294	4	3	N	2	34	4	1	4	2	Risky	0	2	2	Apoptosis/Autophagy	TSM	Underexpression	4	1	1	2	6	3	7	0	2	26	0.757387328448077	0.0954275494860591	NS	0.33218847717544	0.94034754822675	NS	0.462687118528927	0.539386436006041	NS	0.040335857073509	4.20370097382165	High	0.821	NS	0.0379
26	(`hsa-miR-210-3p` + `hsa-miR-301a-3p` + `hsa-miR-301a-5p` + `hsa-miR-454-3p`)	hsa-miR-210-3p, hsa-miR-301a-3p, hsa-miR-301a-5p, hsa-miR-454-3p	MIR210(1/1), MIR301A(2/2), MIR454(1/1)	4	miRNA	BRCA-1290.4.2.P.3.0.30.1.2.2	BRCA	1290	4	2	P	3	0	30	1	2	2	Meaningless	0	0	4	Apoptosis/Autophagy	MSI	Overexpression	4	2	2	2	0	3	7	4	2	26	0.113064513786277	2.51085583758681	NS	0.0276768560171332	4.84808420774412	High	0.310735423164932	1.02754734308283	NS	0.106888445920915	2.59963327146262	NS	0.0842	NS	0.234
26	hsa-miR-200c-5p	hsa-miR-200c-5p	MIR200C(1/1)	1	miRNA	BLCA-1556.4.3.P.3.0.7.1.2.3	BLCA	1556	4	3	P	3	0	7	1	2	3	Meaningless	0	0	4	Anoikis/Apoptosis/Pyroptosis	TSM	Overexpression	4	1	2	2	0	3	7	4	3	26	0.164266643878962	1.93450291749512	NS	0.0918990093213213	2.84079021547705	NS	0.675872627513153	0.174809185469372	NS	0.0479287454121891	3.91248264102671	Low	0.0885	NS	0.221
26	hsa-miR-200a-3p	hsa-miR-200a-3p	MIR200A(1/1)	1	miRNA	BLCA-1554.4.3.P.3.2.9.2.2.2	BLCA	1554	4	3	P	3	2	9	2	2	2	Protective	1	0	3	Apoptosis/Pyroptosis	TSM	Overexpression	4	1	2	2	2	5	4	4	2	26	0.0250262034678198	5.02207211149964	Low	0.0862335923628914	2.9433149488135	NS	0.189384257210152	1.72240115178078	NS	0.0229943420839509	5.16893248887648	Low	0.0355	Protective	0.0992
25	(`hsa-miR-128-3p` + `hsa-miR-20a-5p`)	hsa-miR-128-3p, hsa-miR-20a-5p	MIR128-2(1/1), MIR20A(1/1)	2	miRNA	THYM-555.4.3.P.1.2.64.2.2.2	THYM	555	4	3	P	1	2	64	2	2	2	Protective	1	0	3	Apoptosis/Autophagy	TSM	Unchanged	4	1	2	1	2	5	4	4	2	25	0.000730778753452954	11.4092869231675	Low	0.0119504796822141	6.3182012112163	Low	NS	NS	NS	0.150518815368635	2.06698511641627	NS	0.00661	Protective	0.162
25	hsa-miR-874-3p	hsa-miR-874-3p	MIR874(1/1)	1	miRNA	THYM-1563.4.3.P.1.64.64.2.3.2	THYM	1563	4	3	P	1	64	64	2	3	2	Protective	2	0	2	Apoptosis/Autophagy	TSM	Unchanged	4	1	2	1	5	5	4	1	2	25	0.0172154124374082	5.67427910644719	Low	0.0458886830869151	3.98567602189356	Low	NS	NS	NS	0.596757840759751	0.279913617040985	NS	0.00185	Protective	0.0208
25	(`hsa-miR-136-3p` + `hsa-miR-154-3p` + `hsa-miR-154-5p` + `hsa-miR-299-3p` + `hsa-miR-299-5p` + `hsa-miR-323a-3p` + `hsa-miR-369-3p` + `hsa-miR-369-5p` + `hsa-miR-376c-3p` + `hsa-miR-432-5p` + `hsa-miR-487a-5p` + `hsa-miR-758-5p`)	hsa-miR-136-3p, hsa-miR-154-3p, hsa-miR-154-5p, hsa-miR-299-3p, hsa-miR-299-5p, hsa-miR-323a-3p, hsa-miR-369-3p, hsa-miR-369-5p, hsa-miR-376c-3p, hsa-miR-432-5p, hsa-miR-487a-5p, hsa-miR-758-5p	MIR136(1/1), MIR154(2/2), MIR299(2/2), MIR323A(1/1), MIR369(2/2), MIR376C(1/1), MIR432(1/1), MIR487A(1/1), MIR758(1/1)	12	miRNA	THCA-718.4.3.N.2.31.0.1.2.1	THCA	718	4	3	N	2	31	0	1	2	1	Risky	0	2	2	Apoptosis	TSM	Underexpression	4	1	1	2	5	0	7	4	1	25	0.0828885491780484	3.00733336899169	NS	0.296598014764449	1.08942784460714	NS	0.395050764894857	0.723339217468084	NS	0.616106872204311	0.251377401714288	NS	0.000525	Risky	0.00706
25	hsa-miR-30b-3p	hsa-miR-30b-3p	MIR30B(1/1)	1	miRNA	THCA-1936.4.3.P.3.64.64.2.4.2	THCA	1936	4	3	P	3	64	64	2	4	2	Protective	2	0	2	Apoptosis/Autophagy	TSM	Overexpression	4	1	2	2	5	5	4	0	2	25	0.000330855204403568	12.8870971143892	Low	0.0426185711927956	4.11046785270748	Low	0.652066551370859	0.203304644452121	NS	0.595234427282135	0.282243617175065	NS	0.0014	Protective	0.0245
25	hsa-let-7a-2-3p	hsa-let-7a-2-3p	MIRLET7A2(1/1)	1	miRNA	THCA-1918.4.3.N.2.26.26.2.4.1	THCA	1918	4	3	N	2	26	26	2	4	1	Protective	2	0	2	Apoptosis	TSM	Underexpression	4	1	1	2	6	6	4	0	1	25	0.0603628932630957	3.52738575357445	NS	0.18369989552776	1.76743452640034	NS	0.00615463622500279	7.50446083617199	Low	0.0293900720899491	4.74461834716402	Low	0.0531	NS	0.228
25	hsa-miR-223-3p	hsa-miR-223-3p	MIR223(1/1)	1	miRNA	STAD-3041.4.3.P.3.20.20.1.4.3	STAD	3041	4	3	P	3	20	20	1	4	3	Protective	1	0	3	Apoptosis/Autophagy/Pyroptosis	TSM	Overexpression	4	1	2	2	3	3	7	0	3	25	0.202264214211707	1.62594944234013	NS	0.121033459290798	2.40389631790884	NS	0.0210251098027534	5.32470978491698	Low	0.163857126630194	1.93826421767803	NS	0.195	NS	0.145
25	hsa-miR-221-3p	hsa-miR-221-3p	MIR221(1/1)	1	miRNA	STAD-3039.4.3.P.3.2.0.1.2.3	STAD	3039	4	3	P	3	2	0	1	2	3	Protective	1	0	3	Apoptosis/Autophagy/Necrosis	TSM	Overexpression	4	1	2	2	2	0	7	4	3	25	0.0700506143264492	3.28183388737288	NS	0.241117043220061	1.37405123499258	NS	0.0815888918127071	3.0329630897335	NS	0.343964152532334	0.895600395565459	NS	0.0336	Protective	0.083
25	hsa-miR-181b-5p	hsa-miR-181b-5p	MIR181B2(1/1)	1	miRNA	STAD-3019.4.3.P.3.4.65.2.4.3	STAD	3019	4	3	P	3	4	65	2	4	3	Risky	0	1	3	Apoptosis/Ferroptosis/Necrosis	TSM	Overexpression	4	1	2	2	3	6	4	0	3	25	0.246985725751868	1.34027359047067	NS	0.0170370165617891	5.69255656701801	Low	0.369622449797526	0.804933384266432	NS	0.00112873531705604	10.603504241888	High	0.608	NS	0.0529
25	(`hsa-miR-106a-5p` + `hsa-miR-17-3p` + `hsa-miR-93-5p`)	hsa-miR-106a-5p, hsa-miR-17-3p, hsa-miR-93-5p	MIR106A(1/1), MIR17HG(1/1), MIR93(1/1)	3	miRNA	SKCM-441.4.3.P.1.31.31.2.4.3	SKCM	441	4	3	P	1	31	31	2	4	3	Risky	0	2	2	Apoptosis/Autophagy/Ferroptosis	TSM	Unchanged	4	1	2	1	5	5	4	0	3	25	0.0276877291283656	4.84740674062552	High	0.0387510550779459	4.27174767990198	High	NS	NS	NS	0.387400425355671	0.747085893607011	NS	0.0263	Risky	0.0376
25	hsa-miR-125b-5p	hsa-miR-125b-5p	MIR125B2(1/1)	1	miRNA	SKCM-1193.4.3.N.1.71.64.3.4.4	SKCM	1193	4	3	N	1	71	64	3	4	4	Protective	3	0	1	Apoptosis/Autophagy/Cellular senescence/Necrosis	TSM	Unchanged	4	1	1	1	8	5	1	0	4	25	0.0264000014867238	4.92962790960872	Low	0.0452615850392527	4.00886595190132	Low	NS	NS	NS	0.312788721958714	1.01886358393699	NS	0.00101	Protective	0.00325
25	hsa-miR-758-5p	hsa-miR-758-5p	MIR758(1/1)	1	miRNA	PRAD-2948.4.3.N.2.20.23.1.4.1	PRAD	2948	4	3	N	2	20	23	1	4	1	Protective	1	0	3	Apoptosis	TSM	Underexpression	4	1	1	2	3	6	7	0	1	25	0.82103846516768	0.0511707477830626	NS	0.821090378518732	0.051140553542694	NS	0.0354340465063995	4.42413608726899	Low	0.0230627866303922	5.16376975837552	High	0.141	NS	0.383
25	hsa-miR-363-3p	hsa-miR-363-3p	MIR363(1/1)	1	miRNA	PRAD-2934.4.3.P.3.11.11.1.4.3	PRAD	2934	4	3	P	3	11	11	1	4	3	Risky	0	1	3	Anoikis/Apoptosis/Autophagy	TSM	Overexpression	4	1	2	2	3	3	7	0	3	25	0.980380561816047	0.000604756513737838	NS	0.678086116103233	0.172288258096931	NS	0.0176475377734425	5.63080377108268	High	0.538074135897794	0.379120817444806	NS	0.375	NS	0.223
25	hsa-miR-17-5p	hsa-miR-17-5p	MIR17HG(1/1)	1	miRNA	PRAD-2910.4.3.P.3.14.11.2.4.3	PRAD	2910	4	3	P	3	14	11	2	4	3	Risky	0	2	2	Apoptosis/Autophagy/Cellular senescence	TSM	Overexpression	4	1	2	2	6	3	4	0	3	25	0.108653686456436	2.57369482040582	NS	0.209747978557071	1.57316496645329	NS	0.0144904664809018	5.97738563660433	High	0.164020656484712	1.93676095548769	NS	0.0666	NS	0.125
25	(`hsa-miR-184` + `hsa-miR-6720-3p`)	hsa-miR-184, hsa-miR-6720-3p	MIR184(1/1), MIR6720(1/1)	2	miRNA	PRAD-1026.4.3.N.2.7.26.1.4.1	PRAD	1026	4	3	N	2	7	26	1	4	1	Protective	1	0	3	Apoptosis	TSM	Underexpression	4	1	1	2	3	6	7	0	1	25	0.63260954730595	0.228538614446531	NS	0.681761664664427	0.168149505043706	NS	0.00832535027388293	6.96211627205217	Low	0.00584644292101155	7.59703310051715	Low	0.94	NS	0.854
25	hsa-miR-199a-5p	hsa-miR-199a-5p	MIR199A1(1/1)	1	miRNA	PAAD-1864.4.3.N.1.35.30.2.4.3	PAAD	1864	4	3	N	1	35	30	2	4	3	Risky	0	3	1	Apoptosis/Autophagy/Ferroptosis	TSM	Unchanged	4	1	1	1	8	3	4	0	3	25	0.128516864991267	2.31032876604769	NS	0.0427490001416598	4.10530025728778	High	0.937790268995387	0.0060914121909214	NS	0.294441576636535	1.09920073427478	NS	0.00684	Risky	0.00528
25	hsa-miR-1250-5p	hsa-miR-1250-5p	MIR1250(1/1)	1	miRNA	PAAD-1853.4.2.P.2.95.20.4.4.1	PAAD	1853	4	2	P	2	95	20	4	4	1	Meaningful Protective	4	0	0	Apoptosis	MSI	Underexpression	4	2	2	2	11	3	0	0	1	25	0.249783132393976	1.324516240115	NS	0.125988403478052	2.3412502131291	NS	0.00601652606179659	7.54534622271215	Low	0.0545638554620358	3.69536461294344	NS	0.00287	Protective	0.00536
25	hsa-miR-944	hsa-miR-944	MIR944(1/1)	1	miRNA	LUSC-2504.4.3.P.3.71.0.1.4.1	LUSC	2504	4	3	P	3	71	0	1	4	1	Protective	3	0	1	Apoptosis	TSM	Overexpression	4	1	2	2	8	0	7	0	1	25	0.493163973239309	0.469615796463449	NS	0.514296582904372	0.425315452441135	NS	0.597696878633689	0.278483549929697	NS	0.178927411082889	1.80651037267969	NS	0.0237	Protective	0.000881
25	hsa-miR-205-5p	hsa-miR-205-5p	MIR205(1/1)	1	miRNA	LUSC-2468.4.3.P.3.69.0.1.4.3	LUSC	2468	4	3	P	3	69	0	1	4	3	Protective	2	0	2	Apoptosis/Autophagy/Cellular senescence	TSM	Overexpression	4	1	2	2	6	0	7	0	3	25	0.704547734322292	0.143784078266114	NS	0.48072729856666	0.497212940145026	NS	0.816148695529417	0.0540568437809813	NS	0.552853683126951	0.352229653173449	NS	0.234	NS	0.00332
25	hsa-miR-16-5p	hsa-miR-16-5p	MIR16-1(1/1)	1	miRNA	LUSC-2451.4.3.P.3.69.0.1.4.3	LUSC	2451	4	3	P	3	69	0	1	4	3	Protective	2	0	2	Apoptosis/Autophagy/Necroptosis	TSM	Overexpression	4	1	2	2	6	0	7	0	3	25	0.108048653424879	2.58253273022007	NS	0.172347914725874	1.8624012717291	NS	0.738939604805343	0.11106083747018	NS	0.0768081003056914	3.13118056513048	NS	0.118	NS	0.0421
25	hsa-miR-873-5p	hsa-miR-873-5p	MIR873(1/1)	1	miRNA	LUAD-2792.4.3.P.2.44.0.2.4.1	LUAD	2792	4	3	P	2	44	0	2	4	1	Meaningful Risky	0	4	0	Autophagy	TSM	Underexpression	4	1	2	2	11	0	4	0	1	25	0.146281045324123	2.11060949659531	NS	0.929936472799403	0.00773076438985433	NS	0.151894422194066	2.05312215053031	NS	0.973345342502852	0.00111642022648568	NS	0.00177	Risky	0.0016
25	(`hsa-miR-214-3p` + `hsa-miR-214-5p`)	hsa-miR-214-3p, hsa-miR-214-5p	MIR214(2/2)	2	miRNA	LIHC-668.4.3.N.2.0.26.1.4.4	LIHC	668	4	3	N	2	0	26	1	4	4	Meaningless	0	0	4	Apoptosis/Autophagy/Ferroptosis/Pyroptosis	TSM	Underexpression	4	1	1	2	0	6	7	0	4	25	0.662858144514084	0.190070263192037	NS	0.943013715081487	0.00510975442073693	NS	0.00459790713963903	8.03117228805096	Low	0.0365869353227533	4.36953683317515	Low	0.804	NS	0.54
25	hsa-miR-30e-3p	hsa-miR-30e-3p	MIR30E(1/1)	1	miRNA	LGG-3227.4.3.N.0.4.35.2.4.4	LGG	3227	4	3	N	0	4	35	2	4	4	Risky	0	1	3	Apoptosis/Autophagy/Ferroptosis/Pyroptosis	TSM	No_data	4	1	1	0	3	8	4	0	4	25	0.00854668140573989	6.91518467921409	High	0.014968514340047	5.9201699872978	High	0.879580916958397	0.0229524013038682	NS	0.0162495464825705	5.77566760471263	High	0.0519	NS	0.0546
25	(`hsa-miR-500a-3p` + `hsa-miR-532-5p`)	hsa-miR-500a-3p, hsa-miR-532-5p	MIR500A(1/1), MIR532(1/1)	2	miRNA	LGG-1221.4.3.N.0.14.35.2.4.1	LGG	1221	4	3	N	0	14	35	2	4	1	Risky	0	2	2	Apoptosis	TSM	No_data	4	1	1	0	6	8	4	0	1	25	0.00194331136179648	9.60232522180177	High	0.00211132661477909	9.45014280545705	High	0.0958120256069286	2.77390726127296	NS	3.73974602152494e-06	21.393820395526	High	0.133	NS	0.0953
25	(`hsa-miR-135b-3p` + `hsa-miR-503-3p` + `hsa-miR-503-3p` + `hsa-miR-942-3p`)	hsa-miR-135b-3p, hsa-miR-503-3p, hsa-miR-503-3p, hsa-miR-942-3p	MIR135B(1/1), MIR503HG(2/2), MIR942(1/1)	4	miRNA	LGG-1197.4.1.P.0.4.66.2.4.1	LGG	1197	4	1	P	0	4	66	2	4	1	Risky	0	1	3	Apoptosis	TMB	No_data	4	3	2	0	3	8	4	0	1	25	0.00328741465301063	8.64066471327071	High	0.0087635883809436	6.87038267464095	Low	0.712287345429641	0.136003010149463	NS	0.0193249699853107	5.47186705035842	High	0.192	NS	0.207
25	(`hsa-miR-532-5p` + `hsa-miR-660-5p`)	hsa-miR-532-5p, hsa-miR-660-5p	MIR532(1/1), MIR660(1/1)	2	miRNA	KIRC-846.4.3.P.2.71.7.2.4.1	KIRC	846	4	3	P	2	71	7	2	4	1	Protective	3	0	1	Apoptosis	TSM	Underexpression	4	1	2	2	8	3	4	0	1	25	0.153496519866293	2.03715478200393	NS	0.0503723250749467	3.82902172018866	NS	0.365614129177727	0.818516959212894	NS	0.00651690008263184	7.40151414095782	Low	0.024	Protective	0.0158
25	hsa-miR-29a-5p	hsa-miR-29a-5p	MIR29A(1/1)	1	miRNA	KIRC-2261.4.3.P.2.31.31.3.4.5	KIRC	2261	4	3	P	2	31	31	3	4	5	Risky	0	2	2	Apoptosis/Autophagy/Cellular senescence/Ferroptosis/Necrosis	TSM	Underexpression	4	1	2	2	5	5	1	0	5	25	0.0443311994375066	4.04390234482686	High	0.0449245442028686	4.02146987480629	High	0.177892307576552	1.81514467876627	NS	0.511579456209083	0.430835111175418	NS	0.00258	Risky	0.00248
25	hsa-miR-221-5p	hsa-miR-221-5p	MIR221(1/1)	1	miRNA	KIRC-2256.4.3.P.1.31.31.2.4.3	KIRC	2256	4	3	P	1	31	31	2	4	3	Risky	0	2	2	Apoptosis/Autophagy/Necrosis	TSM	Unchanged	4	1	2	1	5	5	4	0	3	25	0.00424597873774801	8.17550752757009	High	0.0172871887976779	5.66698036021783	High	0.29768630429086	1.08453029440094	NS	0.191861210004152	1.70326752441866	NS	0.00976	Risky	0.0144
25	hsa-miR-497-5p	hsa-miR-497-5p	MIR497(1/1)	1	miRNA	KICH-738.4.3.N.2.34.34.4.4.5	KICH	738	4	3	N	2	34	34	4	4	5	Risky	0	2	2	Anoikis/Apoptosis/Autophagy/Ferroptosis/Pyroptosis	TSM	Underexpression	4	1	1	2	6	6	0	0	5	25	0.0573331100866054	3.61289860029498	NS	0.0354144396143861	4.42508064303055	High	0.589707567773835	0.29080118694362	NS	0.0158142926703568	5.82340599851718	High	0.106	NS	0.0194
25	hsa-miR-185-5p	hsa-miR-185-5p	MIR185(1/1)	1	miRNA	KICH-728.4.3.P.3.35.30.4.4.5	KICH	728	4	3	P	3	35	30	4	4	5	Risky	0	3	1	Apoptosis/Autophagy/Cellular senescence/Pyroptosis/Necrosis	TSM	Overexpression	4	1	2	2	8	3	0	0	5	25	0.264951654263074	1.24269832268717	NS	0.0476132765667541	3.92358383330203	High	0.411238646561609	0.675216908201139	NS	0.102879832604969	2.66032312951197	NS	0.0487	Risky	0.0197
25	hsa-miR-130a-5p	hsa-miR-130a-5p	MIR130A(1/1)	1	miRNA	KICH-721.4.3.N.2.44.11.4.4.3	KICH	721	4	3	N	2	44	11	4	4	3	Meaningful Risky	0	4	0	Apoptosis/Autophagy/Necrosis	TSM	Underexpression	4	1	1	2	11	3	0	0	3	25	0.713663773861185	0.134644963485655	NS	0.716070315556349	0.132289113102166	NS	0.0352127313952909	4.43482975493385	High	0.112166369944712	2.52342999185541	NS	0.00689	Risky	0.0043
25	(`hsa-miR-100-5p` + `hsa-miR-143-3p`)	hsa-miR-100-5p, hsa-miR-143-3p	MIR100(1/1), MIR143(1/1)	2	miRNA	HNSC-646.4.3.N.2.1.1.1.2.2	HNSC	646	4	3	N	2	1	1	1	2	2	Risky	0	1	3	Apoptosis/Autophagy	TSM	Underexpression	4	1	1	2	2	2	7	4	2	25	0.00194949932165422	9.59648749154294	High	0.069312331527884	3.29923084119813	NS	0.761681230502985	0.0919749823264399	NS	0.33357273864874	0.934977954546364	NS	0.00793	Risky	0.0946
25	hsa-miR-15a-5p	hsa-miR-15a-5p	MIR15A(1/1)	1	miRNA	HNSC-1858.4.3.P.3.11.11.1.4.3	HNSC	1858	4	3	P	3	11	11	1	4	3	Risky	0	1	3	Apoptosis/Autophagy/Ferroptosis	TSM	Overexpression	4	1	2	2	3	3	7	0	3	25	0.335094702477177	0.929108444276873	NS	0.656572188448297	0.197714261748947	NS	0.0128767718814694	6.18596147378298	High	0.817970334995476	0.0529719122808526	NS	0.102	NS	0.334
25	hsa-miR-141-3p	hsa-miR-141-3p	MIR141(1/1)	1	miRNA	HNSC-1853.4.3.P.3.0.0.1.2.5	HNSC	1853	4	3	P	3	0	0	1	2	5	Meaningless	0	0	4	Anoikis/Apoptosis/Autophagy/Pyroptosis/Necrosis	TSM	Overexpression	4	1	2	2	0	0	7	4	5	25	0.265804657304519	1.23827036455778	NS	0.407464055250179	0.686187889850831	NS	0.846530533970361	0.0374604744275045	NS	0.78929419878335	0.0714104014455616	NS	0.166	NS	0.132
25	hsa-miR-133b	hsa-miR-133b	MIR133B(1/1)	1	miRNA	HNSC-1852.4.3.N.2.42.30.2.4.2	HNSC	1852	4	3	N	2	42	30	2	4	2	Risky	0	3	1	Apoptosis/Autophagy	TSM	Underexpression	4	1	1	2	8	3	4	0	2	25	0.0506134773423882	3.82101803231022	NS	0.0182895680450299	5.56819854676865	High	0.0889100105262709	2.89399856101979	NS	0.112792513134586	2.51465224075675	NS	0.0249	Risky	0.00489
25	(`hsa-miR-130b-5p` + `hsa-miR-500a-3p`)	hsa-miR-130b-5p, hsa-miR-500a-3p	MIR130B(1/1), MIR500A(1/1)	2	miRNA	COAD-692.4.3.P.2.71.7.2.4.1	COAD	692	4	3	P	2	71	7	2	4	1	Protective	3	0	1	Apoptosis	TSM	Underexpression	4	1	2	2	8	3	4	0	1	25	0.0768939961197856	3.1293584234031	NS	0.0761764721662422	3.14464721800428	NS	0.959519402642903	0.0025762415917416	NS	0.0460901136364307	3.97829796054184	Low	0.00779	Protective	0.00516
25	hsa-miR-942-3p	hsa-miR-942-3p	MIR942(1/1)	1	miRNA	COAD-2021.4.3.P.1.69.62.1.4.1	COAD	2021	4	3	P	1	69	62	1	4	1	Protective	2	0	2	Apoptosis	TSM	Unchanged	4	1	2	1	6	3	7	0	1	25	0.390464066064146	0.737496358177255	NS	0.0294148342857414	4.74316934173264	Low	0.814420008181308	0.0550971407053055	NS	0.0603665762848089	3.52728460292396	NS	0.15	NS	0.00783
25	hsa-miR-191-3p	hsa-miR-191-3p	MIR191(1/1)	1	miRNA	COAD-1988.4.3.P.2.71.62.2.4.1	COAD	1988	4	3	P	2	71	62	2	4	1	Protective	3	0	1	Apoptosis	TSM	Underexpression	4	1	2	2	8	3	4	0	1	25	0.195618851124744	1.67478496925375	NS	0.00886368098115142	6.85008995259793	Low	0.205305793401901	1.60422287195875	NS	0.0661422401031401	3.37625367543293	NS	0.0473	Protective	0.00101
25	hsa-miR-20b-3p	hsa-miR-20b-3p	MIR20B(1/1)	1	miRNA	CESC-995.4.3.P.3.2.64.2.4.5	CESC	995	4	3	P	3	2	64	2	4	5	Protective	1	0	3	Apoptosis/Autophagy/Cellular senescence/Pyroptosis/Necrosis	TSM	Overexpression	4	1	2	2	2	5	4	0	5	25	0.0165316223674301	5.74542849755606	Low	0.0350196487921094	4.44421684199703	Low	0.31106203057196	1.02616106976398	NS	0.104086078713246	2.64179200024487	NS	0.035	Protective	0.13
25	hsa-miR-99b-5p	hsa-miR-99b-5p	MIR99B(1/1)	1	miRNA	BRCA-3542.4.3.P.3.1.1.1.2.1	BRCA	3542	4	3	P	3	1	1	1	2	1	Risky	0	1	3	Autophagy	TSM	Overexpression	4	1	2	2	2	2	7	4	1	25	0.0333808666256288	4.52613807175316	High	0.101454605660945	2.68252723263491	NS	0.555963328674586	0.346741816840681	NS	0.123919867575303	2.36706463058237	NS	0.0284	Risky	0.0669
25	hsa-miR-99b-3p	hsa-miR-99b-3p	MIR99B(1/1)	1	miRNA	BRCA-3540.4.3.P.3.35.62.2.4.1	BRCA	3540	4	3	P	3	35	62	2	4	1	Risky	0	3	1	Autophagy	TSM	Overexpression	4	1	2	2	8	3	4	0	1	25	0.0511831062420097	3.80227138818284	NS	0.00655683770899074	7.39052419315373	Low	0.307562820796235	1.04111273308873	NS	0.0553703457570185	3.67089795231652	NS	0.0134	Risky	0.00195
25	hsa-miR-7-5p	hsa-miR-7-5p	MIR7-1(1/1)	1	miRNA	BRCA-3534.4.3.P.3.30.62.1.4.3	BRCA	3534	4	3	P	3	30	62	1	4	3	Risky	0	1	3	Apoptosis/Autophagy/Necroptosis	TSM	Overexpression	4	1	2	2	3	3	7	0	3	25	0.137875994599195	2.20150580621392	NS	0.0101252175784624	6.6127325402945	Low	0.271882769939317	1.20722314044891	NS	0.0548541154600209	3.68651503864293	NS	0.129	NS	0.0336
25	hsa-miR-146a-5p	hsa-miR-146a-5p	MIR146A(1/1)	1	miRNA	BRCA-3485.4.3.P.1.2.0.2.1.4	BRCA	3485	4	3	P	1	2	0	2	1	4	Protective	1	0	3	Apoptosis/Autophagy/Cellular senescence/Necrosis	TSM	Unchanged	4	1	2	1	2	0	4	7	4	25	0.200106337428271	1.64159814367068	NS	0.436350859657943	0.605860014477349	NS	0.413467708622122	0.668807406436026	NS	0.251569215589216	1.31456822758127	NS	0.0394	Protective	0.114
25	hsa-miR-136-3p	hsa-miR-136-3p	MIR136(1/1)	1	miRNA	BRCA-3482.4.3.N.2.4.14.1.4.1	BRCA	3482	4	3	N	2	4	14	1	4	1	Risky	0	1	3	Apoptosis	TSM	Underexpression	4	1	1	2	3	6	7	0	1	25	0.87396057955746	0.0251634011682494	NS	0.227098912105915	1.45893962978857	NS	0.0392402684974338	4.25043541320767	High	0.0244530823869028	5.06220675148926	High	0.616	NS	0.0746
25	(`hsa-miR-146b-5p` + `hsa-miR-766-3p` + `hsa-miR-98-3p`)	hsa-miR-146b-5p, hsa-miR-766-3p, hsa-miR-98-3p	MIR146B(1/1), MIR766(1/1), MIR98(1/1)	3	miRNA	BRCA-1273.4.3.P.3.0.0.1.1.2	BRCA	1273	4	3	P	3	0	0	1	1	2	Meaningless	0	0	4	Apoptosis/Necrosis	TSM	Overexpression	4	1	2	2	0	0	7	7	2	25	0.555038901257925	0.348367157208111	NS	0.420060591394382	0.650145703994879	NS	0.444564898838471	0.584471640873399	NS	0.511489155190713	0.4310194255617	NS	0.292	NS	0.254
25	(`hsa-miR-192-5p` + `hsa-miR-20a-5p` + `hsa-let-7g-5p`)	hsa-miR-192-5p, hsa-miR-20a-5p, hsa-let-7g-5p	MIR192(1/1), MIR20A(1/1), MIRLET7G(1/1)	3	miRNA	BLCA-551.4.3.P.3.64.2.1.4.2	BLCA	551	4	3	P	3	64	2	1	4	2	Protective	2	0	2	Apoptosis/Autophagy	TSM	Overexpression	4	1	2	2	5	2	7	0	2	25	0.0372985696146386	4.3367265213056	Low	0.115742778299021	2.47400349990206	NS	0.492876685887893	0.470240200404148	NS	0.667490153602342	0.18455200721431	NS	0.00364	Protective	0.0286
25	hsa-miR-25-5p	hsa-miR-25-5p	MIR25(1/1)	1	miRNA	BLCA-1560.4.3.P.3.64.64.2.4.2	BLCA	1560	4	3	P	3	64	64	2	4	2	Protective	2	0	2	Apoptosis/Pyroptosis	TSM	Overexpression	4	1	2	2	5	5	4	0	2	25	0.0308984193080992	4.65859756145477	Low	0.0194352780375477	5.46192015230365	Low	0.553860654824013	0.350446201559286	NS	0.392395631197375	0.731505503154037	NS	0.00606	Protective	0.0393
25	hsa-miR-133a-5p	hsa-miR-133a-5p	MIR133A1(1/1)	1	miRNA	BLCA-1535.4.3.N.2.30.31.1.4.2	BLCA	1535	4	3	N	2	30	31	1	4	2	Risky	0	1	3	Apoptosis/Autophagy	TSM	Underexpression	4	1	1	2	3	5	7	0	2	25	0.0382609874970249	4.29338191560401	High	0.0379497106980541	4.30727473864339	High	0.370764627690769	0.801100211972873	NS	0.181953088295453	1.78159910341383	NS	0.0526	NS	0.039
24	(`hsa-miR-181b-5p` + `hsa-miR-3940-3p`)	hsa-miR-181b-5p, hsa-miR-3940-3p	MIR181B2(1/1), MIR3940(1/1)	2	miRNA	THYM-560.4.3.P.1.64.64.2.3.1	THYM	560	4	3	P	1	64	64	2	3	1	Protective	2	0	2	Apoptosis	TSM	Unchanged	4	1	2	1	5	5	4	1	1	24	0.000935940585531481	10.9501891790976	Low	0.0141273075004467	6.02216480217466	Low	NS	NS	NS	0.129652742705077	2.29665745741125	NS	0.00327	Protective	0.033
24	hsa-miR-383-5p	hsa-miR-383-5p	MIR383(1/1)	1	miRNA	THYM-1556.4.3.N.1.69.69.2.4.1	THYM	1556	4	3	N	1	69	69	2	4	1	Protective	2	0	2	Apoptosis	TSM	Unchanged	4	1	1	1	6	6	4	0	1	24	0.149940806190211	2.07285295475628	NS	0.0474629207202231	3.92890211640212	Low	NS	NS	NS	0.0027547339863313	8.96319050854171	Low	0.227	NS	0.0437
24	hsa-miR-345-5p	hsa-miR-345-5p	MIR345(1/1)	1	miRNA	THYM-1553.4.3.P.1.35.30.2.4.1	THYM	1553	4	3	P	1	35	30	2	4	1	Risky	0	3	1	Apoptosis	TSM	Unchanged	4	1	2	1	8	3	4	0	1	24	0.127094464927124	2.32763961347964	NS	0.0357576197383433	4.40862654174446	High	NS	NS	NS	0.42754095260306	0.62949407126266	NS	0.00701	Risky	0.0032
24	hsa-miR-324-5p	hsa-miR-324-5p	MIR324(1/1)	1	miRNA	THYM-1552.4.3.P.1.35.31.4.4.3	THYM	1552	4	3	P	1	35	31	4	4	3	Risky	0	3	1	Apoptosis/Ferroptosis/Necroptosis	TSM	Unchanged	4	1	2	1	8	5	0	0	3	24	0.0235423113899016	5.1280390117426	High	0.0325750669147918	4.56797408861891	High	NS	NS	NS	0.077925953646969	3.10763674161313	NS	0.012	Risky	0.00297
24	hsa-miR-19a-3p	hsa-miR-19a-3p	MIR19A(1/1)	1	miRNA	THYM-1548.4.3.P.1.2.2.2.2.4	THYM	1548	4	3	P	1	2	2	2	2	4	Protective	1	0	3	Apoptosis/Autophagy/Ferroptosis/Necrosis	TSM	Unchanged	4	1	2	1	2	2	4	4	4	24	0.0114501188214874	6.39408568756334	Low	0.153529933750587	2.03682377447632	NS	NS	NS	NS	0.203726851882583	1.61545383844991	NS	0.0468	Protective	0.752
24	hsa-miR-195-3p	hsa-miR-195-3p	MIR195(1/1)	1	miRNA	THYM-1547.4.3.N.1.69.7.2.4.4	THYM	1547	4	3	N	1	69	7	2	4	4	Protective	2	0	2	Apoptosis/Autophagy/Pyroptosis/Necrosis	TSM	Unchanged	4	1	1	1	6	3	4	0	4	24	0.0545297841935402	3.69640666366799	NS	0.0567791211102178	3.62905284467613	NS	NS	NS	NS	0.00602768157678624	7.54200842693149	Low	0.348	NS	0.0337
24	hsa-miR-125b-5p	hsa-miR-125b-5p	MIR125B2(1/1)	1	miRNA	THYM-1533.4.3.N.1.69.7.2.4.4	THYM	1533	4	3	N	1	69	7	2	4	4	Protective	2	0	2	Apoptosis/Autophagy/Cellular senescence/Necrosis	TSM	Unchanged	4	1	1	1	6	3	4	0	4	24	0.875302259751569	0.0246261314395297	NS	0.112928697586121	2.51275020999211	NS	NS	NS	NS	0.0426726849109156	4.10832185148536	Low	0.194	NS	0.00814
24	hsa-miR-30a-3p	hsa-miR-30a-3p	MIR30A(1/1)	1	miRNA	THCA-1935.4.3.P.2.71.0.2.4.3	THCA	1935	4	3	P	2	71	0	2	4	3	Protective	3	0	1	Apoptosis/Autophagy/Cellular senescence	TSM	Underexpression	4	1	2	2	8	0	4	0	3	24	0.727536796246761	0.121385349702321	NS	0.548350235560766	0.360280966044079	NS	0.567051431822574	0.327641056936671	NS	0.363932104092903	0.824278813805612	NS	0.0288	Protective	0.0165
24	hsa-miR-130a-3p	hsa-miR-130a-3p	MIR130A(1/1)	1	miRNA	THCA-1923.4.3.N.2.20.26.2.4.3	THCA	1923	4	3	N	2	20	26	2	4	3	Protective	1	0	3	Apoptosis/Autophagy/Necrosis	TSM	Underexpression	4	1	1	2	3	6	4	0	3	24	0.434098377839252	0.611833290205342	NS	0.328198502834818	0.955993018778261	NS	0.0101122372458902	6.61501702558948	Low	0.00140878413964607	10.1942609003232	Low	0.97	NS	0.723
24	hsa-miR-95-3p	hsa-miR-95-3p	MIR95(1/1)	1	miRNA	STAD-3073.4.3.P.3.69.0.1.4.2	STAD	3073	4	3	P	3	69	0	1	4	2	Protective	2	0	2	Apoptosis/Necrosis	TSM	Overexpression	4	1	2	2	6	0	7	0	2	24	0.260327341032718	1.26701537548304	NS	0.135195477416708	2.23180900103777	NS	0.0880972358111703	2.90880304015969	NS	0.251602210587635	1.31438527038385	NS	0.183	NS	0.0355
24	hsa-miR-378a-3p	hsa-miR-378a-3p	MIR378A(1/1)	1	miRNA	STAD-3061.4.3.P.2.28.11.3.4.3	STAD	3061	4	3	P	2	28	11	3	4	3	Protective	3	0	1	Apoptosis/Autophagy/Necrosis	TSM	Underexpression	4	1	2	2	8	3	1	0	3	24	0.398231166949078	0.713660861464698	NS	0.0922020011178817	2.8355017037782	NS	0.0151795857874384	5.89550390113357	High	0.0526014821608447	3.7565348392487	NS	0.0488	Protective	0.0633
24	hsa-miR-199b-5p	hsa-miR-199b-5p	MIR199B(1/1)	1	miRNA	STAD-3033.4.3.N.3.35.4.2.4.1	STAD	3033	4	3	N	3	35	4	2	4	1	Risky	0	3	1	Apoptosis	TSM	Overexpression	4	1	1	2	8	3	4	0	1	24	0.0663241671425129	3.37172770488557	NS	0.0629794485257568	3.45713242707609	NS	0.0672314464539162	3.34935269133155	NS	0.00601956943848048	7.54443500051255	High	0.0362	Risky	0.0096
24	hsa-let-7e-3p	hsa-let-7e-3p	MIRLET7E(1/1)	1	miRNA	STAD-2991.4.3.N.2.42.0.1.4.1	STAD	2991	4	3	N	2	42	0	1	4	1	Risky	0	3	1	Autophagy	TSM	Underexpression	4	1	1	2	8	0	7	0	1	24	0.118594098413116	2.43579047827088	NS	0.211509266648627	1.5610655828383	NS	0.206838667987967	1.59341665200713	NS	0.71253596503664	0.135757138116685	NS	0.0131	Risky	0.00584
24	(`hsa-miR-509-3p` + `hsa-miR-509-3p` + `hsa-miR-509-3p`)	hsa-miR-509-3p, hsa-miR-509-3p, hsa-miR-509-3p	MIR509-2(3/3)	3	miRNA	STAD-1076.4.3.P.3.69.62.2.4.2	STAD	1076	4	3	P	3	69	62	2	4	2	Protective	2	0	2	Apoptosis/Ferroptosis	TSM	Overexpression	4	1	2	2	6	3	4	0	2	24	0.206792474735559	1.59374091432253	NS	0.042437200509262	4.11768146302177	Low	0.102959207371857	2.65909643012641	NS	0.0868435547860434	2.93193116598369	NS	0.107	NS	0.0125
24	(`hsa-miR-107` + `hsa-miR-128-3p` + `hsa-miR-183-3p` + `hsa-miR-197-3p`)	hsa-miR-107, hsa-miR-128-3p, hsa-miR-183-3p, hsa-miR-197-3p	MIR107(1/1), MIR128-2(1/1), MIR183(1/1), MIR197(1/1)	4	miRNA	STAD-1046.4.3.P.3.20.20.1.4.2	STAD	1046	4	3	P	3	20	20	1	4	2	Protective	1	0	3	Apoptosis/Autophagy	TSM	Overexpression	4	1	2	2	3	3	7	0	2	24	0.981444789568897	0.000540916149387005	NS	0.887972282174147	0.0198444853340218	NS	0.00422128294399238	8.18608904348078	Low	0.163206706222745	1.94426027088433	NS	0.139	NS	0.167
24	hsa-miR-25-3p	hsa-miR-25-3p	MIR25(1/1)	1	miRNA	SKCM-1200.4.3.P.1.31.31.2.4.2	SKCM	1200	4	3	P	1	31	31	2	4	2	Risky	0	2	2	Apoptosis/Pyroptosis	TSM	Unchanged	4	1	2	1	5	5	4	0	2	24	0.00658921541797886	7.38166461533595	High	0.00264291260334759	9.0389232256107	High	NS	NS	NS	0.250627752184579	1.31980108856576	NS	0.0338	Risky	0.0177
24	hsa-miR-26a-5p	hsa-miR-26a-5p	MIR26A1(1/1)	1	miRNA	PRAD-2927.4.3.N.2.26.0.1.4.3	PRAD	2927	4	3	N	2	26	0	1	4	3	Protective	2	0	2	Apoptosis/Autophagy/Pyroptosis	TSM	Underexpression	4	1	1	2	6	0	7	0	3	24	0.154246946768042	2.0297404557952	NS	0.587949206371163	0.293558383420184	NS	0.134929825935731	2.2348487632877	NS	0.102870150888498	2.66047282671276	NS	0.397	NS	0.721
24	hsa-miR-17-3p	hsa-miR-17-3p	MIR17HG(1/1)	1	miRNA	PRAD-2909.4.3.P.3.31.0.1.4.3	PRAD	2909	4	3	P	3	31	0	1	4	3	Risky	0	2	2	Apoptosis/Autophagy/Ferroptosis	TSM	Overexpression	4	1	2	2	5	0	7	0	3	24	0.223411321605578	1.48232363533725	NS	0.187903317264574	1.73398074285439	NS	0.521148320772513	0.41162015759428	NS	0.670934284821444	0.180511207147129	NS	0.0154	Risky	0.00829
24	hsa-miR-17-3p	hsa-miR-17-3p	MIR17HG(1/1)	1	miRNA	PRAD-2908.4.3.P.3.31.0.1.4.3	PRAD	2908	4	3	P	3	31	0	1	4	3	Risky	0	2	2	Apoptosis/Autophagy/Cellular senescence	TSM	Overexpression	4	1	2	2	5	0	7	0	3	24	0.223411321605578	1.48232363533725	NS	0.187903317264574	1.73398074285439	NS	0.521148320772513	0.41162015759428	NS	0.670934284821444	0.180511207147129	NS	0.0154	Risky	0.00829
24	hsa-miR-1247-5p	hsa-miR-1247-5p	MIR1247(1/1)	1	miRNA	PRAD-2888.4.3.N.1.26.57.3.4.1	PRAD	2888	4	3	N	1	26	57	3	4	1	Protective	2	0	2	Apoptosis	TSM	Unchanged	4	1	1	1	6	9	1	0	1	24	0.0507021567716424	3.81808495163231	NS	0.0215352352749647	5.28294963849434	High	0.0064123490846657	7.43061310461389	Low	0.00229194669203237	9.29967375754032	Low	0.441	NS	0.109
24	(`hsa-miR-204-5p` + `hsa-miR-222-3p` + `hsa-miR-222-5p`)	hsa-miR-204-5p, hsa-miR-222-3p, hsa-miR-222-5p	MIR204(1/1), MIR222(2/2)	3	miRNA	PRAD-1029.4.3.N.2.7.7.1.4.3	PRAD	1029	4	3	N	2	7	7	1	4	3	Protective	1	0	3	Apoptosis/Autophagy/Necrosis	TSM	Underexpression	4	1	1	2	3	3	7	0	3	24	0.396036028163319	0.720328951918875	NS	0.173428862869357	1.85305185061274	NS	0.775059885428594	0.0816603154606488	NS	0.00401473527448559	8.27713835212186	Low	0.155	NS	0.0546
24	(`hsa-miR-148b-3p` + `hsa-miR-183-5p`)	hsa-miR-148b-3p, hsa-miR-183-5p	MIR148B(1/1), MIR183(1/1)	2	miRNA	PRAD-1022.4.3.P.3.14.0.1.4.2	PRAD	1022	4	3	P	3	14	0	1	4	2	Risky	0	2	2	Apoptosis/Autophagy	TSM	Overexpression	4	1	2	2	6	0	7	0	2	24	0.643531313182797	0.214153392366893	NS	0.911277474796746	0.0124160538058802	NS	0.192611621955219	1.69752766725952	NS	0.199472814473734	1.64623008386011	NS	0.6	NS	0.111
24	(`hsa-miR-103a-3p` + `hsa-miR-197-3p` + `hsa-miR-96-5p` + `hsa-let-7g-5p`)	hsa-miR-103a-3p, hsa-miR-197-3p, hsa-miR-96-5p, hsa-let-7g-5p	MIR103A2(1/1), MIR197(1/1), MIR96(1/1), MIRLET7G(1/1)	4	miRNA	PRAD-1009.4.3.P.3.14.14.3.4.2	PRAD	1009	4	3	P	3	14	14	3	4	2	Risky	0	2	2	Apoptosis/Autophagy	TSM	Overexpression	4	1	2	2	6	6	1	0	2	24	0.544974161281595	0.366398149473472	NS	0.96622960732726	0.00179246858729418	NS	0.00282950860290609	8.91427021796233	High	0.0316097942355277	4.61953565227217	High	0.21	NS	0.309
24	hsa-miR-199a-5p	hsa-miR-199a-5p	MIR199A1(1/1)	1	miRNA	PAAD-1863.4.3.N.1.35.30.2.4.2	PAAD	1863	4	3	N	1	35	30	2	4	2	Risky	0	3	1	Apoptosis/Autophagy	TSM	Unchanged	4	1	1	1	8	3	4	0	2	24	0.128516864991267	2.31032876604769	NS	0.0427490001416598	4.10530025728778	High	0.937790268995387	0.0060914121909214	NS	0.294441576636535	1.09920073427478	NS	0.00684	Risky	0.00528
24	hsa-miR-429	hsa-miR-429	MIR429(1/1)	1	miRNA	LUSC-2495.4.3.P.3.69.0.1.4.2	LUSC	2495	4	3	P	3	69	0	1	4	2	Protective	2	0	2	Apoptosis/Ferroptosis	TSM	Overexpression	4	1	2	2	6	0	7	0	2	24	0.790391949321349	0.070650533071847	NS	0.905820297094466	0.0139977748762742	NS	0.654928672406505	0.199742624422693	NS	0.649418415240605	0.206634145596234	NS	0.275	NS	0.0318
24	hsa-miR-29c-3p	hsa-miR-29c-3p	MIR29C(1/1)	1	miRNA	LUSC-2482.4.2.N.2.62.20.1.4.2	LUSC	2482	4	2	N	2	62	20	1	4	2	Protective	1	0	3	Apoptosis/Autophagy	MSI	Underexpression	4	2	1	2	3	3	7	0	2	24	0.916430391037524	0.0110105595275775	NS	0.159310079020211	1.98076271855726	NS	0.0193698126409468	5.46781635518297	Low	0.074468410475004	3.18167380623896	NS	0.662	NS	0.0322
24	hsa-miR-29a-3p	hsa-miR-29a-3p	MIR29A(1/1)	1	miRNA	LUSC-2478.4.2.N.2.0.20.1.4.5	LUSC	2478	4	2	N	2	0	20	1	4	5	Meaningless	0	0	4	Apoptosis/Autophagy/Cellular senescence/Ferroptosis/Necrosis	MSI	Underexpression	4	2	1	2	0	3	7	0	5	24	0.934099716498374	0.00683728669032579	NS	0.453991187432717	0.560668081866306	NS	0.0302349482703913	4.69588364864597	Low	0.908805246683015	0.0131207100841603	NS	0.777	NS	0.283
24	hsa-miR-26a-5p	hsa-miR-26a-5p	MIR26A1(1/1)	1	miRNA	LUSC-2477.4.3.N.2.87.30.2.4.3	LUSC	2477	4	3	N	2	87	30	2	4	3	Protective	2	0	2	Apoptosis/Autophagy/Pyroptosis	TSM	Underexpression	4	1	1	2	6	3	4	0	3	24	0.104549628617109	2.63473311083865	NS	0.0443318134653982	4.04387896736087	High	0.204358774861588	1.61094671033689	NS	0.529411901479586	0.395520252193208	NS	0.201	NS	0.0305
24	hsa-miR-224-5p	hsa-miR-224-5p	MIR224(1/1)	1	miRNA	LUSC-2473.4.3.P.3.26.0.1.4.2	LUSC	2473	4	3	P	3	26	0	1	4	2	Protective	2	0	2	Apoptosis/Autophagy	TSM	Overexpression	4	1	2	2	6	0	7	0	2	24	0.338985802520026	0.914263156299941	NS	0.415216917262095	0.663813319766914	NS	0.295845835309314	1.09282631917643	NS	0.172636278009657	1.8599005556054	NS	0.222	NS	0.0585
24	hsa-miR-20b-3p	hsa-miR-20b-3p	MIR20B(1/1)	1	miRNA	LUSC-2469.4.3.P.3.11.11.2.4.5	LUSC	2469	4	3	P	3	11	11	2	4	5	Risky	0	1	3	Apoptosis/Autophagy/Cellular senescence/Pyroptosis/Necrosis	TSM	Overexpression	4	1	2	2	3	3	4	0	5	24	0.311877227780128	1.02270925238146	NS	0.63934825806801	0.219595555018677	NS	0.0492161362854875	3.86796585631819	High	0.7704253431201	0.0851580800893846	NS	0.693	NS	0.383
24	(`hsa-miR-183-3p` + `hsa-miR-210-3p`)	hsa-miR-183-3p, hsa-miR-210-3p	MIR183(1/1), MIR210(1/1)	2	miRNA	LUAD-988.4.3.P.3.11.11.1.4.2	LUAD	988	4	3	P	3	11	11	1	4	2	Risky	0	1	3	Apoptosis/Autophagy	TSM	Overexpression	4	1	2	2	3	3	7	0	2	24	0.435176408615713	0.608968616770591	NS	0.817463867754574	0.053272391195316	NS	0.0212953630815531	5.30245715586936	High	0.294893398924301	1.09714551505504	NS	0.428	NS	0.711
24	hsa-miR-99a-5p	hsa-miR-99a-5p	MIR99A(1/1)	1	miRNA	LUAD-2796.4.3.N.1.71.64.3.4.3	LUAD	2796	4	3	N	1	71	64	3	4	3	Protective	3	0	1	Apoptosis/Autophagy/Cellular senescence	TSM	Unchanged	4	1	1	1	8	5	1	0	3	24	0.00361287351907225	8.46881179733065	Low	0.00911959470570345	6.79925443185315	Low	0.957147618628589	0.00288727196985908	NS	0.0522849384565053	3.76662795059405	NS	0.0019	Protective	0.00683
24	hsa-miR-30a-3p	hsa-miR-30a-3p	MIR30A(1/1)	1	miRNA	LUAD-2772.4.3.N.2.20.20.1.4.3	LUAD	2772	4	3	N	2	20	20	1	4	3	Protective	1	0	3	Apoptosis/Autophagy/Cellular senescence	TSM	Underexpression	4	1	1	2	3	3	7	0	3	24	0.749032748107595	0.102345622848894	NS	0.858419157367632	0.0318218766519063	NS	0.00276534982434529	8.95616368131054	Low	0.0662268676605912	3.37414666408399	NS	0.144	NS	0.427
24	hsa-let-7c-5p	hsa-let-7c-5p	MIRLET7C(1/1)	1	miRNA	LUAD-2739.4.1.N.2.22.0.1.4.2	LUAD	2739	4	1	N	2	22	0	1	4	2	Protective	2	0	2	Apoptosis/Autophagy	TMB	Underexpression	4	3	1	2	5	0	7	0	2	24	0.0634345519203722	3.44523104651465	NS	0.252727896510804	1.30816094431487	NS	0.484572906821024	0.488554302141283	NS	0.113693053511125	2.50212146234463	NS	0.0152	Protective	0.0615
24	(`hsa-miR-421` + `hsa-miR-767-5p`)	hsa-miR-421, hsa-miR-767-5p	MIR421(1/1), MIR767(1/1)	2	miRNA	LIHC-675.4.3.P.3.31.63.2.4.1	LIHC	675	4	3	P	3	31	63	2	4	1	Risky	0	2	2	Apoptosis	TSM	Overexpression	4	1	2	2	5	5	4	0	1	24	0.00897785097375337	6.82722764533095	High	0.0204059267251642	5.37682971961053	Low	0.687436849981947	0.161874162699693	NS	0.587196002052779	0.294744595043369	NS	4.76e-06	Risky	0.000653
24	(`hsa-miR-24-2-5p` + `hsa-let-7i-3p`)	hsa-miR-24-2-5p, hsa-let-7i-3p	MIR24-2(1/1), MIRLET7I(1/1)	2	miRNA	LIHC-672.4.3.N.2.31.31.2.4.2	LIHC	672	4	3	N	2	31	31	2	4	2	Risky	0	2	2	Apoptosis/Autophagy	TSM	Underexpression	4	1	1	2	5	5	4	0	2	24	0.0109985064391858	6.46555858978818	High	0.0073644459115676	7.18185664967754	High	0.716708105573599	0.131668703593748	NS	0.564695355044937	0.331639375781266	NS	0.00357	Risky	0.023
24	hsa-miR-425-5p	hsa-miR-425-5p	MIR425(1/1)	1	miRNA	LIHC-1975.4.3.P.3.31.0.1.4.3	LIHC	1975	4	3	P	3	31	0	1	4	3	Risky	0	2	2	Apoptosis/Necroptosis/Pyroptosis	TSM	Overexpression	4	1	2	2	5	0	7	0	3	24	0.187822970958807	1.73461201288772	NS	0.287341751366578	1.13203469135464	NS	0.932388357586114	0.00719787579295238	NS	0.644133620024062	0.213376619030764	NS	0.00702	Risky	0.0328
24	hsa-miR-30a-5p	hsa-miR-30a-5p	MIR30A(1/1)	1	miRNA	LGG-3224.4.3.N.0.30.67.2.4.3	LGG	3224	4	3	N	0	30	67	2	4	3	Risky	0	1	3	Apoptosis/Autophagy/Cellular senescence	TSM	No_data	4	1	1	0	3	8	4	0	3	24	0.0140383861888774	6.03330976636731	Low	0.00390815027806124	8.32600535715546	Low	0.826553538978906	0.0480152805485879	NS	0.0133586733035567	6.12097984976143	High	0.0766	NS	0.029
24	(`hsa-miR-150-5p` + `hsa-miR-199a-5p`)	hsa-miR-150-5p, hsa-miR-199a-5p	MIR150(1/1), MIR199A1(1/1)	2	miRNA	LGG-1203.4.3.N.0.31.0.2.1.2	LGG	1203	4	3	N	0	31	0	2	1	2	Risky	0	2	2	Apoptosis/Autophagy	TSM	No_data	4	1	1	0	5	0	4	7	2	24	0.346169022115625	0.887450913832119	NS	0.261975821578216	1.25828576435501	NS	0.451663301766798	0.566474413019541	NS	0.197664412969766	1.65954763031399	NS	0.0106	Risky	0.009
24	hsa-miR-181a-3p	hsa-miR-181a-3p	MIR181A1(1/1)	1	miRNA	KICH-722.4.3.N.2.34.30.2.4.3	KICH	722	4	3	N	2	34	30	2	4	3	Risky	0	2	2	Apoptosis/Autophagy/Cellular senescence	TSM	Underexpression	4	1	1	2	6	3	4	0	3	24	0.277470546103472	1.17943746570399	NS	0.049738829743261	3.85024145853181	High	0.708808688352695	0.139469784291125	NS	0.0969243985741691	2.75543586737902	NS	0.0606	NS	0.00356
24	(`hsa-miR-127-5p` + `hsa-miR-127-3p` + `hsa-miR-1287-3p`)	hsa-miR-127-5p, hsa-miR-127-3p, hsa-miR-1287-3p	MIR127(2/2), MIR1287(1/1)	3	miRNA	KICH-275.4.3.N.2.35.34.4.4.2	KICH	275	4	3	N	2	35	34	4	4	2	Risky	0	3	1	Apoptosis/Ferroptosis	TSM	Underexpression	4	1	1	2	8	6	0	0	2	24	0.0607203784115811	3.51759825791711	NS	0.0380223379598413	4.30402260374906	High	0.537698536562907	0.379821958456973	NS	0.014340148192185	5.99577890412677	High	0.00249	Risky	0.00193
24	(`hsa-miR-19a-3p` + `hsa-miR-27a-5p`)	hsa-miR-19a-3p, hsa-miR-27a-5p	MIR19A(1/1), MIR27A(1/1)	2	miRNA	HNSC-665.4.3.P.3.0.0.1.2.4	HNSC	665	4	3	P	3	0	0	1	2	4	Meaningless	0	0	4	Apoptosis/Autophagy/Ferroptosis/Necrosis	TSM	Overexpression	4	1	2	2	0	0	7	4	4	24	0.652479152435759	0.202788811345125	NS	0.536433703495847	0.38218963631239	NS	0.110925294987117	2.54098887549919	NS	0.883688246857256	0.0214023256033136	NS	0.341	NS	0.376
24	(`hsa-miR-301a-3p` + `hsa-miR-301a-5p` + `hsa-miR-33a-5p`)	hsa-miR-301a-3p, hsa-miR-301a-5p, hsa-miR-33a-5p	MIR301A(2/2), MIR33A(1/1)	3	miRNA	COAD-703.4.3.P.3.11.11.1.4.2	COAD	703	4	3	P	3	11	11	1	4	2	Risky	0	1	3	Apoptosis/Autophagy	TSM	Overexpression	4	1	2	2	3	3	7	0	2	24	0.219467993750227	1.50784644702638	NS	0.916590093235409	0.0109683631509809	NS	0.0424870724687613	4.11569469218968	High	0.484819280115726	0.488003436208016	NS	0.723	NS	0.733
24	hsa-miR-145-3p	hsa-miR-145-3p	MIR145(1/1)	1	miRNA	CESC-991.4.3.N.2.64.0.1.4.4	CESC	991	4	3	N	2	64	0	1	4	4	Protective	2	0	2	Anoikis/Apoptosis/Autophagy/Necrosis	TSM	Underexpression	4	1	1	2	5	0	7	0	4	24	0.247744431391553	1.33597840648786	NS	0.257835549089724	1.28034149848291	NS	0.549172480217331	0.358801726422931	NS	0.248947519369461	1.32920038817233	NS	0.0334	Protective	0.0309
24	hsa-miR-543	hsa-miR-543	MIR543(1/1)	1	miRNA	BRCA-3532.4.3.N.2.4.4.1.4.3	BRCA	3532	4	3	N	2	4	4	1	4	3	Risky	0	1	3	Apoptosis/Autophagy/Cellular senescence	TSM	Underexpression	4	1	1	2	3	3	7	0	3	24	0.0880857384048725	2.90901352277634	NS	0.0679777621021106	3.33118787649697	NS	0.164253857987944	1.93462019019198	NS	0.0162877593262025	5.77153955660996	High	0.191	NS	0.0546
24	hsa-miR-30e-5p	hsa-miR-30e-5p	MIR30E(1/1)	1	miRNA	BRCA-3519.4.3.P.3.0.0.1.2.4	BRCA	3519	4	3	P	3	0	0	1	2	4	Meaningless	0	0	4	Apoptosis/Autophagy/Ferroptosis/Pyroptosis	TSM	Overexpression	4	1	2	2	0	0	7	4	4	24	0.942282971181312	0.00524187165161805	NS	0.465379468860224	0.532925595332989	NS	0.104116379914589	2.64132952582819	NS	0.169174651423822	1.89024180103239	NS	0.44	NS	0.206
24	hsa-miR-193a-3p	hsa-miR-193a-3p	MIR193A(1/1)	1	miRNA	BRCA-3492.4.3.P.3.34.0.1.4.2	BRCA	3492	4	3	P	3	34	0	1	4	2	Risky	0	2	2	Apoptosis/Autophagy	TSM	Overexpression	4	1	2	2	6	0	7	0	2	24	0.106756580574049	2.60158974478832	NS	0.0514082973000453	3.79492105700948	NS	0.783778389031784	0.0752945415052167	NS	0.462221516193815	0.540509822673539	NS	0.106	NS	0.0241
24	hsa-let-7g-5p	hsa-let-7g-5p	MIRLET7G(1/1)	1	miRNA	BRCA-3469.4.3.P.3.26.0.1.4.2	BRCA	3469	4	3	P	3	26	0	1	4	2	Protective	2	0	2	Apoptosis/Autophagy	TSM	Overexpression	4	1	2	2	6	0	7	0	2	24	0.452609045580398	0.564109848397693	NS	0.551420357884746	0.35477879237445	NS	0.178560705098042	1.80956263278266	NS	0.356950108504686	0.848595003539686	NS	0.641	NS	0.258
24	(`hsa-miR-7-5p` + `hsa-miR-7-5p`)	hsa-miR-7-5p, hsa-miR-7-5p	MIR7-1(2/2)	2	miRNA	BRCA-1297.4.3.P.3.30.62.1.4.2	BRCA	1297	4	3	P	3	30	62	1	4	2	Risky	0	1	3	Apoptosis/Autophagy	TSM	Overexpression	4	1	2	2	3	3	7	0	2	24	0.137875994599195	2.20150580621392	NS	0.0101252175784624	6.6127325402945	Low	0.271882769939317	1.20722314044891	NS	0.0548541154600209	3.68651503864293	NS	0.129	NS	0.0336
24	(`hsa-miR-188-5p` + `hsa-miR-188-3p`)	hsa-miR-188-5p, hsa-miR-188-3p	MIR188(2/2)	2	miRNA	BRCA-1284.4.3.P.3.0.0.1.2.4	BRCA	1284	4	3	P	3	0	0	1	2	4	Meaningless	0	0	4	Apoptosis/Autophagy/Cellular senescence/Ferroptosis	TSM	Overexpression	4	1	2	2	0	0	7	4	4	24	0.148732577277207	2.08520168977019	NS	0.310175254823723	1.0299293801239	NS	0.600219021305998	0.274665689630667	NS	0.792466734127831	0.0692262319659186	NS	0.519	NS	0.323
24	(`hsa-miR-155-3p` + `hsa-miR-155-5p`)	hsa-miR-155-3p, hsa-miR-155-5p	MIR155(2/2)	2	miRNA	BRCA-1276.4.3.P.3.0.0.1.1.1	BRCA	1276	4	3	P	3	0	0	1	1	1	Meaningless	0	0	4	Pyroptosis	TSM	Overexpression	4	1	2	2	0	0	7	7	1	24	0.813146837486597	0.0558700066163503	NS	0.261521921676552	1.26068260842893	NS	0.353396311377354	0.861224282986702	NS	0.301516317577016	1.06747572060972	NS	0.836	NS	0.928
24	(`hsa-miR-301a-5p` + `hsa-miR-33a-5p`)	hsa-miR-301a-5p, hsa-miR-33a-5p	MIR301A(1/1), MIR33A(1/1)	2	miRNA	BLCA-555.4.3.P.3.34.0.1.4.2	BLCA	555	4	3	P	3	34	0	1	4	2	Risky	0	2	2	Apoptosis/Autophagy	TSM	Overexpression	4	1	2	2	6	0	7	0	2	24	0.923067195477344	0.00932593177426258	NS	0.28589812886525	1.13883738089067	NS	0.120740631700271	2.40768721361753	NS	0.128997134470384	2.30453193040478	NS	0.173	NS	0.0161
24	hsa-miR-92b-3p	hsa-miR-92b-3p	MIR92B(1/1)	1	miRNA	BLCA-1573.4.3.P.3.4.34.2.4.2	BLCA	1573	4	3	P	3	4	34	2	4	2	Risky	0	1	3	Apoptosis/Autophagy	TSM	Overexpression	4	1	2	2	3	6	4	0	2	24	0.276042921945759	1.18646918615429	NS	0.00619165218992279	7.49366186831745	High	0.413807452938356	0.667834975409909	NS	0.00827891418900173	6.97212462382081	High	0.262	NS	0.0622
24	hsa-miR-15b-3p	hsa-miR-15b-3p	MIR15B(1/1)	1	miRNA	BLCA-1542.4.2.P.3.4.4.1.4.1	BLCA	1542	4	2	P	3	4	4	1	4	1	Risky	0	1	3	Apoptosis	MSI	Overexpression	4	2	2	2	3	3	7	0	1	24	0.345136298715426	0.891259221973503	NS	0.237944169750099	1.39273260434558	NS	0.109833045415317	2.55662192609408	NS	0.0489976108148927	3.87543501189794	High	0.715	NS	0.258
24	hsa-miR-150-5p	hsa-miR-150-5p	MIR150(1/1)	1	miRNA	BLCA-1541.4.2.N.1.0.0.1.1.2	BLCA	1541	4	2	N	1	0	0	1	1	2	Meaningless	0	0	4	Apoptosis/Autophagy	MSI	Unchanged	4	2	1	1	0	0	7	7	2	24	0.306929533470268	1.04384230792671	NS	0.204648392268137	1.60888653030566	NS	0.211138708364174	1.56360123459731	NS	0.0944833927863813	2.7962782502907	NS	0.559	NS	0.158
23	(`hsa-miR-100-5p` + `hsa-miR-143-3p` + `hsa-miR-411-5p`)	hsa-miR-100-5p, hsa-miR-143-3p, hsa-miR-411-5p	MIR100(1/1), MIR143(1/1), MIR411(1/1)	3	miRNA	UCEC-422.4.3.N.2.20.26.2.4.2	UCEC	422	4	3	N	2	20	26	2	4	2	Protective	1	0	3	Apoptosis/Autophagy	TSM	Underexpression	4	1	1	2	3	6	4	0	2	23	0.130004925540337	2.29244570937573	NS	0.275852225857285	1.18741191555008	NS	0.000181184918406019	14.0167962370484	Low	0.0269476454365394	4.89416221143572	Low	0.573	NS	0.786
23	hsa-miR-18a-5p	hsa-miR-18a-5p	MIR18A(1/1)	1	miRNA	UCEC-1205.4.3.P.3.4.35.4.4.3	UCEC	1205	4	3	P	3	4	35	4	4	3	Risky	0	1	3	Apoptosis/Autophagy/Pyroptosis	TSM	Overexpression	4	1	2	2	3	8	0	0	3	23	0.0120729720394579	6.30012116138189	High	0.00851218645008034	6.92241669049082	High	0.141173014691668	2.16512639514222	NS	0.0211768968222196	5.31217546154469	High	0.184	NS	0.0827
23	hsa-miR-363-3p	hsa-miR-363-3p	MIR363(1/1)	1	miRNA	THYM-1555.4.3.P.1.2.2.2.2.3	THYM	1555	4	3	P	1	2	2	2	2	3	Protective	1	0	3	Anoikis/Apoptosis/Autophagy	TSM	Unchanged	4	1	2	1	2	2	4	4	3	23	0.00853156672502398	6.91834985153953	Low	0.135219319506186	2.2315365107144	NS	NS	NS	NS	0.713797108246414	0.134513820548079	NS	0.0441	Protective	0.189
23	(`hsa-miR-329-3p` + `hsa-miR-376a-3p` + `hsa-miR-382-5p` + `hsa-miR-409-5p` + `hsa-miR-410-3p` + `hsa-miR-493-5p` + `hsa-miR-654-3p`)	hsa-miR-329-3p, hsa-miR-376a-3p, hsa-miR-382-5p, hsa-miR-409-5p, hsa-miR-410-3p, hsa-miR-493-5p, hsa-miR-654-3p	MIR329-1(1/1), MIR376A1(1/1), MIR382(1/1), MIR409(1/1), MIR410(1/1), MIR493(1/1), MIR654(1/1)	7	miRNA	THCA-728.4.3.N.2.1.0.1.2.2	THCA	728	4	3	N	2	1	0	1	2	2	Risky	0	1	3	Apoptosis/Autophagy	TSM	Underexpression	4	1	1	2	2	0	7	4	2	23	0.281747639945462	1.15864063163019	NS	0.841453185671481	0.0400140127642273	NS	0.337882713532996	0.918448355443625	NS	0.241191480582502	1.37361655238883	NS	0.0133	Risky	0.104
23	(`hsa-miR-214-3p` + `hsa-miR-214-5p`)	hsa-miR-214-3p, hsa-miR-214-5p	MIR214(2/2)	2	miRNA	THCA-725.4.3.N.2.0.0.1.2.4	THCA	725	4	3	N	2	0	0	1	2	4	Meaningless	0	0	4	Apoptosis/Autophagy/Ferroptosis/Pyroptosis	TSM	Underexpression	4	1	1	2	0	0	7	4	4	23	0.373160232021783	0.793113821238496	NS	0.724115741588832	0.124583291463524	NS	0.822717194082202	0.0501990956124845	NS	0.589340817132566	0.291374883036938	NS	0.0567	NS	0.601
23	(`hsa-miR-127-3p` + `hsa-miR-127-5p` + `hsa-miR-431-3p`)	hsa-miR-127-3p, hsa-miR-127-5p, hsa-miR-431-3p	MIR127(2/2), MIR431(1/1)	3	miRNA	THCA-716.4.3.N.2.1.0.1.2.2	THCA	716	4	3	N	2	1	0	1	2	2	Risky	0	1	3	Apoptosis/Ferroptosis	TSM	Underexpression	4	1	1	2	2	0	7	4	2	23	0.190451057691504	1.71412491224834	NS	0.735089899266828	0.1144892987536	NS	0.642959851576083	0.21489197046098	NS	0.877391488662588	0.023801331235946	NS	0.026	Risky	0.117
23	(`hsa-miR-525-3p` + `hsa-miR-525-5p`)	hsa-miR-525-3p, hsa-miR-525-5p	MIR525(2/2)	2	miRNA	TGCT-411.4.3.P.0.0.0.1.1.2	TGCT	411	4	3	P	0	0	0	1	1	2	Meaningless	0	0	4	Anoikis/Apoptosis	TSM	No_data	4	1	2	0	0	0	7	7	2	23	0.309202634987874	1.03407863509713	NS	0.550623636810338	0.356201131959024	NS	0.649588550748526	0.20641925387484	NS	0.835052873613982	0.0433578722917178	NS	0.452	NS	0.787
23	(`hsa-miR-183-3p` + `hsa-miR-183-5p` + `hsa-miR-193b-3p` + `hsa-miR-20a-5p` + `hsa-miR-302b-3p` + `hsa-miR-302b-5p` + `hsa-miR-372-3p` + `hsa-miR-372-5p` + `hsa-miR-373-3p` + `hsa-miR-373-5p` + `hsa-miR-512-3p` + `hsa-miR-512-5p` + `hsa-miR-524-3p` + `hsa-miR-524-5p` + `hsa-miR-526b-3p` + `hsa-miR-526b-5p` + `hsa-miR-7-5p` + `hsa-miR-7-5p` + `hsa-miR-96-3p` + `hsa-miR-96-5p`)	hsa-miR-183-3p, hsa-miR-183-5p, hsa-miR-193b-3p, hsa-miR-20a-5p, hsa-miR-302b-3p, hsa-miR-302b-5p, hsa-miR-372-3p, hsa-miR-372-5p, hsa-miR-373-3p, hsa-miR-373-5p, hsa-miR-512-3p, hsa-miR-512-5p, hsa-miR-524-3p, hsa-miR-524-5p, hsa-miR-526b-3p, hsa-miR-526b-5p, hsa-miR-7-5p, hsa-miR-7-5p, hsa-miR-96-3p, hsa-miR-96-5p	MIR183(2/2), MIR193B(1/1), MIR20A(1/1), MIR302B(2/2), MIR372(2/2), MIR373(2/2), MIR512-1(2/2), MIR524(2/2), MIR526B(2/2), MIR7-1(2/2), MIR96(2/2)	20	miRNA	TGCT-400.4.3.P.0.0.0.1.1.2	TGCT	400	4	3	P	0	0	0	1	1	2	Meaningless	0	0	4	Apoptosis/Autophagy	TSM	No_data	4	1	2	0	0	0	7	7	2	23	0.994119706626835	5.43157433986729e-05	NS	0.569393439915905	0.32369845584178	NS	0.923656261007695	0.0091832270839292	NS	0.623523578667776	0.240946164421545	NS	0.87	NS	0.834
23	hsa-miR-660-5p	hsa-miR-660-5p	MIR660(1/1)	1	miRNA	STAD-3069.4.3.P.3.9.0.2.2.1	STAD	3069	4	3	P	3	9	0	2	2	1	Protective	2	0	2	Apoptosis	TSM	Overexpression	4	1	2	2	5	0	4	4	1	23	0.253502811880878	1.30389592851641	NS	0.558716919026237	0.341930666421376	NS	0.728584155224795	0.120415617602307	NS	0.927891522560228	0.00818987903919524	NS	0.0249	Protective	0.118
23	hsa-miR-625-5p	hsa-miR-625-5p	MIR625(1/1)	1	miRNA	STAD-3068.4.3.P.3.69.0.1.4.1	STAD	3068	4	3	P	3	69	0	1	4	1	Protective	2	0	2	Apoptosis	TSM	Overexpression	4	1	2	2	6	0	7	0	1	23	0.630218165770258	0.231765025685923	NS	0.0891007974323038	2.89054468511173	NS	0.140689746373084	2.17039878433689	NS	0.0813730228090188	3.03726274739214	NS	0.175	NS	0.0283
23	hsa-miR-497-5p	hsa-miR-497-5p	MIR497(1/1)	1	miRNA	STAD-3066.4.3.N.2.4.0.1.4.5	STAD	3066	4	3	N	2	4	0	1	4	5	Risky	0	1	3	Anoikis/Apoptosis/Autophagy/Ferroptosis/Pyroptosis	TSM	Underexpression	4	1	1	2	3	0	7	0	5	23	0.505858556011572	0.442624245193101	NS	0.782766116356409	0.0760193767089351	NS	0.0833797578820985	2.99775934136302	NS	0.0780720266115815	3.10458707843381	NS	0.0777	NS	0.0546
23	hsa-miR-423-5p	hsa-miR-423-5p	MIR423(1/1)	1	miRNA	STAD-3063.4.3.P.3.22.0.1.4.2	STAD	3063	4	3	P	3	22	0	1	4	2	Protective	2	0	2	Apoptosis/Autophagy	TSM	Overexpression	4	1	2	2	5	0	7	0	2	23	0.0545676711675542	3.69524795466357	NS	0.485476796690717	0.486535557044205	NS	0.161832491184672	1.95701899052604	NS	0.168359806641614	1.89748759706785	NS	0.00847	Protective	0.326
23	hsa-miR-362-3p	hsa-miR-362-3p	MIR362(1/1)	1	miRNA	STAD-3060.4.3.P.3.71.0.2.4.2	STAD	3060	4	3	P	3	71	0	2	4	2	Protective	3	0	1	Apoptosis/Ferroptosis	TSM	Overexpression	4	1	2	2	8	0	4	0	2	23	0.232550029101117	1.42519616832619	NS	0.17528441773332	1.83715795647717	NS	0.274126690995759	1.19597969429073	NS	0.220395041044737	1.50179719516522	NS	0.0171	Protective	0.03
23	hsa-miR-23b-3p	hsa-miR-23b-3p	MIR23B(1/1)	1	miRNA	STAD-3042.4.3.N.2.0.5.1.4.3	STAD	3042	4	3	N	2	0	5	1	4	3	Meaningless	0	0	4	Apoptosis/Autophagy/Necrosis	TSM	Underexpression	4	1	1	2	0	5	7	0	3	23	0.0416526566388594	4.14926270780195	High	0.140485899608534	2.17262882729148	NS	0.803599033057441	0.0618477137469775	NS	0.0369924007331324	4.35076156231302	High	0.225	NS	0.708
23	hsa-miR-188-5p	hsa-miR-188-5p	MIR188(1/1)	1	miRNA	STAD-3023.4.3.P.3.20.0.1.4.4	STAD	3023	4	3	P	3	20	0	1	4	4	Protective	1	0	3	Apoptosis/Autophagy/Cellular senescence/Ferroptosis	TSM	Overexpression	4	1	2	2	3	0	7	0	4	23	0.917755012306984	0.0106630462772983	NS	0.901823026665048	0.0152173792047903	NS	0.0617129859924246	3.49074018722085	NS	0.654734597847745	0.199982963367698	NS	0.132	NS	0.261
23	hsa-miR-181b-5p	hsa-miR-181b-5p	MIR181B2(1/1)	1	miRNA	STAD-3018.4.3.P.3.4.65.2.4.1	STAD	3018	4	3	P	3	4	65	2	4	1	Risky	0	1	3	Apoptosis	TSM	Overexpression	4	1	2	2	3	6	4	0	1	23	0.246985725751868	1.34027359047067	NS	0.0170370165617891	5.69255656701801	Low	0.369622449797526	0.804933384266432	NS	0.00112873531705604	10.603504241888	High	0.608	NS	0.0529
23	hsa-miR-181a-5p	hsa-miR-181a-5p	MIR181A2(1/1)	1	miRNA	STAD-3016.4.3.P.3.4.4.2.4.4	STAD	3016	4	3	P	3	4	4	2	4	4	Risky	0	1	3	Apoptosis/Autophagy/Cellular senescence/Necrosis	TSM	Overexpression	4	1	2	2	3	3	4	0	4	23	0.930813291716753	0.00753799599796777	NS	0.128913141592738	2.30554398527044	NS	0.306523160106366	1.04559769586563	NS	0.00505313065134538	7.8603250796235	High	0.884	NS	0.219
23	hsa-miR-16-5p	hsa-miR-16-5p	MIR16-1(1/1)	1	miRNA	STAD-3012.4.3.P.3.20.0.1.4.4	STAD	3012	4	3	P	3	20	0	1	4	4	Protective	1	0	3	Apoptosis/Autophagy/Cellular senescence/Necroptosis	TSM	Overexpression	4	1	2	2	3	0	7	0	4	23	0.571216802067364	0.320650796996207	NS	0.561537968234821	0.337048310708528	NS	0.362855008928893	0.827987850842645	NS	0.958209701157463	0.00274579590210309	NS	0.295	NS	0.204
23	hsa-miR-155-5p	hsa-miR-155-5p	MIR155(1/1)	1	miRNA	STAD-3009.4.3.P.1.0.0.1.1.1	STAD	3009	4	3	P	1	0	0	1	1	1	Meaningless	0	0	4	Pyroptosis	TSM	Unchanged	4	1	2	1	0	0	7	7	1	23	0.0908410096403173	2.85940650581299	NS	0.14317030431419	2.14354939831455	NS	0.55745689844384	0.344126602920704	NS	0.304422041999908	1.05472211704737	NS	0.237	NS	0.644
23	(`hsa-miR-502-3p` + `hsa-miR-532-5p`)	hsa-miR-502-3p, hsa-miR-532-5p	MIR502(1/1), MIR532(1/1)	2	miRNA	STAD-1075.4.3.P.3.26.0.1.4.1	STAD	1075	4	3	P	3	26	0	1	4	1	Protective	2	0	2	Apoptosis	TSM	Overexpression	4	1	2	2	6	0	7	0	1	23	0.512116519054918	0.42974007088548	NS	0.248582073724859	1.33125500533486	NS	0.12087713617215	2.40591878439527	NS	0.309160824760089	1.03425738044436	NS	0.113	NS	0.0625
23	(`hsa-miR-500a-3p` + `hsa-miR-500a-5p` + `hsa-miR-942-3p`)	hsa-miR-500a-3p, hsa-miR-500a-5p, hsa-miR-942-3p	MIR500A(2/2), MIR942(1/1)	3	miRNA	STAD-1074.4.3.P.3.26.0.1.4.1	STAD	1074	4	3	P	3	26	0	1	4	1	Protective	2	0	2	Apoptosis	TSM	Overexpression	4	1	2	2	6	0	7	0	1	23	0.216285518910016	1.52884735331732	NS	0.271205913260295	1.21063745016011	NS	0.439907085501495	0.596524714437381	NS	0.226978729384068	1.45969453682169	NS	0.129	NS	0.126
23	(`hsa-miR-133a-5p` + `hsa-miR-133a-3p` + `hsa-miR-133b`)	hsa-miR-133a-5p, hsa-miR-133a-3p, hsa-miR-133b	MIR133A1(2/2), MIR133B(1/1)	3	miRNA	STAD-1052.4.3.N.2.11.11.1.4.2	STAD	1052	4	3	N	2	11	11	1	4	2	Risky	0	1	3	Apoptosis/Autophagy	TSM	Underexpression	4	1	1	2	3	3	7	0	2	23	0.400831178059127	0.705831373668086	NS	0.422328293606969	0.64382722062733	NS	0.0181894791837557	5.57780763012507	High	0.404037368173973	0.696277423296271	NS	0.104	NS	0.277
23	(`hsa-miR-128-3p` + `hsa-miR-532-3p` + `hsa-miR-584-5p` + `hsa-miR-629-5p` + `hsa-miR-744-5p`)	hsa-miR-128-3p, hsa-miR-532-3p, hsa-miR-584-5p, hsa-miR-629-5p, hsa-miR-744-5p	MIR128-2(1/1), MIR532(1/1), MIR584(1/1), MIR629(1/1), MIR744(1/1)	5	miRNA	STAD-1050.4.3.P.3.20.20.1.4.1	STAD	1050	4	3	P	3	20	20	1	4	1	Protective	1	0	3	Apoptosis	TSM	Overexpression	4	1	2	2	3	3	7	0	1	23	0.427283768112041	0.630195075093131	NS	0.373262496946193	0.792774490213887	NS	0.0116724147129181	6.35996042381727	Low	0.26058342207246	1.26565479946412	NS	0.169	NS	0.143
23	(`hsa-miR-103a-2-5p` + `hsa-miR-103a-3p` + `hsa-miR-196a-5p` + `hsa-miR-196a-5p` + `hsa-miR-222-3p` + `hsa-miR-222-5p` + `hsa-miR-24-3p` + `hsa-miR-361-3p`)	hsa-miR-103a-2-5p, hsa-miR-103a-3p, hsa-miR-196a-5p, hsa-miR-196a-5p, hsa-miR-222-3p, hsa-miR-222-5p, hsa-miR-24-3p, hsa-miR-361-3p	MIR103A2(2/2), MIR196A2(2/2), MIR222(2/2), MIR24-1(1/1), MIR361(1/1)	8	miRNA	STAD-1042.4.3.P.3.0.0.1.2.3	STAD	1042	4	3	P	3	0	0	1	2	3	Meaningless	0	0	4	Apoptosis/Autophagy/Necrosis	TSM	Overexpression	4	1	2	2	0	0	7	4	3	23	0.492379218132197	0.47132286364255	NS	0.385366724937672	0.753511551994759	NS	0.931308194590895	0.00743027433360499	NS	0.179621182010391	1.80075552840564	NS	0.0769	NS	0.376
23	(`hsa-miR-128-1-5p` + `hsa-miR-3127-5p`)	hsa-miR-128-1-5p, hsa-miR-3127-5p	MIR128-1(1/1), MIR3127(1/1)	2	miRNA	SKCM-445.4.3.P.1.31.35.4.4.2	SKCM	445	4	3	P	1	31	35	4	4	2	Risky	0	2	2	Apoptosis/Autophagy	TSM	Unchanged	4	1	2	1	5	8	0	0	2	23	0.00143455109194013	10.1608417322654	High	0.0030460392243491	8.77968424353601	High	NS	NS	NS	0.0287244568773467	4.78405187488275	High	0.00124	Risky	0.0053
23	hsa-miR-139-3p	hsa-miR-139-3p	MIR139(1/1)	1	miRNA	PRAD-2895.4.3.N.2.7.2.1.4.3	PRAD	2895	4	3	N	2	7	2	1	4	3	Protective	1	0	3	Apoptosis/Autophagy/Cellular senescence	TSM	Underexpression	4	1	1	2	3	2	7	0	3	23	0.033528946090955	4.51856481548691	Low	0.284553843642062	1.1452112852457	NS	0.364964761781296	0.820737036565032	NS	0.0593308009374999	3.55599293740388	NS	0.31	NS	0.691
23	hsa-miR-100-5p	hsa-miR-100-5p	MIR100(1/1)	1	miRNA	PRAD-2884.4.3.N.2.69.0.1.4.2	PRAD	2884	4	3	N	2	69	0	1	4	2	Protective	2	0	2	Apoptosis/Autophagy	TSM	Underexpression	4	1	1	2	6	0	7	0	2	23	0.146948904416334	2.10364041233067	NS	0.529932973681827	0.394520079719709	NS	0.0634172139602133	3.44568278054397	NS	0.127338817509142	2.32465050863596	NS	0.166	NS	0.00652
23	(`hsa-miR-130b-3p` + `hsa-miR-19b-3p` + `hsa-miR-19b-3p` + `hsa-miR-500a-3p`)	hsa-miR-130b-3p, hsa-miR-19b-3p, hsa-miR-19b-3p, hsa-miR-500a-3p	MIR130B(1/1), MIR19B1(2/2), MIR500A(1/1)	4	miRNA	PRAD-1018.4.3.P.3.14.11.2.4.1	PRAD	1018	4	3	P	3	14	11	2	4	1	Risky	0	2	2	Apoptosis	TSM	Overexpression	4	1	2	2	6	3	4	0	1	23	0.960586248560703	0.00244213068732786	NS	0.442849452053383	0.588887980867085	NS	0.00327495217475493	8.64758465454955	High	0.232768394450342	1.42386435828819	NS	0.258	NS	0.565
23	hsa-miR-129-1-3p	hsa-miR-129-1-3p	MIR129-1(1/1)	1	miRNA	PAAD-1854.4.2.P.1.95.0.4.4.3	PAAD	1854	4	2	P	1	95	0	4	4	3	Meaningful Protective	4	0	0	Apoptosis/Autophagy/Ferroptosis	MSI	Unchanged	4	2	2	1	11	0	0	0	3	23	0.217289915987851	1.5221798420086	NS	0.408516057672283	0.683115252981395	NS	0.211955147780019	1.55802148779127	NS	0.206398174363437	1.59651226776981	NS	0.00824	Protective	0.0235
23	hsa-miR-425-5p	hsa-miR-425-5p	MIR425(1/1)	1	miRNA	LUSC-2494.4.3.P.3.2.64.2.4.3	LUSC	2494	4	3	P	3	2	64	2	4	3	Protective	1	0	3	Apoptosis/Necroptosis/Pyroptosis	TSM	Overexpression	4	1	2	2	2	5	4	0	3	23	0.0126155945080385	6.22223242736313	Low	0.0203501797634303	5.38160229053358	Low	0.684640456205333	0.164948904175098	NS	0.177196323273787	1.82098290621329	NS	0.0464	Protective	0.0609
23	hsa-miR-29c-3p	hsa-miR-29c-3p	MIR29C(1/1)	1	miRNA	LUSC-2483.4.3.N.2.62.20.1.4.2	LUSC	2483	4	3	N	2	62	20	1	4	2	Protective	1	0	3	Apoptosis/Autophagy	TSM	Underexpression	4	1	1	2	3	3	7	0	2	23	0.916430391037524	0.0110105595275775	NS	0.159310079020211	1.98076271855726	NS	0.0193698126409468	5.46781635518297	Low	0.074468410475004	3.18167380623896	NS	0.662	NS	0.0322
23	hsa-miR-29a-3p	hsa-miR-29a-3p	MIR29A(1/1)	1	miRNA	LUSC-2479.4.3.N.2.0.20.1.4.5	LUSC	2479	4	3	N	2	0	20	1	4	5	Meaningless	0	0	4	Apoptosis/Autophagy/Cellular senescence/Ferroptosis/Necrosis	TSM	Underexpression	4	1	1	2	0	3	7	0	5	23	0.934099716498374	0.00683728669032579	NS	0.453991187432717	0.560668081866306	NS	0.0302349482703913	4.69588364864597	Low	0.908805246683015	0.0131207100841603	NS	0.777	NS	0.283
23	(`hsa-miR-17-3p` + `hsa-miR-17-5p` + `hsa-miR-590-3p` + `hsa-miR-590-5p`)	hsa-miR-17-3p, hsa-miR-17-5p, hsa-miR-590-3p, hsa-miR-590-5p	MIR17HG(2/2), MIR590(2/2)	4	miRNA	LUAD-987.4.3.P.3.0.0.1.2.3	LUAD	987	4	3	P	3	0	0	1	2	3	Meaningless	0	0	4	Apoptosis/Autophagy/Cellular senescence	TSM	Overexpression	4	1	2	2	0	0	7	4	3	23	0.183355225354809	1.77021700408844	NS	0.601538737400882	0.272681361767767	NS	0.750420552606174	0.101177990788443	NS	0.823800382934581	0.0495773338562264	NS	0.869	NS	0.535
23	hsa-miR-30c-2-3p	hsa-miR-30c-2-3p	MIR30C2(1/1)	1	miRNA	LUAD-2774.4.3.N.2.20.20.1.4.2	LUAD	2774	4	3	N	2	20	20	1	4	2	Protective	1	0	3	Apoptosis/Necrosis	TSM	Underexpression	4	1	1	2	3	3	7	0	2	23	0.915954283768246	0.0111368422647229	NS	0.774804505877164	0.0818509878823369	NS	0.000459524840290881	12.2731383306516	Low	0.132655265453763	2.2611529617262	NS	0.279	NS	0.707
23	hsa-miR-15b-3p	hsa-miR-15b-3p	MIR15B(1/1)	1	miRNA	LUAD-2753.4.3.P.3.30.30.1.4.1	LUAD	2753	4	3	P	3	30	30	1	4	1	Risky	0	1	3	Apoptosis	TSM	Overexpression	4	1	2	2	3	3	7	0	1	23	0.523366888865217	0.407253369407601	NS	0.0283927868081063	4.80405789519408	High	0.175099773785405	1.8387308369373	NS	0.115674680510821	2.47492880975994	NS	0.339	NS	0.0136
23	hsa-miR-1287-3p	hsa-miR-1287-3p	MIR1287(1/1)	1	miRNA	LGG-3210.4.3.N.0.30.66.2.4.2	LGG	3210	4	3	N	0	30	66	2	4	2	Risky	0	1	3	Apoptosis/Ferroptosis	TSM	No_data	4	1	1	0	3	8	4	0	2	23	0.00919728691151978	6.78411011376534	High	0.00427378503141418	8.16366796298863	Low	0.580410263364027	0.305571865859595	NS	0.0497984768253845	3.84823135945336	High	0.0578	NS	0.0275
23	hsa-miR-497-5p	hsa-miR-497-5p	MIR497(1/1)	1	miRNA	KIRC-2268.4.3.N.3.14.4.3.4.5	KIRC	2268	4	3	N	3	14	4	3	4	5	Risky	0	2	2	Anoikis/Apoptosis/Autophagy/Ferroptosis/Pyroptosis	TSM	Overexpression	4	1	1	2	6	3	1	0	5	23	0.170877132236675	1.875231305805	NS	0.104091906912123	2.64170303545942	NS	0.163525659399526	1.94131652277065	NS	0.000178049219565657	14.0496261901358	High	0.367	NS	0.116
23	hsa-miR-29a-3p	hsa-miR-29a-3p	MIR29A(1/1)	1	miRNA	KIRC-2260.4.3.P.2.35.0.3.4.5	KIRC	2260	4	3	P	2	35	0	3	4	5	Risky	0	3	1	Apoptosis/Autophagy/Cellular senescence/Ferroptosis/Necrosis	TSM	Underexpression	4	1	2	2	8	0	1	0	5	23	0.125966846879538	2.34151679549114	NS	0.213454580074314	1.54784012691377	NS	0.670710322205318	0.180772363387354	NS	0.313393455394574	1.01632022391801	NS	0.0111	Risky	0.00849
23	hsa-miR-181b-3p	hsa-miR-181b-3p	MIR181B1(1/1)	1	miRNA	KICH-725.4.3.N.2.35.0.2.4.3	KICH	725	4	3	N	2	35	0	2	4	3	Risky	0	3	1	Apoptosis/Ferroptosis/Necrosis	TSM	Underexpression	4	1	1	2	8	0	4	0	3	23	0.489237123537662	0.478203637741997	NS	0.489202163970618	0.478280609046987	NS	0.411238646561609	0.675216908201139	NS	0.198667531175822	1.65214283050466	NS	0.0348	Risky	0.032
23	hsa-miR-181a-5p	hsa-miR-181a-5p	MIR181A2(1/1)	1	miRNA	KICH-724.4.3.N.2.35.30.4.4.4	KICH	724	4	3	N	2	35	30	4	4	4	Risky	0	3	1	Apoptosis/Autophagy/Cellular senescence/Necrosis	TSM	Underexpression	4	1	1	2	8	3	0	0	4	23	0.0867467229671433	2.93373255671501	NS	0.00751188647684176	7.14629850519496	High	0.881205942183664	0.0223325062034739	NS	0.0816494509521603	3.03175908299591	NS	0.0267	Risky	0.00301
23	hsa-miR-130a-3p	hsa-miR-130a-3p	MIR130A(1/1)	1	miRNA	KICH-720.4.3.N.2.43.11.4.4.3	KICH	720	4	3	N	2	43	11	4	4	3	Risky	0	3	1	Apoptosis/Autophagy/Necrosis	TSM	Underexpression	4	1	1	2	9	3	0	0	3	23	0.590377451527177	0.289755192265768	NS	0.576776548927375	0.311474877148052	NS	0.0409007241361272	4.18012333626991	High	0.0734826276016755	3.20346064747198	NS	0.299	NS	0.0471
23	(`hsa-miR-589-3p` + `hsa-miR-589-5p`)	hsa-miR-589-3p, hsa-miR-589-5p	MIR589(2/2)	2	miRNA	HNSC-677.4.3.P.3.4.4.1.4.1	HNSC	677	4	3	P	3	4	4	1	4	1	Risky	0	1	3	Apoptosis	TSM	Overexpression	4	1	2	2	3	3	7	0	1	23	0.0915060906946632	2.84767661416327	NS	0.182873244029657	1.77411816288483	NS	0.258898915500528	1.27463520939801	NS	0.03064323340762	4.67283894795378	High	0.125	NS	0.197
23	(`hsa-miR-17-5p` + `hsa-miR-590-3p` + `hsa-miR-590-5p`)	hsa-miR-17-5p, hsa-miR-590-3p, hsa-miR-590-5p	MIR17HG(1/1), MIR590(2/2)	3	miRNA	HNSC-661.4.3.P.3.0.0.1.2.3	HNSC	661	4	3	P	3	0	0	1	2	3	Meaningless	0	0	4	Apoptosis/Autophagy/Cellular senescence	TSM	Overexpression	4	1	2	2	0	0	7	4	3	23	0.287090760748448	1.1332142964742	NS	0.597367982479328	0.278983895078002	NS	0.125737160613413	2.34436039204098	NS	0.759840364021748	0.0934466361588776	NS	0.624	NS	0.743
23	(`hsa-miR-17-3p` + `hsa-miR-9-3p`)	hsa-miR-17-3p, hsa-miR-9-3p	MIR17HG(1/1), MIR9-3(1/1)	2	miRNA	HNSC-660.4.3.P.1.0.89.2.4.3	HNSC	660	4	3	P	1	0	89	2	4	3	Meaningless	0	0	4	Apoptosis/Autophagy/Ferroptosis	TSM	Unchanged	4	1	2	1	0	8	4	0	3	23	0.0260705678732862	4.9513324608241	Low	0.0301059917262244	4.70322975408514	Low	0.0370103914237319	4.34993349488334	Low	0.249871125067716	1.32402410273106	NS	0.418	NS	0.0953
23	(`hsa-miR-106b-5p` + `hsa-miR-182-5p` + `hsa-miR-18a-3p` + `hsa-miR-18a-5p`)	hsa-miR-106b-5p, hsa-miR-182-5p, hsa-miR-18a-3p, hsa-miR-18a-5p	MIR106B(1/1), MIR182(1/1), MIR18A(2/2)	4	miRNA	HNSC-649.4.3.P.3.0.0.1.2.3	HNSC	649	4	3	P	3	0	0	1	2	3	Meaningless	0	0	4	Apoptosis/Autophagy/Pyroptosis	TSM	Overexpression	4	1	2	2	0	0	7	4	3	23	0.777613665977776	0.0797668141344826	NS	0.83132001330007	0.0453727955699309	NS	0.940819009439542	0.00551165388734282	NS	0.719341949494797	0.129124087127539	NS	0.762	NS	0.773
23	hsa-miR-433-3p	hsa-miR-433-3p	MIR433(1/1)	1	miRNA	HNSC-1889.4.3.N.2.0.30.2.2.4	HNSC	1889	4	3	N	2	0	30	2	2	4	Meaningless	0	0	4	Apoptosis/Autophagy/Cellular senescence/Pyroptosis	TSM	Underexpression	4	1	1	2	0	3	4	4	4	23	0.0825064654609551	3.01482292864089	NS	0.0489280199177787	3.87782100105331	High	0.839144117329613	0.041204280977929	NS	0.0603710327544129	3.52716221904929	NS	0.126	NS	0.162
23	hsa-miR-21-3p	hsa-miR-21-3p	MIR21(1/1)	1	miRNA	HNSC-1873.4.3.P.3.0.0.1.3.6	HNSC	1873	4	3	P	3	0	0	1	3	6	Meaningless	0	0	4	Apoptosis/Autophagy/Cellular senescence/Efferocytosis/Necroptosis/Necrosis	TSM	Overexpression	4	1	2	2	0	0	7	1	6	23	0.709172111382891	0.139105278610349	NS	0.562235238077761	0.335848787092697	NS	0.75494086144905	0.0974258486937371	NS	0.850063063352553	0.0357353512845198	NS	0.934	NS	0.786
23	hsa-miR-127-5p	hsa-miR-127-5p	MIR127(1/1)	1	miRNA	HNSC-1851.4.3.N.2.0.1.1.2.2	HNSC	1851	4	3	N	2	0	1	1	2	2	Meaningless	0	0	4	Apoptosis/Ferroptosis	TSM	Underexpression	4	1	1	2	0	2	7	4	2	23	0.0228990051723122	5.1761503037791	High	0.163429643685093	1.94220200041453	NS	0.912321981373439	0.0121242554622979	NS	0.440014185827508	0.596245365220118	NS	0.074	NS	0.252
23	(`hsa-miR-490-3p` + `hsa-let-7a-2-3p`)	hsa-miR-490-3p, hsa-let-7a-2-3p	MIR490(1/1), MIRLET7A2(1/1)	2	miRNA	COAD-704.4.3.N.2.1.31.1.4.1	COAD	704	4	3	N	2	1	31	1	4	1	Risky	0	1	3	Apoptosis	TSM	Underexpression	4	1	1	2	2	5	7	0	1	23	0.00984315345293307	6.66306390120634	High	0.00172364161817917	9.82277420065042	High	0.322731503391862	0.977844665680559	NS	0.305858692583001	1.04847446693239	NS	0.038	Risky	0.066
23	hsa-miR-19a-3p	hsa-miR-19a-3p	MIR19A(1/1)	1	miRNA	COAD-1995.4.3.P.3.11.0.1.4.4	COAD	1995	4	3	P	3	11	0	1	4	4	Risky	0	1	3	Apoptosis/Autophagy/Ferroptosis/Necrosis	TSM	Overexpression	4	1	2	2	3	0	7	0	4	23	0.842853529869248	0.0393010046738098	NS	0.553976343791317	0.350241695865135	NS	0.0668510192420015	3.3586951436581	NS	0.828639072398328	0.0468494489597256	NS	0.93	NS	0.886
23	hsa-miR-192-3p	hsa-miR-192-3p	MIR192(1/1)	1	miRNA	COAD-1990.4.3.P.1.62.7.1.4.2	COAD	1990	4	3	P	1	62	7	1	4	2	Protective	1	0	3	Apoptosis/Autophagy	TSM	Unchanged	4	1	2	1	3	3	7	0	2	23	0.330071671543966	0.948616633213261	NS	0.053133005938241	3.739730765404	NS	0.59991459294457	0.275124730466012	NS	0.00914472946293643	6.79434057533214	Low	0.233	NS	0.0356
23	hsa-let-7g-3p	hsa-let-7g-3p	MIRLET7G(1/1)	1	miRNA	COAD-1969.4.3.P.1.11.11.1.4.2	COAD	1969	4	3	P	1	11	11	1	4	2	Risky	0	1	3	Apoptosis/Autophagy	TSM	Unchanged	4	1	2	1	3	3	7	0	2	23	0.288940034302964	1.12455369495095	NS	0.851368682611121	0.0351084059336198	NS	0.0163358334967045	5.76636037055036	High	0.952243462026676	0.00358677937740761	NS	0.536	NS	0.442
23	hsa-miR-485-3p	hsa-miR-485-3p	MIR485(1/1)	1	miRNA	BRCA-3524.4.3.N.2.4.4.1.4.2	BRCA	3524	4	3	N	2	4	4	1	4	2	Risky	0	1	3	Apoptosis/Pyroptosis	TSM	Underexpression	4	1	1	2	3	3	7	0	2	23	0.327121291931426	0.960260348344246	NS	0.150827578879043	2.06386104306628	NS	0.0665461506305609	3.36622314006942	NS	0.0153473211768851	5.87615272380136	High	0.213	NS	0.0587
23	hsa-miR-383-5p	hsa-miR-383-5p	MIR383(1/1)	1	miRNA	BRCA-3523.4.3.N.2.7.0.1.2.1	BRCA	3523	4	3	N	2	7	0	1	2	1	Protective	1	0	3	Apoptosis	TSM	Underexpression	4	1	1	2	3	0	7	4	1	23	0.405751249840405	0.69121550516736	NS	0.351382486614861	0.86845824080362	NS	0.0889482370733319	2.89330589040393	NS	0.0991728968150127	2.71879438191007	NS	0.28	NS	0.228
23	hsa-miR-26a-5p	hsa-miR-26a-5p	MIR26A1(1/1)	1	miRNA	BRCA-3510.4.3.N.2.2.0.2.2.5	BRCA	3510	4	3	N	2	2	0	2	2	5	Protective	1	0	3	Anoikis/Apoptosis/Autophagy/Ferroptosis/Pyroptosis	TSM	Underexpression	4	1	1	2	2	0	4	4	5	23	0.084651498025372	2.97325256351138	NS	0.100560647115363	2.69662927327498	NS	0.169626200714252	1.8862437299607	NS	0.313945844467431	1.0140026055631	NS	0.0465	Protective	0.0738
23	hsa-miR-20b-3p	hsa-miR-20b-3p	MIR20B(1/1)	1	miRNA	BRCA-3500.4.3.P.3.2.20.2.4.5	BRCA	3500	4	3	P	3	2	20	2	4	5	Protective	1	0	3	Apoptosis/Autophagy/Cellular senescence/Pyroptosis/Necrosis	TSM	Overexpression	4	1	2	2	2	3	4	0	5	23	0.182226041571412	1.77937540694605	NS	0.250505144330578	1.32048434543559	NS	0.034575164023777	4.4660336639778	Low	0.0898937937910069	2.87627426341052	NS	0.0241	Protective	0.107
23	hsa-miR-205-5p	hsa-miR-205-5p	MIR205(1/1)	1	miRNA	BRCA-3498.4.3.N.2.93.62.4.4.3	BRCA	3498	4	3	N	2	93	62	4	4	3	Protective	3	0	1	Apoptosis/Autophagy/Cellular senescence	TSM	Underexpression	4	1	1	2	9	3	0	0	3	23	0.267527332074341	1.2293816194314	NS	0.0251306745805734	5.01485908990647	Low	0.179021251894489	1.80573045440563	NS	0.134272469897133	2.24239953949426	NS	0.1	NS	0.00872
23	hsa-miR-152-3p	hsa-miR-152-3p	MIR152(1/1)	1	miRNA	BRCA-3488.4.3.N.1.14.17.3.4.3	BRCA	3488	4	3	N	1	14	17	3	4	3	Risky	0	2	2	Apoptosis/Autophagy/Necrosis	TSM	Unchanged	4	1	1	1	6	6	1	0	3	23	0.950843813517153	0.00380037335313537	NS	0.153985616677988	2.03231778393527	NS	0.0453054654136726	4.0072322847987	High	0.0174245567695652	5.65309855837368	Low	0.83	NS	0.121
23	hsa-miR-10b-5p	hsa-miR-10b-5p	MIR10B(1/1)	1	miRNA	BRCA-3475.4.3.N.2.7.7.1.4.2	BRCA	3475	4	3	N	2	7	7	1	4	2	Protective	1	0	3	Apoptosis/Autophagy	TSM	Underexpression	4	1	1	2	3	3	7	0	2	23	0.958864088438948	0.00266040155191031	NS	0.394567342267898	0.724820172619026	NS	0.1763953437314	1.82773471838231	NS	0.0492256447122362	3.86764165578254	Low	0.372	NS	0.201
23	(`hsa-miR-17-3p` + `hsa-miR-17-5p` + `hsa-miR-590-3p` + `hsa-miR-590-5p`)	hsa-miR-17-3p, hsa-miR-17-5p, hsa-miR-590-3p, hsa-miR-590-5p	MIR17HG(2/2), MIR590(2/2)	4	miRNA	BRCA-1279.4.3.P.3.0.0.1.2.3	BRCA	1279	4	3	P	3	0	0	1	2	3	Meaningless	0	0	4	Apoptosis/Autophagy/Cellular senescence	TSM	Overexpression	4	1	2	2	0	0	7	4	3	23	0.412314766485656	0.672116224405678	NS	0.189937213696665	1.71810455172646	NS	0.801299133778731	0.0633358442850969	NS	0.787183649138572	0.0728835793454166	NS	0.547	NS	0.279
23	(`hsa-miR-106a-5p` + `hsa-miR-15a-5p` + `hsa-miR-17-3p` + `hsa-miR-17-5p` + `hsa-miR-93-3p` + `hsa-miR-93-5p`)	hsa-miR-106a-5p, hsa-miR-15a-5p, hsa-miR-17-3p, hsa-miR-17-5p, hsa-miR-93-3p, hsa-miR-93-5p	MIR106A(1/1), MIR15A(1/1), MIR17HG(2/2), MIR93(2/2)	6	miRNA	BRCA-1253.4.3.P.3.0.0.1.2.3	BRCA	1253	4	3	P	3	0	0	1	2	3	Meaningless	0	0	4	Apoptosis/Autophagy/Ferroptosis	TSM	Overexpression	4	1	2	2	0	0	7	4	3	23	0.73313321485986	0.116254156209615	NS	0.991928380556551	0.000102342506255963	NS	0.694113643890136	0.154668140630615	NS	0.955033343198549	0.0031795178037645	NS	0.645	NS	0.585
23	(`hsa-miR-425-3p` + `hsa-miR-425-5p`)	hsa-miR-425-3p, hsa-miR-425-5p	MIR425(2/2)	2	miRNA	BLCA-558.4.3.P.3.0.7.2.2.3	BLCA	558	4	3	P	3	0	7	2	2	3	Meaningless	0	0	4	Apoptosis/Necroptosis/Pyroptosis	TSM	Overexpression	4	1	2	2	0	3	4	4	3	23	0.0770036812777105	3.1270348091228	NS	0.0993310750402592	2.71625091728502	NS	0.260303211866009	1.26714366081863	NS	0.0136373349380976	6.0844949162179	Low	0.224	NS	0.349
23	(`hsa-miR-1271-5p` + `hsa-miR-15b-3p` + `hsa-miR-629-5p`)	hsa-miR-1271-5p, hsa-miR-15b-3p, hsa-miR-629-5p	MIR1271(1/1), MIR15B(1/1), MIR629(1/1)	3	miRNA	BLCA-540.4.3.P.3.4.4.1.4.1	BLCA	540	4	3	P	3	4	4	1	4	1	Risky	0	1	3	Apoptosis	TSM	Overexpression	4	1	2	2	3	3	7	0	1	23	0.886911438519422	0.0202246544452616	NS	0.244560967319285	1.35410952298467	NS	0.869288875899182	0.0270805962619943	NS	0.00224556490054972	9.33713359877404	High	0.819	NS	0.152
22	hsa-miR-21-5p	hsa-miR-21-5p	MIR21(1/1)	1	miRNA	UCEC-1211.4.3.P.3.0.20.2.4.6	UCEC	1211	4	3	P	3	0	20	2	4	6	Meaningless	0	0	4	Apoptosis/Autophagy/Cellular senescence/Efferocytosis/Necroptosis/Necrosis	TSM	Overexpression	4	1	2	2	0	3	4	0	6	22	0.381853682890418	0.764725630028699	NS	0.295277230072232	1.09540273508702	NS	0.0216341787113821	5.27496855146417	Low	0.584624486056632	0.298817829892972	NS	0.791	NS	0.238
22	hsa-miR-188-5p	hsa-miR-188-5p	MIR188(1/1)	1	miRNA	UCEC-1203.4.3.P.3.14.4.4.4.4	UCEC	1203	4	3	P	3	14	4	4	4	4	Risky	0	2	2	Apoptosis/Autophagy/Cellular senescence/Ferroptosis	TSM	Overexpression	4	1	2	2	6	3	0	0	4	22	0.0946188146104485	2.79398244834458	NS	0.207022621474281	1.59212620379399	NS	0.098018642051989	2.73748958645916	NS	0.00875865882308735	6.87138821166686	High	0.248	NS	0.213
22	(`hsa-miR-25-3p` + `hsa-miR-25-5p`)	hsa-miR-25-3p, hsa-miR-25-5p	MIR25(2/2)	2	miRNA	THYM-566.4.3.P.1.2.2.2.2.2	THYM	566	4	3	P	1	2	2	2	2	2	Protective	1	0	3	Apoptosis/Pyroptosis	TSM	Unchanged	4	1	2	1	2	2	4	4	2	22	0.0151951266859257	5.89370175480443	Low	0.1921167535876	1.70130994777746	NS	NS	NS	NS	0.372349360902375	0.795809033725573	NS	0.00684	Protective	0.354
22	(`hsa-miR-20b-5p` + `hsa-miR-20b-3p`)	hsa-miR-20b-5p, hsa-miR-20b-3p	MIR20B(2/2)	2	miRNA	THYM-564.4.3.P.1.2.2.2.3.5	THYM	564	4	3	P	1	2	2	2	3	5	Protective	1	0	3	Apoptosis/Autophagy/Cellular senescence/Pyroptosis/Necrosis	TSM	Unchanged	4	1	2	1	2	2	4	1	5	22	0.010385069165743	6.56762076919165	Low	0.15623228332383	2.01032075780072	NS	NS	NS	NS	0.827373866090126	0.0475549197325336	NS	0.022	Protective	0.165
22	(`hsa-miR-142-3p` + `hsa-miR-142-5p`)	hsa-miR-142-3p, hsa-miR-142-5p	MIR142(2/2)	2	miRNA	THYM-557.4.3.P.1.0.2.2.2.4	THYM	557	4	3	P	1	0	2	2	2	4	Meaningless	0	0	4	Apoptosis/Autophagy/Ferroptosis/Necrosis	TSM	Unchanged	4	1	2	1	0	2	4	4	4	22	0.00903070867329769	6.81674361485775	Low	0.139547359697861	2.18294335394887	NS	NS	NS	NS	0.613083532811991	0.255709061557033	NS	0.0766	NS	0.443
22	(`hsa-miR-1307-3p` + `hsa-miR-330-5p`)	hsa-miR-1307-3p, hsa-miR-330-5p	MIR1307(1/1), MIR330(1/1)	2	miRNA	THYM-556.4.3.P.1.34.30.2.4.1	THYM	556	4	3	P	1	34	30	2	4	1	Risky	0	2	2	Apoptosis	TSM	Unchanged	4	1	2	1	6	3	4	0	1	22	0.407682067783935	0.685550174982201	NS	0.0440796944450568	4.05350649350649	High	NS	NS	NS	0.0554202453453305	3.66939657110881	NS	0.323	NS	0.0193
22	hsa-miR-93-3p	hsa-miR-93-3p	MIR93(1/1)	1	miRNA	THYM-1564.4.3.P.1.0.0.2.1.3	THYM	1564	4	3	P	1	0	0	2	1	3	Meaningless	0	0	4	Apoptosis/Autophagy/Ferroptosis	TSM	Unchanged	4	1	2	1	0	0	4	7	3	22	0.380318152055849	0.769673256380441	NS	0.390097554521729	0.738637907578728	NS	NS	NS	NS	0.856049700813007	0.0329077711334548	NS	0.175	NS	0.114
22	hsa-miR-505-3p	hsa-miR-505-3p	MIR505(1/1)	1	miRNA	THYM-1559.4.3.P.1.31.30.2.4.2	THYM	1559	4	3	P	1	31	30	2	4	2	Risky	0	2	2	Apoptosis/Autophagy	TSM	Unchanged	4	1	2	1	5	3	4	0	2	22	0.1256700867653	2.34519187913164	NS	0.0297637902661857	4.72288360480447	High	NS	NS	NS	0.767664287931544	0.0872797596839066	NS	0.0198	Risky	0.000709
22	hsa-miR-125b-5p	hsa-miR-125b-5p	MIR125B2(1/1)	1	miRNA	THYM-1532.4.3.N.1.69.7.2.4.2	THYM	1532	4	3	N	1	69	7	2	4	2	Protective	2	0	2	Apoptosis/Autophagy	TSM	Unchanged	4	1	1	1	6	3	4	0	2	22	0.875302259751569	0.0246261314395297	NS	0.112928697586121	2.51275020999211	NS	NS	NS	NS	0.0426726849109156	4.10832185148536	Low	0.194	NS	0.00814
22	hsa-miR-125a-5p	hsa-miR-125a-5p	MIR125A(1/1)	1	miRNA	THYM-1531.4.3.N.1.69.0.2.4.5	THYM	1531	4	3	N	1	69	0	2	4	5	Protective	2	0	2	Apoptosis/Autophagy/Ferroptosis/Pyroptosis/Necrosis	TSM	Unchanged	4	1	1	1	6	0	4	0	5	22	0.850971795249947	0.0352983795887504	NS	0.0743051977915058	3.18525951392817	NS	NS	NS	NS	0.125217728039695	2.35081249634481	NS	0.745	NS	0.0398
22	(`hsa-miR-21-5p` + `hsa-miR-21-3p`)	hsa-miR-21-5p, hsa-miR-21-3p	MIR21(2/2)	2	miRNA	THCA-724.4.3.N.3.0.0.2.2.6	THCA	724	4	3	N	3	0	0	2	2	6	Meaningless	0	0	4	Apoptosis/Autophagy/Cellular senescence/Efferocytosis/Necroptosis/Necrosis	TSM	Overexpression	4	1	1	2	0	0	4	4	6	22	0.740017952384183	0.110110865441594	NS	0.677888184463703	0.172512806893447	NS	0.0556460983688308	3.66261897570595	NS	0.279442891682604	1.16979731035552	NS	0.961	NS	0.506
22	(`hsa-miR-199a-5p` + `hsa-miR-199a-3p`)	hsa-miR-199a-5p, hsa-miR-199a-3p	MIR199A1(2/2)	2	miRNA	THCA-723.4.3.N.2.0.0.1.2.3	THCA	723	4	3	N	2	0	0	1	2	3	Meaningless	0	0	4	Apoptosis/Autophagy/Ferroptosis	TSM	Underexpression	4	1	1	2	0	0	7	4	3	22	0.541269640294309	0.373191695059591	NS	0.786054412828436	0.073678422712992	NS	0.670244091140227	0.181316736987142	NS	0.694778352524361	0.153961117725738	NS	0.193	NS	0.719
22	hsa-miR-223-3p	hsa-miR-223-3p	MIR223(1/1)	1	miRNA	THCA-1933.4.3.N.2.0.0.1.2.3	THCA	1933	4	3	N	2	0	0	1	2	3	Meaningless	0	0	4	Apoptosis/Autophagy/Pyroptosis	TSM	Underexpression	4	1	1	2	0	0	7	4	3	22	0.343245048728906	0.898273584502512	NS	0.714450927367239	0.133871796300896	NS	0.474675987865079	0.511070092370531	NS	0.624128425121672	0.240107580700679	NS	0.16	NS	0.36
22	hsa-miR-185-3p	hsa-miR-185-3p	MIR185(1/1)	1	miRNA	THCA-1927.4.3.P.1.0.64.2.4.5	THCA	1927	4	3	P	1	0	64	2	4	5	Meaningless	0	0	4	Apoptosis/Autophagy/Cellular senescence/Pyroptosis/Necrosis	TSM	Unchanged	4	1	2	1	0	5	4	0	5	22	0.0116446734610485	6.36418245472379	Low	0.0286043811191865	4.79126682855655	Low	0.237698435583641	1.39419205547425	NS	0.557982402567473	0.343209618115103	NS	0.132	NS	0.0948
22	(`hsa-miR-155-3p` + `hsa-miR-520c-3p` + `hsa-miR-527`)	hsa-miR-155-3p, hsa-miR-520c-3p, hsa-miR-527	MIR155(1/1), MIR520C(1/1), MIR527(1/1)	3	miRNA	TGCT-395.4.3.P.0.0.0.1.1.1	TGCT	395	4	3	P	0	0	0	1	1	1	Meaningless	0	0	4	Pyroptosis	TSM	No_data	4	1	2	0	0	0	7	7	1	22	0.312793825936037	1.01884209101401	NS	0.556436410122304	0.345912018025108	NS	0.98732403581059	0.000252416897655563	NS	0.910252054912759	0.0127059376412441	NS	0.473	NS	0.82
22	(`hsa-miR-135b-3p` + `hsa-miR-19b-1-5p` + `hsa-miR-219a-2-3p` + `hsa-miR-302d-5p` + `hsa-miR-302d-3p` + `hsa-miR-3614-5p` + `hsa-miR-365a-5p` + `hsa-miR-367-3p` + `hsa-miR-374a-3p` + `hsa-miR-374b-3p` + `hsa-miR-3940-3p` + `hsa-miR-512-3p` + `hsa-miR-512-5p` + `hsa-miR-515-3p` + `hsa-miR-515-5p` + `hsa-miR-515-5p` + `hsa-miR-515-3p` + `hsa-miR-516b-5p` + `hsa-miR-517-5p` + `hsa-miR-517a-3p` + `hs…	hsa-miR-135b-3p, hsa-miR-19b-1-5p, hsa-miR-219a-2-3p, hsa-miR-302d-5p, hsa-miR-302d-3p, hsa-miR-3614-5p, hsa-miR-365a-5p, hsa-miR-367-3p, hsa-miR-374a-3p, hsa-miR-374b-3p, hsa-miR-3940-3p, hsa-miR-512-3p, hsa-miR-512-5p, hsa-miR-515-3p, hsa-miR-515-5p, hsa-miR-515-5p, hsa-miR-515-3p, hsa-miR-516b-5p, hsa-miR-517-5p, hsa-miR-517a-3p, hsa-miR-518b, hsa-miR-518c-3p, hsa-miR-518c-5p, hsa-miR-519a-3p,…	MIR135B(1/1), MIR19B1(1/1), MIR219A2(1/1), MIR302D(2/2), MIR3614(1/1), MIR365A(1/1), MIR367(1/1), MIR374A(1/1), MIR374B(1/1), MIR3940(1/1), MIR512-1(2/2), MIR515-1(4/4), MIR516B1(1/1), MIR517A(2/2), MIR518B(1/1), MIR518C(2/2), MIR519A1(2/2), MIR519B(1/1), MIR519C(1/1), MIR520F(2/2), MIR520H(1/1), MIR522(1/1), MIR625(2/2), MIR629(2/2), MIR92A1(3/3), MIR942(2/2)	40	miRNA	TGCT-392.4.3.P.0.0.0.1.1.1	TGCT	392	4	3	P	0	0	0	1	1	1	Meaningless	0	0	4	Apoptosis	TSM	No_data	4	1	2	0	0	0	7	7	1	22	0.300561260940136	1.07170226445245	NS	0.53662540501677	0.381830131118595	NS	0.786698866917355	0.0732242396217622	NS	0.937859643150391	0.0060778063566699	NS	0.658	NS	0.999
22	hsa-miR-942-5p	hsa-miR-942-5p	MIR942(1/1)	1	miRNA	STAD-3072.4.3.P.3.22.0.1.4.1	STAD	3072	4	3	P	3	22	0	1	4	1	Protective	2	0	2	Apoptosis	TSM	Overexpression	4	1	2	2	5	0	7	0	1	22	0.185882131308305	1.74995705446678	NS	0.353869169526942	0.85953386315803	NS	0.0894650999746058	2.88397182008519	NS	0.329052613404956	0.952622682249763	NS	0.0221	Protective	0.0849
22	hsa-miR-671-3p	hsa-miR-671-3p	MIR671(1/1)	1	miRNA	STAD-3070.4.3.P.1.20.20.1.4.1	STAD	3070	4	3	P	1	20	20	1	4	1	Protective	1	0	3	Apoptosis	TSM	Unchanged	4	1	2	1	3	3	7	0	1	22	0.936087464000804	0.0064301697971986	NS	0.557911469660479	0.343333297406304	NS	0.026678304441362	4.91151028945787	Low	0.383064944582847	0.760842654820322	NS	0.788	NS	0.97
22	hsa-miR-30c-2-3p	hsa-miR-30c-2-3p	MIR30C2(1/1)	1	miRNA	STAD-3052.4.1.N.2.4.0.1.4.2	STAD	3052	4	1	N	2	4	0	1	4	2	Risky	0	1	3	Apoptosis/Necrosis	TMB	Underexpression	4	3	1	2	3	0	7	0	2	22	0.741446843247214	0.108859054706173	NS	0.15787896019056	1.99442513954201	NS	0.696645076779529	0.151985544229717	NS	0.128309833913803	2.31283506970339	NS	0.647	NS	0.052
22	hsa-miR-16-5p	hsa-miR-16-5p	MIR16-1(1/1)	1	miRNA	STAD-3013.4.3.P.3.20.0.1.4.3	STAD	3013	4	3	P	3	20	0	1	4	3	Protective	1	0	3	Apoptosis/Autophagy/Necroptosis	TSM	Overexpression	4	1	2	2	3	0	7	0	3	22	0.571216802067364	0.320650796996207	NS	0.561537968234821	0.337048310708528	NS	0.362855008928893	0.827987850842645	NS	0.958209701157463	0.00274579590210309	NS	0.295	NS	0.204
22	(`hsa-miR-21-3p` + `hsa-miR-21-5p`)	hsa-miR-21-3p, hsa-miR-21-5p	MIR21(2/2)	2	miRNA	STAD-1066.4.3.P.3.0.0.1.4.6	STAD	1066	4	3	P	3	0	0	1	4	6	Meaningless	0	0	4	Apoptosis/Autophagy/Cellular senescence/Efferocytosis/Necroptosis/Necrosis	TSM	Overexpression	4	1	2	2	0	0	7	0	6	22	0.896624614511872	0.0168808834187456	NS	0.351688925858477	0.867353821398235	NS	0.484193477663419	0.48940357272499	NS	0.658830960617686	0.194946773319438	NS	0.981	NS	0.654
22	(`hsa-miR-181a-3p` + `hsa-miR-181a-5p`)	hsa-miR-181a-3p, hsa-miR-181a-5p	MIR181A1(1/1), MIR181A2(1/1)	2	miRNA	STAD-1061.4.3.P.3.4.4.2.4.3	STAD	1061	4	3	P	3	4	4	2	4	3	Risky	0	1	3	Apoptosis/Autophagy/Cellular senescence	TSM	Overexpression	4	1	2	2	3	3	4	0	3	22	0.791888040178518	0.0696219344151535	NS	0.114068145418798	2.49693439434426	NS	0.337463834044131	0.920042421380415	NS	0.0100139424391507	6.63241469611756	High	0.828	NS	0.174
22	hsa-miR-155-3p	hsa-miR-155-3p	MIR155(1/1)	1	miRNA	SARC-491.4.3.P.0.31.1.1.4.1	SARC	491	4	3	P	0	31	1	1	4	1	Risky	0	2	2	Pyroptosis	TSM	No_data	4	1	2	0	5	2	7	0	1	22	0.046530453550331	3.96228670859319	High	0.0563443687033808	3.64184776904407	NS	0.148860361622168	2.08389031531509	NS	0.175048572875901	1.83916732782225	NS	0.0197	Risky	0.0105
22	hsa-miR-192-5p	hsa-miR-192-5p	MIR192(1/1)	1	miRNA	READ-713.4.3.P.3.71.62.4.4.2	READ	713	4	3	P	3	71	62	4	4	2	Protective	3	0	1	Apoptosis/Autophagy	TSM	Overexpression	4	1	2	2	8	3	0	0	2	22	0.0648229991280511	3.4094767214112	NS	0.0098653075413343	6.65905757436161	Low	0.98019396381625	0.000616317118544528	NS	0.0853531138564121	2.95990200008988	NS	0.0291	Protective	0.00758
22	hsa-miR-130b-3p	hsa-miR-130b-3p	MIR130B(1/1)	1	miRNA	READ-706.4.3.P.3.7.5.2.4.1	READ	706	4	3	P	3	7	5	2	4	1	Protective	1	0	3	Apoptosis	TSM	Overexpression	4	1	2	2	3	5	4	0	1	22	0.0239002388520965	5.10185731514109	High	0.177359965171132	1.81960782780333	NS	0.695971838415587	0.152696343869962	NS	0.0446217960277376	4.03287657925455	High	0.0639	NS	0.112
22	hsa-miR-7-1-3p	hsa-miR-7-1-3p	MIR7-1(1/1)	1	miRNA	PRAD-2947.4.3.P.3.0.11.1.4.3	PRAD	2947	4	3	P	3	0	11	1	4	3	Meaningless	0	0	4	Apoptosis/Autophagy/Necroptosis	TSM	Overexpression	4	1	2	2	0	3	7	0	3	22	0.80036904937962	0.0639429904076881	NS	0.510435590482656	0.433174041151497	NS	0.0406677002843631	4.18980810654165	High	0.416429395354451	0.660369870789347	NS	0.773	NS	0.254
22	hsa-miR-19a-3p	hsa-miR-19a-3p	MIR19A(1/1)	1	miRNA	PRAD-2915.4.3.P.3.1.0.1.4.4	PRAD	2915	4	3	P	3	1	0	1	4	4	Risky	0	1	3	Apoptosis/Autophagy/Ferroptosis/Necrosis	TSM	Overexpression	4	1	2	2	2	0	7	0	4	22	0.0972308828272059	2.75038714931084	NS	0.196892491192406	1.66527585654701	NS	0.140229302836045	2.17544111656946	NS	0.183922716886919	1.76563893870037	NS	0.0402	Risky	0.0756
22	hsa-miR-125b-1-3p	hsa-miR-125b-1-3p	MIR125B1(1/1)	1	miRNA	PRAD-2889.4.3.N.2.0.20.1.4.4	PRAD	2889	4	3	N	2	0	20	1	4	4	Meaningless	0	0	4	Apoptosis/Autophagy/Cellular senescence/Necrosis	TSM	Underexpression	4	1	1	2	0	3	7	0	4	22	0.669905224044298	0.181713006646901	NS	0.542888707323445	0.370212046497339	NS	0.0432547725862421	4.08541716467469	Low	0.376193927009952	0.78310261272584	NS	0.861	NS	0.902
22	hsa-let-7a-5p	hsa-let-7a-5p	MIRLET7A1(1/1)	1	miRNA	PRAD-2882.4.3.P.3.4.0.1.4.3	PRAD	2882	4	3	P	3	4	0	1	4	3	Risky	0	1	3	Apoptosis/Autophagy/Necrosis	TSM	Overexpression	4	1	2	2	3	0	7	0	3	22	0.808173042914048	0.0589438751229401	NS	0.870076761690696	0.0267521953007617	NS	0.374295999237738	0.789352459882617	NS	0.359287175859712	0.840383278968463	NS	0.644	NS	0.587
22	(`hsa-miR-200b-5p` + `hsa-miR-200b-3p`)	hsa-miR-200b-5p, hsa-miR-200b-3p	MIR200B(2/2)	2	miRNA	LUSC-943.4.3.P.3.62.7.2.4.3	LUSC	943	4	3	P	3	62	7	2	4	3	Protective	1	0	3	Apoptosis/Autophagy/Pyroptosis	TSM	Overexpression	4	1	2	2	3	3	4	0	3	22	0.278696871762171	1.17343349269996	NS	0.164054817040849	1.93644714784965	NS	0.239011579285854	1.38641426307193	NS	0.00644438537788716	7.42164549993371	Low	0.253	NS	0.0365
22	hsa-miR-98-5p	hsa-miR-98-5p	MIR98(1/1)	1	miRNA	LUSC-2506.4.3.P.3.2.22.2.4.2	LUSC	2506	4	3	P	3	2	22	2	4	2	Protective	1	0	3	Apoptosis/Necrosis	TSM	Overexpression	4	1	2	2	2	5	4	0	2	22	0.000586376166028524	11.8187371870205	Low	0.216066593178015	1.53030554833689	NS	0.0451664039925942	4.01241528478729	Low	0.087745637619454	2.91525323512763	NS	0.0279	Protective	0.59
22	hsa-miR-7-1-3p	hsa-miR-7-1-3p	MIR7-1(1/1)	1	miRNA	LUSC-2501.4.3.P.3.7.0.1.4.3	LUSC	2501	4	3	P	3	7	0	1	4	3	Protective	1	0	3	Apoptosis/Autophagy/Necroptosis	TSM	Overexpression	4	1	2	2	3	0	7	0	3	22	0.784952798008375	0.0744582855194763	NS	0.992727340394164	8.30841969860701e-05	NS	0.962717915430657	0.0021849248582552	NS	0.103168117634908	2.65587276119679	NS	0.0686	NS	0.303
22	hsa-miR-181a-5p	hsa-miR-181a-5p	MIR181A2(1/1)	1	miRNA	LUSC-2454.4.3.N.2.30.0.1.4.4	LUSC	2454	4	3	N	2	30	0	1	4	4	Risky	0	1	3	Apoptosis/Autophagy/Cellular senescence/Necrosis	TSM	Underexpression	4	1	1	2	3	0	7	0	4	22	0.833634815907178	0.0441176831841699	NS	0.482161372598421	0.493970744923299	NS	0.285360999560492	1.14137960092374	NS	0.801414126432187	0.063260992611304	NS	0.193	NS	0.0232
22	hsa-miR-144-5p	hsa-miR-144-5p	MIR144(1/1)	1	miRNA	LUSC-2445.4.3.N.2.89.2.4.4.4	LUSC	2445	4	3	N	2	89	2	4	4	4	Protective	3	0	1	Apoptosis/Autophagy/Ferroptosis/Necrosis	TSM	Underexpression	4	1	1	2	8	2	0	0	4	22	0.00435583298886622	8.12918470162118	Low	0.0711201623733787	3.25697615057824	NS	0.278432670133964	1.17472418285527	NS	0.176646341709779	1.82561514648337	NS	0.0108	Protective	0.0122
22	hsa-miR-139-5p	hsa-miR-139-5p	MIR139(1/1)	1	miRNA	LUSC-2442.4.3.N.2.1.1.1.4.3	LUSC	2442	4	3	N	2	1	1	1	4	3	Risky	0	1	3	Apoptosis/Autophagy/Cellular senescence	TSM	Underexpression	4	1	1	2	2	2	7	0	3	22	0.00960948239868908	6.70589244031617	High	0.72439780239927	0.124317858308687	NS	0.367840938095609	0.810945238696923	NS	0.623104876505446	0.241527732949059	NS	0.0149	Risky	0.406
22	hsa-let-7e-5p	hsa-let-7e-5p	MIRLET7E(1/1)	1	miRNA	LUSC-2433.4.3.N.2.34.4.2.4.1	LUSC	2433	4	3	N	2	34	4	2	4	1	Risky	0	2	2	Autophagy	TSM	Underexpression	4	1	1	2	6	3	4	0	1	22	0.171229713542554	1.87214411259342	NS	0.087993389787888	2.91070522624162	NS	0.909226726479984	0.0129991832612959	NS	0.0191572034996607	5.48710825180655	High	0.113	NS	0.029
22	hsa-miR-7-5p	hsa-miR-7-5p	MIR7-1(1/1)	1	miRNA	LUAD-2787.4.3.P.3.30.0.1.4.3	LUAD	2787	4	3	P	3	30	0	1	4	3	Risky	0	1	3	Apoptosis/Autophagy/Necroptosis	TSM	Overexpression	4	1	2	2	3	0	7	0	3	22	0.903835963461493	0.0145967539647665	NS	0.646048142011956	0.210918886018421	NS	0.450311416321904	0.569867894595035	NS	0.364601951643425	0.821979808295412	NS	0.0741	NS	0.0148
22	hsa-miR-365a-5p	hsa-miR-365a-5p	MIR365A(1/1)	1	miRNA	LUAD-2777.4.3.P.3.35.0.2.4.1	LUAD	2777	4	3	P	3	35	0	2	4	1	Risky	0	3	1	Apoptosis	TSM	Overexpression	4	1	2	2	8	0	4	0	1	22	0.714649802899945	0.133676853873984	NS	0.519524271609366	0.414837630249084	NS	0.652184369067859	0.2031572685667	NS	0.745984356747425	0.104936356040368	NS	0.0103	Risky	0.00531
22	hsa-miR-21-3p	hsa-miR-21-3p	MIR21(1/1)	1	miRNA	LUAD-2765.4.3.P.3.11.0.2.4.6	LUAD	2765	4	3	P	3	11	0	2	4	6	Risky	0	1	3	Apoptosis/Autophagy/Cellular senescence/Efferocytosis/Necroptosis/Necrosis	TSM	Overexpression	4	1	2	2	3	0	4	0	6	22	0.434324713678658	0.61123094509404	NS	0.604749767950994	0.26789138668785	NS	0.139718327770254	2.18105862945202	NS	0.730837793287814	0.118343769691635	NS	0.358	NS	0.771
22	hsa-miR-140-3p	hsa-miR-140-3p	MIR140(1/1)	1	miRNA	LUAD-2748.4.2.N.2.0.7.1.4.3	LUAD	2748	4	2	N	2	0	7	1	4	3	Meaningless	0	0	4	Apoptosis/Autophagy/Necrosis	MSI	Underexpression	4	2	1	2	0	3	7	0	3	22	0.0876042835364597	2.91785432183597	NS	0.286272658583918	1.13706832479841	NS	0.26083298159814	1.26433046491734	NS	0.0496807424153368	3.852201443143	Low	0.112	NS	0.432
22	hsa-let-7c-5p	hsa-let-7c-5p	MIRLET7C(1/1)	1	miRNA	LUAD-2738.4.3.N.2.22.0.1.4.2	LUAD	2738	4	3	N	2	22	0	1	4	2	Protective	2	0	2	Apoptosis/Autophagy	TSM	Underexpression	4	1	1	2	5	0	7	0	2	22	0.0634345519203722	3.44523104651465	NS	0.252727896510804	1.30816094431487	NS	0.484572906821024	0.488554302141283	NS	0.113693053511125	2.50212146234463	NS	0.0152	Protective	0.0615
22	(`hsa-miR-195-5p` + `hsa-miR-195-3p`)	hsa-miR-195-5p, hsa-miR-195-3p	MIR195(2/2)	2	miRNA	LIHC-665.4.3.N.2.0.20.1.4.4	LIHC	665	4	3	N	2	0	20	1	4	4	Meaningless	0	0	4	Apoptosis/Autophagy/Pyroptosis/Necrosis	TSM	Underexpression	4	1	1	2	0	3	7	0	4	22	0.196393747082169	1.66899091883378	NS	0.47018883664061	0.521532160784887	NS	0.0232851343437114	5.14710715882186	Low	0.0797814524942511	3.06934822803616	NS	0.196	NS	0.269
22	hsa-miR-425-3p	hsa-miR-425-3p	MIR425(1/1)	1	miRNA	LIHC-1974.4.3.P.1.31.1.2.4.3	LIHC	1974	4	3	P	1	31	1	2	4	3	Risky	0	2	2	Apoptosis/Necroptosis/Pyroptosis	TSM	Unchanged	4	1	2	1	5	2	4	0	3	22	0.0028629568367462	8.89281064370414	High	0.0953767672510745	2.78119857302524	NS	0.887167994847843	0.0201323763349437	NS	0.750952179058183	0.100732659694242	NS	0.000266	Risky	0.00764
22	hsa-miR-424-5p	hsa-miR-424-5p	MIR424(1/1)	1	miRNA	LIHC-1973.4.3.N.2.1.0.1.4.5	LIHC	1973	4	3	N	2	1	0	1	4	5	Risky	0	1	3	Anoikis/Apoptosis/Autophagy/Ferroptosis/Pyroptosis	TSM	Underexpression	4	1	1	2	2	0	7	0	5	22	0.107678381671392	2.58796825583171	NS	0.0819368701858398	3.026057864802	NS	0.656752967175191	0.197491908713075	NS	0.736625903723075	0.113114412717686	NS	0.0423	Risky	0.157
22	hsa-miR-19a-3p	hsa-miR-19a-3p	MIR19A(1/1)	1	miRNA	LIHC-1954.4.3.P.3.34.30.4.4.4	LIHC	1954	4	3	P	3	34	30	4	4	4	Risky	0	2	2	Apoptosis/Autophagy/Ferroptosis/Necrosis	TSM	Overexpression	4	1	2	2	6	3	0	0	4	22	0.287956698103736	1.12915009340034	NS	0.00932203200538317	6.76006585645833	High	0.204290179520328	1.61143516439652	NS	0.0731694271514043	3.21044843387044	NS	0.466	NS	0.0033
22	hsa-miR-17-5p	hsa-miR-17-5p	MIR17HG(1/1)	1	miRNA	LIHC-1951.4.3.P.3.30.0.1.4.3	LIHC	1951	4	3	P	3	30	0	1	4	3	Risky	0	1	3	Apoptosis/Autophagy/Ferroptosis	TSM	Overexpression	4	1	2	2	3	0	7	0	3	22	0.475128234295891	0.510024537233956	NS	0.0637863236760172	3.43609408843428	NS	0.553459347458386	0.351156225599411	NS	0.153601166137235	2.03611839856288	NS	0.406	NS	0.0305
22	hsa-miR-17-5p	hsa-miR-17-5p	MIR17HG(1/1)	1	miRNA	LIHC-1950.4.3.P.3.30.0.1.4.3	LIHC	1950	4	3	P	3	30	0	1	4	3	Risky	0	1	3	Apoptosis/Autophagy/Cellular senescence	TSM	Overexpression	4	1	2	2	3	0	7	0	3	22	0.475128234295891	0.510024537233956	NS	0.0637863236760172	3.43609408843428	NS	0.553459347458386	0.351156225599411	NS	0.153601166137235	2.03611839856288	NS	0.406	NS	0.0305
22	hsa-miR-199a-5p	hsa-miR-199a-5p	MIR199A1(1/1)	1	miRNA	LGG-3216.4.3.N.0.31.0.2.2.3	LGG	3216	4	3	N	0	31	0	2	2	3	Risky	0	2	2	Apoptosis/Autophagy/Ferroptosis	TSM	No_data	4	1	1	0	5	0	4	4	3	22	0.35466955300264	0.856679600479382	NS	0.260268462313165	1.26732843646275	NS	0.412514693559925	0.671541477508515	NS	0.146782681854229	2.1053715939297	NS	0.0425	Risky	0.0381
22	(`hsa-miR-421` + `hsa-miR-589-5p` + `hsa-miR-629-5p`)	hsa-miR-421, hsa-miR-589-5p, hsa-miR-629-5p	MIR421(1/1), MIR589(1/1), MIR629(1/1)	3	miRNA	LGG-1220.4.3.N.0.4.35.2.4.1	LGG	1220	4	3	N	0	4	35	2	4	1	Risky	0	1	3	Apoptosis	TSM	No_data	4	1	1	0	3	8	4	0	1	22	0.028521989926387	4.79623570458007	High	0.0394411291569042	4.24176562656483	High	0.123220156499645	2.37590518352307	NS	0.0181103331938639	5.58544481978041	High	0.161	NS	0.204
22	hsa-miR-891b	hsa-miR-891b	MIR891B(1/1)	1	miRNA	KICH-743.4.3.P.3.69.69.4.4.1	KICH	743	4	3	P	3	69	69	4	4	1	Protective	2	0	2	Apoptosis	TSM	Overexpression	4	1	2	2	6	6	0	0	1	22	0.0727534950072199	3.21977802841118	NS	0.00542928363224349	7.73059562036846	Low	0.459628693655889	0.546798719955152	NS	0.0241743626420343	5.08207925462439	Low	0.0743	NS	0.00898
22	hsa-miR-455-3p	hsa-miR-455-3p	MIR455(1/1)	1	miRNA	KICH-735.4.3.N.2.35.30.4.4.3	KICH	735	4	3	N	2	35	30	4	4	3	Risky	0	3	1	Apoptosis/Autophagy/Pyroptosis	TSM	Underexpression	4	1	1	2	8	3	0	0	3	22	0.0709420402082446	3.26108804449451	NS	0.0446457708564389	4.03197030815375	High	0.411238646561609	0.675216908201139	NS	0.0934836385700643	2.81333861991992	NS	0.00513	Risky	0.0022
22	hsa-miR-181a-5p	hsa-miR-181a-5p	MIR181A2(1/1)	1	miRNA	KICH-723.4.3.N.2.35.30.4.4.3	KICH	723	4	3	N	2	35	30	4	4	3	Risky	0	3	1	Apoptosis/Autophagy/Cellular senescence	TSM	Underexpression	4	1	1	2	8	3	0	0	3	22	0.0867467229671433	2.93373255671501	NS	0.00751188647684176	7.14629850519496	High	0.881205942183664	0.0223325062034739	NS	0.0816494509521603	3.03175908299591	NS	0.0267	Risky	0.00301
22	(`hsa-miR-199a-5p` + `hsa-miR-199a-3p`)	hsa-miR-199a-5p, hsa-miR-199a-3p	MIR199A1(2/2)	2	miRNA	KICH-286.4.3.N.2.35.30.4.4.3	KICH	286	4	3	N	2	35	30	4	4	3	Risky	0	3	1	Apoptosis/Autophagy/Ferroptosis	TSM	Underexpression	4	1	1	2	8	3	0	0	3	22	0.0601090198731427	3.53437401291511	NS	0.0375517863156992	4.32520972779875	High	0.537698536562907	0.379821958456973	NS	0.0800302618391969	3.06428705297863	NS	0.00451	Risky	0.00231
22	(`hsa-miR-199a-5p` + `hsa-miR-199a-3p`)	hsa-miR-199a-5p, hsa-miR-199a-3p	MIR199A1(2/2)	2	miRNA	HNSC-664.4.3.N.2.0.0.1.2.3	HNSC	664	4	3	N	2	0	0	1	2	3	Meaningless	0	0	4	Apoptosis/Autophagy/Ferroptosis	TSM	Underexpression	4	1	1	2	0	0	7	4	3	22	0.455413917237557	0.55714238164577	NS	0.226129308516501	1.46504375491753	NS	0.682718874667534	0.167081309562878	NS	0.102217980540658	2.67059223233944	NS	0.708	NS	0.958
22	hsa-miR-92a-1-5p	hsa-miR-92a-1-5p	MIR92A1(1/1)	1	miRNA	HNSC-1900.4.3.P.3.64.62.2.4.1	HNSC	1900	4	3	P	3	64	62	2	4	1	Protective	2	0	2	Apoptosis	TSM	Overexpression	4	1	2	2	5	3	4	0	1	22	0.0565144019364994	3.63683119350121	NS	0.00823997394735998	6.98056177320025	Low	0.290516455666715	1.11722645037865	NS	0.104920963487518	2.62910315093284	NS	0.0429	Protective	0.00743
22	hsa-miR-485-3p	hsa-miR-485-3p	MIR485(1/1)	1	miRNA	HNSC-1891.4.3.N.1.31.30.3.2.2	HNSC	1891	4	3	N	1	31	30	3	2	2	Risky	0	2	2	Apoptosis/Pyroptosis	TSM	Unchanged	4	1	1	1	5	3	1	4	2	22	0.0648180705193566	3.40960218977047	NS	0.0160829477470522	5.79378258897635	High	0.355482550446943	0.853789364898367	NS	0.257067893872574	1.28447902836667	NS	0.00157	Risky	0.00066
22	hsa-miR-431-5p	hsa-miR-431-5p	MIR431(1/1)	1	miRNA	HNSC-1888.4.3.N.3.31.31.3.3.2	HNSC	1888	4	3	N	3	31	31	3	3	2	Risky	0	2	2	Apoptosis/Ferroptosis	TSM	Overexpression	4	1	1	2	5	5	1	1	2	22	0.0061610616959028	7.50258153513415	High	0.0187228656823237	5.5272167150433	High	0.565158396110521	0.330851036567469	NS	0.770109730274079	0.0853991719820849	NS	0.00157	Risky	0.00247
22	hsa-miR-378a-5p	hsa-miR-378a-5p	MIR378A(1/1)	1	miRNA	HNSC-1886.4.3.P.2.7.7.2.4.3	HNSC	1886	4	3	P	2	7	7	2	4	3	Protective	1	0	3	Apoptosis/Autophagy/Necrosis	TSM	Underexpression	4	1	2	2	3	3	4	0	3	22	0.0987899344045131	2.72497070045858	NS	0.127954956911673	2.31714167759454	NS	0.195658666692029	1.67448660584133	NS	0.0223692365534957	5.21683434421977	Low	0.0887	NS	0.102
22	hsa-miR-20b-3p	hsa-miR-20b-3p	MIR20B(1/1)	1	miRNA	HNSC-1871.4.3.P.1.64.0.2.4.5	HNSC	1871	4	3	P	1	64	0	2	4	5	Protective	2	0	2	Apoptosis/Autophagy/Cellular senescence/Pyroptosis/Necrosis	TSM	Unchanged	4	1	2	1	5	0	4	0	5	22	0.166835116522412	1.91115409269347	NS	0.08445237386839	2.9770633631023	NS	0.885424112652659	0.0207638581820783	NS	0.168080370722564	1.89998167032827	NS	0.028	Protective	0.0358
22	hsa-miR-106b-3p	hsa-miR-106b-3p	MIR106B(1/1)	1	miRNA	HNSC-1850.4.3.P.3.20.20.2.4.3	HNSC	1850	4	3	P	3	20	20	2	4	3	Protective	1	0	3	Apoptosis/Autophagy/Pyroptosis	TSM	Overexpression	4	1	2	2	3	3	4	0	3	22	0.843372949927038	0.0390382271270902	NS	0.62229687627628	0.242652490188731	NS	0.000831719569449052	11.1690778442741	Low	0.136825790961807	2.21329906893601	NS	0.527	NS	0.971
22	hsa-miR-425-5p	hsa-miR-425-5p	MIR425(1/1)	1	miRNA	ESCA-798.4.3.P.3.31.31.4.4.3	ESCA	798	4	3	P	3	31	31	4	4	3	Risky	0	2	2	Apoptosis/Necroptosis/Pyroptosis	TSM	Overexpression	4	1	2	2	5	5	0	0	3	22	0.00197726272486898	9.57052460610262	High	0.0343368838558602	4.47785032478115	High	0.711313429022452	0.136968598747732	NS	0.0966197118325923	2.76047225184627	NS	0.0188	Risky	0.0383
22	hsa-miR-324-3p	hsa-miR-324-3p	MIR324(1/1)	1	miRNA	ESCA-793.4.3.P.3.4.4.2.4.3	ESCA	793	4	3	P	3	4	4	2	4	3	Risky	0	1	3	Apoptosis/Ferroptosis/Necroptosis	TSM	Overexpression	4	1	2	2	3	3	4	0	3	22	0.407261756461519	0.686780087269978	NS	0.156872542373249	2.0041177160096	NS	0.342998415233221	0.899192159548189	NS	0.0334744730787971	4.52134666914131	High	0.165	NS	0.0855
22	hsa-miR-222-5p	hsa-miR-222-5p	MIR222(1/1)	1	miRNA	ESCA-791.4.3.P.3.34.0.2.4.3	ESCA	791	4	3	P	3	34	0	2	4	3	Risky	0	2	2	Apoptosis/Autophagy/Necrosis	TSM	Overexpression	4	1	2	2	6	0	4	0	3	22	0.224445315884593	1.47572034799368	NS	0.141285011194118	2.16390742310426	NS	0.316270709268731	1.00430646113945	NS	0.355080937274792	0.855215981996697	NS	0.0995	NS	0.0363
22	(`hsa-miR-17-3p` + `hsa-miR-17-5p` + `hsa-miR-590-5p`)	hsa-miR-17-3p, hsa-miR-17-5p, hsa-miR-590-5p	MIR17HG(2/2), MIR590(1/1)	3	miRNA	ESCA-271.4.3.P.3.0.65.2.4.3	ESCA	271	4	3	P	3	0	65	2	4	3	Meaningless	0	0	4	Apoptosis/Autophagy/Cellular senescence	TSM	Overexpression	4	1	2	2	0	6	4	0	3	22	0.148129304560529	2.09140995202142	NS	0.0475098958453692	3.92723863812687	Low	0.857089921237527	0.0324287340863395	NS	0.0343956739429832	4.47492689071941	High	0.163	NS	0.106
22	(`hsa-miR-106b-3p` + `hsa-miR-106b-5p` + `hsa-miR-18a-5p` + `hsa-miR-18a-3p` + `hsa-miR-455-3p`)	hsa-miR-106b-3p, hsa-miR-106b-5p, hsa-miR-18a-5p, hsa-miR-18a-3p, hsa-miR-455-3p	MIR106B(2/2), MIR18A(2/2), MIR455(1/1)	5	miRNA	ESCA-259.4.3.P.3.0.34.2.4.3	ESCA	259	4	3	P	3	0	34	2	4	3	Meaningless	0	0	4	Apoptosis/Autophagy/Pyroptosis	TSM	Overexpression	4	1	2	2	0	6	4	0	3	22	0.0991430131186686	2.71927540127632	NS	0.0186531086567667	5.53374784126086	High	0.636215583800693	0.223725811560676	NS	0.0266100172240751	4.91593756123889	High	0.242	NS	0.103
22	(`hsa-miR-125b-2-3p` + `hsa-let-7c-5p`)	hsa-miR-125b-2-3p, hsa-let-7c-5p	MIR125B2(1/1), MIRLET7C(1/1)	2	miRNA	COAD-688.4.3.N.2.35.0.2.4.2	COAD	688	4	3	N	2	35	0	2	4	2	Risky	0	3	1	Apoptosis/Autophagy	TSM	Underexpression	4	1	1	2	8	0	4	0	2	22	0.0578866219064357	3.59692295310324	NS	0.0622621652203961	3.47607738107837	NS	0.936962674604062	0.0062549025213364	NS	0.319887918714463	0.989404682943691	NS	0.0155	Risky	0.0147
22	hsa-miR-99a-5p	hsa-miR-99a-5p	MIR99A(1/1)	1	miRNA	COAD-2023.4.3.N.2.31.1.2.4.3	COAD	2023	4	3	N	2	31	1	2	4	3	Risky	0	2	2	Apoptosis/Autophagy/Cellular senescence	TSM	Underexpression	4	1	1	2	5	2	4	0	3	22	0.0433775326025466	4.08062805607479	High	0.09220268295648	2.83548982406106	NS	0.980198227364896	0.000616051749464717	NS	0.184135650495688	1.76392538689892	NS	0.0197	Risky	0.0244
22	hsa-miR-7-1-3p	hsa-miR-7-1-3p	MIR7-1(1/1)	1	miRNA	COAD-2018.4.3.P.3.7.0.1.4.3	COAD	2018	4	3	P	3	7	0	1	4	3	Protective	1	0	3	Apoptosis/Autophagy/Necroptosis	TSM	Overexpression	4	1	2	2	3	0	7	0	3	22	0.484140282272969	0.489522726966611	NS	0.167965481780628	1.90100847724644	NS	0.816867247027861	0.0536275052025178	NS	0.0514375506722431	3.79396871437711	NS	0.151	NS	0.123
22	hsa-miR-203b-3p	hsa-miR-203b-3p	MIR203B(1/1)	1	miRNA	COAD-2001.4.3.P.3.64.0.1.4.1	COAD	2001	4	3	P	3	64	0	1	4	1	Protective	2	0	2	Apoptosis	TSM	Overexpression	4	1	2	2	5	0	7	0	1	22	0.0980408710202564	2.73712728500169	NS	0.0532223878731607	3.73692245212477	NS	0.310747231360112	1.02749719056933	NS	0.656502096948682	0.197800512743561	NS	0.0128	Protective	0.013
22	hsa-miR-18a-5p	hsa-miR-18a-5p	MIR18A(1/1)	1	miRNA	COAD-1987.4.3.P.3.11.0.1.4.3	COAD	1987	4	3	P	3	11	0	1	4	3	Risky	0	1	3	Apoptosis/Autophagy/Pyroptosis	TSM	Overexpression	4	1	2	2	3	0	7	0	3	22	0.294070530703851	1.10089154492903	NS	0.797621708857874	0.0657544295670478	NS	0.110940653025697	2.54077026917714	NS	0.903078579281171	0.0148287306841523	NS	0.37	NS	0.91
22	hsa-miR-222-5p	hsa-miR-222-5p	MIR222(1/1)	1	miRNA	BRCA-3506.4.3.P.1.0.0.1.2.3	BRCA	3506	4	3	P	1	0	0	1	2	3	Meaningless	0	0	4	Apoptosis/Autophagy/Necrosis	TSM	Unchanged	4	1	2	1	0	0	7	4	3	22	0.435683235625814	0.607625550368425	NS	0.207605183227121	1.5880484105646	NS	0.905934690399072	0.0139636327277522	NS	0.45644602102605	0.554595524973091	NS	0.191	NS	0.292
22	hsa-let-7d-5p	hsa-let-7d-5p	MIRLET7D(1/1)	1	miRNA	BRCA-3467.4.2.P.3.0.0.1.2.1	BRCA	3467	4	2	P	3	0	0	1	2	1	Meaningless	0	0	4	Necrosis	MSI	Overexpression	4	2	2	2	0	0	7	4	1	22	0.9696453858986	0.00144803451381306	NS	0.616526942785021	0.250779213753664	NS	0.626772991627507	0.236462292269565	NS	0.624209833488802	0.239994851250487	NS	0.764	NS	0.537
22	(`hsa-miR-148b-3p` + `hsa-miR-148b-5p`)	hsa-miR-148b-3p, hsa-miR-148b-5p	MIR148B(2/2)	2	miRNA	BRCA-1274.4.3.P.3.1.1.1.4.2	BRCA	1274	4	3	P	3	1	1	1	4	2	Risky	0	1	3	Apoptosis/Autophagy	TSM	Overexpression	4	1	2	2	2	2	7	0	2	22	0.0124924335700116	6.23960498902165	High	0.307751114078488	1.04030256354896	NS	0.401997855107808	0.702342031172846	NS	0.191491404150498	1.70610579558241	NS	0.00279	Risky	0.145
22	(`hsa-miR-145-5p` + `hsa-miR-145-3p`)	hsa-miR-145-5p, hsa-miR-145-3p	MIR145(2/2)	2	miRNA	BRCA-1272.4.3.N.2.0.30.1.4.4	BRCA	1272	4	3	N	2	0	30	1	4	4	Meaningless	0	0	4	Anoikis/Apoptosis/Autophagy/Necrosis	TSM	Underexpression	4	1	1	2	0	3	7	0	4	22	0.235804544670883	1.40550187799864	NS	0.0210468927224321	5.32290524169883	High	0.494474231026237	0.466775738833518	NS	0.052347969490009	3.76461303570837	NS	0.964	NS	0.357
22	(`hsa-miR-140-3p` + `hsa-miR-204-5p` + `hsa-miR-495-3p` + `hsa-miR-495-5p` + `hsa-let-7a-5p`)	hsa-miR-140-3p, hsa-miR-204-5p, hsa-miR-495-3p, hsa-miR-495-5p, hsa-let-7a-5p	MIR140(1/1), MIR204(1/1), MIR495(2/2), MIRLET7A1(1/1)	5	miRNA	BRCA-1269.4.3.N.2.0.0.1.2.3	BRCA	1269	4	3	N	2	0	0	1	2	3	Meaningless	0	0	4	Apoptosis/Autophagy/Necrosis	TSM	Underexpression	4	1	1	2	0	0	7	4	3	22	0.115040757045234	2.48357149090283	NS	0.157691738959675	1.99622289580494	NS	0.253352779497393	1.3047204309868	NS	0.620432289213941	0.245260453113605	NS	0.359	NS	0.642
22	(`hsa-miR-139-3p` + `hsa-miR-139-5p` + `hsa-miR-99a-3p` + `hsa-miR-99a-5p`)	hsa-miR-139-3p, hsa-miR-139-5p, hsa-miR-99a-3p, hsa-miR-99a-5p	MIR139(2/2), MIR99A(2/2)	4	miRNA	BRCA-1268.4.3.N.2.0.0.1.2.3	BRCA	1268	4	3	N	2	0	0	1	2	3	Meaningless	0	0	4	Apoptosis/Autophagy/Cellular senescence	TSM	Underexpression	4	1	1	2	0	0	7	4	3	22	0.338501486653051	0.916098430508243	NS	0.75368267657023	0.0984623987036765	NS	0.724181376442764	0.124521497407409	NS	0.969006707829485	0.00150964147436525	NS	0.481	NS	0.882
22	(`hsa-miR-106b-3p` + `hsa-miR-138-1-3p` + `hsa-miR-138-5p` + `hsa-miR-138-5p`)	hsa-miR-106b-3p, hsa-miR-138-1-3p, hsa-miR-138-5p, hsa-miR-138-5p	MIR106B(1/1), MIR138-1(3/3)	4	miRNA	BRCA-1254.4.3.P.1.0.0.1.2.3	BRCA	1254	4	3	P	1	0	0	1	2	3	Meaningless	0	0	4	Apoptosis/Autophagy/Pyroptosis	TSM	Unchanged	4	1	2	1	0	0	7	4	3	22	0.496632910371853	0.462124167586974	NS	0.63562692912324	0.224507175796346	NS	0.646529025231724	0.210304269444698	NS	0.615288427400421	0.252545444462142	NS	0.643	NS	0.857
22	hsa-miR-455-3p	hsa-miR-455-3p	MIR455(1/1)	1	miRNA	BLCA-1568.4.3.P.3.4.0.1.4.3	BLCA	1568	4	3	P	3	4	0	1	4	3	Risky	0	1	3	Apoptosis/Autophagy/Pyroptosis	TSM	Overexpression	4	1	2	2	3	0	7	0	3	22	0.748434390690475	0.102851330695534	NS	0.603086383390634	0.27036596816357	NS	0.646264681566153	0.21064199256431	NS	0.263417061419846	1.25070923003917	NS	0.924	NS	0.136
22	hsa-miR-21-3p	hsa-miR-21-3p	MIR21(1/1)	1	miRNA	BLCA-1557.4.3.P.3.0.0.1.4.6	BLCA	1557	4	3	P	3	0	0	1	4	6	Meaningless	0	0	4	Apoptosis/Autophagy/Cellular senescence/Efferocytosis/Necroptosis/Necrosis	TSM	Overexpression	4	1	2	2	0	0	7	0	6	22	0.342028975972588	0.90281144647372	NS	0.679980094132233	0.170148241776754	NS	0.48186991279336	0.494628401968361	NS	0.422610710939993	0.643043873907666	NS	0.263	NS	0.52
22	hsa-miR-19a-3p	hsa-miR-19a-3p	MIR19A(1/1)	1	miRNA	BLCA-1553.4.3.P.3.2.0.1.4.4	BLCA	1553	4	3	P	3	2	0	1	4	4	Protective	1	0	3	Apoptosis/Autophagy/Ferroptosis/Necrosis	TSM	Overexpression	4	1	2	2	2	0	7	0	4	22	0.278676613741054	1.17353240354895	NS	0.409231832790401	0.681031279590826	NS	0.847974206071756	0.0367503582685763	NS	0.950402925206189	0.00386893955365784	NS	0.0223	Protective	0.111
21	(`hsa-miR-1301-3p` + `hsa-miR-301a-3p`)	hsa-miR-1301-3p, hsa-miR-301a-3p	MIR1301(1/1), MIR301A(1/1)	2	miRNA	UCEC-431.4.3.P.3.5.5.4.4.2	UCEC	431	4	3	P	3	5	5	4	4	2	Risky	0	2	2	Apoptosis/Autophagy	TSM	Overexpression	4	1	2	2	5	5	0	0	2	21	0.0395216180877785	4.23830445889689	High	0.160115496975714	1.97313495521297	NS	0.0507521285421848	3.81643451853168	NS	0.0289086199768378	4.77304691263812	High	0.0209	Risky	0.13
21	(`hsa-miR-196a-5p` + `hsa-miR-196a-5p`)	hsa-miR-196a-5p, hsa-miR-196a-5p	MIR196A2(2/2)	2	miRNA	THYM-562.4.1.P.1.35.0.4.4.3	THYM	562	4	1	P	1	35	0	4	4	3	Risky	0	3	1	Apoptosis/Autophagy/Necrosis	TMB	Unchanged	4	3	2	1	8	0	0	0	3	21	0.733559072819043	0.115868765728751	NS	0.707915966035146	0.140367474373498	NS	NS	NS	NS	0.938837360159369	0.00588768159269027	NS	0.0262	Risky	0.00507
21	hsa-miR-425-5p	hsa-miR-425-5p	MIR425(1/1)	1	miRNA	THYM-1558.4.3.P.1.34.0.2.4.3	THYM	1558	4	3	P	1	34	0	2	4	3	Risky	0	2	2	Apoptosis/Necroptosis/Pyroptosis	TSM	Unchanged	4	1	2	1	6	0	4	0	3	21	0.255045309590157	1.29545381389939	NS	0.50763671877166	0.438935444892897	NS	NS	NS	NS	0.422206055415769	0.644166518287439	NS	0.739	NS	0.0241
21	hsa-miR-106b-3p	hsa-miR-106b-3p	MIR106B(1/1)	1	miRNA	THYM-1529.4.3.P.1.2.0.2.2.3	THYM	1529	4	3	P	1	2	0	2	2	3	Protective	1	0	3	Apoptosis/Autophagy/Pyroptosis	TSM	Unchanged	4	1	2	1	2	0	4	4	3	21	0.109819512486215	2.55681668970132	NS	0.889908243955761	0.0191601830987911	NS	NS	NS	NS	0.669304669322157	0.182416548798533	NS	0.00633	Protective	0.958
21	hsa-miR-656-3p	hsa-miR-656-3p	MIR656(1/1)	1	miRNA	THCA-1953.4.3.N.2.31.0.1.4.1	THCA	1953	4	3	N	2	31	0	1	4	1	Risky	0	2	2	Ferroptosis	TSM	Underexpression	4	1	1	2	5	0	7	0	1	21	0.215190838826714	1.53615630903119	NS	0.587288459065158	0.294598819001693	NS	0.590241154624431	0.289967817012484	NS	0.532822872413659	0.389005014629433	NS	0.00325	Risky	0.00982
21	hsa-miR-551b-3p	hsa-miR-551b-3p	MIR551B(1/1)	1	miRNA	THCA-1952.4.3.N.3.64.0.1.4.1	THCA	1952	4	3	N	3	64	0	1	4	1	Protective	2	0	2	Autophagy	TSM	Overexpression	4	1	1	2	5	0	7	0	1	21	0.417153577984999	0.658320270492749	NS	0.076396901628734	3.13993394839351	NS	0.6324973899247	0.228689314031607	NS	0.287859929225531	1.12960349820855	NS	0.033	Protective	0.0242
21	hsa-miR-487a-3p	hsa-miR-487a-3p	MIR487A(1/1)	1	miRNA	THCA-1947.4.3.N.2.35.0.2.4.1	THCA	1947	4	3	N	2	35	0	2	4	1	Risky	0	3	1	Apoptosis	TSM	Underexpression	4	1	1	2	8	0	4	0	1	21	0.341426559178195	0.905067474440175	NS	0.177772707582267	1.81614605890852	NS	0.756322160114519	0.0962947995854167	NS	0.18074419661351	1.79149435524871	NS	0.00999	Risky	0.0141
21	hsa-miR-370-5p	hsa-miR-370-5p	MIR370(1/1)	1	miRNA	THCA-1944.4.3.N.2.1.0.1.4.4	THCA	1944	4	3	N	2	1	0	1	4	4	Risky	0	1	3	Apoptosis/Autophagy/Ferroptosis/Pyroptosis	TSM	Underexpression	4	1	1	2	2	0	7	0	4	21	0.224755008159276	1.47374968719692	NS	0.789580579251353	0.0712117477211778	NS	0.898943281764016	0.0161280747339713	NS	0.984914689735963	0.0003575033563463	NS	0.00577	Risky	0.0765
21	hsa-miR-328-3p	hsa-miR-328-3p	MIR328(1/1)	1	miRNA	THCA-1940.4.3.P.1.22.22.3.3.1	THCA	1940	4	3	P	1	22	22	3	3	1	Protective	2	0	2	Apoptosis	TSM	Unchanged	4	1	2	1	5	5	1	1	1	21	0.0490917130856884	3.87221431189023	Low	0.0965685649607781	2.7613193913307	NS	0.0255366974559148	4.98711860687224	Low	0.083621089681111	2.99307789623752	NS	0.0493	Protective	0.235
21	hsa-miR-424-5p	hsa-miR-424-5p	MIR424(1/1)	1	miRNA	STAD-3064.4.3.P.3.0.0.1.4.5	STAD	3064	4	3	P	3	0	0	1	4	5	Meaningless	0	0	4	Anoikis/Apoptosis/Autophagy/Ferroptosis/Pyroptosis	TSM	Overexpression	4	1	2	2	0	0	7	0	5	21	0.27966936441474	1.16869587869647	NS	0.101905364947579	2.67546800422514	NS	0.966527384036989	0.00176097862507561	NS	0.289643285952945	1.12127868768144	NS	0.619	NS	0.927
21	hsa-miR-34a-5p	hsa-miR-34a-5p	MIR34A(1/1)	1	miRNA	STAD-3059.4.3.P.3.0.0.1.4.5	STAD	3059	4	3	P	3	0	0	1	4	5	Meaningless	0	0	4	Apoptosis/Autophagy/Cellular senescence/Efferocytosis/Necrosis	TSM	Overexpression	4	1	2	2	0	0	7	0	5	21	0.287164764177041	1.13286635913536	NS	0.481315089316301	0.495882127603119	NS	0.586365533738746	0.296056080670072	NS	0.376777818019182	0.781188770247831	NS	0.149	NS	0.262
21	hsa-miR-30c-2-3p	hsa-miR-30c-2-3p	MIR30C2(1/1)	1	miRNA	STAD-3050.4.2.N.2.4.0.1.4.2	STAD	3050	4	2	N	2	4	0	1	4	2	Risky	0	1	3	Apoptosis/Necrosis	MSI	Underexpression	4	2	1	2	3	0	7	0	2	21	0.741446843247214	0.108859054706173	NS	0.15787896019056	1.99442513954201	NS	0.696645076779529	0.151985544229717	NS	0.128309833913803	2.31283506970339	NS	0.647	NS	0.052
21	hsa-miR-30a-3p	hsa-miR-30a-3p	MIR30A(1/1)	1	miRNA	STAD-3047.4.3.N.2.4.0.1.4.3	STAD	3047	4	3	N	2	4	0	1	4	3	Risky	0	1	3	Apoptosis/Autophagy/Cellular senescence	TSM	Underexpression	4	1	1	2	3	0	7	0	3	21	0.228640478065688	1.44929893226515	NS	0.225906717771978	1.46644950880168	NS	0.439402859528776	0.597841288837864	NS	0.104309800022084	2.63838090588029	NS	0.0921	NS	0.0647
21	hsa-miR-29a-5p	hsa-miR-29a-5p	MIR29A(1/1)	1	miRNA	STAD-3045.4.3.P.3.0.0.1.4.5	STAD	3045	4	3	P	3	0	0	1	4	5	Meaningless	0	0	4	Apoptosis/Autophagy/Cellular senescence/Ferroptosis/Necrosis	TSM	Overexpression	4	1	2	2	0	0	7	0	5	21	0.636562507081679	0.223266095502507	NS	0.349523570892367	0.875186084322737	NS	0.881024729891725	0.0224012030522516	NS	0.635166488409191	0.225119515158365	NS	0.397	NS	0.223
21	hsa-miR-28-5p	hsa-miR-28-5p	MIR28(1/1)	1	miRNA	STAD-3044.4.3.N.2.30.1.1.4.1	STAD	3044	4	3	N	2	30	1	1	4	1	Risky	0	1	3	Apoptosis	TSM	Underexpression	4	1	1	2	3	2	7	0	1	21	0.0477221178418585	3.91974501757176	High	0.0948604958427589	2.78989410555659	NS	0.577438768062905	0.310393582050186	NS	0.571418512421472	0.320314817764288	NS	0.0984	NS	0.0496
21	hsa-miR-200c-3p	hsa-miR-200c-3p	MIR200C(1/1)	1	miRNA	STAD-3035.4.3.P.3.2.0.1.4.3	STAD	3035	4	3	P	3	2	0	1	4	3	Protective	1	0	3	Anoikis/Apoptosis/Pyroptosis	TSM	Overexpression	4	1	2	2	2	0	7	0	3	21	0.301703056123095	1.06665133779474	NS	0.889688344306348	0.019237294670217	NS	0.295378576458756	1.09494305751564	NS	0.333794836708676	0.93411919760192	NS	0.0365	Protective	0.0821
21	hsa-miR-155-3p	hsa-miR-155-3p	MIR155(1/1)	1	miRNA	STAD-3006.4.3.P.3.0.0.1.4.5	STAD	3006	4	3	P	3	0	0	1	4	5	Meaningless	0	0	4	Apoptosis/Autophagy/Necroptosis/Pyroptosis/Necrosis	TSM	Overexpression	4	1	2	2	0	0	7	0	5	21	0.829803494119779	0.0462050504888109	NS	0.677106284156811	0.173401531840294	NS	0.185413609541971	1.75368928283982	NS	0.367967720480656	0.810516063055153	NS	0.82	NS	0.714
21	(`hsa-miR-185-3p` + `hsa-miR-23a-5p`)	hsa-miR-185-3p, hsa-miR-23a-5p	MIR185(1/1), MIR23A(1/1)	2	miRNA	STAD-1063.4.3.P.3.0.0.1.4.5	STAD	1063	4	3	P	3	0	0	1	4	5	Meaningless	0	0	4	Apoptosis/Autophagy/Cellular senescence/Pyroptosis/Necrosis	TSM	Overexpression	4	1	2	2	0	0	7	0	5	21	0.442060926505529	0.590926872578449	NS	0.520009750497942	0.413873971838908	NS	0.112026929800878	2.52539211675451	NS	0.505319902075076	0.443746079443142	NS	0.845	NS	0.382
21	(`hsa-miR-141-3p` + `hsa-miR-141-5p`)	hsa-miR-141-3p, hsa-miR-141-5p	MIR141(2/2)	2	miRNA	STAD-1055.4.3.P.3.0.0.1.4.5	STAD	1055	4	3	P	3	0	0	1	4	5	Meaningless	0	0	4	Anoikis/Apoptosis/Autophagy/Pyroptosis/Necrosis	TSM	Overexpression	4	1	2	2	0	0	7	0	5	21	0.128169280763579	2.31453916380891	NS	0.462435326442764	0.539993726405541	NS	0.26773920294318	1.22829332339743	NS	0.664740591442512	0.187816000561547	NS	0.115	NS	0.319
21	(`hsa-miR-106b-5p` + `hsa-miR-106b-3p`)	hsa-miR-106b-5p, hsa-miR-106b-3p	MIR106B(2/2)	2	miRNA	SKCM-442.4.3.P.1.31.31.4.4.3	SKCM	442	4	3	P	1	31	31	4	4	3	Risky	0	2	2	Apoptosis/Autophagy/Pyroptosis	TSM	Unchanged	4	1	2	1	5	5	0	0	3	21	0.0246480302515242	5.04844632365906	High	0.00722385043588614	7.21644826381172	High	NS	NS	NS	0.372583343745969	0.795030467937742	NS	0.0358	Risky	0.00886
21	hsa-miR-942-5p	hsa-miR-942-5p	MIR942(1/1)	1	miRNA	READ-719.4.3.P.1.69.69.4.4.1	READ	719	4	3	P	1	69	69	4	4	1	Protective	2	0	2	Apoptosis	TSM	Unchanged	4	1	2	1	6	6	0	0	1	21	0.138667777358635	2.19268085950156	NS	0.0328516991161628	4.55349107410658	Low	0.577304714151055	0.310612271141654	NS	0.0138252530297353	6.06032128244413	Low	0.0508	NS	0.01
21	hsa-miR-152-3p	hsa-miR-152-3p	MIR152(1/1)	1	miRNA	PRAD-2903.4.3.N.2.20.20.2.4.3	PRAD	2903	4	3	N	2	20	20	2	4	3	Protective	1	0	3	Apoptosis/Autophagy/Necrosis	TSM	Underexpression	4	1	1	2	3	3	4	0	3	21	0.939655684045707	0.00573088809703369	NS	0.0647130480135527	3.41227818634715	NS	0.0334661417270293	4.52177255550001	Low	0.17999553556161	1.79766092089245	NS	0.786	NS	0.269
21	hsa-miR-141-5p	hsa-miR-141-5p	MIR141(1/1)	1	miRNA	PRAD-2897.4.3.P.3.0.0.1.4.5	PRAD	2897	4	3	P	3	0	0	1	4	5	Meaningless	0	0	4	Anoikis/Apoptosis/Autophagy/Pyroptosis/Necrosis	TSM	Overexpression	4	1	2	2	0	0	7	0	5	21	0.855911317621152	0.0329717720653445	NS	0.528969515866321	0.396370777100974	NS	0.492744052848694	0.470528677146089	NS	0.111116700164286	2.5382667900434	NS	0.746	NS	0.409
21	hsa-miR-141-3p	hsa-miR-141-3p	MIR141(1/1)	1	miRNA	PRAD-2896.4.3.P.3.11.11.3.4.5	PRAD	2896	4	3	P	3	11	11	3	4	5	Risky	0	1	3	Anoikis/Apoptosis/Autophagy/Pyroptosis/Necrosis	TSM	Overexpression	4	1	2	2	3	3	1	0	5	21	0.423726503574139	0.639956627051693	NS	0.836842979382633	0.0424085419111433	NS	0.0497482533006526	3.84992371651535	High	0.928477882634346	0.00805686947627763	NS	0.286	NS	0.457
21	hsa-miR-1185-1-3p	hsa-miR-1185-1-3p	MIR1185-1(1/1)	1	miRNA	PAAD-1852.4.2.P.1.28.20.4.4.1	PAAD	1852	4	2	P	1	28	20	4	4	1	Protective	3	0	1	Apoptosis	MSI	Unchanged	4	2	2	1	8	3	0	0	1	21	0.340756715705189	0.907582317995861	NS	0.755363335245529	0.0970791453586941	NS	0.0476587201735978	3.9219799194077	Low	0.203508374614508	1.61701594027252	NS	0.0219	Protective	0.0601
21	(`hsa-miR-15b-5p` + `hsa-miR-421` + `hsa-miR-589-5p` + `hsa-miR-671-5p`)	hsa-miR-15b-5p, hsa-miR-421, hsa-miR-589-5p, hsa-miR-671-5p	MIR15B(1/1), MIR421(1/1), MIR589(1/1), MIR671(1/1)	4	miRNA	LUSC-936.4.3.P.3.2.2.1.4.1	LUSC	936	4	3	P	3	2	2	1	4	1	Protective	1	0	3	Apoptosis	TSM	Overexpression	4	1	2	2	2	2	7	0	1	21	0.000740360940138074	11.3850867819499	Low	0.336345170226368	0.924312585188638	NS	0.647294959247346	0.209327569600928	NS	0.438033936076137	0.601427373562931	NS	0.0013	Protective	0.315
21	(`hsa-miR-141-3p` + `hsa-miR-141-5p`)	hsa-miR-141-3p, hsa-miR-141-5p	MIR141(2/2)	2	miRNA	LUSC-932.4.3.P.3.0.0.1.4.5	LUSC	932	4	3	P	3	0	0	1	4	5	Meaningless	0	0	4	Anoikis/Apoptosis/Autophagy/Pyroptosis/Necrosis	TSM	Overexpression	4	1	2	2	0	0	7	0	5	21	0.419116304454401	0.65279179636375	NS	0.453025048259792	0.563072199895077	NS	0.978581239418603	0.000720796867701151	NS	0.402176435984794	0.701809223332968	NS	0.552	NS	0.886
21	hsa-miR-378a-3p	hsa-miR-378a-3p	MIR378A(1/1)	1	miRNA	LUSC-2489.4.3.P.3.64.0.2.4.3	LUSC	2489	4	3	P	3	64	0	2	4	3	Protective	2	0	2	Apoptosis/Autophagy/Necrosis	TSM	Overexpression	4	1	2	2	5	0	4	0	3	21	0.47696306365586	0.505799115214473	NS	0.136649065528201	2.21529357403515	NS	0.360801315419872	0.835102186987977	NS	0.217482748371137	1.52090396015505	NS	0.0459	Protective	0.0136
21	hsa-miR-182-5p	hsa-miR-182-5p	MIR182(1/1)	1	miRNA	LUSC-2457.4.3.P.3.64.0.2.4.3	LUSC	2457	4	3	P	3	64	0	2	4	3	Protective	2	0	2	Apoptosis/Autophagy/Pyroptosis	TSM	Overexpression	4	1	2	2	5	0	4	0	3	21	0.07823421577276	3.10120813409923	NS	0.105605417977188	2.61878284356334	NS	0.441414191907063	0.592603322930663	NS	0.466600209078077	0.53001581863459	NS	0.0217	Protective	0.00858
21	hsa-miR-181b-5p	hsa-miR-181b-5p	MIR181B2(1/1)	1	miRNA	LUSC-2456.4.3.N.2.30.0.1.4.3	LUSC	2456	4	3	N	2	30	0	1	4	3	Risky	0	1	3	Apoptosis/Ferroptosis/Necrosis	TSM	Underexpression	4	1	1	2	3	0	7	0	3	21	0.681386084880092	0.168569718379028	NS	0.118445771786457	2.43775318190189	NS	0.396530306824049	0.71882285151767	NS	0.459849310498294	0.546261424572406	NS	0.4	NS	0.011
21	hsa-miR-181a-5p	hsa-miR-181a-5p	MIR181A2(1/1)	1	miRNA	LUSC-2453.4.3.N.2.30.0.1.4.3	LUSC	2453	4	3	N	2	30	0	1	4	3	Risky	0	1	3	Apoptosis/Autophagy/Cellular senescence	TSM	Underexpression	4	1	1	2	3	0	7	0	3	21	0.833634815907178	0.0441176831841699	NS	0.482161372598421	0.493970744923299	NS	0.285360999560492	1.14137960092374	NS	0.801414126432187	0.063260992611304	NS	0.193	NS	0.0232
21	hsa-miR-146a-5p	hsa-miR-146a-5p	MIR146A(1/1)	1	miRNA	LUSC-2446.4.2.N.3.0.0.2.2.4	LUSC	2446	4	2	N	3	0	0	2	2	4	Meaningless	0	0	4	Apoptosis/Autophagy/Cellular senescence/Necrosis	MSI	Overexpression	4	2	1	2	0	0	4	4	4	21	0.0928284879278927	2.82462644768879	NS	0.236345060684701	1.40226286376994	NS	0.0738698085795018	3.19486633680052	NS	0.410249579737339	0.678077318615185	NS	0.15	NS	0.122
21	hsa-miR-140-3p	hsa-miR-140-3p	MIR140(1/1)	1	miRNA	LUSC-2443.4.3.N.2.20.0.1.4.3	LUSC	2443	4	3	N	2	20	0	1	4	3	Protective	1	0	3	Apoptosis/Autophagy/Necrosis	TSM	Underexpression	4	1	1	2	3	0	7	0	3	21	0.855021125833482	0.0333850132831375	NS	0.796189807285468	0.0667092365756935	NS	0.431434312139428	0.618959212634729	NS	0.585084240267393	0.29808692447506	NS	0.614	NS	0.493
21	hsa-miR-139-3p	hsa-miR-139-3p	MIR139(1/1)	1	miRNA	LUSC-2441.4.3.N.2.4.0.1.4.3	LUSC	2441	4	3	N	2	4	0	1	4	3	Risky	0	1	3	Apoptosis/Autophagy/Cellular senescence	TSM	Underexpression	4	1	1	2	3	0	7	0	3	21	0.193380693331237	1.69167212174867	NS	0.500676229698225	0.453502752292006	NS	0.733117432660727	0.116268452417993	NS	0.282817156571986	1.15350247916612	NS	0.0942	NS	0.228
21	hsa-miR-10a-5p	hsa-miR-10a-5p	MIR10A(1/1)	1	miRNA	LUSC-2436.4.3.N.2.0.62.1.4.3	LUSC	2436	4	3	N	2	0	62	1	4	3	Meaningless	0	0	4	Anoikis/Apoptosis/Cellular senescence	TSM	Underexpression	4	1	1	2	0	3	7	0	3	21	0.474610009938265	0.511222762930576	NS	0.0491748716427109	3.86937358769976	Low	0.671643340900728	0.179685866584992	NS	0.655956430286668	0.19847275280226	NS	0.885	NS	0.357
21	(`hsa-miR-7-5p` + `hsa-miR-7-5p`)	hsa-miR-7-5p, hsa-miR-7-5p	MIR7-1(2/2)	2	miRNA	LUAD-991.4.3.P.3.30.0.1.4.2	LUAD	991	4	3	P	3	30	0	1	4	2	Risky	0	1	3	Apoptosis/Autophagy	TSM	Overexpression	4	1	2	2	3	0	7	0	2	21	0.903835963461493	0.0145967539647665	NS	0.646048142011956	0.210918886018421	NS	0.450311416321904	0.569867894595035	NS	0.364601951643425	0.821979808295412	NS	0.0741	NS	0.0148
21	hsa-miR-195-5p	hsa-miR-195-5p	MIR195(1/1)	1	miRNA	LUAD-2758.4.3.N.2.2.0.1.4.4	LUAD	2758	4	3	N	2	2	0	1	4	4	Protective	1	0	3	Apoptosis/Autophagy/Pyroptosis/Necrosis	TSM	Underexpression	4	1	1	2	2	0	7	0	4	21	0.129372247064666	2.30002103164641	NS	0.874807966313297	0.024823377713576	NS	0.64220754284687	0.215866638488443	NS	0.510780642115035	0.432467538382133	NS	0.0299	Protective	0.384
21	hsa-miR-145-3p	hsa-miR-145-3p	MIR145(1/1)	1	miRNA	LUAD-2749.4.3.N.2.2.0.1.4.4	LUAD	2749	4	3	N	2	2	0	1	4	4	Protective	1	0	3	Anoikis/Apoptosis/Autophagy/Necrosis	TSM	Underexpression	4	1	1	2	2	0	7	0	4	21	0.0887034805399211	2.89774650742753	NS	0.364143755171012	0.823551766592996	NS	0.463994392615219	0.536241897675291	NS	0.719292870117101	0.129171247401827	NS	0.0185	Protective	0.148
21	(`hsa-miR-24-1-5p` + `hsa-let-7b-3p` + `hsa-let-7b-5p`)	hsa-miR-24-1-5p, hsa-let-7b-3p, hsa-let-7b-5p	MIR24-1(1/1), MIRLET7B(2/2)	3	miRNA	LIHC-671.4.3.N.2.0.20.1.4.3	LIHC	671	4	3	N	2	0	20	1	4	3	Meaningless	0	0	4	Apoptosis/Autophagy/Necrosis	TSM	Underexpression	4	1	1	2	0	3	7	0	3	21	0.976246817218926	0.000886526717641702	NS	0.809098625287527	0.0583652580711973	NS	0.0380939182421038	4.30082371493523	Low	0.106183793670412	2.6101190066031	NS	0.9	NS	0.733
21	hsa-miR-23a-3p	hsa-miR-23a-3p	MIR23A(1/1)	1	miRNA	LIHC-1961.4.3.N.1.35.0.3.4.5	LIHC	1961	4	3	N	1	35	0	3	4	5	Risky	0	3	1	Apoptosis/Autophagy/Cellular senescence/Pyroptosis/Necrosis	TSM	Unchanged	4	1	1	1	8	0	1	0	5	21	0.0700120470966852	3.2827378196411	NS	0.236164704569928	1.4033426401828	NS	0.895222454370291	0.0173446006749178	NS	0.175759910301598	1.83311626957045	NS	0.00552	Risky	0.017
21	hsa-miR-130a-3p	hsa-miR-130a-3p	MIR130A(1/1)	1	miRNA	LIHC-1947.4.3.N.2.20.0.1.4.3	LIHC	1947	4	3	N	2	20	0	1	4	3	Protective	1	0	3	Apoptosis/Autophagy/Necrosis	TSM	Underexpression	4	1	1	2	3	0	7	0	3	21	0.660182711128256	0.19330172445516	NS	0.888078248506251	0.0198067128087829	NS	0.071454125684006	3.24929636886972	NS	0.512034362046808	0.429907455216902	NS	0.859	NS	0.859
21	hsa-miR-30b-3p	hsa-miR-30b-3p	MIR30B(1/1)	1	miRNA	KIRC-2264.4.3.P.2.7.62.2.4.2	KIRC	2264	4	3	P	2	7	62	2	4	2	Protective	1	0	3	Apoptosis/Autophagy	TSM	Underexpression	4	1	2	2	3	3	4	0	2	21	0.0900503729531428	2.8734726769133	NS	0.0126210676109061	6.22146446404045	Low	0.605446368772015	0.266859352235106	NS	0.0592348277866337	3.55867993879799	NS	0.199	NS	0.0702
21	hsa-miR-30e-5p	hsa-miR-30e-5p	MIR30E(1/1)	1	miRNA	KICH-734.4.3.P.3.71.0.4.4.4	KICH	734	4	3	P	3	71	0	4	4	4	Protective	3	0	1	Apoptosis/Autophagy/Ferroptosis/Pyroptosis	TSM	Overexpression	4	1	2	2	8	0	0	0	4	21	0.0945927473826035	2.79442408723355	NS	0.0562982836687373	3.64321020615787	NS	0.899867699696883	0.0158328055731475	NS	0.0992025134077019	2.71831781802145	NS	0.0029	Protective	0.00422
21	hsa-miR-195-5p	hsa-miR-195-5p	MIR195(1/1)	1	miRNA	KICH-730.4.3.N.2.34.4.4.4.4	KICH	730	4	3	N	2	34	4	4	4	4	Risky	0	2	2	Apoptosis/Autophagy/Pyroptosis/Necrosis	TSM	Underexpression	4	1	1	2	6	3	0	0	4	21	0.0833129379055864	2.99905812808116	NS	0.0526743791874331	3.75421959778613	NS	0.429198557198197	0.624991178753735	NS	0.0230789741827977	5.16255106357462	High	0.159	NS	0.0453
21	(`hsa-miR-409-3p` + `hsa-miR-493-5p`)	hsa-miR-409-3p, hsa-miR-493-5p	MIR409(1/1), MIR493(1/1)	2	miRNA	HNSC-676.4.3.N.1.31.31.3.3.2	HNSC	676	4	3	N	1	31	31	3	3	2	Risky	0	2	2	Apoptosis/Autophagy	TSM	Unchanged	4	1	1	1	5	5	1	1	2	21	0.0100021887502795	6.63450674521153	High	0.0328943311989585	4.55127041110785	High	0.808500249735378	0.058738980308871	NS	0.307850256273459	1.03987624292842	NS	0.000127	Risky	0.000736
21	(`hsa-miR-199a-3p` + `hsa-miR-199a-5p`)	hsa-miR-199a-3p, hsa-miR-199a-5p	MIR199A1(2/2)	2	miRNA	HNSC-663.4.3.N.2.0.0.1.2.2	HNSC	663	4	3	N	2	0	0	1	2	2	Meaningless	0	0	4	Apoptosis/Autophagy	TSM	Underexpression	4	1	1	2	0	0	7	4	2	21	0.455413917237557	0.55714238164577	NS	0.226129308516501	1.46504375491753	NS	0.682718874667534	0.167081309562878	NS	0.102217980540658	2.67059223233944	NS	0.708	NS	0.958
21	(`hsa-miR-1307-3p` + `hsa-miR-1307-5p` + `hsa-miR-130b-3p` + `hsa-miR-130b-5p` + `hsa-miR-15b-3p` + `hsa-miR-15b-5p` + `hsa-miR-191-5p` + `hsa-miR-19b-3p` + `hsa-miR-19b-1-5p` + `hsa-miR-19b-3p` + `hsa-miR-219a-5p` + `hsa-miR-219a-5p` + `hsa-miR-32-3p` + `hsa-miR-339-5p` + `hsa-miR-345-5p` + `hsa-miR-484` + `hsa-miR-500a-3p` + `hsa-miR-629-3p` + `hsa-miR-629-5p` + `hsa-miR-877-5p` + `hsa-miR-92a-…	hsa-miR-1307-3p, hsa-miR-1307-5p, hsa-miR-130b-3p, hsa-miR-130b-5p, hsa-miR-15b-3p, hsa-miR-15b-5p, hsa-miR-191-5p, hsa-miR-19b-3p, hsa-miR-19b-1-5p, hsa-miR-19b-3p, hsa-miR-219a-5p, hsa-miR-219a-5p, hsa-miR-32-3p, hsa-miR-339-5p, hsa-miR-345-5p, hsa-miR-484, hsa-miR-500a-3p, hsa-miR-629-3p, hsa-miR-629-5p, hsa-miR-877-5p, hsa-miR-92a-3p, hsa-miR-92a-3p, hsa-miR-940, hsa-miR-942-3p, hsa-miR-942-5…	MIR1307(2/2), MIR130B(2/2), MIR15B(2/2), MIR191(1/1), MIR19B1(3/3), MIR219A2(2/2), MIR32(1/1), MIR339(1/1), MIR345(1/1), MIR484(1/1), MIR500A(1/1), MIR629(2/2), MIR877(1/1), MIR92A1(2/2), MIR940(1/1), MIR942(2/2), MIR944(1/1)	26	miRNA	HNSC-653.4.3.P.3.0.0.1.2.1	HNSC	653	4	3	P	3	0	0	1	2	1	Meaningless	0	0	4	Apoptosis	TSM	Overexpression	4	1	2	2	0	0	7	4	1	21	0.779501780848177	0.0783822816916672	NS	0.766389683610692	0.0882687841862396	NS	0.874015951362883	0.0251411102058141	NS	0.502213989612529	0.450254777101866	NS	0.502	NS	0.42
21	hsa-miR-656-3p	hsa-miR-656-3p	MIR656(1/1)	1	miRNA	HNSC-1897.4.3.N.2.1.1.2.2.1	HNSC	1897	4	3	N	2	1	1	2	2	1	Risky	0	1	3	Ferroptosis	TSM	Underexpression	4	1	1	2	2	2	4	4	1	21	0.0257934491010664	4.96981212192423	High	0.314133597460953	1.01321607688601	NS	0.462786647035664	0.539146530971514	NS	0.491451689844999	0.473346385049791	NS	0.00805	Risky	0.0992
21	hsa-miR-582-5p	hsa-miR-582-5p	MIR582(1/1)	1	miRNA	HNSC-1896.4.3.P.1.11.0.2.2.2	HNSC	1896	4	3	P	1	11	0	2	2	2	Risky	0	1	3	Apoptosis/Autophagy	TSM	Unchanged	4	1	2	1	3	0	4	4	2	21	0.150348155148007	2.06871497122521	NS	0.471354843861984	0.518798065378422	NS	0.231873629968076	1.42933112670265	NS	0.880149715952015	0.0227344354660655	NS	0.62	NS	0.733
21	hsa-miR-141-5p	hsa-miR-141-5p	MIR141(1/1)	1	miRNA	HNSC-1854.4.3.P.3.62.0.2.4.5	HNSC	1854	4	3	P	3	62	0	2	4	5	Protective	1	0	3	Anoikis/Apoptosis/Autophagy/Pyroptosis/Necrosis	TSM	Overexpression	4	1	2	2	3	0	4	0	5	21	0.334414326994581	0.931727925085087	NS	0.385325559283866	0.753642116717552	NS	0.693956846459953	0.154835192146797	NS	0.902833579246279	0.0149041682324143	NS	0.112	NS	0.0411
21	hsa-miR-200b-5p	hsa-miR-200b-5p	MIR200B(1/1)	1	miRNA	ESCA-788.4.3.P.1.20.20.2.4.3	ESCA	788	4	3	P	1	20	20	2	4	3	Protective	1	0	3	Apoptosis/Autophagy/Pyroptosis	TSM	Unchanged	4	1	2	1	3	3	4	0	3	21	0.361234376543466	0.833597348541323	NS	0.294357609321596	1.09958312415717	NS	0.0204934299789402	5.3693655850188	Low	0.641756158712867	0.216452725278702	NS	0.468	NS	0.474
21	hsa-miR-197-3p	hsa-miR-197-3p	MIR197(1/1)	1	miRNA	ESCA-785.4.3.P.3.30.4.2.4.2	ESCA	785	4	3	P	3	30	4	2	4	2	Risky	0	1	3	Apoptosis/Autophagy	TSM	Overexpression	4	1	2	2	3	3	4	0	2	21	0.248377654189131	1.33240591195346	NS	0.112148407302921	2.52368260150061	NS	0.996217209068594	2.24774898079095e-05	NS	0.0443696656854026	4.04243850327677	High	0.0626	NS	0.0276
21	hsa-miR-196b-5p	hsa-miR-196b-5p	MIR196B(1/1)	1	miRNA	ESCA-784.4.3.P.3.20.20.2.4.2	ESCA	784	4	3	P	3	20	20	2	4	2	Protective	1	0	3	Apoptosis/Necrosis	TSM	Overexpression	4	1	2	2	3	3	4	0	2	21	0.37003107708545	0.803560127166786	NS	0.242144891175122	1.36806343509563	NS	0.0375136683351832	4.3269381975803	Low	0.210177337722452	1.57020436307464	NS	0.256	NS	0.166
21	(`hsa-miR-15a-5p` + `hsa-miR-17-5p` + `hsa-miR-17-3p` + `hsa-miR-491-3p`)	hsa-miR-15a-5p, hsa-miR-17-5p, hsa-miR-17-3p, hsa-miR-491-3p	MIR15A(1/1), MIR17HG(2/2), MIR491(1/1)	4	miRNA	COAD-695.4.3.P.3.0.2.1.4.3	COAD	695	4	3	P	3	0	2	1	4	3	Meaningless	0	0	4	Apoptosis/Autophagy/Ferroptosis	TSM	Overexpression	4	1	2	2	0	2	7	0	3	21	0.00281939112980734	8.92081211598779	Low	0.166184245466337	1.91703177292231	NS	0.408775357440888	0.682359685143264	NS	0.309155080079015	1.03428194232143	NS	0.312	NS	0.765
21	(`hsa-miR-141-3p` + `hsa-miR-141-5p`)	hsa-miR-141-3p, hsa-miR-141-5p	MIR141(2/2)	2	miRNA	COAD-694.4.3.P.3.0.0.1.4.5	COAD	694	4	3	P	3	0	0	1	4	5	Meaningless	0	0	4	Anoikis/Apoptosis/Autophagy/Pyroptosis/Necrosis	TSM	Overexpression	4	1	2	2	0	0	7	0	5	21	0.4564866432987	0.554495469519155	NS	0.421711619260553	0.645540429705523	NS	0.438247682643102	0.600866303979324	NS	0.803205280164132	0.0621011550068871	NS	0.665	NS	0.291
21	hsa-miR-30d-3p	hsa-miR-30d-3p	MIR30D(1/1)	1	miRNA	COAD-2011.4.3.P.3.7.7.2.4.2	COAD	2011	4	3	P	3	7	7	2	4	2	Protective	1	0	3	Apoptosis/Autophagy	TSM	Overexpression	4	1	2	2	3	3	4	0	2	21	0.484764436486119	0.488126021041923	NS	0.899010035000688	0.0161066601750425	NS	0.235465082817122	1.4075406854313	NS	0.0139049247203386	6.05017423683693	Low	0.233	NS	0.445
21	hsa-miR-187-3p	hsa-miR-187-3p	MIR187(1/1)	1	miRNA	COAD-1983.4.3.N.2.35.0.2.4.1	COAD	1983	4	3	N	2	35	0	2	4	1	Risky	0	3	1	Apoptosis	TSM	Underexpression	4	1	1	2	8	0	4	0	1	21	0.0714238731427568	3.24999046679838	NS	0.101688711509434	2.67885668905384	NS	0.307115444244973	1.04304024419477	NS	0.835963819636331	0.0428734092194822	NS	0.000198	Risky	3.75e-05
21	hsa-miR-29a-5p	hsa-miR-29a-5p	MIR29A(1/1)	1	miRNA	BRCA-3513.4.3.P.3.0.0.1.4.5	BRCA	3513	4	3	P	3	0	0	1	4	5	Meaningless	0	0	4	Apoptosis/Autophagy/Cellular senescence/Ferroptosis/Necrosis	TSM	Overexpression	4	1	2	2	0	0	7	0	5	21	0.937864432427771	0.00607686763625863	NS	0.511803661923537	0.430377726261104	NS	0.75229873145584	0.0996095182863681	NS	0.91855515656567	0.0104558573188191	NS	0.472	NS	0.109
21	hsa-miR-26a-5p	hsa-miR-26a-5p	MIR26A1(1/1)	1	miRNA	BRCA-3511.4.3.N.2.2.0.2.2.3	BRCA	3511	4	3	N	2	2	0	2	2	3	Protective	1	0	3	Apoptosis/Autophagy/Pyroptosis	TSM	Underexpression	4	1	1	2	2	0	4	4	3	21	0.084651498025372	2.97325256351138	NS	0.100560647115363	2.69662927327498	NS	0.169626200714252	1.8862437299607	NS	0.313945844467431	1.0140026055631	NS	0.0465	Protective	0.0738
21	hsa-miR-195-5p	hsa-miR-195-5p	MIR195(1/1)	1	miRNA	BRCA-3495.4.3.N.2.2.0.1.4.4	BRCA	3495	4	3	N	2	2	0	1	4	4	Protective	1	0	3	Apoptosis/Autophagy/Pyroptosis/Necrosis	TSM	Underexpression	4	1	1	2	2	0	7	0	4	21	0.0590550358012217	3.56372613155967	NS	0.433144700058961	0.614376561478383	NS	0.402226860031257	0.701658842146739	NS	0.941938671107138	0.00530470801141771	NS	0.0446	Protective	0.324
21	hsa-miR-185-3p	hsa-miR-185-3p	MIR185(1/1)	1	miRNA	BRCA-3490.4.3.P.3.0.0.1.4.5	BRCA	3490	4	3	P	3	0	0	1	4	5	Meaningless	0	0	4	Apoptosis/Autophagy/Cellular senescence/Pyroptosis/Necrosis	TSM	Overexpression	4	1	2	2	0	0	7	0	5	21	0.848717593730053	0.0363874467850067	NS	0.402473841043448	0.700922658979717	NS	0.296927214802582	1.08794393928398	NS	0.168261475875882	1.89836469568424	NS	0.811	NS	0.359
21	hsa-miR-148b-3p	hsa-miR-148b-3p	MIR148B(1/1)	1	miRNA	BRCA-3487.4.2.P.3.1.0.1.4.2	BRCA	3487	4	2	P	3	1	0	1	4	2	Risky	0	1	3	Apoptosis/Autophagy	MSI	Overexpression	4	2	2	2	2	0	7	0	2	21	0.0824451428461479	3.01602845377796	NS	0.174297529646525	1.84558696819266	NS	0.365128487091836	0.820176771445033	NS	0.111752349673237	2.52926372999865	NS	0.0172	Risky	0.15
21	hsa-miR-103a-2-5p	hsa-miR-103a-2-5p	MIR103A2(1/1)	1	miRNA	BRCA-3472.4.3.P.3.1.0.1.4.3	BRCA	3472	4	3	P	3	1	0	1	4	3	Risky	0	1	3	Apoptosis/Autophagy/Necrosis	TSM	Overexpression	4	1	2	2	2	0	7	0	3	21	0.0567188883355066	3.63081930086432	NS	0.68141547680561	0.168536811444047	NS	0.551344933210255	0.354913278410327	NS	0.871939231623797	0.0259840684799042	NS	0.0369	Risky	0.602
21	hsa-let-7d-5p	hsa-let-7d-5p	MIRLET7D(1/1)	1	miRNA	BRCA-3468.4.3.P.3.0.0.1.2.1	BRCA	3468	4	3	P	3	0	0	1	2	1	Meaningless	0	0	4	Necrosis	TSM	Overexpression	4	1	2	2	0	0	7	4	1	21	0.9696453858986	0.00144803451381306	NS	0.616526942785021	0.250779213753664	NS	0.626772991627507	0.236462292269565	NS	0.624209833488802	0.239994851250487	NS	0.764	NS	0.537
21	(`hsa-miR-141-3p` + `hsa-miR-141-5p`)	hsa-miR-141-3p, hsa-miR-141-5p	MIR141(2/2)	2	miRNA	BRCA-1270.4.3.P.3.0.0.1.4.5	BRCA	1270	4	3	P	3	0	0	1	4	5	Meaningless	0	0	4	Anoikis/Apoptosis/Autophagy/Pyroptosis/Necrosis	TSM	Overexpression	4	1	2	2	0	0	7	0	5	21	0.697734338775007	0.150839553311674	NS	0.696522020723578	0.152115323126627	NS	0.969102984374416	0.00150027235580512	NS	0.91012045032635	0.0127433872341161	NS	0.188	NS	0.146
21	(`hsa-miR-1306-5p` + `hsa-miR-744-3p`)	hsa-miR-1306-5p, hsa-miR-744-3p	MIR1306(1/1), MIR744(1/1)	2	miRNA	BRCA-1264.4.2.P.1.0.0.1.2.1	BRCA	1264	4	2	P	1	0	0	1	2	1	Meaningless	0	0	4	Apoptosis	MSI	Unchanged	4	2	2	1	0	0	7	4	1	21	0.473070949438174	0.514793889439916	NS	0.563139285692954	0.334297789882914	NS	0.670872832090781	0.180582843187786	NS	0.634667602909591	0.225784135757379	NS	0.349	NS	0.671
21	(`hsa-miR-1277-3p` + `hsa-miR-1306-3p` + `hsa-miR-1307-5p` + `hsa-miR-130b-3p` + `hsa-miR-130b-5p` + `hsa-miR-15b-3p` + `hsa-miR-15b-5p` + `hsa-miR-181b-5p` + `hsa-miR-191-3p` + `hsa-miR-191-5p` + `hsa-miR-194-5p` + `hsa-miR-194-5p` + `hsa-miR-19b-1-5p` + `hsa-miR-203b-3p` + `hsa-miR-219a-5p` + `hsa-miR-219a-5p` + `hsa-miR-32-3p` + `hsa-miR-32-5p` + `hsa-miR-330-3p` + `hsa-miR-330-5p` + `hsa-miR-…	hsa-miR-1277-3p, hsa-miR-1306-3p, hsa-miR-1307-5p, hsa-miR-130b-3p, hsa-miR-130b-5p, hsa-miR-15b-3p, hsa-miR-15b-5p, hsa-miR-181b-5p, hsa-miR-191-3p, hsa-miR-191-5p, hsa-miR-194-5p, hsa-miR-194-5p, hsa-miR-19b-1-5p, hsa-miR-203b-3p, hsa-miR-219a-5p, hsa-miR-219a-5p, hsa-miR-32-3p, hsa-miR-32-5p, hsa-miR-330-3p, hsa-miR-330-5p, hsa-miR-331-3p, hsa-miR-331-5p, hsa-miR-339-3p, hsa-miR-345-5p, hsa-mi…	MIR1277(1/1), MIR1306(1/1), MIR1307(1/1), MIR130B(2/2), MIR15B(2/2), MIR181B2(1/1), MIR191(2/2), MIR194-2(2/2), MIR19B1(1/1), MIR203B(1/1), MIR219A2(2/2), MIR32(2/2), MIR330(2/2), MIR331(2/2), MIR339(1/1), MIR345(1/1), MIR3613(1/1), MIR3614(1/1), MIR365A(1/1), MIR365B(1/1), MIR374B(1/1), MIR3940(1/1), MIR421(1/1), MIR4677(1/1), MIR500A(2/2), MIR503HG(2/2), MIR589(2/2), MIR625(1/1), MIR628(1/1), M…	45	miRNA	BRCA-1260.4.3.P.3.0.0.1.2.1	BRCA	1260	4	3	P	3	0	0	1	2	1	Meaningless	0	0	4	Apoptosis	TSM	Overexpression	4	1	2	2	0	0	7	4	1	21	0.237236638612638	1.39693969229732	NS	0.185050338291116	1.75659063550594	NS	0.622601446025159	0.242228140081998	NS	0.311719625584739	1.02337567520763	NS	0.274	NS	0.32
21	(`hsa-miR-17-5p` + `hsa-miR-205-5p`)	hsa-miR-17-5p, hsa-miR-205-5p	MIR17HG(1/1), MIR205(1/1)	2	miRNA	BLCA-548.4.3.P.3.0.2.1.4.3	BLCA	548	4	3	P	3	0	2	1	4	3	Meaningless	0	0	4	Apoptosis/Autophagy/Cellular senescence	TSM	Overexpression	4	1	2	2	0	2	7	0	3	21	0.0120386123464592	6.30517362326097	Low	0.0541868054260699	3.70693507403131	NS	0.489268898164049	0.478133686738784	NS	0.0646187556827951	3.41468472649367	NS	0.164	NS	0.862
21	hsa-miR-590-5p	hsa-miR-590-5p	MIR590(1/1)	1	miRNA	BLCA-1571.4.3.P.3.2.0.1.4.3	BLCA	1571	4	3	P	3	2	0	1	4	3	Protective	1	0	3	Apoptosis/Autophagy/Cellular senescence	TSM	Overexpression	4	1	2	2	2	0	7	0	3	21	0.0824708771616275	3.01552243181204	NS	0.152865375801644	2.04342246186262	NS	0.504163870529793	0.446160632269964	NS	0.310397571001804	1.02898334217509	NS	0.0455	Protective	0.41
21	hsa-miR-378a-3p	hsa-miR-378a-3p	MIR378A(1/1)	1	miRNA	BLCA-1566.4.3.P.1.2.0.2.2.3	BLCA	1566	4	3	P	1	2	0	2	2	3	Protective	1	0	3	Apoptosis/Autophagy/Necrosis	TSM	Unchanged	4	1	2	1	2	0	4	4	3	21	0.246026042889579	1.34572971773746	NS	0.224168786565338	1.47748274065924	NS	0.325865595615781	0.965258313698954	NS	0.4882576552591	0.480363625758272	NS	0.0436	Protective	0.0668
21	hsa-miR-324-3p	hsa-miR-324-3p	MIR324(1/1)	1	miRNA	BLCA-1563.4.2.P.3.0.0.2.2.3	BLCA	1563	4	2	P	3	0	0	2	2	3	Meaningless	0	0	4	Apoptosis/Ferroptosis/Necroptosis	MSI	Overexpression	4	2	2	2	0	0	4	4	3	21	0.781284770554076	0.0770868285736471	NS	0.731752823418887	0.117508288378591	NS	0.269181131409551	1.22091513372365	NS	0.409302634076512	0.680825433083347	NS	0.434	NS	0.208
21	hsa-miR-199a-5p	hsa-miR-199a-5p	MIR199A1(1/1)	1	miRNA	BLCA-1552.4.3.N.1.31.31.3.4.3	BLCA	1552	4	3	N	1	31	31	3	4	3	Risky	0	2	2	Apoptosis/Autophagy/Ferroptosis	TSM	Unchanged	4	1	1	1	5	5	1	0	3	21	0.00965898503479901	6.69673088961378	High	0.0332355475733792	4.53360434797429	High	0.463062949320658	0.538480958070354	NS	0.220883972680103	1.49861900625422	NS	0.00452	Risky	0.0131
21	hsa-miR-195-5p	hsa-miR-195-5p	MIR195(1/1)	1	miRNA	BLCA-1550.4.3.N.2.1.0.1.4.4	BLCA	1550	4	3	N	2	1	0	1	4	4	Risky	0	1	3	Apoptosis/Autophagy/Pyroptosis/Necrosis	TSM	Underexpression	4	1	1	2	2	0	7	0	4	21	0.479992193927978	0.49888104587292	NS	0.832977613601588	0.0444721565401229	NS	0.663615593903635	0.189161281846055	NS	0.816644458036833	0.0537604299425473	NS	0.0399	Risky	0.241
20	(`hsa-miR-1307-5p` + `hsa-miR-15b-3p` + `hsa-miR-331-5p` + `hsa-miR-744-3p` + `hsa-miR-940`)	hsa-miR-1307-5p, hsa-miR-15b-3p, hsa-miR-331-5p, hsa-miR-744-3p, hsa-miR-940	MIR1307(1/1), MIR15B(1/1), MIR331(1/1), MIR744(1/1), MIR940(1/1)	5	miRNA	UCEC-432.4.3.P.3.11.11.2.4.1	UCEC	432	4	3	P	3	11	11	2	4	1	Risky	0	1	3	Apoptosis	TSM	Overexpression	4	1	2	2	3	3	4	0	1	20	0.777815566511532	0.0796181380848735	NS	0.927417388812031	0.00829823407525858	NS	0.00503444845917378	7.86702246535377	High	0.279739861813672	1.16835324992151	NS	0.526	NS	0.787
20	(`hsa-miR-196b-3p` + `hsa-miR-196b-5p`)	hsa-miR-196b-3p, hsa-miR-196b-5p	MIR196B(2/2)	2	miRNA	THYM-563.4.3.P.1.0.2.2.2.2	THYM	563	4	3	P	1	0	2	2	2	2	Meaningless	0	0	4	Apoptosis/Necrosis	TSM	Unchanged	4	1	2	1	0	2	4	4	2	20	0.0225365204350371	5.20388071620218	Low	0.249930727824443	1.32369086904479	NS	NS	NS	NS	0.507632087948188	0.438945022687431	NS	0.0833	NS	0.888
20	hsa-miR-181b-3p	hsa-miR-181b-3p	MIR181B1(1/1)	1	miRNA	THYM-1545.4.3.P.1.2.2.2.3.3	THYM	1545	4	3	P	1	2	2	2	3	3	Protective	1	0	3	Apoptosis/Ferroptosis/Necrosis	TSM	Unchanged	4	1	2	1	2	2	4	1	3	20	0.04829191863718	3.89979782994856	Low	0.651570683540641	0.203925621020845	NS	NS	NS	NS	0.700601620883069	0.147846761929291	NS	0.00722	Protective	0.203
20	hsa-miR-155-5p	hsa-miR-155-5p	MIR155(1/1)	1	miRNA	THYM-1539.4.3.P.1.30.0.2.4.5	THYM	1539	4	3	P	1	30	0	2	4	5	Risky	0	1	3	Apoptosis/Autophagy/Necroptosis/Pyroptosis/Necrosis	TSM	Unchanged	4	1	2	1	3	0	4	0	5	20	0.150030183201732	2.0719439461637	NS	0.942324520010613	0.00523431424595032	NS	NS	NS	NS	0.507486747251482	0.439245702959899	NS	0.766	NS	0.0333
20	hsa-miR-496	hsa-miR-496	MIR496(1/1)	1	miRNA	THCA-1950.4.3.N.1.1.1.2.2.1	THCA	1950	4	3	N	1	1	1	2	2	1	Risky	0	1	3	Apoptosis	TSM	Unchanged	4	1	1	1	2	2	4	4	1	20	0.0422049281573612	4.12696704688207	High	0.348498655647733	0.878916344841188	NS	0.349931633640316	0.873705044814956	NS	0.256396747314359	1.28810890900372	NS	0.00233	Risky	0.102
20	hsa-miR-485-3p	hsa-miR-485-3p	MIR485(1/1)	1	miRNA	THCA-1946.4.3.N.2.30.0.1.4.2	THCA	1946	4	3	N	2	30	0	1	4	2	Risky	0	1	3	Apoptosis/Pyroptosis	TSM	Underexpression	4	1	1	2	3	0	7	0	2	20	0.18836589840006	1.73035240530397	NS	0.297956793658163	1.08331659709737	NS	0.180388533314062	1.79442018845051	NS	0.251244286698018	1.31637153309083	NS	0.144	NS	0.0449
20	hsa-miR-200c-5p	hsa-miR-200c-5p	MIR200C(1/1)	1	miRNA	THCA-1930.4.3.P.2.0.0.2.2.3	THCA	1930	4	3	P	2	0	0	2	2	3	Meaningless	0	0	4	Anoikis/Apoptosis/Pyroptosis	TSM	Underexpression	4	1	2	2	0	0	4	4	3	20	0.225734891775502	1.46753579975392	NS	0.730370860308116	0.118771385154634	NS	0.40085943138349	0.705746698301616	NS	0.321516581546548	0.982767204445634	NS	0.322	NS	0.928
20	hsa-miR-152-3p	hsa-miR-152-3p	MIR152(1/1)	1	miRNA	THCA-1924.4.3.P.2.1.1.2.4.3	THCA	1924	4	3	P	2	1	1	2	4	3	Risky	0	1	3	Apoptosis/Autophagy/Necrosis	TSM	Underexpression	4	1	2	2	2	2	4	0	3	20	0.0300053350580141	4.7089865602284	High	0.222902118530764	1.48558897487351	NS	0.341401287013779	0.905162234955096	NS	0.230889882251406	1.43537101429731	NS	0.0361	Risky	0.118
20	hsa-miR-30c-2-3p	hsa-miR-30c-2-3p	MIR30C2(1/1)	1	miRNA	STAD-3051.4.3.N.2.4.0.1.4.2	STAD	3051	4	3	N	2	4	0	1	4	2	Risky	0	1	3	Apoptosis/Necrosis	TSM	Underexpression	4	1	1	2	3	0	7	0	2	20	0.741446843247214	0.108859054706173	NS	0.15787896019056	1.99442513954201	NS	0.696645076779529	0.151985544229717	NS	0.128309833913803	2.31283506970339	NS	0.647	NS	0.052
20	hsa-miR-27a-5p	hsa-miR-27a-5p	MIR27A(1/1)	1	miRNA	STAD-3043.4.3.P.3.62.0.2.4.4	STAD	3043	4	3	P	3	62	0	2	4	4	Protective	1	0	3	Apoptosis/Autophagy/Ferroptosis/Necrosis	TSM	Overexpression	4	1	2	2	3	0	4	0	4	20	0.99337736804741	6.88955372198272e-05	NS	0.638031395588053	0.221326038769743	NS	0.110336831906282	2.54939023158742	NS	0.503323263790106	0.447922325350371	NS	0.198	NS	0.0457
20	hsa-miR-210-3p	hsa-miR-210-3p	MIR210(1/1)	1	miRNA	STAD-3038.4.1.P.3.0.0.1.4.2	STAD	3038	4	1	P	3	0	0	1	4	2	Meaningless	0	0	4	Apoptosis/Autophagy	TMB	Overexpression	4	3	2	2	0	0	7	0	2	20	0.962561039348547	0.00220336459839937	NS	0.54862199077828	0.359791613535749	NS	0.212485704166566	1.55440918634333	NS	0.710975832581655	0.137304214919842	NS	0.765	NS	0.723
20	hsa-miR-190a-5p	hsa-miR-190a-5p	MIR190A(1/1)	1	miRNA	STAD-3024.4.2.P.1.69.0.2.4.1	STAD	3024	4	2	P	1	69	0	2	4	1	Protective	2	0	2	Autophagy	MSI	Unchanged	4	2	2	1	6	0	4	0	1	20	0.382238985884833	0.763488563312465	NS	0.0896323200658493	2.88096449364423	NS	0.463955303397367	0.536335718644717	NS	0.259504152694783	1.27140027964983	NS	0.076	NS	0.0117
20	hsa-miR-16-1-3p	hsa-miR-16-1-3p	MIR16-1(1/1)	1	miRNA	STAD-3011.4.3.P.3.0.0.1.4.4	STAD	3011	4	3	P	3	0	0	1	4	4	Meaningless	0	0	4	Apoptosis/Autophagy/Cellular senescence/Necroptosis	TSM	Overexpression	4	1	2	2	0	0	7	0	4	20	0.262617210326979	1.25490764099775	NS	0.880476916892211	0.0226095327214148	NS	0.293449160113293	1.10372917667549	NS	0.681084173887129	0.168907952561428	NS	0.157	NS	0.309
20	hsa-miR-148a-5p	hsa-miR-148a-5p	MIR148A(1/1)	1	miRNA	STAD-3004.4.3.P.1.2.2.2.4.4	STAD	3004	4	3	P	1	2	2	2	4	4	Protective	1	0	3	Apoptosis/Autophagy/Necroptosis/Necrosis	TSM	Unchanged	4	1	2	1	2	2	4	0	4	20	0.02807028732119	4.82374538374707	Low	0.0703025081302731	3.27594311775161	NS	0.228887138132482	1.44776361813691	NS	0.111757553364189	2.52919026000574	NS	0.0194	Protective	0.0618
20	(`hsa-miR-425-3p` + `hsa-miR-425-5p`)	hsa-miR-425-3p, hsa-miR-425-5p	MIR425(2/2)	2	miRNA	STAD-1072.4.3.P.3.0.0.1.3.3	STAD	1072	4	3	P	3	0	0	1	3	3	Meaningless	0	0	4	Apoptosis/Necroptosis/Pyroptosis	TSM	Overexpression	4	1	2	2	0	0	7	1	3	20	0.514551798404329	0.42479960547538	NS	0.502804975707551	0.449011028397787	NS	0.70989213395802	0.138384714870306	NS	0.833725532511955	0.0440688699453912	NS	0.311	NS	0.465
20	(`hsa-miR-142-3p` + `hsa-miR-142-5p` + `hsa-miR-19a-3p` + `hsa-miR-27a-3p`)	hsa-miR-142-3p, hsa-miR-142-5p, hsa-miR-19a-3p, hsa-miR-27a-3p	MIR142(2/2), MIR19A(1/1), MIR27A(1/1)	4	miRNA	STAD-1056.4.3.P.3.0.0.1.4.4	STAD	1056	4	3	P	3	0	0	1	4	4	Meaningless	0	0	4	Apoptosis/Autophagy/Ferroptosis/Necrosis	TSM	Overexpression	4	1	2	2	0	0	7	0	4	20	0.980524022799187	0.000595942913890634	NS	0.478759812787508	0.501686983283211	NS	0.10979256351105	2.5572046133567	NS	0.424736625507533	0.637172248992883	NS	0.801	NS	0.869
20	(`hsa-miR-100-5p` + `hsa-miR-125b-5p`)	hsa-miR-100-5p, hsa-miR-125b-5p	MIR100(1/1), MIR125B2(1/1)	2	miRNA	SKCM-440.4.3.N.1.71.2.3.4.2	SKCM	440	4	3	N	1	71	2	3	4	2	Protective	3	0	1	Apoptosis/Autophagy	TSM	Unchanged	4	1	1	1	8	2	1	0	2	20	0.0123365886313206	6.26184177358085	Low	0.0581816383665109	3.5884742395895	NS	NS	NS	NS	0.151481377460652	2.0572697189335	NS	4.59e-05	Protective	2e-04
20	hsa-miR-17-3p	hsa-miR-17-3p	MIR17HG(1/1)	1	miRNA	SKCM-1196.4.3.P.1.0.31.2.4.3	SKCM	1196	4	3	P	1	0	31	2	4	3	Meaningless	0	0	4	Apoptosis/Autophagy/Cellular senescence	TSM	Unchanged	4	1	2	1	0	5	4	0	3	20	0.0130749410222147	6.15894174339784	High	0.0193260942972403	5.47176537111713	High	NS	NS	NS	0.336519096814595	0.923647424010546	NS	0.103	NS	0.0794
20	hsa-miR-200c-5p	hsa-miR-200c-5p	MIR200C(1/1)	1	miRNA	READ-715.4.3.P.3.71.0.4.4.3	READ	715	4	3	P	3	71	0	4	4	3	Protective	3	0	1	Anoikis/Apoptosis/Pyroptosis	TSM	Overexpression	4	1	2	2	8	0	0	0	3	20	0.184479016575712	1.76116703595181	NS	0.187525349580608	1.73695312405476	NS	0.528418514326072	0.397431910381526	NS	0.0833792043742242	2.99777009533368	NS	0.0255	Protective	0.0241
20	(`hsa-miR-33a-5p` + `hsa-miR-7-5p` + `hsa-miR-7-5p`)	hsa-miR-33a-5p, hsa-miR-7-5p, hsa-miR-7-5p	MIR33A(1/1), MIR7-1(2/2)	3	miRNA	READ-241.4.3.P.3.0.64.2.4.2	READ	241	4	3	P	3	0	64	2	4	2	Meaningless	0	0	4	Apoptosis/Autophagy	TSM	Overexpression	4	1	2	2	0	5	4	0	2	20	0.017461682361273	5.64936619148409	Low	0.0390733840913249	4.25767415528209	Low	0.100356654994499	2.69986641131265	NS	0.0554937215768205	3.6671884222753	NS	0.426	NS	0.412
20	hsa-miR-155-3p	hsa-miR-155-3p	MIR155(1/1)	1	miRNA	PRAD-2904.4.2.P.1.0.17.4.4.5	PRAD	2904	4	2	P	1	0	17	4	4	5	Meaningless	0	0	4	Apoptosis/Autophagy/Necroptosis/Pyroptosis/Necrosis	MSI	Unchanged	4	2	2	1	0	6	0	0	5	20	0.0880151788864769	2.91030590568561	NS	0.254788294330881	1.29685609066356	NS	0.0421741358833602	4.12820206484078	High	0.00811846769039204	7.00715306872893	Low	0.674	NS	0.999
20	hsa-miR-148a-3p	hsa-miR-148a-3p	MIR148A(1/1)	1	miRNA	PRAD-2901.4.3.P.3.0.0.1.4.4	PRAD	2901	4	3	P	3	0	0	1	4	4	Meaningless	0	0	4	Apoptosis/Autophagy/Necroptosis/Necrosis	TSM	Overexpression	4	1	2	2	0	0	7	0	4	20	0.274188044549668	1.19567389654041	NS	0.43737894749987	0.60314928560721	NS	0.60597832314792	0.266072944839104	NS	0.53137316377427	0.391764876309766	NS	0.536	NS	0.318
20	(`hsa-miR-32-5p` + `hsa-miR-589-5p` + `hsa-let-7a-5p`)	hsa-miR-32-5p, hsa-miR-589-5p, hsa-let-7a-5p	MIR32(1/1), MIR589(1/1), MIRLET7A1(1/1)	3	miRNA	PRAD-1031.4.3.P.3.14.0.2.4.1	PRAD	1031	4	3	P	3	14	0	2	4	1	Risky	0	2	2	Apoptosis	TSM	Overexpression	4	1	2	2	6	0	4	0	1	20	0.468716764705233	0.524999569611362	NS	0.901143913686227	0.01542972149557	NS	0.431713087666612	0.618210408627115	NS	0.181243731071921	1.78739620882733	NS	0.224	NS	0.223
20	(`hsa-miR-424-5p` + `hsa-miR-497-5p`)	hsa-miR-424-5p, hsa-miR-497-5p	MIR424(1/1), MIR497(1/1)	2	miRNA	PCPG-172.4.3.N.2.0.0.1.4.5	PCPG	172	4	3	N	2	0	0	1	4	5	Meaningless	0	0	4	Anoikis/Apoptosis/Autophagy/Ferroptosis/Pyroptosis	TSM	Underexpression	4	1	1	2	0	0	7	0	5	20	0.818212046200573	0.0528288243077579	NS	0.809819444644144	0.0579167379474957	NS	0.302268499724181	1.06415911829165	NS	0.836387287160497	0.0426491653696359	NS	0.196	NS	0.522
20	(`hsa-miR-199a-3p` + `hsa-miR-199a-5p`)	hsa-miR-199a-3p, hsa-miR-199a-5p	MIR199A1(2/2)	2	miRNA	PAAD-624.4.2.N.1.35.0.3.4.3	PAAD	624	4	2	N	1	35	0	3	4	3	Risky	0	3	1	Apoptosis/Autophagy/Ferroptosis	MSI	Unchanged	4	2	1	1	8	0	1	0	3	20	0.26957504166295	1.21890811343442	NS	0.221062980965716	1.49745750583382	NS	0.851721712806846	0.0349398707452616	NS	0.389749638007793	0.739722961077344	NS	0.00368	Risky	0.00474
20	hsa-miR-17-3p	hsa-miR-17-3p	MIR17HG(1/1)	1	miRNA	PAAD-1859.4.3.P.1.14.4.4.4.3	PAAD	1859	4	3	P	1	14	4	4	4	3	Risky	0	2	2	Apoptosis/Autophagy/Ferroptosis	TSM	Unchanged	4	1	2	1	6	3	0	0	3	20	0.376535486475056	0.781982563356012	NS	0.5803333715044	0.305696013552257	NS	0.0641190545092218	3.42750101411954	NS	0.00576137836971458	7.62346193666403	High	0.466	NS	0.661
20	hsa-miR-17-3p	hsa-miR-17-3p	MIR17HG(1/1)	1	miRNA	PAAD-1858.4.3.P.1.14.4.4.4.3	PAAD	1858	4	3	P	1	14	4	4	4	3	Risky	0	2	2	Apoptosis/Autophagy/Cellular senescence	TSM	Unchanged	4	1	2	1	6	3	0	0	3	20	0.376535486475056	0.781982563356012	NS	0.5803333715044	0.305696013552257	NS	0.0641190545092218	3.42750101411954	NS	0.00576137836971458	7.62346193666403	High	0.466	NS	0.661
20	(`hsa-miR-19b-1-5p` + `hsa-miR-615-3p`)	hsa-miR-19b-1-5p, hsa-miR-615-3p	MIR19B1(1/1), MIR615(1/1)	2	miRNA	LUSC-941.4.3.P.3.30.30.2.4.1	LUSC	941	4	3	P	3	30	30	2	4	1	Risky	0	1	3	Apoptosis	TSM	Overexpression	4	1	2	2	3	3	4	0	1	20	0.30266345483956	1.06242190089012	NS	0.0401601946118235	4.21110386463617	High	0.866917454226895	0.0280814598296865	NS	0.832145711136362	0.0449229824113716	NS	0.133	NS	0.00245
20	hsa-miR-497-5p	hsa-miR-497-5p	MIR497(1/1)	1	miRNA	LUSC-2500.4.3.N.2.0.0.1.4.5	LUSC	2500	4	3	N	2	0	0	1	4	5	Meaningless	0	0	4	Anoikis/Apoptosis/Autophagy/Ferroptosis/Pyroptosis	TSM	Underexpression	4	1	1	2	0	0	7	0	5	20	0.567249770545627	0.327305940695662	NS	0.393280714670805	0.728774483638763	NS	0.957558922517735	0.00283206087769202	NS	0.334829015280749	0.930130506743747	NS	0.29	NS	0.345
20	hsa-miR-424-5p	hsa-miR-424-5p	MIR424(1/1)	1	miRNA	LUSC-2492.4.3.P.3.2.0.2.4.5	LUSC	2492	4	3	P	3	2	0	2	4	5	Protective	1	0	3	Anoikis/Apoptosis/Autophagy/Ferroptosis/Pyroptosis	TSM	Overexpression	4	1	2	2	2	0	4	0	5	20	0.410428847959526	0.677558117114886	NS	0.495182272769359	0.465246273331319	NS	0.644336572151395	0.213115264716206	NS	0.538567819445088	0.378200603658857	NS	0.049	Protective	0.677
20	hsa-miR-423-5p	hsa-miR-423-5p	MIR423(1/1)	1	miRNA	LUSC-2491.4.3.P.3.64.0.2.4.2	LUSC	2491	4	3	P	3	64	0	2	4	2	Protective	2	0	2	Apoptosis/Autophagy	TSM	Overexpression	4	1	2	2	5	0	4	0	2	20	0.0567284575320837	3.63053853051606	NS	0.128623732017967	2.30903680013722	NS	0.39404743908287	0.726415802892262	NS	0.838125503531692	0.041735125938505	NS	0.013	Protective	0.0187
20	hsa-miR-25-3p	hsa-miR-25-3p	MIR25(1/1)	1	miRNA	LUSC-2474.4.2.P.3.2.2.2.4.2	LUSC	2474	4	2	P	3	2	2	2	4	2	Protective	1	0	3	Apoptosis/Pyroptosis	MSI	Overexpression	4	2	2	2	2	2	4	0	2	20	0.0458083916329264	3.98862647990817	Low	0.0718657994808715	3.23988233207382	NS	0.820836119037798	0.0512885273026032	NS	0.17732540045924	1.81989815213575	NS	0.00957	Protective	0.143
20	hsa-miR-19a-3p	hsa-miR-19a-3p	MIR19A(1/1)	1	miRNA	LUSC-2466.4.3.P.3.0.0.1.4.4	LUSC	2466	4	3	P	3	0	0	1	4	4	Meaningless	0	0	4	Apoptosis/Autophagy/Ferroptosis/Necrosis	TSM	Overexpression	4	1	2	2	0	0	7	0	4	20	0.222731416278725	1.48668562791353	NS	0.541506498003936	0.37275477058126	NS	0.210617550663527	1.56717634829477	NS	0.757774095082225	0.095113711107137	NS	0.333	NS	0.517
20	hsa-miR-1307-5p	hsa-miR-1307-5p	MIR1307(1/1)	1	miRNA	LUSC-2440.4.3.P.3.11.0.1.4.1	LUSC	2440	4	3	P	3	11	0	1	4	1	Risky	0	1	3	Apoptosis	TSM	Overexpression	4	1	2	2	3	0	7	0	1	20	0.669153436055317	0.182593969976743	NS	0.898316058303118	0.0163299952947058	NS	0.21569811373938	1.5327638492915	NS	0.768348826660037	0.0867510944945075	NS	0.364	NS	0.135
20	hsa-let-7d-5p	hsa-let-7d-5p	MIRLET7D(1/1)	1	miRNA	LUSC-2431.4.3.P.3.7.0.1.4.1	LUSC	2431	4	3	P	3	7	0	1	4	1	Protective	1	0	3	Necrosis	TSM	Overexpression	4	1	2	2	3	0	7	0	1	20	0.721178018895998	0.12736678937696	NS	0.436575731795268	0.605266267182916	NS	0.974822919685343	0.000996035434472125	NS	0.264334738519948	1.24591180875654	NS	0.231	NS	0.128
20	(`hsa-miR-26a-5p` + `hsa-miR-424-3p` + `hsa-miR-497-5p`)	hsa-miR-26a-5p, hsa-miR-424-3p, hsa-miR-497-5p	MIR26A1(1/1), MIR424(1/1), MIR497(1/1)	3	miRNA	LIHC-673.4.3.N.2.0.0.1.4.5	LIHC	673	4	3	N	2	0	0	1	4	5	Meaningless	0	0	4	Anoikis/Apoptosis/Autophagy/Ferroptosis/Pyroptosis	TSM	Underexpression	4	1	1	2	0	0	7	0	5	20	0.691212658209945	0.157775730630926	NS	0.679324698944044	0.170887004482245	NS	0.16558545730383	1.92246243220699	NS	0.474300159023251	0.511940207902758	NS	0.89	NS	0.653
20	hsa-miR-125a-5p	hsa-miR-125a-5p	MIR125A(1/1)	1	miRNA	LIHC-1940.4.3.N.2.0.0.1.4.5	LIHC	1940	4	3	N	2	0	0	1	4	5	Meaningless	0	0	4	Apoptosis/Autophagy/Ferroptosis/Pyroptosis/Necrosis	TSM	Underexpression	4	1	1	2	0	0	7	0	5	20	0.353996551032711	0.859079015082997	NS	0.592601604648633	0.286299671376743	NS	0.21905745369653	1.51053509554987	NS	0.679671775938792	0.170495545301556	NS	0.828	NS	0.967
20	hsa-miR-105-5p	hsa-miR-105-5p	MIR105-1(1/1)	1	miRNA	LIHC-1937.4.3.P.3.31.0.2.4.2	LIHC	1937	4	3	P	3	31	0	2	4	2	Risky	0	2	2	Apoptosis/Necrosis	TSM	Overexpression	4	1	2	2	5	0	4	0	2	20	0.139410910551674	2.18444940780317	NS	0.272291461076151	1.20516670202358	NS	0.30572965435053	1.04903406898411	NS	0.223163212996113	1.48391355352393	NS	0.000159	Risky	0.00454
20	(`hsa-miR-153-5p` + `hsa-miR-7-2-3p`)	hsa-miR-153-5p, hsa-miR-7-2-3p	MIR153-2(1/1), MIR7-2(1/1)	2	miRNA	LGG-1204.4.3.P.0.62.0.2.2.2	LGG	1204	4	3	P	0	62	0	2	2	2	Protective	1	0	3	Apoptosis/Autophagy	TSM	No_data	4	1	2	0	3	0	4	4	2	20	0.241788966672866	1.37013339063947	NS	0.16653312000617	1.913877997319	NS	0.528065833996303	0.398112152221474	NS	0.143039374090594	2.14495345925021	NS	0.0575	NS	0.0342
20	hsa-miR-25-3p	hsa-miR-25-3p	MIR25(1/1)	1	miRNA	LAML-309.4.3.P.0.2.2.1.4.2	LAML	309	4	3	P	0	2	2	1	4	2	Protective	1	0	3	Apoptosis/Pyroptosis	TSM	No_data	4	1	2	0	2	2	7	0	2	20	0.00144962898298195	10.1415667825345	Low	NS	NS	NS	NS	NS	NS	NS	NS	NS	0.00635	Protective	NS
20	hsa-miR-320a	hsa-miR-320a	MIR320A(1/1)	1	miRNA	KIRC-2266.4.3.N.3.4.4.2.4.2	KIRC	2266	4	3	N	3	4	4	2	4	2	Risky	0	1	3	Apoptosis/Ferroptosis	TSM	Overexpression	4	1	1	2	3	3	4	0	2	20	0.635479948005558	0.224702534768865	NS	0.762649723750368	0.0912058534095495	NS	0.0539263781951519	3.71497667534915	NS	0.0115653207198662	6.37631665844338	High	0.412	NS	0.221
20	hsa-miR-184	hsa-miR-184	MIR184(1/1)	1	miRNA	KICH-727.4.3.N.2.30.35.4.4.1	KICH	727	4	3	N	2	30	35	4	4	1	Risky	0	1	3	Apoptosis	TSM	Underexpression	4	1	1	2	3	8	0	0	1	20	0.0195747045751857	5.44943069781024	High	0.00910620846852928	6.80187711015993	High	0.9201451042731	0.0100502512562814	NS	0.0219911056756728	5.24648858512892	High	0.0705	NS	0.0422
20	(`hsa-miR-214-3p` + `hsa-miR-214-5p`)	hsa-miR-214-3p, hsa-miR-214-5p	MIR214(2/2)	2	miRNA	KICH-287.4.3.N.2.35.0.4.4.4	KICH	287	4	3	N	2	35	0	4	4	4	Risky	0	3	1	Apoptosis/Autophagy/Ferroptosis/Pyroptosis	TSM	Underexpression	4	1	1	2	8	0	0	0	4	20	0.257366201092555	1.28286939350684	NS	0.218049327293779	1.51716296010191	NS	0.674137507859188	0.176800355048936	NS	0.0898601671189636	2.87687661786111	NS	0.0062	Risky	0.00542
20	(`hsa-miR-203b-3p` + `hsa-miR-331-5p`)	hsa-miR-203b-3p, hsa-miR-331-5p	MIR203B(1/1), MIR331(1/1)	2	miRNA	HNSC-667.4.3.P.3.20.20.2.4.1	HNSC	667	4	3	P	3	20	20	2	4	1	Protective	1	0	3	Apoptosis	TSM	Overexpression	4	1	2	2	3	3	4	0	1	20	0.972901716994708	0.0011539060685348	NS	0.82210373137996	0.0505530347180644	NS	0.00707848482373319	7.25294450116079	Low	0.542731950796843	0.370499817464762	NS	0.383	NS	0.204
20	(`hsa-miR-1247-3p` + `hsa-miR-1247-5p` + `hsa-miR-134-3p` + `hsa-miR-154-5p` + `hsa-miR-199b-3p` + `hsa-miR-199b-5p` + `hsa-miR-299-3p`)	hsa-miR-1247-3p, hsa-miR-1247-5p, hsa-miR-134-3p, hsa-miR-154-5p, hsa-miR-199b-3p, hsa-miR-199b-5p, hsa-miR-299-3p	MIR1247(2/2), MIR134(1/1), MIR154(1/1), MIR199B(2/2), MIR299(1/1)	7	miRNA	HNSC-650.4.3.N.2.0.0.1.2.1	HNSC	650	4	3	N	2	0	0	1	2	1	Meaningless	0	0	4	Apoptosis	TSM	Underexpression	4	1	1	2	0	0	7	4	1	20	0.669721619907665	0.181927926022763	NS	0.914030495149311	0.0116545251321736	NS	0.3184321537257	0.995375257890127	NS	0.947012841949826	0.00441672468956151	NS	0.667	NS	0.907
20	(`hsa-miR-106a-5p` + `hsa-miR-17-5p` + `hsa-miR-93-3p` + `hsa-miR-93-5p`)	hsa-miR-106a-5p, hsa-miR-17-5p, hsa-miR-93-3p, hsa-miR-93-5p	MIR106A(1/1), MIR17HG(1/1), MIR93(2/2)	4	miRNA	HNSC-648.4.3.P.3.0.0.2.2.3	HNSC	648	4	3	P	3	0	0	2	2	3	Meaningless	0	0	4	Apoptosis/Autophagy/Ferroptosis	TSM	Overexpression	4	1	2	2	0	0	4	4	3	20	0.275983160225452	1.18676453743487	NS	0.266340920862846	1.23549565133028	NS	0.488721455672599	0.479339925008237	NS	0.649426711689454	0.206623663537055	NS	0.176	NS	0.219
20	hsa-miR-4677-3p	hsa-miR-4677-3p	MIR4677(1/1)	1	miRNA	HNSC-1890.4.3.P.3.11.11.2.4.1	HNSC	1890	4	3	P	3	11	11	2	4	1	Risky	0	1	3	Apoptosis	TSM	Overexpression	4	1	2	2	3	3	4	0	1	20	0.724822654516422	0.123918652055211	NS	0.552020883574163	0.353709255542159	NS	0.010280038167179	6.5857138905891	High	0.141423832678217	2.16239799364095	NS	0.861	NS	0.818
20	hsa-miR-370-3p	hsa-miR-370-3p	MIR370(1/1)	1	miRNA	HNSC-1884.4.3.N.1.31.1.3.3.4	HNSC	1884	4	3	N	1	31	1	3	3	4	Risky	0	2	2	Apoptosis/Autophagy/Ferroptosis/Pyroptosis	TSM	Unchanged	4	1	1	1	5	2	1	1	4	20	0.0151921380328586	5.89404817610149	High	0.0688061986803431	3.31127237348355	NS	0.885387116525498	0.0207773627627395	NS	0.728812721643443	0.120204571006672	NS	0.00227	Risky	0.00373
20	hsa-miR-33a-3p	hsa-miR-33a-3p	MIR33A(1/1)	1	miRNA	HNSC-1881.4.3.P.1.69.0.2.4.2	HNSC	1881	4	3	P	1	69	0	2	4	2	Protective	2	0	2	Apoptosis/Autophagy	TSM	Unchanged	4	1	2	1	6	0	4	0	2	20	0.120776913525822	2.40721696289905	NS	0.233773048984905	1.41775635683002	NS	0.591474629127811	0.288047242566188	NS	0.0713393775829	3.25193075735926	NS	0.0716	NS	0.0446
20	hsa-miR-320b	hsa-miR-320b	MIR320B1(1/1)	1	miRNA	HNSC-1880.4.3.P.3.7.7.2.4.1	HNSC	1880	4	3	P	3	7	7	2	4	1	Protective	1	0	3	Apoptosis	TSM	Overexpression	4	1	2	2	3	3	4	0	1	20	0.697317726984649	0.151277272656906	NS	0.294844003381703	1.09737000584037	NS	0.129673605368722	2.29640760606509	NS	0.0299058701858375	4.71469500708835	Low	0.551	NS	0.263
20	hsa-miR-30d-3p	hsa-miR-30d-3p	MIR30D(1/1)	1	miRNA	HNSC-1879.4.3.P.2.64.0.2.4.2	HNSC	1879	4	3	P	2	64	0	2	4	2	Protective	2	0	2	Apoptosis/Autophagy	TSM	Underexpression	4	1	2	2	5	0	4	0	2	20	0.324581796138134	0.970394561423919	NS	0.372912519327131	0.793936310575013	NS	0.795332887815361	0.0672841516993166	NS	0.769583642847725	0.0858018645845146	NS	0.0165	Protective	0.0173
20	hsa-miR-219a-1-3p	hsa-miR-219a-1-3p	MIR219A1(1/1)	1	miRNA	HNSC-1874.4.3.P.3.87.0.2.4.1	HNSC	1874	4	3	P	3	87	0	2	4	1	Protective	2	0	2	Apoptosis	TSM	Overexpression	4	1	2	2	6	0	4	0	1	20	0.248188729883714	1.33347061042309	NS	0.0517687411739747	3.78322660246907	NS	0.086040780924483	2.94693154260798	NS	0.0761882205777988	3.1443956412456	NS	0.0976	NS	0.0307
20	hsa-miR-103a-3p	hsa-miR-103a-3p	MIR103A2(1/1)	1	miRNA	ESCA-776.4.3.P.3.0.35.4.4.3	ESCA	776	4	3	P	3	0	35	4	4	3	Meaningless	0	0	4	Apoptosis/Autophagy/Necrosis	TSM	Overexpression	4	1	2	2	0	8	0	0	3	20	0.0404910844717989	4.19718738305187	High	0.00827942378552171	6.97201447929692	High	0.119966993310894	2.41775179400345	NS	0.00638560417346523	7.43813464392636	High	0.154	NS	0.11
20	(`hsa-miR-15a-5p` + `hsa-miR-17-3p` + `hsa-miR-17-5p` + `hsa-miR-93-3p` + `hsa-miR-93-5p`)	hsa-miR-15a-5p, hsa-miR-17-3p, hsa-miR-17-5p, hsa-miR-93-3p, hsa-miR-93-5p	MIR15A(1/1), MIR17HG(2/2), MIR93(2/2)	5	miRNA	ESCA-267.4.3.P.3.0.35.4.4.3	ESCA	267	4	3	P	3	0	35	4	4	3	Meaningless	0	0	4	Apoptosis/Autophagy/Ferroptosis	TSM	Overexpression	4	1	2	2	0	8	0	0	3	20	0.0255819807798716	4.98405316920993	High	0.00694901486710053	7.28610049181386	High	0.929984803614904	0.00772007500714875	NS	0.00485060362516943	7.93431313118251	High	0.219	NS	0.176
20	(`hsa-miR-16-1-3p` + `hsa-miR-16-5p`)	hsa-miR-16-1-3p, hsa-miR-16-5p	MIR16-1(2/2)	2	miRNA	COAD-696.4.3.P.3.0.0.1.4.4	COAD	696	4	3	P	3	0	0	1	4	4	Meaningless	0	0	4	Apoptosis/Autophagy/Cellular senescence/Necroptosis	TSM	Overexpression	4	1	2	2	0	0	7	0	4	20	0.735566173574013	0.11406199336758	NS	0.416513554173684	0.660131410764078	NS	0.171217379274126	1.87225198785582	NS	0.570706935926958	0.321501093959481	NS	0.68	NS	0.551
20	hsa-miR-99a-3p	hsa-miR-99a-3p	MIR99A(1/1)	1	miRNA	COAD-2022.4.3.N.1.34.0.2.4.3	COAD	2022	4	3	N	1	34	0	2	4	3	Risky	0	2	2	Apoptosis/Autophagy/Cellular senescence	TSM	Unchanged	4	1	1	1	6	0	4	0	3	20	0.930147096091242	0.00768423511811187	NS	0.343103380843397	0.898801111037496	NS	0.624808592011567	0.239166734139891	NS	0.585307613476314	0.297732230779312	NS	0.156	NS	0.0361
20	hsa-miR-199a-5p	hsa-miR-199a-5p	MIR199A1(1/1)	1	miRNA	COAD-1994.4.3.N.1.34.0.2.4.3	COAD	1994	4	3	N	1	34	0	2	4	3	Risky	0	2	2	Apoptosis/Autophagy/Ferroptosis	TSM	Unchanged	4	1	1	1	6	0	4	0	3	20	0.401952589929162	0.702477137500576	NS	0.467364750108918	0.528199647204824	NS	0.958682490823995	0.00268396356195967	NS	0.135549542564194	2.22776792359886	NS	0.0761	NS	0.044
20	hsa-miR-188-5p	hsa-miR-188-5p	MIR188(1/1)	1	miRNA	COAD-1985.4.3.P.3.0.0.1.4.4	COAD	1985	4	3	P	3	0	0	1	4	4	Meaningless	0	0	4	Apoptosis/Autophagy/Cellular senescence/Ferroptosis	TSM	Overexpression	4	1	2	2	0	0	7	0	4	20	0.180007369961573	1.79756321277069	NS	0.102654234436346	2.66381530485373	NS	0.353660761440503	0.860278520158592	NS	0.488537023656838	0.479746810024456	NS	0.212	NS	0.141
20	hsa-miR-148a-5p	hsa-miR-148a-5p	MIR148A(1/1)	1	miRNA	COAD-1980.4.3.P.3.7.0.2.4.4	COAD	1980	4	3	P	3	7	0	2	4	4	Protective	1	0	3	Apoptosis/Autophagy/Necroptosis/Necrosis	TSM	Overexpression	4	1	2	2	3	0	4	0	4	20	0.501606016200207	0.451536881132641	NS	0.208329205815745	1.58299923860514	NS	0.895865759401845	0.0171310557784663	NS	0.0704586232337576	3.27230355586099	NS	0.197	NS	0.0722
20	hsa-miR-942-5p	hsa-miR-942-5p	MIR942(1/1)	1	miRNA	CESC-1006.4.3.P.3.7.0.1.4.1	CESC	1006	4	3	P	3	7	0	1	4	1	Protective	1	0	3	Apoptosis	TSM	Overexpression	4	1	2	2	3	0	7	0	1	20	0.330899203053551	0.94537558228373	NS	0.513129676765795	0.427679718568302	NS	0.278930508014388	1.17229340588087	NS	0.148031625722265	2.09241784783718	NS	0.152	NS	0.161
20	hsa-miR-98-5p	hsa-miR-98-5p	MIR98(1/1)	1	miRNA	BRCA-3539.4.3.P.3.1.0.1.4.2	BRCA	3539	4	3	P	3	1	0	1	4	2	Risky	0	1	3	Apoptosis/Necrosis	TSM	Overexpression	4	1	2	2	2	0	7	0	2	20	0.0957870612862211	2.77432447980578	NS	0.352533733370927	0.864315885696975	NS	0.838081817055602	0.0417579720547554	NS	0.995046913095257	3.85369510895857e-05	NS	0.0152	Risky	0.0986
20	hsa-miR-502-5p	hsa-miR-502-5p	MIR502(1/1)	1	miRNA	BRCA-3528.4.3.P.3.30.0.1.4.1	BRCA	3528	4	3	P	3	30	0	1	4	1	Risky	0	1	3	Apoptosis	TSM	Overexpression	4	1	2	2	3	0	7	0	1	20	0.917549815988701	0.0107165106856514	NS	0.287608670770359	1.13078166021468	NS	0.627158664043888	0.235933559532776	NS	0.30521306794471	1.0512774242684	NS	0.147	NS	0.0284
20	hsa-miR-148a-3p	hsa-miR-148a-3p	MIR148A(1/1)	1	miRNA	BRCA-3486.4.3.P.3.0.0.1.4.4	BRCA	3486	4	3	P	3	0	0	1	4	4	Meaningless	0	0	4	Apoptosis/Autophagy/Necroptosis/Necrosis	TSM	Overexpression	4	1	2	2	0	0	7	0	4	20	0.788439799234375	0.0720048355619389	NS	0.731749707515515	0.117511127785913	NS	0.296329026788144	1.09064190706178	NS	0.93122781047752	0.00744771779253353	NS	0.326	NS	0.283
20	hsa-miR-146a-3p	hsa-miR-146a-3p	MIR146A(1/1)	1	miRNA	BRCA-3484.4.3.P.2.0.11.2.4.4	BRCA	3484	4	3	P	2	0	11	2	4	4	Meaningless	0	0	4	Apoptosis/Autophagy/Cellular senescence/Necrosis	TSM	Underexpression	4	1	2	2	0	3	4	0	4	20	0.772827659484437	0.0833350934820718	NS	0.873185175185755	0.0254766187798347	NS	0.0285583977821495	4.79403816723159	High	0.147891093031212	2.0938692478568	NS	0.749	NS	0.797
20	(`hsa-miR-17-5p` + `hsa-miR-93-3p`)	hsa-miR-17-5p, hsa-miR-93-3p	MIR17HG(1/1), MIR93(1/1)	2	miRNA	BRCA-1281.4.2.P.3.0.0.1.4.3	BRCA	1281	4	2	P	3	0	0	1	4	3	Meaningless	0	0	4	Apoptosis/Autophagy/Ferroptosis	MSI	Overexpression	4	2	2	2	0	0	7	0	3	20	0.182351673071052	1.77835320818422	NS	0.329139992422893	0.952278538137103	NS	0.792668785170575	0.0690883564070445	NS	0.777056828622559	0.0801776357211948	NS	0.477	NS	0.56
20	(`hsa-miR-17-5p` + `hsa-miR-590-5p`)	hsa-miR-17-5p, hsa-miR-590-5p	MIR17HG(1/1), MIR590(1/1)	2	miRNA	BRCA-1280.4.2.P.3.0.0.1.4.3	BRCA	1280	4	2	P	3	0	0	1	4	3	Meaningless	0	0	4	Apoptosis/Autophagy/Cellular senescence	MSI	Overexpression	4	2	2	2	0	0	7	0	3	20	0.2360269669362	1.4041679363539	NS	0.215192717982889	1.53614372440377	NS	0.797337465358502	0.0659433824614605	NS	0.614408179080127	0.253805477396095	NS	0.44	NS	0.365
20	(`hsa-miR-16-5p` + `hsa-miR-16-1-3p`)	hsa-miR-16-5p, hsa-miR-16-1-3p	MIR16-1(2/2)	2	miRNA	BRCA-1278.4.3.P.3.0.0.1.4.4	BRCA	1278	4	3	P	3	0	0	1	4	4	Meaningless	0	0	4	Apoptosis/Autophagy/Cellular senescence/Necroptosis	TSM	Overexpression	4	1	2	2	0	0	7	0	4	20	0.863762415166204	0.0294420170336803	NS	0.728790727000153	0.120224870723412	NS	0.856234030152217	0.0328226202799945	NS	0.811471257374881	0.0568958182296619	NS	0.981	NS	0.493
20	(`hsa-miR-135b-3p` + `hsa-miR-3187-3p` + `hsa-miR-519a-3p` + `hsa-miR-522-3p` + `hsa-miR-532-3p` + `hsa-miR-577` + `hsa-miR-767-3p` + `hsa-miR-767-5p` + `hsa-miR-92a-3p` + `hsa-miR-92a-3p`)	hsa-miR-135b-3p, hsa-miR-3187-3p, hsa-miR-519a-3p, hsa-miR-522-3p, hsa-miR-532-3p, hsa-miR-577, hsa-miR-767-3p, hsa-miR-767-5p, hsa-miR-92a-3p, hsa-miR-92a-3p	MIR135B(1/1), MIR3187(1/1), MIR519A1(1/1), MIR522(1/1), MIR532(1/1), MIR577(1/1), MIR767(2/2), MIR92A1(2/2)	10	miRNA	BRCA-1267.4.3.P.2.0.31.3.2.1	BRCA	1267	4	3	P	2	0	31	3	2	1	Meaningless	0	0	4	Apoptosis	TSM	Underexpression	4	1	2	2	0	5	1	4	1	20	0.015369011913658	5.87366624263971	High	0.00772750394764588	7.09556240868287	High	0.691005581751986	0.157998922857588	NS	0.188940540064755	1.7258595194704	NS	0.347	NS	0.293
20	(`hsa-miR-1306-5p` + `hsa-miR-135b-5p` + `hsa-miR-19b-3p` + `hsa-miR-19b-3p` + `hsa-miR-219a-1-3p` + `hsa-miR-339-5p` + `hsa-miR-502-3p` + `hsa-miR-519a-5p` + `hsa-miR-532-5p` + `hsa-miR-671-3p` + `hsa-miR-744-3p` + `hsa-miR-744-5p` + `hsa-miR-92a-1-5p` + `hsa-miR-942-5p`)	hsa-miR-1306-5p, hsa-miR-135b-5p, hsa-miR-19b-3p, hsa-miR-19b-3p, hsa-miR-219a-1-3p, hsa-miR-339-5p, hsa-miR-502-3p, hsa-miR-519a-5p, hsa-miR-532-5p, hsa-miR-671-3p, hsa-miR-744-3p, hsa-miR-744-5p, hsa-miR-92a-1-5p, hsa-miR-942-5p	MIR1306(1/1), MIR135B(1/1), MIR19B1(2/2), MIR219A1(1/1), MIR339(1/1), MIR502(1/1), MIR519A1(1/1), MIR532(1/1), MIR671(1/1), MIR744(2/2), MIR92A1(1/1), MIR942(1/1)	14	miRNA	BRCA-1263.4.3.P.1.0.0.1.2.1	BRCA	1263	4	3	P	1	0	0	1	2	1	Meaningless	0	0	4	Apoptosis	TSM	Unchanged	4	1	2	1	0	0	7	4	1	20	0.425858471680659	0.634091535579207	NS	0.260873042611023	1.26411801981569	NS	0.526852471287739	0.400458678427636	NS	0.895569136736088	0.0172293524045954	NS	0.691	NS	0.72
20	(`hsa-miR-16-5p` + `hsa-miR-16-1-3p`)	hsa-miR-16-5p, hsa-miR-16-1-3p	MIR16-1(2/2)	2	miRNA	BLCA-545.4.3.P.3.0.0.1.4.4	BLCA	545	4	3	P	3	0	0	1	4	4	Meaningless	0	0	4	Apoptosis/Autophagy/Cellular senescence/Necroptosis	TSM	Overexpression	4	1	2	2	0	0	7	0	4	20	0.39586337293952	0.720855683177806	NS	0.669536730935376	0.182144501100558	NS	0.541620976686356	0.372543721031628	NS	0.927679743477529	0.00823818874859913	NS	0.109	NS	0.276
20	hsa-miR-378a-5p	hsa-miR-378a-5p	MIR378A(1/1)	1	miRNA	BLCA-1567.4.3.P.1.64.0.2.4.3	BLCA	1567	4	3	P	1	64	0	2	4	3	Protective	2	0	2	Apoptosis/Autophagy/Necrosis	TSM	Unchanged	4	1	2	1	5	0	4	0	3	20	0.147759293953114	2.09523186416517	NS	0.132315814361744	2.26512173651833	NS	0.329674270763188	0.950176908910196	NS	0.773594448728986	0.0827577171595557	NS	0.018	Protective	0.0307
20	hsa-miR-215-5p	hsa-miR-215-5p	MIR215(1/1)	1	miRNA	BLCA-1558.4.3.P.3.62.62.2.4.1	BLCA	1558	4	3	P	3	62	62	2	4	1	Protective	1	0	3	Apoptosis	TSM	Overexpression	4	1	2	2	3	3	4	0	1	20	0.267318871942829	1.2304534449988	NS	0.0340392789732559	4.49272995154855	Low	0.751670519371815	0.100132639608472	NS	0.181445787271671	1.78574226565594	NS	0.109	NS	0.0192
20	hsa-miR-199a-5p	hsa-miR-199a-5p	MIR199A1(1/1)	1	miRNA	BLCA-1551.4.3.N.1.31.31.3.4.2	BLCA	1551	4	3	N	1	31	31	3	4	2	Risky	0	2	2	Apoptosis/Autophagy	TSM	Unchanged	4	1	1	1	5	5	1	0	2	20	0.00965898503479901	6.69673088961378	High	0.0332355475733792	4.53360434797429	High	0.463062949320658	0.538480958070354	NS	0.220883972680103	1.49861900625422	NS	0.00452	Risky	0.0131
20	hsa-miR-106b-3p	hsa-miR-106b-3p	MIR106B(1/1)	1	miRNA	BLCA-1529.4.2.P.3.0.0.1.4.3	BLCA	1529	4	2	P	3	0	0	1	4	3	Meaningless	0	0	4	Apoptosis/Autophagy/Pyroptosis	MSI	Overexpression	4	2	2	2	0	0	7	0	3	20	0.412770239009326	0.670807437972644	NS	0.581631344142767	0.303604746313359	NS	0.428755148922689	0.626193124615255	NS	0.816673188467508	0.0537432784917853	NS	0.325	NS	0.516
19	(`hsa-miR-145-3p` + `hsa-miR-145-5p`)	hsa-miR-145-3p, hsa-miR-145-5p	MIR145(2/2)	2	miRNA	UCEC-435.4.3.N.2.0.20.2.4.4	UCEC	435	4	3	N	2	0	20	2	4	4	Meaningless	0	0	4	Anoikis/Apoptosis/Autophagy/Necrosis	TSM	Underexpression	4	1	1	2	0	3	4	0	4	19	0.877292710167388	0.0238400037013037	NS	0.840238819407436	0.0406377257875295	NS	0.0157331986373681	5.83244985913191	Low	0.0863034224901734	2.94200729248127	NS	0.917	NS	0.851
19	(`hsa-miR-185-3p` + `hsa-miR-185-5p`)	hsa-miR-185-3p, hsa-miR-185-5p	MIR185(2/2)	2	miRNA	THYM-561.4.3.P.1.0.2.2.4.5	THYM	561	4	3	P	1	0	2	2	4	5	Meaningless	0	0	4	Apoptosis/Autophagy/Cellular senescence/Pyroptosis/Necrosis	TSM	Unchanged	4	1	2	1	0	2	4	0	5	19	0.0208267019518673	5.34123594627181	Low	0.441569087360335	0.592201462225833	NS	NS	NS	NS	0.25048261360701	1.32060994704315	NS	0.273	NS	0.778
19	(`hsa-miR-16-2-3p` + `hsa-miR-16-5p` + `hsa-miR-7-1-3p` + `hsa-miR-7-5p`)	hsa-miR-16-2-3p, hsa-miR-16-5p, hsa-miR-7-1-3p, hsa-miR-7-5p	MIR16-2(1/1), MIR16-1(1/1), MIR7-1(2/2)	4	miRNA	THYM-558.4.3.P.1.0.0.2.2.3	THYM	558	4	3	P	1	0	0	2	2	3	Meaningless	0	0	4	Apoptosis/Autophagy/Necroptosis	TSM	Unchanged	4	1	2	1	0	0	4	4	3	19	0.110076046698341	2.553129176674	NS	0.870248029284413	0.0266810809285559	NS	NS	NS	NS	0.749391550790115	0.102043035961636	NS	0.147	NS	0.999
19	(`hsa-miR-106b-5p` + `hsa-miR-18a-3p` + `hsa-miR-18a-5p`)	hsa-miR-106b-5p, hsa-miR-18a-3p, hsa-miR-18a-5p	MIR106B(1/1), MIR18A(2/2)	3	miRNA	THYM-551.4.3.P.1.0.0.2.2.3	THYM	551	4	3	P	1	0	0	2	2	3	Meaningless	0	0	4	Apoptosis/Autophagy/Pyroptosis	TSM	Unchanged	4	1	2	1	0	0	4	4	3	19	0.305044576387849	1.05201018797167	NS	0.465395982731317	0.532886151136126	NS	NS	NS	NS	0.65628572217434	0.198066914559136	NS	0.182	NS	0.156
19	hsa-miR-766-3p	hsa-miR-766-3p	MIR766(1/1)	1	miRNA	THYM-1562.4.3.P.1.2.2.2.3.2	THYM	1562	4	3	P	1	2	2	2	3	2	Protective	1	0	3	Apoptosis/Necrosis	TSM	Unchanged	4	1	2	1	2	2	4	1	2	19	0.0111735612473841	6.43750279794394	Low	0.163803525466557	1.9387573239468	NS	NS	NS	NS	0.0688893847636752	3.30928677701738	NS	0.0174	Protective	0.312
19	hsa-miR-590-3p	hsa-miR-590-3p	MIR590(1/1)	1	miRNA	THYM-1561.4.3.P.1.0.0.1.3.3	THYM	1561	4	3	P	1	0	0	1	3	3	Meaningless	0	0	4	Apoptosis/Autophagy/Cellular senescence	TSM	Unchanged	4	1	2	1	0	0	7	1	3	19	0.0617612401019182	3.48944626892163	NS	0.145906018454097	2.11453863872454	NS	NS	NS	NS	0.163068578901311	1.94553714294825	NS	0.127	NS	0.329
19	hsa-miR-34a-5p	hsa-miR-34a-5p	MIR34A(1/1)	1	miRNA	THYM-1554.4.3.N.1.30.0.2.4.5	THYM	1554	4	3	N	1	30	0	2	4	5	Risky	0	1	3	Apoptosis/Autophagy/Cellular senescence/Efferocytosis/Necrosis	TSM	Unchanged	4	1	1	1	3	0	4	0	5	19	0.131975653143235	2.2691102347705	NS	0.0741601053456212	3.18845423616467	NS	NS	NS	NS	0.86368487402752	0.0294758724073436	NS	0.0875	NS	0.0375
19	hsa-miR-16-5p	hsa-miR-16-5p	MIR16-1(1/1)	1	miRNA	THYM-1542.4.3.P.1.0.2.2.3.4	THYM	1542	4	3	P	1	0	2	2	3	4	Meaningless	0	0	4	Apoptosis/Autophagy/Cellular senescence/Necroptosis	TSM	Unchanged	4	1	2	1	0	2	4	1	4	19	0.0417448537407505	4.145519110913	Low	0.352872408988021	0.863100793434438	NS	NS	NS	NS	0.269640621544222	1.21857433167293	NS	0.145	NS	0.684
19	hsa-miR-1307-5p	hsa-miR-1307-5p	MIR1307(1/1)	1	miRNA	THYM-1535.4.3.P.1.4.0.1.4.1	THYM	1535	4	3	P	1	4	0	1	4	1	Risky	0	1	3	Apoptosis	TSM	Unchanged	4	1	2	1	3	0	7	0	1	19	0.929790020603835	0.00776320089904001	NS	0.33262123183678	0.938665676792041	NS	NS	NS	NS	0.124649837665954	2.3579006324541	NS	0.176	NS	0.238
19	hsa-let-7f-1-3p	hsa-let-7f-1-3p	MIRLET7F1(1/1)	1	miRNA	THYM-1527.4.3.P.1.0.0.1.3.3	THYM	1527	4	3	P	1	0	0	1	3	3	Meaningless	0	0	4	Apoptosis/Autophagy/Necrosis	TSM	Unchanged	4	1	2	1	0	0	7	1	3	19	0.361728763258254	0.831882449800305	NS	0.855798916433247	0.0330238038345301	NS	NS	NS	NS	0.949678735335832	0.00398289999603827	NS	0.663	NS	0.793
19	(`hsa-miR-146b-3p` + `hsa-miR-146b-5p`)	hsa-miR-146b-3p, hsa-miR-146b-5p	MIR146B(2/2)	2	miRNA	THCA-720.4.3.N.3.64.0.2.4.2	THCA	720	4	3	N	3	64	0	2	4	2	Protective	2	0	2	Apoptosis/Necrosis	TSM	Overexpression	4	1	1	2	5	0	4	0	2	19	0.0628438801648938	3.46069539295174	NS	0.179968697356458	1.79788253216374	NS	0.910190898638031	0.0127233334184659	NS	0.529313038081275	0.395710215064089	NS	0.0108	Protective	0.0222
19	(`hsa-miR-136-5p` + `hsa-miR-329-3p` + `hsa-miR-337-3p` + `hsa-miR-379-5p` + `hsa-miR-381-3p` + `hsa-miR-758-3p`)	hsa-miR-136-5p, hsa-miR-329-3p, hsa-miR-337-3p, hsa-miR-379-5p, hsa-miR-381-3p, hsa-miR-758-3p	MIR136(1/1), MIR329-1(1/1), MIR337(1/1), MIR379(1/1), MIR381(1/1), MIR758(1/1)	6	miRNA	THCA-719.4.3.N.2.1.0.1.3.1	THCA	719	4	3	N	2	1	0	1	3	1	Risky	0	1	3	Apoptosis	TSM	Underexpression	4	1	1	2	2	0	7	1	1	19	0.249224608405097	1.32764499318861	NS	0.807088473371222	0.0596257280144076	NS	0.176968200297002	1.82290226454967	NS	0.160515618034968	1.96936181462124	NS	0.0164	Risky	0.117
19	hsa-miR-361-5p	hsa-miR-361-5p	MIR361(1/1)	1	miRNA	THCA-1941.4.3.P.1.0.0.2.2.3	THCA	1941	4	3	P	1	0	0	2	2	3	Meaningless	0	0	4	Apoptosis/Autophagy/Necrosis	TSM	Unchanged	4	1	2	1	0	0	4	4	3	19	0.260507482030911	1.26605810132552	NS	0.214218304404452	1.54268692544366	NS	0.789846413611306	0.0710276114726602	NS	0.817649477777548	0.0531621678422225	NS	0.359	NS	0.296
19	hsa-miR-324-3p	hsa-miR-324-3p	MIR324(1/1)	1	miRNA	THCA-1939.4.3.P.1.0.0.2.2.3	THCA	1939	4	3	P	1	0	0	2	2	3	Meaningless	0	0	4	Apoptosis/Ferroptosis/Necroptosis	TSM	Unchanged	4	1	2	1	0	0	4	4	3	19	0.273554876746306	1.1988338598822	NS	0.0881864999332238	2.9071698969239	NS	0.548512860327361	0.359988071554401	NS	0.31511046417921	1.00913371237744	NS	0.411	NS	0.308
19	hsa-let-7d-3p	hsa-let-7d-3p	MIRLET7D(1/1)	1	miRNA	THCA-1920.4.3.P.3.64.0.2.4.1	THCA	1920	4	3	P	3	64	0	2	4	1	Protective	2	0	2	Necrosis	TSM	Overexpression	4	1	2	2	5	0	4	0	1	19	0.187603900853377	1.736334814443	NS	0.895963246078088	0.0170988124976346	NS	0.70187291937519	0.14653082437965	NS	0.79689967533467	0.0662349718892892	NS	0.0491	Protective	0.0456
19	hsa-miR-490-3p	hsa-miR-490-3p	MIR490(1/1)	1	miRNA	STAD-3065.4.3.N.2.11.0.1.4.1	STAD	3065	4	3	N	2	11	0	1	4	1	Risky	0	1	3	Apoptosis	TSM	Underexpression	4	1	1	2	3	0	7	0	1	19	0.215967233901782	1.53096792947604	NS	0.638243989024857	0.221046109315456	NS	0.0647408244634491	3.41156998581408	NS	0.975479927738516	0.000944713499287165	NS	0.0603	NS	0.29
19	hsa-miR-33b-5p	hsa-miR-33b-5p	MIR33B(1/1)	1	miRNA	STAD-3058.4.1.P.1.0.0.1.4.2	STAD	3058	4	1	P	1	0	0	1	4	2	Meaningless	0	0	4	Apoptosis/Autophagy	TMB	Unchanged	4	3	2	1	0	0	7	0	2	19	0.931850466851667	0.00731313880402628	NS	0.860591290095424	0.0308429203040391	NS	0.734911020135449	0.114650016145063	NS	0.999385159857678	5.93805740638647e-07	NS	0.335	NS	0.15
19	hsa-miR-339-5p	hsa-miR-339-5p	MIR339(1/1)	1	miRNA	STAD-3056.4.3.P.1.30.0.1.4.1	STAD	3056	4	3	P	1	30	0	1	4	1	Risky	0	1	3	Apoptosis	TSM	Unchanged	4	1	2	1	3	0	7	0	1	19	0.874528988244318	0.0249350590338972	NS	0.14509233262589	2.12310288231824	NS	0.821327294351013	0.0510028756476889	NS	0.179630261533949	1.8006803839786	NS	0.594	NS	0.0303
19	hsa-miR-31-5p	hsa-miR-31-5p	MIR31(1/1)	1	miRNA	STAD-3054.4.3.P.1.0.0.1.4.4	STAD	3054	4	3	P	1	0	0	1	4	4	Meaningless	0	0	4	Apoptosis/Autophagy/Cellular senescence/Necrosis	TSM	Unchanged	4	1	2	1	0	0	7	0	4	19	0.821979119629335	0.050625089447559	NS	0.471094860197894	0.519406738523838	NS	0.932933962835367	0.00708190169436588	NS	0.139188601493895	2.18690668457333	NS	0.951	NS	0.589
19	hsa-miR-30e-5p	hsa-miR-30e-5p	MIR30E(1/1)	1	miRNA	STAD-3053.4.3.P.1.0.0.1.4.4	STAD	3053	4	3	P	1	0	0	1	4	4	Meaningless	0	0	4	Apoptosis/Autophagy/Ferroptosis/Pyroptosis	TSM	Unchanged	4	1	2	1	0	0	7	0	4	19	0.138122457379954	2.19875273597211	NS	0.0933710185534036	2.81527285765002	NS	0.264641267349336	1.24431394996125	NS	0.133798760575657	2.24786651351708	NS	0.743	NS	0.386
19	hsa-miR-30b-3p	hsa-miR-30b-3p	MIR30B(1/1)	1	miRNA	STAD-3049.4.3.P.1.2.0.1.4.2	STAD	3049	4	3	P	1	2	0	1	4	2	Protective	1	0	3	Apoptosis/Autophagy	TSM	Unchanged	4	1	2	1	2	0	7	0	2	19	0.531036399288693	0.392407930457252	NS	0.977582923730368	0.000789572678738103	NS	0.833162712438224	0.0443721704569286	NS	0.908139498354201	0.013313834913069	NS	0.0474	Protective	0.12
19	hsa-miR-210-3p	hsa-miR-210-3p	MIR210(1/1)	1	miRNA	STAD-3037.4.2.P.3.0.0.1.4.2	STAD	3037	4	2	P	3	0	0	1	4	2	Meaningless	0	0	4	Apoptosis/Autophagy	MSI	Overexpression	4	2	2	2	0	0	7	0	2	19	0.962561039348547	0.00220336459839937	NS	0.54862199077828	0.359791613535749	NS	0.212485704166566	1.55440918634333	NS	0.710975832581655	0.137304214919842	NS	0.765	NS	0.723
19	hsa-miR-200c-5p	hsa-miR-200c-5p	MIR200C(1/1)	1	miRNA	STAD-3036.4.3.P.3.0.0.1.4.3	STAD	3036	4	3	P	3	0	0	1	4	3	Meaningless	0	0	4	Anoikis/Apoptosis/Pyroptosis	TSM	Overexpression	4	1	2	2	0	0	7	0	3	19	0.0660019497201011	3.37975290036675	NS	0.227624224598887	1.45564559690947	NS	0.174955328831066	1.83996261696631	NS	0.435395100723245	0.608388801054487	NS	0.0571	NS	0.246
19	hsa-miR-195-5p	hsa-miR-195-5p	MIR195(1/1)	1	miRNA	STAD-3028.4.3.N.2.0.0.1.4.4	STAD	3028	4	3	N	2	0	0	1	4	4	Meaningless	0	0	4	Apoptosis/Autophagy/Pyroptosis/Necrosis	TSM	Underexpression	4	1	1	2	0	0	7	0	4	19	0.86243479710008	0.0300244356954744	NS	0.921728627082004	0.00965433777970112	NS	0.412178353804611	0.672508617202155	NS	0.940361674212739	0.00559732800135677	NS	0.691	NS	0.202
19	hsa-miR-190a-5p	hsa-miR-190a-5p	MIR190A(1/1)	1	miRNA	STAD-3025.4.3.P.1.69.0.2.4.1	STAD	3025	4	3	P	1	69	0	2	4	1	Protective	2	0	2	Autophagy	TSM	Unchanged	4	1	2	1	6	0	4	0	1	19	0.382238985884833	0.763488563312465	NS	0.0896323200658493	2.88096449364423	NS	0.463955303397367	0.536335718644717	NS	0.259504152694783	1.27140027964983	NS	0.076	NS	0.0117
19	hsa-miR-181b-3p	hsa-miR-181b-3p	MIR181B1(1/1)	1	miRNA	STAD-3017.4.3.P.3.0.0.1.4.3	STAD	3017	4	3	P	3	0	0	1	4	3	Meaningless	0	0	4	Apoptosis/Ferroptosis/Necrosis	TSM	Overexpression	4	1	2	2	0	0	7	0	3	19	0.305286100605213	1.05095997052019	NS	0.811062324671468	0.0571476693367013	NS	0.128005696113865	2.31652511816117	NS	0.244677874414139	1.35343860074043	NS	0.924	NS	0.433
19	hsa-miR-148a-3p	hsa-miR-148a-3p	MIR148A(1/1)	1	miRNA	STAD-3003.4.3.P.1.0.0.1.4.4	STAD	3003	4	3	P	1	0	0	1	4	4	Meaningless	0	0	4	Apoptosis/Autophagy/Necroptosis/Necrosis	TSM	Unchanged	4	1	2	1	0	0	7	0	4	19	0.246169520692866	1.34491234460834	NS	0.350714068892106	0.870871806148813	NS	0.469823949591014	0.522390007717926	NS	0.423465893126293	0.640676609822084	NS	0.176	NS	0.309
19	hsa-let-7a-2-3p	hsa-let-7a-2-3p	MIRLET7A2(1/1)	1	miRNA	STAD-2986.4.3.N.1.35.1.3.4.1	STAD	2986	4	3	N	1	35	1	3	4	1	Risky	0	3	1	Apoptosis	TSM	Unchanged	4	1	1	1	8	2	1	0	1	19	0.0414630910271828	4.15698731105707	High	0.186646472055039	1.74389174039782	NS	0.10897668078524	2.56899884505426	NS	0.10346403253769	2.65131874107996	NS	0.00657	Risky	0.0388
19	(`hsa-miR-324-3p` + `hsa-miR-324-5p`)	hsa-miR-324-3p, hsa-miR-324-5p	MIR324(2/2)	2	miRNA	STAD-1069.4.3.P.3.0.0.1.4.3	STAD	1069	4	3	P	3	0	0	1	4	3	Meaningless	0	0	4	Apoptosis/Ferroptosis/Necroptosis	TSM	Overexpression	4	1	2	2	0	0	7	0	3	19	0.636798030410344	0.222954327654812	NS	0.127595717542595	2.32151478842196	NS	0.67229797784459	0.178925849804714	NS	0.308633786272177	1.03651325112129	NS	0.939	NS	0.758
19	(`hsa-miR-17-5p` + `hsa-miR-590-3p` + `hsa-miR-590-5p`)	hsa-miR-17-5p, hsa-miR-590-3p, hsa-miR-590-5p	MIR17HG(1/1), MIR590(2/2)	3	miRNA	STAD-1060.4.3.P.3.0.0.1.4.3	STAD	1060	4	3	P	3	0	0	1	4	3	Meaningless	0	0	4	Apoptosis/Autophagy/Cellular senescence	TSM	Overexpression	4	1	2	2	0	0	7	0	3	19	0.439980376136365	0.596333539578923	NS	0.501152789754168	0.452494374480925	NS	0.168859663842404	1.89303799233528	NS	0.717078351378155	0.131309304347827	NS	0.502	NS	0.705
19	(`hsa-miR-16-2-3p` + `hsa-miR-29b-1-5p` + `hsa-miR-7-1-3p`)	hsa-miR-16-2-3p, hsa-miR-29b-1-5p, hsa-miR-7-1-3p	MIR16-2(1/1), MIR29B1(1/1), MIR7-1(1/1)	3	miRNA	STAD-1059.4.3.P.3.0.0.1.4.3	STAD	1059	4	3	P	3	0	0	1	4	3	Meaningless	0	0	4	Apoptosis/Autophagy/Necroptosis	TSM	Overexpression	4	1	2	2	0	0	7	0	3	19	0.393152267811594	0.72917027225037	NS	0.57042556736626	0.321970965788083	NS	0.420622736918753	0.648574660655172	NS	0.986684527843352	0.000278530872352691	NS	0.277	NS	0.29
19	(`hsa-miR-106b-5p` + `hsa-miR-106b-3p` + `hsa-miR-18a-3p` + `hsa-miR-18a-5p` + `hsa-miR-200b-5p` + `hsa-miR-455-3p` + `hsa-miR-455-5p`)	hsa-miR-106b-5p, hsa-miR-106b-3p, hsa-miR-18a-3p, hsa-miR-18a-5p, hsa-miR-200b-5p, hsa-miR-455-3p, hsa-miR-455-5p	MIR106B(2/2), MIR18A(2/2), MIR200B(1/1), MIR455(2/2)	7	miRNA	STAD-1045.4.3.P.3.0.0.1.4.3	STAD	1045	4	3	P	3	0	0	1	4	3	Meaningless	0	0	4	Apoptosis/Autophagy/Pyroptosis	TSM	Overexpression	4	1	2	2	0	0	7	0	3	19	0.63464058456813	0.225820164156901	NS	0.943797158895236	0.00496999164760259	NS	0.758984757897007	0.0941349866117001	NS	0.919540047379069	0.0102036498565594	NS	0.396	NS	0.477
19	(`hsa-miR-106a-5p` + `hsa-miR-15a-5p` + `hsa-miR-17-5p` + `hsa-miR-93-3p` + `hsa-miR-93-5p`)	hsa-miR-106a-5p, hsa-miR-15a-5p, hsa-miR-17-5p, hsa-miR-93-3p, hsa-miR-93-5p	MIR106A(1/1), MIR15A(1/1), MIR17HG(1/1), MIR93(2/2)	5	miRNA	STAD-1044.4.3.P.3.0.0.1.4.3	STAD	1044	4	3	P	3	0	0	1	4	3	Meaningless	0	0	4	Apoptosis/Autophagy/Ferroptosis	TSM	Overexpression	4	1	2	2	0	0	7	0	3	19	0.64264185977065	0.215303623835231	NS	0.765403789966861	0.0890379453742737	NS	0.829401356393302	0.0464270682076601	NS	0.762348380396235	0.0914447874884133	NS	0.419	NS	0.489
19	hsa-miR-18a-3p	hsa-miR-18a-3p	MIR18A(1/1)	1	miRNA	SKCM-1199.4.3.P.1.1.1.2.4.3	SKCM	1199	4	3	P	1	1	1	2	4	3	Risky	0	1	3	Apoptosis/Autophagy/Pyroptosis	TSM	Unchanged	4	1	2	1	2	2	4	0	3	19	0.0462680204619927	3.97180973846264	High	0.104346152378746	2.63782739583353	NS	NS	NS	NS	0.455116429753076	0.557878159737049	NS	0.0472	Risky	0.0636
19	hsa-miR-125b-5p	hsa-miR-125b-5p	MIR125B2(1/1)	1	miRNA	READ-705.4.3.N.2.0.7.2.4.4	READ	705	4	3	N	2	0	7	2	4	4	Meaningless	0	0	4	Apoptosis/Autophagy/Cellular senescence/Necrosis	TSM	Underexpression	4	1	1	2	0	3	4	0	4	19	0.127076540850984	2.32785912593919	NS	0.957185748522755	0.00288213115053706	NS	0.684376351023874	0.165241039213498	NS	0.0327155515097615	4.56060307067361	Low	0.231	NS	0.76
19	hsa-miR-370-5p	hsa-miR-370-5p	MIR370(1/1)	1	miRNA	PRAD-2935.4.3.N.2.0.0.1.4.4	PRAD	2935	4	3	N	2	0	0	1	4	4	Meaningless	0	0	4	Apoptosis/Autophagy/Ferroptosis/Pyroptosis	TSM	Underexpression	4	1	1	2	0	0	7	0	4	19	0.225690395262468	1.46781727032698	NS	0.42547198577535	0.635151490123507	NS	0.696459730334842	0.152181040911171	NS	0.702138509676644	0.146256760101924	NS	0.526	NS	0.164
19	hsa-miR-29a-3p	hsa-miR-29a-3p	MIR29A(1/1)	1	miRNA	PRAD-2931.4.3.N.2.62.62.4.4.5	PRAD	2931	4	3	N	2	62	62	4	4	5	Protective	1	0	3	Apoptosis/Autophagy/Cellular senescence/Ferroptosis/Necrosis	TSM	Underexpression	4	1	1	2	3	3	0	0	5	19	0.27498656555589	1.19170173105259	NS	0.0344529566732898	4.47208343244138	Low	0.299155662754949	1.07795421707551	NS	0.075526105669508	3.15863940366427	NS	0.374	NS	0.0143
19	hsa-miR-27a-3p	hsa-miR-27a-3p	MIR27A(1/1)	1	miRNA	PRAD-2928.4.3.N.2.0.0.1.4.4	PRAD	2928	4	3	N	2	0	0	1	4	4	Meaningless	0	0	4	Apoptosis/Autophagy/Ferroptosis/Necrosis	TSM	Underexpression	4	1	1	2	0	0	7	0	4	19	0.320212552162757	0.988078122697561	NS	0.280785125282621	1.16328584860264	NS	0.371687485115208	0.798015100760937	NS	0.72798791299083	0.120967133810353	NS	0.772	NS	0.99
19	hsa-miR-125b-2-3p	hsa-miR-125b-2-3p	MIR125B2(1/1)	1	miRNA	PRAD-2890.4.3.N.2.64.0.2.4.2	PRAD	2890	4	3	N	2	64	0	2	4	2	Protective	2	0	2	Apoptosis/Autophagy	TSM	Underexpression	4	1	1	2	5	0	4	0	2	19	0.52010226879599	0.413690506021691	NS	0.334864221447466	0.929995011090116	NS	0.245202573606196	1.3504321979007	NS	0.848818558918788	0.0363383009444106	NS	0.0343	Protective	0.00166
19	hsa-miR-106b-3p	hsa-miR-106b-3p	MIR106B(1/1)	1	miRNA	PRAD-2886.4.3.P.3.30.0.2.4.3	PRAD	2886	4	3	P	3	30	0	2	4	3	Risky	0	1	3	Apoptosis/Autophagy/Pyroptosis	TSM	Overexpression	4	1	2	2	3	0	4	0	3	19	0.982301348571134	0.000492120513439916	NS	0.411804920882291	0.673583782021886	NS	0.929244440223953	0.00788463943957039	NS	0.875717623663602	0.0244610050481062	NS	0.0957	NS	0.00349
19	(`hsa-miR-200c-3p` + `hsa-miR-200c-5p`)	hsa-miR-200c-3p, hsa-miR-200c-5p	MIR200C(2/2)	2	miRNA	PRAD-1028.4.3.P.3.0.0.1.4.3	PRAD	1028	4	3	P	3	0	0	1	4	3	Meaningless	0	0	4	Anoikis/Apoptosis/Pyroptosis	TSM	Overexpression	4	1	2	2	0	0	7	0	3	19	0.990719751267875	0.000135287818756708	NS	0.409759285341464	0.679499028163894	NS	0.73750157844356	0.112334727735361	NS	0.607747827705236	0.263467578624582	NS	0.715	NS	0.814
19	hsa-miR-28-3p	hsa-miR-28-3p	MIR28(1/1)	1	miRNA	PCPG-540.4.3.N.2.11.0.1.4.1	PCPG	540	4	3	N	2	11	0	1	4	1	Risky	0	1	3	Apoptosis	TSM	Underexpression	4	1	1	2	3	0	7	0	1	19	0.900395377688316	0.0156655017510243	NS	0.279066130587775	1.17163215342368	NS	0.357800361685268	0.845598952339245	NS	0.313271284022756	1.01683352993507	NS	0.989	NS	0.45
19	hsa-miR-195-5p	hsa-miR-195-5p	MIR195(1/1)	1	miRNA	PCPG-538.4.3.N.2.0.0.1.4.4	PCPG	538	4	3	N	2	0	0	1	4	4	Meaningless	0	0	4	Apoptosis/Autophagy/Pyroptosis/Necrosis	TSM	Underexpression	4	1	1	2	0	0	7	0	4	19	0.729427129064191	0.119638286001137	NS	0.693984397985828	0.154805831292619	NS	0.33069014906257	0.946193329263224	NS	0.495109526614282	0.46540324527809	NS	0.349	NS	0.502
19	(`hsa-miR-214-3p` + `hsa-miR-214-5p`)	hsa-miR-214-3p, hsa-miR-214-5p	MIR214(2/2)	2	miRNA	PCPG-170.4.3.N.2.0.0.1.4.4	PCPG	170	4	3	N	2	0	0	1	4	4	Meaningless	0	0	4	Apoptosis/Autophagy/Ferroptosis/Pyroptosis	TSM	Underexpression	4	1	1	2	0	0	7	0	4	19	0.734731363041496	0.1148115589937	NS	0.693984397985828	0.154805831292619	NS	0.364470843633391	0.822429327808624	NS	0.870211169753387	0.0266963776749739	NS	0.822	NS	0.659
19	(`hsa-miR-582-5p` + `hsa-miR-885-3p`)	hsa-miR-582-5p, hsa-miR-885-3p	MIR582(1/1), MIR885(1/1)	2	miRNA	PAAD-628.4.2.P.1.71.0.4.4.2	PAAD	628	4	2	P	1	71	0	4	4	2	Protective	3	0	1	Apoptosis/Autophagy	MSI	Unchanged	4	2	2	1	8	0	0	0	2	19	0.826875536634966	0.0478343010862349	NS	0.697053506549381	0.151555258178238	NS	0.595244819152047	0.282227681287296	NS	0.592642104702479	0.286236996344212	NS	0.0371	Protective	0.0267
19	(`hsa-miR-199a-5p` + `hsa-miR-199a-3p`)	hsa-miR-199a-5p, hsa-miR-199a-3p	MIR199A1(2/2)	2	miRNA	PAAD-625.4.2.N.1.35.0.3.4.2	PAAD	625	4	2	N	1	35	0	3	4	2	Risky	0	3	1	Apoptosis/Autophagy	MSI	Unchanged	4	2	1	1	8	0	1	0	2	19	0.26957504166295	1.21890811343442	NS	0.221062980965716	1.49745750583382	NS	0.851721712806846	0.0349398707452616	NS	0.389749638007793	0.739722961077344	NS	0.00368	Risky	0.00474
19	hsa-miR-92b-3p	hsa-miR-92b-3p	MIR92B(1/1)	1	miRNA	PAAD-1870.4.2.P.1.71.0.4.4.2	PAAD	1870	4	2	P	1	71	0	4	4	2	Protective	3	0	1	Apoptosis/Autophagy	MSI	Unchanged	4	2	2	1	8	0	0	0	2	19	0.383308716470429	0.760063291475292	NS	0.276103067533726	1.1861720188743	NS	0.384370868738932	0.75667567278564	NS	0.428998528733721	0.625533163110676	NS	0.0181	Protective	0.032
19	hsa-miR-376a-3p	hsa-miR-376a-3p	MIR376A1(1/1)	1	miRNA	PAAD-1867.4.2.P.1.28.0.4.4.2	PAAD	1867	4	2	P	1	28	0	4	4	2	Protective	3	0	1	Apoptosis/Autophagy	MSI	Unchanged	4	2	2	1	8	0	0	0	2	19	0.193019383316234	1.69441966434047	NS	0.157837414755862	1.99482386229701	NS	0.233017554221909	1.42234657492947	NS	0.487636395125512	0.481737406424147	NS	0.0295	Protective	0.0509
19	(`hsa-miR-324-3p` + `hsa-miR-324-5p`)	hsa-miR-324-3p, hsa-miR-324-5p	MIR324(2/2)	2	miRNA	LUSC-946.4.3.P.3.0.0.1.4.3	LUSC	946	4	3	P	3	0	0	1	4	3	Meaningless	0	0	4	Apoptosis/Ferroptosis/Necroptosis	TSM	Overexpression	4	1	2	2	0	0	7	0	3	19	0.892084132284661	0.0184056736731936	NS	0.350211376293818	0.872691092513544	NS	0.188038403005088	1.73292010013594	NS	0.385753801854626	0.752284833144038	NS	0.813	NS	0.181
19	(`hsa-miR-200c-3p` + `hsa-miR-200c-5p`)	hsa-miR-200c-3p, hsa-miR-200c-5p	MIR200C(2/2)	2	miRNA	LUSC-944.4.3.P.3.0.0.1.4.3	LUSC	944	4	3	P	3	0	0	1	4	3	Meaningless	0	0	4	Anoikis/Apoptosis/Pyroptosis	TSM	Overexpression	4	1	2	2	0	0	7	0	3	19	0.463296926552466	0.537917834600523	NS	0.912320494365611	0.0121246683835346	NS	0.35130906745778	0.868723041400686	NS	0.822818916006003	0.0501405330645306	NS	0.73	NS	0.98
19	(`hsa-miR-195-3p` + `hsa-miR-206`)	hsa-miR-195-3p, hsa-miR-206	MIR195(1/1), MIR206(1/1)	2	miRNA	LUSC-939.4.3.N.2.0.0.1.4.4	LUSC	939	4	3	N	2	0	0	1	4	4	Meaningless	0	0	4	Apoptosis/Autophagy/Pyroptosis/Necrosis	TSM	Underexpression	4	1	1	2	0	0	7	0	4	19	0.893421705534961	0.0179495167337697	NS	0.336070772884812	0.925362921892095	NS	0.485561037146957	0.486347731145139	NS	0.267766681598201	1.22815225518239	NS	0.89	NS	0.812
19	(`hsa-miR-17-5p` + `hsa-miR-590-3p` + `hsa-miR-590-5p`)	hsa-miR-17-5p, hsa-miR-590-3p, hsa-miR-590-5p	MIR17HG(1/1), MIR590(2/2)	3	miRNA	LUSC-937.4.3.P.3.0.0.1.4.3	LUSC	937	4	3	P	3	0	0	1	4	3	Meaningless	0	0	4	Apoptosis/Autophagy/Cellular senescence	TSM	Overexpression	4	1	2	2	0	0	7	0	3	19	0.0791980258397467	3.0812830539286	NS	0.912150499893746	0.012171920378391	NS	0.598419645790257	0.277386030249951	NS	0.406349333467189	0.689456421469286	NS	0.215	NS	0.951
19	(`hsa-miR-106b-5p` + `hsa-miR-106b-3p` + `hsa-miR-18a-5p` + `hsa-miR-18a-3p` + `hsa-miR-455-3p`)	hsa-miR-106b-5p, hsa-miR-106b-3p, hsa-miR-18a-5p, hsa-miR-18a-3p, hsa-miR-455-3p	MIR106B(2/2), MIR18A(2/2), MIR455(1/1)	5	miRNA	LUSC-928.4.3.P.3.0.0.1.4.3	LUSC	928	4	3	P	3	0	0	1	4	3	Meaningless	0	0	4	Apoptosis/Autophagy/Pyroptosis	TSM	Overexpression	4	1	2	2	0	0	7	0	3	19	0.589518009789254	0.291097615195566	NS	0.670534870907689	0.180977107726693	NS	0.246955058195044	1.34044754491655	NS	0.888919157176178	0.0195082651444554	NS	0.494	NS	0.639
19	(`hsa-miR-106a-5p` + `hsa-miR-129-5p` + `hsa-miR-17-5p` + `hsa-miR-9-3p` + `hsa-miR-9-5p` + `hsa-miR-93-3p` + `hsa-miR-93-5p`)	hsa-miR-106a-5p, hsa-miR-129-5p, hsa-miR-17-5p, hsa-miR-9-3p, hsa-miR-9-5p, hsa-miR-93-3p, hsa-miR-93-5p	MIR106A(1/1), MIR129-1(1/1), MIR17HG(1/1), MIR9-3(2/2), MIR93(2/2)	7	miRNA	LUSC-927.4.3.P.3.0.0.1.4.3	LUSC	927	4	3	P	3	0	0	1	4	3	Meaningless	0	0	4	Apoptosis/Autophagy/Ferroptosis	TSM	Overexpression	4	1	2	2	0	0	7	0	3	19	0.344022674969769	0.89538317711426	NS	0.631321558691776	0.230272889702809	NS	0.589972388684144	0.290387389827493	NS	0.291133134685253	1.114373888625	NS	0.515	NS	0.998
19	hsa-miR-25-3p	hsa-miR-25-3p	MIR25(1/1)	1	miRNA	LUSC-2475.4.3.P.3.2.2.2.4.2	LUSC	2475	4	3	P	3	2	2	2	4	2	Protective	1	0	3	Apoptosis/Pyroptosis	TSM	Overexpression	4	1	2	2	2	2	4	0	2	19	0.0458083916329264	3.98862647990817	Low	0.0718657994808715	3.23988233207382	NS	0.820836119037798	0.0512885273026032	NS	0.17732540045924	1.81989815213575	NS	0.00957	Protective	0.143
19	hsa-miR-181b-5p	hsa-miR-181b-5p	MIR181B2(1/1)	1	miRNA	LUSC-2455.4.3.N.2.30.0.1.4.1	LUSC	2455	4	3	N	2	30	0	1	4	1	Risky	0	1	3	Apoptosis	TSM	Underexpression	4	1	1	2	3	0	7	0	1	19	0.681386084880092	0.168569718379028	NS	0.118445771786457	2.43775318190189	NS	0.396530306824049	0.71882285151767	NS	0.459849310498294	0.546261424572406	NS	0.4	NS	0.011
19	hsa-miR-181a-3p	hsa-miR-181a-3p	MIR181A1(1/1)	1	miRNA	LUSC-2452.4.2.N.2.0.0.1.4.3	LUSC	2452	4	2	N	2	0	0	1	4	3	Meaningless	0	0	4	Apoptosis/Autophagy/Cellular senescence	MSI	Underexpression	4	2	1	2	0	0	7	0	3	19	0.981252884269075	0.000552164814802275	NS	0.728985177402762	0.120045471377818	NS	0.254009954266517	1.30111336796182	NS	0.679762559624789	0.170393239413652	NS	0.545	NS	0.653
19	hsa-miR-150-5p	hsa-miR-150-5p	MIR150(1/1)	1	miRNA	LUSC-2448.4.2.N.2.0.0.1.3.2	LUSC	2448	4	2	N	2	0	0	1	3	2	Meaningless	0	0	4	Apoptosis/Autophagy	MSI	Underexpression	4	2	1	2	0	0	7	1	2	19	0.732330413342238	0.116982614043431	NS	0.863148917379291	0.0297104250800765	NS	0.45365797929311	0.561496321846545	NS	0.81696971763623	0.0535664253803725	NS	0.65	NS	0.611
19	hsa-miR-125b-5p	hsa-miR-125b-5p	MIR125B2(1/1)	1	miRNA	LUSC-2438.4.3.N.2.0.0.1.4.4	LUSC	2438	4	3	N	2	0	0	1	4	4	Meaningless	0	0	4	Apoptosis/Autophagy/Cellular senescence/Necrosis	TSM	Underexpression	4	1	1	2	0	0	7	0	4	19	0.0840360558572019	2.98506225228235	NS	0.825723539859844	0.0484834350778466	NS	0.608873028462962	0.261819283864863	NS	0.871635018762416	0.0261087485444318	NS	0.414	NS	0.694
19	hsa-miR-125a-5p	hsa-miR-125a-5p	MIR125A(1/1)	1	miRNA	LUSC-2437.4.3.N.2.1.0.2.4.5	LUSC	2437	4	3	N	2	1	0	2	4	5	Risky	0	1	3	Apoptosis/Autophagy/Ferroptosis/Pyroptosis/Necrosis	TSM	Underexpression	4	1	1	2	2	0	4	0	5	19	0.432758661889769	0.615408471760923	NS	0.838261347684476	0.0416641269952932	NS	0.376888479161728	0.78082652193005	NS	0.309022126356599	1.03485056318185	NS	0.04	Risky	0.142
19	hsa-miR-103a-2-5p	hsa-miR-103a-2-5p	MIR103A2(1/1)	1	miRNA	LUSC-2435.4.3.P.3.11.0.2.4.3	LUSC	2435	4	3	P	3	11	0	2	4	3	Risky	0	1	3	Apoptosis/Autophagy/Necrosis	TSM	Overexpression	4	1	2	2	3	0	4	0	3	19	0.490236323026429	0.476007542597972	NS	0.422573733223946	0.643146395174226	NS	0.543898115799603	0.368362656995966	NS	0.527231937509146	0.399723790314972	NS	0.703	NS	0.907
19	(`hsa-miR-135b-5p` + `hsa-miR-135b-3p`)	hsa-miR-135b-5p, hsa-miR-135b-3p	MIR135B(2/2)	2	miRNA	LUAD-981.4.1.N.3.0.0.2.2.1	LUAD	981	4	1	N	3	0	0	2	2	1	Meaningless	0	0	4	Apoptosis	TMB	Overexpression	4	3	1	2	0	0	4	4	1	19	0.444064494704559	0.58575718533892	NS	0.599092321107061	0.276367060560854	NS	0.796344363489744	0.0666058235010299	NS	0.121622199697904	2.39630524493813	NS	0.166	NS	0.112
19	(`hsa-miR-130b-3p` + `hsa-miR-130b-5p`)	hsa-miR-130b-3p, hsa-miR-130b-5p	MIR130B(2/2)	2	miRNA	LUAD-980.4.1.P.3.0.0.1.4.1	LUAD	980	4	1	P	3	0	0	1	4	1	Meaningless	0	0	4	Apoptosis	TMB	Overexpression	4	3	2	2	0	0	7	0	1	19	0.670670157279191	0.180819222102177	NS	0.362263029517381	0.83003285255986	NS	0.345950025745681	0.888257206446263	NS	0.517717292199728	0.418438380662474	NS	0.605	NS	0.803
19	(`hsa-miR-1247-3p` + `hsa-miR-1247-5p` + `hsa-miR-184` + `hsa-miR-34b-3p` + `hsa-miR-34c-3p` + `hsa-miR-6720-3p`)	hsa-miR-1247-3p, hsa-miR-1247-5p, hsa-miR-184, hsa-miR-34b-3p, hsa-miR-34c-3p, hsa-miR-6720-3p	MIR1247(2/2), MIR184(1/1), MIR34B(1/1), MIR34C(1/1), MIR6720(1/1)	6	miRNA	LUAD-974.4.3.N.2.0.30.1.4.1	LUAD	974	4	3	N	2	0	30	1	4	1	Meaningless	0	0	4	Apoptosis	TSM	Underexpression	4	1	1	2	0	3	7	0	1	19	0.0794534726817675	3.07604590521419	NS	0.0312593415004739	4.63866328481506	High	0.574671939665938	0.314927760898146	NS	0.800811085677972	0.06365405114883	NS	0.598	NS	0.948
19	(`hsa-miR-106b-5p` + `hsa-miR-182-5p` + `hsa-miR-18a-5p`)	hsa-miR-106b-5p, hsa-miR-182-5p, hsa-miR-18a-5p	MIR106B(1/1), MIR182(1/1), MIR18A(1/1)	3	miRNA	LUAD-973.4.3.P.3.0.0.1.4.3	LUAD	973	4	3	P	3	0	0	1	4	3	Meaningless	0	0	4	Apoptosis/Autophagy/Pyroptosis	TSM	Overexpression	4	1	2	2	0	0	7	0	3	19	0.1379472000203	2.20070985190621	NS	0.0539049898489578	3.71563894274676	NS	0.178894015657487	1.80678803869042	NS	0.146507558906408	2.10824182104129	NS	0.503	NS	0.0944
19	(`hsa-miR-106a-5p` + `hsa-miR-17-3p` + `hsa-miR-17-5p` + `hsa-miR-9-3p` + `hsa-miR-9-5p` + `hsa-miR-93-3p` + `hsa-miR-93-5p`)	hsa-miR-106a-5p, hsa-miR-17-3p, hsa-miR-17-5p, hsa-miR-9-3p, hsa-miR-9-5p, hsa-miR-93-3p, hsa-miR-93-5p	MIR106A(1/1), MIR17HG(2/2), MIR9-3(2/2), MIR93(2/2)	7	miRNA	LUAD-971.4.3.P.3.0.0.1.4.3	LUAD	971	4	3	P	3	0	0	1	4	3	Meaningless	0	0	4	Apoptosis/Autophagy/Ferroptosis	TSM	Overexpression	4	1	2	2	0	0	7	0	3	19	0.394336750361086	0.725527506622312	NS	0.818920667073148	0.0524105094899117	NS	0.592317522869017	0.286739544464197	NS	0.847712053126511	0.0368787829681338	NS	0.268	NS	0.381
19	hsa-miR-942-3p	hsa-miR-942-3p	MIR942(1/1)	1	miRNA	LUAD-2793.4.3.P.1.34.0.2.4.1	LUAD	2793	4	3	P	1	34	0	2	4	1	Risky	0	2	2	Apoptosis	TSM	Unchanged	4	1	2	1	6	0	4	0	1	19	0.444326577075488	0.585083613275482	NS	0.505338177934074	0.443707983408188	NS	0.467377716570007	0.528168886386711	NS	0.150031779820738	2.07192771332294	NS	0.204	NS	0.0048
19	hsa-miR-301a-5p	hsa-miR-301a-5p	MIR301A(1/1)	1	miRNA	LUAD-2771.4.2.P.3.0.0.1.4.2	LUAD	2771	4	2	P	3	0	0	1	4	2	Meaningless	0	0	4	Apoptosis/Autophagy	MSI	Overexpression	4	2	2	2	0	0	7	0	2	19	0.444092529132082	0.585685105333931	NS	0.665288354140767	0.187163045134681	NS	0.306403500470694	1.04611515788123	NS	0.790380473524831	0.0706584541645388	NS	0.089	NS	0.175
19	hsa-miR-214-5p	hsa-miR-214-5p	MIR214(1/1)	1	miRNA	LUAD-2767.4.3.N.3.11.62.3.4.4	LUAD	2767	4	3	N	3	11	62	3	4	4	Risky	0	1	3	Apoptosis/Autophagy/Ferroptosis/Pyroptosis	TSM	Overexpression	4	1	1	2	3	3	1	0	4	19	0.0884814114878051	2.9017870129703	NS	0.0114825026578564	6.3890722467701	Low	0.184246654194011	1.76303301233055	NS	0.730542920228589	0.11861371295947	NS	0.955	NS	0.474
19	(`hsa-miR-17-3p` + `hsa-miR-93-5p`)	hsa-miR-17-3p, hsa-miR-93-5p	MIR17HG(1/1), MIR93(1/1)	2	miRNA	LIHC-663.4.3.P.3.0.0.1.4.3	LIHC	663	4	3	P	3	0	0	1	4	3	Meaningless	0	0	4	Apoptosis/Autophagy/Ferroptosis	TSM	Overexpression	4	1	2	2	0	0	7	0	3	19	0.437598386797954	0.602571958033989	NS	0.435128206546752	0.609096474091588	NS	0.163506018064479	1.94149761108618	NS	0.197787341599417	1.65863783079827	NS	0.633	NS	0.146
19	(`hsa-miR-145-3p` + `hsa-miR-145-5p`)	hsa-miR-145-3p, hsa-miR-145-5p	MIR145(2/2)	2	miRNA	LIHC-661.4.3.N.2.0.0.1.4.4	LIHC	661	4	3	N	2	0	0	1	4	4	Meaningless	0	0	4	Anoikis/Apoptosis/Autophagy/Necrosis	TSM	Underexpression	4	1	1	2	0	0	7	0	4	19	0.0870031156073836	2.92896754801372	NS	0.330484107675211	0.946999965470003	NS	0.495053098703347	0.465525032373285	NS	0.455905180898898	0.555928989507387	NS	0.2	NS	0.409
19	(`hsa-miR-1258` + `hsa-miR-181c-3p` + `hsa-miR-369-5p` + `hsa-miR-450b-5p` + `hsa-miR-503-3p` + `hsa-miR-503-3p` + `hsa-let-7a-2-3p`)	hsa-miR-1258, hsa-miR-181c-3p, hsa-miR-369-5p, hsa-miR-450b-5p, hsa-miR-503-3p, hsa-miR-503-3p, hsa-let-7a-2-3p	MIR1258(1/1), MIR181C(1/1), MIR369(1/1), MIR450B(1/1), MIR503HG(2/2), MIRLET7A2(1/1)	7	miRNA	LIHC-656.4.3.N.2.0.20.1.4.1	LIHC	656	4	3	N	2	0	20	1	4	1	Meaningless	0	0	4	Apoptosis	TSM	Underexpression	4	1	1	2	0	3	7	0	1	19	0.295388215439015	1.09489934844461	NS	0.309119047970212	1.03443601422784	NS	0.0329691520191292	4.54738032475998	Low	0.183815256753619	1.76650458221938	NS	0.665	NS	0.711
19	(`hsa-miR-1247-3p` + `hsa-miR-199b-3p`)	hsa-miR-1247-3p, hsa-miR-199b-3p	MIR1247(1/1), MIR199B(1/1)	2	miRNA	LIHC-654.4.3.N.2.20.0.1.4.1	LIHC	654	4	3	N	2	20	0	1	4	1	Protective	1	0	3	Apoptosis	TSM	Underexpression	4	1	1	2	3	0	7	0	1	19	0.901103853663982	0.0154422939621937	NS	0.820901363545517	0.0512505349143178	NS	0.0703759794320138	3.27422918045693	NS	0.30110477402836	1.06929486226441	NS	0.43	NS	0.214
19	hsa-miR-99b-5p	hsa-miR-99b-5p	MIR99B(1/1)	1	miRNA	LIHC-1985.4.3.N.1.31.31.3.4.1	LIHC	1985	4	3	N	1	31	31	3	4	1	Risky	0	2	2	Autophagy	TSM	Unchanged	4	1	1	1	5	5	1	0	1	19	0.00982589386958754	6.66619151880032	High	0.0141029740376259	6.02520745065726	High	0.802564950322788	0.0625144825038252	NS	0.248585507214719	1.33123568427224	NS	0.00293	Risky	0.0124
19	hsa-miR-373-3p	hsa-miR-373-3p	MIR373(1/1)	1	miRNA	LIHC-1970.4.3.P.1.0.64.2.4.2	LIHC	1970	4	3	P	1	0	64	2	4	2	Meaningless	0	0	4	Apoptosis/Autophagy	TSM	Unchanged	4	1	2	1	0	5	4	0	2	19	0.00447147351432853	8.08168965225811	Low	0.0138530514080268	6.05677404313838	Low	0.27359675010737	1.19862459852027	NS	0.3238723432311	0.973244490267566	NS	0.366	NS	0.364
19	hsa-miR-1307-3p	hsa-miR-1307-3p	MIR1307(1/1)	1	miRNA	LIHC-1945.4.3.P.3.1.0.1.4.1	LIHC	1945	4	3	P	3	1	0	1	4	1	Risky	0	1	3	Apoptosis	TSM	Overexpression	4	1	2	2	2	0	7	0	1	19	0.137987854547334	2.20025561064505	NS	0.511608818811351	0.430775191000855	NS	0.623713763776192	0.240682288575787	NS	0.156702244402221	2.00576480727568	NS	0.00858	Risky	0.0601
19	hsa-miR-7-2-3p	hsa-miR-7-2-3p	MIR7-2(1/1)	1	miRNA	LGG-3232.4.1.P.0.0.0.2.2.2	LGG	3232	4	1	P	0	0	0	2	2	2	Meaningless	0	0	4	Apoptosis/Autophagy	TMB	No_data	4	3	2	0	0	0	4	4	2	19	0.81308325530828	0.0559087525561193	NS	0.668494331947118	0.183368397452607	NS	0.728702917118947	0.120305933032523	NS	0.473639308108692	0.513472919736952	NS	0.17	NS	0.0961
19	(`hsa-miR-219a-1-3p` + `hsa-miR-374a-5p`)	hsa-miR-219a-1-3p, hsa-miR-374a-5p	MIR219A1(1/1), MIR374A(1/1)	2	miRNA	LGG-1215.4.3.N.0.0.5.1.4.1	LGG	1215	4	3	N	0	0	5	1	4	1	Meaningless	0	0	4	Apoptosis	TSM	No_data	4	1	1	0	0	5	7	0	1	19	0.0446782473932205	4.03074348126905	High	0.0583743177872114	3.58298079812531	NS	0.137831380398955	2.20200475118609	NS	0.0227532306386147	5.18724712063168	High	0.253	NS	0.298
19	(`hsa-miR-519a-3p` + `hsa-miR-519a-5p`)	hsa-miR-519a-3p, hsa-miR-519a-5p	MIR519A1(2/2)	2	miRNA	KIRC-845.4.1.P.1.35.0.4.4.1	KIRC	845	4	1	P	1	35	0	4	4	1	Risky	0	3	1	Apoptosis	TMB	Unchanged	4	3	2	1	8	0	0	0	1	19	0.209383903595125	1.5756810379124	NS	0.945738300554431	0.00463209029572013	NS	0.122338091356806	2.38712939971126	NS	0.0794757475407283	3.07559008812473	NS	0.000221	Risky	2.25e-06
19	hsa-miR-188-3p	hsa-miR-188-3p	MIR188(1/1)	1	miRNA	KIRC-2246.4.3.P.2.2.0.2.4.4	KIRC	2246	4	3	P	2	2	0	2	4	4	Protective	1	0	3	Apoptosis/Autophagy/Cellular senescence/Ferroptosis	TSM	Underexpression	4	1	2	2	2	0	4	0	4	19	0.0984232508511741	2.73090901275573	NS	0.418942070153535	0.653281008618721	NS	0.725184026778879	0.123579661537426	NS	0.285992372680722	1.13839195217643	NS	0.0295	Protective	0.389
19	hsa-miR-145-5p	hsa-miR-145-5p	MIR145(1/1)	1	miRNA	KIRC-2243.4.3.N.2.0.0.1.4.4	KIRC	2243	4	3	N	2	0	0	1	4	4	Meaningless	0	0	4	Anoikis/Apoptosis/Autophagy/Necrosis	TSM	Underexpression	4	1	1	2	0	0	7	0	4	19	0.602697524651429	0.270946549431781	NS	0.741066742703979	0.109191275015733	NS	0.50444008276553	0.445582858779136	NS	0.374822107469174	0.78761554520268	NS	0.266	NS	0.421
19	hsa-miR-145-3p	hsa-miR-145-3p	MIR145(1/1)	1	miRNA	KIRC-2242.4.3.N.3.0.69.3.4.4	KIRC	2242	4	3	N	3	0	69	3	4	4	Meaningless	0	0	4	Anoikis/Apoptosis/Autophagy/Necrosis	TSM	Overexpression	4	1	1	2	0	6	1	0	4	19	0.0507635775380867	3.8160566308917	NS	0.0333673386925026	4.52683168218702	Low	0.27340391468844	1.19958862355171	NS	0.0356252441877781	4.41495376130211	Low	0.0849	NS	0.109
19	hsa-miR-495-3p	hsa-miR-495-3p	MIR495(1/1)	1	miRNA	KICH-737.4.3.N.2.35.0.4.4.3	KICH	737	4	3	N	2	35	0	4	4	3	Risky	0	3	1	Apoptosis/Autophagy/Necrosis	TSM	Underexpression	4	1	1	2	8	0	0	0	3	19	0.648819635950039	0.207391514364935	NS	0.642607007018143	0.215348771255649	NS	0.0684374954954707	3.32010409889395	NS	0.104627653821541	2.63354832266602	NS	0.006	Risky	0.0093
19	(`hsa-miR-320a` + `hsa-miR-362-5p` + `hsa-miR-429`)	hsa-miR-320a, hsa-miR-362-5p, hsa-miR-429	MIR320A(1/1), MIR362(1/1), MIR429(1/1)	3	miRNA	HNSC-670.4.3.P.3.0.0.2.2.2	HNSC	670	4	3	P	3	0	0	2	2	2	Meaningless	0	0	4	Apoptosis/Ferroptosis	TSM	Overexpression	4	1	2	2	0	0	4	4	2	19	0.0579439872271675	3.59527654179079	NS	0.0984201381477554	2.73095952517184	NS	0.514719485026745	0.424460916469254	NS	0.336512848951125	0.923671310232718	NS	0.264	NS	0.129
19	(`hsa-miR-16-5p` + `hsa-miR-7-1-3p` + `hsa-miR-7-5p`)	hsa-miR-16-5p, hsa-miR-7-1-3p, hsa-miR-7-5p	MIR16-1(1/1), MIR7-1(2/2)	3	miRNA	HNSC-659.4.3.P.3.0.0.1.4.3	HNSC	659	4	3	P	3	0	0	1	4	3	Meaningless	0	0	4	Apoptosis/Autophagy/Necroptosis	TSM	Overexpression	4	1	2	2	0	0	7	0	3	19	0.148890777049411	2.08357836732479	NS	0.304476636711633	1.05448400072426	NS	0.979230419779597	0.000677756085573351	NS	0.0816770627287027	3.03121043912982	NS	0.591	NS	0.997
19	(`hsa-miR-103a-2-5p` + `hsa-miR-130a-5p` + `hsa-miR-222-3p`)	hsa-miR-103a-2-5p, hsa-miR-130a-5p, hsa-miR-222-3p	MIR103A2(1/1), MIR130A(1/1), MIR222(1/1)	3	miRNA	HNSC-647.4.3.P.3.0.0.1.4.3	HNSC	647	4	3	P	3	0	0	1	4	3	Meaningless	0	0	4	Apoptosis/Autophagy/Necrosis	TSM	Overexpression	4	1	2	2	0	0	7	0	3	19	0.864142594642655	0.0292763159744805	NS	0.836060871562808	0.0428219619872306	NS	0.563325230710329	0.333979373761697	NS	0.922815180957941	0.0093873230053117	NS	0.706	NS	0.596
19	hsa-miR-9-5p	hsa-miR-9-5p	MIR9-3(1/1)	1	miRNA	HNSC-1899.4.3.P.3.62.0.2.4.3	HNSC	1899	4	3	P	3	62	0	2	4	3	Protective	1	0	3	Apoptosis/Autophagy/Ferroptosis	TSM	Overexpression	4	1	2	2	3	0	4	0	3	19	0.720484847285955	0.128028626402817	NS	0.260247970486429	1.26743741305928	NS	0.0755844469692107	3.1573789534565	NS	0.352481673882482	0.864502804787986	NS	0.132	NS	0.014
19	hsa-miR-539-5p	hsa-miR-539-5p	MIR539(1/1)	1	miRNA	HNSC-1894.4.3.N.1.11.11.2.4.2	HNSC	1894	4	3	N	1	11	11	2	4	2	Risky	0	1	3	Apoptosis/Autophagy	TSM	Unchanged	4	1	1	1	3	3	4	0	2	19	0.418825951269576	0.653607213602543	NS	0.51036299829341	0.433322780889621	NS	0.0299369163755059	4.71291109576697	High	0.733288044801175	0.116113956479783	NS	0.0668	NS	0.136
19	hsa-miR-16-5p	hsa-miR-16-5p	MIR16-1(1/1)	1	miRNA	HNSC-1861.4.3.P.3.0.2.2.4.4	HNSC	1861	4	3	P	3	0	2	2	4	4	Meaningless	0	0	4	Apoptosis/Autophagy/Cellular senescence/Necroptosis	TSM	Overexpression	4	1	2	2	0	2	4	0	4	19	0.0355674478556424	4.41772399976589	Low	0.198852294475263	1.65078373250965	NS	0.640207696860727	0.218470634669792	NS	0.0520101892792264	3.77544098985416	NS	0.171	NS	0.383
19	hsa-miR-629-5p	hsa-miR-629-5p	MIR629(1/1)	1	miRNA	ESCA-801.4.3.P.3.51.30.4.4.1	ESCA	801	4	3	P	3	51	30	4	4	1	Mixed	1	1	2	Apoptosis	TSM	Overexpression	4	1	2	2	6	3	0	0	1	19	0.208420974684797	1.58236074513967	NS	0.0485021188236534	3.89250193379081	High	0.0686464430358547	3.31509284680221	NS	0.383078491594637	0.760799325201892	NS	0.0566	NS	0.0472
19	hsa-miR-577	hsa-miR-577	MIR577(1/1)	1	miRNA	ESCA-800.4.3.P.1.20.20.2.4.1	ESCA	800	4	3	P	1	20	20	2	4	1	Protective	1	0	3	Apoptosis	TSM	Unchanged	4	1	2	1	3	3	4	0	1	19	0.892994172127523	0.0180946861946135	NS	0.841364393682076	0.0400594473808978	NS	0.0202838636761238	5.38729734262652	Low	0.512694176953172	0.428564482042222	NS	0.831	NS	0.485
19	hsa-miR-25-3p	hsa-miR-25-3p	MIR25(1/1)	1	miRNA	ESCA-792.4.3.P.3.0.35.4.4.2	ESCA	792	4	3	P	3	0	35	4	4	2	Meaningless	0	0	4	Apoptosis/Pyroptosis	TSM	Overexpression	4	1	2	2	0	8	0	0	2	19	0.0443014303662278	4.04503613141374	High	0.00342446398894336	8.56627857713198	High	0.500753244040102	0.453339683210054	NS	0.0392204634115558	4.25129278399042	High	0.591	NS	0.36
19	hsa-miR-200c-5p	hsa-miR-200c-5p	MIR200C(1/1)	1	miRNA	ESCA-790.4.3.P.3.0.30.2.4.3	ESCA	790	4	3	P	3	0	30	2	4	3	Meaningless	0	0	4	Anoikis/Apoptosis/Pyroptosis	TSM	Overexpression	4	1	2	2	0	3	4	0	3	19	0.054753942841541	3.68956352467809	NS	0.0122741456121032	6.27083256711355	High	0.66239093744166	0.190632230846155	NS	0.066871821300342	3.35818282433961	NS	0.489	NS	0.212
19	(`hsa-miR-196a-5p` + `hsa-miR-196a-5p`)	hsa-miR-196a-5p, hsa-miR-196a-5p	MIR196A2(2/2)	2	miRNA	ESCA-274.4.3.P.3.20.0.2.4.3	ESCA	274	4	3	P	3	20	0	2	4	3	Protective	1	0	3	Apoptosis/Autophagy/Necrosis	TSM	Overexpression	4	1	2	2	3	0	4	0	3	19	0.0601095556295953	3.53435923234779	NS	0.0518249190767952	3.78141169418096	NS	0.0689271045048727	3.30838727705134	NS	0.465533196731294	0.532558495244003	NS	0.181	NS	0.0571
19	(`hsa-miR-15b-5p` + `hsa-miR-345-5p`)	hsa-miR-15b-5p, hsa-miR-345-5p	MIR15B(1/1), MIR345(1/1)	2	miRNA	ESCA-268.4.3.P.3.34.4.4.4.1	ESCA	268	4	3	P	3	34	4	4	4	1	Risky	0	2	2	Apoptosis	TSM	Overexpression	4	1	2	2	6	3	0	0	1	19	0.517183786415689	0.419505714055608	NS	0.0646624888053426	3.41356809893955	NS	0.84434814215791	0.0385473450577442	NS	0.0216307328745331	5.27524586768051	High	0.199	NS	0.0164
19	(`hsa-miR-145-3p` + `hsa-miR-145-5p`)	hsa-miR-145-3p, hsa-miR-145-5p	MIR145(2/2)	2	miRNA	ESCA-265.4.3.N.2.0.0.1.4.4	ESCA	265	4	3	N	2	0	0	1	4	4	Meaningless	0	0	4	Anoikis/Apoptosis/Autophagy/Necrosis	TSM	Underexpression	4	1	1	2	0	0	7	0	4	19	0.401590466136478	0.703558792009211	NS	0.641166754683475	0.217219475646498	NS	0.97642338525168	0.000873391980903982	NS	0.974587281721859	0.00101477325942931	NS	0.399	NS	0.728
19	(`hsa-miR-532-5p` + `hsa-miR-625-5p` + `hsa-miR-942-5p`)	hsa-miR-532-5p, hsa-miR-625-5p, hsa-miR-942-5p	MIR532(1/1), MIR625(1/1), MIR942(1/1)	3	miRNA	COAD-705.4.3.P.1.0.62.1.4.1	COAD	705	4	3	P	1	0	62	1	4	1	Meaningless	0	0	4	Apoptosis	TSM	Unchanged	4	1	2	1	0	3	7	0	1	19	0.0846441717615739	2.97339260034943	NS	0.00251550845743542	9.12927892495902	Low	0.807509026876978	0.0593608391607487	NS	0.0803153452077671	3.05850881366279	NS	0.349	NS	0.0577
19	(`hsa-miR-218-5p` + `hsa-miR-218-5p`)	hsa-miR-218-5p, hsa-miR-218-5p	MIR218-1(2/2)	2	miRNA	COAD-702.4.3.N.3.31.0.2.4.2	COAD	702	4	3	N	3	31	0	2	4	2	Risky	0	2	2	Apoptosis/Autophagy	TSM	Overexpression	4	1	1	2	5	0	4	0	2	19	0.112635962255376	2.51684184895922	NS	0.164445558999008	1.93286299434294	NS	0.278471987912769	1.17453200809379	NS	0.675157475524202	0.175628265753458	NS	0.0389	Risky	0.0324
19	(`hsa-miR-196a-5p` + `hsa-miR-196a-5p` + `hsa-miR-222-5p`)	hsa-miR-196a-5p, hsa-miR-196a-5p, hsa-miR-222-5p	MIR196A2(2/2), MIR222(1/1)	3	miRNA	COAD-699.4.3.P.3.0.0.1.4.3	COAD	699	4	3	P	3	0	0	1	4	3	Meaningless	0	0	4	Apoptosis/Autophagy/Necrosis	TSM	Overexpression	4	1	2	2	0	0	7	0	3	19	0.0592785039187292	3.55745654596629	NS	0.104093430878962	2.6416797737036	NS	0.715617330582665	0.132730756713271	NS	0.463783328447552	0.536748638438485	NS	0.229	NS	0.28
19	(`hsa-miR-17-3p` + `hsa-miR-17-5p` + `hsa-miR-590-3p` + `hsa-miR-590-5p`)	hsa-miR-17-3p, hsa-miR-17-5p, hsa-miR-590-3p, hsa-miR-590-5p	MIR17HG(2/2), MIR590(2/2)	4	miRNA	COAD-698.4.3.P.3.0.0.1.4.3	COAD	698	4	3	P	3	0	0	1	4	3	Meaningless	0	0	4	Apoptosis/Autophagy/Cellular senescence	TSM	Overexpression	4	1	2	2	0	0	7	0	3	19	0.360397459255271	0.836507787180466	NS	0.350967971394786	0.869954261155589	NS	0.609236935138692	0.26128759726331	NS	0.522596869441818	0.408765274425254	NS	0.472	NS	0.481
19	(`hsa-miR-106b-5p` + `hsa-miR-26a-2-3p`)	hsa-miR-106b-5p, hsa-miR-26a-2-3p	MIR106B(1/1), MIR26A2(1/1)	2	miRNA	COAD-686.4.3.P.3.0.0.1.4.3	COAD	686	4	3	P	3	0	0	1	4	3	Meaningless	0	0	4	Apoptosis/Autophagy/Pyroptosis	TSM	Overexpression	4	1	2	2	0	0	7	0	3	19	0.202981620536981	1.62079034446728	NS	0.533473704224794	0.387770408050758	NS	0.461532896355538	0.542174600148103	NS	0.218723793363213	1.5127246887251	NS	0.315	NS	0.461
19	hsa-miR-30a-5p	hsa-miR-30a-5p	MIR30A(1/1)	1	miRNA	COAD-2008.4.2.N.3.30.0.2.4.3	COAD	2008	4	2	N	3	30	0	2	4	3	Risky	0	1	3	Apoptosis/Autophagy/Cellular senescence	MSI	Overexpression	4	2	1	2	3	0	4	0	3	19	0.434050063626539	0.611961930224662	NS	0.348971214263004	0.877194580064682	NS	0.839683012816462	0.0409248692951572	NS	0.615715209202562	0.251935940296405	NS	0.293	NS	0.0282
19	hsa-miR-200c-3p	hsa-miR-200c-3p	MIR200C(1/1)	1	miRNA	COAD-1999.4.3.P.2.0.69.3.4.3	COAD	1999	4	3	P	2	0	69	3	4	3	Meaningless	0	0	4	Anoikis/Apoptosis/Pyroptosis	TSM	Underexpression	4	1	2	2	0	6	1	0	3	19	0.386747119419162	0.749144824818947	NS	0.0386363679935976	4.27678477513428	Low	0.356062661583631	0.851732577778191	NS	0.0224341620380211	5.2117949582888	Low	0.0806	NS	0.0506
19	hsa-miR-199a-5p	hsa-miR-199a-5p	MIR199A1(1/1)	1	miRNA	COAD-1993.4.3.N.1.34.0.2.4.2	COAD	1993	4	3	N	1	34	0	2	4	2	Risky	0	2	2	Apoptosis/Autophagy	TSM	Unchanged	4	1	1	1	6	0	4	0	2	19	0.401952589929162	0.702477137500576	NS	0.467364750108918	0.528199647204824	NS	0.958682490823995	0.00268396356195967	NS	0.135549542564194	2.22776792359886	NS	0.0761	NS	0.044
19	hsa-miR-92a-1-5p	hsa-miR-92a-1-5p	MIR92A1(1/1)	1	miRNA	CESC-1005.4.3.P.1.69.0.2.4.1	CESC	1005	4	3	P	1	69	0	2	4	1	Protective	2	0	2	Apoptosis	TSM	Unchanged	4	1	2	1	6	0	4	0	1	19	0.241054267762203	1.3744179439412	NS	0.21869235961839	1.51293117311987	NS	0.576947861357965	0.311194915712197	NS	0.263868198837244	1.24834818919284	NS	0.07	NS	0.0387
19	hsa-miR-324-5p	hsa-miR-324-5p	MIR324(1/1)	1	miRNA	BRCA-3522.4.3.P.3.0.0.1.4.3	BRCA	3522	4	3	P	3	0	0	1	4	3	Meaningless	0	0	4	Apoptosis/Ferroptosis/Necroptosis	TSM	Overexpression	4	1	2	2	0	0	7	0	3	19	0.155792089008082	2.01460228193737	NS	0.134038741150071	2.24509425153993	NS	0.689245963380842	0.159902863857829	NS	0.419639301730517	0.651325150631482	NS	0.112	NS	0.377
19	hsa-miR-320b	hsa-miR-320b	MIR320B1(1/1)	1	miRNA	BRCA-3520.4.3.P.3.2.0.1.4.1	BRCA	3520	4	3	P	3	2	0	1	4	1	Protective	1	0	3	Apoptosis	TSM	Overexpression	4	1	2	2	2	0	7	0	1	19	0.47718487564392	0.505290098215348	NS	0.285507416338539	1.14068601230125	NS	0.425174034135688	0.635969623986675	NS	0.170612800951903	1.87755058595599	NS	0.0442	Protective	0.295
19	hsa-miR-195-3p	hsa-miR-195-3p	MIR195(1/1)	1	miRNA	BRCA-3494.4.3.N.2.0.0.1.4.4	BRCA	3494	4	3	N	2	0	0	1	4	4	Meaningless	0	0	4	Apoptosis/Autophagy/Pyroptosis/Necrosis	TSM	Underexpression	4	1	1	2	0	0	7	0	4	19	0.222572703848673	1.48770615710382	NS	0.339066722850073	0.913956858925116	NS	0.832774716904341	0.0445818916448896	NS	0.553126864992141	0.351745214900524	NS	0.284	NS	0.395
19	hsa-miR-125b-5p	hsa-miR-125b-5p	MIR125B2(1/1)	1	miRNA	BRCA-3478.4.3.N.2.0.0.1.4.4	BRCA	3478	4	3	N	2	0	0	1	4	4	Meaningless	0	0	4	Apoptosis/Autophagy/Cellular senescence/Necrosis	TSM	Underexpression	4	1	1	2	0	0	7	0	4	19	0.621919412862212	0.24317904194099	NS	0.735617964860787	0.114015580742164	NS	0.486253463860334	0.484805909292242	NS	0.888477632962829	0.0196646788623277	NS	0.976	NS	0.323
19	(`hsa-miR-433-3p` + `hsa-miR-433-5p`)	hsa-miR-433-3p, hsa-miR-433-5p	MIR433(2/2)	2	miRNA	BRCA-1296.4.3.N.2.0.0.1.4.4	BRCA	1296	4	3	N	2	0	0	1	4	4	Meaningless	0	0	4	Apoptosis/Autophagy/Cellular senescence/Pyroptosis	TSM	Underexpression	4	1	1	2	0	0	7	0	4	19	0.59742717592904	0.278893802526485	NS	0.996061849814632	2.43617202892272e-05	NS	0.837997645599084	0.0418020084070722	NS	0.794842383210672	0.0676144206812872	NS	0.778	NS	0.976
19	(`hsa-miR-425-3p` + `hsa-miR-425-5p`)	hsa-miR-425-3p, hsa-miR-425-5p	MIR425(2/2)	2	miRNA	BRCA-1295.4.3.P.3.0.0.1.4.3	BRCA	1295	4	3	P	3	0	0	1	4	3	Meaningless	0	0	4	Apoptosis/Necroptosis/Pyroptosis	TSM	Overexpression	4	1	2	2	0	0	7	0	3	19	0.892230189519075	0.0183555798284312	NS	0.668326315098567	0.183566122390375	NS	0.801160036705455	0.0634264490388774	NS	0.480243779917919	0.49830967370089	NS	0.869	NS	0.907
19	(`hsa-miR-214-3p` + `hsa-miR-370-3p` + `hsa-miR-370-5p`)	hsa-miR-214-3p, hsa-miR-370-3p, hsa-miR-370-5p	MIR214(1/1), MIR370(2/2)	3	miRNA	BRCA-1291.4.3.N.2.0.0.1.4.4	BRCA	1291	4	3	N	2	0	0	1	4	4	Meaningless	0	0	4	Apoptosis/Autophagy/Ferroptosis/Pyroptosis	TSM	Underexpression	4	1	1	2	0	0	7	0	4	19	0.873721650086761	0.0252597028482327	NS	0.4144908747348	0.66588242609069	NS	0.377963796325464	0.777314256156303	NS	0.243044509606213	1.36284798820781	NS	0.668	NS	0.184
19	(`hsa-miR-200c-3p` + `hsa-miR-200c-5p`)	hsa-miR-200c-3p, hsa-miR-200c-5p	MIR200C(2/2)	2	miRNA	BRCA-1289.4.3.P.3.0.0.1.4.3	BRCA	1289	4	3	P	3	0	0	1	4	3	Meaningless	0	0	4	Anoikis/Apoptosis/Pyroptosis	TSM	Overexpression	4	1	2	2	0	0	7	0	3	19	0.911665131923639	0.012307346168434	NS	0.92591696498636	0.00864586210805831	NS	0.963933934090819	0.00204462360455608	NS	0.576424215193948	0.312051185471811	NS	0.472	NS	0.328
19	(`hsa-miR-181b-3p` + `hsa-miR-181b-5p`)	hsa-miR-181b-3p, hsa-miR-181b-5p	MIR181B1(1/1), MIR181B2(1/1)	2	miRNA	BRCA-1282.4.3.P.3.0.0.1.4.3	BRCA	1282	4	3	P	3	0	0	1	4	3	Meaningless	0	0	4	Apoptosis/Ferroptosis/Necrosis	TSM	Overexpression	4	1	2	2	0	0	7	0	3	19	0.723370426080865	0.125286202692087	NS	0.61390476839679	0.254527853077286	NS	0.891030943897411	0.0187689484240024	NS	0.713311761400819	0.134991538802095	NS	0.139	NS	0.0593
19	(`hsa-miR-16-2-3p` + `hsa-miR-16-5p` + `hsa-miR-7-1-3p`)	hsa-miR-16-2-3p, hsa-miR-16-5p, hsa-miR-7-1-3p	MIR16-2(1/1), MIR16-1(1/1), MIR7-1(1/1)	3	miRNA	BRCA-1277.4.3.P.3.0.0.1.4.3	BRCA	1277	4	3	P	3	0	0	1	4	3	Meaningless	0	0	4	Apoptosis/Autophagy/Necroptosis	TSM	Overexpression	4	1	2	2	0	0	7	0	3	19	0.365850736541114	0.817709397202627	NS	0.868119620367041	0.0275717507490261	NS	0.607933565417951	0.263195043220409	NS	0.732385009213654	0.11693299351323	NS	0.206	NS	0.359
19	(`hsa-miR-106b-5p` + `hsa-miR-182-5p` + `hsa-miR-18a-3p` + `hsa-miR-18a-5p` + `hsa-miR-200b-3p` + `hsa-miR-200b-5p` + `hsa-miR-455-3p`)	hsa-miR-106b-5p, hsa-miR-182-5p, hsa-miR-18a-3p, hsa-miR-18a-5p, hsa-miR-200b-3p, hsa-miR-200b-5p, hsa-miR-455-3p	MIR106B(1/1), MIR182(1/1), MIR18A(2/2), MIR200B(2/2), MIR455(1/1)	7	miRNA	BRCA-1255.4.3.P.3.0.0.1.4.3	BRCA	1255	4	3	P	3	0	0	1	4	3	Meaningless	0	0	4	Apoptosis/Autophagy/Pyroptosis	TSM	Overexpression	4	1	2	2	0	0	7	0	3	19	0.552364913106661	0.353097523071219	NS	0.678481113850477	0.17184065471935	NS	0.735765922076621	0.113883047231716	NS	0.651531652037808	0.203974548670043	NS	0.997	NS	0.588
19	(`hsa-let-7a-3p` + `hsa-let-7f-1-3p`)	hsa-let-7a-3p, hsa-let-7f-1-3p	MIRLET7A1(1/1), MIRLET7F1(1/1)	2	miRNA	BRCA-1251.4.3.P.3.0.0.1.4.3	BRCA	1251	4	3	P	3	0	0	1	4	3	Meaningless	0	0	4	Apoptosis/Autophagy/Necrosis	TSM	Overexpression	4	1	2	2	0	0	7	0	3	19	0.447206304644162	0.577722781665717	NS	0.345045199974666	0.891595901237246	NS	0.925513441197768	0.00874058076605355	NS	0.48599941215111	0.485371182209795	NS	0.309	NS	0.427
19	(`hsa-miR-324-3p` + `hsa-miR-324-5p`)	hsa-miR-324-3p, hsa-miR-324-5p	MIR324(2/2)	2	miRNA	BLCA-556.4.3.P.3.0.0.1.4.3	BLCA	556	4	3	P	3	0	0	1	4	3	Meaningless	0	0	4	Apoptosis/Ferroptosis/Necroptosis	TSM	Overexpression	4	1	2	2	0	0	7	0	3	19	0.510581602725154	0.432874976204738	NS	0.224267194531943	1.47685526273455	NS	0.471410585914605	0.518667632772167	NS	0.21164296799809	1.56015198591806	NS	0.656	NS	0.279
19	(`hsa-miR-16-5p` + `hsa-miR-16-2-3p` + `hsa-miR-7-1-3p` + `hsa-miR-7-5p`)	hsa-miR-16-5p, hsa-miR-16-2-3p, hsa-miR-7-1-3p, hsa-miR-7-5p	MIR16-1(1/1), MIR16-2(1/1), MIR7-1(2/2)	4	miRNA	BLCA-546.4.3.P.3.0.0.1.4.3	BLCA	546	4	3	P	3	0	0	1	4	3	Meaningless	0	0	4	Apoptosis/Autophagy/Necroptosis	TSM	Overexpression	4	1	2	2	0	0	7	0	3	19	0.570409902370676	0.321997138898684	NS	0.49393061182729	0.467952529253268	NS	0.997759649429377	7.8841155863058e-06	NS	0.88009436687293	0.022755598721466	NS	0.15	NS	0.267
19	(`hsa-miR-1306-5p` + `hsa-miR-219a-1-3p` + `hsa-miR-744-3p` + `hsa-miR-940`)	hsa-miR-1306-5p, hsa-miR-219a-1-3p, hsa-miR-744-3p, hsa-miR-940	MIR1306(1/1), MIR219A1(1/1), MIR744(1/1), MIR940(1/1)	4	miRNA	BLCA-542.4.2.P.3.0.0.2.2.1	BLCA	542	4	2	P	3	0	0	2	2	1	Meaningless	0	0	4	Apoptosis	MSI	Overexpression	4	2	2	2	0	0	4	4	1	19	0.883829211657435	0.0213501091046633	NS	0.875050873633846	0.0247263455449946	NS	0.593477848409664	0.284945626703208	NS	0.500293413494972	0.45431395468037	NS	0.812	NS	0.44
19	(`hsa-miR-1277-3p` + `hsa-miR-128-3p` + `hsa-miR-1291` + `hsa-miR-1306-3p` + `hsa-miR-1306-5p` + `hsa-miR-1307-3p` + `hsa-miR-1307-5p` + `hsa-miR-130b-3p` + `hsa-miR-130b-5p` + `hsa-miR-15b-5p` + `hsa-miR-181b-5p` + `hsa-miR-181c-3p` + `hsa-miR-191-3p` + `hsa-miR-191-5p` + `hsa-miR-219a-1-3p` + `hsa-miR-219a-5p` + `hsa-miR-219a-5p` + `hsa-miR-296-3p` + `hsa-miR-3187-3p` + `hsa-miR-32-3p` + `hsa-m…	hsa-miR-1277-3p, hsa-miR-128-3p, hsa-miR-1291, hsa-miR-1306-3p, hsa-miR-1306-5p, hsa-miR-1307-3p, hsa-miR-1307-5p, hsa-miR-130b-3p, hsa-miR-130b-5p, hsa-miR-15b-5p, hsa-miR-181b-5p, hsa-miR-181c-3p, hsa-miR-191-3p, hsa-miR-191-5p, hsa-miR-219a-1-3p, hsa-miR-219a-5p, hsa-miR-219a-5p, hsa-miR-296-3p, hsa-miR-3187-3p, hsa-miR-32-3p, hsa-miR-32-5p, hsa-miR-330-5p, hsa-miR-331-3p, hsa-miR-331-5p, hsa-…	MIR1277(1/1), MIR128-2(1/1), MIR1291(1/1), MIR1306(2/2), MIR1307(2/2), MIR130B(2/2), MIR15B(1/1), MIR181B2(1/1), MIR181C(1/1), MIR191(2/2), MIR219A1(1/1), MIR219A2(2/2), MIR296(1/1), MIR3187(1/1), MIR32(2/2), MIR330(1/1), MIR331(2/2), MIR339(2/2), MIR345(1/1), MIR3613(1/1), MIR3614(1/1), MIR365A(1/1), MIR374A(1/1), MIR3940(1/1), MIR421(1/1), MIR4677(1/1), MIR484(1/1), MIR500A(2/2), MIR502(1/1), M…	58	miRNA	BLCA-541.4.3.P.3.0.2.1.4.1	BLCA	541	4	3	P	3	0	2	1	4	1	Meaningless	0	0	4	Apoptosis	TSM	Overexpression	4	1	2	2	0	2	7	0	1	19	0.0393398645744855	4.24613072500545	Low	0.200186784419456	1.64101119635897	NS	0.092379907953351	2.8324052541746	NS	0.868719619261652	0.0273191503108913	NS	0.455	NS	0.876
19	(`hsa-miR-106a-5p` + `hsa-miR-17-5p` + `hsa-miR-491-3p` + `hsa-miR-9-5p` + `hsa-miR-93-3p`)	hsa-miR-106a-5p, hsa-miR-17-5p, hsa-miR-491-3p, hsa-miR-9-5p, hsa-miR-93-3p	MIR106A(1/1), MIR17HG(1/1), MIR491(1/1), MIR9-3(1/1), MIR93(1/1)	5	miRNA	BLCA-536.4.3.P.3.0.0.1.4.3	BLCA	536	4	3	P	3	0	0	1	4	3	Meaningless	0	0	4	Apoptosis/Autophagy/Ferroptosis	TSM	Overexpression	4	1	2	2	0	0	7	0	3	19	0.178115442005519	1.81327850756398	NS	0.276085712606289	1.18625775773567	NS	0.638934366954556	0.220138554661162	NS	0.745895335273258	0.105012550155795	NS	0.527	NS	0.963
19	(`hsa-miR-103a-2-5p` + `hsa-miR-130a-5p` + `hsa-miR-130a-3p` + `hsa-miR-361-5p` + `hsa-let-7f-1-3p`)	hsa-miR-103a-2-5p, hsa-miR-130a-5p, hsa-miR-130a-3p, hsa-miR-361-5p, hsa-let-7f-1-3p	MIR103A2(1/1), MIR130A(2/2), MIR361(1/1), MIRLET7F1(1/1)	5	miRNA	BLCA-533.4.3.P.3.0.0.1.4.3	BLCA	533	4	3	P	3	0	0	1	4	3	Meaningless	0	0	4	Apoptosis/Autophagy/Necrosis	TSM	Overexpression	4	1	2	2	0	0	7	0	3	19	0.435133281394962	0.609083011899244	NS	0.642782902221154	0.21512097955701	NS	0.546154447299814	0.364251577303306	NS	0.686241546967262	0.163184326208219	NS	0.672	NS	0.93
19	hsa-miR-133a-3p	hsa-miR-133a-3p	MIR133A1(1/1)	1	miRNA	BLCA-1534.4.3.N.2.0.1.1.4.2	BLCA	1534	4	3	N	2	0	1	1	4	2	Meaningless	0	0	4	Apoptosis/Autophagy	TSM	Underexpression	4	1	1	2	0	2	7	0	2	19	0.0294121166648686	4.7433283062342	High	0.0855628905050643	2.9559333424516	NS	0.0713852333084551	3.2508774565929	NS	0.0997084651829759	2.71020039931875	NS	0.058	NS	0.109
19	hsa-miR-128-1-5p	hsa-miR-128-1-5p	MIR128-1(1/1)	1	miRNA	BLCA-1533.4.2.P.3.0.0.1.4.2	BLCA	1533	4	2	P	3	0	0	1	4	2	Meaningless	0	0	4	Apoptosis/Autophagy	MSI	Overexpression	4	2	2	2	0	0	7	0	2	19	0.316529663928371	1.00323223345133	NS	0.365453031866704	0.819067213551432	NS	0.409364456800753	0.680645733466485	NS	0.803014584370308	0.0622240952615861	NS	0.463	NS	0.654
18	(`hsa-miR-141-3p` + `hsa-miR-141-5p`)	hsa-miR-141-3p, hsa-miR-141-5p	MIR141(2/2)	2	miRNA	UCEC-434.4.3.P.3.0.0.2.4.5	UCEC	434	4	3	P	3	0	0	2	4	5	Meaningless	0	0	4	Anoikis/Apoptosis/Autophagy/Pyroptosis/Necrosis	TSM	Overexpression	4	1	2	2	0	0	4	0	5	18	0.41659027420405	0.659914090477024	NS	0.757524758085174	0.0953159685694322	NS	0.453073153213442	0.562952306512117	NS	0.456965223749033	0.553317748670149	NS	0.657	NS	0.783
18	hsa-miR-21-3p	hsa-miR-21-3p	MIR21(1/1)	1	miRNA	UCEC-1210.4.3.P.3.30.0.4.4.6	UCEC	1210	4	3	P	3	30	0	4	4	6	Risky	0	1	3	Apoptosis/Autophagy/Cellular senescence/Efferocytosis/Necroptosis/Necrosis	TSM	Overexpression	4	1	2	2	3	0	0	0	6	18	0.52689083234494	0.400384344064041	NS	0.188125354017472	1.73223786224409	NS	0.448192974888666	0.575217659332782	NS	0.171140318281941	1.87292616390329	NS	0.185	NS	0.0251
18	hsa-miR-199a-5p	hsa-miR-199a-5p	MIR199A1(1/1)	1	miRNA	UCEC-1208.4.3.N.2.0.20.2.4.3	UCEC	1208	4	3	N	2	0	20	2	4	3	Meaningless	0	0	4	Apoptosis/Autophagy/Ferroptosis	TSM	Underexpression	4	1	1	2	0	3	4	0	3	18	0.701174716685243	0.147252707617172	NS	0.623049793555042	0.241604306792051	NS	0.048506564487696	3.89234798863075	Low	0.240842105122667	1.37565817298051	NS	0.908	NS	0.697
18	hsa-miR-18a-3p	hsa-miR-18a-3p	MIR18A(1/1)	1	miRNA	UCEC-1204.4.3.P.3.11.11.4.4.3	UCEC	1204	4	3	P	3	11	11	4	4	3	Risky	0	1	3	Apoptosis/Autophagy/Pyroptosis	TSM	Overexpression	4	1	2	2	3	3	0	0	3	18	0.636147113816053	0.223816611084203	NS	0.170960006883023	1.87450500014601	NS	0.0428901155786336	4.09972790097841	High	0.068328845907212	3.32271634617645	NS	0.994	NS	0.218
18	(`hsa-miR-128-3p` + `hsa-miR-1306-3p` + `hsa-miR-130b-3p` + `hsa-miR-130b-5p` + `hsa-miR-18b-3p` + `hsa-miR-19b-1-5p` + `hsa-miR-19b-3p` + `hsa-miR-19b-3p` + `hsa-miR-331-5p` + `hsa-miR-4677-3p` + `hsa-miR-625-3p` + `hsa-miR-625-5p` + `hsa-miR-629-5p` + `hsa-miR-92a-1-5p` + `hsa-miR-92a-3p` + `hsa-miR-92a-3p` + `hsa-miR-942-3p` + `hsa-miR-942-5p`)	hsa-miR-128-3p, hsa-miR-1306-3p, hsa-miR-130b-3p, hsa-miR-130b-5p, hsa-miR-18b-3p, hsa-miR-19b-1-5p, hsa-miR-19b-3p, hsa-miR-19b-3p, hsa-miR-331-5p, hsa-miR-4677-3p, hsa-miR-625-3p, hsa-miR-625-5p, hsa-miR-629-5p, hsa-miR-92a-1-5p, hsa-miR-92a-3p, hsa-miR-92a-3p, hsa-miR-942-3p, hsa-miR-942-5p	MIR128-2(1/1), MIR1306(1/1), MIR130B(2/2), MIR18B(1/1), MIR19B1(3/3), MIR331(1/1), MIR4677(1/1), MIR625(2/2), MIR629(1/1), MIR92A1(3/3), MIR942(2/2)	18	miRNA	THYM-554.4.3.P.1.2.2.2.3.1	THYM	554	4	3	P	1	2	2	2	3	1	Protective	1	0	3	Apoptosis	TSM	Unchanged	4	1	2	1	2	2	4	1	1	18	0.0179662051651425	5.59944138491965	Low	0.213026228879635	1.55074000816353	NS	NS	NS	NS	0.178847182289851	1.80717753527532	NS	0.00978	Protective	0.417
18	hsa-let-7e-5p	hsa-let-7e-5p	MIRLET7E(1/1)	1	miRNA	THYM-1526.4.3.N.1.7.7.2.4.1	THYM	1526	4	3	N	1	7	7	2	4	1	Protective	1	0	3	Autophagy	TSM	Unchanged	4	1	1	1	3	3	4	0	1	18	0.62338629412505	0.241136753902501	NS	0.40893196608229	0.681903687317471	NS	NS	NS	NS	0.0309257955643207	4.65707703965677	Low	0.971	NS	0.229
18	(`hsa-miR-509-3p` + `hsa-miR-509-3p` + `hsa-miR-509-3p`)	hsa-miR-509-3p, hsa-miR-509-3p, hsa-miR-509-3p	MIR509-2(3/3)	3	miRNA	THCA-733.4.3.N.3.0.0.2.2.2	THCA	733	4	3	N	3	0	0	2	2	2	Meaningless	0	0	4	Apoptosis/Ferroptosis	TSM	Overexpression	4	1	1	2	0	0	4	4	2	18	0.24483501956576	1.35253737106488	NS	0.812608864078649	0.0561982865225698	NS	0.251767913492682	1.31346689352764	NS	0.60765983451462	0.263596754405217	NS	0.243	NS	0.363
18	(`hsa-miR-376b-3p` + `hsa-miR-493-3p`)	hsa-miR-376b-3p, hsa-miR-493-3p	MIR376B(1/1), MIR493(1/1)	2	miRNA	THCA-731.4.3.N.1.31.0.2.4.2	THCA	731	4	3	N	1	31	0	2	4	2	Risky	0	2	2	Apoptosis/Autophagy	TSM	Unchanged	4	1	1	1	5	0	4	0	2	18	0.42735579059045	0.629998700425878	NS	0.775966831238168	0.0809851111328367	NS	0.174590324738539	1.84308048165673	NS	0.164344937764965	1.93378503030523	NS	0.00442	Risky	0.0415
18	hsa-miR-539-3p	hsa-miR-539-3p	MIR539(1/1)	1	miRNA	THCA-1951.4.3.N.1.31.0.2.4.2	THCA	1951	4	3	N	1	31	0	2	4	2	Risky	0	2	2	Apoptosis/Autophagy	TSM	Unchanged	4	1	1	1	5	0	4	0	2	18	0.0892231436821634	2.8883340293163	NS	0.323347510696014	0.975358096279253	NS	0.533454579099223	0.387806648945993	NS	0.841736822960366	0.0398690559478333	NS	0.000385	Risky	0.000165
18	hsa-miR-30c-2-3p	hsa-miR-30c-2-3p	MIR30C2(1/1)	1	miRNA	THCA-1938.4.3.P.2.62.0.2.4.2	THCA	1938	4	3	P	2	62	0	2	4	2	Protective	1	0	3	Apoptosis/Necrosis	TSM	Underexpression	4	1	2	2	3	0	4	0	2	18	0.874249721275118	0.0250471133372845	NS	0.621788455887071	0.2433618893303	NS	0.421382314586172	0.646456819834535	NS	0.300615465646783	1.07146192185526	NS	0.068	NS	0.0406
18	hsa-miR-222-3p	hsa-miR-222-3p	MIR222(1/1)	1	miRNA	THCA-1932.4.3.N.3.62.0.2.4.3	THCA	1932	4	3	N	3	62	0	2	4	3	Protective	1	0	3	Apoptosis/Autophagy/Necrosis	TSM	Overexpression	4	1	1	2	3	0	4	0	3	18	0.588171982221692	0.29320812946516	NS	0.0573916956177963	3.61119995128442	NS	0.377569714087379	0.778599796637789	NS	0.205711407257818	1.60135419390904	NS	0.0578	NS	0.00453
18	hsa-miR-185-5p	hsa-miR-185-5p	MIR185(1/1)	1	miRNA	THCA-1928.4.3.P.2.0.0.2.4.5	THCA	1928	4	3	P	2	0	0	2	4	5	Meaningless	0	0	4	Apoptosis/Autophagy/Cellular senescence/Pyroptosis/Necrosis	TSM	Underexpression	4	1	2	2	0	0	4	0	5	18	0.929912663644668	0.00773603302824786	NS	0.896885381250213	0.0167953482194715	NS	0.142170185162099	2.15431121969329	NS	0.942832041519357	0.00514244237181451	NS	0.996	NS	0.305
18	hsa-miR-29b-3p	hsa-miR-29b-3p	MIR29B1(1/1)	1	miRNA	STAD-3046.4.3.P.1.0.0.1.4.3	STAD	3046	4	3	P	1	0	0	1	4	3	Meaningless	0	0	4	Apoptosis/Autophagy/Necroptosis	TSM	Unchanged	4	1	2	1	0	0	7	0	3	18	0.944937339604237	0.0047700680773475	NS	0.648490965863569	0.207807945459968	NS	0.890360983040382	0.019001919322856	NS	0.755847015247578	0.0966830453915147	NS	0.479	NS	0.486
18	hsa-miR-139-3p	hsa-miR-139-3p	MIR139(1/1)	1	miRNA	STAD-2999.4.3.N.2.0.0.1.4.3	STAD	2999	4	3	N	2	0	0	1	4	3	Meaningless	0	0	4	Apoptosis/Autophagy/Cellular senescence	TSM	Underexpression	4	1	1	2	0	0	7	0	3	18	0.231521086439994	1.43149206836225	NS	0.278837224908042	1.17274845986104	NS	0.31216797533886	1.02148097413294	NS	0.800073239706839	0.0641367367240737	NS	0.781	NS	0.858
18	hsa-miR-126-3p	hsa-miR-126-3p	MIR126(1/1)	1	miRNA	STAD-2997.4.3.P.3.1.0.2.4.3	STAD	2997	4	3	P	3	1	0	2	4	3	Risky	0	1	3	Apoptosis/Autophagy/Efferocytosis	TSM	Overexpression	4	1	2	2	2	0	4	0	3	18	0.0669616652715275	3.35597207441403	NS	0.0914009866939538	2.84952414044831	NS	0.406220086522636	0.689836241816012	NS	0.107625966061548	2.58873936573458	NS	0.0441	Risky	0.165
18	(`hsa-miR-362-5p` + `hsa-miR-429`)	hsa-miR-362-5p, hsa-miR-429	MIR362(1/1), MIR429(1/1)	2	miRNA	STAD-1071.4.3.P.3.0.0.1.4.2	STAD	1071	4	3	P	3	0	0	1	4	2	Meaningless	0	0	4	Apoptosis/Ferroptosis	TSM	Overexpression	4	1	2	2	0	0	7	0	2	18	0.741491166112709	0.108820351612784	NS	0.438771738965276	0.599492465661241	NS	0.220924148365478	1.49835822725148	NS	0.637189060162811	0.222437300372461	NS	0.239	NS	0.25
18	(`hsa-miR-33b-5p` + `hsa-miR-582-5p`)	hsa-miR-33b-5p, hsa-miR-582-5p	MIR33B(1/1), MIR582(1/1)	2	miRNA	STAD-1070.4.2.P.1.0.0.1.4.2	STAD	1070	4	2	P	1	0	0	1	4	2	Meaningless	0	0	4	Apoptosis/Autophagy	MSI	Unchanged	4	2	2	1	0	0	7	0	2	18	0.227014830962273	1.45946772052465	NS	0.377670489623898	0.778270875786565	NS	0.432576662905921	0.615895454584972	NS	0.678599336536044	0.171706819837145	NS	0.271	NS	0.108
18	(`hsa-miR-200a-3p` + `hsa-miR-200a-5p` + `hsa-miR-25-3p` + `hsa-miR-25-5p`)	hsa-miR-200a-3p, hsa-miR-200a-5p, hsa-miR-25-3p, hsa-miR-25-5p	MIR200A(2/2), MIR25(2/2)	4	miRNA	STAD-1065.4.3.P.3.0.0.1.4.2	STAD	1065	4	3	P	3	0	0	1	4	2	Meaningless	0	0	4	Apoptosis/Pyroptosis	TSM	Overexpression	4	1	2	2	0	0	7	0	2	18	0.348938461564807	0.877313812131565	NS	0.684477570189725	0.165129041923508	NS	0.487914740410254	0.481121547564824	NS	0.495468082189243	0.464629928108731	NS	0.142	NS	0.2
18	(`hsa-miR-146b-5p` + `hsa-miR-146b-3p` + `hsa-miR-196b-5p` + `hsa-miR-98-3p` + `hsa-miR-98-5p`)	hsa-miR-146b-5p, hsa-miR-146b-3p, hsa-miR-196b-5p, hsa-miR-98-3p, hsa-miR-98-5p	MIR146B(2/2), MIR196B(1/1), MIR98(2/2)	5	miRNA	STAD-1057.4.3.P.3.0.0.1.4.2	STAD	1057	4	3	P	3	0	0	1	4	2	Meaningless	0	0	4	Apoptosis/Necrosis	TSM	Overexpression	4	1	2	2	0	0	7	0	2	18	0.427649364360514	0.629198765423039	NS	0.979186858759641	0.000680602692268659	NS	0.217376705681938	1.52160542818779	NS	0.806065416391776	0.0602727182092632	NS	0.458	NS	0.905
18	(`hsa-miR-103a-3p` + `hsa-miR-128-1-5p` + `hsa-miR-1301-3p` + `hsa-miR-148b-3p` + `hsa-miR-148b-5p` + `hsa-miR-186-5p` + `hsa-miR-192-5p` + `hsa-miR-20a-3p` + `hsa-miR-20a-5p` + `hsa-miR-210-3p` + `hsa-miR-24-3p` + `hsa-miR-301a-5p` + `hsa-miR-301a-3p` + `hsa-miR-3127-5p` + `hsa-miR-335-3p` + `hsa-miR-335-5p` + `hsa-miR-423-3p` + `hsa-miR-454-3p` + `hsa-miR-505-3p` + `hsa-miR-760` + `hsa-miR-92b-…	hsa-miR-103a-3p, hsa-miR-128-1-5p, hsa-miR-1301-3p, hsa-miR-148b-3p, hsa-miR-148b-5p, hsa-miR-186-5p, hsa-miR-192-5p, hsa-miR-20a-3p, hsa-miR-20a-5p, hsa-miR-210-3p, hsa-miR-24-3p, hsa-miR-301a-5p, hsa-miR-301a-3p, hsa-miR-3127-5p, hsa-miR-335-3p, hsa-miR-335-5p, hsa-miR-423-3p, hsa-miR-454-3p, hsa-miR-505-3p, hsa-miR-760, hsa-miR-92b-3p	MIR103A2(1/1), MIR128-1(1/1), MIR1301(1/1), MIR148B(2/2), MIR186(1/1), MIR192(1/1), MIR20A(2/2), MIR210(1/1), MIR24-1(1/1), MIR301A(2/2), MIR3127(1/1), MIR335(2/2), MIR423(1/1), MIR454(1/1), MIR505(1/1), MIR760(1/1), MIR92B(1/1)	21	miRNA	STAD-1043.4.3.P.3.0.0.1.4.2	STAD	1043	4	3	P	3	0	0	1	4	2	Meaningless	0	0	4	Apoptosis/Autophagy	TSM	Overexpression	4	1	2	2	0	0	7	0	2	18	0.914262903772553	0.0115913532756415	NS	0.533895519784242	0.386971691674112	NS	0.798791860064627	0.0649796047408815	NS	0.657848719625571	0.196147365655249	NS	0.687	NS	0.873
18	(`hsa-miR-378a-3p` + `hsa-miR-378a-5p`)	hsa-miR-378a-3p, hsa-miR-378a-5p	MIR378A(2/2)	2	miRNA	SKCM-455.4.3.P.1.0.30.2.4.3	SKCM	455	4	3	P	1	0	30	2	4	3	Meaningless	0	0	4	Apoptosis/Autophagy/Necrosis	TSM	Unchanged	4	1	2	1	0	3	4	0	3	18	0.0689241605527406	3.30845746231604	NS	0.0176177187943711	5.63376833197256	High	NS	NS	NS	0.141725478421514	2.15912388077376	NS	0.136	NS	0.103
18	hsa-miR-7-1-3p	hsa-miR-7-1-3p	MIR7-1(1/1)	1	miRNA	SKCM-1210.4.3.P.1.0.4.2.4.3	SKCM	1210	4	3	P	1	0	4	2	4	3	Meaningless	0	0	4	Apoptosis/Autophagy/Necroptosis	TSM	Unchanged	4	1	2	1	0	3	4	0	3	18	0.444321857343155	0.58509573792322	NS	0.399137210802411	0.710924078584599	NS	NS	NS	NS	0.0375698450911529	4.32439148952188	High	0.201	NS	0.184
18	hsa-miR-93-5p	hsa-miR-93-5p	MIR93(1/1)	1	miRNA	READ-718.4.3.P.1.0.0.1.4.3	READ	718	4	3	P	1	0	0	1	4	3	Meaningless	0	0	4	Apoptosis/Autophagy/Ferroptosis	TSM	Unchanged	4	1	2	1	0	0	7	0	3	18	0.661925362620091	0.191193217972584	NS	0.305690954682523	1.04920195805545	NS	0.782768671523215	0.0760175423854682	NS	0.652978958483691	0.202165009940045	NS	0.313	NS	0.0859
18	hsa-miR-25-3p	hsa-miR-25-3p	MIR25(1/1)	1	miRNA	PRAD-2924.4.3.P.3.0.0.1.4.2	PRAD	2924	4	3	P	3	0	0	1	4	2	Meaningless	0	0	4	Apoptosis/Pyroptosis	TSM	Overexpression	4	1	2	2	0	0	7	0	2	18	0.987220916277872	0.00025654080036637	NS	0.920943475510043	0.00984963773808163	NS	0.110607197103252	2.54552418288469	NS	0.140544433585836	2.17198810549013	NS	0.8	NS	0.526
18	hsa-miR-145-5p	hsa-miR-145-5p	MIR145(1/1)	1	miRNA	PRAD-2900.4.3.N.1.69.0.3.4.4	PRAD	2900	4	3	N	1	69	0	3	4	4	Protective	2	0	2	Anoikis/Apoptosis/Autophagy/Necrosis	TSM	Unchanged	4	1	1	1	6	0	1	0	4	18	0.709082264164137	0.139195342927831	NS	0.134651172557107	2.23804450460746	NS	0.896869577820651	0.0168005256809586	NS	0.14892161944612	2.08326211374625	NS	0.156	NS	0.0212
18	(`hsa-miR-23b-3p` + `hsa-miR-24-3p`)	hsa-miR-23b-3p, hsa-miR-24-3p	MIR23B(1/1), MIR24-1(1/1)	2	miRNA	PRAD-1030.4.3.N.2.0.0.1.4.3	PRAD	1030	4	3	N	2	0	0	1	4	3	Meaningless	0	0	4	Apoptosis/Autophagy/Necrosis	TSM	Underexpression	4	1	1	2	0	0	7	0	3	18	0.226435686991201	1.46311156148782	NS	0.0682449645808947	3.32473613420638	NS	0.256220791153249	1.28906250381699	NS	0.269969236834531	1.21690330515386	NS	0.481	NS	0.2
18	(`hsa-miR-148b-5p` + `hsa-miR-30d-3p` + `hsa-miR-423-3p` + `hsa-miR-423-5p`)	hsa-miR-148b-5p, hsa-miR-30d-3p, hsa-miR-423-3p, hsa-miR-423-5p	MIR148B(1/1), MIR30D(1/1), MIR423(2/2)	4	miRNA	PRAD-1023.4.3.P.3.11.11.3.4.2	PRAD	1023	4	3	P	3	11	11	3	4	2	Risky	0	1	3	Apoptosis/Autophagy	TSM	Overexpression	4	1	2	2	3	3	1	0	2	18	0.902786530088751	0.0149186772928078	NS	0.345820481361783	0.888734483591919	NS	0.0118298182429203	6.33619804510581	High	0.428432363427755	0.627069280028217	NS	0.798	NS	0.784
18	(`hsa-miR-128-1-5p` + `hsa-miR-153-3p` + `hsa-miR-153-5p` + `hsa-miR-153-3p` + `hsa-miR-186-5p` + `hsa-miR-20a-3p` + `hsa-miR-29c-5p` + `hsa-miR-30b-3p` + `hsa-miR-30d-5p` + `hsa-miR-33a-3p`)	hsa-miR-128-1-5p, hsa-miR-153-3p, hsa-miR-153-5p, hsa-miR-153-3p, hsa-miR-186-5p, hsa-miR-20a-3p, hsa-miR-29c-5p, hsa-miR-30b-3p, hsa-miR-30d-5p, hsa-miR-33a-3p	MIR128-1(1/1), MIR153-1(2/2), MIR153-2(1/1), MIR186(1/1), MIR20A(1/1), MIR29C(1/1), MIR30B(1/1), MIR30D(1/1), MIR33A(1/1)	10	miRNA	PRAD-1015.4.3.P.3.0.0.1.4.2	PRAD	1015	4	3	P	3	0	0	1	4	2	Meaningless	0	0	4	Apoptosis/Autophagy	TSM	Overexpression	4	1	2	2	0	0	7	0	2	18	0.967083069858321	0.00170296228416057	NS	0.378823942375184	0.774514910688533	NS	0.291447131723548	1.11292439780634	NS	0.458900911302667	0.548574077435668	NS	0.667	NS	0.884
18	hsa-miR-181a-3p	hsa-miR-181a-3p	MIR181A1(1/1)	1	miRNA	PCPG-536.4.3.N.2.0.0.1.4.3	PCPG	536	4	3	N	2	0	0	1	4	3	Meaningless	0	0	4	Apoptosis/Autophagy/Cellular senescence	TSM	Underexpression	4	1	1	2	0	0	7	0	3	18	0.667907537914695	0.184059495147819	NS	0.665139284109888	0.187340608967635	NS	0.287210878097238	1.13264960578806	NS	0.408392810050093	0.683474628253593	NS	0.285	NS	0.227
18	(`hsa-miR-455-3p` + `hsa-miR-455-5p`)	hsa-miR-455-3p, hsa-miR-455-5p	MIR455(2/2)	2	miRNA	PCPG-173.4.3.N.2.0.0.1.4.3	PCPG	173	4	3	N	2	0	0	1	4	3	Meaningless	0	0	4	Apoptosis/Autophagy/Pyroptosis	TSM	Underexpression	4	1	1	2	0	0	7	0	3	18	0.630486089437809	0.231402162751624	NS	0.571999137091698	0.319348996474197	NS	0.358595021509377	0.842807624426432	NS	0.618475538005676	0.24801601743085	NS	0.517	NS	0.857
18	(`hsa-miR-221-3p` + `hsa-miR-222-3p`)	hsa-miR-221-3p, hsa-miR-222-3p	MIR221(1/1), MIR222(1/1)	2	miRNA	PCPG-171.4.3.N.2.0.0.1.4.3	PCPG	171	4	3	N	2	0	0	1	4	3	Meaningless	0	0	4	Apoptosis/Autophagy/Necrosis	TSM	Underexpression	4	1	1	2	0	0	7	0	3	18	0.800372882226482	0.0639404820562404	NS	0.801941622970341	0.0629182344542433	NS	0.927230898767991	0.00834104988188771	NS	0.224364762060773	1.47623346946226	NS	0.89	NS	0.813
18	(`hsa-miR-199a-5p` + `hsa-miR-199a-3p`)	hsa-miR-199a-5p, hsa-miR-199a-3p	MIR199A1(2/2)	2	miRNA	PCPG-168.4.3.N.2.0.0.1.4.3	PCPG	168	4	3	N	2	0	0	1	4	3	Meaningless	0	0	4	Apoptosis/Autophagy/Ferroptosis	TSM	Underexpression	4	1	1	2	0	0	7	0	3	18	0.6381942363893	0.22111160101962	NS	0.715626564069308	0.132721746082104	NS	0.276776896472893	1.18284831851907	NS	0.934776242015135	0.00669731329474664	NS	0.806	NS	0.971
18	(`hsa-miR-199b-3p` + `hsa-miR-199b-5p`)	hsa-miR-199b-3p, hsa-miR-199b-5p	MIR199B(2/2)	2	miRNA	PAAD-626.4.2.N.1.35.0.3.4.1	PAAD	626	4	2	N	1	35	0	3	4	1	Risky	0	3	1	Apoptosis	MSI	Unchanged	4	2	1	1	8	0	1	0	1	18	0.656808004971015	0.197424243431694	NS	0.588186656145802	0.293185068233459	NS	0.100919840245707	2.69094666171434	NS	0.724370121145274	0.124343893651307	NS	0.0038	Risky	0.00699
18	hsa-miR-670-3p	hsa-miR-670-3p	MIR670(1/1)	1	miRNA	PAAD-1868.4.2.P.1.71.0.4.4.1	PAAD	1868	4	2	P	1	71	0	4	4	1	Protective	3	0	1	Ferroptosis	MSI	Unchanged	4	2	2	1	8	0	0	0	1	18	0.257735106788271	1.28088199964574	NS	0.192219928406126	1.70052044436536	NS	0.102404936118656	2.66768412924216	NS	0.238312892857982	1.39054613090798	NS	0.00985	Protective	0.0218
18	hsa-miR-17-5p	hsa-miR-17-5p	MIR17HG(1/1)	1	miRNA	PAAD-1861.4.3.P.2.14.0.4.4.3	PAAD	1861	4	3	P	2	14	0	4	4	3	Risky	0	2	2	Apoptosis/Autophagy/Ferroptosis	TSM	Underexpression	4	1	2	2	6	0	0	0	3	18	0.8043287951747	0.0613794528581244	NS	0.496479203372916	0.462454252194445	NS	0.139902920535436	2.1790266126501	NS	0.101739328937165	2.67806427362207	NS	0.633	NS	0.61
18	hsa-miR-17-5p	hsa-miR-17-5p	MIR17HG(1/1)	1	miRNA	PAAD-1860.4.3.P.2.14.0.4.4.3	PAAD	1860	4	3	P	2	14	0	4	4	3	Risky	0	2	2	Apoptosis/Autophagy/Cellular senescence	TSM	Underexpression	4	1	2	2	6	0	0	0	3	18	0.8043287951747	0.0613794528581244	NS	0.496479203372916	0.462454252194445	NS	0.139902920535436	2.1790266126501	NS	0.101739328937165	2.67806427362207	NS	0.633	NS	0.61
18	(`hsa-miR-200a-3p` + `hsa-miR-25-5p`)	hsa-miR-200a-3p, hsa-miR-25-5p	MIR200A(1/1), MIR25(1/1)	2	miRNA	LUSC-942.4.3.P.3.0.7.2.4.2	LUSC	942	4	3	P	3	0	7	2	4	2	Meaningless	0	0	4	Apoptosis/Pyroptosis	TSM	Overexpression	4	1	2	2	0	3	4	0	2	18	0.166885836394629	1.91069717055191	NS	0.21060728175355	1.56724689776918	NS	0.287021101737505	1.13354191207394	NS	0.0239268974814881	5.09992358880461	Low	0.264	NS	0.187
18	(`hsa-miR-181a-3p` + `hsa-miR-30a-3p`)	hsa-miR-181a-3p, hsa-miR-30a-3p	MIR181A1(1/1), MIR30A(1/1)	2	miRNA	LUSC-938.4.3.N.2.0.0.1.4.3	LUSC	938	4	3	N	2	0	0	1	4	3	Meaningless	0	0	4	Apoptosis/Autophagy/Cellular senescence	TSM	Underexpression	4	1	1	2	0	0	7	0	3	18	0.26297735830102	1.25301526600437	NS	0.665307320077747	0.187140461144631	NS	0.515647240927004	0.422590533050663	NS	0.888620524234322	0.019613988715851	NS	0.902	NS	0.427
18	(`hsa-miR-128-3p` + `hsa-miR-128-1-5p` + `hsa-miR-129-5p` + `hsa-miR-1301-3p` + `hsa-miR-148b-5p` + `hsa-miR-183-3p` + `hsa-miR-186-5p` + `hsa-miR-197-3p` + `hsa-miR-20a-3p` + `hsa-miR-20a-5p` + `hsa-miR-210-5p` + `hsa-miR-210-3p` + `hsa-miR-24-3p` + `hsa-miR-301a-3p` + `hsa-miR-301a-5p` + `hsa-miR-3127-5p` + `hsa-miR-335-3p` + `hsa-miR-33a-3p` + `hsa-miR-33a-5p` + `hsa-miR-33b-5p` + `hsa-miR-423…	hsa-miR-128-3p, hsa-miR-128-1-5p, hsa-miR-129-5p, hsa-miR-1301-3p, hsa-miR-148b-5p, hsa-miR-183-3p, hsa-miR-186-5p, hsa-miR-197-3p, hsa-miR-20a-3p, hsa-miR-20a-5p, hsa-miR-210-5p, hsa-miR-210-3p, hsa-miR-24-3p, hsa-miR-301a-3p, hsa-miR-301a-5p, hsa-miR-3127-5p, hsa-miR-335-3p, hsa-miR-33a-3p, hsa-miR-33a-5p, hsa-miR-33b-5p, hsa-miR-423-3p, hsa-miR-454-3p, hsa-miR-505-3p, hsa-miR-505-5p, hsa-miR-7…	MIR128-2(1/1), MIR128-1(1/1), MIR129-1(1/1), MIR1301(1/1), MIR148B(1/1), MIR183(1/1), MIR186(1/1), MIR197(1/1), MIR20A(2/2), MIR210(2/2), MIR24-1(1/1), MIR301A(2/2), MIR3127(1/1), MIR335(1/1), MIR33A(2/2), MIR33B(1/1), MIR423(1/1), MIR454(1/1), MIR505(2/2), MIR7-1(2/2), MIR760(1/1), MIR9-3(4/4), MIR96(1/1), MIRLET7G(1/1)	33	miRNA	LUSC-931.4.3.P.3.0.0.1.4.2	LUSC	931	4	3	P	3	0	0	1	4	2	Meaningless	0	0	4	Apoptosis/Autophagy	TSM	Overexpression	4	1	2	2	0	0	7	0	2	18	0.614336891119706	0.253907694741003	NS	0.733754539713393	0.115692112283577	NS	0.195129414463968	1.67845844817776	NS	0.943127942252668	0.00508925552393603	NS	0.635	NS	0.779
18	hsa-miR-338-5p	hsa-miR-338-5p	MIR338(1/1)	1	miRNA	LUSC-2487.4.3.N.2.30.0.2.4.3	LUSC	2487	4	3	N	2	30	0	2	4	3	Risky	0	1	3	Apoptosis/Autophagy/Ferroptosis	TSM	Underexpression	4	1	1	2	3	0	4	0	3	18	0.295625679836051	1.09382311549685	NS	0.0761917410373231	3.14432026336304	NS	0.749133182701559	0.102260874190334	NS	0.172217901988806	1.86353032944571	NS	0.0727	NS	0.0259
18	hsa-miR-30a-5p	hsa-miR-30a-5p	MIR30A(1/1)	1	miRNA	LUSC-2484.4.3.N.2.7.0.2.4.3	LUSC	2484	4	3	N	2	7	0	2	4	3	Protective	1	0	3	Apoptosis/Autophagy/Cellular senescence	TSM	Underexpression	4	1	1	2	3	0	4	0	3	18	0.599904614498676	0.275139785017023	NS	0.197923501036002	1.65763088330627	NS	0.41901720530622	0.65307000820311	NS	0.120437084882054	2.41162764318342	NS	0.577	NS	0.162
18	hsa-miR-193b-3p	hsa-miR-193b-3p	MIR193B(1/1)	1	miRNA	LUSC-2461.4.3.P.3.4.0.2.4.2	LUSC	2461	4	3	P	3	4	0	2	4	2	Risky	0	1	3	Apoptosis/Autophagy	TSM	Overexpression	4	1	2	2	3	0	4	0	2	18	0.420813073895262	0.648043430588579	NS	0.553100421530401	0.351792087862843	NS	0.307379135610996	1.04190369584341	NS	0.513903061629015	0.426111720644064	NS	0.296	NS	0.0921
18	hsa-miR-192-5p	hsa-miR-192-5p	MIR192(1/1)	1	miRNA	LUSC-2460.4.3.P.3.11.0.2.4.2	LUSC	2460	4	3	P	3	11	0	2	4	2	Risky	0	1	3	Apoptosis/Autophagy	TSM	Overexpression	4	1	2	2	3	0	4	0	2	18	0.856950496580045	0.0324927307572024	NS	0.986178894336243	0.000300088182217119	NS	0.173592045034854	1.85164626759334	NS	0.952054263524251	0.0036152897159633	NS	0.386	NS	0.858
18	hsa-miR-146b-3p	hsa-miR-146b-3p	MIR146B(1/1)	1	miRNA	LUSC-2447.4.2.N.2.0.0.1.4.2	LUSC	2447	4	2	N	2	0	0	1	4	2	Meaningless	0	0	4	Apoptosis/Necrosis	MSI	Underexpression	4	2	1	2	0	0	7	0	2	18	0.823033231298021	0.0500172666130008	NS	0.961200070783033	0.00236659689067295	NS	0.847987756992563	0.0367437261931923	NS	0.60103865154525	0.273432213864915	NS	0.58	NS	0.786
18	(`hsa-miR-20b-3p` + `hsa-miR-20b-5p`)	hsa-miR-20b-3p, hsa-miR-20b-5p	MIR20B(2/2)	2	miRNA	LUAD-989.4.3.P.3.0.0.2.4.5	LUAD	989	4	3	P	3	0	0	2	4	5	Meaningless	0	0	4	Apoptosis/Autophagy/Cellular senescence/Pyroptosis/Necrosis	TSM	Overexpression	4	1	2	2	0	0	4	0	5	18	0.88790928518902	0.0198669584937425	NS	0.970930880982695	0.00132793200437993	NS	0.322859633124512	0.977326942810519	NS	0.612056343625141	0.25719133663164	NS	0.83	NS	0.919
18	(`hsa-miR-141-3p` + `hsa-miR-141-5p`)	hsa-miR-141-3p, hsa-miR-141-5p	MIR141(2/2)	2	miRNA	LUAD-984.4.3.P.3.0.0.2.4.5	LUAD	984	4	3	P	3	0	0	2	4	5	Meaningless	0	0	4	Anoikis/Apoptosis/Autophagy/Pyroptosis/Necrosis	TSM	Overexpression	4	1	2	2	0	0	4	0	5	18	0.585312191622233	0.297724964019859	NS	0.388374871982343	0.744024052519132	NS	0.252917310517331	1.3071169548464	NS	0.972157620911891	0.00121817279380706	NS	0.341	NS	0.202
18	(`hsa-miR-140-3p` + `hsa-let-7b-3p` + `hsa-let-7b-5p`)	hsa-miR-140-3p, hsa-let-7b-3p, hsa-let-7b-5p	MIR140(1/1), MIRLET7B(2/2)	3	miRNA	LUAD-983.4.3.N.2.0.0.1.4.3	LUAD	983	4	3	N	2	0	0	1	4	3	Meaningless	0	0	4	Apoptosis/Autophagy/Necrosis	TSM	Underexpression	4	1	1	2	0	0	7	0	3	18	0.196018786991824	1.67179122008853	NS	0.389109560888204	0.741722803985084	NS	0.562525095087624	0.335350982161106	NS	0.692425646969736	0.156472006311641	NS	0.117	NS	0.348
18	(`hsa-miR-139-5p` + `hsa-miR-139-3p`)	hsa-miR-139-5p, hsa-miR-139-3p	MIR139(2/2)	2	miRNA	LUAD-982.4.3.N.2.0.0.1.4.3	LUAD	982	4	3	N	2	0	0	1	4	3	Meaningless	0	0	4	Apoptosis/Autophagy/Cellular senescence	TSM	Underexpression	4	1	1	2	0	0	7	0	3	18	0.312367395554019	1.02063937522277	NS	0.332510221104321	0.939096834054035	NS	0.415740838036826	0.66232355361009	NS	0.817793060601257	0.053076984542724	NS	0.813	NS	0.85
18	(`hsa-miR-130b-3p` + `hsa-miR-130b-5p`)	hsa-miR-130b-3p, hsa-miR-130b-5p	MIR130B(2/2)	2	miRNA	LUAD-979.4.2.P.3.0.0.1.4.1	LUAD	979	4	2	P	3	0	0	1	4	1	Meaningless	0	0	4	Apoptosis	MSI	Overexpression	4	2	2	2	0	0	7	0	1	18	0.670670157279191	0.180819222102177	NS	0.362263029517381	0.83003285255986	NS	0.345950025745681	0.888257206446263	NS	0.517717292199728	0.418438380662474	NS	0.605	NS	0.803
18	(`hsa-miR-1301-3p` + `hsa-miR-148b-3p` + `hsa-miR-148b-5p` + `hsa-miR-183-5p` + `hsa-miR-20a-3p` + `hsa-miR-20a-5p` + `hsa-miR-301a-3p` + `hsa-miR-301a-5p` + `hsa-miR-335-3p` + `hsa-miR-33a-5p` + `hsa-miR-33b-5p` + `hsa-miR-454-3p` + `hsa-miR-9-3p` + `hsa-miR-9-5p` + `hsa-miR-9-3p` + `hsa-miR-9-5p` + `hsa-miR-96-5p`)	hsa-miR-1301-3p, hsa-miR-148b-3p, hsa-miR-148b-5p, hsa-miR-183-5p, hsa-miR-20a-3p, hsa-miR-20a-5p, hsa-miR-301a-3p, hsa-miR-301a-5p, hsa-miR-335-3p, hsa-miR-33a-5p, hsa-miR-33b-5p, hsa-miR-454-3p, hsa-miR-9-3p, hsa-miR-9-5p, hsa-miR-9-3p, hsa-miR-9-5p, hsa-miR-96-5p	MIR1301(1/1), MIR148B(2/2), MIR183(1/1), MIR20A(2/2), MIR301A(2/2), MIR335(1/1), MIR33A(1/1), MIR33B(1/1), MIR454(1/1), MIR9-3(4/4), MIR96(1/1)	17	miRNA	LUAD-977.4.3.P.3.0.0.1.4.2	LUAD	977	4	3	P	3	0	0	1	4	2	Meaningless	0	0	4	Apoptosis/Autophagy	TSM	Overexpression	4	1	2	2	0	0	7	0	2	18	0.932986169417322	0.00707085436531622	NS	0.76708502454049	0.0877284856219153	NS	0.843025912049515	0.0392136939987703	NS	0.437698193527322	0.602309520912696	NS	0.766	NS	0.628
18	(`hsa-miR-106b-3p` + `hsa-miR-18a-3p`)	hsa-miR-106b-3p, hsa-miR-18a-3p	MIR106B(1/1), MIR18A(1/1)	2	miRNA	LUAD-972.4.3.P.1.0.0.1.4.3	LUAD	972	4	3	P	1	0	0	1	4	3	Meaningless	0	0	4	Apoptosis/Autophagy/Pyroptosis	TSM	Unchanged	4	1	2	1	0	0	7	0	3	18	0.554430998122066	0.349438774719783	NS	0.213256042070613	1.54918334291656	NS	0.543656763558913	0.368804274268696	NS	0.878748886511558	0.0232731548371568	NS	0.534	NS	0.0812
18	hsa-miR-497-5p	hsa-miR-497-5p	MIR497(1/1)	1	miRNA	LUAD-2783.4.3.N.1.64.0.3.4.5	LUAD	2783	4	3	N	1	64	0	3	4	5	Protective	2	0	2	Anoikis/Apoptosis/Autophagy/Ferroptosis/Pyroptosis	TSM	Unchanged	4	1	1	1	5	0	1	0	5	18	0.85475234305376	0.0335103092598862	NS	0.900553022169803	0.0156156946161755	NS	0.824482090581619	0.0491881112421577	NS	0.725263338881861	0.123505331475752	NS	0.0111	Protective	0.0241
18	hsa-miR-486-5p	hsa-miR-486-5p	MIR486-1(1/1)	1	miRNA	LUAD-2781.4.3.N.2.0.0.1.4.3	LUAD	2781	4	3	N	2	0	0	1	4	3	Meaningless	0	0	4	Apoptosis/Autophagy/Ferroptosis	TSM	Underexpression	4	1	1	2	0	0	7	0	3	18	0.454884783196718	0.55845161690245	NS	0.806248678071446	0.0601565498082883	NS	0.126164582823482	2.33907336819741	NS	0.251778212916339	1.31340983543856	NS	0.461	NS	0.77
18	hsa-miR-25-3p	hsa-miR-25-3p	MIR25(1/1)	1	miRNA	LUAD-2768.4.3.P.3.0.0.1.4.2	LUAD	2768	4	3	P	3	0	0	1	4	2	Meaningless	0	0	4	Apoptosis/Pyroptosis	TSM	Overexpression	4	1	2	2	0	0	7	0	2	18	0.808207130167411	0.0589225122769359	NS	0.3548858694977	0.855909702484636	NS	0.355714865662848	0.852965138322733	NS	0.342526613962603	0.900951847750137	NS	0.598	NS	0.254
18	hsa-miR-199b-5p	hsa-miR-199b-5p	MIR199B(1/1)	1	miRNA	LUAD-2762.4.3.N.3.64.62.3.4.1	LUAD	2762	4	3	N	3	64	62	3	4	1	Protective	2	0	2	Apoptosis	TSM	Overexpression	4	1	1	2	5	3	1	0	1	18	0.064029763162079	3.42980236693377	NS	0.00451230007538539	8.06521981628567	Low	0.292482890140477	1.10815716906776	NS	0.117162835189206	2.45484364108586	NS	0.0285	Protective	0.00309
18	hsa-miR-199a-5p	hsa-miR-199a-5p	MIR199A1(1/1)	1	miRNA	LUAD-2761.4.3.N.3.62.62.3.4.3	LUAD	2761	4	3	N	3	62	62	3	4	3	Protective	1	0	3	Apoptosis/Autophagy/Ferroptosis	TSM	Overexpression	4	1	1	2	3	3	1	0	3	18	0.324342299750122	0.971355716411509	NS	0.0490821734836306	3.87254051275049	Low	0.0823479139255472	3.01794183695767	NS	0.722308177148844	0.126291863263394	NS	0.411	NS	0.0419
18	hsa-miR-196b-5p	hsa-miR-196b-5p	MIR196B(1/1)	1	miRNA	LUAD-2759.4.3.P.3.1.0.3.2.2	LUAD	2759	4	3	P	3	1	0	3	2	2	Risky	0	1	3	Apoptosis/Necrosis	TSM	Overexpression	4	1	2	2	2	0	1	4	2	18	0.154554940490981	2.02670926572078	NS	0.532763667531467	0.389117459593468	NS	0.559779793224192	0.340085639717032	NS	0.428417067669543	0.627110822924746	NS	0.0227	Risky	0.123
18	hsa-miR-125a-5p	hsa-miR-125a-5p	MIR125A(1/1)	1	miRNA	LUAD-2743.4.3.N.1.64.0.3.4.5	LUAD	2743	4	3	N	1	64	0	3	4	5	Protective	2	0	2	Apoptosis/Autophagy/Ferroptosis/Pyroptosis/Necrosis	TSM	Unchanged	4	1	1	1	5	0	1	0	5	18	0.097596708873656	2.74438355759234	NS	0.077690838973664	3.11255833304908	NS	0.708513237582306	0.139766515775556	NS	0.458430759959686	0.549723338352569	NS	0.0194	Protective	0.0155
18	(`hsa-miR-10a-3p` + `hsa-miR-10a-5p`)	hsa-miR-10a-3p, hsa-miR-10a-5p	MIR10A(2/2)	2	miRNA	LIHC-653.4.3.N.2.0.0.1.4.3	LIHC	653	4	3	N	2	0	0	1	4	3	Meaningless	0	0	4	Anoikis/Apoptosis/Cellular senescence	TSM	Underexpression	4	1	1	2	0	0	7	0	3	18	0.335280939224633	0.928392662792302	NS	0.0958734508077181	2.77288119073735	NS	0.163993272845029	1.93701256255512	NS	0.218089391884747	1.51689886099176	NS	0.559	NS	0.484
18	hsa-miR-890	hsa-miR-890	MIR890(1/1)	1	miRNA	LIHC-1983.4.2.P.1.30.64.4.4.1	LIHC	1983	4	2	P	1	30	64	4	4	1	Risky	0	1	3	Apoptosis	MSI	Unchanged	4	2	2	1	3	5	0	0	1	18	0.000100608860003182	15.1252450933711	Low	0.00487511579932176	7.92519249676316	Low	0.162126684486745	1.95427721708484	NS	0.087518575900887	2.91943366126417	NS	0.0637	NS	0.00904
18	hsa-miR-3127-5p	hsa-miR-3127-5p	MIR3127(1/1)	1	miRNA	LGG-3228.4.3.N.0.4.4.2.4.2	LGG	3228	4	3	N	0	4	4	2	4	2	Risky	0	1	3	Apoptosis/Autophagy	TSM	No_data	4	1	1	0	3	3	4	0	2	18	0.0513822128449364	3.79577071914792	NS	0.0837884236275623	2.98984045019588	NS	0.378734088663105	0.77480692037456	NS	0.000558091816776685	11.910808186937	High	0.181	NS	0.28
18	hsa-miR-106b-3p	hsa-miR-106b-3p	MIR106B(1/1)	1	miRNA	LAML-307.4.3.P.0.2.2.2.4.3	LAML	307	4	3	P	0	2	2	2	4	3	Protective	1	0	3	Apoptosis/Autophagy/Pyroptosis	TSM	No_data	4	1	2	0	2	2	4	0	3	18	0.0170575473777446	5.69044306357489	Low	NS	NS	NS	NS	NS	NS	NS	NS	NS	0.0206	Protective	NS
18	(`hsa-miR-519a-3p` + `hsa-miR-519a-5p`)	hsa-miR-519a-3p, hsa-miR-519a-5p	MIR519A1(2/2)	2	miRNA	KIRC-844.4.2.P.1.35.0.4.4.1	KIRC	844	4	2	P	1	35	0	4	4	1	Risky	0	3	1	Apoptosis	MSI	Unchanged	4	2	2	1	8	0	0	0	1	18	0.209383903595125	1.5756810379124	NS	0.945738300554431	0.00463209029572013	NS	0.122338091356806	2.38712939971126	NS	0.0794757475407283	3.07559008812473	NS	0.000221	Risky	2.25e-06
18	(`hsa-miR-338-3p` + `hsa-miR-338-5p`)	hsa-miR-338-3p, hsa-miR-338-5p	MIR338(2/2)	2	miRNA	KIRC-842.4.3.N.3.0.64.3.3.3	KIRC	842	4	3	N	3	0	64	3	3	3	Meaningless	0	0	4	Apoptosis/Autophagy/Ferroptosis	TSM	Overexpression	4	1	1	2	0	5	1	1	3	18	0.0151342066196117	5.90077703464353	Low	0.0166638000198635	5.73144136349237	Low	0.458136365536551	0.550443919642013	NS	0.0644394154747205	3.41927222565777	NS	0.14	NS	0.0969
18	hsa-miR-589-3p	hsa-miR-589-3p	MIR589(1/1)	1	miRNA	KIRC-2277.4.3.P.1.31.0.2.4.1	KIRC	2277	4	3	P	1	31	0	2	4	1	Risky	0	2	2	Apoptosis	TSM	Unchanged	4	1	2	1	5	0	4	0	1	18	0.22653858448011	1.46246333678866	NS	0.132959482657207	2.25760575796809	NS	0.289279082723344	1.12297349790569	NS	0.371491529734439	0.798669284066899	NS	0.0315	Risky	0.0299
18	(`hsa-miR-9-5p` + `hsa-miR-9-5p`)	hsa-miR-9-5p, hsa-miR-9-5p	MIR9-3(2/2)	2	miRNA	HNSC-678.4.3.P.3.62.0.2.4.2	HNSC	678	4	3	P	3	62	0	2	4	2	Protective	1	0	3	Apoptosis/Autophagy	TSM	Overexpression	4	1	2	2	3	0	4	0	2	18	0.720484847285955	0.128028626402817	NS	0.260247970486429	1.26743741305928	NS	0.0755844469692107	3.1573789534565	NS	0.352481673882482	0.864502804787986	NS	0.132	NS	0.014
18	(`hsa-miR-128-1-5p` + `hsa-miR-1301-3p` + `hsa-miR-148b-5p` + `hsa-miR-183-3p` + `hsa-miR-183-5p` + `hsa-miR-20a-3p` + `hsa-miR-20a-5p` + `hsa-miR-210-3p` + `hsa-miR-301a-3p` + `hsa-miR-301a-5p` + `hsa-miR-33a-5p` + `hsa-miR-423-3p` + `hsa-miR-454-3p` + `hsa-miR-505-3p` + `hsa-miR-7-5p` + `hsa-miR-7-5p` + `hsa-miR-92b-3p` + `hsa-miR-96-5p`)	hsa-miR-128-1-5p, hsa-miR-1301-3p, hsa-miR-148b-5p, hsa-miR-183-3p, hsa-miR-183-5p, hsa-miR-20a-3p, hsa-miR-20a-5p, hsa-miR-210-3p, hsa-miR-301a-3p, hsa-miR-301a-5p, hsa-miR-33a-5p, hsa-miR-423-3p, hsa-miR-454-3p, hsa-miR-505-3p, hsa-miR-7-5p, hsa-miR-7-5p, hsa-miR-92b-3p, hsa-miR-96-5p	MIR128-1(1/1), MIR1301(1/1), MIR148B(1/1), MIR183(2/2), MIR20A(2/2), MIR210(1/1), MIR301A(2/2), MIR33A(1/1), MIR423(1/1), MIR454(1/1), MIR505(1/1), MIR7-1(2/2), MIR92B(1/1), MIR96(1/1)	18	miRNA	HNSC-652.4.3.P.3.0.0.1.4.2	HNSC	652	4	3	P	3	0	0	1	4	2	Meaningless	0	0	4	Apoptosis/Autophagy	TSM	Overexpression	4	1	2	2	0	0	7	0	2	18	0.753719990371232	0.0984315712165562	NS	0.558121238623853	0.342967628849559	NS	0.698040182604523	0.150518678464499	NS	0.718355340879054	0.130073985187442	NS	0.616	NS	0.618
18	hsa-miR-363-3p	hsa-miR-363-3p	MIR363(1/1)	1	miRNA	HNSC-1883.4.3.P.2.2.0.2.4.3	HNSC	1883	4	3	P	2	2	0	2	4	3	Protective	1	0	3	Anoikis/Apoptosis/Autophagy	TSM	Underexpression	4	1	2	2	2	0	4	0	3	18	0.0630694799690837	3.45477076215072	NS	0.0969802134884133	2.7545151329413	NS	0.266085530664408	1.23681621274112	NS	0.16505079305288	1.92733054270185	NS	0.0212	Protective	0.0637
18	hsa-miR-196b-5p	hsa-miR-196b-5p	MIR196B(1/1)	1	miRNA	HNSC-1864.4.3.P.3.0.0.1.4.2	HNSC	1864	4	3	P	3	0	0	1	4	2	Meaningless	0	0	4	Apoptosis/Necrosis	TSM	Overexpression	4	1	2	2	0	0	7	0	2	18	0.802400430811373	0.0626209136639106	NS	0.741635050563413	0.108694763103962	NS	0.225451662098765	1.46932855738092	NS	0.995215228809494	3.59622977182186e-05	NS	0.707	NS	0.731
18	hsa-miR-425-3p	hsa-miR-425-3p	MIR425(1/1)	1	miRNA	ESCA-797.4.3.P.1.0.4.2.4.3	ESCA	797	4	3	P	1	0	4	2	4	3	Meaningless	0	0	4	Apoptosis/Necroptosis/Pyroptosis	TSM	Unchanged	4	1	2	1	0	3	4	0	3	18	0.465717263708143	0.532119200717073	NS	0.0920774192714086	2.83767390465328	NS	0.942101317632795	0.00527497736528261	NS	0.0192573882381705	5.47799018734187	High	0.233	NS	0.252
18	hsa-miR-191-3p	hsa-miR-191-3p	MIR191(1/1)	1	miRNA	ESCA-782.4.3.P.3.21.20.4.4.1	ESCA	782	4	3	P	3	21	20	4	4	1	Mixed	1	1	2	Apoptosis	TSM	Overexpression	4	1	2	2	5	3	0	0	1	18	0.426670426986598	0.631869418588795	NS	0.527318392498882	0.399556490561908	NS	0.00160168161626695	9.95781353090639	Low	0.638442109781365	0.220785431243865	NS	0.0244	Risky	0.0556
18	hsa-miR-141-5p	hsa-miR-141-5p	MIR141(1/1)	1	miRNA	ESCA-779.4.3.P.3.0.0.2.4.5	ESCA	779	4	3	P	3	0	0	2	4	5	Meaningless	0	0	4	Anoikis/Apoptosis/Autophagy/Pyroptosis/Necrosis	TSM	Overexpression	4	1	2	2	0	0	4	0	5	18	0.851634132010552	0.0349816423198769	NS	0.678417127284706	0.171913116676969	NS	0.504392254596236	0.445682865742929	NS	0.630212048211696	0.231773315101991	NS	0.748	NS	0.725
18	(`hsa-miR-185-3p` + `hsa-miR-185-5p`)	hsa-miR-185-3p, hsa-miR-185-5p	MIR185(2/2)	2	miRNA	ESCA-273.4.3.P.3.0.0.2.4.5	ESCA	273	4	3	P	3	0	0	2	4	5	Meaningless	0	0	4	Apoptosis/Autophagy/Cellular senescence/Pyroptosis/Necrosis	TSM	Overexpression	4	1	2	2	0	0	4	0	5	18	0.57946293146977	0.307103702177421	NS	0.318568114512581	0.994816120801304	NS	0.994331419259724	5.04749453919077e-05	NS	0.0983528612228979	2.73205170968058	NS	0.751	NS	0.307
18	(`hsa-miR-200a-3p` + `hsa-miR-25-3p`)	hsa-miR-200a-3p, hsa-miR-25-3p	MIR200A(1/1), MIR25(1/1)	2	miRNA	COAD-701.4.3.P.3.0.0.1.4.2	COAD	701	4	3	P	3	0	0	1	4	2	Meaningless	0	0	4	Apoptosis/Pyroptosis	TSM	Overexpression	4	1	2	2	0	0	7	0	2	18	0.54054265751652	0.374534935144075	NS	0.42989620811125	0.623103852701622	NS	0.0855968559695917	2.95529175723189	NS	0.606833723415084	0.264811454372465	NS	0.0791	NS	0.256
18	(`hsa-miR-139-3p` + `hsa-miR-139-5p` + `hsa-miR-30a-3p`)	hsa-miR-139-3p, hsa-miR-139-5p, hsa-miR-30a-3p	MIR139(2/2), MIR30A(1/1)	3	miRNA	COAD-693.4.3.N.2.0.0.1.4.3	COAD	693	4	3	N	2	0	0	1	4	3	Meaningless	0	0	4	Apoptosis/Autophagy/Cellular senescence	TSM	Underexpression	4	1	1	2	0	0	7	0	3	18	0.824439415772192	0.0492124293045458	NS	0.451090605871465	0.567910045380108	NS	0.262305093552063	1.25655024553327	NS	0.830754216775116	0.0456823756886604	NS	0.718	NS	0.248
18	(`hsa-miR-107` + `hsa-miR-128-3p` + `hsa-miR-148b-5p` + `hsa-miR-183-5p` + `hsa-miR-186-5p` + `hsa-miR-20a-3p` + `hsa-miR-20a-5p` + `hsa-miR-335-3p` + `hsa-miR-335-5p` + `hsa-miR-33b-5p` + `hsa-miR-452-3p` + `hsa-miR-454-3p` + `hsa-miR-7-5p` + `hsa-miR-7-5p` + `hsa-miR-96-5p` + `hsa-let-7g-5p`)	hsa-miR-107, hsa-miR-128-3p, hsa-miR-148b-5p, hsa-miR-183-5p, hsa-miR-186-5p, hsa-miR-20a-3p, hsa-miR-20a-5p, hsa-miR-335-3p, hsa-miR-335-5p, hsa-miR-33b-5p, hsa-miR-452-3p, hsa-miR-454-3p, hsa-miR-7-5p, hsa-miR-7-5p, hsa-miR-96-5p, hsa-let-7g-5p	MIR107(1/1), MIR128-2(1/1), MIR148B(1/1), MIR183(1/1), MIR186(1/1), MIR20A(2/2), MIR335(2/2), MIR33B(1/1), MIR452(1/1), MIR454(1/1), MIR7-1(2/2), MIR96(1/1), MIRLET7G(1/1)	16	miRNA	COAD-687.4.3.P.3.0.0.1.4.2	COAD	687	4	3	P	3	0	0	1	4	2	Meaningless	0	0	4	Apoptosis/Autophagy	TSM	Overexpression	4	1	2	2	0	0	7	0	2	18	0.468842826894014	0.52470194929049	NS	0.278643140748702	1.1736958570424	NS	0.274071511505117	1.19625479268453	NS	0.116839555511791	2.45918279974172	NS	0.75	NS	0.565
18	hsa-miR-93-5p	hsa-miR-93-5p	MIR93(1/1)	1	miRNA	COAD-2020.4.3.P.1.0.0.1.4.3	COAD	2020	4	3	P	1	0	0	1	4	3	Meaningless	0	0	4	Apoptosis/Autophagy/Ferroptosis	TSM	Unchanged	4	1	2	1	0	0	7	0	3	18	0.270134059855575	1.21606612790433	NS	0.415278402936088	0.663638341357903	NS	0.954117548168218	0.00331048975686925	NS	0.132467511233965	2.26334673218178	NS	0.208	NS	0.331
18	hsa-miR-429	hsa-miR-429	MIR429(1/1)	1	miRNA	COAD-2015.4.3.P.3.0.0.1.4.2	COAD	2015	4	3	P	3	0	0	1	4	2	Meaningless	0	0	4	Apoptosis/Ferroptosis	TSM	Overexpression	4	1	2	2	0	0	7	0	2	18	0.160676790649692	1.96784498406531	NS	0.311073319112206	1.02611318986036	NS	0.264533242849555	1.24487679226668	NS	0.649210523394153	0.206896909070792	NS	0.0542	NS	0.266
18	hsa-miR-362-3p	hsa-miR-362-3p	MIR362(1/1)	1	miRNA	COAD-2012.4.3.P.3.11.0.2.4.2	COAD	2012	4	3	P	3	11	0	2	4	2	Risky	0	1	3	Apoptosis/Ferroptosis	TSM	Overexpression	4	1	2	2	3	0	4	0	2	18	0.978730918291077	0.000710755524306268	NS	0.876956342787586	0.0239719349523308	NS	0.0521765457401171	3.77009896214224	NS	0.678875826435061	0.171394055826889	NS	0.663	NS	0.97
18	hsa-miR-30a-5p	hsa-miR-30a-5p	MIR30A(1/1)	1	miRNA	COAD-2009.4.3.N.3.30.0.2.4.3	COAD	2009	4	3	N	3	30	0	2	4	3	Risky	0	1	3	Apoptosis/Autophagy/Cellular senescence	TSM	Overexpression	4	1	1	2	3	0	4	0	3	18	0.434050063626539	0.611961930224662	NS	0.348971214263004	0.877194580064682	NS	0.839683012816462	0.0409248692951572	NS	0.615715209202562	0.251935940296405	NS	0.293	NS	0.0282
18	hsa-miR-29b-1-5p	hsa-miR-29b-1-5p	MIR29B1(1/1)	1	miRNA	COAD-2006.4.3.P.1.0.0.1.4.3	COAD	2006	4	3	P	1	0	0	1	4	3	Meaningless	0	0	4	Apoptosis/Autophagy/Necroptosis	TSM	Unchanged	4	1	2	1	0	0	7	0	3	18	0.0615080180518183	3.49624836925237	NS	0.103509739923678	2.65061659278744	NS	0.511153715443259	0.43170458938795	NS	0.202666590261407	1.62305317971637	NS	0.266	NS	0.227
18	hsa-miR-185-5p	hsa-miR-185-5p	MIR185(1/1)	1	miRNA	COAD-1982.4.3.P.3.0.0.2.4.5	COAD	1982	4	3	P	3	0	0	2	4	5	Meaningless	0	0	4	Apoptosis/Autophagy/Cellular senescence/Pyroptosis/Necrosis	TSM	Overexpression	4	1	2	2	0	0	4	0	5	18	0.722969143078366	0.125665576591442	NS	0.542730628467369	0.370502245626436	NS	0.739786368908748	0.110314497248686	NS	0.873193349415383	0.0254733065126397	NS	0.251	NS	0.56
18	hsa-miR-100-5p	hsa-miR-100-5p	MIR100(1/1)	1	miRNA	COAD-1970.4.3.N.1.31.0.2.4.2	COAD	1970	4	3	N	1	31	0	2	4	2	Risky	0	2	2	Apoptosis/Autophagy	TSM	Unchanged	4	1	1	1	5	0	4	0	2	18	0.176003463109728	1.83105094855871	NS	0.0955893282245086	2.77763330144588	NS	0.67693710883984	0.1735941727612	NS	0.625229067329459	0.238586252582339	NS	0.0469	Risky	0.0254
18	hsa-miR-20b-5p	hsa-miR-20b-5p	MIR20B(1/1)	1	miRNA	CESC-996.4.3.P.3.0.0.2.4.5	CESC	996	4	3	P	3	0	0	2	4	5	Meaningless	0	0	4	Apoptosis/Autophagy/Cellular senescence/Pyroptosis/Necrosis	TSM	Overexpression	4	1	2	2	0	0	4	0	5	18	0.450080396915806	0.570449387750827	NS	0.598687388403042	0.276980166453289	NS	0.53127636332385	0.39194964227679	NS	0.603542237268245	0.269686367416167	NS	0.149	NS	0.363
18	(`hsa-miR-141-3p` + `hsa-miR-141-5p`)	hsa-miR-141-3p, hsa-miR-141-5p	MIR141(2/2)	2	miRNA	CESC-320.4.3.P.3.0.0.2.4.5	CESC	320	4	3	P	3	0	0	2	4	5	Meaningless	0	0	4	Anoikis/Apoptosis/Autophagy/Pyroptosis/Necrosis	TSM	Overexpression	4	1	2	2	0	0	4	0	5	18	0.944483782316494	0.00484910255945783	NS	0.707811789622517	0.140472444459344	NS	0.489521088099883	0.477578765374532	NS	0.9987381054761	2.50130326804277e-06	NS	0.588	NS	0.536
18	hsa-miR-629-3p	hsa-miR-629-3p	MIR629(1/1)	1	miRNA	CESC-1004.4.3.P.3.71.0.4.4.1	CESC	1004	4	3	P	3	71	0	4	4	1	Protective	3	0	1	Apoptosis	TSM	Overexpression	4	1	2	2	8	0	0	0	1	18	0.175417165551755	1.83602832984519	NS	0.165225403093646	1.9257387401062	NS	0.632690667198091	0.228429656221469	NS	0.309476607987334	1.03290813420095	NS	0.0206	Protective	0.0143
18	hsa-miR-29b-1-5p	hsa-miR-29b-1-5p	MIR29B1(1/1)	1	miRNA	BRCA-3514.4.3.P.1.0.0.1.4.3	BRCA	3514	4	3	P	1	0	0	1	4	3	Meaningless	0	0	4	Apoptosis/Autophagy/Necroptosis	TSM	Unchanged	4	1	2	1	0	0	7	0	3	18	0.668322107898061	0.183571075110139	NS	0.59150622779802	0.287998150034441	NS	0.592623659251976	0.286265540130664	NS	0.37565059398017	0.784887270254721	NS	0.691	NS	0.527
18	hsa-miR-29a-3p	hsa-miR-29a-3p	MIR29A(1/1)	1	miRNA	BRCA-3512.4.3.N.2.0.0.3.2.5	BRCA	3512	4	3	N	2	0	0	3	2	5	Meaningless	0	0	4	Apoptosis/Autophagy/Cellular senescence/Ferroptosis/Necrosis	TSM	Underexpression	4	1	1	2	0	0	1	4	5	18	0.141290829092176	2.16384413066133	NS	0.211725899891732	1.55958564654091	NS	0.229109261242112	1.44638273527213	NS	0.107221263107778	2.59470704953164	NS	0.0846	NS	0.0918
18	hsa-miR-25-3p	hsa-miR-25-3p	MIR25(1/1)	1	miRNA	BRCA-3509.4.3.P.1.0.0.2.2.2	BRCA	3509	4	3	P	1	0	0	2	2	2	Meaningless	0	0	4	Apoptosis/Pyroptosis	TSM	Unchanged	4	1	2	1	0	0	4	4	2	18	0.93305217609308	0.00705689925731176	NS	0.464442990658475	0.535166085847858	NS	0.649682001960416	0.206301276570776	NS	0.874049397942949	0.0251276505609601	NS	0.569	NS	0.888
18	hsa-miR-20a-3p	hsa-miR-20a-3p	MIR20A(1/1)	1	miRNA	BRCA-3499.4.2.P.1.0.0.1.4.2	BRCA	3499	4	2	P	1	0	0	1	4	2	Meaningless	0	0	4	Apoptosis/Autophagy	MSI	Unchanged	4	2	2	1	0	0	7	0	2	18	0.854299383703959	0.0337220099711648	NS	0.71023020723799	0.138047122261318	NS	0.466883759977415	0.529341685790065	NS	0.208452787125758	1.58213948369595	NS	0.893	NS	0.581
18	hsa-miR-1287-3p	hsa-miR-1287-3p	MIR1287(1/1)	1	miRNA	BRCA-3481.4.2.P.1.0.0.1.4.2	BRCA	3481	4	2	P	1	0	0	1	4	2	Meaningless	0	0	4	Apoptosis/Ferroptosis	MSI	Unchanged	4	2	2	1	0	0	7	0	2	18	0.0944724508190545	2.79646390544568	NS	0.248790276464378	1.33008398979413	NS	0.319338040856122	0.991655710370455	NS	0.106999561495246	2.59798671538498	NS	0.314	NS	0.721
18	hsa-miR-10a-5p	hsa-miR-10a-5p	MIR10A(1/1)	1	miRNA	BRCA-3474.4.3.N.2.0.0.1.4.3	BRCA	3474	4	3	N	2	0	0	1	4	3	Meaningless	0	0	4	Anoikis/Apoptosis/Cellular senescence	TSM	Underexpression	4	1	1	2	0	0	7	0	3	18	0.577600737434415	0.310129487631176	NS	0.203821997647816	1.61477416777642	NS	0.13258572853463	2.26196504512277	NS	0.373198787194944	0.792985873851519	NS	0.327	NS	0.201
18	(`hsa-miR-362-3p` + `hsa-miR-429`)	hsa-miR-362-3p, hsa-miR-429	MIR362(1/1), MIR429(1/1)	2	miRNA	BRCA-1293.4.3.P.3.0.0.1.4.2	BRCA	1293	4	3	P	3	0	0	1	4	2	Meaningless	0	0	4	Apoptosis/Ferroptosis	TSM	Overexpression	4	1	2	2	0	0	7	0	2	18	0.797301889143412	0.0659670523518114	NS	0.18808572165745	1.7325487814485	NS	0.835504220578528	0.0431174802184048	NS	0.406986837338756	0.687585560025817	NS	0.741	NS	0.228
18	(`hsa-miR-200a-3p` + `hsa-miR-200a-5p` + `hsa-miR-25-5p`)	hsa-miR-200a-3p, hsa-miR-200a-5p, hsa-miR-25-5p	MIR200A(2/2), MIR25(1/1)	3	miRNA	BRCA-1288.4.3.P.3.0.0.1.4.2	BRCA	1288	4	3	P	3	0	0	1	4	2	Meaningless	0	0	4	Apoptosis/Pyroptosis	TSM	Overexpression	4	1	2	2	0	0	7	0	2	18	0.899805015889864	0.0158527398776414	NS	0.935739657832317	0.00650049726780667	NS	0.803403372889384	0.0619735827232621	NS	0.957756541562101	0.00280572372034839	NS	0.821	NS	0.65
18	(`hsa-miR-199a-5p` + `hsa-miR-486-5p`)	hsa-miR-199a-5p, hsa-miR-486-5p	MIR199A1(1/1), MIR486-1(1/1)	2	miRNA	BRCA-1286.4.3.N.2.0.0.1.4.3	BRCA	1286	4	3	N	2	0	0	1	4	3	Meaningless	0	0	4	Apoptosis/Autophagy/Ferroptosis	TSM	Underexpression	4	1	1	2	0	0	7	0	3	18	0.630300593257531	0.231653352570718	NS	0.60641276914038	0.265431777203052	NS	0.859247245182895	0.0314468059960993	NS	0.972170224667878	0.00121706970514201	NS	0.264	NS	0.337
18	(`hsa-miR-1307-5p` + `hsa-miR-130b-5p` + `hsa-miR-345-5p`)	hsa-miR-1307-5p, hsa-miR-130b-5p, hsa-miR-345-5p	MIR1307(1/1), MIR130B(1/1), MIR345(1/1)	3	miRNA	BRCA-1266.4.2.P.3.0.0.1.4.1	BRCA	1266	4	2	P	3	0	0	1	4	1	Meaningless	0	0	4	Apoptosis	MSI	Overexpression	4	2	2	2	0	0	7	0	1	18	0.730977724031583	0.11821578959296	NS	0.677854795291031	0.172550703027331	NS	0.596155691954701	0.280833101217394	NS	0.529655349429316	0.395052745972637	NS	0.343	NS	0.474
18	(`hsa-miR-107` + `hsa-miR-1301-3p` + `hsa-miR-183-3p` + `hsa-miR-183-5p` + `hsa-miR-192-5p` + `hsa-miR-193b-3p` + `hsa-miR-20a-5p` + `hsa-miR-210-3p` + `hsa-miR-210-5p` + `hsa-miR-301a-3p` + `hsa-miR-301a-5p` + `hsa-miR-3127-5p` + `hsa-miR-33a-3p` + `hsa-miR-33a-5p` + `hsa-miR-33b-5p` + `hsa-miR-423-3p` + `hsa-miR-454-3p` + `hsa-miR-760` + `hsa-miR-92b-3p` + `hsa-miR-92b-5p` + `hsa-miR-96-5p` + `…	hsa-miR-107, hsa-miR-1301-3p, hsa-miR-183-3p, hsa-miR-183-5p, hsa-miR-192-5p, hsa-miR-193b-3p, hsa-miR-20a-5p, hsa-miR-210-3p, hsa-miR-210-5p, hsa-miR-301a-3p, hsa-miR-301a-5p, hsa-miR-3127-5p, hsa-miR-33a-3p, hsa-miR-33a-5p, hsa-miR-33b-5p, hsa-miR-423-3p, hsa-miR-454-3p, hsa-miR-760, hsa-miR-92b-3p, hsa-miR-92b-5p, hsa-miR-96-5p, hsa-let-7g-3p	MIR107(1/1), MIR1301(1/1), MIR183(2/2), MIR192(1/1), MIR193B(1/1), MIR20A(1/1), MIR210(2/2), MIR301A(2/2), MIR3127(1/1), MIR33A(2/2), MIR33B(1/1), MIR423(1/1), MIR454(1/1), MIR760(1/1), MIR92B(2/2), MIR96(1/1), MIRLET7G(1/1)	22	miRNA	BRCA-1256.4.3.P.3.0.0.1.4.2	BRCA	1256	4	3	P	3	0	0	1	4	2	Meaningless	0	0	4	Apoptosis/Autophagy	TSM	Overexpression	4	1	2	2	0	0	7	0	2	18	0.777710826797784	0.0796952479015653	NS	0.699500018932243	0.148992507875849	NS	0.936154030959854	0.00641675364428436	NS	0.926196366694917	0.00858058342489167	NS	0.234	NS	0.44
18	(`hsa-miR-185-3p` + `hsa-miR-20b-3p` + `hsa-miR-20b-5p`)	hsa-miR-185-3p, hsa-miR-20b-3p, hsa-miR-20b-5p	MIR185(1/1), MIR20B(2/2)	3	miRNA	BLCA-549.4.3.P.3.0.0.2.4.5	BLCA	549	4	3	P	3	0	0	2	4	5	Meaningless	0	0	4	Apoptosis/Autophagy/Cellular senescence/Pyroptosis/Necrosis	TSM	Overexpression	4	1	2	2	0	0	4	0	5	18	0.0569518960421199	3.62399686110683	NS	0.124603443254122	2.35848128956625	NS	0.62570601869959	0.237928860867657	NS	0.532459857384765	0.389694826700683	NS	0.105	NS	0.128
18	(`hsa-miR-107` + `hsa-miR-128-1-5p` + `hsa-miR-128-3p` + `hsa-miR-1301-3p` + `hsa-miR-148b-3p` + `hsa-miR-148b-5p` + `hsa-miR-183-3p` + `hsa-miR-183-5p` + `hsa-miR-186-5p` + `hsa-miR-192-3p` + `hsa-miR-193a-3p` + `hsa-miR-197-3p` + `hsa-miR-20a-3p` + `hsa-miR-210-3p` + `hsa-miR-210-5p` + `hsa-miR-26b-3p` + `hsa-miR-301a-3p` + `hsa-miR-30d-3p` + `hsa-miR-3127-5p` + `hsa-miR-335-3p` + `hsa-miR-33a-…	hsa-miR-107, hsa-miR-128-1-5p, hsa-miR-128-3p, hsa-miR-1301-3p, hsa-miR-148b-3p, hsa-miR-148b-5p, hsa-miR-183-3p, hsa-miR-183-5p, hsa-miR-186-5p, hsa-miR-192-3p, hsa-miR-193a-3p, hsa-miR-197-3p, hsa-miR-20a-3p, hsa-miR-210-3p, hsa-miR-210-5p, hsa-miR-26b-3p, hsa-miR-301a-3p, hsa-miR-30d-3p, hsa-miR-3127-5p, hsa-miR-335-3p, hsa-miR-33a-3p, hsa-miR-33b-5p, hsa-miR-342-5p, hsa-miR-423-3p, hsa-miR-45…	MIR107(1/1), MIR128-1(1/1), MIR128-2(1/1), MIR1301(1/1), MIR148B(2/2), MIR183(2/2), MIR186(1/1), MIR192(1/1), MIR193A(1/1), MIR197(1/1), MIR20A(1/1), MIR210(2/2), MIR26B(1/1), MIR301A(1/1), MIR30D(1/1), MIR3127(1/1), MIR335(1/1), MIR33A(1/1), MIR33B(1/1), MIR342(1/1), MIR423(1/1), MIR454(1/1), MIR505(1/1), MIR7-1(2/2), MIR760(1/1), MIR9-3(2/2), MIR96(1/1), MIRLET7G(1/1)	33	miRNA	BLCA-538.4.3.P.3.0.0.1.4.2	BLCA	538	4	3	P	3	0	0	1	4	2	Meaningless	0	0	4	Apoptosis/Autophagy	TSM	Overexpression	4	1	2	2	0	0	7	0	2	18	0.201974313473054	1.62804032534839	NS	0.46288575007221	0.538907733095616	NS	0.322085544349669	0.98045887185893	NS	0.764715137945449	0.0895773646838717	NS	0.498	NS	0.94
18	hsa-miR-490-3p	hsa-miR-490-3p	MIR490(1/1)	1	miRNA	BLCA-1569.4.3.N.2.1.0.1.4.1	BLCA	1569	4	3	N	2	1	0	1	4	1	Risky	0	1	3	Apoptosis	TSM	Underexpression	4	1	1	2	2	0	7	0	1	18	0.0934114218323352	2.81457864364064	NS	0.141012969798008	2.1668702138523	NS	0.615901237927538	0.251670553709506	NS	0.136988420496093	2.21146619658803	NS	0.0347	Risky	0.0755
18	hsa-miR-363-3p	hsa-miR-363-3p	MIR363(1/1)	1	miRNA	BLCA-1564.4.3.P.3.0.2.2.4.3	BLCA	1564	4	3	P	3	0	2	2	4	3	Meaningless	0	0	4	Anoikis/Apoptosis/Autophagy	TSM	Overexpression	4	1	2	2	0	2	4	0	3	18	0.0385376857846336	4.28113149477029	Low	0.109232235855226	2.56529418461578	NS	0.221103440146584	1.49719514105745	NS	0.290083635583989	1.11923315426148	NS	0.0848	NS	0.0939
18	hsa-miR-193b-3p	hsa-miR-193b-3p	MIR193B(1/1)	1	miRNA	BLCA-1549.4.3.P.3.30.0.2.4.2	BLCA	1549	4	3	P	3	30	0	2	4	2	Risky	0	1	3	Apoptosis/Autophagy	TSM	Overexpression	4	1	2	2	3	0	4	0	2	18	0.111250663675205	2.53636468373243	NS	0.109007450932741	2.568552279607	NS	0.709015829175317	0.139261959797715	NS	0.406667373204335	0.688522544336446	NS	0.129	NS	0.043
18	hsa-miR-139-3p	hsa-miR-139-3p	MIR139(1/1)	1	miRNA	BLCA-1537.4.3.N.2.0.0.1.4.3	BLCA	1537	4	3	N	2	0	0	1	4	3	Meaningless	0	0	4	Apoptosis/Autophagy/Cellular senescence	TSM	Underexpression	4	1	1	2	0	0	7	0	3	18	0.127795363972201	2.31908275326585	NS	0.371478363984358	0.798713254284504	NS	0.764824840863189	0.0894913158372975	NS	0.780018349084398	0.0780057654653279	NS	0.0807	NS	0.156
18	hsa-let-7d-3p	hsa-let-7d-3p	MIRLET7D(1/1)	1	miRNA	BLCA-1526.4.2.P.3.0.4.2.4.1	BLCA	1526	4	2	P	3	0	4	2	4	1	Meaningless	0	0	4	Necrosis	MSI	Overexpression	4	2	2	2	0	3	4	0	1	18	0.134089157913573	2.2445125410272	NS	0.095792633043155	2.77423135103437	NS	0.0615997737365658	3.493780170962	NS	0.0117889607385572	6.34233475004498	High	0.317	NS	0.333
17	(`hsa-miR-324-3p` + `hsa-miR-324-5p`)	hsa-miR-324-3p, hsa-miR-324-5p	MIR324(2/2)	2	miRNA	UCEC-443.4.3.P.3.0.5.4.4.3	UCEC	443	4	3	P	3	0	5	4	4	3	Meaningless	0	0	4	Apoptosis/Ferroptosis/Necroptosis	TSM	Overexpression	4	1	2	2	0	5	0	0	3	17	0.0470513707981481	3.94355056147239	High	0.130794004658506	2.28305512711534	NS	0.165448373813942	1.92370885999222	NS	0.028768746465651	4.78139858420273	High	0.297	NS	0.692
17	(`hsa-miR-1277-3p` + `hsa-miR-15b-3p` + `hsa-miR-15b-5p` + `hsa-miR-191-3p` + `hsa-miR-331-3p` + `hsa-miR-365a-5p` + `hsa-miR-484` + `hsa-miR-589-5p` + `hsa-miR-629-3p`)	hsa-miR-1277-3p, hsa-miR-15b-3p, hsa-miR-15b-5p, hsa-miR-191-3p, hsa-miR-331-3p, hsa-miR-365a-5p, hsa-miR-484, hsa-miR-589-5p, hsa-miR-629-3p	MIR1277(1/1), MIR15B(2/2), MIR191(1/1), MIR331(1/1), MIR365A(1/1), MIR484(1/1), MIR589(1/1), MIR629(1/1)	9	miRNA	THYM-553.4.3.P.1.0.0.2.2.1	THYM	553	4	3	P	1	0	0	2	2	1	Meaningless	0	0	4	Apoptosis	TSM	Unchanged	4	1	2	1	0	0	4	4	1	17	0.227161445390926	1.45854702760946	NS	0.561538523836649	0.337047353760446	NS	NS	NS	NS	0.333876404920964	0.933804000243119	NS	0.235	NS	0.457
17	(`hsa-miR-107` + `hsa-miR-128-1-5p` + `hsa-miR-150-3p` + `hsa-miR-301a-5p` + `hsa-miR-33a-5p` + `hsa-miR-33b-5p` + `hsa-miR-342-3p` + `hsa-miR-342-5p` + `hsa-miR-454-3p` + `hsa-miR-7-5p` + `hsa-miR-7-5p`)	hsa-miR-107, hsa-miR-128-1-5p, hsa-miR-150-3p, hsa-miR-301a-5p, hsa-miR-33a-5p, hsa-miR-33b-5p, hsa-miR-342-3p, hsa-miR-342-5p, hsa-miR-454-3p, hsa-miR-7-5p, hsa-miR-7-5p	MIR107(1/1), MIR128-1(1/1), MIR150(1/1), MIR301A(1/1), MIR33A(1/1), MIR33B(1/1), MIR342(2/2), MIR454(1/1), MIR7-1(2/2)	11	miRNA	THYM-552.4.3.P.1.0.2.2.3.2	THYM	552	4	3	P	1	0	2	2	3	2	Meaningless	0	0	4	Apoptosis/Autophagy	TSM	Unchanged	4	1	2	1	0	2	4	1	2	17	0.04004078893381	4.2161553715114	Low	0.612442363360806	0.256633663366337	NS	NS	NS	NS	0.672814794890594	0.178327179373847	NS	0.304	NS	0.688
17	(`hsa-let-7b-3p` + `hsa-let-7b-5p`)	hsa-let-7b-3p, hsa-let-7b-5p	MIRLET7B(2/2)	2	miRNA	THYM-549.4.3.N.1.7.7.3.4.3	THYM	549	4	3	N	1	7	7	3	4	3	Protective	1	0	3	Apoptosis/Autophagy/Necrosis	TSM	Unchanged	4	1	1	1	3	3	1	0	3	17	0.0687330369254567	3.31302081976056	NS	0.0841045493270517	2.98374331958299	NS	NS	NS	NS	0.0237670607184143	5.11155123256732	Low	0.304	NS	0.135
17	hsa-miR-301a-3p	hsa-miR-301a-3p	MIR301A(1/1)	1	miRNA	THYM-1550.4.3.P.1.4.0.2.4.2	THYM	1550	4	3	P	1	4	0	2	4	2	Risky	0	1	3	Apoptosis/Autophagy	TSM	Unchanged	4	1	2	1	3	0	4	0	2	17	0.839788173406934	0.0408704600131047	NS	0.234591338432471	1.41280479738966	NS	NS	NS	NS	0.667518847333938	0.184518123758569	NS	0.431	NS	0.178
17	hsa-miR-155-3p	hsa-miR-155-3p	MIR155(1/1)	1	miRNA	THYM-1537.4.3.P.1.0.0.2.4.5	THYM	1537	4	3	P	1	0	0	2	4	5	Meaningless	0	0	4	Apoptosis/Autophagy/Necroptosis/Pyroptosis/Necrosis	TSM	Unchanged	4	1	2	1	0	0	4	0	5	17	0.74784807651393	0.103348193689558	NS	0.490005670604104	0.476513820521632	NS	NS	NS	NS	0.703568150200783	0.144786552393677	NS	0.671	NS	0.389
17	(`hsa-miR-30e-3p` + `hsa-miR-30e-5p`)	hsa-miR-30e-3p, hsa-miR-30e-5p	MIR30E(2/2)	2	miRNA	THCA-726.4.3.P.2.0.0.2.4.4	THCA	726	4	3	P	2	0	0	2	4	4	Meaningless	0	0	4	Apoptosis/Autophagy/Ferroptosis/Pyroptosis	TSM	Underexpression	4	1	2	2	0	0	4	0	4	17	0.771261230168387	0.0845213446478869	NS	0.626390636550567	0.236987199641141	NS	0.341930092980287	0.903181391953441	NS	0.389033681458314	0.741960191780581	NS	0.219	NS	0.467
17	(`hsa-miR-199a-5p` + `hsa-miR-199a-3p` + `hsa-miR-218-5p` + `hsa-miR-218-5p` + `hsa-miR-24-2-5p` + `hsa-miR-409-3p` + `hsa-miR-411-3p`)	hsa-miR-199a-5p, hsa-miR-199a-3p, hsa-miR-218-5p, hsa-miR-218-5p, hsa-miR-24-2-5p, hsa-miR-409-3p, hsa-miR-411-3p	MIR199A1(2/2), MIR218-1(2/2), MIR24-2(1/1), MIR409(1/1), MIR411(1/1)	7	miRNA	THCA-722.4.3.N.2.0.0.1.4.2	THCA	722	4	3	N	2	0	0	1	4	2	Meaningless	0	0	4	Apoptosis/Autophagy	TSM	Underexpression	4	1	1	2	0	0	7	0	2	17	0.0870930214100014	2.9273002651105	NS	0.597454738746729	0.278851858210712	NS	0.46981200481538	0.522418107943187	NS	0.711448710695303	0.136834241645914	NS	0.123	NS	0.811
[truncated: 515 more rows]
[truncated: 28 more columns]
