# Supplementary material for: Integrated multi-optosis model for pan-cancer candidate biomarker and therapy target discovery
Source: Front Bioinform. 2025 Sep 19;5:1630518. doi: 10.3389/fbinf.2025.1630518 (PMC12491264; doi:10.3389/fbinf.2025.1630518)
Supplement: Supplementary file 10 [file DataSheet7.zip › Dataset_S7_Protein.csv]

Rank	Signature	Gene Symbol members	Elements	Omic feature	Nomenclature	CTAB	GSI	GFC	PFC	SCS	TNC	HRC	SMC	TMC	TIC	RCD	Combined_Outcome	Protective_Count	Risky_Count	NS_Count	RCD form	Phenotype	Expression	GFC_ranking	PFC_ranking	SCS_ranking	TNC_ranking	HRC_ranking	SMC_ranking	TMC_ranking	TIC_ranking	RCD_ranking	Final_Rank	p.value_log_rank_OS	log_rank_OS	Type_log_rank_OS	p.value_log_rank_DSS	log_rank_DSS	Type_log_rank_DSS	p.value_log_rank_DFI	log_rank_DFI	Type_log_rank_DFI	p.value_log_rank_PFI	log_rank_PFI	Type_log_rank_PFI	p.value_Cox_OS	Type_Cox_OS	p.value_Cox_DSS	Type_Cox_DSS
12	IGFBP2	IGFBP2	1	Protein	SKCM-914.1.3.N.3.0.0.4.4.1	SKCM	914	1	3	N	3	0	0	4	4	1	Meaningless	0	0	4	Apoptosis	TSM	Overexpression	7	1	1	2	0	0	0	0	1	12	0.45478906799805	0.558688700587828	NS	0.834064771346594	0.043886580602535	NS	NS	NS	NS	0.518218141630207	0.417438133754208	NS	0.128	NS	0.414	NS
12	TSC1	TSC1	1	Protein	THCA-1870.1.3.N.2.0.0.4.4.1	THCA	1870	1	3	N	2	0	0	4	4	1	Meaningless	0	0	4	Autophagy	TSM	Underexpression	7	1	1	2	0	0	0	0	1	12	0.436998648503453	0.604150872509545	NS	0.292999533638359	1.10578729592987	NS	0.825119509020645	0.0488256312960539	NS	0.944919135485879	0.00477322766146674	NS	0.346	NS	0.364	NS
13	(MSH2 + MSH6 + PCNA)	MSH2, MSH6, PCNA	3	Protein	LUSC-880.1.3.P.3.0.0.4.4.1	LUSC	880	1	3	P	3	0	0	4	4	1	Meaningless	0	0	4	Apoptosis	TSM	Overexpression	7	1	2	2	0	0	0	0	1	13	0.0636022668724187	3.44086807970769	NS	0.433596298657295	0.613171176045849	NS	0.453882555306929	0.560937998855177	NS	0.349095110049282	0.876743690643162	NS	0.123	NS	0.78	NS
13	(MSH2 + PCNA)	MSH2, PCNA	2	Protein	OV-123.1.3.P.3.0.0.4.4.1	OV	123	1	3	P	3	0	0	4	4	1	Meaningless	0	0	4	Apoptosis	TSM	Overexpression	7	1	2	2	0	0	0	0	1	13	0.109062736840643	2.56775026618271	NS	0.125195263661351	2.35109220703736	NS	0.383590957451392	0.759161816217042	NS	0.683849706639552	0.165824476472197	NS	0.143	NS	0.143	NS
13	CD26	DPP4	1	Protein	THCA-834.1.3.N.3.0.0.4.4.2	THCA	834	1	3	N	3	0	0	4	4	2	Meaningless	0	0	4	Apoptosis/Ferroptosis	TSM	Overexpression	7	1	1	2	0	0	0	0	2	13	0.456361741514261	0.554803155974539	NS	0.649993035215778	0.205908906190483	NS	0.385034054629265	0.754567247140555	NS	0.520841707518129	0.412226247337181	NS	0.843	NS	0.0665	NS
13	CD49B	ITGA2	1	Protein	LGG-1446.1.3.N.3.0.0.4.4.2	LGG	1446	1	3	N	3	0	0	4	4	2	Meaningless	0	0	4	Anoikis/Apoptosis	TSM	Overexpression	7	1	1	2	0	0	0	0	2	13	0.495516389385034	0.464525813223851	NS	0.30795825435269	1.03941204395766	NS	0.215109363083313	1.53670207430158	NS	0.288202073848767	1.12800126814624	NS	0.201	NS	0.122	NS
13	INPP4B	INPP4B	1	Protein	KIRP-972.1.3.P.2.0.0.4.4.1	KIRP	972	1	3	P	2	0	0	4	4	1	Meaningless	0	0	4	Apoptosis	TSM	Underexpression	7	1	2	2	0	0	0	0	1	13	0.919816756264661	0.0101333508961417	NS	0.873166273012055	0.0254842789466788	NS	0.198998885663722	1.64970647834734	NS	0.221168862830554	1.49677101741804	NS	0.896	NS	0.614	NS
13	MSH6	MSH6	1	Protein	BLCA-1256.1.3.P.3.0.0.4.4.1	BLCA	1256	1	3	P	3	0	0	4	4	1	Meaningless	0	0	4	Apoptosis	TSM	Overexpression	7	1	2	2	0	0	0	0	1	13	0.499579421277824	0.455829750795517	NS	0.484995193212168	0.487610395080184	NS	0.0844273086696845	2.97754374418203	NS	0.580397980485835	0.305591695281273	NS	0.582	NS	0.414	NS
13	MSH6	MSH6	1	Protein	OV-324.1.3.P.2.0.0.4.4.1	OV	324	1	3	P	2	0	0	4	4	1	Meaningless	0	0	4	Apoptosis	TSM	Underexpression	7	1	2	2	0	0	0	0	1	13	0.275282524913658	1.19023318622172	NS	0.181738989159646	1.78334603233066	NS	0.875854006576585	0.0244069106235309	NS	0.447892830312483	0.575978808353925	NS	0.173	NS	0.175	NS
13	PAXILLIN	PXN	1	Protein	THCA-1645.1.3.N.2.0.0.4.4.2	THCA	1645	1	3	N	2	0	0	4	4	2	Meaningless	0	0	4	Apoptosis/Autophagy	TSM	Underexpression	7	1	1	2	0	0	0	0	2	13	0.144648780901608	2.12779419661898	NS	0.16545635869737	1.92363622527124	NS	0.116976231178382	2.45734668071288	NS	0.804773038235685	0.0610953234790832	NS	0.449	NS	0.394	NS
13	PCNA	PCNA	1	Protein	SKCM-1024.1.3.P.3.0.0.4.4.1	SKCM	1024	1	3	P	3	0	0	4	4	1	Meaningless	0	0	4	Apoptosis	TSM	Overexpression	7	1	2	2	0	0	0	0	1	13	0.207485642356754	1.58888406436358	NS	0.300908403199034	1.07016400810914	NS	NS	NS	NS	0.214977172149955	1.53758807860636	NS	0.0522	NS	0.0577	NS
13	RAD50	RAD50	1	Protein	COAD-1762.1.2.N.3.0.0.4.4.1	COAD	1762	1	2	N	3	0	0	4	4	1	Meaningless	0	0	4	Apoptosis	MSI	Overexpression	7	2	1	2	0	0	0	0	1	13	0.964324024831035	0.00200060413208884	NS	0.705636727993895	0.142674310794067	NS	0.53432829695588	0.386153405755184	NS	0.443706771951248	0.586677552837709	NS	0.477	NS	0.247	NS
14	DVL3	DVL3	1	Protein	LGG-1592.1.3.P.3.0.0.4.4.2	LGG	1592	1	3	P	3	0	0	4	4	2	Meaningless	0	0	4	Apoptosis/Autophagy	TSM	Overexpression	7	1	2	2	0	0	0	0	2	14	0.843431492976336	0.039008667298245	NS	0.931042037443555	0.00748810961895148	NS	0.622223399686682	0.242754932547993	NS	0.970213663930978	0.0013942988658025	NS	0.724	NS	0.769	NS
14	FIBRONECTIN	FN1	1	Protein	OV-296.1.3.N.1.0.0.4.4.4	OV	296	1	3	N	1	0	0	4	4	4	Meaningless	0	0	4	Anoikis/Apoptosis/Autophagy/Necrosis	TSM	Unchanged	7	1	1	1	0	0	0	0	4	14	0.46852289229621	0.525457534328878	NS	0.65998880130562	0.193537197015851	NS	0.625733955144918	0.237890390307995	NS	0.981612494768911	0.000531180825072843	NS	0.736	NS	0.881	NS
15	CHK1	CHEK1	1	Protein	HNSC-828.1.3.P.3.0.0.4.4.3	HNSC	828	1	3	P	3	0	0	4	4	3	Meaningless	0	0	4	Apoptosis/Autophagy/Mitotic catastrophe	TSM	Overexpression	7	1	2	2	0	0	0	0	3	15	0.902848256246164	0.0148996435923161	NS	0.747895823387351	0.103307681928012	NS	0.267634400231267	1.22883151882349	NS	0.540950405802048	0.373781133762675	NS	0.553	NS	0.975	NS
15	CHK1	CHEK1	1	Protein	KIRP-516.1.3.P.3.0.0.4.4.3	KIRP	516	1	3	P	3	0	0	4	4	3	Meaningless	0	0	4	Apoptosis/Autophagy/Mitotic catastrophe	TSM	Overexpression	7	1	2	2	0	0	0	0	3	15	0.91360416518889	0.0117708590033822	NS	0.482676195924251	0.492810680891536	NS	0.767029654145754	0.0877714437836036	NS	0.919856449494116	0.0101232868093274	NS	0.434	NS	0.228	NS
15	CYCLINB1	CCNB1	1	Protein	UCEC-585.1.3.P.3.0.0.4.4.3	UCEC	585	1	3	P	3	0	0	4	4	3	Meaningless	0	0	4	Apoptosis/Cellular senescence/Mitotic catastrophe	TSM	Overexpression	7	1	2	2	0	0	0	0	3	15	0.637752407002205	0.221693721419204	NS	0.436736891216694	0.604841032874315	NS	0.367391671265744	0.812467725494586	NS	0.960332384288779	0.00247371760456242	NS	0.884	NS	0.946	NS
15	MYH11	MYH11	1	Protein	KIRC-1907.1.3.N.1.0.0.2.4.1	KIRC	1907	1	3	N	1	0	0	2	4	1	Meaningless	0	0	4	Autophagy	TSM	Unchanged	7	1	1	1	0	0	4	0	1	15	0.628044080686509	0.234722473935084	NS	0.741629135966907	0.108699924032554	NS	0.646853364002217	0.20989034503977	NS	0.353703677401235	0.860125129325816	NS	0.285	NS	0.522	NS
15	TFRC	TFRC	1	Protein	SKCM-1128.1.3.P.1.0.0.4.4.4	SKCM	1128	1	3	P	1	0	0	4	4	4	Meaningless	0	0	4	Apoptosis/Autophagy/Ferroptosis/Necrosis	TSM	Unchanged	7	1	2	1	0	0	0	0	4	15	0.348473158951248	0.879009332103216	NS	0.421550381938093	0.645988987780995	NS	NS	NS	NS	0.227774122187682	1.45470732233125	NS	0.15	NS	0.0862	NS
15	TUBERIN_pT1462	TSC2	1	Protein	THCA-1875.1.3.P.2.0.0.4.4.3	THCA	1875	1	3	P	2	0	0	4	4	3	Meaningless	0	0	4	Anoikis/Apoptosis/Autophagy	TSM	Underexpression	7	1	2	2	0	0	0	0	3	15	0.410702735620323	0.676765520116842	NS	0.463160407010816	0.538246347221036	NS	0.88879077568751	0.0195536797239661	NS	0.920057608196188	0.0100723613416404	NS	0.355	NS	0.461	NS
16	CAVEOLIN1	CAV1	1	Protein	SKCM-531.1.3.N.2.0.0.4.4.5	SKCM	531	1	3	N	2	0	0	4	4	5	Meaningless	0	0	4	Anoikis/Apoptosis/Autophagy/Cellular senescence/Ferroptosis	TSM	Underexpression	7	1	1	2	0	0	0	0	5	16	0.908450715509018	0.0132233769685245	NS	0.641520849310758	0.216758639334659	NS	NS	NS	NS	0.621478893409348	0.243794452668344	NS	0.535	NS	0.543	NS
16	CDK1_pY15	CDK1	1	Protein	BLCA-651.1.3.P.3.0.0.4.4.4	BLCA	651	1	3	P	3	0	0	4	4	4	Meaningless	0	0	4	Apoptosis/Autophagy/Ferroptosis/Mitotic catastrophe	TSM	Overexpression	7	1	2	2	0	0	0	0	4	16	0.179038040051038	1.80559097655011	NS	0.343267458902929	0.898190163007809	NS	0.507130198253558	0.439983957994645	NS	0.927737834035411	0.00822492324095752	NS	0.906	NS	0.772	NS
16	CDK1_pY15	CDK1	1	Protein	COAD-866.1.3.P.3.0.0.4.4.4	COAD	866	1	3	P	3	0	0	4	4	4	Meaningless	0	0	4	Apoptosis/Autophagy/Ferroptosis/Mitotic catastrophe	TSM	Overexpression	7	1	2	2	0	0	0	0	4	16	0.475633064494743	0.508859321307806	NS	0.558668036226675	0.34201568239928	NS	0.376053576330789	0.783563268189203	NS	0.98821826211018	0.000218057062319961	NS	0.282	NS	0.333	NS
16	CDK1_pY15	CDK1	1	Protein	KIRP-503.1.3.P.3.0.0.4.4.4	KIRP	503	1	3	P	3	0	0	4	4	4	Meaningless	0	0	4	Apoptosis/Autophagy/Ferroptosis/Mitotic catastrophe	TSM	Overexpression	7	1	2	2	0	0	0	0	4	16	0.622082393695174	0.242951600856277	NS	0.307176036801684	1.04277896941635	NS	0.611535080408903	0.257945600848775	NS	0.770690055381069	0.0849561555223785	NS	0.916	NS	0.774	NS
16	CHK2	CHEK2	1	Protein	CESC-414.1.3.P.3.0.0.4.4.4	CESC	414	1	3	P	3	0	0	4	4	4	Meaningless	0	0	4	Anoikis/Apoptosis/Autophagy/Mitotic catastrophe	TSM	Overexpression	7	1	2	2	0	0	0	0	4	16	0.262014657865606	1.25808092629801	NS	0.350334211366137	0.872246214041402	NS	0.224008590660546	1.47850490309377	NS	0.925661977912284	0.00870565438460246	NS	0.512	NS	0.426	NS
16	CHK2	CHEK2	1	Protein	COAD-878.1.3.P.3.0.0.4.4.4	COAD	878	1	3	P	3	0	0	4	4	4	Meaningless	0	0	4	Anoikis/Apoptosis/Autophagy/Mitotic catastrophe	TSM	Overexpression	7	1	2	2	0	0	0	0	4	16	0.919274136503757	0.0102714368490416	NS	0.667227326168903	0.184862542717989	NS	0.217924015633956	1.51798936737494	NS	0.818841851507462	0.0524569495886699	NS	0.651	NS	0.584	NS
16	CHK2	CHEK2	1	Protein	LUAD-1185.1.3.P.3.0.0.4.4.4	LUAD	1185	1	3	P	3	0	0	4	4	4	Meaningless	0	0	4	Anoikis/Apoptosis/Autophagy/Mitotic catastrophe	TSM	Overexpression	7	1	2	2	0	0	0	0	4	16	0.523951596115067	0.406107949800688	NS	0.361572978548281	0.832422477227029	NS	0.661293329534455	0.191956348116637	NS	0.995958160457287	2.56614816846691e-05	NS	0.385	NS	0.48	NS
16	CHK2	CHEK2	1	Protein	OV-155.1.3.P.2.0.0.4.4.4	OV	155	1	3	P	2	0	0	4	4	4	Meaningless	0	0	4	Anoikis/Apoptosis/Autophagy/Mitotic catastrophe	TSM	Underexpression	7	1	2	2	0	0	0	0	4	16	0.228982011047769	1.44717362009589	NS	0.227919296212238	1.45379932208662	NS	0.334189307782557	0.93259582882467	NS	0.702172964173515	0.146221227841611	NS	0.381	NS	0.425	NS
16	CHK2	CHEK2	1	Protein	SARC-189.1.3.P.3.0.0.4.4.4	SARC	189	1	3	P	3	0	0	4	4	4	Meaningless	0	0	4	Anoikis/Apoptosis/Autophagy/Mitotic catastrophe	TSM	Overexpression	7	1	2	2	0	0	0	0	4	16	0.779830201288637	0.078142789460398	NS	0.999124102663362	1.2051093695404e-06	NS	0.868033069209593	0.0276082874968143	NS	0.488975426622329	0.478780044364353	NS	0.937	NS	0.657	NS
16	CHK2	CHEK2	1	Protein	SKCM-553.1.3.P.3.0.0.4.4.4	SKCM	553	1	3	P	3	0	0	4	4	4	Meaningless	0	0	4	Anoikis/Apoptosis/Autophagy/Mitotic catastrophe	TSM	Overexpression	7	1	2	2	0	0	0	0	4	16	0.954700883783188	0.00322675770417916	NS	0.906408822536615	0.0138225725630073	NS	NS	NS	NS	0.975040077447147	0.000978921908342499	NS	0.239	NS	0.17	NS
16	CLAUDIN7	CLDN7	1	Protein	HNSC-830.1.3.P.2.62.0.4.4.1	HNSC	830	1	3	P	2	62	0	4	4	1	Protective	1	0	3	Apoptosis	TSM	Underexpression	7	1	2	2	3	0	0	0	1	16	0.137734682007584	2.20308680380534	NS	0.0591398975790481	3.56134229755095	NS	0.505046706622019	0.444315836999092	NS	0.668236230221699	0.183672187660775	NS	0.0851	NS	0.0344	Protective
16	COLLAGENVI	COL6A1	1	Protein	COAD-889.1.3.N.2.0.0.2.4.1	COAD	889	1	3	N	2	0	0	2	4	1	Meaningless	0	0	4	Autophagy	TSM	Underexpression	7	1	1	2	0	0	4	0	1	16	0.278405619346021	1.17485641970744	NS	0.567718125924838	0.32651550291363	NS	0.424809493325014	0.63697177484021	NS	0.938900100595306	0.00587558498598706	NS	0.562	NS	0.524	NS
16	DVL3	DVL3	1	Protein	TGCT-494.1.3.N.1.0.0.2.4.2	TGCT	494	1	3	N	1	0	0	2	4	2	Meaningless	0	0	4	Apoptosis/Autophagy	TSM	Unchanged	7	1	1	1	0	0	4	0	2	16	0.300575943579179	1.07163715640742	NS	0.0762162516037425	3.14379556217325	NS	0.856653563637189	0.0326292416718229	NS	0.0795171624254434	3.07474296871799	NS	0.699	NS	0.579	NS
16	FOXM1	FOXM1	1	Protein	BLCA-1107.1.3.P.3.0.0.4.4.4	BLCA	1107	1	3	P	3	0	0	4	4	4	Meaningless	0	0	4	Apoptosis/Autophagy/Cellular senescence/Necrosis	TSM	Overexpression	7	1	2	2	0	0	0	0	4	16	0.914754943710561	0.0114581830506104	NS	0.580313757860725	0.305727686525689	NS	0.579185829427912	0.307552722825861	NS	0.583492775721319	0.300621951224365	NS	0.971	NS	0.969	NS
16	FOXM1	FOXM1	1	Protein	KIRP-916.1.3.P.3.0.0.4.4.4	KIRP	916	1	3	P	3	0	0	4	4	4	Meaningless	0	0	4	Apoptosis/Autophagy/Cellular senescence/Necrosis	TSM	Overexpression	7	1	2	2	0	0	0	0	4	16	0.485211835694943	0.487126676225034	NS	0.949115497017773	0.00407268078545883	NS	0.556638108961922	0.345558639081274	NS	0.870238234898879	0.0266851451703863	NS	0.883	NS	0.999	NS
16	FOXM1	FOXM1	1	Protein	SKCM-869.1.3.P.3.0.0.4.4.4	SKCM	869	1	3	P	3	0	0	4	4	4	Meaningless	0	0	4	Apoptosis/Autophagy/Cellular senescence/Necrosis	TSM	Overexpression	7	1	2	2	0	0	0	0	4	16	0.733511987863422	0.11591134129029	NS	0.963995208158977	0.00203767740530753	NS	NS	NS	NS	0.588112580267047	0.293301496317142	NS	0.926	NS	0.515	NS
16	HSP70	HSPA1A	1	Protein	STAD-2259.1.3.N.1.0.0.2.4.2	STAD	2259	1	3	N	1	0	0	2	4	2	Meaningless	0	0	4	Apoptosis/Necrosis	TSM	Unchanged	7	1	1	1	0	0	4	0	2	16	0.472996759341231	0.514966510500643	NS	0.511907683589245	0.430165637612763	NS	0.623688475902332	0.240717364364242	NS	0.640135432320758	0.218565086242531	NS	0.146	NS	0.558	NS
16	NDRG1_pT346	NDRG1	1	Protein	THCA-1589.1.3.P.2.2.0.4.4.2	THCA	1589	1	3	P	2	2	0	4	4	2	Protective	1	0	3	Apoptosis/Autophagy	TSM	Underexpression	7	1	2	2	2	0	0	0	2	16	0.339703584431792	0.911549652390133	NS	0.711771846794512	0.136513617269833	NS	0.965125331968905	0.00191168684381063	NS	0.556962530957647	0.344990757210519	NS	0.0451	Protective	0.246	NS
16	P70S6K1	RPS6KB1	1	Protein	PRAD-2394.1.3.P.2.0.0.4.4.4	PRAD	2394	1	3	P	2	0	0	4	4	4	Meaningless	0	0	4	Anoikis/Apoptosis/Autophagy/Necrosis	TSM	Underexpression	7	1	2	2	0	0	0	0	4	16	0.82328963110454	0.049870003931904	NS	0.66141991162783	0.191803365152255	NS	0.450354237072331	0.569760162694805	NS	0.460179743329223	0.545457444354759	NS	0.546	NS	0.958	NS
16	S6	RPS6	1	Protein	STAD-2721.1.3.P.1.0.0.2.4.1	STAD	2721	1	3	P	1	0	0	2	4	1	Meaningless	0	0	4	Apoptosis	TSM	Unchanged	7	1	2	1	0	0	4	0	1	16	0.925724372719371	0.00869100413306171	NS	0.932613062295269	0.00714999756469256	NS	0.628600817867576	0.233962930558607	NS	0.80097076796236	0.063549845123824	NS	0.599	NS	0.559	NS
16	YAP_pS127	YAP1	1	Protein	THCA-1912.1.3.N.3.0.0.4.4.5	THCA	1912	1	3	N	3	0	0	4	4	5	Meaningless	0	0	4	Anoikis/Apoptosis/Autophagy/Ferroptosis/Necrosis	TSM	Overexpression	7	1	1	2	0	0	0	0	5	16	0.144728847380251	2.12694615971407	NS	0.257195050692263	1.2837926215077	NS	0.510389070796419	0.43326935471495	NS	0.185701884228295	1.75139160194005	NS	0.087	NS	0.174	NS
17	(RAB25 + XRCC1)	RAB25, XRCC1	2	Protein	THCA-697.1.3.P.3.0.0.2.4.1	THCA	697	1	3	P	3	0	0	2	4	1	Meaningless	0	0	4	Apoptosis	TSM	Overexpression	7	1	2	2	0	0	4	0	1	17	0.798355868765987	0.0652677280037493	NS	0.58771189148333	0.293931793583373	NS	0.640287458696262	0.218366412818367	NS	0.550066337897294	0.35719833995421	NS	0.375	NS	0.459	NS
17	ANNEXIN1	ANXA1	1	Protein	SKCM-493.1.3.N.2.0.0.4.4.6	SKCM	493	1	3	N	2	0	0	4	4	6	Meaningless	0	0	4	Apoptosis/Autophagy/Efferocytosis/Necroptosis/Pyroptosis/Necrosis	TSM	Underexpression	7	1	1	2	0	0	0	0	6	17	0.835940940978041	0.0428855418892576	NS	0.87401268507882	0.0251424248289001	NS	NS	NS	NS	0.895927743914811	0.0171105511023607	NS	0.593	NS	0.922	NS
17	EGFR	EGFR	1	Protein	THCA-927.1.3.N.2.0.0.4.4.6	THCA	927	1	3	N	2	0	0	4	4	6	Meaningless	0	0	4	Anoikis/Apoptosis/Autophagy/Cellular senescence/Ferroptosis/Necrosis	TSM	Underexpression	7	1	1	2	0	0	0	0	6	17	0.680441793173258	0.169628937728153	NS	0.536954253537848	0.381213973156593	NS	0.631085491403296	0.23059162861312	NS	0.225367440950773	1.46986217302319	NS	0.933	NS	0.917	NS
17	FASN	FASN	1	Protein	PRAD-1932.1.3.P.3.0.0.4.4.5	PRAD	1932	1	3	P	3	0	0	4	4	5	Meaningless	0	0	4	Anoikis/Apoptosis/Ferroptosis/Necroptosis/Necrosis	TSM	Overexpression	7	1	2	2	0	0	0	0	5	17	0.442639006090248	0.589431583415088	NS	0.0986598663993992	2.72707434985935	NS	0.263249057967193	1.25158976456552	NS	0.830879195374795	0.0456138979434174	NS	0.846	NS	0.253	NS
17	GATA3	GATA3	1	Protein	THCA-1380.1.3.P.3.0.0.2.4.1	THCA	1380	1	3	P	3	0	0	2	4	1	Meaningless	0	0	4	Necrosis	TSM	Overexpression	7	1	2	2	0	0	4	0	1	17	0.797700481123725	0.0657021162706775	NS	0.621538397014631	0.243711268949081	NS	0.460169991400585	0.545481158788534	NS	0.767045484311267	0.0877591610563069	NS	0.759	NS	0.55	NS
17	P38_pT180Y182	MAPK14	1	Protein	THCA-1635.1.3.N.2.0.0.4.4.6	THCA	1635	1	3	N	2	0	0	4	4	6	Meaningless	0	0	4	Apoptosis/Autophagy/Cellular senescence/Necroptosis/Pyroptosis/Necrosis	TSM	Underexpression	7	1	1	2	0	0	0	0	6	17	0.308843131594303	1.03561659627673	NS	0.67063429784473	0.180861063841392	NS	0.842921748243161	0.0392664403586951	NS	0.802071102534749	0.06283425214073	NS	0.223	NS	0.386	NS
17	P90RSK	RPS6KA1	1	Protein	THCA-1637.1.3.P.2.0.0.2.4.1	THCA	1637	1	3	P	2	0	0	2	4	1	Meaningless	0	0	4	Apoptosis	TSM	Underexpression	7	1	2	2	0	0	4	0	1	17	0.953358579092355	0.00342104318014863	NS	0.563807337921599	0.333154745523755	NS	0.298582299144215	1.08051534175098	NS	0.19810957345557	1.65625612462259	NS	0.261	NS	0.772	NS
17	PARP1	PARP1	1	Protein	OV-332.1.3.P.3.0.0.4.4.5	OV	332	1	3	P	3	0	0	4	4	5	Meaningless	0	0	4	Apoptosis/Autophagy/Necroptosis/Parthanatos/Necrosis	TSM	Overexpression	7	1	2	2	0	0	0	0	5	17	0.0791007494422759	3.08328219192482	NS	0.0795789055808357	3.0734809275911	NS	0.913745246106264	0.0117322971428347	NS	0.481317885140109	0.495875803974946	NS	0.18	NS	0.178	NS
17	PCNA	PCNA	1	Protein	HNSC-1587.1.3.P.3.0.0.2.4.1	HNSC	1587	1	3	P	3	0	0	2	4	1	Meaningless	0	0	4	Apoptosis	TSM	Overexpression	7	1	2	2	0	0	4	0	1	17	0.29794294293137	1.08337871150885	NS	0.983399931347587	0.000432914681469587	NS	0.577444460057226	0.310384298638433	NS	0.850976010613025	0.0352963590796199	NS	0.45	NS	0.878	NS
17	RBM15	RBM15	1	Protein	TGCT-846.1.3.P.2.0.0.2.4.1	TGCT	846	1	3	P	2	0	0	2	4	1	Meaningless	0	0	4	Ferroptosis	TSM	Underexpression	7	1	2	2	0	0	4	0	1	17	0.200781883855168	1.63667789751437	NS	0.572599670364533	0.318352081920389	NS	0.152539366621411	2.04667144592336	NS	0.159720575500889	1.97686961122606	NS	0.408	NS	0.582	NS
17	S6	RPS6	1	Protein	BRCA-3141.1.3.P.2.0.0.2.4.1	BRCA	3141	1	3	P	2	0	0	2	4	1	Meaningless	0	0	4	Apoptosis	TSM	Underexpression	7	1	2	2	0	0	4	0	1	17	0.748265199043608	0.102994574014999	NS	0.803054633430125	0.0621982651987124	NS	0.405830984297548	0.69098077122715	NS	0.563765450289616	0.333226339005279	NS	0.911	NS	0.843	NS
17	S6	RPS6	1	Protein	COAD-1788.1.3.P.3.0.0.2.4.1	COAD	1788	1	3	P	3	0	0	2	4	1	Meaningless	0	0	4	Apoptosis	TSM	Overexpression	7	1	2	2	0	0	4	0	1	17	0.501312802503067	0.452156160841145	NS	0.794070272848781	0.0681360512960487	NS	0.274101938769481	1.19610308839035	NS	0.478298711803677	0.502739876481507	NS	0.983	NS	0.461	NS
18	(CASPASE7CLEAVEDD198 + SF2)	CASP7, SRSF1	2	Protein	THCA-141.1.3.P.2.0.0.2.4.2	THCA	141	1	3	P	2	0	0	2	4	2	Meaningless	0	0	4	Apoptosis/Autophagy	TSM	Underexpression	7	1	2	2	0	0	4	0	2	18	0.248423282756797	1.33214891707625	NS	0.600169727143264	0.274739986063691	NS	0.925463952051067	0.00875223312820302	NS	0.335455785087874	0.927721144911578	NS	0.721	NS	0.618	NS
18	CDK1_pY15	CDK1	1	Protein	SKCM-545.1.3.P.3.0.1.4.4.4	SKCM	545	1	3	P	3	0	1	4	4	4	Meaningless	0	0	4	Apoptosis/Autophagy/Ferroptosis/Mitotic catastrophe	TSM	Overexpression	7	1	2	2	0	2	0	0	4	18	0.0429272036551692	4.0982665686858	High	0.182516742385689	1.77701136386048	NS	NS	NS	NS	0.582283221155423	0.302557983464183	NS	0.285	NS	0.375	NS
18	COMPLEXIISUBUNIT30	SDHB	1	Protein	KIRC-960.1.3.P.2.0.0.2.4.2	KIRC	960	1	3	P	2	0	0	2	4	2	Meaningless	0	0	4	Apoptosis/Pyroptosis	TSM	Underexpression	7	1	2	2	0	0	4	0	2	18	0.960318650293222	0.00247543225060521	NS	0.72332693331756	0.12532728966773	NS	0.764359289263688	0.0898567956533895	NS	0.924889380924847	0.00888809076199077	NS	0.452	NS	0.828	NS
18	CYCLINB1	CCNB1	1	Protein	PRAD-1334.1.3.P.3.4.0.4.4.3	PRAD	1334	1	3	P	3	4	0	4	4	3	Risky	0	1	3	Apoptosis/Cellular senescence/Mitotic catastrophe	TSM	Overexpression	7	1	2	2	3	0	0	0	3	18	0.108083031326716	2.58202910645138	NS	0.0722952390524583	3.2301234411934	NS	0.517019328710912	0.419835117850698	NS	0.161171982536562	1.96319545216496	NS	0.0756	NS	0.206	NS
18	CYCLINE1	CCNE1	1	Protein	STAD-1343.1.3.P.3.0.0.2.4.2	STAD	1343	1	3	P	3	0	0	2	4	2	Meaningless	0	0	4	Apoptosis/Autophagy	TSM	Overexpression	7	1	2	2	0	0	4	0	2	18	0.408383925617891	0.6835005403392	NS	0.538176912975894	0.378929116465483	NS	0.219005935183461	1.51087291772171	NS	0.341952076649021	0.903099133200115	NS	0.262	NS	0.593	NS
18	CYCLINE2	CCNE2	1	Protein	BRCA-1631.1.3.P.3.0.0.2.4.2	BRCA	1631	1	3	P	3	0	0	2	4	2	Meaningless	0	0	4	Apoptosis/Cellular senescence	TSM	Overexpression	7	1	2	2	0	0	4	0	2	18	0.716490989714186	0.131879717492599	NS	0.539908389360912	0.375709578017844	NS	0.133821990709367	2.24759791551576	NS	0.221250950287192	1.49623907115374	NS	0.621	NS	0.533	NS
18	CYCLINE2	CCNE2	1	Protein	LUAD-1246.1.3.P.3.0.0.2.4.2	LUAD	1246	1	3	P	3	0	0	2	4	2	Meaningless	0	0	4	Apoptosis/Cellular senescence	TSM	Overexpression	7	1	2	2	0	0	4	0	2	18	0.279224292701312	1.17086151685277	NS	0.0926653730653073	2.82745027967757	NS	0.269487248891202	1.21935511089185	NS	0.294933115200973	1.09696504911632	NS	0.65	NS	0.13	NS
18	ETS1	ETS1	1	Protein	KIRC-1644.1.3.N.3.0.0.2.4.3	KIRC	1644	1	3	N	3	0	0	2	4	3	Meaningless	0	0	4	Apoptosis/Autophagy/Pyroptosis	TSM	Overexpression	7	1	1	2	0	0	4	0	3	18	0.553653189413383	0.350813144227448	NS	0.801405598485746	0.0632665420553386	NS	0.176106148709607	1.83018116473152	NS	0.971452257971904	0.00128070406885342	NS	0.567	NS	0.565	NS
18	IRS1	IRS1	1	Protein	TGCT-743.1.3.N.3.0.0.2.4.3	TGCT	743	1	3	N	3	0	0	2	4	3	Meaningless	0	0	4	Apoptosis/Autophagy/Cellular senescence	TSM	Overexpression	7	1	1	2	0	0	4	0	3	18	0.329050568904725	0.952630736010749	NS	0.58260756520645	0.302038039374682	NS	0.86750241084097	0.0278328434283821	NS	0.515899780174212	0.422082423582692	NS	0.817	NS	0.789	NS
18	MSH6	MSH6	1	Protein	LUSC-2040.1.2.P.3.0.0.2.4.1	LUSC	2040	1	2	P	3	0	0	2	4	1	Meaningless	0	0	4	Apoptosis	MSI	Overexpression	7	2	2	2	0	0	4	0	1	18	0.0622342837405369	3.4768184774572	NS	0.610237028981433	0.259829915800086	NS	0.64693205510435	0.209789993027356	NS	0.323439088599455	0.974988967572153	NS	0.116	NS	0.982	NS
18	MYOSINIIA_pS1943	MYH9	1	Protein	KIRC-1914.1.3.N.3.0.0.2.4.3	KIRC	1914	1	3	N	3	0	0	2	4	3	Meaningless	0	0	4	Anoikis/Apoptosis/Necroptosis	TSM	Overexpression	7	1	1	2	0	0	4	0	3	18	0.460939153368451	0.543613179011741	NS	0.296767229225869	1.08866482801425	NS	0.869123561857862	0.0271497624457708	NS	0.15776463764581	1.99552261162458	NS	0.952	NS	0.744	NS
18	NOTCH1	NOTCH1	1	Protein	THCA-1610.1.3.P.2.0.0.4.4.6	THCA	1610	1	3	P	2	0	0	4	4	6	Meaningless	0	0	4	Anoikis/Apoptosis/Autophagy/Cellular senescence/Mitotic catastrophe/Necrosis	TSM	Underexpression	7	1	2	2	0	0	0	0	6	18	0.669387117876584	0.182319866204716	NS	0.730145342993116	0.118978222056346	NS	0.631675807818898	0.229795089965426	NS	0.303371039692745	1.05931688347024	NS	0.417	NS	0.206	NS
18	NRAS	NRAS	1	Protein	THCA-1618.1.3.P.3.0.0.2.4.2	THCA	1618	1	3	P	3	0	0	2	4	2	Meaningless	0	0	4	Apoptosis/Necrosis	TSM	Overexpression	7	1	2	2	0	0	4	0	2	18	0.835211890467443	0.0432730987226687	NS	0.196187669984969	1.67052918131783	NS	0.969031595705818	0.00150721672004927	NS	0.803625558109574	0.0618306605317121	NS	0.772	NS	0.172	NS
18	PEA15	PEA15	1	Protein	STAD-2596.1.3.N.3.0.0.2.4.3	STAD	2596	1	3	N	3	0	0	2	4	3	Meaningless	0	0	4	Apoptosis/Autophagy/Necrosis	TSM	Overexpression	7	1	1	2	0	0	4	0	3	18	0.165193771240928	1.92602696377617	NS	0.129563283599601	2.29772932825859	NS	0.768277748781894	0.086805906307251	NS	0.712654249878646	0.135640249169339	NS	0.0664	NS	0.0592	NS
18	PKCPANBETAII_pS660	PRKCB	1	Protein	LUAD-2427.1.3.N.2.0.0.2.4.3	LUAD	2427	1	3	N	2	0	0	2	4	3	Meaningless	0	0	4	Apoptosis/Autophagy/Ferroptosis	TSM	Underexpression	7	1	1	2	0	0	4	0	3	18	0.179100302134637	1.80507382822861	NS	0.137995021440047	2.20017554905744	NS	0.988517679712939	0.000207113864985383	NS	0.78134125504485	0.0770459791012283	NS	0.177	NS	0.053	NS
18	TRANSGLUTAMINASE	TGM2	1	Protein	LUAD-2670.1.3.N.2.0.0.2.4.3	LUAD	2670	1	3	N	2	0	0	2	4	3	Meaningless	0	0	4	Apoptosis/Autophagy/Necrosis	TSM	Underexpression	7	1	1	2	0	0	4	0	3	18	0.0621399094928101	3.47932959462341	NS	0.0758195110048459	3.15231102127625	NS	0.0666180657942815	3.36444405241127	NS	0.828526827100062	0.0469118130787508	NS	0.292	NS	0.257	NS
19	(PKCALPHA + PKCALPHA_pS657)	PRKCA(2)	2	Protein	BRCA-1215.1.3.N.2.0.0.2.4.4	BRCA	1215	1	3	N	2	0	0	2	4	4	Meaningless	0	0	4	Anoikis/Apoptosis/Autophagy/Mitotic catastrophe	TSM	Underexpression	7	1	1	2	0	0	4	0	4	19	0.384724111441518	0.75555198747093	NS	0.754151140556813	0.0980757529774202	NS	0.902855673924846	0.0148973571281644	NS	0.847683272892265	0.0368928961114315	NS	0.693	NS	0.494	NS
19	CAVEOLIN1	CAV1	1	Protein	THCA-829.1.3.N.2.7.0.4.4.5	THCA	829	1	3	N	2	7	0	4	4	5	Protective	1	0	3	Anoikis/Apoptosis/Autophagy/Cellular senescence/Ferroptosis	TSM	Underexpression	7	1	1	2	3	0	0	0	5	19	0.824322776410274	0.0492789279302819	NS	0.603912585280602	0.269135040623384	NS	0.117702385701359	2.44763101195761	NS	0.0625770806622721	3.46773131839334	NS	0.846	NS	0.812	NS
19	COLLAGENVI	COL6A1	1	Protein	STAD-1312.1.3.N.1.1.1.2.4.1	STAD	1312	1	3	N	1	1	1	2	4	1	Risky	0	1	3	Autophagy	TSM	Unchanged	7	1	1	1	2	2	4	0	1	19	0.0134856220366736	6.10426243637679	High	0.543178042042423	0.369681292946805	NS	0.204718279179418	1.60838990788831	NS	0.331793961748373	0.941883352707491	NS	0.00873	Risky	0.525	NS
19	CYCLINB1	CCNB1	1	Protein	HNSC-862.1.3.P.3.0.0.2.4.3	HNSC	862	1	3	P	3	0	0	2	4	3	Meaningless	0	0	4	Apoptosis/Cellular senescence/Mitotic catastrophe	TSM	Overexpression	7	1	2	2	0	0	4	0	3	19	0.274494933539866	1.19414559131755	NS	0.544532744377429	0.36720316380712	NS	0.675452956388739	0.175289571847341	NS	0.969203001966331	0.00149057011042244	NS	0.873	NS	0.922	NS
19	CYCLINB1	CCNB1	1	Protein	LUSC-1137.1.3.P.3.0.0.2.4.3	LUSC	1137	1	3	P	3	0	0	2	4	3	Meaningless	0	0	4	Apoptosis/Cellular senescence/Mitotic catastrophe	TSM	Overexpression	7	1	2	2	0	0	4	0	3	19	0.872592289060967	0.0257174502023977	NS	0.56125846589969	0.33752994557056	NS	0.729193631035343	0.119853319304055	NS	0.689402887963544	0.159732531441845	NS	0.406	NS	0.724	NS
19	CYCLINB1	CCNB1	1	Protein	OV-162.1.3.P.3.0.0.2.4.3	OV	162	1	3	P	3	0	0	2	4	3	Meaningless	0	0	4	Apoptosis/Cellular senescence/Mitotic catastrophe	TSM	Overexpression	7	1	2	2	0	0	4	0	3	19	0.861359744164177	0.0305003616931151	NS	0.903838338836674	0.0145960293378389	NS	0.871920762037525	0.0259916294140723	NS	0.470469433911463	0.520873207856365	NS	0.853	NS	0.817	NS
19	CYCLINB1	CCNB1	1	Protein	TGCT-484.1.3.P.3.0.0.2.4.3	TGCT	484	1	3	P	3	0	0	2	4	3	Meaningless	0	0	4	Apoptosis/Cellular senescence/Mitotic catastrophe	TSM	Overexpression	7	1	2	2	0	0	4	0	3	19	0.530017509634433	0.394357983580302	NS	0.530017509634433	0.394357983580302	NS	0.319728609498963	0.990056321160678	NS	0.287123097757541	1.13306224554256	NS	1	NS	0.86	NS
19	GAPDH	GAPDH	1	Protein	BRCA-2493.1.3.P.3.0.0.2.4.3	BRCA	2493	1	3	P	3	0	0	2	4	3	Meaningless	0	0	4	Apoptosis/Autophagy/Necrosis	TSM	Overexpression	7	1	2	2	0	0	4	0	3	19	0.285566563306296	1.14040595607606	NS	0.383976684567196	0.757931327987322	NS	0.820131033124868	0.0517000487232944	NS	0.616677248673992	0.250565391996924	NS	0.217	NS	0.252	NS
19	GCN5L2	KAT2A	1	Protein	BRCA-2504.1.3.P.2.0.0.2.4.3	BRCA	2504	1	3	P	2	0	0	2	4	3	Meaningless	0	0	4	Apoptosis/Ferroptosis/Necrosis	TSM	Underexpression	7	1	2	2	0	0	4	0	3	19	0.977337395381166	0.000806968040856246	NS	0.227249483657551	1.45799451782577	NS	0.87707602948694	0.0239249482746056	NS	0.698238026759108	0.15031132041251	NS	0.518	NS	0.102	NS
19	GCN5L2	KAT2A	1	Protein	COAD-1424.1.3.P.2.0.0.2.4.3	COAD	1424	1	3	P	2	0	0	2	4	3	Meaningless	0	0	4	Apoptosis/Ferroptosis/Necrosis	TSM	Underexpression	7	1	2	2	0	0	4	0	3	19	0.382051073841593	0.764091659336832	NS	0.741672301980355	0.108662261573554	NS	0.106926904795946	2.59906315966001	NS	0.863551477670081	0.0295341616911101	NS	0.482	NS	0.293	NS
19	MYH11	MYH11	1	Protein	BRCA-2834.1.3.N.2.0.0.1.4.1	BRCA	2834	1	3	N	2	0	0	1	4	1	Meaningless	0	0	4	Autophagy	TSM	Underexpression	7	1	1	2	0	0	7	0	1	19	0.131480920096996	2.27493166536298	NS	0.975918236966627	0.00091123069441108	NS	0.900441453055121	0.0156509360952206	NS	0.908449999248673	0.0132235847970615	NS	0.0523	NS	0.433	NS
19	PKCALPHA_pS657	PRKCA	1	Protein	HNSC-1616.1.3.N.3.0.0.2.4.4	HNSC	1616	1	3	N	3	0	0	2	4	4	Meaningless	0	0	4	Anoikis/Apoptosis/Autophagy/Mitotic catastrophe	TSM	Overexpression	7	1	1	2	0	0	4	0	4	19	0.0715737501384183	3.2465548517542	NS	0.182112339787768	1.78030124378775	NS	0.70693720313776	0.141355459666466	NS	0.339270469948308	0.91318607591115	NS	0.0974	NS	0.202	NS
19	PKCALPHA_pS657	PRKCA	1	Protein	LUAD-2426.1.3.N.2.0.0.2.4.4	LUAD	2426	1	3	N	2	0	0	2	4	4	Meaningless	0	0	4	Anoikis/Apoptosis/Autophagy/Mitotic catastrophe	TSM	Underexpression	7	1	1	2	0	0	4	0	4	19	0.751339779500485	0.100408657213708	NS	0.684146011237562	0.165496071197333	NS	0.865040779180573	0.0288867539061024	NS	0.809905655199506	0.0578632171341931	NS	0.867	NS	0.324	NS
19	PKCALPHA_pS657	PRKCA	1	Protein	STAD-2617.1.3.N.3.0.0.2.4.4	STAD	2617	1	3	N	3	0	0	2	4	4	Meaningless	0	0	4	Anoikis/Apoptosis/Autophagy/Mitotic catastrophe	TSM	Overexpression	7	1	1	2	0	0	4	0	4	19	0.877316928799967	0.023830518964788	NS	0.398636062112223	0.712436728309749	NS	0.262656978940284	1.25469852117781	NS	0.117502795462976	2.45029483765498	NS	0.439	NS	0.471	NS
19	PR	PGR	1	Protein	PRAD-2492.1.3.N.2.0.0.2.4.4	PRAD	2492	1	3	N	2	0	0	2	4	4	Meaningless	0	0	4	Apoptosis/Autophagy/Cellular senescence/Necrosis	TSM	Underexpression	7	1	1	2	0	0	4	0	4	19	0.387764172069199	0.745941669004814	NS	0.0735732491966296	3.20144475793232	NS	0.993542647832759	6.549954810474e-05	NS	0.0900139870315088	2.87412323896048	NS	0.825	NS	0.201	NS
19	PRDX1	PRDX1	1	Protein	THYM-1335.1.3.N.3.1.1.4.4.4	THYM	1335	1	3	N	3	1	1	4	4	4	Risky	0	1	3	Apoptosis/Autophagy/Ferroptosis/Oxeiptosis	TSM	Overexpression	7	1	1	2	2	2	0	0	4	19	0.0415599717952823	4.15303489475408	High	0.475480667149091	0.509210862932127	NS	NS	NS	NS	0.264775167823135	1.24361668184006	NS	0.0141	Risky	0.911	NS
19	SCD1	SCD	1	Protein	THCA-1735.1.3.P.3.0.0.2.4.3	THCA	1735	1	3	P	3	0	0	2	4	3	Meaningless	0	0	4	Apoptosis/Autophagy/Ferroptosis	TSM	Overexpression	7	1	2	2	0	0	4	0	3	19	0.82378102490056	0.0495884098781051	NS	0.215104261268873	1.53673625698664	NS	0.356511112412434	0.850145738196757	NS	0.452486813585006	0.564415019516197	NS	0.897	NS	0.24	NS
19	SRC_pY527	SRC	1	Protein	BRCA-3247.1.3.N.3.0.0.2.4.4	BRCA	3247	1	3	N	3	0	0	2	4	4	Meaningless	0	0	4	Anoikis/Apoptosis/Autophagy/Necroptosis	TSM	Overexpression	7	1	1	2	0	0	4	0	4	19	0.167443093519161	1.90568743269867	NS	0.804252687383714	0.0614282001430162	NS	0.0823743720366892	3.01742092221909	NS	0.0704915362719809	3.27153734594182	NS	0.726	NS	0.296	NS
19	STAT3_pY705	STAT3	1	Protein	SKCM-1119.1.3.N.2.0.0.4.4.8	SKCM	1119	1	3	N	2	0	0	4	4	8	Meaningless	0	0	4	Anoikis/Apoptosis/Autophagy/Cellular senescence/Ferroptosis/Immunogenic cell death/Pyroptosis/Necrosis	TSM	Underexpression	7	1	1	2	0	0	0	0	8	19	0.498928519539856	0.457214811272483	NS	0.217740748121178	1.51919900364382	NS	NS	NS	NS	0.6330467863634	0.227951703279836	NS	0.139	NS	0.0951	NS
19	TAZ	WWTR1	1	Protein	STAD-2837.1.3.N.3.0.0.2.4.4	STAD	2837	1	3	N	3	0	0	2	4	4	Meaningless	0	0	4	Apoptosis/Autophagy/Cellular senescence/Ferroptosis	TSM	Overexpression	7	1	1	2	0	0	4	0	4	19	0.191921549908317	1.702805019747	NS	0.311109499964393	1.02595974543615	NS	0.155061286903884	2.02174080745825	NS	0.0748466743102412	3.17339586686066	NS	0.167	NS	0.219	NS
19	TUBERIN	TSC2	1	Protein	LGG-3126.1.3.P.3.0.0.2.4.3	LGG	3126	1	3	P	3	0	0	2	4	3	Meaningless	0	0	4	Anoikis/Apoptosis/Autophagy	TSM	Overexpression	7	1	2	2	0	0	4	0	3	19	0.253860560150039	1.30193234440905	NS	0.577992106600318	0.309491959670738	NS	0.701981281530259	0.146418969282566	NS	0.458349066736724	0.549923223319499	NS	0.61	NS	0.931	NS
19	XRCC1	XRCC1	1	Protein	PRAD-2859.1.3.P.1.30.0.2.4.1	PRAD	2859	1	3	P	1	30	0	2	4	1	Risky	0	1	3	Apoptosis	TSM	Unchanged	7	1	2	1	3	0	4	0	1	19	0.290557099969118	1.11703820508814	NS	0.0545997544064275	3.69426740962087	NS	0.934711204883491	0.00671070618575216	NS	0.221240826280086	1.49630466437184	NS	0.191	NS	0.012	Risky
19	YAP	YAP1	1	Protein	THYM-1517.1.3.N.3.62.0.4.4.5	THYM	1517	1	3	N	3	62	0	4	4	5	Protective	1	0	3	Anoikis/Apoptosis/Autophagy/Ferroptosis/Necrosis	TSM	Overexpression	7	1	1	2	3	0	0	0	5	19	0.940546196080247	0.00556268095583428	NS	0.120659084518018	2.40874472256471	NS	NS	NS	NS	0.0517540680151314	3.78370098322887	NS	0.57	NS	0.0302	Protective
20	(FOXM1 + PR)	FOXM1, PGR	2	Protein	THCA-611.1.3.P.2.0.0.2.4.4	THCA	611	1	3	P	2	0	0	2	4	4	Meaningless	0	0	4	Apoptosis/Autophagy/Cellular senescence/Necrosis	TSM	Underexpression	7	1	2	2	0	0	4	0	4	20	0.562662798962001	0.335114660117622	NS	0.66444029126924	0.188174543835044	NS	0.580904444828105	0.304774758002936	NS	0.407542619201387	0.685958022522202	NS	0.166	NS	0.192	NS
20	(MSH2 + MSH6 + PCNA)	MSH2, MSH6, PCNA	3	Protein	BRCA-1188.1.3.P.3.0.0.1.4.1	BRCA	1188	1	3	P	3	0	0	1	4	1	Meaningless	0	0	4	Apoptosis	TSM	Overexpression	7	1	2	2	0	0	7	0	1	20	0.6789217247748	0.171342168173794	NS	0.681845467549013	0.168055826694782	NS	0.181936974204604	1.781730502498	NS	0.527735226512549	0.398750559151327	NS	0.382	NS	0.633	NS
20	(MSH2 + MSH6 + XRCC1)	MSH2, MSH6, XRCC1	3	Protein	STAD-973.1.3.P.3.0.0.1.4.1	STAD	973	1	3	P	3	0	0	1	4	1	Meaningless	0	0	4	Apoptosis	TSM	Overexpression	7	1	2	2	0	0	7	0	1	20	0.0921247724651819	2.83684788151223	NS	0.201682339556602	1.63014973351068	NS	0.267937654180022	1.22727493213227	NS	0.198705737193937	1.65186166971255	NS	0.135	NS	0.576	NS
20	(MSH6 + PCNA)	MSH6, PCNA	2	Protein	LUAD-916.1.3.P.3.0.0.1.4.1	LUAD	916	1	3	P	3	0	0	1	4	1	Meaningless	0	0	4	Apoptosis	TSM	Overexpression	7	1	2	2	0	0	7	0	1	20	0.128912047453822	2.30555717371789	NS	0.0587949470192459	3.57105497532434	NS	0.674122989742169	0.176817071557792	NS	0.239652286270984	1.38263814322864	NS	0.322	NS	0.0778	NS
20	BCL2	BCL2	1	Protein	STAD-1176.1.3.N.3.0.0.2.4.5	STAD	1176	1	3	N	3	0	0	2	4	5	Meaningless	0	0	4	Anoikis/Apoptosis/Autophagy/Mitochondrial permeability transition/Necrosis	TSM	Overexpression	7	1	1	2	0	0	4	0	5	20	0.403327708652196	0.698382569317105	NS	0.568572206028605	0.325077343070506	NS	0.196306480943367	1.66964208601577	NS	0.587582263292289	0.294135890612755	NS	0.226	NS	0.608	NS
20	BCL2A1	BCL2A1	1	Protein	BRCA-1447.1.3.N.3.0.2.2.4.3	BRCA	1447	1	3	N	3	0	2	2	4	3	Meaningless	0	0	4	Apoptosis/Autophagy/Necrosis	TSM	Overexpression	7	1	1	2	0	2	4	0	3	20	0.0211849967563154	5.31150919821552	Low	0.121443053241071	2.39861079735811	NS	0.931932086573054	0.00729558940322588	NS	0.850039067234963	0.0357469277558738	NS	0.155	NS	0.259	NS
20	BETACATENIN	CTNNB1	1	Protein	THYM-619.1.3.N.3.0.0.2.4.5	THYM	619	1	3	N	3	0	0	2	4	5	Meaningless	0	0	4	Anoikis/Apoptosis/Autophagy/Ferroptosis/Necrosis	TSM	Overexpression	7	1	1	2	0	0	4	0	5	20	0.46898753474236	0.524360467002268	NS	0.720771580745484	0.127754620067814	NS	NS	NS	NS	0.862332642531227	0.0300694937687883	NS	0.655	NS	0.126	NS
20	CAVEOLIN1	CAV1	1	Protein	LGG-1427.1.3.N.3.0.0.2.4.5	LGG	1427	1	3	N	3	0	0	2	4	5	Meaningless	0	0	4	Anoikis/Apoptosis/Autophagy/Cellular senescence/Ferroptosis	TSM	Overexpression	7	1	1	2	0	0	4	0	5	20	0.363879219370778	0.824460570649283	NS	0.31149465760044	1.0243277163686	NS	0.149104208220828	2.08139138889982	NS	0.462458639603953	0.539937475931368	NS	0.0964	NS	0.0748	NS
20	CAVEOLIN1	CAV1	1	Protein	LUAD-1129.1.3.N.2.0.0.2.4.5	LUAD	1129	1	3	N	2	0	0	2	4	5	Meaningless	0	0	4	Anoikis/Apoptosis/Autophagy/Cellular senescence/Ferroptosis	TSM	Underexpression	7	1	1	2	0	0	4	0	5	20	0.816069486592464	0.0541042819758413	NS	0.959074009921658	0.00263329435277874	NS	0.111219632867391	2.53680505615926	NS	0.931665419517009	0.00735300526619093	NS	0.11	NS	0.384	NS
20	CAVEOLIN1	CAV1	1	Protein	OV-148.1.3.N.2.0.0.2.4.5	OV	148	1	3	N	2	0	0	2	4	5	Meaningless	0	0	4	Anoikis/Apoptosis/Autophagy/Cellular senescence/Ferroptosis	TSM	Underexpression	7	1	1	2	0	0	4	0	5	20	0.670952916035752	0.180489491875217	NS	0.494883451357882	0.465891319088505	NS	0.254337816175345	1.2993181102369	NS	0.866033819659759	0.0284591749108165	NS	0.318	NS	0.239	NS
20	CD26	DPP4	1	Protein	BRCA-1519.1.3.N.2.0.0.1.4.2	BRCA	1519	1	3	N	2	0	0	1	4	2	Meaningless	0	0	4	Apoptosis/Ferroptosis	TSM	Underexpression	7	1	1	2	0	0	7	0	2	20	0.220770152678712	1.49935811595314	NS	0.333511001024225	0.935216802807093	NS	0.180636851570326	1.79237671759584	NS	0.0594842812252776	3.55170547389077	NS	0.421	NS	0.464	NS
20	CDK1	CDK1	1	Protein	OV-151.1.3.P.3.0.0.2.4.4	OV	151	1	3	P	3	0	0	2	4	4	Meaningless	0	0	4	Apoptosis/Autophagy/Ferroptosis/Mitotic catastrophe	TSM	Overexpression	7	1	2	2	0	0	4	0	4	20	0.766313895439077	0.0883277827197326	NS	0.848423021787685	0.0365310294184026	NS	0.902490403247643	0.0150101616023174	NS	0.501070704225139	0.452667947220968	NS	0.849	NS	0.789	NS
20	CDK1_pY15	CDK1	1	Protein	HNSC-819.1.3.P.3.0.0.2.4.4	HNSC	819	1	3	P	3	0	0	2	4	4	Meaningless	0	0	4	Apoptosis/Autophagy/Ferroptosis/Mitotic catastrophe	TSM	Overexpression	7	1	2	2	0	0	4	0	4	20	0.127983555449943	2.31679412785685	NS	0.0700038500950229	3.28293000829264	NS	0.491938277070171	0.472284037109302	NS	0.528597976174404	0.397086080415669	NS	0.512	NS	0.224	NS
20	CDK1_pY15	CDK1	1	Protein	LUAD-1167.1.3.P.3.0.0.2.4.4	LUAD	1167	1	3	P	3	0	0	2	4	4	Meaningless	0	0	4	Apoptosis/Autophagy/Ferroptosis/Mitotic catastrophe	TSM	Overexpression	7	1	2	2	0	0	4	0	4	20	0.363974993532835	0.824131436085893	NS	0.932698069517111	0.00713192687709924	NS	0.820574099706291	0.0514412522797015	NS	0.530117590027374	0.394166141292214	NS	0.85	NS	0.127	NS
20	CHK2	CHEK2	1	Protein	PRAD-1271.1.3.P.2.0.0.2.4.4	PRAD	1271	1	3	P	2	0	0	2	4	4	Meaningless	0	0	4	Anoikis/Apoptosis/Autophagy/Mitotic catastrophe	TSM	Underexpression	7	1	2	2	0	0	4	0	4	20	0.0750360824375137	3.1692677195605	NS	0.0562260551062548	3.64534792126269	NS	0.753095357487188	0.0989483219325446	NS	0.0634299643599725	3.44535056086746	NS	0.315	NS	0.144	NS
20	CYCLIND1	CCND1	1	Protein	STAD-1342.1.3.N.3.0.0.2.4.5	STAD	1342	1	3	N	3	0	0	2	4	5	Meaningless	0	0	4	Anoikis/Apoptosis/Autophagy/Cellular senescence/Necrosis	TSM	Overexpression	7	1	1	2	0	0	4	0	5	20	0.304437829928163	1.05465325189125	NS	0.796025566045055	0.0668192236634775	NS	0.556550846642647	0.345711493952042	NS	0.829821011327233	0.0461953920021337	NS	0.087	NS	0.278	NS
20	CYCLINE2	CCNE2	1	Protein	THCA-892.1.3.P.2.0.26.4.4.2	THCA	892	1	3	P	2	0	26	4	4	2	Meaningless	0	0	4	Apoptosis/Cellular senescence	TSM	Underexpression	7	1	2	2	0	6	0	0	2	20	0.604985435162527	0.267541956264394	NS	0.0554494007285296	3.66852000588129	NS	0.0418122376197471	4.14278852787914	Low	0.00434592666034417	8.13331288924159	Low	0.524	NS	0.0964	NS
20	ECADHERIN	CDH1	1	Protein	BRCA-1687.1.3.P.3.0.0.2.3.3	BRCA	1687	1	3	P	3	0	0	2	3	3	Meaningless	0	0	4	Anoikis/Apoptosis/Autophagy	TSM	Overexpression	7	1	2	2	0	0	4	1	3	20	0.119603072718981	2.42251106751055	NS	0.714939360303033	0.133393310825613	NS	0.17273252939501	1.85906692265955	NS	0.362734972119371	0.828402147026232	NS	0.283	NS	0.692	NS
20	ERALPHA	ESR1	1	Protein	STAD-2098.1.3.N.1.1.0.2.4.4	STAD	2098	1	3	N	1	1	0	2	4	4	Risky	0	1	3	Apoptosis/Autophagy/Ferroptosis/Necrosis	TSM	Unchanged	7	1	1	1	2	0	4	0	4	20	0.133800904970504	2.2478417168067	NS	0.288272940164405	1.12766971051458	NS	0.558367454463966	0.342538759940855	NS	0.399689927363356	0.709258964985998	NS	0.0411	Risky	0.163	NS
20	FOXM1	FOXM1	1	Protein	LUSC-1803.1.3.P.3.0.0.2.4.4	LUSC	1803	1	3	P	3	0	0	2	4	4	Meaningless	0	0	4	Apoptosis/Autophagy/Cellular senescence/Necrosis	TSM	Overexpression	7	1	2	2	0	0	4	0	4	20	0.46507727423993	0.533647797415476	NS	0.834835373691748	0.0434739639679407	NS	0.0557422715575419	3.65974177827338	NS	0.440254521158236	0.59561887983374	NS	0.406	NS	0.616	NS
20	FOXM1	FOXM1	1	Protein	OV-298.1.3.P.3.0.0.2.4.4	OV	298	1	3	P	3	0	0	2	4	4	Meaningless	0	0	4	Apoptosis/Autophagy/Cellular senescence/Necrosis	TSM	Overexpression	7	1	2	2	0	0	4	0	4	20	0.675732188135449	0.174969856466425	NS	0.653363032066144	0.201686437460474	NS	0.868985141580023	0.0272077461762923	NS	0.951834770909171	0.00364850700678532	NS	0.779	NS	0.625	NS
20	FOXM1	FOXM1	1	Protein	THYM-1061.1.3.P.3.0.0.2.4.4	THYM	1061	1	3	P	3	0	0	2	4	4	Meaningless	0	0	4	Apoptosis/Autophagy/Cellular senescence/Necrosis	TSM	Overexpression	7	1	2	2	0	0	4	0	4	20	0.477053326055746	0.505591933343806	NS	0.698459007423153	0.150079907620955	NS	NS	NS	NS	0.295821413220637	1.09293684799097	NS	0.532	NS	0.721	NS
20	INPP4B	INPP4B	1	Protein	BRCA-2617.1.3.N.3.0.0.2.2.1	BRCA	2617	1	3	N	3	0	0	2	2	1	Meaningless	0	0	4	Apoptosis	TSM	Overexpression	7	1	1	2	0	0	4	4	1	20	0.381713059494096	0.765177560489645	NS	0.210405692676312	1.56863268128384	NS	0.238401877092413	1.3900190824167	NS	0.0707530591141264	3.2654627239623	NS	0.681	NS	0.405	NS
20	LCK	LCK	1	Protein	LGG-2431.1.3.N.3.35.0.4.4.1	LGG	2431	1	3	N	3	35	0	4	4	1	Risky	0	3	1	Apoptosis	TSM	Overexpression	7	1	1	2	8	0	0	0	1	20	0.0966012812403578	2.76077745919878	NS	0.0622672307941163	3.47594277487171	NS	0.349744649509251	0.874383400805165	NS	0.0695032461310163	3.29471316694152	NS	0.0477	Risky	0.0243	Risky
20	MSH2	MSH2	1	Protein	PRAD-2301.1.3.P.3.31.1.4.4.1	PRAD	2301	1	3	P	3	31	1	4	4	1	Risky	0	2	2	Apoptosis	TSM	Overexpression	7	1	2	2	5	2	0	0	1	20	0.0331976204172749	4.53555860034118	High	0.050121363847943	3.83739407687541	NS	0.342261833198746	0.901940839939087	NS	0.529121871525564	0.396077716091527	NS	0.0154	Risky	0.0375	Risky
20	PKCDELTA_pS664	PRKCD	1	Protein	THCA-1666.1.3.P.3.62.0.4.4.5	THCA	1666	1	3	P	3	62	0	4	4	5	Protective	1	0	3	Anoikis/Apoptosis/Autophagy/Cellular senescence/Necrosis	TSM	Overexpression	7	1	2	2	3	0	0	0	5	20	0.443752126792647	0.586560798117081	NS	0.586470590572082	0.295889965221087	NS	0.149249799939276	2.07990157380358	NS	0.363422834516309	0.826030617027301	NS	0.0547	NS	0.0287	Protective
20	RBM15	RBM15	1	Protein	BRCA-3107.1.3.P.3.0.0.1.4.1	BRCA	3107	1	3	P	3	0	0	1	4	1	Meaningless	0	0	4	Ferroptosis	TSM	Overexpression	7	1	2	2	0	0	7	0	1	20	0.851040400469825	0.035265503155433	NS	0.818234555969955	0.0528155093659432	NS	0.545141408588585	0.366093454949648	NS	0.88053287161412	0.0225882082972356	NS	0.105	NS	0.319	NS
20	SMAD3	SMAD3	1	Protein	THCA-1772.1.3.N.2.0.26.4.4.3	THCA	1772	1	3	N	2	0	26	4	4	3	Meaningless	0	0	4	Apoptosis/Autophagy/Cellular senescence	TSM	Underexpression	7	1	1	2	0	6	0	0	3	20	0.36009536438733	0.837560632368164	NS	0.720093066313214	0.128403552940847	NS	0.0445019261746241	4.03741547497782	Low	0.0488143326655562	3.88172659387797	Low	0.436	NS	0.926	NS
20	TFRC	TFRC	1	Protein	BRCA-3290.1.3.P.3.0.0.2.4.4	BRCA	3290	1	3	P	3	0	0	2	4	4	Meaningless	0	0	4	Apoptosis/Autophagy/Ferroptosis/Necrosis	TSM	Overexpression	7	1	2	2	0	0	4	0	4	20	0.348227398444221	0.879906102578695	NS	0.430546248966671	0.621349489388139	NS	0.28572149321126	1.13967272393716	NS	0.180722080389854	1.79167609813971	NS	0.836	NS	0.473	NS
20	TFRC	TFRC	1	Protein	LUSC-2321.1.3.P.3.0.0.2.4.4	LUSC	2321	1	3	P	3	0	0	2	4	4	Meaningless	0	0	4	Apoptosis/Autophagy/Ferroptosis/Necrosis	TSM	Overexpression	7	1	2	2	0	0	4	0	4	20	0.127758179402176	2.31953540436294	NS	0.32008519772115	0.988598324361478	NS	0.95090579719392	0.00379078309373914	NS	0.172195157282134	1.86372794992398	NS	0.191	NS	0.508	NS
20	YAP_pS127	YAP1	1	Protein	LUAD-2723.1.3.N.2.0.0.2.4.5	LUAD	2723	1	3	N	2	0	0	2	4	5	Meaningless	0	0	4	Anoikis/Apoptosis/Autophagy/Ferroptosis/Necrosis	TSM	Underexpression	7	1	1	2	0	0	4	0	5	20	0.662626129248012	0.190349213185837	NS	0.451098607852689	0.567889966415315	NS	0.911817368204734	0.0122647880652157	NS	0.911384415135621	0.0123860170355047	NS	0.489	NS	0.847	NS
21	(AMPKALPHA + AMPKALPHA_pT172)	PRKAA1(2)	2	Protein	BRCA-134.1.3.N.2.0.0.2.4.6	BRCA	134	1	3	N	2	0	0	2	4	6	Meaningless	0	0	4	Apoptosis/Autophagy/Cellular senescence/Ferroptosis/Necroptosis/Necrosis	TSM	Underexpression	7	1	1	2	0	0	4	0	6	21	0.19027929228545	1.71545381370828	NS	0.915949021498533	0.0111382420976509	NS	0.517529633405869	0.418813591531036	NS	0.458636994574331	0.549218979005519	NS	0.553	NS	0.691	NS
21	(LCK + PCNA)	LCK, PCNA	2	Protein	THYM-483.1.3.P.3.0.0.2.2.1	THYM	483	1	3	P	3	0	0	2	2	1	Meaningless	0	0	4	Apoptosis	TSM	Overexpression	7	1	2	2	0	0	4	4	1	21	0.0592894950144284	3.55714883016576	NS	0.55331772029004	0.351407035140843	NS	NS	NS	NS	0.904938355348505	0.0142624212379858	NS	0.0551	NS	0.822	NS
21	(X4EBP1 + X4EBP1_pT70)	EIF4EBP1(2)	2	Protein	LUAD-957.1.3.P.3.0.0.1.4.2	LUAD	957	1	3	P	3	0	0	1	4	2	Meaningless	0	0	4	Apoptosis/Autophagy	TSM	Overexpression	7	1	2	2	0	0	7	0	2	21	0.234727585547346	1.4119823796371	NS	0.0668048826295637	3.35983201805435	NS	0.587077487779354	0.294931523589805	NS	0.483095441287367	0.491867488339364	NS	0.856	NS	0.516	NS
21	ANNEXIN1	ANXA1	1	Protein	BRCA-1369.1.3.N.2.0.0.2.4.6	BRCA	1369	1	3	N	2	0	0	2	4	6	Meaningless	0	0	4	Apoptosis/Autophagy/Efferocytosis/Necroptosis/Pyroptosis/Necrosis	TSM	Underexpression	7	1	1	2	0	0	4	0	6	21	0.602771887368144	0.270835461800556	NS	0.641418292935087	0.216892050027884	NS	0.976433548842193	0.000872638906963515	NS	0.752337230937015	0.0995775082039314	NS	0.797	NS	0.237	NS
21	ANNEXIN1	ANXA1	1	Protein	THCA-767.1.3.N.3.0.0.2.4.6	THCA	767	1	3	N	3	0	0	2	4	6	Meaningless	0	0	4	Apoptosis/Autophagy/Efferocytosis/Necroptosis/Pyroptosis/Necrosis	TSM	Overexpression	7	1	1	2	0	0	4	0	6	21	0.260405233262253	1.26660135343629	NS	0.50041554821721	0.454055031973837	NS	0.836188168914586	0.0427545304809191	NS	0.794670884212968	0.0677300989187977	NS	0.0634	NS	0.355	NS
21	BAP1C4	BAP1	1	Protein	BRCA-1435.1.3.P.2.0.0.2.4.5	BRCA	1435	1	3	P	2	0	0	2	4	5	Meaningless	0	0	4	Apoptosis/Autophagy/Cellular senescence/Ferroptosis/Necrosis	TSM	Underexpression	7	1	2	2	0	0	4	0	5	21	0.301201809958897	1.06886564667612	NS	0.972604863722061	0.00117933590353489	NS	0.963348852049922	0.00211154662313874	NS	0.552370847151747	0.353086977797021	NS	0.754	NS	0.24	NS
21	CHK2	CHEK2	1	Protein	TGCT-469.1.3.P.3.0.0.2.3.4	TGCT	469	1	3	P	3	0	0	2	3	4	Meaningless	0	0	4	Anoikis/Apoptosis/Autophagy/Mitotic catastrophe	TSM	Overexpression	7	1	2	2	0	0	4	1	4	21	0.824103681585877	0.0494039660004791	NS	0.591041541849239	0.288720641749636	NS	0.137949157628975	2.20068797570913	NS	0.143591754670211	2.13903966848066	NS	0.846	NS	0.846	NS
21	CYCLINE2	CCNE2	1	Protein	STAD-1344.1.3.P.3.7.0.2.4.2	STAD	1344	1	3	P	3	7	0	2	4	2	Protective	1	0	3	Apoptosis/Cellular senescence	TSM	Overexpression	7	1	2	2	3	0	4	0	2	21	0.261945321578405	1.25844665990984	NS	0.261697628670822	1.2597541663442	NS	0.617441821757368	0.249479492043032	NS	0.0508604272939861	3.81286359049965	NS	0.23	NS	0.172	NS
21	EGFR	EGFR	1	Protein	THYM-724.1.3.N.3.0.0.2.4.6	THYM	724	1	3	N	3	0	0	2	4	6	Meaningless	0	0	4	Anoikis/Apoptosis/Autophagy/Cellular senescence/Ferroptosis/Necrosis	TSM	Overexpression	7	1	1	2	0	0	4	0	6	21	0.848910181128021	0.0362937326822793	NS	0.475480667149091	0.509210862932127	NS	NS	NS	NS	0.697269082857468	0.151328428930312	NS	0.955	NS	0.144	NS
21	FOXO3A	FOXO3	1	Protein	THCA-1373.1.3.P.2.0.0.2.4.5	THCA	1373	1	3	P	2	0	0	2	4	5	Meaningless	0	0	4	Apoptosis/Autophagy/Cellular senescence/Pyroptosis/Necrosis	TSM	Underexpression	7	1	2	2	0	0	4	0	5	21	0.476036778983237	0.507928940266729	NS	0.608316489569388	0.262633735609601	NS	0.881872419553198	0.0220807749641412	NS	0.922335897709065	0.0095046383370298	NS	0.854	NS	0.391	NS
21	HER2	ERBB2	1	Protein	THCA-1399.1.3.N.3.0.0.2.4.6	THCA	1399	1	3	N	3	0	0	2	4	6	Meaningless	0	0	4	Anoikis/Apoptosis/Autophagy/Cellular senescence/Ferroptosis/Necrosis	TSM	Overexpression	7	1	1	2	0	0	4	0	6	21	0.397825148047928	0.714890201334659	NS	0.580996724603361	0.304626062501006	NS	0.986938681097589	0.000267998732217965	NS	0.820738159035209	0.0513455979708928	NS	0.285	NS	0.246	NS
21	IGF1R_pY1135Y1136	IGF1R	1	Protein	BRCA-2590.1.3.N.3.2.0.2.4.4	BRCA	2590	1	3	N	3	2	0	2	4	4	Protective	1	0	3	Anoikis/Apoptosis/Autophagy/Cellular senescence	TSM	Overexpression	7	1	1	2	2	0	4	0	4	21	0.074224922910096	3.18702622013734	NS	0.173795708323158	1.84989412867739	NS	0.675749187885262	0.174950403129018	NS	0.140755669261283	2.16967837758801	NS	0.0281	Protective	0.0745	NS
21	PRDX1	PRDX1	1	Protein	TGCT-836.1.3.P.3.0.0.2.3.4	TGCT	836	1	3	P	3	0	0	2	3	4	Meaningless	0	0	4	Apoptosis/Autophagy/Ferroptosis/Oxeiptosis	TSM	Overexpression	7	1	2	2	0	0	4	1	4	21	0.350895506735087	0.87021603946405	NS	0.617470089606086	0.249439400562024	NS	0.217404815164581	1.52141944539408	NS	0.10768105947383	2.58792887252501	NS	0.4	NS	0.364	NS
21	SMAC	DIABLO	1	Protein	LGG-2960.1.3.P.3.7.7.4.4.3	LGG	2960	1	3	P	3	7	7	4	4	3	Protective	1	0	3	Apoptosis/Autophagy/Necrosis	TSM	Overexpression	7	1	2	2	3	3	0	0	3	21	0.0638885362660246	3.4334492789073	NS	0.107799944268722	2.58618147806109	NS	0.0984341476431564	2.73073219521764	NS	0.0163546173467874	5.76434099367267	Low	0.252	NS	0.451	NS
22	CHK2_pT68	CHEK2	1	Protein	THCA-859.1.3.P.1.62.0.2.4.4	THCA	859	1	3	P	1	62	0	2	4	4	Protective	1	0	3	Anoikis/Apoptosis/Autophagy/Mitotic catastrophe	TSM	Unchanged	7	1	2	1	3	0	4	0	4	22	0.632663955100969	0.228465531722728	NS	0.260141744031671	1.26800250116977	NS	0.787159004339969	0.0729008768783381	NS	0.573610795628438	0.316678202445521	NS	0.233	NS	0.0352	Protective
22	CYCLINB1	CCNB1	1	Protein	BLCA-692.1.3.P.3.0.0.1.4.3	BLCA	692	1	3	P	3	0	0	1	4	3	Meaningless	0	0	4	Apoptosis/Cellular senescence/Mitotic catastrophe	TSM	Overexpression	7	1	2	2	0	0	7	0	3	22	0.913129471182647	0.0119010779188461	NS	0.963155095880894	0.00213394693183965	NS	0.190580385377558	1.71312526150716	NS	0.322523138423951	0.978687167454278	NS	0.728	NS	0.563	NS
22	CYCLINB1	CCNB1	1	Protein	SKCM-578.1.3.P.3.0.4.2.4.3	SKCM	578	1	3	P	3	0	4	2	4	3	Meaningless	0	0	4	Apoptosis/Cellular senescence/Mitotic catastrophe	TSM	Overexpression	7	1	2	2	0	3	4	0	3	22	0.0770566084542037	3.12591485172929	NS	0.190590110267345	1.71305012401672	NS	NS	NS	NS	0.0131252596153686	6.15214797145927	High	0.101	NS	0.139	NS
22	CYCLINB1	CCNB1	1	Protein	STAD-1341.1.3.P.3.0.0.1.4.3	STAD	1341	1	3	P	3	0	0	1	4	3	Meaningless	0	0	4	Apoptosis/Cellular senescence/Mitotic catastrophe	TSM	Overexpression	7	1	2	2	0	0	7	0	3	22	0.350916324453395	0.870140827996042	NS	0.930097757450637	0.00769512193631763	NS	0.0768858798216097	3.12953050395214	NS	0.383806123685612	0.758475209038697	NS	0.35	NS	0.867	NS
22	EEF2	EEF2	1	Protein	TGCT-495.1.3.P.3.7.0.2.3.2	TGCT	495	1	3	P	3	7	0	2	3	2	Protective	1	0	3	Apoptosis/Autophagy	TSM	Overexpression	7	1	2	2	3	0	4	1	2	22	0.0556643756108923	3.66207177274633	NS	0.102615778138298	2.66441143162262	NS	0.449761750185147	0.571252209896074	NS	0.203387606443117	1.61788027504522	NS	0.142	NS	0.245	NS
22	GATA3	GATA3	1	Protein	THYM-1073.1.3.P.3.2.2.2.3.1	THYM	1073	1	3	P	3	2	2	2	3	1	Protective	1	0	3	Necrosis	TSM	Overexpression	7	1	2	2	2	2	4	1	1	22	0.0323086753269818	4.58204283631567	Low	0.432513266557147	0.616065160123764	NS	NS	NS	NS	0.333160897460313	0.936572387980791	NS	0.0241	Protective	0.288	NS
22	GSK3ALPHABETA	GSK3B	1	Protein	LGG-2271.1.3.P.3.0.0.2.4.6	LGG	2271	1	3	P	3	0	0	2	4	6	Meaningless	0	0	4	Apoptosis/Autophagy/Ferroptosis/Necroptosis/Pyroptosis/Necrosis	TSM	Overexpression	7	1	2	2	0	0	4	0	6	22	0.303923322151178	1.05689985690037	NS	0.488961396434073	0.478810961381457	NS	0.669284162989495	0.182440600080295	NS	0.134409479516546	2.24082236146316	NS	0.463	NS	0.871	NS
22	MYH11	MYH11	1	Protein	LUAD-2317.1.3.N.2.62.0.1.4.1	LUAD	2317	1	3	N	2	62	0	1	4	1	Protective	1	0	3	Autophagy	TSM	Underexpression	7	1	1	2	3	0	7	0	1	22	0.259011695431536	1.2740317038203	NS	0.0747593992208552	3.17530180421349	NS	0.138713392215091	2.19217417402955	NS	0.493796843596417	0.468242435210535	NS	0.0875	NS	0.0231	Protective
22	P70S6K_pT389	RPS6KB1	1	Protein	THCA-1636.1.3.P.2.0.2.2.4.4	THCA	1636	1	3	P	2	0	2	2	4	4	Meaningless	0	0	4	Anoikis/Apoptosis/Autophagy/Necrosis	TSM	Underexpression	7	1	2	2	0	2	4	0	4	22	0.03294259790805	4.54875987060138	Low	0.195441127682507	1.67611763168855	NS	0.501393438036909	0.451985793762782	NS	0.314450649003276	1.01188928870831	NS	0.0559	NS	0.208	NS
22	PCNA	PCNA	1	Protein	STAD-2588.1.3.P.3.2.0.1.4.1	STAD	2588	1	3	P	3	2	0	1	4	1	Protective	1	0	3	Apoptosis	TSM	Overexpression	7	1	2	2	2	0	7	0	1	22	0.153308530128185	2.03901858609451	NS	0.386404971138811	0.75022510316285	NS	0.117829643153755	2.44593517903315	NS	0.374723245931573	0.78794166963308	NS	0.00507	Protective	0.0765	NS
22	PKCALPHA	PRKCA	1	Protein	STAD-2616.1.3.N.3.4.0.2.4.4	STAD	2616	1	3	N	3	4	0	2	4	4	Risky	0	1	3	Anoikis/Apoptosis/Autophagy/Mitotic catastrophe	TSM	Overexpression	7	1	1	2	3	0	4	0	4	22	0.88768365004097	0.0199475566272972	NS	0.735339635159406	0.114265128855012	NS	0.796101689114595	0.0667682344706072	NS	0.540375778116339	0.374843744946481	NS	0.199	NS	0.17	NS
22	X53BP1	TP53BP1	1	Protein	LGG-3178.1.3.P.3.0.0.1.4.3	LGG	3178	1	3	P	3	0	0	1	4	3	Meaningless	0	0	4	Apoptosis/Cellular senescence/Mitotic catastrophe	TSM	Overexpression	7	1	2	2	0	0	7	0	3	22	0.902260518165475	0.0150813771410991	NS	0.871322549405645	0.0262371312935124	NS	0.868487841830327	0.0274165873889025	NS	0.619628609838438	0.246389900115949	NS	0.422	NS	0.468	NS
23	(CAVEOLIN1 + LKB1)	CAV1, STK11	2	Protein	BRCA-255.1.3.N.2.0.0.1.4.5	BRCA	255	1	3	N	2	0	0	1	4	5	Meaningless	0	0	4	Anoikis/Apoptosis/Autophagy/Cellular senescence/Ferroptosis	TSM	Underexpression	7	1	1	2	0	0	7	0	5	23	0.0970215648254377	2.75383336506847	NS	0.211782882800559	1.55919666448522	NS	0.347057138838315	0.884188150789975	NS	0.117038604596541	2.45650953538873	NS	0.0769	NS	0.497	NS
23	(CHK2 + CHK2_pT68)	CHEK2(2)	2	Protein	BRCA-306.1.3.P.3.0.0.1.4.4	BRCA	306	1	3	P	3	0	0	1	4	4	Meaningless	0	0	4	Anoikis/Apoptosis/Autophagy/Mitotic catastrophe	TSM	Overexpression	7	1	2	2	0	0	7	0	4	23	0.395421462122123	0.722205361287346	NS	0.806859936504193	0.0597699357707725	NS	0.75546599965545	0.0969949961551487	NS	0.717078794342112	0.131308874693564	NS	0.41	NS	0.708	NS
23	(YAP + YAP_pS127)	YAP1(2)	2	Protein	BRCA-1245.1.3.N.2.0.0.1.4.5	BRCA	1245	1	3	N	2	0	0	1	4	5	Meaningless	0	0	4	Anoikis/Apoptosis/Autophagy/Ferroptosis/Necrosis	TSM	Underexpression	7	1	1	2	0	0	7	0	5	23	0.612523641466206	0.25651633980803	NS	0.444514505539705	0.584601000550147	NS	0.291817814857684	1.11121579259929	NS	0.603009807399923	0.270480236546494	NS	0.96	NS	0.965	NS
23	(YAP + YAP_pS127)	YAP1(2)	2	Protein	LGG-1187.1.3.N.3.30.0.2.4.5	LGG	1187	1	3	N	3	30	0	2	4	5	Risky	0	1	3	Anoikis/Apoptosis/Autophagy/Ferroptosis/Necrosis	TSM	Overexpression	7	1	1	2	3	0	4	0	5	23	0.323656034964618	0.974115058831363	NS	0.22884014685755	1.44805595765614	NS	0.471878653167067	0.517573369228685	NS	0.75311514196583	0.0989319316911097	NS	0.0504	NS	0.0253	Risky
23	ADAR1	ADAR	1	Protein	BRCA-1331.1.3.P.3.0.0.1.4.4	BRCA	1331	1	3	P	3	0	0	1	4	4	Meaningless	0	0	4	Apoptosis/Necroptosis/Pyroptosis/Necrosis	TSM	Overexpression	7	1	2	2	0	0	7	0	4	23	0.436591223453702	0.605225380563048	NS	0.895475418929828	0.0172604686480694	NS	0.881519901707622	0.0222137407000916	NS	0.752717349097723	0.0992617655950264	NS	0.394	NS	0.605	NS
23	CDK1_pY15	CDK1	1	Protein	BRCA-1541.1.3.P.3.0.0.1.4.4	BRCA	1541	1	3	P	3	0	0	1	4	4	Meaningless	0	0	4	Apoptosis/Autophagy/Ferroptosis/Mitotic catastrophe	TSM	Overexpression	7	1	2	2	0	0	7	0	4	23	0.854982329985095	0.0334030834076385	NS	0.41424609925666	0.666581206793538	NS	0.228667828862416	1.44912859137587	NS	0.544729677007078	0.36684386755521	NS	0.459	NS	0.638	NS
23	CMET	MET	1	Protein	BRCA-1590.1.3.N.2.0.0.1.4.5	BRCA	1590	1	3	N	2	0	0	1	4	5	Meaningless	0	0	4	Anoikis/Apoptosis/Autophagy/Cellular senescence/Necrosis	TSM	Underexpression	7	1	1	2	0	0	7	0	5	23	0.392160222610184	0.732233370853857	NS	0.654203182304256	0.200641948009936	NS	0.463953710244569	0.536339542757886	NS	0.219843054436515	1.50539539825728	NS	0.122	NS	0.918	NS
23	CYCLINB1	CCNB1	1	Protein	THYM-693.1.3.P.3.0.0.2.2.3	THYM	693	1	3	P	3	0	0	2	2	3	Meaningless	0	0	4	Apoptosis/Cellular senescence/Mitotic catastrophe	TSM	Overexpression	7	1	2	2	0	0	4	4	3	23	0.118088613659747	2.44249038165601	NS	0.756497327089125	0.0961518848586151	NS	NS	NS	NS	0.999163831605761	1.09826598203941e-06	NS	0.254	NS	0.474	NS
23	ERALPHA	ESR1	1	Protein	BRCA-2413.1.3.N.3.0.0.2.2.4	BRCA	2413	1	3	N	3	0	0	2	2	4	Meaningless	0	0	4	Apoptosis/Autophagy/Ferroptosis/Necrosis	TSM	Overexpression	7	1	1	2	0	0	4	4	4	23	0.464865415462754	0.534154557015267	NS	0.46232479135063	0.540260489167448	NS	0.815073147761164	0.0547028624983791	NS	0.402934521724104	0.699551250327137	NS	0.59	NS	0.269	NS
23	FOXM1	FOXM1	1	Protein	BRCA-2478.1.3.P.3.0.0.1.4.4	BRCA	2478	1	3	P	3	0	0	1	4	4	Meaningless	0	0	4	Apoptosis/Autophagy/Cellular senescence/Necrosis	TSM	Overexpression	7	1	2	2	0	0	7	0	4	23	0.307470455888426	1.04151038695405	NS	0.350596722496087	0.871296174693477	NS	0.49073839649155	0.474906872822747	NS	0.0848482260643573	2.96949712514298	NS	0.288	NS	0.437	NS
23	FOXM1	FOXM1	1	Protein	STAD-2163.1.3.P.3.0.0.1.4.4	STAD	2163	1	3	P	3	0	0	1	4	4	Meaningless	0	0	4	Apoptosis/Autophagy/Cellular senescence/Necrosis	TSM	Overexpression	7	1	2	2	0	0	7	0	4	23	0.480635334891516	0.497421395965691	NS	0.686427306513087	0.162980313431389	NS	0.920447576601592	0.00997400612629231	NS	0.730884882662244	0.118300693294209	NS	0.876	NS	0.148	NS
23	JAK2	JAK2	1	Protein	BRCA-2649.1.3.P.2.0.0.2.2.3	BRCA	2649	1	3	P	2	0	0	2	2	3	Meaningless	0	0	4	Apoptosis/Autophagy/Necrosis	TSM	Underexpression	7	1	2	2	0	0	4	4	3	23	0.998531945585018	3.38535856239334e-06	NS	0.659294905657093	0.194381224748118	NS	0.212125935754505	1.55685750520744	NS	0.693110311023425	0.155738888072519	NS	0.784	NS	0.785	NS
23	PEA15	PEA15	1	Protein	BRCA-2960.1.3.N.3.64.0.2.4.3	BRCA	2960	1	3	N	3	64	0	2	4	3	Protective	2	0	2	Apoptosis/Autophagy/Necrosis	TSM	Overexpression	7	1	1	2	5	0	4	0	3	23	0.131374368552327	2.27618863687523	NS	0.178242971102355	1.81221313768686	NS	0.471232789537704	0.519083751168491	NS	0.164196491034488	1.93514649057847	NS	0.0244	Protective	0.0359	Protective
23	RB	RB1	1	Protein	KIRC-2047.1.3.N.3.0.20.2.4.5	KIRC	2047	1	3	N	3	0	20	2	4	5	Meaningless	0	0	4	Apoptosis/Autophagy/Cellular senescence/Necroptosis/Necrosis	TSM	Overexpression	7	1	1	2	0	3	4	0	5	23	0.266592173524366	1.23419802185907	NS	0.212982733451864	1.55103485373152	NS	0.0477593301254702	3.91843466429565	Low	0.170588318775875	1.87776560477969	NS	0.978	NS	0.509	NS
23	RB	RB1	1	Protein	TGCT-844.1.3.N.2.0.11.2.4.5	TGCT	844	1	3	N	2	0	11	2	4	5	Meaningless	0	0	4	Apoptosis/Autophagy/Cellular senescence/Necroptosis/Necrosis	TSM	Underexpression	7	1	1	2	0	3	4	0	5	23	0.43809853921796	0.601257750687131	NS	0.5630931453076	0.334376832989031	NS	0.0328551676214034	4.55331029067814	High	0.0500593654447181	3.83946923958872	NS	0.999	NS	0.837	NS
23	SHC_pY317	SHC1	1	Protein	KIRP-1163.1.3.P.1.0.31.2.4.3	KIRP	1163	1	3	P	1	0	31	2	4	3	Meaningless	0	0	4	Apoptosis/Autophagy/Ferroptosis	TSM	Unchanged	7	1	2	1	0	5	4	0	3	23	0.0300629713294401	4.70568773990177	High	0.00865066928136893	6.89356259234693	High	0.893050571132117	0.0180755017659015	NS	0.077323148230791	3.12028732599092	NS	0.223	NS	0.105	NS
23	STAT3_pY705	STAT3	1	Protein	LUAD-2592.1.3.N.2.0.0.2.4.8	LUAD	2592	1	3	N	2	0	0	2	4	8	Meaningless	0	0	4	Anoikis/Apoptosis/Autophagy/Cellular senescence/Ferroptosis/Immunogenic cell death/Pyroptosis/Necrosis	TSM	Underexpression	7	1	1	2	0	0	4	0	8	23	0.558648990267418	0.342048810586363	NS	0.301362720398704	1.06815428997979	NS	0.92643967844275	0.00852393993482918	NS	0.830614191002877	0.0457591618172767	NS	0.377	NS	0.31	NS
23	STATHMIN	STMN1	1	Protein	THYM-1432.1.3.P.3.2.2.2.3.2	THYM	1432	1	3	P	3	2	2	2	3	2	Protective	1	0	3	Apoptosis/Autophagy	TSM	Overexpression	7	1	2	2	2	2	4	1	2	23	0.0152323841361444	5.8893890435045	Low	0.328583521751873	0.9544722868984	NS	NS	NS	NS	0.52251193568948	0.408932280388357	NS	0.0082	Protective	0.173	NS
23	X4EBP1	EIF4EBP1	1	Protein	BRCA-3438.1.3.P.3.31.0.2.4.2	BRCA	3438	1	3	P	3	31	0	2	4	2	Risky	0	2	2	Apoptosis/Autophagy	TSM	Overexpression	7	1	2	2	5	0	4	0	2	23	0.147732904508351	2.09550485862624	NS	0.152827382939101	2.04380069166113	NS	0.962368771520242	0.00222607031488122	NS	0.568519946110521	0.325165221147821	NS	0.00243	Risky	0.00254	Risky
24	(CYCLINE1 + X4EBP1_pT37T46)	CCNE1, EIF4EBP1	2	Protein	BRCA-352.1.3.P.3.0.34.2.4.2	BRCA	352	1	3	P	3	0	34	2	4	2	Meaningless	0	0	4	Apoptosis/Autophagy	TSM	Overexpression	7	1	2	2	0	6	4	0	2	24	0.127029259852032	2.32843833188	NS	0.0337411247004612	4.50777401160355	High	0.0570243274536992	3.62188211272657	NS	0.00889039561295568	6.84471349474524	High	0.219	NS	0.119	NS
24	(PARP1 + PARPCLEAVED)	PARP1(2)	2	Protein	BRCA-1207.1.3.P.3.0.0.1.4.5	BRCA	1207	1	3	P	3	0	0	1	4	5	Meaningless	0	0	4	Apoptosis/Autophagy/Necroptosis/Parthanatos/Necrosis	TSM	Overexpression	7	1	2	2	0	0	7	0	5	24	0.706247973858859	0.14205355681871	NS	0.724739667700575	0.123996572726332	NS	0.959796361898614	0.00254108026732839	NS	0.850016869414181	0.0357576384020676	NS	0.632	NS	0.516	NS
24	AKT	AKT1	1	Protein	THCA-759.1.3.N.2.0.0.2.4.9	THCA	759	1	3	N	2	0	0	2	4	9	Meaningless	0	0	4	Anoikis/Apoptosis/Autophagy/Cellular senescence/Ferroptosis/Mitochondrial permeability transition/Mitotic catastrophe/NETosis/Necrosis	TSM	Underexpression	7	1	1	2	0	0	4	0	9	24	0.379754697408228	0.771495847409277	NS	0.181337756290621	1.78662629435275	NS	0.957241820174011	0.00287457969927792	NS	0.956168214527812	0.00302089361879483	NS	0.306	NS	0.599	NS
24	AR	AR	1	Protein	BRCA-1389.1.3.N.3.0.0.2.2.5	BRCA	1389	1	3	N	3	0	0	2	2	5	Meaningless	0	0	4	Anoikis/Apoptosis/Autophagy/Entosis/Ferroptosis	TSM	Overexpression	7	1	1	2	0	0	4	4	5	24	0.967896659048215	0.00161977540634061	NS	0.629448227345134	0.232809743459453	NS	0.862457324774433	0.0300145039302182	NS	0.685539746692876	0.163956427560343	NS	0.702	NS	0.344	NS
24	BAP1C4	BAP1	1	Protein	GBM-387.1.3.P.2.9.2.4.4.5	GBM	387	1	3	P	2	9	2	4	4	5	Protective	2	0	2	Apoptosis/Autophagy/Cellular senescence/Ferroptosis/Necrosis	TSM	Underexpression	7	1	2	2	5	2	0	0	5	24	0.0418044413999483	4.14310421585318	Low	0.084963934744155	2.96729269960868	NS	NS	NS	NS	0.0811531088364119	3.04165564339483	NS	0.0362	Protective	0.0527	NS
24	BID	BID	1	Protein	TGCT-447.1.3.N.3.4.4.2.4.3	TGCT	447	1	3	N	3	4	4	2	4	3	Risky	0	1	3	Apoptosis/Autophagy/Necrosis	TSM	Overexpression	7	1	1	2	3	3	4	0	3	24	0.636328151821294	0.223576581673719	NS	0.636328151821294	0.223576581673719	NS	0.0740533918465007	3.19080819628717	NS	0.0468048197031141	3.95239100791746	High	0.17	NS	0.184	NS
24	FASN	FASN	1	Protein	LGG-2172.1.3.P.3.7.0.2.4.5	LGG	2172	1	3	P	3	7	0	2	4	5	Protective	1	0	3	Anoikis/Apoptosis/Ferroptosis/Necroptosis/Necrosis	TSM	Overexpression	7	1	2	2	3	0	4	0	5	24	0.453787051898083	0.561175378834724	NS	0.489619860194146	0.47736155596333	NS	0.742161294527887	0.10823611936854	NS	0.171512585508941	1.86967256713725	NS	0.228	NS	0.182	NS
24	GSK3ALPHABETA	GSK3B	1	Protein	THYM-1091.1.3.P.1.30.0.2.4.6	THYM	1091	1	3	P	1	30	0	2	4	6	Risky	0	1	3	Apoptosis/Autophagy/Ferroptosis/Necroptosis/Pyroptosis/Necrosis	TSM	Unchanged	7	1	2	1	3	0	4	0	6	24	0.577080832403048	0.31097772612407	NS	0.0754085859369988	3.16118156966346	NS	NS	NS	NS	0.132139308410981	2.26718989399779	NS	0.79	NS	0.0477	Risky
24	MTOR_pS2448	MTOR	1	Protein	LUAD-2309.1.3.N.2.0.0.2.4.9	LUAD	2309	1	3	N	2	0	0	2	4	9	Meaningless	0	0	4	Anoikis/Apoptosis/Autophagy/Cellular senescence/Entosis/Ferroptosis/Mitotic catastrophe/Necroptosis/Necrosis	TSM	Underexpression	7	1	1	2	0	0	4	0	9	24	0.127559553208162	2.32195578495128	NS	0.273427151770041	1.19947241130164	NS	0.365347767679812	0.819426942396056	NS	0.282419961431815	1.15540780413315	NS	0.155	NS	0.182	NS
24	PDL1	CD274	1	Protein	KIRC-1981.1.3.P.3.0.0.2.4.8	KIRC	1981	1	3	P	3	0	0	2	4	8	Meaningless	0	0	4	Apoptosis/Autophagy/Cuproptosis/Efferocytosis/Ferroptosis/Necroptosis/Pyroptosis/Necrosis	TSM	Overexpression	7	1	2	2	0	0	4	0	8	24	0.616226718612567	0.251206647405217	NS	0.934175248469799	0.00682158681804618	NS	0.198405330626841	1.65407409649025	NS	0.837917933469326	0.041843734044172	NS	0.672	NS	0.533	NS
24	PR	PGR	1	Protein	STAD-2637.1.3.N.2.1.0.1.4.4	STAD	2637	1	3	N	2	1	0	1	4	4	Risky	0	1	3	Apoptosis/Autophagy/Cellular senescence/Necrosis	TSM	Underexpression	7	1	1	2	2	0	7	0	4	24	0.129940430326835	2.2932160544743	NS	0.698778310470445	0.149745892907036	NS	0.708577855152789	0.139701587398751	NS	0.670376149857522	0.181162446477869	NS	0.0128	Risky	0.635	NS
24	VEGFR2	KDR	1	Protein	LGG-3167.1.3.N.3.0.0.2.2.5	LGG	3167	1	3	N	3	0	0	2	2	5	Meaningless	0	0	4	Anoikis/Apoptosis/Autophagy/Cellular senescence/Necrosis	TSM	Overexpression	7	1	1	2	0	0	4	4	5	24	0.361558126949354	0.832473977033693	NS	0.338189109662463	0.917284028451624	NS	0.167097874674264	1.90878869314475	NS	0.728664543253468	0.120341367746368	NS	0.381	NS	0.359	NS
25	(PKCALPHA + PKCALPHA_pS657)	PRKCA(2)	2	Protein	PRAD-961.1.3.N.2.7.62.2.4.4	PRAD	961	1	3	N	2	7	62	2	4	4	Protective	1	0	3	Anoikis/Apoptosis/Autophagy/Mitotic catastrophe	TSM	Underexpression	7	1	1	2	3	3	4	0	4	25	0.160232678793564	1.97202881957551	NS	0.0449914975125476	4.01895819132552	Low	0.478250363706876	0.502850372192064	NS	0.0880685518223907	2.90932821245739	NS	0.139	NS	0.0825	NS
25	(YAP + YAP_pS127)	YAP1(2)	2	Protein	TGCT-376.1.3.N.1.0.23.2.4.5	TGCT	376	1	3	N	1	0	23	2	4	5	Meaningless	0	0	4	Anoikis/Apoptosis/Autophagy/Ferroptosis/Necrosis	TSM	Unchanged	7	1	1	1	0	6	4	0	5	25	0.340996014831106	0.90668313557484	NS	0.601794137978349	0.272298398261093	NS	0.0479920587692532	3.91026396550132	Low	0.0353708592450022	4.42718207420699	High	0.627	NS	0.455	NS
25	CASPASE3	CASP3	1	Protein	BRCA-1495.1.3.P.3.0.0.1.4.6	BRCA	1495	1	3	P	3	0	0	1	4	6	Meaningless	0	0	4	Anoikis/Apoptosis/Autophagy/Pyroptosis/Necrosis/Erebosis	TSM	Overexpression	7	1	2	2	0	0	7	0	6	25	0.939504068469037	0.0057597775015578	NS	0.933213829700395	0.00702278113697971	NS	0.273204182406014	1.20058802655844	NS	0.485913003404942	0.485563555846992	NS	0.399	NS	0.631	NS
25	CASPASE3	CASP3	1	Protein	LUAD-1128.1.3.P.3.0.30.2.4.6	LUAD	1128	1	3	P	3	0	30	2	4	6	Meaningless	0	0	4	Anoikis/Apoptosis/Autophagy/Pyroptosis/Necrosis/Erebosis	TSM	Overexpression	7	1	2	2	0	3	4	0	6	25	0.360258245364617	0.836992817017458	NS	0.0199091328449889	5.41984451385643	High	0.272055413951533	1.20635396423283	NS	0.327193199500886	0.959974909116775	NS	0.439	NS	0.0799	NS
25	CDK1_pY15	CDK1	1	Protein	STAD-1268.1.3.P.3.0.22.2.4.4	STAD	1268	1	3	P	3	0	22	2	4	4	Meaningless	0	0	4	Apoptosis/Autophagy/Ferroptosis/Mitotic catastrophe	TSM	Overexpression	7	1	2	2	0	5	4	0	4	25	0.0111842005569086	6.43581221696114	Low	0.123475492635108	2.37267267873025	NS	0.0445402460802544	4.03596308598273	Low	0.220338985272224	1.50216211127501	NS	0.0542	NS	0.268	NS
25	CHK2	CHEK2	1	Protein	STAD-1285.1.3.P.3.0.13.2.4.4	STAD	1285	1	3	P	3	0	13	2	4	4	Meaningless	0	0	4	Anoikis/Apoptosis/Autophagy/Mitotic catastrophe	TSM	Overexpression	7	1	2	2	0	5	4	0	4	25	0.0330508353617429	4.54314395452807	Low	0.0682996567541549	3.32341889413861	NS	0.0333341777263626	4.52853316988754	High	0.117707143162462	2.44756757756676	NS	0.121	NS	0.146	NS
25	CYCLINE1	CCNE1	1	Protein	COAD-913.1.3.P.3.2.64.2.4.2	COAD	913	1	3	P	3	2	64	2	4	2	Protective	1	0	3	Apoptosis/Autophagy	TSM	Overexpression	7	1	2	2	2	5	4	0	2	25	0.00103421822810945	10.765281692181	Low	0.0255564278402941	4.98578227238498	Low	0.0835683300999187	2.99410009874625	NS	0.275497940526243	1.18916554425813	NS	0.0156	Protective	0.111	NS
26	(AKT + AKT_pT308)	AKT1(2)	2	Protein	TGCT-41.1.3.N.3.0.1.2.4.9	TGCT	41	1	3	N	3	0	1	2	4	9	Meaningless	0	0	4	Anoikis/Apoptosis/Autophagy/Cellular senescence/Ferroptosis/Mitochondrial permeability transition/Mitotic catastrophe/NETosis/Necrosis	TSM	Overexpression	7	1	1	2	0	2	4	0	9	26	0.0194169477543559	5.46356901484788	High	0.0805936828595027	3.05288859234145	NS	0.955551914205191	0.0031065305218923	NS	0.978173947481832	0.00074847727081124	NS	0.0714	NS	0.117	NS
26	AR	AR	1	Protein	LGG-1325.1.3.N.3.0.34.2.4.5	LGG	1325	1	3	N	3	0	34	2	4	5	Meaningless	0	0	4	Anoikis/Apoptosis/Autophagy/Entosis/Ferroptosis	TSM	Overexpression	7	1	1	2	0	6	4	0	5	26	0.0527214057796052	3.75272781162936	NS	0.0449478136921707	4.02059649756428	High	0.152540120127028	2.04666392747302	NS	0.045764272316032	3.99025004640097	High	0.064	NS	0.0577	NS
26	BAX	BAX	1	Protein	TGCT-443.1.3.P.3.0.0.2.2.6	TGCT	443	1	3	P	3	0	0	2	2	6	Meaningless	0	0	4	Anoikis/Apoptosis/Autophagy/Mitochondrial permeability transition/Necrosis/Erebosis	TSM	Overexpression	7	1	2	2	0	0	4	4	6	26	0.486390996077825	0.484500099850842	NS	0.624580589659497	0.239481865223906	NS	0.90762166940744	0.0134650388667896	NS	0.892570520663736	0.0182391247541867	NS	0.77	NS	0.947	NS
26	CASPASE8	CASP8	1	Protein	BRCA-1497.1.3.N.3.2.2.2.4.7	BRCA	1497	1	3	N	3	2	2	2	4	7	Protective	1	0	3	Anoikis/Apoptosis/Autophagy/Lysosome-dependent cell death/Necroptosis/Pyroptosis/Necrosis	TSM	Overexpression	7	1	1	2	2	2	4	0	7	26	0.0181412103686077	5.58246123555065	Low	0.187722161322021	1.73540450510323	NS	0.976860924694379	0.000841266615706472	NS	0.389877555461543	0.739323861594026	NS	0.0129	Protective	0.241	NS
26	CAVEOLIN1	CAV1	1	Protein	PRAD-1214.1.3.N.2.7.7.2.4.5	PRAD	1214	1	3	N	2	7	7	2	4	5	Protective	1	0	3	Anoikis/Apoptosis/Autophagy/Cellular senescence/Ferroptosis	TSM	Underexpression	7	1	1	2	3	3	4	0	5	26	0.33512412650759	0.928995320699301	NS	0.384386566433025	0.756625706378621	NS	0.249374267485608	1.32680578702364	NS	0.0109027942674215	6.4810926190454	Low	0.163	NS	0.118	NS
26	COLLAGENVI	COL6A1	1	Protein	BRCA-1598.1.3.N.2.64.2.1.4.1	BRCA	1598	1	3	N	2	64	2	1	4	1	Protective	2	0	2	Autophagy	TSM	Underexpression	7	1	1	2	5	2	7	0	1	26	0.00331861194033756	8.62345828751595	Low	0.0569815558973418	3.62313055023123	NS	0.62407771484601	0.240177817857435	NS	0.282106390003737	1.15691438599483	NS	0.0015	Protective	0.0108	Protective
26	FOXO3A_pS318S321	FOXO3	1	Protein	STAD-2165.1.3.N.3.14.0.2.4.5	STAD	2165	1	3	N	3	14	0	2	4	5	Risky	0	2	2	Apoptosis/Autophagy/Cellular senescence/Pyroptosis/Necrosis	TSM	Overexpression	7	1	1	2	6	0	4	0	5	26	0.257229189921541	1.28360840543134	NS	0.120974064742738	2.40466440755681	NS	0.914321078485522	0.0115755677649813	NS	0.0863030130952116	2.94201495557577	NS	0.295	NS	0.133	NS
27	(KU80 + MSH2 + MSH6 + S6)	MSH2, MSH6, RPS6, XRCC5	4	Protein	TGCT-346.1.3.P.3.0.26.2.2.1	TGCT	346	1	3	P	3	0	26	2	2	1	Meaningless	0	0	4	Apoptosis	TSM	Overexpression	7	1	2	2	0	6	4	4	1	27	0.867703485348303	0.0277476457859677	NS	0.634427087072181	0.226104982594718	NS	0.0224002324757109	5.21442661505632	Low	0.0298052023933173	4.72049267055225	Low	0.308	NS	0.315	NS
27	BCL2	BCL2	1	Protein	BRCA-1444.1.3.N.1.71.0.2.4.5	BRCA	1444	1	3	N	1	71	0	2	4	5	Protective	3	0	1	Anoikis/Apoptosis/Autophagy/Mitochondrial permeability transition/Necrosis	TSM	Unchanged	7	1	1	1	8	0	4	0	5	27	0.231961209828554	1.42879491416944	NS	0.129822602614558	2.29462451597285	NS	0.295132936264461	1.09605755850366	NS	0.119099172617156	2.4291274880741	NS	0.0321	Protective	0.00693	Protective
27	BIM	BCL2L11	1	Protein	LUAD-1097.1.3.P.3.0.0.1.2.4	LUAD	1097	1	3	P	3	0	0	1	2	4	Meaningless	0	0	4	Anoikis/Apoptosis/Autophagy/Necrosis	TSM	Overexpression	7	1	2	2	0	0	7	4	4	27	0.293536441593658	1.10333012195205	NS	0.690582152539761	0.158455874362203	NS	0.133127689611201	2.25564833775095	NS	0.798232186277067	0.0653495867522464	NS	0.883	NS	0.544	NS
27	CHK1	CHEK1	1	Protein	THYM-669.1.3.P.3.2.2.2.2.3	THYM	669	1	3	P	3	2	2	2	2	3	Protective	1	0	3	Apoptosis/Autophagy/Mitotic catastrophe	TSM	Overexpression	7	1	2	2	2	2	4	4	3	27	0.034701326073717	4.45981152944617	Low	0.45986409454643	0.546225433758464	NS	NS	NS	NS	0.731405099508917	0.117825392917229	NS	0.0202	Protective	0.41	NS
27	DVL3	DVL3	1	Protein	THYM-714.1.3.N.3.0.0.1.1.2	THYM	714	1	3	N	3	0	0	1	1	2	Meaningless	0	0	4	Apoptosis/Autophagy	TSM	Overexpression	7	1	1	2	0	0	7	7	2	27	0.674872168098283	0.175955663138517	NS	0.603465815087609	0.269800224144227	NS	NS	NS	NS	0.0690320953706889	3.30588633797769	NS	0.958	NS	0.563	NS
27	EEF2	EEF2	1	Protein	BRCA-1698.1.3.P.1.11.0.1.2.2	BRCA	1698	1	3	P	1	11	0	1	2	2	Risky	0	1	3	Apoptosis/Autophagy	TSM	Unchanged	7	1	2	1	3	0	7	4	2	27	0.307468431578605	1.04151910384637	NS	0.412122161681056	0.672670310252439	NS	0.0907750671672801	2.86057459635729	NS	0.399183819958034	0.710783534924906	NS	0.162	NS	0.207	NS
27	PAI1	SERPINE1	1	Protein	GBM-838.1.3.N.3.35.4.4.4.5	GBM	838	1	3	N	3	35	4	4	4	5	Risky	0	3	1	Apoptosis/Autophagy/Cuproptosis/Cellular senescence/Necrosis	TSM	Overexpression	7	1	1	2	8	3	0	0	5	27	0.115242515948061	2.48081509378783	NS	0.0734892132554326	3.20331405884348	NS	NS	NS	NS	0.00814856220571536	7.00052922702377	High	0.00584	Risky	0.00162	Risky
27	SLC1A5	SLC1A5	1	Protein	BRCA-3198.1.3.P.3.1.1.1.4.4	BRCA	3198	1	3	P	3	1	1	1	4	4	Risky	0	1	3	Apoptosis/Autophagy/Cellular senescence/Ferroptosis	TSM	Overexpression	7	1	2	2	2	2	7	0	4	27	0.014340981808071	5.99567635485598	High	0.515037128424085	0.423819875980882	NS	0.605493339013117	0.266789855262636	NS	0.461746328063205	0.541658194894277	NS	0.0428	Risky	0.356	NS
27	THYMIDILATESYNTHASE	TYMS	1	Protein	LUAD-2617.1.3.P.3.35.1.2.4.1	LUAD	2617	1	3	P	3	35	1	2	4	1	Risky	0	3	1	Apoptosis	TSM	Overexpression	7	1	2	2	8	2	4	0	1	27	0.0175069421014564	5.64482713145881	High	0.0677968047790147	3.33557260477522	NS	0.0955898287811637	2.7776249158332	NS	0.462540466760093	0.539740077394838	NS	0.0254	Risky	0.000507	Risky
28	CDK1_pY15	CDK1	1	Protein	THYM-656.1.3.P.3.2.2.2.2.4	THYM	656	1	3	P	3	2	2	2	2	4	Protective	1	0	3	Apoptosis/Autophagy/Ferroptosis/Mitotic catastrophe	TSM	Overexpression	7	1	2	2	2	2	4	4	4	28	0.00518042957119025	7.81535064372858	Low	0.0680901268109649	3.32847147388711	NS	NS	NS	NS	0.176703033748219	1.82513688705569	NS	0.0276	Protective	0.203	NS
28	CHK2	CHEK2	1	Protein	BLCA-667.1.3.P.3.64.20.2.4.4	BLCA	667	1	3	P	3	64	20	2	4	4	Protective	2	0	2	Anoikis/Apoptosis/Autophagy/Mitotic catastrophe	TSM	Overexpression	7	1	2	2	5	3	4	0	4	28	0.464884747088046	0.534108301072676	NS	0.352590787546142	0.864111076499578	NS	0.0228954907538992	5.17641697008354	Low	0.221109757287481	1.49715418161099	NS	0.0339	Protective	0.0173	Protective
28	CYCLINB1	CCNB1	1	Protein	COAD-912.1.3.P.3.11.62.1.4.3	COAD	912	1	3	P	3	11	62	1	4	3	Risky	0	1	3	Apoptosis/Cellular senescence/Mitotic catastrophe	TSM	Overexpression	7	1	2	2	3	3	7	0	3	28	0.142137744289535	2.15466172543666	NS	0.0471184633896948	3.94115331328319	Low	0.106234209940566	2.60936624424902	NS	0.152335553416883	2.04870663249813	NS	0.518	NS	0.267	NS
28	FASN	FASN	1	Protein	COAD-1388.1.3.P.3.0.62.2.2.5	COAD	1388	1	3	P	3	0	62	2	2	5	Meaningless	0	0	4	Anoikis/Apoptosis/Ferroptosis/Necroptosis/Necrosis	TSM	Overexpression	7	1	2	2	0	3	4	4	5	28	0.143458789333622	2.14046085394641	NS	0.0264492760953872	4.92640569555002	Low	0.206935000841209	1.59274070040436	NS	0.42555538060682	0.634922653698491	NS	0.23	NS	0.238	NS
28	FIBRONECTIN	FN1	1	Protein	KIRC-1667.1.3.N.3.35.31.4.4.4	KIRC	1667	1	3	N	3	35	31	4	4	4	Risky	0	3	1	Anoikis/Apoptosis/Autophagy/Necrosis	TSM	Overexpression	7	1	1	2	8	5	0	0	4	28	0.0107196533121056	6.51121013628845	High	0.00373386493662575	8.40890984302726	High	0.33935380439488	0.912870997758664	NS	0.0890033514694926	2.89230777738926	NS	0.0419	Risky	0.00528	Risky
28	GAPDH	GAPDH	1	Protein	THYM-1070.1.3.P.3.34.4.2.4.3	THYM	1070	1	3	P	3	34	4	2	4	3	Risky	0	2	2	Apoptosis/Autophagy/Necrosis	TSM	Overexpression	7	1	2	2	6	3	4	0	3	28	0.294357456686523	1.09958381938939	NS	0.102076588227689	2.6727954630594	NS	NS	NS	NS	0.0208913552305982	5.3358328919234	High	0.0635	NS	0.0201	Risky
28	HER3_pY1289	ERBB3	1	Protein	LGG-2292.1.3.P.3.71.62.2.4.1	LGG	2292	1	3	P	3	71	62	2	4	1	Protective	3	0	1	Apoptosis	TSM	Overexpression	7	1	2	2	8	3	4	0	1	28	0.061581288223806	3.4942771102613	NS	0.0294631631208683	4.74034494734194	Low	0.234913917392776	1.41085857384461	NS	0.124686433053276	2.35744278600236	NS	0.0203	Protective	0.00446	Protective
28	NOTCH1	NOTCH1	1	Protein	KIRC-1942.1.3.N.3.7.7.2.3.6	KIRC	1942	1	3	N	3	7	7	2	3	6	Protective	1	0	3	Anoikis/Apoptosis/Autophagy/Cellular senescence/Mitotic catastrophe/Necrosis	TSM	Overexpression	7	1	1	2	3	3	4	1	6	28	0.236432388373969	1.40174039908125	NS	0.147511409768646	2.09779835752392	NS	0.989559638961773	0.0001712283608028	NS	0.0130541581007854	6.16175559923731	Low	0.227	NS	0.0521	NS
28	TFRC	TFRC	1	Protein	SARC-463.1.3.P.1.4.34.2.4.4	SARC	463	1	3	P	1	4	34	2	4	4	Risky	0	1	3	Apoptosis/Autophagy/Ferroptosis/Necrosis	TSM	Unchanged	7	1	2	1	3	6	4	0	4	28	0.126261109633225	2.33788213034825	NS	0.0272828152609004	4.87282419464368	High	0.373629561038092	0.791557585539593	NS	0.017125986524295	5.6834166410933	High	0.129	NS	0.0747	NS
28	TFRC	TFRC	1	Protein	STAD-2848.1.3.P.3.2.7.1.4.4	STAD	2848	1	3	P	3	2	7	1	4	4	Protective	1	0	3	Apoptosis/Autophagy/Ferroptosis/Necrosis	TSM	Overexpression	7	1	2	2	2	3	7	0	4	28	0.135713897730014	2.22589608927342	NS	0.203526545814371	1.616885941756	NS	0.141721968964898	2.15916192795003	NS	0.0350786412583169	4.44134307707595	Low	0.00921	Protective	0.145	NS
29	(PKCALPHA + PKCALPHA_pS657)	PRKCA(2)	2	Protein	SKCM-427.1.3.N.3.71.69.4.4.4	SKCM	427	1	3	N	3	71	69	4	4	4	Protective	3	0	1	Anoikis/Apoptosis/Autophagy/Mitotic catastrophe	TSM	Overexpression	7	1	1	2	8	6	0	0	4	29	0.0741242325854423	3.18924513631516	NS	0.0453020743281647	4.00735847553904	Low	NS	NS	NS	0.0305412973732367	4.67856237675732	Low	0.0158	Protective	0.0141	Protective
29	CAVEOLIN1	CAV1	1	Protein	KIRC-927.1.3.N.3.4.34.2.4.5	KIRC	927	1	3	N	3	4	34	2	4	5	Risky	0	1	3	Anoikis/Apoptosis/Autophagy/Cellular senescence/Ferroptosis	TSM	Overexpression	7	1	1	2	3	6	4	0	5	29	0.104501869325289	2.63545879867005	NS	0.009784765295479	6.67366719730827	High	0.853125194317088	0.0342740031673189	NS	0.000604466190680553	11.7621729513893	High	0.203	NS	0.0877	NS
29	CHK2	CHEK2	1	Protein	LUSC-1105.1.3.P.3.71.64.4.4.4	LUSC	1105	1	3	P	3	71	64	4	4	4	Protective	3	0	1	Anoikis/Apoptosis/Autophagy/Mitotic catastrophe	TSM	Overexpression	7	1	2	2	8	5	0	0	4	29	0.0259939882304465	4.95641869149827	Low	0.0290817454588342	4.76276788506753	Low	0.871931749798421	0.0259871311948376	NS	0.0929600921035495	2.82235205461203	NS	0.000821	Protective	0.00165	Protective
29	CYCLINB1	CCNB1	1	Protein	BRCA-1630.1.3.P.3.4.0.1.2.3	BRCA	1630	1	3	P	3	4	0	1	2	3	Risky	0	1	3	Apoptosis/Cellular senescence/Mitotic catastrophe	TSM	Overexpression	7	1	2	2	3	0	7	4	3	29	0.0805028500234468	3.05472039469865	NS	0.200145211869975	1.64131447820216	NS	0.280400901688201	1.16514577983216	NS	0.0758111292430419	3.15249143984047	NS	0.174	NS	0.25	NS
29	HER2	ERBB2	1	Protein	LGG-2291.1.3.N.3.35.0.2.4.6	LGG	2291	1	3	N	3	35	0	2	4	6	Risky	0	3	1	Anoikis/Apoptosis/Autophagy/Cellular senescence/Ferroptosis/Necrosis	TSM	Overexpression	7	1	1	2	8	0	4	0	6	29	0.484106294454108	0.489598868798671	NS	0.615621469106895	0.252069735257821	NS	0.678830187264905	0.17144565961535	NS	0.719601473294178	0.128874872843746	NS	0.000933	Risky	0.000226	Risky
29	PCNA	PCNA	1	Protein	SARC-405.1.3.P.3.14.14.2.4.1	SARC	405	1	3	P	3	14	14	2	4	1	Risky	0	2	2	Apoptosis	TSM	Overexpression	7	1	2	2	6	6	4	0	1	29	0.101300930168919	2.68494174705315	NS	0.0601124234066569	3.53428011786358	NS	0.0195410572406817	5.45243629759762	High	0.00779511775651964	7.07995017770503	High	0.196	NS	0.122	NS
29	PKCDELTA_pS664	PRKCD	1	Protein	STAD-2618.1.3.N.3.14.4.2.4.5	STAD	2618	1	3	N	3	14	4	2	4	5	Risky	0	2	2	Anoikis/Apoptosis/Autophagy/Cellular senescence/Necrosis	TSM	Overexpression	7	1	1	2	6	3	4	0	5	29	0.249269760104888	1.32739174213685	NS	0.240402942792754	1.37822959038552	NS	0.0692016114686522	3.30185695137204	NS	0.0220231639685433	5.24395405458305	High	0.0993	NS	0.349	NS
29	RB_pS807S811	RB1	1	Protein	THYM-1360.1.3.P.3.2.2.2.2.5	THYM	1360	1	3	P	3	2	2	2	2	5	Protective	1	0	3	Apoptosis/Autophagy/Cellular senescence/Necroptosis/Necrosis	TSM	Overexpression	7	1	2	2	2	2	4	4	5	29	0.00542455762157579	7.73216801447849	Low	0.0716032797938184	3.2458788557846	NS	NS	NS	NS	0.170449887041845	1.8789820716495	NS	0.0263	Protective	0.391	NS
29	STAT5ALPHA	STAT5A	1	Protein	LGG-3006.1.3.N.3.35.35.4.4.2	LGG	3006	1	3	N	3	35	35	4	4	2	Risky	0	3	1	Apoptosis/Pyroptosis	TSM	Overexpression	7	1	1	2	8	8	0	0	2	29	0.000488770006926709	12.1580290135599	High	0.0008786508597739	11.067267206557	High	0.515444301298497	0.422999163152877	NS	0.000685327646601341	11.5286228197033	High	4.93e-08	Risky	2.19e-08	Risky
29	YAP_pS127	YAP1	1	Protein	KIRC-2226.1.3.N.2.35.31.4.4.5	KIRC	2226	1	3	N	2	35	31	4	4	5	Risky	0	3	1	Anoikis/Apoptosis/Autophagy/Ferroptosis/Necrosis	TSM	Underexpression	7	1	1	2	8	5	0	0	5	29	0.0108512982368996	6.48950838032724	High	0.00772952509785352	7.09509369711328	High	0.226641072995657	1.4618180399646	NS	0.196246345965057	1.67009100180893	NS	0.000172	Risky	5.22e-05	Risky
30	CASPASE3	CASP3	1	Protein	STAD-1233.1.3.P.3.9.7.2.4.6	STAD	1233	1	3	P	3	9	7	2	4	6	Protective	2	0	2	Anoikis/Apoptosis/Autophagy/Pyroptosis/Necrosis/Erebosis	TSM	Overexpression	7	1	2	2	5	3	4	0	6	30	0.366620251913333	0.81508797569768	NS	0.178432193983683	1.8106340029422	NS	0.310164830988808	1.02997375907183	NS	0.0290574066019624	4.76420910759218	Low	0.0382	Protective	0.11	NS
30	PRAS40_pT246	AKT1S1	1	Protein	KIRC-2023.1.3.P.3.71.71.4.4.2	KIRC	2023	1	3	P	3	71	71	4	4	2	Protective	3	0	1	Apoptosis/Autophagy	TSM	Overexpression	7	1	2	2	8	8	0	0	2	30	0.0115072668455926	6.38524821002473	Low	0.000249073293736468	13.4191141399806	Low	0.786770024781693	0.0731741830571775	NS	0.00211732969429923	9.44493529364241	Low	0.00513	Protective	0.000272	Protective
30	TAZ	WWTR1	1	Protein	LGG-3018.1.3.N.3.35.62.2.4.4	LGG	3018	1	3	N	3	35	62	2	4	4	Risky	0	3	1	Apoptosis/Autophagy/Cellular senescence/Ferroptosis	TSM	Overexpression	7	1	1	2	8	3	4	0	4	30	0.0803466846692256	3.05787495598434	NS	0.0479113914433497	3.91309131221283	Low	0.581054457907177	0.304533057707637	NS	0.0865651482510139	2.93711631999722	NS	0.0023	Risky	0.000745	Risky
30	X1433ZETA	YWHAZ	1	Protein	THCA-1908.1.3.N.3.43.14.4.4.4	THCA	1908	1	3	N	3	43	14	4	4	4	Risky	0	3	1	Anoikis/Apoptosis/Autophagy/Cellular senescence	TSM	Overexpression	7	1	1	2	9	6	0	0	4	30	0.454169622086917	0.560224947302296	NS	0.0731971685903081	3.20982820287473	NS	0.0365217993677601	4.37257328458893	High	0.017644683788453	5.63108728642589	High	0.299	NS	0.0301	Risky
31	CHK1_pS345	CHEK1	1	Protein	BRCA-1570.1.3.P.3.43.4.2.4.3	BRCA	1570	1	3	P	3	43	4	2	4	3	Risky	0	3	1	Apoptosis/Autophagy/Mitotic catastrophe	TSM	Overexpression	7	1	2	2	9	3	4	0	3	31	0.241774768438756	1.37021604045726	NS	0.145955342682487	2.11402122073045	NS	0.0968284853518576	2.7570194224184	NS	0.0280092422905899	4.82749845909977	High	0.108	NS	0.019	Risky
31	CKIT	KIT	1	Protein	STAD-1291.1.3.N.2.1.35.1.4.3	STAD	1291	1	3	N	2	1	35	1	4	3	Risky	0	1	3	Apoptosis/Autophagy/Necrosis	TSM	Underexpression	7	1	1	2	2	8	7	0	3	31	0.0110048185931894	6.46453901068167	High	0.0272080078859853	4.87756295732451	High	0.144132276155937	2.13327757623353	NS	0.0398797170671763	4.22299468815274	High	0.0264	Risky	0.0625	NS
31	CYCLINE1	CCNE1	1	Protein	LUAD-1245.1.3.P.3.31.42.2.4.2	LUAD	1245	1	3	P	3	31	42	2	4	2	Risky	0	2	2	Apoptosis/Autophagy	TSM	Overexpression	7	1	2	2	5	8	4	0	2	31	0.0139236547325629	6.0477974522105	High	0.00860157886796808	6.90373656944089	High	0.035705863872359	4.41109741990124	High	0.0909970736138312	2.85664568576914	NS	0.0353	Risky	0.0455	Risky
31	FOXM1	FOXM1	1	Protein	LUAD-2046.1.3.P.3.31.30.1.4.4	LUAD	2046	1	3	P	3	31	30	1	4	4	Risky	0	2	2	Apoptosis/Autophagy/Cellular senescence/Necrosis	TSM	Overexpression	7	1	2	2	5	3	7	0	4	31	0.09003692445968	2.87371309600756	NS	0.00566911359173894	7.65258161940212	High	0.242695952113677	1.36486591993007	NS	0.464467163472762	0.53510816255543	NS	0.0152	Risky	0.00164	Risky
31	SMAC	DIABLO	1	Protein	KIRC-2106.1.3.P.1.35.31.2.4.3	KIRC	2106	1	3	P	1	35	31	2	4	3	Risky	0	3	1	Apoptosis/Autophagy/Necrosis	TSM	Unchanged	7	1	2	1	8	5	4	0	3	31	0.0140278995053101	6.03462890193027	High	0.016009219783373	5.80186117230972	High	0.835039821527994	0.0433648343406667	NS	0.0688801099058394	3.30950803460464	NS	0.000843	Risky	0.000752	Risky
32	ANNEXIN1	ANXA1	1	Protein	LGG-1291.1.3.N.3.35.30.2.4.6	LGG	1291	1	3	N	3	35	30	2	4	6	Risky	0	3	1	Apoptosis/Autophagy/Efferocytosis/Necroptosis/Pyroptosis/Necrosis	TSM	Overexpression	7	1	1	2	8	3	4	0	6	32	0.0548373534848045	3.68702473326445	NS	0.0448321640022136	4.02494190050507	High	0.239266382645972	1.38491106356107	NS	0.0546228298290296	3.69356254374382	NS	9.25e-07	Risky	4.59e-07	Risky
33	CLAUDIN7	CLDN7	1	Protein	STAD-1294.1.3.P.3.71.71.2.4.1	STAD	1294	1	3	P	3	71	71	2	4	1	Protective	3	0	1	Apoptosis	TSM	Overexpression	7	1	2	2	8	8	4	0	1	33	9.53886279756455e-05	15.2258520526811	Low	8.98293155429108e-05	15.3392771904297	Low	0.0515591673225085	3.79001561983238	NS	0.000536786486242335	11.983327455645	Low	2e-04	Protective	0.000209	Protective
33	FASN	FASN	1	Protein	KIRP-899.1.3.P.3.44.32.4.4.5	KIRP	899	1	3	P	3	44	32	4	4	5	Meaningful Risky	0	4	0	Anoikis/Apoptosis/Ferroptosis/Necroptosis/Necrosis	TSM	Overexpression	7	1	2	2	11	5	0	0	5	33	0.00644826618952521	7.42056227417037	Low	0.000311629447118711	12.9991677856002	High	0.934787050342017	0.00669508887517022	NS	0.0628305564787917	3.46104600395061	NS	0.000665	Risky	6.85e-05	Risky
33	PAI1	SERPINE1	1	Protein	LGG-2688.1.3.N.3.35.31.2.4.5	LGG	2688	1	3	N	3	35	31	2	4	5	Risky	0	3	1	Apoptosis/Autophagy/Cuproptosis/Cellular senescence/Necrosis	TSM	Overexpression	7	1	1	2	8	5	4	0	5	33	0.000841443028874234	11.1475152768149	High	0.000467113372214278	12.2425743687401	High	0.677691923969732	0.172735629131034	NS	0.0648799189136007	3.40802844275595	NS	2.06e-07	Risky	2.82e-07	Risky
33	SYK	SYK	1	Protein	LGG-3014.1.3.N.3.35.35.2.4.2	LGG	3014	1	3	N	3	35	35	2	4	2	Risky	0	3	1	Apoptosis/Necrosis	TSM	Overexpression	7	1	1	2	8	8	4	0	2	33	0.0109043806873692	6.48083400555292	High	0.0172919909946531	5.66649315416661	High	0.350403964869226	0.871993678502047	NS	0.00482232501976376	7.94489371535978	High	0.00852	Risky	0.00509	Risky
33	X4EBP1	EIF4EBP1	1	Protein	STAD-2960.1.3.P.3.26.26.1.4.2	STAD	2960	1	3	P	3	26	26	1	4	2	Protective	2	0	2	Apoptosis/Autophagy	TSM	Overexpression	7	1	2	2	6	6	7	0	2	33	0.274454027609857	1.19434917870926	NS	0.514113434525541	0.425685910825405	NS	0.00641391328815344	7.43017419148273	Low	0.0450560386405453	4.01654072142294	Low	0.0796	NS	0.104	NS
34	FASN	FASN	1	Protein	STAD-2124.1.3.P.3.2.71.1.4.5	STAD	2124	1	3	P	3	2	71	1	4	5	Protective	1	0	3	Anoikis/Apoptosis/Ferroptosis/Necroptosis/Necrosis	TSM	Overexpression	7	1	2	2	2	8	7	0	5	34	0.00404698600084152	8.26261194355091	Low	0.0399079762321312	4.22179267353984	Low	0.0653039821998576	3.39728098696103	NS	0.00516953984489321	7.81915366373871	Low	0.0326	Protective	0.349	NS
34	PR	PGR	1	Protein	BRCA-3030.1.3.N.1.93.20.2.2.4	BRCA	3030	1	3	N	1	93	20	2	2	4	Protective	3	0	1	Apoptosis/Autophagy/Cellular senescence/Necrosis	TSM	Unchanged	7	1	1	1	9	3	4	4	4	34	0.483691055619117	0.490529827691573	NS	0.11959481134782	2.42261929389468	NS	0.0408227178213382	4.1833589132493	Low	0.0914711266197195	2.84829095947867	NS	0.473	NS	0.0264	Protective
35	CAVEOLIN1	CAV1	1	Protein	STAD-1238.1.3.N.1.35.35.2.4.5	STAD	1238	1	3	N	1	35	35	2	4	5	Risky	0	3	1	Anoikis/Apoptosis/Autophagy/Cellular senescence/Ferroptosis	TSM	Unchanged	7	1	1	1	8	8	4	0	5	35	0.00930989108574265	6.7623914641028	High	0.0140090905149759	6.03699745682658	High	0.140170979342879	2.17608114547778	NS	0.000253083488817252	13.3891542070973	High	0.00145	Risky	0.0108	Risky
35	CYCLINB1	CCNB1	1	Protein	KIRP-539.1.3.P.3.35.38.2.4.3	KIRP	539	1	3	P	3	35	38	2	4	3	Risky	0	3	1	Apoptosis/Cellular senescence/Mitotic catastrophe	TSM	Overexpression	7	1	2	2	8	8	4	0	3	35	0.0122296216394563	6.27727204706465	High	0.000171757046088739	14.1172977635003	High	0.414903692554441	0.6647053032449	NS	0.00645613051338556	7.41836919593097	Low	0.000274	Risky	1.83e-06	Risky
35	MYH11	MYH11	1	Protein	STAD-2485.1.3.N.2.44.5.1.4.1	STAD	2485	1	3	N	2	44	5	1	4	1	Meaningful Risky	0	4	0	Autophagy	TSM	Underexpression	7	1	1	2	11	5	7	0	1	35	0.0105635672399875	6.5372980322005	High	0.0902215031756484	2.87041677455175	NS	0.0545641986576627	3.69535412000538	NS	0.0149838907716763	5.91836101649667	High	0.00509	Risky	0.0252	Risky
36	BAD_pS112	BAD	1	Protein	LGG-1370.1.3.N.3.44.35.2.4.2	LGG	1370	1	3	N	3	44	35	2	4	2	Meaningful Risky	0	4	0	Apoptosis/Autophagy	TSM	Overexpression	7	1	1	2	11	8	4	0	2	36	0.00032973110846668	12.893466733448	High	0.000207953413479345	13.7578189552331	High	0.192788470068023	1.69617876814353	NS	0.000434147095564219	12.3791829189763	High	4.38e-07	Risky	6.27e-08	Risky
36	CASPASE7CLEAVEDD198	CASP7	1	Protein	STAD-1234.1.3.P.3.71.0.1.1.2	STAD	1234	1	3	P	3	71	0	1	1	2	Protective	3	0	1	Apoptosis/Autophagy	TSM	Overexpression	7	1	2	2	8	0	7	7	2	36	0.0953746918635325	2.78123342600225	NS	0.143408127040626	2.14100274241165	NS	0.321298587819301	0.983653050892561	NS	0.0764454673878987	3.13889747065269	NS	0.0117	Protective	0.0445	Protective
36	CYCLINB1	CCNB1	1	Protein	SARC-195.1.3.P.3.44.14.2.4.3	SARC	195	1	3	P	3	44	14	2	4	3	Meaningful Risky	0	4	0	Apoptosis/Cellular senescence/Mitotic catastrophe	TSM	Overexpression	7	1	2	2	11	6	4	0	3	36	0.0874547483269791	2.92061090428268	NS	0.0556358212969992	3.66292674503667	NS	0.00111209649997024	10.6309652947072	High	0.00117441869772561	10.5301627487451	High	0.0437	Risky	0.0426	Risky
36	FIBRONECTIN	FN1	1	Protein	HNSC-1328.1.3.N.3.35.35.2.3.4	HNSC	1328	1	3	N	3	35	35	2	3	4	Risky	0	3	1	Anoikis/Apoptosis/Autophagy/Necrosis	TSM	Overexpression	7	1	1	2	8	8	4	1	4	36	0.00556682501591632	7.68543532033503	High	0.00418136170483363	8.20332825296087	High	0.954747905338084	0.00322005508805432	NS	0.0396822071175158	4.23142088676096	High	0.000438	Risky	0.00232	Risky
37	(X4EBP1_pS65 + X4EBP1_pT70)	EIF4EBP1(2)	2	Protein	BRCA-1244.1.3.P.3.35.38.1.4.2	BRCA	1244	1	3	P	3	35	38	1	4	2	Risky	0	3	1	Apoptosis/Autophagy	TSM	Overexpression	7	1	2	2	8	8	7	0	2	37	0.00429532580402658	8.15454995243826	High	0.000167180713453008	14.168103008951	High	0.0891115815463375	2.8903496963607	NS	0.000490023004564688	12.1532537978195	Low	0.00521	Risky	0.00335	Risky
39	CYCLINB1	CCNB1	1	Protein	KIRC-981.1.3.P.3.35.35.1.3.3	KIRC	981	1	3	P	3	35	35	1	3	3	Risky	0	3	1	Apoptosis/Cellular senescence/Mitotic catastrophe	TSM	Overexpression	7	1	2	2	8	8	7	1	3	39	0.0100087066189742	6.63334631319063	High	8.50618795242841e-05	15.4423205515456	High	0.447364005606022	0.577321807846898	NS	2.09507465589454e-05	18.1008538092016	High	2.29e-08	Risky	5.41e-14	Risky
39	EIF4G	EIF4G1	1	Protein	BRCA-1709.1.3.P.3.35.83.1.4.1	BRCA	1709	1	3	P	3	35	83	1	4	1	Risky	0	3	1	Autophagy	TSM	Overexpression	7	1	2	2	8	11	7	0	1	39	3.31248521201477e-06	21.6264710514099	High	0.00114812759967597	10.5720109717269	Low	0.0464821483154183	3.96403532459383	High	0.00632154892085257	7.45628060738122	Low	0.000145	Risky	0.0311	Risky
40	CYCLINB1	CCNB1	1	Protein	KIRC-980.1.2.P.3.35.35.1.3.3	KIRC	980	1	2	P	3	35	35	1	3	3	Risky	0	3	1	Apoptosis/Cellular senescence/Mitotic catastrophe	MSI	Overexpression	7	2	2	2	8	8	7	1	3	40	0.0100087066189742	6.63334631319063	High	8.50618795242841e-05	15.4423205515456	High	0.447364005606022	0.577321807846898	NS	2.09507465589454e-05	18.1008538092016	High	2.29e-08	Risky	5.41e-14	Risky
41	CHK1	CHEK1	1	Protein	SARC-188.1.3.P.3.44.44.2.4.3	SARC	188	1	3	P	3	44	44	2	4	3	Meaningful Risky	0	4	0	Apoptosis/Autophagy/Mitotic catastrophe	TSM	Overexpression	7	1	2	2	11	11	4	0	3	41	0.00585366938851006	7.59480600363518	High	0.00429532746588224	8.15454925078721	High	3.52228734269433e-05	17.1128666321701	High	2.07586078029287e-05	18.1183971902556	High	6.65e-05	Risky	1.72e-05	Risky
41	CYCLINB1	CCNB1	1	Protein	KIRC-982.1.1.P.3.35.35.1.3.3	KIRC	982	1	1	P	3	35	35	1	3	3	Risky	0	3	1	Apoptosis/Cellular senescence/Mitotic catastrophe	TMB	Overexpression	7	3	2	2	8	8	7	1	3	41	0.0100087066189742	6.63334631319063	High	8.50618795242841e-05	15.4423205515456	High	0.447364005606022	0.577321807846898	NS	2.09507465589454e-05	18.1008538092016	High	2.29e-08	Risky	5.41e-14	Risky
43	EIF4E	EIF4E	1	Protein	STAD-1418.1.3.P.3.95.95.1.4.2	STAD	1418	1	3	P	3	95	95	1	4	2	Meaningful Protective	4	0	0	Apoptosis/Autophagy	TSM	Overexpression	7	1	2	2	11	11	7	0	2	43	0.0300602549828255	4.70584306235097	Low	0.0181392233959147	5.58265307384536	Low	0.00414083471532578	8.22100124993079	Low	0.000210779404839156	13.7324646556092	Low	0.0161	Protective	0.00709	Protective
44	CASPASE7CLEAVEDD198	CASP7	1	Protein	BRCA-1496.1.3.P.3.71.71.1.1.2	BRCA	1496	1	3	P	3	71	71	1	1	2	Protective	3	0	1	Apoptosis/Autophagy	TSM	Overexpression	7	1	2	2	8	8	7	7	2	44	0.0483061607065194	3.89930244040542	Low	0.0179366775827471	5.60232317356485	Low	0.198926164621498	1.65024076674683	NS	0.0300391199338582	4.70705207793609	Low	0.0238	Protective	0.0125	Protective
44	CYCLINB1	CCNB1	1	Protein	LUAD-1244.1.3.P.3.44.44.1.4.3	LUAD	1244	1	3	P	3	44	44	1	4	3	Meaningful Risky	0	4	0	Apoptosis/Cellular senescence/Mitotic catastrophe	TSM	Overexpression	7	1	2	2	11	11	7	0	3	44	0.0158482118787573	5.81963738861965	High	0.00389265074824663	8.33322429817016	High	0.0124633178078283	6.24373765346564	High	0.00269081503484048	9.00608971336452	High	0.00532	Risky	0.000563	Risky
45	STAT3_pY705	STAT3	1	Protein	BRCA-3255.1.3.N.2.28.95.1.4.8	BRCA	3255	1	3	N	2	28	95	1	4	8	Protective	3	0	1	Anoikis/Apoptosis/Autophagy/Cellular senescence/Ferroptosis/Immunogenic cell death/Pyroptosis/Necrosis	TSM	Underexpression	7	1	1	2	8	11	7	0	8	45	0.0106513992262975	6.52256972598752	Low	0.0425665852634226	4.11253217140529	Low	0.0295032543444459	4.73800562843454	Low	0.0176471053379744	5.63084672625179	Low	0.02	Protective	0.0799	NS
48	P62LCKLIGAND	SQSTM1	1	Protein	KIRP-1086.1.3.P.3.44.34.1.1.5	KIRP	1086	1	3	P	3	44	34	1	1	5	Meaningful Risky	0	4	0	Apoptosis/Autophagy/Ferroptosis/Parthanatos/Autosis	TSM	Overexpression	7	1	2	2	11	6	7	7	5	48	0.138512159034685	2.19441086078016	NS	0.0128517065578174	6.18940946473806	High	0.0912101092609032	2.85288530561535	NS	0.0223522324221165	5.21815667519342	High	4.8e-07	Risky	7.56e-09	Risky
[truncated: 27 more columns]
