# Supplementary material for: Integrated multi-optosis model for pan-cancer candidate biomarker and therapy target discovery
Source: Front Bioinform. 2025 Sep 19;5:1630518. doi: 10.3389/fbinf.2025.1630518 (PMC12491264; doi:10.3389/fbinf.2025.1630518)
Supplement: Supplementary file 11 [file DataSheet1.xlsx]

## Sheet: Dataset S1 INDEX
Sheet Index
Dataset S1A
Dataset S1B
Dataset S1C
Dataset S1D
Dataset S1E
Dataset S1F
Dataset S1G
Dataset S1H
Dataset S1I
Dataset S1J
Dataset S1K
Dataset S1L
Dataset S1M
Dataset S1N
Dataset S1O
Dataset S1P
Dataset S1Q
Dataset S1R
Dataset S1S
Dataset S1T
Dataset S1U
Dataset S1V
Dataset S1W
Dataset S1X
Dataset S1Y
Dataset S1Z
Dataset S1AA

## Sheet: Dataset S1A
Rank	RCD form	Year of Discovery	Operational Definition	Extent of Research (C1)	Direct Involvement (C2)	Impact on Progression (C3)	Emerging Potential (C4)	Biological Significance (C5)	Clinical Relevance (C6)	Overall Score (S)	Description of Overlaps	Main Findings Related to Cancer	Categorization	References
1	Apoptosis	1972	Programmed cell death characterized by cell shrinkage, chromatin condensation, and DNA fragmentation. Autonomous cell lysis without causing inflammation, involved in life and death balance of tumor cells.	10	10	10	8	10	10	9.7	Interconnected with necroptosis and pyroptosis through shared molecular pathways and caspase activation.	Apoptosis is crucial in eliminating damaged or unwanted cells, with its dysregulation being a hallmark of cancer. Many cancers evade apoptosis, leading to uncontrolled growth. Therapies often aim to reactivate apoptotic pathways.	Programmed Cell Death	Ocansey-2024, page 2
2	Necroptosis	2005	Programmed necrosis regulated by RIPK1, RIPK3, and MLKL, leading to cell membrane rupture and inflammation. Programmed necrosis involving mitochondrial dysfunction and plasma membrane rupture induced by various stimuli.	9	9	9	8	9	8	8.8	Shares signaling pathways with apoptosis and pyroptosis; can be activated when apoptosis is inhibited.	Necroptosis can either promote or inhibit cancer depending on the context. It can trigger anti-tumor immune responses but also promote inflammation, aiding tumor growth. Targeting necroptosis pathways is explored for cancer therapy.	Inflammatory Cell Death	Ocansey-2024, page 2
3	Pyroptosis	2001	Inflammatory form of programmed cell death involving caspase-1 activation and gasdermin-mediated cell lysis. Programmed cell death associated with inflammatory response, primarily mediated by gasdermins.	9	8	8	8	9	8	8.35	Overlaps with apoptosis and necroptosis; involves inflammatory caspases.	Pyroptosis promotes anti-tumor immunity by releasing inflammatory cytokines and enhancing immune cell infiltration. However, its pro-inflammatory nature can also promote tumor progression. Targeting pyroptosis is considered for boosting cancer immunotherapies.	Inflammatory Cell Death	Ocansey-2024, page 2
4	Ferroptosis	2012	Iron-dependent form of cell death characterized by the accumulation of lipid peroxides. Oxidative and non-apoptotic programmed cell death induced by iron-dependent lipid peroxide injury.	8	8	8	9	8	8	8.15	Iron-dependent, involves oxidative stress; interconnected with other RCDs through shared stress pathways.	Ferroptosis is critical for eliminating cancer cells with high oxidative stress. Cancers resistant to other forms of cell death may be susceptible to ferroptosis. Its regulation is being explored for developing novel cancer therapies.	Programmed Cell Death	Peng-2022, page 1
5	Autophagy	1963	Self-digestion process where cells degrade their own components through lysosomes. Phagocytic biological process essential for maintaining cell function and homeostasis.	8	7	8	8	8	7	7.7	Dual role; can lead to autophagic cell death or survival through cellular recycling.	Autophagy has a complex role in cancer, acting as a double-edged sword. It can suppress tumor initiation by degrading damaged organelles but can also promote survival of established tumors under stress. Therapeutic strategies aim to modulate autophagy in a context-dependent manner.	Programmed Cell Death	Zhang-2020, page 2
6	Cuproptosis	2022	Regulated cell death driven by copper accumulation and associated mitochondrial stress.	7	8	7	9	7	7	7.55	Copper-dependent, overlaps with ferroptosis in metal ion dysregulation.	Cuproptosis is a newly discovered pathway offering a potential therapeutic target. It exploits copper accumulation to selectively induce death in cancer cells, presenting a novel strategy for treatment.	Programmed Cell Death	Ocansey-2024, page 19
7	Mitotic Catastrophe	1970	Cell death resulting from abnormal mitosis, often due to mitotic failure and genomic instability.	7	7	6	6	6	5	6.45	Overlaps with apoptosis and necrosis through cell cycle checkpoints and DNA damage.	Mitotic catastrophe is induced by treatments like radiation and chemotherapy that disrupt mitosis. It is a critical mechanism for eliminating cancer cells with mitotic defects, thus preventing aneuploidy and tumor progression.	Programmed Cell Death	Pashootan-2024, page 7
8	Parthanatos	2009	Form of cell death initiated by the hyperactivation of PARP enzymes leading to DNA fragmentation. Programmed death involving PARP-1 activation and AIF translocation to the nucleus.	7	6	6	6	6	6	6.25	Mediated by PARP enzymes, overlaps with apoptosis in DNA damage response.	Parthanatos is significant in cancer due to its role in DNA damage response. PARP inhibitors are used in cancer therapy to induce parthanatos, especially in tumors with deficient DNA repair mechanisms.	Programmed Cell Death	Park-2023, page 1
9	Immunogenic Cell Death	2005	Form of cell death that activates the immune system against dead cell antigens.	6	6	6	7	6	5	6.1	Form of cell death that activates the immune system against dead cell antigens.	Immunogenic cell death (ICD) enhances anti-tumor immune responses. It is characterized by the release of danger-associated molecular patterns (DAMPs) that stimulate immune system recognition and attack on cancer cells. Exploiting ICD is a strategy in cancer immunotherapy.	Immunogenic Cell Death	Peng-2022, page 1
10	Autosis	2013	A subtype of autophagy-dependent cell death, dependent on the Na+/K+-ATPase pump.	6	6	5	7	7	6	6.05	Subtype of autophagy, relies on Na+/K+-ATPase.	Autosis is less understood but is known to occur in response to stress and ischemia. Its unique mechanism may provide opportunities for targeting resistant cancer cells that evade other forms of autophagic death.	Programmed Cell Death	Galluzzi-2018, page 4
11	NETosis	2004	Cell death involving the release of neutrophil extracellular traps (NETs) to trap and kill pathogens. Inflammatory cell death mode of neutrophils involving the release of NETs.	6	6	6	6	6	5	5.95	Involves the release of neutrophil extracellular traps (NETs), overlaps with pyroptosis and necroptosis.	NETosis is important in cancer for its dual role. It can trap and kill cancer cells but also promote inflammation and tumor progression. Targeting NETosis pathways could enhance anti-cancer immunity.	Inflammatory Cell Death	Sun-2023, page 7-8
12	Disulfidptosis	2023	Condition in which abnormal expression of SLC7A11 under glucose starvation causes disulfide accumulation and stress leading to cell death.	6	5	6	7	6	5	5.85	Triggered by disulfide accumulation, overlaps with oxidative stress pathways.	Disulfidptosis is an emerging area with potential for targeting cancers resistant to conventional therapies. It exploits metabolic vulnerabilities of cancer cells under nutrient stress conditions.	Programmed Cell Death	Chen-2024, page 2
13	Alkaliptosis	2018	pH-dependent cell death triggered by alkaline conditions and characterized by the involvement of nuclear factor kappa-B (NF-κB) pathways and carbonic anhydrase 9 (CA9) downregulation.	5	6	6	7	6	5	5.85	pH-dependent cell death, overlaps with other stress-induced cell deaths.	Alkaliptosis is a recent discovery, with potential to target the tumor microenvironment. Manipulating pH levels to induce cancer cell death represents a novel therapeutic approach, especially in tumors with altered metabolic profiles.	Programmed Cell Death	Liu-2023, page 2
14	Lysosome-Dependent Cell Death (LDCD)	1955	Cell death dependent on the permeabilization of lysosomes and the release of cathepsins.	6	5	6	6	6	6	5.75	Involves lysosomal enzymes, overlaps with autophagy and apoptosis.	LDCD plays a role in regulating autophagic and apoptotic pathways in cancer. Lysosomal inhibitors are explored as potential cancer therapies to induce cell death selectively in tumor cells.	Programmed Cell Death	Wu-2023, page 1
15	Entosis	2007	Cell death resulting from one cell being engulfed by another. Form of cell death characterized by the engulfment and killing of one cell by another.	6	5	6	6	6	6	5.75	Cell-in-cell structure, overlaps with autophagy and lysosome-dependent cell death.	Entosis can lead to the death of cancer cells but also promote tumor progression by providing a survival advantage to engulfing cells. Its role in the tumor microenvironment is an area of active research.	Programmed Cell Death	Galluzzi-2018, page 4
16	Anoikis	1994	Form of apoptosis induced by detachment from the extracellular matrix, critical for preventing metastasis.	6	5	6	6	5	4	5.55	Form of apoptosis induced by detachment from the extracellular matrix, critical for preventing metastasis.	Anoikis is crucial for preventing metastasis. Cancer cells that resist anoikis can survive in circulation and establish secondary tumors. Targeting anoikis resistance mechanisms is a key strategy in cancer therapy.	Programmed Cell Death	Wu-2023, page 1
17	Oxeiptosis	2018	Regulated form of cell death driven by oxidative stress and characterized by the involvement of KEAP1 and NRF2.	5	5	5	6	6	5	5.25	Similar to apoptosis and necroptosis, triggered by oxidative stress.	Oxeiptosis involves oxidative stress pathways and can influence cancer progression through redox regulation. Its modulation may enhance the effectiveness of therapies targeting oxidative stress in cancer cells.	Programmed Cell Death	Wei-2023, page 2
18	Paraptosis	2000	Non-apoptotic cell death characterized by cytoplasmic vacuolation and lacking features of apoptosis. Non-apoptotic cell death involving cytoplasmic vacuolization.	5	5	5	5	5	4	4.95	Non-apoptotic cell death characterized by cytoplasmic vacuolation and lacking features of apoptosis.	Paraptosis offers potential anti-cancer mechanisms through the induction of ER stress. It is being explored as a way to overcome resistance to apoptosis in certain cancers.	Programmed Cell Death	Sun-2023, page 7-8
19	Cellular Senescence	1961	Stable cell cycle arrest where cells remain metabolically active but no longer proliferate.	5	5	5	5	5	4	4.95	Stable cell cycle arrest where cells remain metabolically active but no longer proliferate.	Cellular senescence can act as a tumor suppressor by arresting the proliferation of damaged cells. However, senescent cells can promote tumor progression if they accumulate and are not cleared, due to their secretion of pro-inflammatory factors.	Non-Programmed Cell Death	Galluzzi-2018, page 4
20	Mitoptosis	2001	Selective elimination of damaged mitochondria, triggered by mitochondrial permeability transition and oxidative stress.	5	4	5	5	5	4	4.7	Selective elimination of damaged mitochondria, overlaps with autophagy and apoptosis.	Mitoptosis is essential for maintaining mitochondrial quality. It has less direct impact on cancer but is important for overall cell health and the prevention of tumor progression due to mitochondrial dysfunction.	Programmed Cell Death	She-2023, page 2
21	Erebosis	2022	Novel form of cell death reported during the natural turnover of gut enterocytes.	5	4	5	5	5	4	4.7	Novel form of cell death reported during the natural turnover of gut enterocytes.	Erebosis is a newly identified process with potential relevance in cancer biology. Understanding its role could provide insights into gut-associated cancers and possibly other contexts where cell turnover is high.	Programmed Cell Death	Park-2023, page 13
22	Efferocytosis	1999	Process by which apoptotic or dead cells are removed by phagocytic cells, preventing an inflammatory response.	5	4	5	5	5	4	4.7	Process by which apoptotic or dead cells are removed by phagocytic cells, preventing an inflammatory response.	Efferocytosis is important for preventing chronic inflammation and autoimmunity in the tumor microenvironment. It ensures the clearance of dying cells, which, if not removed, could contribute to tumor progression.	Programmed Cell Death	Galluzzi-2018, page 4
23	Mitochondrial Permeability Transition	1999	Involves the opening of a non-selective pore in the inner mitochondrial membrane, leading to loss of membrane potential and cell death.	5	4	5	5	5	4	4.7	Involves the opening of a non-selective pore in the inner mitochondrial membrane, leading to loss of membrane potential and cell death.	Mitochondrial permeability transition is critical for the regulation of cell death and survival. Its modulation could provide therapeutic avenues in cancer treatment, especially in targeting cancer cells' metabolic vulnerabilities.	Programmed Cell Death	Suh-2013, page 1
24	Methuosis	2006	Unique morphological characteristics involving vacuolization distinct from other forms of cell death.	4	4	4	5	5	4	4.25	Characterized by large vacuole formation, overlaps with macropinocytosis and autophagy.	Methuosis involves cell death through vacuole formation and is less studied in cancer. Its unique mechanism offers potential for targeting specific cancer types, particularly those exhibiting high rates of macropinocytosis.	Programmed Cell Death	Elmore, page 3
25	Necrosis	1859	Accidental and unregulated form of cell death resulting in cell lysis and inflammation. Programmed necrosis regulated by intracellular signal transduction pathways.	4	4	5	4	4	3	4.15	Accidental and unregulated form of cell death resulting in cell lysis and inflammation. Programmed necrosis regulated by intracellular signal transduction pathways.	Necrosis contributes to tumor progression through inflammation and immune evasion. While traditionally viewed as unregulated, there is evidence of regulated pathways that can be targeted to modulate necrotic processes in cancer.	Programmed Cell Death	Pashootan-2024, page 7

## Sheet: Dataset S1B
Entrez ID	Gene symbol	Present in Signature dB	CAR Matched gene	RCDdb Matched gene	COSMIC Driver	COSMIC Tier	Category Search	RCD count	RCD form	Description	Summary	Other aliases	Chromosome	Start	End	Map location	RCDdb match gene
29974	A1CF	Yes	No	No	no driver gene	0	cancer	1	Apoptosis	APOBEC1 complementation factor	Mammalian apolipoprotein B mRNA undergoes site-specific C to U deamination, which is mediated by a multi-component enzyme complex containing a minimal core composed of APOBEC-1 and a complementation factor encoded by this gene. The gene product has three non-identical RNA recognition motifs and belongs to the hnRNP R family of RNA-binding proteins. It has been proposed that this complementation f…	ACF, ACF64, ACF65, APOBEC1CF, ASP	10	50885626	50799408	10q11.23	No
2	A2M	Yes	No	No	no driver gene	0	cancer	2	Apoptosis/Necrosis	alpha-2-macroglobulin	The protein encoded by this gene is a protease inhibitor and cytokine transporter. It uses a bait-and-trap mechanism to inhibit a broad spectrum of proteases, including trypsin, thrombin and collagenase. It can also inhibit inflammatory cytokines, and it thus disrupts inflammatory cascades. Mutations in this gene are a cause of alpha-2-macroglobulin deficiency. This gene is implicated in Alzheime…	A2MD, CPAMD5, FWP007, S863-7	12	9116228	9067707	12p13.31	No
144571	A2M-AS1	Yes	No	Yes	no driver gene	0	cancer	1	Ferroptosis	A2M antisense RNA 1	no summary available		12	9065176	9068054	12p13.31	Yes
284837	AATBC	Yes	No	No	no driver gene	0	tumor	1	Apoptosis	apoptosis associated transcript in bladder cancer	no summary available		21	43812566	43805757	21q22.3	No
26574	AATF	Yes	No	Yes	no driver gene	0	cancer	1	Apoptosis	apoptosis antagonizing transcription factor	The protein encoded by this gene was identified on the basis of its interaction with MAP3K12/DLK, a protein kinase known to be involved in the induction of cell apoptosis. This gene product contains a leucine zipper, which is a characteristic motif of transcription factors, and was shown to exhibit strong transactivation activity when fused to Gal4 DNA binding domain. Overexpression of this gene …	BFR2, CHE-1, CHE1, DED	17	36948953	37056870	17q12	Yes
9625	AATK	Yes	No	No	no driver gene	0	cancer	1	Apoptosis	apoptosis associated tyrosine kinase	The protein encoded by this gene contains a tyrosine kinase domain at the N-terminus and a proline-rich domain at the C-terminus. This gene is induced during apoptosis, and expression of this gene may be a necessary pre-requisite for the induction of growth arrest and/or apoptosis of myeloid precursor cells. This gene has been shown to produce neuronal differentiation in a neuroblastoma cell line…	AATYK, AATYK1, LMR1, LMTK1, PPP1R77, p35BP	17	81166220	81117294	17q25.3	No
19	ABCA1	Yes	No	No	no driver gene	0	tumor	3	Apoptosis/Autophagy/Efferocytosis	ATP binding cassette subfamily A member 1	The membrane-associated protein encoded by this gene is a member of the superfamily of ATP-binding cassette (ABC) transporters. ABC proteins transport various molecules across extra- and intracellular membranes. ABC genes are divided into seven distinct subfamilies (ABC1, MDR/TAP, MRP, ALD, OABP, GCN20, White). This protein is a member of the ABC1 subfamily. Members of the ABC1 subfamily comprise…	ABC-1, ABC1, CERP, HDLCQTL13, HDLDT1, HPALP1, TGD	9	104928154	104781005	9q31.1	No
5243	ABCB1	Yes	No	No	no driver gene	0	cancer	4	Apoptosis/Autophagy/Mitotic catastrophe/Necrosis	ATP binding cassette subfamily B member 1	The membrane-associated protein encoded by this gene is a member of the superfamily of ATP-binding cassette (ABC) transporters. ABC proteins transport various molecules across extra- and intra-cellular membranes. ABC genes are divided into seven distinct subfamilies (ABC1, MDR/TAP, MRP, ALD, OABP, GCN20, White). This protein is a member of the MDR/TAP subfamily. Members of the MDR/TAP subfamily a…	ABC20, CD243, CLCS, GP170, MDR1, P-GP, PGY1, p-170	7	87713294	87503016	7q21.12	No
23456	ABCB10	Yes	No	Yes	no driver gene	0	cancer	2	Apoptosis/Ferroptosis	ATP binding cassette subfamily B member 10	The membrane-associated protein encoded by this gene is a member of the superfamily of ATP-binding cassette (ABC) transporters. ABC proteins transport various molecules across extra- and intra-cellular membranes. ABC genes are divided into seven distinct subfamilies (ABC1, MDR/TAP, MRP, ALD, OABP, GCN20, White). This protein is a member of the MDR/TAP subfamily. Members of the MDR/TAP subfamily a…	EST20237, M-ABC2, MTABC2	1	229558706	229516581	1q42.13	Yes
8647	ABCB11	Yes	No	No	no driver gene	0	cancer	1	Necrosis	ATP binding cassette subfamily B member 11	The membrane-associated protein encoded by this gene is a member of the superfamily of ATP-binding cassette (ABC) transporters. ABC proteins transport various molecules across extra- and intra-cellular membranes. ABC genes are divided into seven distinct subfamilies (ABC1, MDR/TAP, MRP, ALD, OABP, GCN20, White). This protein is a member of the MDR/TAP subfamily. Members of the MDR/TAP subfamily a…	ABC16, BRIC2, BSEP, PFIC-2, PFIC2, PGY4, SPGP	2	169031323	168915389	2q31.1	No
5244	ABCB4	Yes	No	No	no driver gene	0	tumor	1	Apoptosis	ATP binding cassette subfamily B member 4	The membrane-associated protein encoded by this gene is a member of the superfamily of ATP-binding cassette (ABC) transporters. ABC proteins transport various molecules across extra- and intra-cellular membranes. ABC genes are divided into seven distinct subfamilies (ABC1, MDR/TAP, MRP, ALD, OABP, GCN20, White). This protein is a member of the MDR/TAP subfamily. Members of the MDR/TAP subfamily a…	ABC21, GBD1, ICP3, MDR2, MDR2/3, MDR3, PFIC-3, PGY3	7	87476026	87365895	7q21.12	No
340273	ABCB5	Yes	No	No	no driver gene	0	cancer	1	Apoptosis	ATP binding cassette subfamily B member 5	ABCB5 belongs to the ATP-binding cassette (ABC) transporter superfamily of integral membrane proteins. These proteins participate in ATP-dependent transmembrane transport of structurally diverse molecules ranging from small ions, sugars, and peptides to more complex organic molecules (Chen et al., 2005 [PubMed 15760339]).[supplied by OMIM, Mar 2008]	ABCB5alpha, ABCB5beta, EST422562	7	20615666	20757007	7p21.1	No
4363	ABCC1	Yes	No	Yes	no driver gene	0	cancer	1	Apoptosis	ATP binding cassette subfamily C member 1 (ABCC1 blood group)	The protein encoded by this gene is a member of the superfamily of ATP-binding cassette (ABC) transporters. ABC proteins transport various molecules across extra-and intra-cellular membranes. ABC genes are divided into seven distinct subfamilies (ABC1, MDR/TAP, MRP, ALD, OABP, GCN20, White). This full transporter is a member of the MRP subfamily which is involved in multi-drug resistance. This pr…	ABC29, ABCC, DFNA77, GS-X, MRP, MRP1	16	15949142	16143052	16p13.11	Yes
89845	ABCC10	Yes	No	No	no driver gene	0	tumor	1	Apoptosis	ATP binding cassette subfamily C member 10	The protein encoded by this gene is a member of the superfamily of ATP-binding cassette (ABC) transporters. ABC proteins transport various molecules across extra- and intra-cellular membranes. ABC genes are divided into seven distinct subfamilies (ABC1, MDR/TAP, MRP, ALD, OABP, GCN20, and White). This ABC full-transporter is a member of the MRP subfamily which is involved in multi-drug resistance…	EST182763, MRP7, SIMRP7	6	43427540	43451993	6p21.1	No
85320	ABCC11	Yes	No	No	no driver gene	0	tumor	1	Efferocytosis	ATP binding cassette subfamily C member 11	The protein encoded by this gene is a member of the superfamily of ATP-binding cassette (ABC) transporters. ABC proteins transport various molecules across extra- and intra-cellular membranes. ABC genes are divided into seven distinct subfamilies (ABC1, MDR/TAP, MRP, ALD, OABP, GCN20, White). This ABC full transporter is a member of the MRP subfamily which is involved in multi-drug resistance. Th…	EWWD, MRP8, WW	16	48247538	48164818	16q12.1	No
1244	ABCC2	Yes	No	No	no driver gene	0	cancer	1	Apoptosis	ATP binding cassette subfamily C member 2	The protein encoded by this gene is a member of the superfamily of ATP-binding cassette (ABC) transporters. ABC proteins transport various molecules across extra- and intra-cellular membranes. ABC genes are divided into seven distinct subfamilies (ABC1, MDR/TAP, MRP, ALD, OABP, GCN20, White). This protein is a member of the MRP subfamily which is involved in multi-drug resistance. This protein is…	ABC30, CMOAT, DJS, MRP2, cMRP	10	99782639	99852593	10q24.2	No
10257	ABCC4	Yes	No	No	no driver gene	0	cancer	1	Apoptosis	ATP binding cassette subfamily C member 4 (PEL blood group)	The protein encoded by this gene is a member of the superfamily of ATP-binding cassette (ABC) transporters. ABC proteins transport various molecules across extra- and intra-cellular membranes. ABC genes are divided into seven distinct subfamilies (ABC1, MDR/TAP, MRP, ALD, OABP, GCN20, White). This protein is a member of the MRP subfamily which is involved in multi-drug resistance. This family mem…	MOAT-B, MOATB, MRP4	13	95301450	95019834	13q32.1	No
10057	ABCC5	Yes	No	Yes	no driver gene	0	tumor	1	Ferroptosis	ATP binding cassette subfamily C member 5	The protein encoded by this gene is a member of the superfamily of ATP-binding cassette (ABC) transporters. ABC proteins transport various molecules across extra- and intra-cellular membranes. ABC genes are divided into seven distinct subfamilies (ABC1, MDR/TAP, MRP, ALD, OABP, GCN20, White). This protein is a member of the MRP subfamily which is involved in multi-drug resistance. This protein fu…	ABC33, EST277145, MOAT-C, MOATC, MRP5, SMRP, pABC11	3	184017883	183919933	3q27.1	Yes
6833	ABCC8	Yes	No	No	no driver gene	0	cancer	1	Necrosis	ATP binding cassette subfamily C member 8	The protein encoded by this gene is a member of the superfamily of ATP-binding cassette (ABC) transporters. ABC proteins transport various molecules across extra- and intra-cellular membranes. ABC genes are divided into seven distinct subfamilies (ABC1, MDR/TAP, MRP, ALD, OABP, GCN20, White). This protein is a member of the MRP subfamily which is involved in multi-drug resistance. This protein fu…	ABC36, HHF1, HI, HRINS, MRP8, PHHI, PNDM3, SUR, SUR1, SUR1delta2, TNDM2	11	17476844	17392497	11p15.1	No
6059	ABCE1	Yes	No	No	no driver gene	0	tumor	2	Apoptosis/Autophagy	ATP binding cassette subfamily E member 1	The protein encoded by this gene is a member of the superfamily of ATP-binding cassette (ABC) transporters. ABC proteins transport various molecules across extra- and intra-cellular membranes. ABC genes are divided into seven distinct subfamilies (ABC1, MDR/TAP, MRP, ALD, OABP, GCN20, White). This protein is a member of the OABP subfamily. Alternatively referred to as the RNase L inhibitor, this …	ABC38, OABP, RLI, RLI1, RNASEL1, RNASELI, RNS4I	4	145098310	145129523	4q31.21	No
23	ABCF1	Yes	No	No	no driver gene	0	cancer	1	Necrosis	ATP binding cassette subfamily F member 1	The protein encoded by this gene is a member of the superfamily of ATP-binding cassette (ABC) transporters. ABC proteins transport various molecules across extra- and intra-cellular membranes. ABC genes are divided into seven distinct subfamilies (ABC1, MDR/TAP, MRP, ALD, OABP, GCN20, White). This protein is a member of the GCN20 subfamily. Unlike other members of the superfamily, this protein la…	ABC27, ABC50	6	30571441	30591521	6p21.33	No
10061	ABCF2	Yes	No	No	no driver gene	0	tumor	1	Apoptosis	ATP binding cassette subfamily F member 2	This gene encodes a member of the ATP-binding cassette (ABC) transporter superfamily. ATP-binding cassette proteins transport various molecules across extra- and intracellular membranes. Alterations in this gene may be involved in cancer progression. Related pseudogenes have been identified on chromosomes 3 and 7. [provided by RefSeq, Mar 2019]	ABC28, EST133090, HUSSY-18, HUSSY18	7	151227204	151211483	7q36.1	No
9619	ABCG1	Yes	No	No	no driver gene	0	tumor	3	Apoptosis/Autophagy/Efferocytosis	ATP binding cassette subfamily G member 1	The protein encoded by this gene is a member of the superfamily of ATP-binding cassette (ABC) transporters. ABC proteins transport various molecules across extra- and intra-cellular membranes. ABC genes are divided into seven distinct subfamilies (ABC1, MDR/TAP, MRP, ALD, OABP, GCN20, White). This protein is a member of the White subfamily. It is involved in macrophage cholesterol and phospholipi…	ABC8, WHITE1	21	42199688	42297243	21q22.3	No
9429	ABCG2	Yes	No	No	no driver gene	0	tumor	1	Apoptosis	ATP binding cassette subfamily G member 2 (JR blood group)	The membrane-associated protein encoded by this gene is included in the superfamily of ATP-binding cassette (ABC) transporters. ABC proteins transport various molecules across extra- and intra-cellular membranes. ABC genes are divided into seven distinct subfamilies (ABC1, MDR/TAP, MRP, ALD, OABP, GCN20, White). This protein is a member of the White subfamily. Alternatively referred to as a breas…	ABC15, ABCP, BCRP, BCRP1, BMDP, CD338, CDw338, CDw388, EST157481, GOUT1, MRX, MXR, MXR-1, MXR1, UAQTL1	4	88231625	88090263	4q22.1	No
7920	ABHD16A	Yes	No	No	no driver gene	0	cancer	1	Necrosis	abhydrolase domain containing 16A, phospholipase	A cluster of genes, BAT1-BAT5, has been localized in the vicinity of the genes for tumor necrosis factor alpha and tumor necrosis factor beta. These genes are all within the human major histocompatibility complex class III region. The protein encoded by this gene is thought to be involved in some aspects of immunity. Alternatively spliced transcript variants have been described. [provided by RefS…	BAT5, D6S82E, NG26, PP199, SPG86, hBAT5	6	31703323	31686954	6p21.33	No
51099	ABHD5	Yes	No	Yes	no driver gene	0	tumor	1	Autophagy	abhydrolase domain containing 5, lysophosphatidic acid acyltransferase	The protein encoded by this gene belongs to a large family of proteins defined by an alpha/beta hydrolase fold, and contains three sequence motifs that correspond to a catalytic triad found in the esterase/lipase/thioesterase subfamily. It differs from other members of this subfamily in that its putative catalytic triad contains an asparagine instead of the serine residue. Mutations in this gene …	CGI58, IECN2, NCIE2	3	43690869	43734370	3p21.33	Yes
51225	ABI3	Yes	No	No	no driver gene	0	tumor	1	Cellular senescence	ABI family member 3	This gene encodes a member of an adaptor protein family. Members of this family encode proteins containing a homeobox homology domain, proline rich region and Src-homology 3 (SH3) domain, and are components of the Abi/WAVE complex which regulates actin polymerization. The encoded protein inhibits ectopic metastasis of tumor cells as well as cell migration. This may be accomplished through interac…	NESH, SSH3BP3	17	49210706	49223224	17q21.32	No
25890	ABI3BP	Yes	No	No	no driver gene	0	tumor	1	Cellular senescence	ABI family member 3 binding protein	Predicted to enable actin filament binding activity and glycosaminoglycan binding activity. Predicted to be involved in regulation of actin cytoskeleton reorganization; regulation of dendritic spine morphogenesis; and regulation of postsynaptic density assembly. Predicted to act upstream of or within extracellular matrix organization and positive regulation of cell-substrate adhesion. Located in …	NESHBP, TARSH	3	100993420	100749155	3q12.2	No
25	ABL1	Yes	No	Yes	driver gene	2	tumor	4	Apoptosis/Autophagy/Cellular senescence/Pyroptosis	ABL proto-oncogene 1, non-receptor tyrosine kinase	This gene is a protooncogene that encodes a protein tyrosine kinase involved in a variety of cellular processes, including cell division, adhesion, differentiation, and response to stress. The activity of the protein is negatively regulated by its SH3 domain, whereby deletion of the region encoding this domain results in an oncogene. The ubiquitously expressed protein has DNA-binding activity tha…	ABL, BCR-ABL, CHDSKM, JTK7, bcr/abl, c-ABL, c-ABL1, p150, v-abl	9	130713042	130887674	9q34.12	Yes
27	ABL2	Yes	No	Yes	driver gene	1	cancer	2	Apoptosis/Autophagy	ABL proto-oncogene 2, non-receptor tyrosine kinase	This gene encodes a member of the Abelson family of nonreceptor tyrosine protein kinases. The protein is highly similar to the c-abl oncogene 1 protein, including the tyrosine kinase, SH2 and SH3 domains, and it plays a role in cytoskeletal rearrangements through its C-terminal F-actin- and microtubule-binding sequences. This gene is expressed in both normal and tumor cells, and is involved in tr…	ABLL, ARG	1	179229676	179099329	1q25.2	Yes
28	ABO	Yes	No	No	no driver gene	0	tumor	1	Apoptosis	ABO, alpha 1-3-N-acetylgalactosaminyltransferase and alpha 1-3-galactosyltransferase	This gene encodes proteins related to the first discovered blood group system, ABO. Variation in the ABO gene (chromosome 9q34.2) is the basis of the ABO blood group, thus the presence of an allele determines the blood group in an individual. The 'O' blood group is caused by a deletion of guanine-258 near the N-terminus of the protein which results in a frameshift and translation of an almost ent…	A3GALNT, A3GALT1, GTB, NAGAT	9	133275200	133250400	9q34.2	No
23172	ABRAXAS2	No	No	No	no driver gene	0	tumor	1	Apoptosis	abraxas 2, BRISC complex subunit	Enables microtubule binding activity and polyubiquitin modification-dependent protein binding activity. Involved in several processes, including mitotic spindle assembly; protein K63-linked deubiquitination; and response to ischemia. Located in cytoplasm. Part of BRISC complex. Colocalizes with microtubule minus-end; midbody; and spindle pole centrosome. [provided by Alliance of Genome Resources,…	ABRO1, FAM175B, KIAA0157	10	124801818	124836666	10q26.13	No
10449	ACAA2	Yes	No	Yes	no driver gene	0	cancer	1	Apoptosis	acetyl-CoA acyltransferase 2	The encoded protein catalyzes the last step of the mitochondrial fatty acid beta-oxidation spiral. Unlike most mitochondrial matrix proteins, it contains a non-cleavable amino-terminal targeting signal. [provided by RefSeq, Jul 2008]	DSAEC, T1	18	49813532	49782163	18q21.1	Yes
32	ACACB	Yes	No	No	no driver gene	0	tumor	1	Autophagy	acetyl-CoA carboxylase beta	Acetyl-CoA carboxylase (ACC) is a complex multifunctional enzyme system. ACC is a biotin-containing enzyme which catalyzes the carboxylation of acetyl-CoA to malonyl-CoA, the rate-limiting step in fatty acid synthesis. ACC-beta is thought to control fatty acid oxidation by means of the ability of malonyl-CoA to inhibit carnitine-palmitoyl-CoA transferase I, the rate-limiting step in fatty acid up…	ACACbeta, ACC-beta, ACC2, ACCB, ACCbeta, HACC275	12	109111188	109268225	12q24.11	No
36	ACADSB	Yes	No	Yes	no driver gene	0	tumor	1	Ferroptosis	acyl-CoA dehydrogenase short/branched chain	Short/branched chain acyl-CoA dehydrogenase(ACADSB) is a member of the acyl-CoA dehydrogenase family of enzymes that catalyze the dehydrogenation of acyl-CoA derivatives in the metabolism of fatty acids or branch chained amino acids. Substrate specificity is the primary characteristic used to define members of this gene family. The ACADSB gene product has the greatest activity towards the short b…	2-MEBCAD, ACAD7, SBCAD	10	123009005	123058289	10q26.13	Yes
38	ACAT1	Yes	No	No	no driver gene	0	cancer	2	Apoptosis/Autophagy	acetyl-CoA acetyltransferase 1	This gene encodes a mitochondrially localized enzyme that catalyzes the reversible formation of acetoacetyl-CoA from two molecules of acetyl-CoA. Defects in this gene are associated with 3-ketothiolase deficiency, an inborn error of isoleucine catabolism characterized by urinary excretion of 2-methyl-3-hydroxybutyric acid, 2-methylacetoacetic acid, tiglylglycine, and butanone. [provided by RefSeq…	ACAT	11	108116695	108147603	q22.3	No
91452	ACBD5	Yes	No	Yes	no driver gene	0	cancer	1	Autophagy	acyl-CoA binding domain containing 5	This gene encodes a member of the acyl-Coenzyme A binding protein family, known to function in the transport and distribution of long chain acyl-Coenzyme A in cells. This gene may play a role in the differentiation of megakaryocytes and formation of platelets. A related protein in yeast is involved in autophagy of peroxisomes. A mutation in this gene has been associated with autosomal dominant th…	RDLKD	10	27242110	27182837	10p12.1	Yes
65057	ACD	Yes	No	No	no driver gene	0	cancer	2	Apoptosis/Cellular senescence	ACD shelterin complex subunit and telomerase recruitment factor	This gene encodes a protein that is involved in telomere function. This protein is one of six core proteins in the telosome/shelterin telomeric complex, which functions to maintain telomere length and to protect telomere ends. Through its interaction with other components, this protein plays a key role in the assembly and stabilization of this complex, and it mediates the access of telomerase to …	PIP1, PTOP, TINT1, TPP1	16	67660259	67657511	16q22.1	No
1636	ACE	Yes	No	No	no driver gene	0	tumor	2	Apoptosis/Necrosis	angiotensin I converting enzyme	This gene encodes an enzyme involved in blood pressure regulation and electrolyte balance. It catalyzes the conversion of angiotensin I into a physiologically active peptide angiotensin II. Angiotensin II is a potent vasopressor and aldosterone-stimulating peptide that controls blood pressure and fluid-electrolyte balance. This angiotensin converting enzyme (ACE) also inactivates the vasodilator …	ACE1, CD143, DCP, DCP1	17	63477060	63498372	17q23.3	No
59272	ACE2	Yes	No	No	no driver gene	0	cancer	2	Apoptosis/Autophagy	angiotensin converting enzyme 2	The protein encoded by this gene belongs to the angiotensin-converting enzyme family of dipeptidyl carboxydipeptidases and has considerable homology to human angiotensin 1 converting enzyme. This secreted protein catalyzes the cleavage of angiotensin I into angiotensin 1-9, and angiotensin II into the vasodilator angiotensin 1-7. ACE2 is known to be expressed in various human organs, and its orga…	ACEH	X	15607210	15518196	Xp22.2	No
340485	ACER2	Yes	No	Yes	no driver gene	0	cancer	2	Apoptosis/Autophagy	alkaline ceramidase 2	The sphingolipid metabolite sphingosine-1-phosphate promotes cell proliferation and survival, whereas its precursor, sphingosine, has the opposite effect. The ceramidase ACER2 hydrolyzes very long chain ceramides to generate sphingosine (Xu et al., 2006 [PubMed 16940153]).[supplied by OMIM, Jul 2010]	ALKCDase2, ASAH3L	9	19409008	19452504	9p22.1	Yes
43	ACHE	Yes	No	No	no driver gene	0	cancer	2	Apoptosis/Necroptosis	acetylcholinesterase (Yt blood group)	Acetylcholinesterase hydrolyzes the neurotransmitter, acetylcholine at neuromuscular junctions and brain cholinergic synapses, and thus terminates signal transmission. It is also found on the red blood cell membranes, where it constitutes the Yt blood group antigen. Acetylcholinesterase exists in multiple molecular forms which possess similar catalytic properties, but differ in their oligomeric a…	ACEE, ARACHE, N-ACHE, YT	7	100896993	100889993	7q22.1	No
22985	ACIN1	Yes	No	No	no driver gene	0	cancer	1	Apoptosis	apoptotic chromatin condensation inducer 1	Apoptosis is defined by several morphologic nuclear changes, including chromatin condensation and nuclear fragmentation. This gene encodes a nuclear protein that induces apoptotic chromatin condensation after activation by caspase-3, without inducing DNA fragmentation. This protein has also been shown to be a component of a splicing-dependent multiprotein exon junction complex (EJC) that is depos…	ACINUS, ACN, fSAP152	14	23095613	23058563	14q11.2	No
57007	ACKR3	Yes	No	Yes	driver gene	1	cancer	1	Apoptosis	atypical chemokine receptor 3	This gene encodes a member of the G-protein coupled receptor family. Although this protein was earlier thought to be a receptor for vasoactive intestinal peptide (VIP), it is now considered to be an orphan receptor, in that its endogenous ligand has not been identified. The protein is also a coreceptor for human immunodeficiency viruses (HIV). Translocations involving this gene and HMGA2 on chrom…	CMKOR1, CXC-R7, CXCR-7, CXCR7, GPR159, RDC-1, RDC1	2	236537121	236582353	2q37.3	Yes
47	ACLY	Yes	No	Yes	no driver gene	0	tumor	2	Apoptosis/Cellular senescence	ATP citrate lyase	ATP citrate lyase is the primary enzyme responsible for the synthesis of cytosolic acetyl-CoA in many tissues. The enzyme is a tetramer (relative molecular weight approximately 440,000) of apparently identical subunits. It catalyzes the formation of acetyl-CoA and oxaloacetate from citrate and CoA with a concomitant hydrolysis of ATP to ADP and phosphate. The product, acetyl-CoA, serves several i…	ACL, ATPCL, CLATP	17	41930544	41866916	17q21.2	Yes
48	ACO1	Yes	No	Yes	no driver gene	0	cancer	1	Ferroptosis	aconitase 1	The protein encoded by this gene is a bifunctional, cytosolic protein that functions as an essential enzyme in the TCA cycle and interacts with mRNA to control the levels of iron inside cells. When cellular iron levels are high, this protein binds to a 4Fe-4S cluster and functions as an aconitase. Aconitases are iron-sulfur proteins that function to catalyze the conversion of citrate to isocitrat…	ACONS, HEL60, IREB1, IREBP, IREBP1, IRP1	9	32384642	32454768	9p21.1	Yes
50	ACO2	Yes	No	No	no driver gene	0	tumor	2	Apoptosis/Autophagy	aconitase 2	The protein encoded by this gene belongs to the aconitase/IPM isomerase family. It is an enzyme that catalyzes the interconversion of citrate to isocitrate via cis-aconitate in the second step of the TCA cycle. This protein is encoded in the nucleus and functions in the mitochondrion. It was found to be one of the mitochondrial matrix proteins that are preferentially degraded by the serine protea…	ACONM, HEL-S-284, ICRD, OCA8, OPA9	22	41469116	41528973	22q13.2	No
730249	ACOD1	Yes	No	No	no driver gene	0	tumor	1	Necrosis	aconitate decarboxylase 1	Enables aconitate decarboxylase activity. Involved in defense response; positive regulation of antimicrobial humoral response; and tolerance induction to lipopolysaccharide. Predicted to be active in mitochondrion. [provided by Alliance of Genome Resources, Apr 2022]	CAD, IRG1	13	76948510	76958637	13q22.3	No
11332	ACOT7	Yes	No	No	no driver gene	0	tumor	1	Ferroptosis	acyl-CoA thioesterase 7	This gene encodes a member of the acyl coenzyme family. The encoded protein hydrolyzes the CoA thioester of palmitoyl-CoA and other long-chain fatty acids. Decreased expression of this gene may be associated with mesial temporal lobe epilepsy. Alternatively spliced transcript variants encoding distinct isoforms with different subcellular locations have been characterized. [provided by RefSeq, Jul…	ACH1, ACT, BACH, CTE-II, LACH, LACH1, hBACH	1	6393766	6264271	1p36.31	No
52	ACP1	Yes	No	No	no driver gene	0	tumor	1	Autophagy	acid phosphatase 1	The product of this gene belongs to the phosphotyrosine protein phosphatase family of proteins. It functions as an acid phosphatase and a protein tyrosine phosphatase by hydrolyzing protein tyrosine phosphate to protein tyrosine and orthophosphate. This enzyme also hydrolyzes orthophosphoric monoesters to alcohol and orthophosphate. This gene is genetically polymorphic, and three common alleles s…	HAAP, LMW-PTP, LMWPTP	2	264946	278282	2p25.3	No
54	ACP5	Yes	No	No	no driver gene	0	tumor	1	Necrosis	acid phosphatase 5, tartrate resistant	This gene encodes an iron containing glycoprotein which catalyzes the conversion of orthophosphoric monoester to alcohol and orthophosphate. It is the most basic of the acid phosphatases and is the only form not inhibited by L(+)-tartrate. [provided by RefSeq, Aug 2008]	HPAP, TRACP5a, TRACP5b, TRAP, TRAcP, TrATPase	19	11578974	11574659	19p13.2	No
84519	ACRBP	Yes	No	No	no driver gene	0	cancer	1	Apoptosis	acrosin binding protein	The protein encoded by this gene is similar to proacrosin binding protein sp32 precursor found in mouse, guinea pig, and pig. This protein is located in the sperm acrosome and is thought to function as a binding protein to proacrosin for packaging and condensation of the acrosin zymogen in the acrosomal matrix. This protein is a member of the cancer/testis family of antigens and it is found to be…	CT23, OY-TES-1, SP32	12	6647431	6638074	12p13.31	No
2181	ACSL3	Yes	No	Yes	driver gene	1	tumor	1	Ferroptosis	acyl-CoA synthetase long chain family member 3	The protein encoded by this gene is an isozyme of the long-chain fatty-acid-coenzyme A ligase family. Although differing in substrate specificity, subcellular localization, and tissue distribution, all isozymes of this family convert free long-chain fatty acids into fatty acyl-CoA esters, and thereby play a key role in lipid biosynthesis and fatty acid degradation. This isozyme is highly expresse…	ACS3, FACL3, LACS 3, LACS3, PRO2194	2	222861035	222944638	2q36.1	Yes
2182	ACSL4	Yes	No	Yes	no driver gene	0	tumor	1	Ferroptosis	acyl-CoA synthetase long chain family member 4	The protein encoded by this gene is an isozyme of the long-chain fatty-acid-coenzyme A ligase family. Although differing in substrate specificity, subcellular localization, and tissue distribution, all isozymes of this family convert free long-chain fatty acids into fatty acyl-CoA esters, and thereby play a key role in lipid biosynthesis and fatty acid degradation. This isozyme preferentially uti…	ACS4, FACL4, LACS4, MRX63, MRX68, XLID63	X	109733256	109641334	Xq23	Yes
51703	ACSL5	Yes	No	No	no driver gene	0	tumor	1	Apoptosis	acyl-CoA synthetase long chain family member 5	The protein encoded by this gene is an isozyme of the long-chain fatty-acid-coenzyme A ligase family. Although differing in substrate specificity, subcellular localization, and tissue distribution, all isozymes of this family convert free long-chain fatty acids into fatty acyl-CoA esters, and thereby play a key role in lipid biosynthesis and fatty acid degradation. This isozyme is highly expresse…	ACS2, ACS5, DIAR13, FACL5	10	112374115	112428375	10q25.2	No
55902	ACSS2	Yes	No	Yes	no driver gene	0	tumor	2	Autophagy/Alkaliptosis	acyl-CoA synthetase short chain family member 2	This gene encodes a cytosolic enzyme that catalyzes the activation of acetate for use in lipid synthesis and energy generation. The protein acts as a monomer and produces acetyl-CoA from acetate in a reaction that requires ATP. Expression of this gene is regulated by sterol regulatory element-binding proteins, transcription factors that activate genes required for the synthesis of cholesterol and…	ACAS2, ACECS, ACS, ACSA, AceCS1, dJ1161H23.1	20	34874988	34927958	20q11.22	Yes
59	ACTA2	Yes	No	No	no driver gene	0	cancer	1	Apoptosis	actin alpha 2, smooth muscle	This gene encodes one of six different actin proteins. Actins are highly conserved proteins that are involved in cell motility, structure, integrity, and intercellular signaling. The encoded protein is a smooth muscle actin that is involved in vascular contractility and blood pressure homeostasis. Mutations in this gene cause a variety of vascular diseases, such as thoracic aortic disease, corona…	ACTSA, SMDYS	10	88991336	88935073	10q23.31	No
100132116	ACTA2-AS1	Yes	No	No	no driver gene	0	cancer	2	Apoptosis/Autophagy	ACTA2 antisense RNA 1	no summary available	UC001kfo, ZXF1, uc001kfo.1	10	88932683	88939973	10q23.31	No
60	ACTB	Yes	No	Yes	no driver gene	0	tumor	1	Apoptosis	actin beta	This gene encodes one of six different actin proteins. Actins are highly conserved proteins that are involved in cell motility, structure, integrity, and intercellular signaling. The encoded protein is a major constituent of the contractile apparatus and one of the two nonmuscle cytoskeletal actins that are ubiquitously expressed. Mutations in this gene cause Baraitser-Winter syndrome 1, which is…	BKRNS, BNS, BRWS1, CSMH, DDS1, PS1TP5BP1, THC8	7	5530600	5527147	7p22.1	Yes
70	ACTC1	Yes	No	No	no driver gene	0	tumor	1	Apoptosis	actin alpha cardiac muscle 1	Actins are highly conserved proteins that are involved in various types of cell motility. Polymerization of globular actin (G-actin) leads to a structural filament (F-actin) in the form of a two-stranded helix. Each actin can bind to four others. The protein encoded by this gene belongs to the actin family which is comprised of three main groups of actin isoforms, alpha, beta, and gamma. The alph…	ACTC, ASD5, CMD1R, CMH11, LVNC4	15	34795548	34790229	15q14	No
86	ACTL6A	Yes	No	No	no driver gene	0	tumor	1	Apoptosis	actin like 6A	This gene encodes a family member of actin-related proteins (ARPs), which share significant amino acid sequence identity to conventional actins. Both actins and ARPs have an actin fold, which is an ATP-binding cleft, as a common feature. The ARPs are involved in diverse cellular processes, including vesicular transport, spindle orientation, nuclear migration and chromatin remodeling. This gene en…	ACTL6, ARPN-BETA, Arp4, BAF53A, INO80K, SMARCN1	3	179562925	179588406	3q26.33	No
81	ACTN4	Yes	No	Yes	no driver gene	0	tumor	2	Apoptosis/Necrosis	actinin alpha 4	Alpha actinins belong to the spectrin gene superfamily which represents a diverse group of cytoskeletal proteins, including the alpha and beta spectrins and dystrophins. Alpha actinin is an actin-binding protein with multiple roles in different cell types. In nonmuscle cells, the cytoskeletal isoform is found along microfilament bundles and adherens-type junctions, where it is involved in binding…	ACTININ-4, FSGS, FSGS1	19	38647648	38731588	19q13.2	Yes
90	ACVR1	Yes	No	Yes	driver gene	1	cancer	2	Apoptosis/Necrosis	activin A receptor type 1	Activins are dimeric growth and differentiation factors which belong to the transforming growth factor-beta (TGF-beta) superfamily of structurally related signaling proteins. Activins signal through a heteromeric complex of receptor serine kinases which include at least two type I ( I and IB) and two type II (II and IIB) receptors. These receptors are all transmembrane proteins, composed of a lig…	ACTRI, ACVR1A, ACVRLK2, ALK2, FOP, SKR1, TSRI	2	157876329	157736445	2q24.1	Yes
130399	ACVR1C	Yes	No	No	no driver gene	0	tumor	1	Apoptosis	activin A receptor type 1C	ACVR1C is a type I receptor for the TGFB (see MIM 190180) family of signaling molecules. Upon ligand binding, type I receptors phosphorylate cytoplasmic SMAD transcription factors, which then translocate to the nucleus and interact directly with DNA or in complex with other transcription factors (Bondestam et al., 2001 [PubMed 12063393]).[supplied by OMIM, Mar 2008]	ACVRLK7, ALK7	2	157628863	157526766	2q24.1	No
95	ACY1	Yes	No	No	no driver gene	0	cancer	1	Apoptosis	aminoacylase 1	This gene encodes a cytosolic, homodimeric, zinc-binding enzyme that catalyzes the hydrolysis of acylated L-amino acids to L-amino acids and an acyl group, and has been postulated to function in the catabolism and salvage of acylated amino acids. This gene is located on chromosome 3p21.1, a region reduced to homozygosity in small-cell lung cancer (SCLC), and its expression has been reported to be…	ACY-1, ACY1D, HEL-S-5	3	51983534	51989196	3p21.2	No
100	ADA	Yes	No	No	no driver gene	0	tumor	1	Apoptosis	adenosine deaminase	This gene encodes an enzyme that catalyzes the hydrolysis of adenosine to inosine in the purine catabolic pathway. Various mutations have been described for this gene and have been linked to human diseases related to impaired immune function such as severe combined immunodeficiency disease (SCID) which is the result of a deficiency in the ADA enzyme. In ADA-deficient individuals there is a marked…	ADA1	20	44651698	44619521	20q13.12	No
102	ADAM10	Yes	No	No	no driver gene	0	tumor	3	Apoptosis/Efferocytosis/Necrosis	ADAM metallopeptidase domain 10	Members of the ADAM family are cell surface proteins with a unique structure possessing both potential adhesion and protease domains. This gene encodes and ADAM family member that cleaves many proteins including TNF-alpha and E-cadherin. Alternate splicing results in multiple transcript variants encoding different proteins that may undergo similar processing. [provided by RefSeq, Feb 2016]	AD10, AD18, CD156c, CDw156, HsT18717, MADM, RAK, kuz	15	58749706	58588808	15q21.3	No
8038	ADAM12	Yes	No	No	no driver gene	0	tumor	2	Apoptosis/Autophagy	ADAM metallopeptidase domain 12	This gene encodes a member of a family of proteins that are structurally related to snake venom disintegrins and have been implicated in a variety of biological processes involving cell-cell and cell-matrix interactions, including fertilization, muscle development, and neurogenesis. Expression of this gene has been used as a maternal serum marker for pre-natal development. Alternative splicing re…	ADAM12-OT1, CAR10, MCMP, MCMPMltna, MLTN, MLTNA	10	126388476	126012390	10q26.2	No
8751	ADAM15	Yes	No	No	no driver gene	0	tumor	1	Apoptosis	ADAM metallopeptidase domain 15	The protein encoded by this gene is a member of the ADAM (a disintegrin and metalloproteinase) protein family. ADAM family members are type I transmembrane glycoproteins known to be involved in cell adhesion and proteolytic ectodomain processing of cytokines and adhesion molecules. This protein contains multiple functional domains including a zinc-binding metalloprotease domain, a disintegrin-lik…	MDC15	1	155051315	155062774	1q21.3	No
6868	ADAM17	Yes	No	No	no driver gene	0	cancer	4	Apoptosis/Autophagy/Efferocytosis/Necrosis	ADAM metallopeptidase domain 17	This gene encodes a member of the ADAM (a disintegrin and metalloprotease domain) family. Members of this family are membrane-anchored proteins structurally related to snake venom disintegrins, and have been implicated in a variety of biologic processes involving cell-cell and cell-matrix interactions, including fertilization, muscle development, and neurogenesis. The encoded preproprotein is pro…	ADAM18, CD156B, CSVP, NISBD, NISBD1, TACE	2	9555829	9488485	2p25.1	No
10863	ADAM28	Yes	No	No	no driver gene	0	tumor	2	Apoptosis/Autophagy	ADAM metallopeptidase domain 28	This gene encodes a member of the ADAM (a disintegrin and metalloprotease domain) family. Members of this family are membrane-anchored proteins structurally related to snake venom disintegrins, and have been implicated in a variety of biological processes involving cell-cell and cell-matrix interactions, including fertilization, muscle development, and neurogenesis. The protein encoded by this ge…	ADAM 28, MDC-L, MDCL, eMDC II, eMDCII	8	24294068	24359013	8p21.2	No
101	ADAM8	Yes	No	No	no driver gene	0	tumor	1	Necrosis	ADAM metallopeptidase domain 8	This gene encodes a member of the ADAM (a disintegrin and metalloprotease domain) family. Members of this family are membrane-anchored proteins structurally related to snake venom disintegrins, and have been implicated in a variety of biological processes involving cell-cell and cell-matrix interactions, including fertilization, muscle development, and neurogenesis. The protein encoded by this ge…	CD156, CD156a, MS2	10	133276867	133262422	10q26.3	No
8754	ADAM9	Yes	No	No	no driver gene	0	cancer	4	Apoptosis/Autophagy/Efferocytosis/Necrosis	ADAM metallopeptidase domain 9	This gene encodes a member of the ADAM (a disintegrin and metalloprotease domain) family. Members of this family are membrane-anchored proteins structurally related to snake venom disintegrins, and have been implicated in a variety of biological processes involving cell-cell and cell-matrix interactions, including fertilization, muscle development, and neurogenesis. The protein encoded by this ge…	CORD9, MCMP, MDC9, Mltng	8	38996972	39105260	8p11.22	No
81792	ADAMTS12	Yes	No	No	no driver gene	0	cancer	2	Apoptosis/Necrosis	ADAM metallopeptidase with thrombospondin type 1 motif 12	This gene encodes a member of the ADAMTS (a disintegrin and metalloproteinase with thrombospondin motifs) protein family. Members of the family share several distinct protein modules, including a propeptide region, a metalloproteinase domain, a disintegrin-like domain, and a thrombospondin type 1 (TS-1) motif. Individual members of this family differ in the number of C-terminal TS-1 motifs, and s…	PRO4389	5	33891989	33523534	5p13.3-p13.2	No
11093	ADAMTS13	Yes	No	Yes	no driver gene	0	tumor	1	Necrosis	ADAM metallopeptidase with thrombospondin type 1 motif 13	This gene encodes a member of a family of proteins containing several distinct regions, including a metalloproteinase domain, a disintegrin-like domain, and a thrombospondin type 1 (TS) motif. The enzyme encoded by this gene specifically cleaves von Willebrand Factor (vWF). Defects in this gene are associated with thrombotic thrombocytopenic purpura. Alternative splicing results in multiple trans…	ADAM-TS13, ADAMTS-13, C9orf8, VWFCP, vWF-CP	9	133414336	133459385	9q34.2	Yes
11096	ADAMTS5	Yes	No	No	no driver gene	0	tumor	1	Apoptosis	ADAM metallopeptidase with thrombospondin type 1 motif 5	This gene encodes a member of the ADAMTS (a disintegrin and metalloproteinase with thrombospondin motifs) protein family. Members of the family share several distinct protein modules, including a propeptide region, a metalloproteinase domain, a disintegrin-like domain, and a thrombospondin type 1 (TS) motif. Individual members of this family differ in the number of C-terminal TS motifs, and some …	ADAM-TS 11, ADAM-TS 5, ADAM-TS5, ADAMTS-11, ADAMTS-5, ADAMTS11, ADMP-2	21	26967087	26917921	21q21.3	No
11173	ADAMTS7	Yes	No	No	no driver gene	0	tumor	1	Necrosis	ADAM metallopeptidase with thrombospondin type 1 motif 7	The protein encoded by this gene is a member of the ADAMTS (a disintegrin and metalloproteinase with thrombospondin motifs) family. Members of this family share several distinct protein modules, including a propeptide region, a metalloproteinase domain, a disintegrin-like domain, and a thrombospondin type 1 (TS) motif. Individual members of this family differ in the number of C-terminal TS motifs…	ADAM-TS 7, ADAM-TS7, ADAMTS-7	15	78811463	78759205	15q25.1	No
11095	ADAMTS8	Yes	No	No	no driver gene	0	tumor	1	Apoptosis	ADAM metallopeptidase with thrombospondin type 1 motif 8	This gene encodes a member of the ADAMTS (a disintegrin and metalloproteinase with thrombospondin motifs) protein family. Members of the family share several distinct protein modules, including a propeptide region, a metalloproteinase domain, a disintegrin-like domain, and a thrombospondin type 1 (TS) motif. Individual members of this family differ in the number of C-terminal TS motifs, and some …	ADAM-TS8, METH2	11	130428608	130404922	11q24.3	No
56999	ADAMTS9	Yes	No	No	no driver gene	0	tumor	1	Apoptosis	ADAM metallopeptidase with thrombospondin type 1 motif 9	This gene encodes a member of the ADAMTS (a disintegrin and metalloproteinase with thrombospondin motifs) protein family. Members of the family share several distinct protein modules, including a propeptide region, a metalloproteinase domain, a disintegrin-like domain, and a thrombospondin type 1 (TS) motif. Individual members of this family differ in the number of C-terminal TS motifs, and some …		3	64687999	64515653	3p14.1	No
101929335	ADAMTS9-AS1	Yes	No	Yes	no driver gene	0	tumor	1	Ferroptosis	ADAMTS9 antisense RNA 1	no summary available		3	64561345	64590083	3p14.1	Yes
100507098	ADAMTS9-AS2	Yes	No	No	no driver gene	0	cancer	1	Apoptosis	ADAMTS9 antisense RNA 2	no summary available		3	64684869	65011467	3p14.1	No
103	ADAR	Yes	No	No	no driver gene	0	cancer	4	Apoptosis/Necroptosis/Pyroptosis/Necrosis	adenosine deaminase RNA specific	This gene encodes the enzyme responsible for RNA editing by site-specific deamination of adenosines. This enzyme destabilizes double-stranded RNA through conversion of adenosine to inosine. Mutations in this gene have been associated with dyschromatosis symmetrica hereditaria. Alternative splicing results in multiple transcript variants. [provided by RefSeq, Jul 2010]	ADAR1, AGS6, DRADA, DSH, DSRAD, G1P1, IFI-4, IFI4, K88DSRBP, P136	1	154627996	154582056	1q21.3	No
104	ADARB1	Yes	No	No	no driver gene	0	cancer	1	Apoptosis	adenosine deaminase RNA specific B1	This gene encodes the enzyme responsible for pre-mRNA editing of the glutamate receptor subunit B by site-specific deamination of adenosines. Studies in rat found that this enzyme acted on its own pre-mRNA molecules to convert an AA dinucleotide to an AI dinucleotide which resulted in a new splice site. Alternative splicing of this gene results in several transcript variants, some of which have b…	ADAR2, DRABA2, DRADA2, NEDHYMS, RED1	21	45074577	45226562	21q22.3	No
116	ADCYAP1	Yes	No	No	no driver gene	0	cancer	1	Apoptosis	adenylate cyclase activating polypeptide 1	This gene encodes a secreted proprotein that is further processed into multiple mature peptides. These peptides stimulate adenylate cyclase and increase cyclic adenosine monophosphate (cAMP) levels, resulting in the transcriptional activation of target genes. The products of this gene are key mediators of neuroendocrine stress responses. Alternative splicing results in multiple transcript variant…	PACAP	18	904410	912171	18p11.32	No
117	ADCYAP1R1	Yes	No	No	no driver gene	0	cancer	1	Apoptosis	ADCYAP receptor type I	This gene encodes type I adenylate cyclase activating polypeptide receptor, which is a membrane-associated protein and shares significant homology with members of the glucagon/secretin receptor family. This receptor mediates diverse biological actions of adenylate cyclase activating polypeptide 1 and is positively coupled to adenylate cyclase. Multiple alternatively spliced transcript variants en…	PAC1, PAC1R, PACAPR, PACAPRI	7	31052307	31111473	7p14.3	No
128	ADH5	Yes	No	No	no driver gene	0	tumor	1	Autophagy	alcohol dehydrogenase 5 (class III), chi polypeptide	This gene encodes a member of the alcohol dehydrogenase family. Members of this family metabolize a wide variety of substrates, including ethanol, retinol, other aliphatic alcohols, hydroxysteroids, and lipid peroxidation products. The encoded protein forms a homodimer. It has virtually no activity for ethanol oxidation, but exhibits high activity for oxidation of long-chain primary alcohols and …	ADH-3, ADHX, AMEDS, BMFS7, FALDH, FDH, GSH-FDH, GSNOR, HEL-S-60p	4	99088787	99070977	4q23	No
55256	ADI1	Yes	No	No	no driver gene	0	cancer	2	Apoptosis/Autophagy	acireductone dioxygenase 1	This gene encodes an enzyme that belongs to the aci-reductone dioxygenase family of metal-binding enzymes, which are involved in methionine salvage. This enzyme may regulate mRNA processing in the nucleus, and may carry out different functions depending on its localization. Related pseudogenes have been defined on chromosomes 8 and 20. Alternative splicing results in multiple transcript variants …	APL1, ARD, ARD', Fe-ARD, HMFT1638, MTCBP1, Ni-ARD, SIPL, mtnD	2	3519530	3497365	2p25.3	No
9370	ADIPOQ	Yes	No	Yes	no driver gene	0	cancer	4	Apoptosis/Autophagy/Pyroptosis/Necrosis	adiponectin, C1Q and collagen domain containing	This gene is expressed in adipose tissue exclusively. It encodes a protein with similarity to collagens X and VIII and complement factor C1q. The encoded protein circulates in the plasma and is involved with metabolic and hormonal processes. Mutations in this gene are associated with adiponectin deficiency. Multiple alternatively spliced variants, encoding the same protein, have been identified. …	ACDC, ACRP30, ADIPQTL1, ADPN, APM-1, APM1, GBP28	3	186842709	186858462	3q27.3	Yes
51094	ADIPOR1	Yes	No	No	no driver gene	0	tumor	2	Apoptosis/Ferroptosis	adiponectin receptor 1	This gene encodes a protein which acts as a receptor for adiponectin, a hormone secreted by adipocytes which regulates fatty acid catabolism and glucose levels. Binding of adiponectin to the encoded protein results in activation of an AMP-activated kinase signaling pathway which affects levels of fatty acid oxidation and insulin sensitivity. A pseudogene of this gene is located on chromosome 14. …	ACDCR1, CGI-45, CGI45, PAQR1, TESBP1A	1	202958571	202940824	1q32.1	No
79602	ADIPOR2	Yes	No	No	no driver gene	0	cancer	1	Apoptosis	adiponectin receptor 2	The adiponectin receptors, ADIPOR1 (MIM 607945) and ADIPOR2, serve as receptors for globular and full-length adiponectin (MIM 605441) and mediate increased AMPK (see MIM 602739) and PPAR-alpha (PPARA; MIM 170998) ligand activities, as well as fatty acid oxidation and glucose uptake by adiponectin (Yamauchi et al., 2003 [PubMed 12802337]).[supplied by OMIM, Mar 2008]	ACDCR2, PAQR2	12	1691069	1788673	12p13.33	No
133	ADM	Yes	No	No	no driver gene	0	cancer	1	Apoptosis	adrenomedullin	The protein encoded by this gene is a preprohormone which is cleaved to form two biologically active peptides, adrenomedullin and proadrenomedullin N-terminal 20 peptide. Adrenomedullin is a 52 aa peptide with several functions, including vasodilation, regulation of hormone secretion, promotion of angiogenesis, and antimicrobial activity. The antimicrobial activity is antibacterial, as the peptid…	AM, PAMP	11	10305072	10307396	11p15.4	No
79924	ADM2	Yes	No	No	no driver gene	0	tumor	1	Apoptosis	adrenomedullin 2	This gene encodes a member of the calcitonin gene-related peptide (CGRP)/calcitonin family of hormones that play a role in the regulation of cardiovascular homeostasis, prolactin release, anti-diuresis, anti-natriuresis, and regulation of food and water intake. The encoded protein is proteolytically processed to generate one or more biologically active peptides. [provided by RefSeq, Jul 2015]	AM2, dJ579N16.4	22	50481542	50486436	22q13.33	No
23394	ADNP	Yes	No	No	no driver gene	0	cancer	1	Autophagy	activity dependent neuroprotector homeobox	Vasoactive intestinal peptide is a neuroprotective factor that has a stimulatory effect on the growth of some tumor cells and an inhibitory effect on others. This gene encodes a protein that is upregulated by vasoactive intestinal peptide and may be involved in its stimulatory effect on certain tumor cells. The encoded protein contains one homeobox and nine zinc finger domains, suggesting that it…	ADNP1, HVDAS, MRD28	20	50931436	50888917	20q13.13	No
134	ADORA1	Yes	No	Yes	no driver gene	0	tumor	2	Apoptosis/Pyroptosis	adenosine A1 receptor	The protein encoded by this gene is an adenosine receptor that belongs to the G-protein coupled receptor 1 family. There are 3 types of adenosine receptors, each with a specific pattern of ligand binding and tissue distribution, and together they regulate a diverse set of physiologic functions. The type A1 receptors inhibit adenylyl cyclase, and play a role in the fertilization process. Animal st…	RDC7	1	203127725	203167404	1q32.1	Yes
135	ADORA2A	Yes	No	No	no driver gene	0	cancer	3	Apoptosis/NETosis/Pyroptosis	adenosine A2a receptor	This gene encodes a member of the guanine nucleotide-binding protein (G protein)-coupled receptor (GPCR) superfamily, which is subdivided into classes and subtypes. The receptors are seven-pass transmembrane proteins that respond to extracellular cues and activate intracellular signal transduction pathways. This protein, an adenosine receptor of A2A subtype, uses adenosine as the preferred endoge…	A2aR, ADORA2, RDC8	22	24423596	24442356	22q11.23	No
136	ADORA2B	Yes	No	No	no driver gene	0	tumor	2	Apoptosis/Pyroptosis	adenosine A2b receptor	This gene encodes an adenosine receptor that is a member of the G protein-coupled receptor superfamily. This integral membrane protein stimulates adenylate cyclase activity in the presence of adenosine. This protein also interacts with netrin-1, which is involved in axon elongation. The gene is located near the Smith-Magenis syndrome region on chromosome 17. [provided by RefSeq, Jul 2008]	ADORA2	17	15850361	15975745	17p12	No
140	ADORA3	Yes	No	No	no driver gene	0	tumor	2	Apoptosis/Pyroptosis	adenosine A3 receptor	This gene encodes a protein that belongs to the family of adenosine receptors, which are G-protein-coupled receptors that are involved in a variety of intracellular signaling pathways and physiological functions. The receptor encoded by this gene mediates a sustained cardioprotective function during cardiac ischemia, it is involved in the inhibition of neutrophil degranulation in neutrophil-media…	A3AR	1	111503632	111499428	1p13.2	No
100287559	ADPGK-AS1	Yes	No	No	no driver gene	0	cancer	1	Apoptosis	ADPGK antisense RNA 1	no summary available		15	72782834	72798198	15q24.1	No
148	ADRA1A	Yes	No	No	no driver gene	0	tumor	2	Apoptosis/Autophagy	adrenoceptor alpha 1A	Alpha-1-adrenergic receptors (alpha-1-ARs) are members of the G protein-coupled receptor superfamily. They activate mitogenic responses and regulate growth and proliferation of many cells. There are 3 alpha-1-AR subtypes: alpha-1A, -1B and -1D, all of which signal through the Gq/11 family of G-proteins and different subtypes show different patterns of activation. This gene encodes alpha-1A-adrene…	ADRA1C, ADRA1L1, ALPHA1AAR	8	26867378	26748149	8p21.2	No
147	ADRA1B	Yes	No	No	no driver gene	0	tumor	1	Necrosis	adrenoceptor alpha 1B	Alpha-1-adrenergic receptors (alpha-1-ARs) are members of the G protein-coupled receptor superfamily. They activate mitogenic responses and regulate growth and proliferation of many cells. There are 3 alpha-1-AR subtypes: alpha-1A, -1B and -1D, all of which signal through the Gq/11 family of G-proteins and different subtypes show different patterns of activation. This gene encodes alpha-1B-adrene…	ADRA1, ALPHA1BAR	5	159865085	159989204	5q33.3	No
146	ADRA1D	Yes	No	No	no driver gene	0	cancer	1	Apoptosis	adrenoceptor alpha 1D	Alpha-1-adrenergic receptors (alpha-1-ARs) are members of the G protein-coupled receptor superfamily. They activate mitogenic responses and regulate growth and proliferation of many cells. There are 3 alpha-1-AR subtypes: alpha-1A, -1B and -1D, all of which signal through the Gq/11 family of G-proteins and different subtypes show different patterns of activation. This gene encodes alpha-1D-adrene…	ADRA1, ADRA1A, ADRA1R, ALPHA1, DAR, dJ779E11.2	20	4249286	4220629	20p13	No
154	ADRB2	Yes	No	Yes	no driver gene	0	cancer	1	Apoptosis	adrenoceptor beta 2	This gene encodes beta-2-adrenergic receptor which is a member of the G protein-coupled receptor superfamily. This receptor is directly associated with one of its ultimate effectors, the class C L-type calcium channel Ca(V)1.2. This receptor-channel complex also contains a G protein, an adenylyl cyclase, cAMP-dependent kinase, and the counterbalancing phosphatase, PP2A. The assembly of the signal…	ADRB2R, ADRBR, ARB2, B2AR, BAR, BETA2AR	5	148826610	148828622	5q32	Yes
155	ADRB3	Yes	No	No	no driver gene	0	tumor	1	Apoptosis	adrenoceptor beta 3	The protein encoded by this gene belongs to the family of beta adrenergic receptors, which mediate catecholamine-induced activation of adenylate cyclase through the action of G proteins. This receptor is located mainly in the adipose tissue and is involved in the regulation of lipolysis and thermogenesis. Obesity and bodyweight-related disorders are correlated with certain polymorphisms in three …	BETA3AR	8	37966598	37962989	8p11.23	No
11047	ADRM1	Yes	No	No	no driver gene	0	tumor	2	Apoptosis/Autophagy	ADRM1 26S proteasome ubiquitin receptor	This gene encodes a member of the adhesion regulating molecule 1 protein family. The encoded protein is a component of the proteasome where it acts as a ubiquitin receptor and recruits the deubiquitinating enzyme, ubiquitin carboxyl-terminal hydrolase L5. Increased levels of the encoded protein are associated with increased cell adhesion, which is likely an indirect effect of this intracellular p…	ARM-1, ARM1, GP110, PSMD16	20	62302895	62308861	20q13.33	No
165	AEBP1	Yes	No	No	no driver gene	0	tumor	1	Apoptosis	AE binding protein 1	This gene encodes a member of carboxypeptidase A protein family. The encoded protein may function as a transcriptional repressor and play a role in adipogenesis and smooth muscle cell differentiation. Studies in mice suggest that this gene functions in wound healing and abdominal wall development. Overexpression of this gene is associated with glioblastoma. [provided by RefSeq, May 2013]	ACLP	7	44104344	44114559	7p13	No
64782	AEN	Yes	No	Yes	no driver gene	0	tumor	2	Apoptosis/Autophagy	apoptosis enhancing nuclease	Enables exonuclease activity. Involved in intrinsic apoptotic signaling pathway in response to DNA damage by p53 class mediator and response to ionizing radiation. Located in nuclear membrane; nucleolus; and nucleoplasm. [provided by Alliance of Genome Resources, Apr 2022]	ISG20L1, pp12744	15	88604682	88632280	15q26.1	Yes
84740	AFAP1-AS1	Yes	No	No	no driver gene	0	cancer	1	Apoptosis	AFAP1 antisense RNA 1	This gene produces a long non-coding RNA that is overexpressed in tumor cells and may promote cancer cell metastasis. [provided by RefSeq, Dec 2017]	AFAP1-AS, AFAP1AS	4	7754089	7778927	4p16.1	No
134265	AFAP1L1	Yes	No	No	no driver gene	0	tumor	2	Anoikis/Apoptosis	actin filament associated protein 1 like 1	Predicted to enable SH3 domain binding activity. Predicted to be located in cell junction; cell projection; and podosome. Predicted to be active in cytosol. [provided by Alliance of Genome Resources, Apr 2022]		5	149271858	149343636	5q32	No
3899	AFF3	Yes	No	No	driver gene	1	tumor	1	Necrosis	ALF transcription elongation factor 3	This gene encodes a tissue-restricted nuclear transcriptional activator that is preferentially expressed in lymphoid tissue. Isolation of this protein initially defined a highly conserved LAF4/MLLT2 gene family of nuclear transcription factors that may function in lymphoid development and oncogenesis. In some ALL patients, this gene has been found fused to the gene for MLL. Multiple alternatively…	KINS, LAF4, MLLT2-like	2	100142589	99545418	2q11.2	No
27125	AFF4	Yes	No	No	driver gene	1	cancer	1	Autophagy	ALF transcription elongation factor 4	The protein encoded by this gene belongs to the AF4 family of transcription factors involved in leukemia. It is a component of the positive transcription elongation factor b (P-TEFb) complex. A chromosomal translocation involving this gene and MLL gene on chromosome 11 is found in infant acute lymphoblastic leukemia with ins(5;11)(q31;q31q23). [provided by RefSeq, Oct 2011]	AF5Q31, CHOPS, MCEF	5	132963633	132875394	5q31.1	No
246269	AFG1L	Yes	No	No	no driver gene	0	tumor	1	Apoptosis	AFG1 like ATPase	This gene encodes a mitochondrial integral membrane protein that plays a role in mitochondrial protein homeostasis. The protein contains a P-loop motif and a five-domain structure that is conserved in fly, yeast, and bacteria. It functions to mediate the degradation of nuclear-encoded complex IV subunits. Two conserved estrogen receptor binding sites are located within 2.5 kb of this gene. Polymo…	AFG1, LACE1, c222389	6	108295053	108526000	6q21	No
174	AFP	Yes	No	No	no driver gene	0	cancer	4	Anoikis/Apoptosis/Autophagy/Necrosis	alpha fetoprotein	This gene encodes alpha-fetoprotein, a major plasma protein produced by the yolk sac and the liver during fetal life. Alpha-fetoprotein expression in adults is often associated with hepatocarcinoma and with teratoma, and has prognostic value for managing advanced gastric cancer. However, hereditary persistance of alpha-fetoprotein may also be found in individuals with no obvious pathology. The pr…	AFPD, FETA, HPAFP	4	73436220	73456173	4q13.3	No
116986	AGAP2	Yes	No	No	no driver gene	0	cancer	1	Apoptosis	ArfGAP with GTPase domain, ankyrin repeat and PH domain 2	The protein encoded by this gene belongs to the centaurin gamma-like family. It mediates anti-apoptotic effects of nerve growth factor by activating nuclear phosphoinositide 3-kinase. It is overexpressed in cancer cells, and promotes cancer cell invasion. Alternatively spliced transcript variants encoding different isoforms have been described for this gene. [provided by RefSeq, Aug 2011]	CENTG1, GGAP2, PIKE	12	57742160	57723760	12q14.1	No
100130776	AGAP2-AS1	Yes	No	Yes	no driver gene	0	tumor	1	Apoptosis	AGAP2 antisense RNA 1	Biomarker of lung non-small cell carcinoma; malignant astrocytoma; and stomach cancer. [provided by Alliance of Genome Resources, Apr 2022]	PUNISHER	12	57726239	57728355	12q14.1	Yes
79841	AGBL2	Yes	No	No	no driver gene	0	tumor	1	Autophagy	AGBL carboxypeptidase 2	Predicted to enable metallocarboxypeptidase activity. Predicted to be involved in protein side chain deglutamylation. Located in centriole and ciliary basal body. [provided by Alliance of Genome Resources, Apr 2022]	CCP2	11	47715368	47659590	11p11.2	No
177	AGER	Yes	No	Yes	no driver gene	0	cancer	5	Apoptosis/Autophagy/Immunogenic cell death/Pyroptosis/Necrosis	advanced glycosylation end-product specific receptor	The advanced glycosylation end product (AGE) receptor encoded by this gene is a member of the immunoglobulin superfamily of cell surface receptors. It is a multiligand receptor, and besides AGE, interacts with other molecules implicated in homeostasis, development, and inflammation, and certain diseases, such as diabetes and Alzheimer's disease. Many alternatively spliced transcript variants enco…	RAGE, SCARJ1, sRAGE	6	32184252	32180968	6p21.32	Yes
3267	AGFG1	Yes	No	No	no driver gene	0	tumor	2	Apoptosis/Necroptosis	ArfGAP with FG repeats 1	The protein encoded by this gene is related to nucleoporins, a class of proteins that mediate nucleocytoplasmic transport. The encoded protein binds the activation domain of the human immunodeficiency virus Rev protein when Rev is assembled onto its RNA target, and is required for the nuclear export of Rev-directed RNAs. Multiple transcript variants encoding different isoforms have been found for…	HRB, RAB, RIP	2	227472155	227561216	2q36.3	No
55109	AGGF1	Yes	No	No	no driver gene	0	tumor	2	Apoptosis/Autophagy	angiogenic factor with G-patch and FHA domains 1	This gene encodes an angiogenic factor that promotes proliferation of endothelial cells. Mutations in this gene are associated with a susceptibility to Klippel-Trenaunay syndrome. Pseudogenes of this gene are found on chromosomes 3, 4, 10 and 16.[provided by RefSeq, Sep 2010]	GPATC7, GPATCH7, HSU84971, HUS84971, VG5Q	5	77030403	77065233	5q13.3	No
55750	AGK	Yes	No	No	no driver gene	0	tumor	1	Apoptosis	acylglycerol kinase	The protein encoded by this gene is a mitochondrial membrane protein involved in lipid and glycerolipid metabolism. The encoded protein is a lipid kinase that catalyzes the formation of phosphatidic and lysophosphatidic acids. Defects in this gene have been associated with mitochondrial DNA depletion syndrome 10. [provided by RefSeq, Feb 2012]	CATC5, CTRCT38, MTDPS10, MULK	7	141551409	141655243	7q34	No
27161	AGO2	Yes	No	No	no driver gene	0	tumor	2	Apoptosis/Autophagy	argonaute RISC catalytic component 2	This gene encodes a member of the Argonaute family of proteins which play a role in RNA interference. The encoded protein is highly basic, and contains a PAZ domain and a PIWI domain. It may interact with dicer1 and play a role in short-interfering-RNA-mediated gene silencing. Multiple transcript variants encoding different isoforms have been found for this gene. [provided by RefSeq, Sep 2009]	CASC7, EIF2C2, LESKRES, LINC00980, PPD, Q10	8	140642312	140520155	8q24.3	No
192670	AGO4	Yes	No	No	no driver gene	0	cancer	2	Apoptosis/Autophagy	argonaute RISC component 4	This gene encodes a member of the Argonaute family of proteins which contain PAZ and PIWI domains and play an integral role in RNA interference and short-interfering-RNA-mediated gene silencing. This gene is located on chromosome 1 in a cluster of related family members. [provided by RefSeq, Mar 2017]	EIF2C4	1	35807635	35857889	1p34.3	No
10551	AGR2	Yes	No	No	no driver gene	0	tumor	2	Apoptosis/Cellular senescence	anterior gradient 2, protein disulphide isomerase family member	This gene encodes a member of the disulfide isomerase (PDI) family of endoplasmic reticulum (ER) proteins that catalyze protein folding and thiol-disulfide interchange reactions. The encoded protein has an N-terminal ER-signal sequence, a catalytically active thioredoxin domain, and a C-terminal ER-retention sequence. This protein plays a role in cell migration, cellular transformation and metast…	AG-2, AG2, GOB-4, HAG-2, HEL-S-116, HPC8, PDIA17, RIFTD, XAG-2	7	16804998	16791810	7p21.1	No
183	AGT	Yes	No	Yes	no driver gene	0	tumor	3	Apoptosis/Autophagy/Necrosis	angiotensinogen	The protein encoded by this gene, pre-angiotensinogen or angiotensinogen precursor, is expressed in the liver and is cleaved by the enzyme renin in response to lowered blood pressure. The resulting product, angiotensin I, is then cleaved by angiotensin converting enzyme (ACE) to generate the physiologically active enzyme angiotensin II. The protein is involved in maintaining blood pressure, body …	ANHU, SERPINA8, hFLT1	1	230745582	230702522	1q42.2	Yes
185	AGTR1	Yes	No	Yes	no driver gene	0	cancer	2	Apoptosis/Necrosis	angiotensin II receptor type 1	Angiotensin II is a potent vasopressor hormone and a primary regulator of aldosterone secretion. It is an important effector controlling blood pressure and volume in the cardiovascular system. It acts through at least two types of receptors. This gene encodes the type 1 receptor which is thought to mediate the major cardiovascular effects of angiotensin II. This gene may play a role in the genera…	AG2S, AGTR1B, AT1, AT1AR, AT1B, AT1BR, AT1R, AT2R1, ATR1, HAT1R	3	148697902	148743002	3q24	Yes
186	AGTR2	Yes	No	Yes	no driver gene	0	tumor	1	Apoptosis	angiotensin II receptor type 2	The protein encoded by this gene belongs to the G-protein coupled receptor 1 family, and functions as a receptor for angiotensin II. It is an intergral membrane protein that is highly expressed in fetus and in neonates, but scantily in adult tissues, except brain, adrenal medulla, and atretic ovary. This receptor has been shown to mediate programmed cell death and this apoptotic function may play…	AT2, ATGR2, MRX88	X	116170743	116174973	Xq23	Yes
191	AHCY	Yes	No	Yes	no driver gene	0	cancer	2	Apoptosis/Ferroptosis	adenosylhomocysteinase	S-adenosylhomocysteine hydrolase belongs to the adenosylhomocysteinase family. It catalyzes the reversible hydrolysis of S-adenosylhomocysteine (AdoHcy) to adenosine (Ado) and L-homocysteine (Hcy). Thus, it regulates the intracellular S-adenosylhomocysteine (SAH) concentration thought to be important for transmethylation reactions. Deficiency in this protein is one of the different causes of hype…	SAHH, adoHcyase	20	34311835	34231980	20q11.22	Yes
10768	AHCYL1	Yes	No	No	no driver gene	0	tumor	1	Apoptosis	adenosylhomocysteinase like 1	The protein encoded by this gene interacts with inositol 1,4,5-trisphosphate receptor, type 1 and may be involved in the conversion of S-adenosyl-L-homocysteine to L-homocysteine and adenosine. Several transcript variants encoding two different isoforms have been found for this gene. [provided by RefSeq, Jun 2011]	DCAL, IRBIT, PPP1R78, PRO0233, XPVKONA	1	109984764	110023741	1p13.3	No
54806	AHI1	Yes	No	No	no driver gene	0	cancer	1	Autophagy	Abelson helper integration site 1	This gene is apparently required for both cerebellar and cortical development in humans. This gene mutations cause specific forms of Joubert syndrome-related disorders. Joubert syndrome (JS) is a recessively inherited developmental brain disorder with several identified causative chromosomal loci. Alternatively spliced transcript variants encoding different isoforms have been identified. [provide…	AHI-1, JBTS3, ORF1, dJ71N10.1	6	135497739	135283531	6q23.3	No
196	AHR	Yes	No	No	driver gene	1	tumor	3	Apoptosis/Autophagy/Necrosis	aryl hydrocarbon receptor	The protein encoded by this gene is a ligand-activated helix-loop-helix transcription factor involved in the regulation of biological responses to planar aromatic hydrocarbons. This receptor has been shown to regulate xenobiotic-metabolizing enzymes such as cytochrome P450. Before ligand binding, the encoded protein is sequestered in the cytoplasm; upon ligand binding, this protein moves to the n…	RP85, bHLHe76	7	17298651	17346146	7p21.1	No
197	AHSG	Yes	No	No	no driver gene	0	tumor	2	Apoptosis/Autophagy	alpha 2-HS glycoprotein	The protein encoded by this gene is a negatively-charged serum glycoprotein that is synthesized by hepatocytes. The encoded protein consists of two polypeptide chains, which are both cleaved from a proprotein encoded from a single mRNA. It is involved in several processes, including endocytosis, brain development, and the formation of bone tissue. Defects in this gene are a cause of susceptibilit…	A2HS, AHS, APMR1, FETUA, HSGA	3	186613059	186621317	3q27.3	No
57379	AICDA	Yes	No	No	no driver gene	0	cancer	1	Apoptosis	activation induced cytidine deaminase	This gene encodes a RNA-editing deaminase that is a member of the cytidine deaminase family. AICDA is specifically expressed and active in germinal center-like B cells. In the germinal center, AICDA is involved in somatic hypermutation, gene conversion, and class-switch recombination of immunoglobulin genes. An epigenetic role in neoplastic transformation and lymphoma progression has been experim…	AID, ARP2, CDA2, HEL-S-284, HIGM2	12	8612858	8602169	12p13.31	No
199	AIF1	Yes	No	No	no driver gene	0	tumor	2	Apoptosis/Autophagy	allograft inflammatory factor 1	This gene encodes a protein that binds actin and calcium. This gene is induced by cytokines and interferon and may promote macrophage activation and growth of vascular smooth muscle cells and T-lymphocytes. Polymorphisms in this gene may be associated with systemic sclerosis. Alternative splicing results in multiple transcript variants, but the full-length and coding nature of some of these varia…	AIF-1, IBA1, IRT-1, IRT1	6	31615233	31617014	6p21.33	No
9131	AIFM1	Yes	No	Yes	no driver gene	0	cancer	5	Apoptosis/Autophagy/Parthanatos/Necrosis/Erebosis	apoptosis inducing factor mitochondria associated 1	This gene encodes a flavoprotein essential for nuclear disassembly in apoptotic cells, and it is found in the mitochondrial intermembrane space in healthy cells. Induction of apoptosis results in the translocation of this protein to the nucleus where it affects chromosome condensation and fragmentation. In addition, this gene product induces mitochondria to release the apoptogenic proteins cytoch…	AIF, AUNX1, CMT2D, CMTX4, COWCK, COXPD6, DFNX5, NADMR, NAMSD, PDCD8, SEMDHL	X	130165840	130129361	Xq26.1	Yes
84883	AIFM2	Yes	No	Yes	no driver gene	0	tumor	2	Apoptosis/Ferroptosis	apoptosis inducing factor mitochondria associated 2	This gene encodes a flavoprotein oxidoreductase that binds single stranded DNA and is thought to contribute to apoptosis in the presence of bacterial and viral DNA. The expression of this gene is also found to be induced by tumor suppressor protein p53 in colon cancer cells. [provided by RefSeq, Nov 2010]	AMID, FSP1, PRG3	10	70132824	70112270	10q22.1	Yes
150209	AIFM3	Yes	No	No	no driver gene	0	cancer	1	Apoptosis	apoptosis inducing factor mitochondria associated 3	Predicted to enable several functions, including 2 iron, 2 sulfur cluster binding activity; flavin adenine dinucleotide binding activity; and metal ion binding activity. Involved in execution phase of apoptosis. Located in cytosol; endoplasmic reticulum; and mitochondrial inner membrane. [provided by Alliance of Genome Resources, Apr 2022]	AIFL	22	20965171	20981357	22q11.21	No
9447	AIM2	Yes	No	Yes	no driver gene	0	tumor	6	Apoptosis/Autophagy/Cellular senescence/Ferroptosis/Pyroptosis/Necrosis	absent in melanoma 2	AIM2 is a member of the IFI20X /IFI16 family. It plays a putative role in tumorigenic reversion and may control cell proliferation. Interferon-gamma induces expression of AIM2. [provided by RefSeq, Jul 2008]	PYHIN4	1	159147131	159055050	1q23.1-q23.2	Yes
9255	AIMP1	Yes	No	No	no driver gene	0	tumor	2	Apoptosis/Necrosis	aminoacyl tRNA synthetase complex interacting multifunctional protein 1	The protein encoded by this gene is a cytokine that is specifically induced by apoptosis, and it is involved in the control of angiogenesis, inflammation, and wound healing. The release of this cytokine renders the tumor-associated vasculature sensitive to tumor necrosis factor. The precursor protein is identical to the p43 subunit, which is associated with the multi-tRNA synthetase complex, and …	EMAP2, EMAPII, HLD3, SCYE1, p43	4	106315543	106349455	4q24	No
7965	AIMP2	Yes	No	No	no driver gene	0	tumor	1	Apoptosis	aminoacyl tRNA synthetase complex interacting multifunctional protein 2	The protein encoded by this gene is part of the aminoacyl-tRNA synthetase complex, which contains nine different aminoacyl-tRNA synthetases and three non-enzymatic factors. The encoded protein is one of the non-enzymatic factors and is required for assembly and stability of the complex. [provided by RefSeq, May 2016]	HLD17, JTV-1, JTV1, P38	7	6009271	6023833	7p22.1	No
9049	AIP	Yes	No	No	no driver gene	0	cancer	1	Apoptosis	aryl hydrocarbon receptor interacting protein	The protein encoded by this gene is a receptor for aryl hydrocarbons and a ligand-activated transcription factor. The encoded protein is found in the cytoplasm as part of a multiprotein complex, but upon binding of ligand is transported to the nucleus. This protein can regulate the expression of many xenobiotic metabolizing enzymes. Also, the encoded protein can bind specifically to and inhibit t…	ARA9, FKBP16, FKBP37, PITA1, SMTPHN, XAP-2, XAP2	11	67483025	67491102	11q13.2	No
326	AIRE	Yes	No	No	no driver gene	0	tumor	1	Apoptosis	autoimmune regulator	This gene encodes a transcriptional regulator that forms nuclear bodies and interacts with the transcriptional coactivator CREB binding protein. The encoded protein plays an important role in immunity by regulating the expression of autoantigens and negative selection of autoreactive T-cells in the thymus. Mutations in this gene cause the rare autosomal-recessive systemic autoimmune disease terme…	AIRE1, APECED, APS1, APSI, PGA1	21	44285875	44298647	21q22.3	No
55966	AJAP1	Yes	No	No	no driver gene	0	cancer	1	Disulfidptosis	adherens junctions associated protein 1	Enables beta-catenin binding activity. Involved in negative regulation of cell-matrix adhesion; negative regulation of wound healing; and regulation of polarized epithelial cell differentiation. Located in several cellular components, including adherens junction; basolateral plasma membrane; and cell-cell contact zone. Is spanning component of plasma membrane. [provided by Alliance of Genome Reso…	MOT8, SHREW-1, SHREW1	1	4654608	4792533	1p36.32	No
84962	AJUBA	Yes	No	No	driver gene	1	cancer	1	Apoptosis	ajuba LIM protein	Enables alpha-catenin binding activity and transcription corepressor activity. Involved in several processes, including negative regulation of hippo signaling; positive regulation of gene silencing by miRNA; and regulation of cellular response to hypoxia. Acts upstream of or within gene silencing by miRNA and positive regulation of protein-containing complex assembly. Located in several cellular …	JUB	14	22982550	22971176	14q11.2	No
204	AK2	Yes	No	No	no driver gene	0	cancer	1	Apoptosis	adenylate kinase 2	Adenylate kinases are involved in regulating the adenine nucleotide composition within a cell by catalyzing the reversible transfer of phosphate groups among adenine nucleotides. Three isozymes of adenylate kinase, namely 1, 2, and 3, have been identified in vertebrates; this gene encodes isozyme 2. Expression of these isozymes is tissue-specific and developmentally regulated. Isozyme 2 is locali…	ADK2	1	33036882	33007939	1p35.1	No
26289	AK5	Yes	No	No	no driver gene	0	cancer	2	Apoptosis/Autophagy	adenylate kinase 5	This gene encodes a member of the adenylate kinase family, which is involved in regulating the adenine nucleotide composition within a cell by catalyzing the reversible transfer of phosphate groups among adenine nucleotides. This member is related to the UMP/CMP kinase of several species. It is located in the cytosol and expressed exclusively in brain. Alternatively spliced transcript variants en…	AK6	1	77282018	77559965	1p31.1	No
102157402	AK6	Yes	No	No	no driver gene	0	cancer	1	Apoptosis	adenylate kinase 6	This gene encodes a protein that belongs to the adenylate kinase family of enzymes. The protein has a nuclear localization and contains Walker A (P-loop) and Walker B motifs and a metal-coordinating residue. The protein may be involved in regulation of Cajal body formation. In human, AK6 and TAF9 (GeneID: 6880) are two distinct genes that share 5' exons. Alternative splicing results in multiple t…	AD-004, CGI-137, CINAP, CIP, hCINAP	5	69369823	69350983	5q13.2	No
8165	AKAP1	Yes	No	No	no driver gene	0	tumor	1	Ferroptosis	A-kinase anchoring protein 1	The A-kinase anchor proteins (AKAPs) are a group of structurally diverse proteins, which have the common function of binding to the regulatory subunit of protein kinase A (PKA) and confining the holoenzyme to discrete locations within the cell. This gene encodes a member of the AKAP family. The encoded protein binds to type I and type II regulatory subunits of PKA and anchors them to the mitochon…	AKAP, AKAP121, AKAP149, AKAP84, D-AKAP1, PPP1R43, PRKA1, SAKAP84, TDRD17	17	57085245	57121343	17q22	No
11215	AKAP11	Yes	No	No	no driver gene	0	cancer	1	Autophagy	A-kinase anchoring protein 11	The A-kinase anchor proteins (AKAPs) are a group of structurally diverse proteins, which have the common function of binding to the regulatory subunit of protein kinase A (PKA) and confining the holoenzyme to discrete locations within the cell. This gene encodes a member of the AKAP family. The encoded protein is expressed at high levels throughout spermatogenesis and in mature sperm. It binds th…	AKAP-11, AKAP220, PPP1R44, PRKA11	13	42271476	42323260	13q14.11	No
9590	AKAP12	Yes	No	No	no driver gene	0	tumor	2	Apoptosis/Necrosis	A-kinase anchoring protein 12	The A-kinase anchor proteins (AKAPs) are a group of structurally diverse proteins, which have the common function of binding to the regulatory subunit of protein kinase A (PKA) and confining the holoenzyme to discrete locations within the cell. This gene encodes a member of the AKAP family. The encoded protein is expressed in endothelial cells, cultured fibroblasts, and osteosarcoma cells. It ass…	AKAP250, SSeCKS	6	151239966	151358558	6q25.1	No
10270	AKAP8	Yes	No	No	no driver gene	0	tumor	1	Necrosis	A-kinase anchoring protein 8	This gene encodes a member of the A-kinase anchor protein family. A-kinase anchor proteins are scaffold proteins that contain a binding domain for the RI/RII subunit of protein kinase A (PKA) and recruit PKA and other signaling molecules to specific subcellular locations. This gene encodes a nuclear A-kinase anchor protein that binds to the RII alpha subunit of PKA and may play a role in chromoso…	AKAP 95, AKAP-8, AKAP-95, AKAP95	19	15379786	15353384	19p13.12	No
56672	AKIP1	Yes	No	No	no driver gene	0	cancer	1	Apoptosis	A-kinase interacting protein 1	This gene encodes a nuclear protein that interacts with protein kinase A catalytic subunit, and regulates the effect of the cAMP-dependent protein kinase signaling pathway on the NF-kappa-B activation cascade. Alternatively spliced transcript variants have been described for this gene. [provided by RefSeq, Oct 2011]	BCA3, C11orf17	11	8911188	8920078	11p15.4	No
231	AKR1B1	Yes	No	No	no driver gene	0	tumor	1	Apoptosis	aldo-keto reductase family 1 member B	This gene encodes a member of the aldo/keto reductase superfamily, which consists of more than 40 known enzymes and proteins. This member catalyzes the reduction of a number of aldehydes, including the aldehyde form of glucose, and is thereby implicated in the development of diabetic complications by catalyzing the reduction of glucose to sorbitol. Multiple pseudogenes have been identified for th…	ADR, ALDR1, ALR2, AR	7	134459238	134442349	7q33	No
57016	AKR1B10	Yes	No	No	no driver gene	0	cancer	2	Apoptosis/Autophagy	aldo-keto reductase family 1 member B10	This gene encodes a member of the aldo/keto reductase superfamily, which consists of more than 40 known enzymes and proteins. This member can efficiently reduce aliphatic and aromatic aldehydes, and it is less active on hexoses. It is highly expressed in adrenal gland, small intestine, and colon, and may play an important role in liver carcinogenesis. [provided by RefSeq, Jul 2008]	AKR1B11, AKR1B12, ALDRLn, ARL-1, ARL1, HIS, HSI	7	134527566	134541411	7q33	No
1645	AKR1C1	Yes	No	Yes	no driver gene	0	tumor	2	Apoptosis/Ferroptosis	aldo-keto reductase family 1 member C1	This gene encodes a member of the aldo/keto reductase superfamily, which consists of more than 40 known enzymes and proteins. These enzymes catalyze the conversion of aldehydes and ketones to their corresponding alcohols by utilizing NADH and/or NADPH as cofactors. The enzymes display overlapping but distinct substrate specificity. This enzyme catalyzes the reaction of progesterone to the inactiv…	2-ALPHA-HSD, 20-ALPHA-HSD, C9, DD1, DD1/DD2, DDH, DDH1, H-37, HAKRC, HBAB, MBAB	10	4963414	4983282	10p15.1	Yes
1646	AKR1C2	Yes	No	Yes	no driver gene	0	cancer	1	Ferroptosis	aldo-keto reductase family 1 member C2	This gene encodes a member of the aldo/keto reductase superfamily, which consists of more than 40 known enzymes and proteins. These enzymes catalyze the conversion of aldehydes and ketones to their corresponding alcohols using NADH and/or NADPH as cofactors. The enzymes display overlapping but distinct substrate specificity. This enzyme binds bile acid with high affinity, and shows minimal 3-alph…	AKR1C-pseudo, BABP, DD, DD-2, DD/BABP, DD2, DDH2, HAKRD, HBAB, MCDR2, SRXY8, TDD	10	5017999	4987774	10p15.1	Yes
8644	AKR1C3	Yes	No	Yes	no driver gene	0	tumor	3	Apoptosis/Autophagy/Ferroptosis	aldo-keto reductase family 1 member C3	This gene encodes a member of the aldo/keto reductase superfamily, which consists of more than 40 known enzymes and proteins. These enzymes catalyze the conversion of aldehydes and ketones to their corresponding alcohols by utilizing NADH and/or NADPH as cofactors. The enzymes display overlapping but distinct substrate specificity. This enzyme catalyzes the reduction of prostaglandin (PG) D2, PGH…	DD3, DDX, HA1753, HAKRB, HAKRe, HSD17B5, PGFS, hluPGFS	10	5048780	5107685	10p15.1	Yes
207	AKT1	Yes	No	Yes	driver gene	1	tumor	9	Anoikis/Apoptosis/Autophagy/Cellular senescence/Ferroptosis/Mitochondrial permeability transition/Mitotic catastrophe/NETosis/Necrosis	AKT serine/threonine kinase 1	This gene encodes one of the three members of the human AKT serine-threonine protein kinase family which are often referred to as protein kinase B alpha, beta, and gamma. These highly similar AKT proteins all have an N-terminal pleckstrin homology domain, a serine/threonine-specific kinase domain and a C-terminal regulatory domain. These proteins are phosphorylated by phosphoinositide 3-kinase (P…	AKT, PKB, PKB-ALPHA, PRKBA, RAC, RAC-ALPHA	14	104795747	104769348	14q32.33	Yes
84335	AKT1S1	Yes	No	Yes	no driver gene	0	cancer	2	Apoptosis/Autophagy	AKT1 substrate 1	AKT1S1 is a proline-rich substrate of AKT (MIM 164730) that binds 14-3-3 protein (see YWHAH, MIM 113508) when phosphorylated (Kovacina et al., 2003 [PubMed 12524439]).[supplied by OMIM, Mar 2008]	Lobe, PRAS40	19	49878355	49869032	19q13.33	Yes
208	AKT2	Yes	No	Yes	driver gene	1	tumor	3	Anoikis/Apoptosis/Autophagy	AKT serine/threonine kinase 2	This gene is a putative oncogene encoding a protein belonging to a subfamily of serine/threonine kinases containing SH2-like (Src homology 2-like) domains, which is involved in signaling pathways. The gene serves as an oncogene in the tumorigenesis of cancer cells For example, its overexpression contributes to the malignant phenotype of a subset of human ductal pancreatic cancers. The encoded pro…	HIHGHH, PKBB, PKBBETA, PRKBB, RAC-BETA	19	40285344	40230316	19q13.2	Yes
10000	AKT3	Yes	No	Yes	no driver gene	0	tumor	3	Apoptosis/Autophagy/Cellular senescence	AKT serine/threonine kinase 3	The protein encoded by this gene is a member of the AKT, also called PKB, serine/threonine protein kinase family. AKT kinases are known to be regulators of cell signaling in response to insulin and growth factors. They are involved in a wide variety of biological processes including cell proliferation, differentiation, apoptosis, tumorigenesis, as well as glycogen synthesis and glucose uptake. Th…	MPPH, MPPH2, PKB-GAMMA, PKBG, PRKBG, RAC-PK-gamma, RAC-gamma, STK-2	1	243851078	243488232	1q43-q44	Yes
64400	AKTIP	Yes	No	No	no driver gene	0	cancer	1	Apoptosis	AKT interacting protein	The mouse homolog of this gene produces fused toes and thymic hyperplasia in heterozygous mutant animals while homozygous mutants die in early development. This gene may play a role in apoptosis as these morphological abnormalities are caused by altered patterns of programmed cell death. The protein encoded by this gene is similar to the ubiquitin ligase domain of other ubiquitin-conjugating enzy…	FT1, FTS	16	53504411	53491039	16q12.2	No
213	ALB	Yes	No	Yes	no driver gene	0	cancer	2	Apoptosis/Necrosis	albumin	This gene encodes the most abundant protein in human blood. This protein functions in the regulation of blood plasma colloid osmotic pressure and acts as a carrier protein for a wide range of endogenous molecules including hormones, fatty acids, and metabolites, as well as exogenous drugs. Additionally, this protein exhibits an esterase-like activity with broad substrate specificity. The encoded …	FDAHT, HSA, PRO0883, PRO0903, PRO1341	4	73404286	73421481	4q13.3	Yes
214	ALCAM	Yes	No	No	no driver gene	0	cancer	1	Apoptosis	activated leukocyte cell adhesion molecule	This gene encodes activated leukocyte cell adhesion molecule (ALCAM), also known as CD166 (cluster of differentiation 166), which is a member of a subfamily of immunoglobulin receptors with five immunoglobulin-like domains (VVC2C2C2) in the extracellular domain. This protein binds to T-cell differentiation antigene CD6, and is implicated in the processes of cell adhesion and migration. Multiple a…	CD166, MEMD	3	105366908	105576899	3q13.11	No
216	ALDH1A1	Yes	No	No	no driver gene	0	tumor	3	Apoptosis/Autophagy/Ferroptosis	aldehyde dehydrogenase 1 family member A1	The protein encoded by this gene belongs to the aldehyde dehydrogenase family. Aldehyde dehydrogenase is the next enzyme after alcohol dehydrogenase in the major pathway of alcohol metabolism. There are two major aldehyde dehydrogenase isozymes in the liver, cytosolic and mitochondrial, which are encoded by distinct genes, and can be distinguished by their electrophoretic mobility, kinetic proper…	ALDC, ALDH-E1, ALDH1, ALDH11, HEL-9, HEL-S-53e, HEL12, PUMB1, RALDH1	9	72953052	72900670	9q21.13	No
220	ALDH1A3	Yes	No	No	no driver gene	0	cancer	3	Apoptosis/Autophagy/Ferroptosis	aldehyde dehydrogenase 1 family member A3	This gene encodes an aldehyde dehydrogenase enzyme that uses retinal as a substrate. Mutations in this gene have been associated with microphthalmia, isolated 8, and expression changes have also been detected in tumor cells. Alternative splicing results in multiple transcript variants. [provided by RefSeq, Jun 2014]	ALDH1A6, ALDH6, MCOP8, RALDH3	15	100879830	100916625	15q26.3	No
10840	ALDH1L1	Yes	No	No	no driver gene	0	tumor	1	Apoptosis	aldehyde dehydrogenase 1 family member L1	The protein encoded by this gene catalyzes the conversion of 10-formyltetrahydrofolate, nicotinamide adenine dinucleotide phosphate (NADP+), and water to tetrahydrofolate, NADPH, and carbon dioxide. The encoded protein belongs to the aldehyde dehydrogenase family. Loss of function or expression of this gene is associated with decreased apoptosis, increased cell motility, and cancer progression. T…	10-FTHFDH, 10-fTHF, FDH, FTHFD	3	126197944	126103569	3q21.3	No
217	ALDH2	Yes	No	No	no driver gene	0	cancer	2	Apoptosis/Autophagy	aldehyde dehydrogenase 2 family member	This protein belongs to the aldehyde dehydrogenase family of proteins. Aldehyde dehydrogenase is the second enzyme of the major oxidative pathway of alcohol metabolism. Two major liver isoforms of aldehyde dehydrogenase, cytosolic and mitochondrial, can be distinguished by their electrophoretic mobilities, kinetic properties, and subcellular localizations. Most Caucasians have two major isozymes,…	ALDH-E2, ALDHI, ALDM	12	111766932	111817531	12q24.12	No
218	ALDH3A1	Yes	No	No	no driver gene	0	cancer	1	Apoptosis	aldehyde dehydrogenase 3 family member A1	Aldehyde dehydrogenases oxidize various aldehydes to the corresponding acids. They are involved in the detoxification of alcohol-derived acetaldehyde and in the metabolism of corticosteroids, biogenic amines, neurotransmitters, and lipid peroxidation. The enzyme encoded by this gene forms a cytoplasmic homodimer that preferentially oxidizes aromatic and medium-chain (6 carbons or more) saturated …	ALDH3, ALDHIII	17	19748297	19737983	17p11.2	No
224	ALDH3A2	Yes	No	Yes	no driver gene	0	cancer	1	Ferroptosis	aldehyde dehydrogenase 3 family member A2	Aldehyde dehydrogenase isozymes are thought to play a major role in the detoxification of aldehydes generated by alcohol metabolism and lipid peroxidation. This gene product catalyzes the oxidation of long-chain aliphatic aldehydes to fatty acid. Mutations in the gene cause Sjogren-Larsson syndrome. Alternatively spliced transcript variants encoding different isoforms have been found for this gen…	ALDH10, FALDH, SLS	17	19648135	19677595	17p11.2	Yes
226	ALDOA	Yes	No	No	no driver gene	0	tumor	1	Apoptosis	aldolase, fructose-bisphosphate A	This gene encodes a member of the class I fructose-bisphosphate aldolase protein family. The encoded protein is a glycolytic enzyme that catalyzes the reversible conversion of fructose-1,6-bisphosphate to glyceraldehyde 3-phosphate and dihydroxyacetone phosphate. Three aldolase isozymes (A, B, and C), encoded by three different genes, are differentially expressed during development. Mutations in …	ALDA, GSD12, HEL-S-87p	16	30064278	30070419	16p11.2	No
229	ALDOB	Yes	No	No	no driver gene	0	tumor	1	Apoptosis	aldolase, fructose-bisphosphate B	Fructose-1,6-bisphosphate aldolase (EC 4.1.2.13) is a tetrameric glycolytic enzyme that catalyzes the reversible conversion of fructose-1,6-bisphosphate to glyceraldehyde 3-phosphate and dihydroxyacetone phosphate. Vertebrates have 3 aldolase isozymes which are distinguished by their electrophoretic and catalytic properties. Differences indicate that aldolases A, B, and C are distinct proteins, t…	ALDB, ALDO2	9	101435773	101420559	9q31.1	No
10195	ALG3	Yes	No	No	no driver gene	0	cancer	2	Apoptosis/Ferroptosis	ALG3 alpha-1,3- mannosyltransferase	This gene encodes a member of the ALG3 family. The encoded protein catalyses the addition of the first dol-P-Man derived mannose in an alpha 1,3 linkage to Man5GlcNAc2-PP-Dol. Defects in this gene have been associated with congenital disorder of glycosylation type Id (CDG-Id) characterized by abnormal N-glycosylation. Multiple transcript variants encoding different isoforms have been found for th…	CDG1D, CDGS4, CDGS6, D16Ertd36e, NOT56L, Not56, not	3	184249524	184242300	3q27.1	No
238	ALK	Yes	No	No	driver gene	1	cancer	2	Apoptosis/Cellular senescence	ALK receptor tyrosine kinase	This gene encodes a receptor tyrosine kinase, which belongs to the insulin receptor superfamily. This protein comprises an extracellular domain, an hydrophobic stretch corresponding to a single pass transmembrane region, and an intracellular kinase domain. It plays an important role in the development of the brain and exerts its effects on specific neurons in the nervous system. This gene has bee…	ALK1, CD246, NBLST3	2	29921585	29192773	2p23.2-p23.1	No
221120	ALKBH3	Yes	No	No	no driver gene	0	cancer	1	Apoptosis	alkB homolog 3, alpha-ketoglutarate dependent dioxygenase	The Escherichia coli AlkB protein protects against the cytotoxicity of methylating agents by repair of the specific DNA lesions generated in single-stranded DNA. ALKBH2 (MIM 610602) and ALKBH3 are E. coli AlkB homologs that catalyze the removal of 1-methyladenine and 3-methylcytosine (Duncan et al., 2002 [PubMed 12486230]).[supplied by OMIM, Mar 2008]	ABH3, DEPC-1, DEPC1, PCA1, hABH3	11	43880830	43920273	11p11.2	No
54890	ALKBH5	Yes	No	No	no driver gene	0	tumor	3	Autophagy/Ferroptosis/Pyroptosis	alkB homolog 5, RNA demethylase	Enables mRNA N6-methyladenosine dioxygenase activity. Involved in RNA metabolic process; mRNA export from nucleus; and response to hypoxia. Located in Golgi apparatus; cytosol; and nuclear speck. [provided by Alliance of Genome Resources, Apr 2022]	ABH5, OFOXD, OFOXD1	17	18183827	18209953	17p11.2	No
84266	ALKBH7	Yes	No	No	no driver gene	0	cancer	1	Necrosis	alkB homolog 7	Predicted to enable dioxygenase activity and metal ion binding activity. Involved in cellular response to DNA damage stimulus and regulation of mitochondrial membrane permeability involved in programmed necrotic cell death. Located in mitochondrial matrix. [provided by Alliance of Genome Resources, Apr 2022]	ABH7, SPATA11, UNQ6002	19	6372793	6375249	19p13.3	No
239	ALOX12	Yes	No	Yes	no driver gene	0	cancer	2	Apoptosis/Ferroptosis	arachidonate 12-lipoxygenase, 12S type	This gene encodes a member of the lipoxygenase family of proteins. The encoded enzyme acts on different polyunsaturated fatty acid substrates to generate bioactive lipid mediators including eicosanoids and lipoxins. The encoded enzyme and its reaction products have been shown to regulate platelet function. Elevated expression of this gene has been observed in pancreatic islets derived from human …	12-LOX, 12S-LOX, LOG12	17	6996048	7010753	17p13.1	Yes
246	ALOX15	Yes	No	Yes	no driver gene	0	cancer	2	Apoptosis/Ferroptosis	arachidonate 15-lipoxygenase	This gene encodes a member of the lipoxygenase family of proteins. The encoded enzyme acts on various polyunsaturated fatty acid substrates to generate various bioactive lipid mediators such as eicosanoids, hepoxilins, lipoxins, and other molecules. The encoded enzyme and its reaction products have been shown to regulate inflammation and immunity. Multiple pseudogenes of this gene have been ident…	12-LOX, 15-LOX, 15-LOX-1, LOG15	17	4641677	4630918	17p13.2	Yes
247	ALOX15B	Yes	No	Yes	no driver gene	0	cancer	1	Apoptosis	arachidonate 15-lipoxygenase type B	This gene encodes a member of the lipoxygenase family of structurally related nonheme iron dioxygenases involved in the production of fatty acid hydroperoxides. The encoded protein converts arachidonic acid exclusively to 15S-hydroperoxyeicosatetraenoic acid, while metabolizing linoleic acid less effectively. This gene is located in a cluster of related genes and a pseudogene that spans approxima…	15-LOX-2	17	8039058	8049133	17p13.1	Yes
240	ALOX5	Yes	No	Yes	no driver gene	0	tumor	4	Apoptosis/Autophagy/Ferroptosis/Pyroptosis	arachidonate 5-lipoxygenase	This gene encodes a member of the lipoxygenase gene family and plays a dual role in the synthesis of leukotrienes from arachidonic acid. The encoded protein, which is expressed specifically in bone marrow-derived cells, catalyzes the conversion of arachidonic acid to 5(S)-hydroperoxy-6-trans-8,11,14-cis-eicosatetraenoic acid, and further to the allylic epoxide 5(S)-trans-7,9-trans-11,14-cis-eicos…	5-LO, 5-LOX, 5LPG, LOG5	10	45374215	45446116	10q11.21	Yes
115701	ALPK2	Yes	No	No	no driver gene	0	tumor	1	Apoptosis	alpha kinase 2	Predicted to enable ATP binding activity; protein serine kinase activity; and protein serine/threonine kinase activity. Involved in several processes, including epicardium morphogenesis; heart development; and negative regulation of Wnt signaling pathway involved in heart development. Acts upstream of or within regulation of gene expression. Colocalizes with basolateral plasma membrane. [provided…	HAK	18	58629090	58481246	18q21.31-q21.32	No
249	ALPL	Yes	No	No	no driver gene	0	tumor	1	Apoptosis	alkaline phosphatase, biomineralization associated	This gene encodes a member of the alkaline phosphatase family of proteins. There are at least four distinct but related alkaline phosphatases: intestinal, placental, placental-like, and liver/bone/kidney (tissue non-specific). The first three are located together on chromosome 2, while the tissue non-specific form is located on chromosome 1. The product of this gene is a membrane bound glycosylat…	AP-TNAP, APTNAP, HOPS, HPPA, HPPC, HPPI, HPPO, TNALP, TNAP, TNS-ALP, TNSALP	1	21508983	21578409	1p36.12	No
250	ALPP	Yes	No	No	no driver gene	0	tumor	1	Apoptosis	alkaline phosphatase, placental	The protein encoded by this gene is an alkaline phosphatase, a metalloenzyme that catalyzes the hydrolysis of phosphoric acid monoesters. It belongs to a multigene family composed of four alkaline phosphatase isoenzymes. The enzyme functions as a homodimer and has a catalytic site containing one magnesium and two zinc ions, which are required for its enzymatic function. One of the main sources of…	ALP, ALPI, IAP, PALP, PLAP, PLAP-1	2	232378750	232382888	2q37.1	No
60529	ALX4	Yes	No	No	no driver gene	0	cancer	1	Apoptosis	ALX homeobox 4	This gene encodes a paired-like homeodomain transcription factor expressed in the mesenchyme of developing bones, limbs, hair, teeth, and mammary tissue. Mutations in this gene cause parietal foramina 2 (PFM2); an autosomal dominant disease characterized by deficient ossification of the parietal bones. Mutations in this gene also cause a form of frontonasal dysplasia with alopecia and hypogonadis…	CRS5, FND2	11	44310138	44260439	11p11.2	No
23600	AMACR	Yes	No	No	no driver gene	0	cancer	1	Necrosis	alpha-methylacyl-CoA racemase	This gene encodes a racemase. The encoded enzyme interconverts pristanoyl-CoA and C27-bile acylCoAs between their (R)- and (S)-stereoisomers. The conversion to the (S)-stereoisomers is necessary for degradation of these substrates by peroxisomal beta-oxidation. Encoded proteins from this locus localize to both mitochondria and peroxisomes. Mutations in this gene may be associated with adult-onset…	AMACRD, CBAS4, P504S, RACE, RM	5	34008049	33986164	5p13.2	No
259	AMBP	Yes	No	No	no driver gene	0	tumor	1	Necrosis	alpha-1-microglobulin/bikunin precursor	This gene encodes a complex glycoprotein secreted in plasma. The precursor is proteolytically processed into distinct functioning proteins: alpha-1-microglobulin, which belongs to the superfamily of lipocalin transport proteins and may play a role in the regulation of inflammatory processes, and bikunin, which is a urinary trypsin inhibitor belonging to the superfamily of Kunitz-type protease inh…	A1M, EDC1, HCP, HI30, IATIL, ITI, ITIL, ITILC, UTI	9	114078299	114060126	9q32	No
55626	AMBRA1	Yes	No	Yes	no driver gene	0	cancer	3	Apoptosis/Autophagy/Ferroptosis	autophagy and beclin 1 regulator 1	Enables GTPase binding activity and ubiquitin protein ligase binding activity. Involved in macroautophagy; positive regulation of phosphatidylinositol 3-kinase activity; and response to mitochondrial depolarisation. Located in cytosol. Colocalizes with mitochondrion. Biomarker of multiple system atrophy. [provided by Alliance of Genome Resources, Apr 2022]	DCAF3, WDR94	11	46594022	46396411	11p11.2	Yes
139285	AMER1	Yes	No	No	driver gene	1	cancer	1	Ferroptosis	APC membrane recruitment protein 1	The protein encoded by this gene upregulates trancriptional activation by the Wilms tumor protein and interacts with many other proteins, including CTNNB1, APC, AXIN1, and AXIN2. Defects in this gene are a cause of osteopathia striata with cranial sclerosis (OSCS). [provided by RefSeq, May 2010]	FAM123B, OSCS, WTX	X	64205707	64185116	Xq11.2	No
267	AMFR	Yes	No	Yes	no driver gene	0	tumor	1	Apoptosis	autocrine motility factor receptor	This locus encodes a glycosylated transmembrane receptor. Its ligand, autocrine motility factor, is a tumor motility-stimulating protein secreted by tumor cells. The encoded receptor is also a member of the E3 ubiquitin ligase family of proteins. It catalyzes ubiquitination and endoplasmic reticulum-associated degradation of specific proteins. [provided by RefSeq, Feb 2012]	GP78, RNF45, SPG89	16	56425544	56361451	16q13	Yes
268	AMH	Yes	No	No	no driver gene	0	cancer	1	Apoptosis	anti-Mullerian hormone	This gene encodes a secreted ligand of the TGF-beta (transforming growth factor-beta) superfamily of proteins. Ligands of this family bind various TGF-beta receptors leading to recruitment and activation of SMAD family transcription factors that regulate gene expression. The encoded preproprotein is proteolytically processed to generate N- and C-terminal cleavage products that homodimerize and as…	MIF, MIS	19	2249322	2252072	19p13.3	No
347902	AMIGO2	Yes	No	No	no driver gene	0	tumor	1	Pyroptosis	adhesion molecule with Ig like domain 2	Predicted to be involved in several processes, including heterophilic cell-cell adhesion via plasma membrane cell adhesion molecules; homophilic cell adhesion via plasma membrane adhesion molecules; and negative regulation of programmed cell death. Predicted to act upstream of or within positive regulation of synapse assembly. Predicted to be located in nucleus and plasma membrane. Predicted to b…	ALI1, AMIGO-2, DEGA	12	47079958	47075706	12q13.11	No
9949	AMMECR1	Yes	No	No	no driver gene	0	tumor	1	Apoptosis	AMMECR nuclear protein 1	The exact function of this gene is not known, however, submicroscopic deletion of the X chromosome including this gene, COL4A5, and FACL4 genes, result in a contiguous gene deletion syndrome, the AMME complex (Alport syndrome, mental retardation, midface hypoplasia, and elliptocytosis). Alternatively spliced transcript variants encoding different isoforms have been found for this gene. [provided …	AMMERC1, MFHIEN	X	110440232	110194185	Xq23	No
10393	ANAPC10	Yes	No	No	no driver gene	0	cancer	1	Autophagy	anaphase promoting complex subunit 10	ANAPC10 is a core subunit of the anaphase-promoting complex (APC), or cyclosome, a ubiquitin protein ligase that is essential for progression through the cell cycle. APC initiates sister chromatid separation by ubiquitinating the anaphase inhibitor securin (PTTG1; MIM 604147) and triggers exit from mitosis by ubiquitinating cyclin B (CCNB1; MIM 123836), the activating subunit of cyclin-dependent …	APC10, DOC1	4	145098570	144994574	4q31.21	No
29882	ANAPC2	Yes	No	No	no driver gene	0	tumor	1	Apoptosis	anaphase promoting complex subunit 2	A large protein complex, termed the anaphase-promoting complex (APC), or the cyclosome, promotes metaphase-anaphase transition by ubiquitinating its specific substrates such as mitotic cyclins and anaphase inhibitor, which are subsequently degraded by the 26S proteasome. Biochemical studies have shown that the vertebrate APC contains eight subunits. The composition of the APC is highly conserved …	APC2	9	137188559	137174783	9q34.3	No
283	ANG	Yes	No	No	no driver gene	0	cancer	2	Apoptosis/Autophagy	angiogenin	The protein encoded by this gene is a member of the RNase A superfamily though it has relatively weak ribonucleolytic activity. This protein is a potent mediator of new blood vessel formation and thus, in addition to the name RNase5, is commonly called angiogenin. This protein induces angiogenesis after binding to actin on the surface of endothelial cells. This protein also accumulates at the nuc…	ALS9, HEL168, RAA1, RNASE4, RNASE5	14	20684176	20694185	14q11.2	No
284	ANGPT1	Yes	No	No	no driver gene	0	cancer	3	Apoptosis/Autophagy/Necrosis	angiopoietin 1	This gene encodes a secreted glycoprotein that belongs to the angiopoietin family. Members of this family play important roles in vascular development and angiogenesis. All angiopoietins bind with similar affinity to an endothelial cell-specific tyrosine-protein kinase receptor. The protein encoded by this gene is a secreted glycoprotein that activates the receptor by inducing its tyrosine phosph…	AGP1, AGPT, AGPT-1, ANG1, HAE5	8	107497917	107249481	8q23.1	No
285	ANGPT2	Yes	No	No	no driver gene	0	cancer	3	Apoptosis/Autophagy/Necroptosis	angiopoietin 2	This gene belongs to the angiopoietin family of growth factors. The protein encoded by this gene is an antagonist of angiopoietin 1, and both angiopoietin 1 and angiopoietin 2 are ligands for the endothelial TEK receptor tyrosine kinase. Angiopoietin 2 is upregulated in multiple inflammatory diseases and is implicated in the direct control of inflammation-related signaling pathways. The encoded p…	AGPT2, ANG2, LMPHM10	8	6563244	6499631	8p23.1	No
23452	ANGPTL2	Yes	No	No	no driver gene	0	tumor	3	Anoikis/Apoptosis/Cellular senescence	angiopoietin like 2	Angiopoietins are members of the vascular endothelial growth factor family and the only known growth factors largely specific for vascular endothelium. Angiopoietin-1, angiopoietin-2, and angiopoietin-4 participate in the formation of blood vessels. ANGPTL2 protein is a secreted glycoprotein with homology to the angiopoietins and may exert a function on endothelial cells through autocrine or para…	ARP2, HARP	9	127122634	127087347	9q33.3	No
51129	ANGPTL4	Yes	No	No	no driver gene	0	cancer	2	Anoikis/Apoptosis	angiopoietin like 4	This gene encodes a glycosylated, secreted protein containing a C-terminal fibrinogen domain. The encoded protein is induced by peroxisome proliferation activators and functions as a serum hormone that regulates glucose homeostasis, lipid metabolism, and insulin sensitivity. This protein can also act as an apoptosis survival factor for vascular endothelial cells and can prevent metastasis by inhi…	ARP4, FIAF, HARP, HFARP, NL2, PGAR, TGQTL, UNQ171, pp1158	19	8364154	8374369	19p13.2	No
10218	ANGPTL7	Yes	No	No	no driver gene	0	tumor	1	Apoptosis	angiopoietin like 7	Enables identical protein binding activity. Involved in negative regulation of vasculature development involved in avascular cornea development in camera-type eye and regulation of extracellular matrix organization. Located in extracellular region. [provided by Alliance of Genome Resources, Apr 2022]	AngX, CDT6, dJ647M16.1	1	11189354	11195980	1p36.22	No
55908	ANGPTL8	Yes	No	No	no driver gene	0	cancer	1	Autophagy	angiopoietin like 8	Predicted to enable hormone activity. Involved in regulation of lipid metabolic process and triglyceride homeostasis. Acts upstream of or within positive regulation of protein processing and regulation of lipoprotein metabolic process. Located in extracellular region. [provided by Alliance of Genome Resources, Apr 2022]	C19orf80, PRO1185, PVPA599, RIFL, TD26	19	11239618	11241942	19p13.2	No
348094	ANKDD1A	Yes	No	No	no driver gene	0	tumor	2	Apoptosis/Autophagy	ankyrin repeat and death domain containing 1A	Predicted to be involved in signal transduction. [provided by Alliance of Genome Resources, Apr 2022]		15	64911901	64958690	15q22.31	No
54882	ANKHD1	Yes	No	No	no driver gene	0	tumor	1	Apoptosis	ankyrin repeat and KH domain containing 1	This gene encodes a protein with multiple ankyrin repeat domains and a single KH-domain. The protein is thought to function as a scaffolding protein, and it may be involved in the regulation of caspases and thereby play an antiapoptotic role in cell survival. Alternative splicing results in multiple transcript variants, one of which generates a fusion transcript (MASK-BP3) with the downstream eIF…	MASK, MASK1, PP2500, VBARP	5	140401832	140539848	5q31.3	No
27063	ANKRD1	Yes	No	No	no driver gene	0	cancer	3	Apoptosis/Ferroptosis/Necrosis	ankyrin repeat domain 1	The protein encoded by this gene is localized to the nucleus of endothelial cells and is induced by IL-1 and TNF-alpha stimulation. Studies in rat cardiomyocytes suggest that this gene functions as a transcription factor. Interactions between this protein and the sarcomeric proteins myopalladin and titin suggest that it may also be involved in the myofibrillar stretch-sensor system. [provided by …	ALRP, C-193, CARP, CVARP, MCARP, bA320F15.2	10	90921086	90912095	10q23.31	No
54851	ANKRD49	Yes	No	No	no driver gene	0	tumor	1	Apoptosis	ankyrin repeat domain 49	Involved in positive regulation of transcription, DNA-templated. Predicted to be located in nucleus. Predicted to be active in cytosol. [provided by Alliance of Genome Resources, Apr 2022]	FGIF, GBIF	11	94493983	94499577	11q21	No
54443	ANLN	Yes	No	No	no driver gene	0	tumor	1	Pyroptosis	anillin, actin binding protein	This gene encodes an actin-binding protein that plays a role in cell growth and migration, and in cytokinesis. The encoded protein is thought to regulate actin cytoskeletal dynamics in podocytes, components of the glomerulus. Mutations in this gene are associated with focal segmental glomerulosclerosis 8. Alternative splicing results in multiple transcript variants encoding different isoforms. [p…	FSGS8, Scraps, scra	7	36389861	36453790	7p14.2	No
55107	ANO1	Yes	No	No	no driver gene	0	cancer	2	Apoptosis/Ferroptosis	anoctamin 1	Enables calcium activated cation channel activity; intracellular calcium activated chloride channel activity; and iodide transmembrane transporter activity. Involved in cation transport; inorganic anion transport; and positive regulation of insulin secretion involved in cellular response to glucose stimulus. Located in apical plasma membrane and nucleoplasm. [provided by Alliance of Genome Resour…	DOG1, INDMS, MYMY7, ORAOV2, TAOS2, TMEM16A	11	69965996	70189529	11q13.3	No
196527	ANO6	Yes	No	Yes	no driver gene	0	cancer	1	Apoptosis	anoctamin 6	This gene encodes a multi-pass transmembrane protein that belongs to the anoctamin family. This protein is an essential component for the calcium-dependent exposure of phosphatidylserine on the cell surface. The scrambling of phospholipid occurs in various biological systems, such as when blood platelets are activated, they expose phosphatidylserine to trigger the clotting system. Mutations in th…	BDPLT7, SCTS, TMEM16F	12	45216094	45440403	12q12	Yes
3730	ANOS1	Yes	No	No	no driver gene	0	tumor	1	Apoptosis	anosmin 1	Mutations in this gene cause the X-linked Kallmann syndrome. The encoded protein is similar in sequence to proteins known to function in neural cell adhesion and axonal migration. In addition, this cell surface protein is N-glycosylated and may have anti-protease activity. [provided by RefSeq, Jul 2008]	ADMLX, HH1, HHA, KAL, KAL1, KALIG-1, KMS, WFDC19	X	8732136	8528873	Xp22.31	No
8125	ANP32A	Yes	No	Yes	no driver gene	0	cancer	1	Apoptosis	acidic nuclear phosphoprotein 32 family member A	Enables RNA binding activity. Involved in nucleocytoplasmic transport. Located in endoplasmic reticulum; nucleus; and perinuclear region of cytoplasm. [provided by Alliance of Genome Resources, Apr 2022]	C15orf1, HPPCn, I1PP2A, LANP, MAPM, PHAP1, PHAPI, PP32	15	68820894	68778534	15q23	Yes
10541	ANP32B	Yes	No	No	no driver gene	0	tumor	1	Apoptosis	acidic nuclear phosphoprotein 32 family member B	Enables RNA polymerase binding activity and histone binding activity. Involved in several processes, including activation of cysteine-type endopeptidase activity involved in apoptotic process; nucleosome assembly; and positive regulation of protein export from nucleus. Located in cytoplasm and nucleoplasm. Colocalizes with nucleolus. [provided by Alliance of Genome Resources, Apr 2022]	APRIL, PHAPI2, SSP29	9	97983340	98015942	9q22.33	No
290	ANPEP	Yes	No	No	no driver gene	0	tumor	1	Apoptosis	alanyl aminopeptidase, membrane	Aminopeptidase N is located in the small-intestinal and renal microvillar membrane, and also in other plasma membranes. In the small intestine aminopeptidase N plays a role in the final digestion of peptides generated from hydrolysis of proteins by gastric and pancreatic proteases. Its function in proximal tubular epithelial cells and other cell types is less clear. The large extracellular carbox…	AP-M, AP-N, APN, CD13, GP150, LAP1, P150, PEPN, hAPN	15	89814851	89784894	15q26.1	No
84168	ANTXR1	Yes	No	No	no driver gene	0	tumor	1	Apoptosis	ANTXR cell adhesion molecule 1	This gene encodes a type I transmembrane protein and is a tumor-specific endothelial marker that has been implicated in colorectal cancer. The encoded protein has been shown to also be a docking protein or receptor for Bacillus anthracis toxin, the causative agent of the disease, anthrax. The binding of the protective antigen (PA) component, of the tripartite anthrax toxin, to this receptor prote…	ATR, GAPO, TEM8	2	69013143	69249326	2p13.3	No
118429	ANTXR2	Yes	No	No	no driver gene	0	tumor	1	Autophagy	ANTXR cell adhesion molecule 2	This gene encodes a receptor for anthrax toxin. The protein binds to collagen IV and laminin, suggesting that it may be involved in extracellular matrix adhesion. Mutations in this gene cause juvenile hyaline fibromatosis and infantile systemic hyalinosis. Multiple transcript variants encoding different isoforms have been found for this gene. [provided by RefSeq, Mar 2009]	CMG-2, CMG2, HFS, ISH, JHF	4	80073471	79901145	4q21.21	No
301	ANXA1	Yes	No	No	no driver gene	0	cancer	6	Apoptosis/Autophagy/Efferocytosis/Necroptosis/Pyroptosis/Necrosis	annexin A1	This gene encodes a membrane-localized protein that binds phospholipids. This protein inhibits phospholipase A2 and has anti-inflammatory activity. Loss of function or expression of this gene has been detected in multiple tumors. [provided by RefSeq, Dec 2014]	ANX1, LPC1	9	73151864	73170392	9q21.13	No
11199	ANXA10	Yes	No	No	no driver gene	0	tumor	1	Apoptosis	annexin A10	This gene encodes a member of the annexin family. Members of this calcium-dependent phospholipid-binding protein family play a role in the regulation of cellular growth and in signal transduction pathways. The function of this gene has not yet been determined. [provided by RefSeq, Jul 2008]	ANX14	4	168092536	168187735	4q32.3	No
311	ANXA11	Yes	No	No	no driver gene	0	cancer	1	Apoptosis	annexin A11	This gene encodes a member of the annexin family, a group of calcium-dependent phospholipid-binding proteins. Annexins have unique N-terminal domains and conserved C-terminal domains, which contain calcium-dependent phospholipid-binding sites. The encoded protein is a 56-kD antigen recognized by sera from patients with various autoimmune diseases. Several transcript variants encoding two differen…	ALS23, ANX11, CAP-50, CAP50, IBMWMA	10	80205807	80150888	10q22.3	No
302	ANXA2	Yes	No	No	no driver gene	0	cancer	3	Anoikis/Apoptosis/Autophagy	annexin A2	This gene encodes a member of the annexin family. Members of this calcium-dependent phospholipid-binding protein family play a role in the regulation of cellular growth and in signal transduction pathways. This protein functions as an autocrine factor which heightens osteoclast formation and bone resorption. This gene has three pseudogenes located on chromosomes 4, 9 and 10, respectively. Multipl…	ANX2, ANX2L4, CAL1H, HEL-S-270, LIP2, LPC2, LPC2D, P36, PAP-IV	15	60397985	60347150	15q22.2	No
389289	ANXA2R	Yes	No	No	no driver gene	0	cancer	2	Apoptosis/Autophagy	annexin A2 receptor	Predicted to enable signaling receptor activity. [provided by Alliance of Genome Resources, Apr 2022]	AX2R, AXIIR, C5orf39	5	43043246	43039370	5p12	No
306	ANXA3	Yes	No	No	no driver gene	0	cancer	3	Apoptosis/Ferroptosis/Pyroptosis	annexin A3	This gene encodes a member of the annexin family. Members of this calcium-dependent phospholipid-binding protein family play a role in the regulation of cellular growth and in signal transduction pathways. This protein functions in the inhibition of phopholipase A2 and cleavage of inositol 1,2-cyclic phosphate to form inositol 1-phosphate. This protein may also play a role in anti-coagulation. [p…	ANX3	4	78551769	78610446	4q21.21	No
307	ANXA4	Yes	No	No	no driver gene	0	tumor	1	Apoptosis	annexin A4	Annexin IV (ANX4) belongs to the annexin family of calcium-dependent phospholipid binding proteins. Although their functions are still not clearly defined, several members of the annexin family have been implicated in membrane-related events along exocytotic and endocytotic pathways. ANX4 has 45 to 59% identity with other members of its family and shares a similar size and exon-intron organizatio…	ANX4, HEL-S-274, P32.5, PAP-II, PIG28, PP4-X, ZAP36	2	69643807	69827111	2p13.3	No
308	ANXA5	Yes	No	No	no driver gene	0	cancer	2	Apoptosis/Cellular senescence	annexin A5	The Annexin 5 gene spans 29 kb containing 13 exons, and encodes a single transcript of approximately 1.6 kb and a protein product with a molecular weight of about 35 kDa.The protein encoded by this gene belongs to the annexin family of calcium-dependent phospholipid binding proteins some of which have been implicated in membrane-related events along exocytotic and endocytotic pathways. Annexin 5 …	ANX5, CPB-I, ENX2, HEL-S-7, PP4, RPRGL3, VAC-alph	4	121696979	121667945	4q27	No
310	ANXA7	Yes	No	Yes	no driver gene	0	cancer	2	Apoptosis/Autophagy	annexin A7	Annexin VII is a member of the annexin family of calcium-dependent phospholipid binding proteins.The Annexin VII gene contains 14 exons and spans approximately 34 kb of DNA. An alternatively spliced cassette exon results in two mRNA transcripts of 2.0 and 2.4 kb which are predicted to generate two protein isoforms differing in their N-terminal domain. The alternative splicing event is tissue spec…	ANX7, SNX, SYNEXIN	10	73414057	73375100	10q22.2	Yes
8639	AOC3	Yes	No	No	no driver gene	0	tumor	1	Autophagy	amine oxidase copper containing 3	This gene encodes a member of the semicarbazide-sensitive amine oxidase family. Copper amine oxidases catalyze the oxidative conversion of amines to aldehydes in the presence of copper and quinone cofactor. The encoded protein is localized to the cell surface, has adhesive properties as well as monoamine oxidase activity, and may be involved in leukocyte trafficking. Alterations in levels of the …	HPAO, SSAO, VAP-1, VAP1	17	42851198	42858123	17q21.31	No
90586	AOC4P	Yes	No	No	no driver gene	0	cancer	1	Apoptosis	amine oxidase copper containing 4, pseudogene	no summary available	AOC4, UPAT	17	42867144	42869216	17q21.31	No
84909	AOPEP	Yes	No	No	no driver gene	0	tumor	1	Apoptosis	aminopeptidase O (putative)	This gene encodes a member of the M1 zinc aminopeptidase family. The encoded protein is a zinc-dependent metallopeptidase that catalyzes the removal of an amino acid from the amino terminus of a protein or peptide. This protein may play a role in the generation of angiotensin IV. Alternate splicing results in multiple transcript variants. [provided by RefSeq, Oct 2010]	AP-O, APO, C90RF3, C9orf3, DYT31, ONPEP	9	94726698	95150223	9q22.32	No
1173	AP2M1	Yes	No	No	no driver gene	0	tumor	1	Autophagy	adaptor related protein complex 2 subunit mu 1	This gene encodes a subunit of the heterotetrameric coat assembly protein complex 2 (AP2), which belongs to the adaptor complexes medium subunits family. The encoded protein is required for the activity of a vacuolar ATPase, which is responsible for proton pumping occurring in the acidification of endosomes and lysosomes. The encoded protein may also play an important role in regulating the intra…	AP50, CLAPM1, MRD60, mu2	3	184174854	184184090	3q27.1	No
317	APAF1	Yes	No	Yes	no driver gene	0	cancer	3	Apoptosis/Mitochondrial permeability transition/Erebosis	apoptotic peptidase activating factor 1	This gene encodes a cytoplasmic protein that initiates apoptosis. This protein contains several copies of the WD-40 domain, a caspase recruitment domain (CARD), and an ATPase domain (NB-ARC). Upon binding cytochrome c and dATP, this protein forms an oligomeric apoptosome. The apoptosome binds and cleaves caspase 9 preproprotein, releasing its mature, activated form. Activated caspase 9 stimulates…	APAF-1, CED4	12	98645289	98735432	12q23.1	Yes
322	APBB1	Yes	No	No	no driver gene	0	cancer	1	Apoptosis	amyloid beta precursor protein binding family B member 1	The protein encoded by this gene is a member of the Fe65 protein family. It is an adaptor protein localized in the nucleus. It interacts with the Alzheimer's disease amyloid precursor protein (APP), transcription factor CP2/LSF/LBP1 and the low-density lipoprotein receptor-related protein. APP functions as a cytosolic anchoring site that can prevent the gene product's nuclear translocation. This …	FE65, MGC:9072, RIR	11	6419452	6395123	11p15.4	No
323	APBB2	Yes	No	No	no driver gene	0	tumor	1	Apoptosis	amyloid beta precursor protein binding family B member 2	The protein encoded by this gene interacts with the cytoplasmic domains of amyloid beta (A4) precursor protein and amyloid beta (A4) precursor-like protein 2. This protein contains two phosphotyrosine binding (PTB) domains, which are thought to function in signal transduction. Polymorphisms in this gene have been associated with Alzheimer's disease. Alternative splicing results in multiple transc…	FE65L, FE65L1	4	41214541	40810026	4p14-p13	No
324	APC	Yes	No	No	driver gene	1	tumor	2	Apoptosis/Immunogenic cell death	APC regulator of WNT signaling pathway	This gene encodes a tumor suppressor protein that acts as an antagonist of the Wnt signaling pathway. It is also involved in other processes including cell migration and adhesion, transcriptional activation, and apoptosis. Defects in this gene cause familial adenomatous polyposis (FAP), an autosomal dominant pre-malignant disease that usually progresses to malignancy. Mutations in the APC gene ha…	BTPS2, DESMD, DP2, DP2.5, DP3, GS, PPP1R46	5	112707497	112846238	5q22.2	No
328	APEX1	Yes	No	No	no driver gene	0	tumor	2	Apoptosis/Cellular senescence	apurinic/apyrimidinic endodeoxyribonuclease 1	The APEX gene encodes the major AP endonuclease in human cells. It encodes the APEX endonuclease, a DNA repair enzyme with apurinic/apyrimidinic (AP) activity. Such AP activity sites occur frequently in DNA molecules by spontaneous hydrolysis, by DNA damaging agents or by DNA glycosylases that remove specific abnormal bases. The AP sites are the most frequent pre-mutagenic lesions that can preven…	APE, APE1, APEN, APEX, APX, HAP1, REF1	14	20455225	20457766	14q11.2	No
27301	APEX2	Yes	No	No	no driver gene	0	tumor	1	Autophagy	apurinic/apyrimidinic endodeoxyribonuclease 2	Apurinic/apyrimidinic (AP) sites occur frequently in DNA molecules by spontaneous hydrolysis, by DNA damaging agents or by DNA glycosylases that remove specific abnormal bases. AP sites are pre-mutagenic lesions that can prevent normal DNA replication so the cell contains systems to identify and repair such sites. Class II AP endonucleases cleave the phosphodiester backbone 5' to the AP site. Thi…	APE2, APEXL2, XTH2, ZGRF2	X	55000362	55009056	Xp11.21	No
8539	API5	Yes	No	No	no driver gene	0	tumor	1	Apoptosis	apoptosis inhibitor 5	This gene encodes an apoptosis inhibitory protein whose expression prevents apoptosis after growth factor deprivation. This protein suppresses the transcription factor E2F1-induced apoptosis and also interacts with, and negatively regulates Acinus, a nuclear factor involved in apoptotic DNA fragmentation. Its depletion enhances the cytotoxic action of the chemotherapeutic drugs. Multiple alternat…	AAC-11, AAC11	11	43311995	43344528	11p12	No
51074	APIP	Yes	No	No	no driver gene	0	cancer	2	Apoptosis/Pyroptosis	APAF1 interacting protein	Enables identical protein binding activity; methylthioribulose 1-phosphate dehydratase activity; and zinc ion binding activity. Involved in several processes, including L-methionine salvage from methylthioadenosine; protein homotetramerization; and pyroptosis. Located in cytoplasm. [provided by Alliance of Genome Resources, Apr 2022]	APIP2, CGI-29, CGI29, MMRP19, hAPIP	11	34916378	34882294	11p13	No
8862	APLN	Yes	No	No	no driver gene	0	tumor	3	Apoptosis/Autophagy/Necrosis	apelin	This gene encodes a peptide that functions as an endogenous ligand for the G-protein coupled apelin receptor. The encoded preproprotein is proteolytically processed into biologically active C-terminal peptide fragments. These peptide fragments activate different tissue specific signaling pathways that regulate diverse biological functions including fluid homeostasis, cardiovascular function and i…	APEL, XNPEP2	X	129654955	129645258	Xq26.1	No
187	APLNR	Yes	No	No	no driver gene	0	cancer	2	Apoptosis/Autophagy	apelin receptor	This gene encodes a member of the G protein-coupled receptor gene family. The encoded protein is related to the angiotensin receptor, but is actually an apelin receptor that inhibits adenylate cyclase activity and plays a counter-regulatory role against the pressure action of angiotensin II by exerting hypertensive effect. It functions in the cardiovascular and central nervous systems, in glucose…	AGTRL1, APJ, APJR, HG11	11	57237249	57233590	11q12.1	No
334	APLP2	Yes	No	No	no driver gene	0	cancer	1	Apoptosis	amyloid beta precursor like protein 2	This gene encodes amyloid precursor- like protein 2 (APLP2), which is a member of the APP (amyloid precursor protein) family including APP, APLP1 and APLP2. This protein is ubiquitously expressed. It contains heparin-, copper- and zinc- binding domains at the N-terminus, BPTI/Kunitz inhibitor and E2 domains in the middle region, and transmembrane and intracellular domains at the C-terminus. This …	APLP-2, APPH, APPL2, CDEBP	11	130069893	130144804	11q24.3	No
335	APOA1	Yes	No	No	no driver gene	0	cancer	4	Apoptosis/Autophagy/Pyroptosis/Necrosis	apolipoprotein A1	This gene encodes apolipoprotein A-I, which is the major protein component of high density lipoprotein (HDL) in plasma. The encoded preproprotein is proteolytically processed to generate the mature protein, which promotes cholesterol efflux from tissues to the liver for excretion, and is a cofactor for lecithin cholesterolacyltransferase (LCAT), an enzyme responsible for the formation of most pla…	AMYLD3, HPALP2, apo(a)	11	116837949	116835750	11q23.3	No
337	APOA4	Yes	No	No	no driver gene	0	cancer	2	Apoptosis/Necrosis	apolipoprotein A4	Apoliprotein (apo) A-IV gene contains 3 exons separated by two introns. A sequence polymorphism has been identified in the 3'UTR of the third exon. The primary translation product is a 396-residue preprotein which after proteolytic processing is secreted its primary site of synthesis, the intestine, in association with chylomicron particles. Although its precise function is not known, apo A-IV is…		11	116823303	116820699	11q23.3	No
338	APOB	Yes	No	No	no driver gene	0	cancer	1	Apoptosis	apolipoprotein B	This gene product is the main apolipoprotein of chylomicrons and low density lipoproteins (LDL), and is the ligand for the LDL receptor. It occurs in plasma as two main isoforms, apoB-48 and apoB-100: the former is synthesized exclusively in the gut and the latter in the liver. The intestinal and the hepatic forms of apoB are encoded by a single gene from a single, very long mRNA. The two isoform…	FCHL2, FLDB, LDLCQ4, apoB-100, apoB-48	2	21044072	21001428	2p24.1	No
200315	APOBEC3A	Yes	No	No	no driver gene	0	cancer	1	Apoptosis	apolipoprotein B mRNA editing enzyme catalytic subunit 3A	This gene is a member of the cytidine deaminase gene family. It is one of seven related genes or pseudogenes found in a cluster, thought to result from gene duplication, on chromosome 22. Members of the cluster encode proteins that are structurally and functionally related to the C to U RNA-editing cytidine deaminase APOBEC1. The protein encoded by this gene lacks the zinc binding activity of oth…	A3A, ARP3, PHRBN, bK150C2.1	22	38957608	38963183	22q13.1	No
9582	APOBEC3B	Yes	No	No	driver gene	1	cancer	1	Apoptosis	apolipoprotein B mRNA editing enzyme catalytic subunit 3B	This gene is a member of the cytidine deaminase gene family. It is one of seven related genes or pseudogenes found in a cluster, thought to result from gene duplication, on chromosome 22. Members of the cluster encode proteins that are structurally and functionally related to the C to U RNA-editing cytidine deaminase APOBEC1. It is thought that the proteins may be RNA editing enzymes and have rol…	A3B, APOBEC1L, ARCD3, ARP4, DJ742C19.2, PHRBNL, bK150C2.2	22	38982346	38992778	22q13.1	No
60489	APOBEC3G	Yes	No	No	no driver gene	0	cancer	2	Anoikis/Necrosis	apolipoprotein B mRNA editing enzyme catalytic subunit 3G	This gene is a member of the cytidine deaminase gene family. It is one of seven related genes or pseudogenes found in a cluster, thought to result from gene duplication, on chromosome 22. Members of the cluster encode proteins that are structurally and functionally related to the C to U RNA-editing cytidine deaminase APOBEC1. The protein encoded by this gene catalyzes site-specific deamination of…	A3G, ARCD, ARP-9, ARP9, CEM-15, CEM15, MDS019, bK150C2.7, dJ494G10.1	22	39077004	39087742	22q13.1	No
341	APOC1	Yes	No	No	no driver gene	0	cancer	2	Apoptosis/Ferroptosis	apolipoprotein C1	This gene encodes a member of the apolipoprotein C1 family. This gene is expressed primarily in the liver, and it is activated when monocytes differentiate into macrophages. The encoded protein plays a central role in high density lipoprotein (HDL) and very low density lipoprotein (VLDL) metabolism. This protein has also been shown to inhibit cholesteryl ester transfer protein in plasma. A pseudo…	Apo-CI, ApoC-I, apo-CIB, apoC-IB	19	44914324	44919345	19q13.32	No
342	APOC1P1	Yes	No	No	no driver gene	0	cancer	1	Apoptosis	apolipoprotein C1 pseudogene 1	no summary available		19	44926802	44931385	19q13.32	No
345	APOC3	Yes	No	No	no driver gene	0	cancer	1	Pyroptosis	apolipoprotein C3	This gene encodes a protein component of triglyceride (TG)-rich lipoproteins (TRLs) including very low density lipoproteins (VLDL), high density lipoproteins (HDL) and chylomicrons. The encoded protein plays a role in role in the metabolism of these TRLs through multiple modes. This protein has been shown to promote the secretion of VLDL1, inhibit lipoprotein lipase enzyme activity, and delay cat…	APOCIII, Apo-C3, ApoC-3	11	116829906	116833071	11q23.3	No
348	APOE	Yes	No	No	no driver gene	0	cancer	4	Apoptosis/Autophagy/Pyroptosis/Necrosis	apolipoprotein E	The protein encoded by this gene is a major apoprotein of the chylomicron. It binds to a specific liver and peripheral cell receptor, and is essential for the normal catabolism of triglyceride-rich lipoprotein constituents. This gene maps to chromosome 19 in a cluster with the related apolipoprotein C1 and C2 genes. Mutations in this gene result in familial dysbetalipoproteinemia, or type III hyp…	AD2, APO-E, ApoE4, LDLCQ5, LPG	19	44905795	44909392	19q13.32	No
350	APOH	Yes	No	No	no driver gene	0	tumor	1	Apoptosis	apolipoprotein H	Apolipoprotein H, also known as beta-2-glycoprotein I, is a component of circulating plasma lipoproteins. It has been implicated in a variety of physiologic pathways including lipoprotein metabolism, coagulation, hemostasis, and the production of antiphospholipid autoantibodies. APOH may be a required cofactor for anionic phospholipid binding by the antiphospholipid autoantibodies found in sera o…	B2G1, B2GP1, BG	17	66229414	66212032	17q24.2	No
8542	APOL1	Yes	No	Yes	no driver gene	0	cancer	4	Apoptosis/Autophagy/Mitochondrial permeability transition/Necrosis	apolipoprotein L1	This gene encodes a secreted high density lipoprotein which binds to apolipoprotein A-I. Apolipoprotein A-I is a relatively abundant plasma protein and is the major apoprotein of HDL. It is involved in the formation of most cholesteryl esters in plasma and also promotes efflux of cholesterol from cells. This apolipoprotein L family member may play a role in lipid exchange and transport throughout…	APO-L, APOL, APOL-I, FSGS4	22	36253132	36267524	22q12.3	Yes
80833	APOL3	Yes	No	No	no driver gene	0	cancer	2	Ferroptosis/Necrosis	apolipoprotein L3	This gene is a member of the apolipoprotein L gene family, and it is present in a cluster with other family members on chromosome 22. The encoded protein is found in the cytoplasm, where it may affect the movement of lipids, including cholesterol, and/or allow the binding of lipids to organelles. In addition, expression of this gene is up-regulated by tumor necrosis factor-alpha in endothelial ce…	APOLIII, CG121, CG12_1, apoL-III	22	36166176	36140322	22q12.3	No
80830	APOL6	Yes	No	Yes	no driver gene	0	tumor	2	Apoptosis/Autophagy	apolipoprotein L6	This gene is a member of the apolipoprotein L gene family. The encoded protein is found in the cytoplasm, where it may affect the movement of lipids or allow the binding of lipids to organelles. [provided by RefSeq, Jul 2008]	APOL-VI, APOLVI	22	35648445	35668403	22q12.3	Yes
351	APP	Yes	No	Yes	no driver gene	0	cancer	3	Apoptosis/Autophagy/Necrosis	amyloid beta precursor protein	This gene encodes a cell surface receptor and transmembrane precursor protein that is cleaved by secretases to form a number of peptides. Some of these peptides are secreted and can bind to the acetyltransferase complex APBB1/TIP60 to promote transcriptional activation, while others form the protein basis of the amyloid plaques found in the brains of patients with Alzheimer disease. In addition, …	AAA, ABETA, ABPP, AD1, APPI, CTFgamma, CVAP, PN-II, PN2, alpha-sAPP, preA4	21	26171127	25880549	21q21.3	Yes
10513	APPBP2	Yes	No	No	no driver gene	0	tumor	1	Apoptosis	amyloid beta precursor protein binding protein 2	The protein encoded by this gene interacts with microtubules and is functionally associated with beta-amyloid precursor protein transport and/or processing. The beta-amyloid precursor protein is a cell surface protein with signal-transducing properties, and it is thought to play a role in the pathogenesis of Alzheimer's disease. The encoded protein may be involved in regulating cell death. This g…	APP-BP2, HS.84084, PAT1	17	60526241	60443157	17q23.2	No
26060	APPL1	Yes	No	Yes	no driver gene	0	tumor	1	Autophagy	adaptor protein, phosphotyrosine interacting with PH domain and leucine zipper 1	The protein encoded by this gene has been shown to be involved in the regulation of cell proliferation, and in the crosstalk between the adiponectin signalling and insulin signalling pathways. The encoded protein binds many other proteins, including RAB5A, DCC, AKT2, PIK3CA, adiponectin receptors, and proteins of the NuRD/MeCP1 complex. This protein is found associated with endosomal membranes, b…	APPL, DIP13alpha, MODY14	3	57227728	57273470	3p14.3	Yes
358	AQP1	Yes	No	No	no driver gene	0	cancer	2	Apoptosis/Pyroptosis	aquaporin 1 (Colton blood group)	This gene encodes a small integral membrane protein with six bilayer spanning domains that functions as a water channel protein. This protein permits passive transport of water along an osmotic gradient. This gene is a possible candidate for disorders involving imbalance in ocular fluid movement. [provided by RefSeq, Aug 2016]	AQP-CHIP, CHIP28, CO	7	30911852	30925515	7p14.3	No
359	AQP2	Yes	No	No	no driver gene	0	tumor	1	Apoptosis	aquaporin 2	This gene encodes a water channel protein located in the kidney collecting tubule. It belongs to the MIP/aquaporin family, some members of which are clustered together on chromosome 12q13. Mutations in this gene have been linked to autosomal dominant and recessive forms of nephrogenic diabetes insipidus. [provided by RefSeq, Oct 2008]	AQP-CD, NDI2, WCH-CD	12	49950736	49958877	12q13.12	No
360	AQP3	Yes	No	Yes	no driver gene	0	tumor	2	Apoptosis/Autophagy	aquaporin 3 (Gill blood group)	This gene encodes the water channel protein aquaporin 3. Aquaporins are a family of small integral membrane proteins related to the major intrinsic protein, also known as aquaporin 0. Aquaporin 3 is localized at the basal lateral membranes of collecting duct cells in the kidney. In addition to its water channel function, aquaporin 3 has been found to facilitate the transport of nonionic small sol…	AQP-3, GIL	9	33447592	33441159	9p13.3	Yes
361	AQP4	Yes	No	No	no driver gene	0	cancer	2	Apoptosis/Autophagy	aquaporin 4	This gene encodes a member of the aquaporin family of intrinsic membrane proteins that function as water-selective channels in the plasma membranes of many cells. This protein is the predominant aquaporin found in brain and has an important role in brain water homeostasis. Alternatively spliced transcript variants encoding different isoforms have been described for this gene. Additional isoforms,…	MIWC, MLC4, WCH4, hAQP4	18	26865802	26852037	18q11.2	No
362	AQP5	Yes	No	Yes	no driver gene	0	tumor	2	Apoptosis/Autophagy	aquaporin 5	Aquaporin 5 (AQP5) is a water channel protein. Aquaporins are a family of small integral membrane proteins related to the major intrinsic protein (MIP or AQP0). Aquaporin 5 plays a role in the generation of saliva, tears and pulmonary secretions. AQP0, AQP2, AQP5, and AQP6 are closely related and all map to 12q13. [provided by RefSeq, Jul 2008]	AQP-5, PPKB	12	49961871	49965681	12q13.12	Yes
367	AR	Yes	No	Yes	no driver gene	0	cancer	5	Anoikis/Apoptosis/Autophagy/Entosis/Ferroptosis	androgen receptor	The androgen receptor gene is more than 90 kb long and codes for a protein that has 3 major functional domains: the N-terminal domain, DNA-binding domain, and androgen-binding domain. The protein functions as a steroid-hormone activated transcription factor. Upon binding the hormone ligand, the receptor dissociates from accessory proteins, translocates into the nucleus, dimerizes, and then stimul…	AIS, AR8, DHTR, HUMARA, HYSP1, KD, NR3C4, SBMA, SMAX1, TFM	X	67544020	67730618	Xq12	Yes
369	ARAF	Yes	No	No	no driver gene	0	cancer	1	Apoptosis	A-Raf proto-oncogene, serine/threonine kinase	Enables protein serine/threonine kinase activity. Involved in negative regulation of apoptotic process; regulation of TOR signaling; and regulation of cellular protein metabolic process. Predicted to be active in cytosol and mitochondrion. Biomarker of high grade glioma. [provided by Alliance of Genome Resources, Apr 2022]	A-RAF, ARAF1, PKS2, RAFA1	X	47561204	47571907	Xp11.3	No
116985	ARAP1	Yes	No	No	no driver gene	0	cancer	1	Apoptosis	ArfGAP with RhoGAP domain, ankyrin repeat and PH domain 1	The protein encoded by this gene contains SAM, ARF-GAP, RHO-GAP, ankyrin repeat, RAS-associating, and pleckstrin homology (PH) domains. In vitro, this protein displays RHO-GAP and phosphatidylinositol (3,4,5) trisphosphate (PIP3)-dependent ARF-GAP activity. The encoded protein associates with the Golgi, and the ARF-GAP activity mediates changes in the Golgi and the formation of filopodia. It is t…	CENTD2, cnt-d2	11	72752407	72685068	11q13.4	No
100874075	ARAP1-AS1	No	No	No	no driver gene	0	cancer	1	Apoptosis	ARAP1 antisense RNA 1	no summary available		chr11	72685075	72693808	11q13.4	No
83989	ARB2A	Yes	No	No	no driver gene	0	cancer	1	Apoptosis	ARB2 cotranscriptional regulator A	Predicted to contribute to siRNA binding activity. Predicted to be involved in heterochromatin assembly by small RNA; neural crest cell development; and regulation of alternative mRNA splicing, via spliceosome. Located in endoplasmic reticulum. [provided by Alliance of Genome Resources, Apr 2022]	C5orf21, FAM172A, Toupee	5	94111698	93617724	5q15	No
23237	ARC	Yes	No	No	no driver gene	0	cancer	2	Apoptosis/Necroptosis	activity regulated cytoskeleton associated protein	Predicted to enable mRNA binding activity. Involved in cell migration; cytoskeleton organization; and regulation of cell morphogenesis. Located in cytoplasm and plasma membrane. [provided by Alliance of Genome Resources, Apr 2022]	Arg3.1, hArc	8	142614478	142611048	8q24.3	No
374	AREG	Yes	No	No	no driver gene	0	tumor	1	Apoptosis	amphiregulin	The protein encoded by this gene is a member of the epidermal growth factor family. It is an autocrine growth factor as well as a mitogen for astrocytes, Schwann cells and fibroblasts. It is related to epidermal growth factor (EGF) and transforming growth factor alpha (TGF-alpha). The protein interacts with the EGF/TGF-alpha receptor to promote the growth of normal epithelial cells, and it inhibi…	AR, AREGB, CRDGF, SDGF	4	74445135	74455004	4q13.3	No
375	ARF1	Yes	No	No	no driver gene	0	cancer	1	Apoptosis	ADP ribosylation factor 1	ADP-ribosylation factor 1 (ARF1) is a member of the human ARF gene family. The family members encode small guanine nucleotide-binding proteins that stimulate the ADP-ribosyltransferase activity of cholera toxin and play a role in vesicular trafficking as activators of phospholipase D. The gene products, including 6 ARF proteins and 11 ARF-like proteins, constitute a family of the RAS superfamily.…	PVNH8	1	228082707	228099211	1q42.13	No
378	ARF4	Yes	No	No	no driver gene	0	cancer	1	Apoptosis	ADP ribosylation factor 4	This gene is a member of the human ARF gene family whose members encode small guanine nucleotide-binding proteins that stimulate the ADP-ribosyltransferase activity of cholera toxin and play a role in vesicular trafficking and as activators of phospholipase D. The gene products include 5 ARF proteins and 11 ARF-like proteins and constitute one family of the RAS superfamily. The ARF proteins are c…	ARF2	3	57597343	57571362	3p14.3	No
382	ARF6	Yes	No	Yes	no driver gene	0	cancer	2	Apoptosis/Necrosis	ADP ribosylation factor 6	This gene encodes a member of the human ARF gene family, which is part of the RAS superfamily. The ARF genes encode small guanine nucleotide-binding proteins that stimulate the ADP-ribosyltransferase activity of cholera toxin and play a role in vesicular trafficking and as activators of phospholipase D. The product of this gene is localized to the plasma membrane, and regulates vesicular traffick…		14	49893081	49897053	14q21.3	Yes
10564	ARFGEF2	Yes	No	No	no driver gene	0	tumor	1	Necrosis	ADP ribosylation factor guanine nucleotide exchange factor 2	ADP-ribosylation factors (ARFs) play an important role in intracellular vesicular trafficking. The protein encoded by this gene is involved in the activation of ARFs by accelerating replacement of bound GDP with GTP and is involved in Golgi transport. It contains a Sec7 domain, which may be responsible for its guanine-nucleotide exchange activity and also brefeldin A inhibition. [provided by RefS…	BIG2, PVNH2, dJ1164I10.1	20	48921710	49036692	20q13.13	No
383	ARG1	Yes	No	No	no driver gene	0	cancer	1	Apoptosis	arginase 1	Arginase catalyzes the hydrolysis of arginine to ornithine and urea. At least two isoforms of mammalian arginase exist (types I and II) which differ in their tissue distribution, subcellular localization, immunologic crossreactivity and physiologic function. The type I isoform encoded by this gene, is a cytosolic enzyme and expressed predominantly in the liver as a component of the urea cycle. In…		6	131573225	131584328	6q23.2	No
384	ARG2	Yes	No	No	no driver gene	0	tumor	5	Apoptosis/Autophagy/Cellular senescence/Ferroptosis/Necrosis	arginase 2	Arginase catalyzes the hydrolysis of arginine to ornithine and urea. At least two isoforms of mammalian arginase exists (types I and II) which differ in their tissue distribution, subcellular localization, immunologic crossreactivity and physiologic function. The type II isoform encoded by this gene, is located in the mitochondria and expressed in extra-hepatic tissues, especially kidney. The phy…		14	67619919	67651707	14q24.1	No
283483	ARGLU1-DT	Yes	No	No	no driver gene	0	cancer	2	Autophagy/Ferroptosis	ARGLU1 divergent transcript	no summary available	LINC00551	13	106617809	106631657	13q33.3	No
392	ARHGAP1	Yes	No	No	no driver gene	0	cancer	1	Apoptosis	Rho GTPase activating protein 1	This gene encodes a member of a large family of proteins that activate Rho-type guanosine triphosphate (GTP) metabolizing enzymes. The encoded protein contains a SRC homology 3 domain and interacts with Bcl-2-associated protein family members. [provided by RefSeq, Aug 2012]	CDC42GAP, RHOGAP, RHOGAP1, p50rhoGAP	11	46700618	46677079	11p11.2	No
9824	ARHGAP11A	Yes	No	No	no driver gene	0	tumor	1	Apoptosis	Rho GTPase activating protein 11A	This gene encodes a member of the Rho GTPase activating protein family. In response to DNA damage, the encoded protein interacts with the p53 tumor suppressor protein and stimulates its tetramerization, which results in cell-cycle arrest and apoptosis. A chromosomal deletion that includes this gene is one cause of Prader-Willi syndrome, and an intronic variant of this gene may be associated with …	GAP (1-12)	15	32615143	32639940	15q13.3	No
55114	ARHGAP17	Yes	No	No	no driver gene	0	tumor	1	Apoptosis	Rho GTPase activating protein 17	RICH1 is a GTPase-activating protein (GAP). GAPs stimulate the intrinsic GTP hydrolysis of small G proteins, such as RHOA (MIM 165390), RAC1 (MIM 602048), and CDC42 (MIM 116952).[supplied by OMIM, Apr 2004]	MST066, MST110, MSTP038, MSTP066, MSTP110, NADRIN, PP367, PP4534, RICH-1, RICH1, WBP15	16	25015368	24919388	16p12.1	No
83478	ARHGAP24	Yes	No	No	no driver gene	0	tumor	2	Apoptosis/Autophagy	Rho GTPase activating protein 24	This gene encodes a Rho-GTPase activating protein, which is specific for the small GTPase family member Rac. Binding of the encoded protein by filamin A targets it to sites of membrane protrusion, where it antognizes Rac. This results in suppression of lamellae formation and promotion of retraction to regulate cell polarity. Alternative splicing results in multiple transcript variants. [provided …	FILGAP, RC-GAP72, RCGAP72, p73, p73RhoGAP	4	85475149	86002665	4q21.23-q21.3	No
23092	ARHGAP26	Yes	No	No	driver gene	1	tumor	1	Apoptosis	Rho GTPase activating protein 26	Interaction of a cell with the extracellular matrix triggers integrin cell surface receptors to begin signaling cascades that regulate the organization of the actin-cytoskeleton. One of the proteins involved in these cascades is focal adhesion kinase. The protein encoded by this gene is a GTPase activating protein that binds to focal adhesion kinase and mediates the activity of the GTP binding pr…	GRAF, GRAF1, OPHN1L, OPHN1L1	5	142770376	143229010	5q31.3	No
57514	ARHGAP31	Yes	No	No	no driver gene	0	tumor	1	Apoptosis	Rho GTPase activating protein 31	This gene encodes a GTPase-activating protein (GAP). A variety of cellular processes are regulated by Rho GTPases which cycle between an inactive form bound to GDP and an active form bound to GTP. This cycling between inactive and active forms is regulated by guanine nucleotide exchange factors and GAPs. The encoded protein is a GAP shown to regulate two GTPases involved in protein trafficking an…	AOS, AOS1, CDGAP	3	119294382	119420713	3q13.32-q13.33	No
23526	ARHGAP45	Yes	No	No	no driver gene	0	cancer	1	Apoptosis	Rho GTPase activating protein 45	Predicted to enable GTPase activator activity. Predicted to be involved in activation of GTPase activity. Located in membrane. [provided by Alliance of Genome Resources, Apr 2022]	HA-1, HLA-HA1, HMHA1	19	1065958	1086627	19p13.3	No
395	ARHGAP6	Yes	No	No	no driver gene	0	tumor	1	Ferroptosis	Rho GTPase activating protein 6	This gene encodes a member of the rhoGAP family of proteins which play a role in the regulation of actin polymerization at the plasma membrane during several cellular processes. This protein is thought to have two independent functions, one as a GTPase-activating protein with specificity for RhoA, and another as a cytoskeletal protein that promotes actin remodeling. Multiple alternatively spliced…	RHOGAP6, RHOGAPX-1	X	11665919	11137543	Xp22.2	No
396	ARHGDIA	Yes	No	No	no driver gene	0	tumor	1	Apoptosis	Rho GDP dissociation inhibitor alpha	This gene encodes a protein that plays a key role in the regulation of signaling through Rho GTPases. The encoded protein inhibits the disassociation of Rho family members from GDP (guanine diphosphate), thereby maintaining these factors in an inactive state. Activity of this protein is important in a variety of cellular processes, and expression of this gene may be altered in tumors. Mutations i…	GDIA1, HEL-S-47e, NPHS8, RHOGDI, RHOGDI-1	17	81871336	81867720	17q25.3	No
397	ARHGDIB	Yes	No	No	no driver gene	0	tumor	1	Apoptosis	Rho GDP dissociation inhibitor beta	Members of the Rho (or ARH) protein family (see MIM 165390) and other Ras-related small GTP-binding proteins (see MIM 179520) are involved in diverse cellular events, including cell signaling, proliferation, cytoskeletal organization, and secretion. The GTP-binding proteins are active only in the GTP-bound state. At least 3 classes of proteins tightly regulate cycling between the GTP-bound and GD…	D4, GDIA2, GDID4, LYGDI, Ly-GDI, RAP1GN1, RhoGDI2	12	14961600	14942014	12p12.3	No
23365	ARHGEF12	Yes	No	No	driver gene	1	tumor	1	Necrosis	Rho guanine nucleotide exchange factor 12	Rho GTPases play a fundamental role in numerous cellular processes that are initiated by extracellular stimuli working through G protein-coupled receptors. The encoded protein may form a complex with G proteins and stimulate Rho-dependent signals. This protein has been observed to form a myeloid/lymphoid fusion partner in acute myeloid leukemia. Three transcript variants encoding different isofor…	LARG, PRO2792	11	120336412	120489936	11q23.3	No
9181	ARHGEF2	Yes	No	Yes	no driver gene	0	tumor	1	Necrosis	Rho/Rac guanine nucleotide exchange factor 2	Rho GTPases play a fundamental role in numerous cellular processes that are initiated by extracellular stimuli that work through G protein coupled receptors. The encoded protein may form complex with G proteins and stimulate rho-dependent signals. Alternatively spliced transcript variants encoding different isoforms have been identified.[provided by RefSeq, Jun 2009]	GEF, GEF-H1, GEFH1, LFP40, Lfc, NEDMHM, P40	1	155979616	155946853	1q22	Yes
23229	ARHGEF9	Yes	No	No	no driver gene	0	cancer	1	Apoptosis	Cdc42 guanine nucleotide exchange factor 9	The protein encoded by this gene is a Rho-like GTPase that switches between the active (GTP-bound) state and inactive (GDP-bound) state to regulate CDC42 and other genes. This brain-specific protein also acts as an adaptor protein for the recruitment of gephyrin and together these proteins facilitate receceptor recruitement in GABAnergic and glycinergic synapses. Defects in this gene are the caus…	COLLYBISTIN, DEE8, EIEE8, HPEM-2, PEM-2, PEM2	X	63785213	63634966	Xq11.1	No
8289	ARID1A	Yes	No	No	driver gene	1	cancer	2	Apoptosis/Cuproptosis	AT-rich interaction domain 1A	This gene encodes a member of the SWI/SNF family, whose members have helicase and ATPase activities and are thought to regulate transcription of certain genes by altering the chromatin structure around those genes. The encoded protein is part of the large ATP-dependent chromatin remodeling complex SNF/SWI, which is required for transcriptional activation of genes normally repressed by chromatin. …	B120, BAF250, BAF250a, BM029, C1orf4, CSS2, ELD, MRD14, OSA1, P270, SMARCF1, hELD, hOSA1	1	26696014	26782103	1p36.11	No
196528	ARID2	Yes	No	No	driver gene	1	tumor	1	Apoptosis	AT-rich interaction domain 2	This gene encodes a member of the AT-rich interactive domain (ARID)-containing family of DNA-binding proteins. Members of the ARID family have roles in embryonic patterning, cell lineage gene regulation, cell cycle control, transcriptional regulation and chromatin structure modification. This protein functions as a subunit of the polybromo- and BRG1-associated factor or PBAF (SWI/SNF-B) chromatin…	BAF200, CSS6, SMARCF3, ZIPZAP, p200	12	45729705	45908036	12q12	No
1820	ARID3A	Yes	No	No	no driver gene	0	tumor	1	Autophagy	AT-rich interaction domain 3A	This gene encodes a member of the ARID (AT-rich interaction domain) family of DNA binding proteins. It was found by homology to the Drosophila dead ringer gene, which is important for normal embryogenesis. Other ARID family members have roles in embryonic patterning, cell lineage gene regulation, cell cycle control, transcriptional regulation, and possibly in chromatin structure modification. [pr…	BRIGHT, DRIL1, DRIL3, E2FBP1	19	925731	975938	19p13.3	No
10620	ARID3B	Yes	No	No	no driver gene	0	cancer	1	Apoptosis	AT-rich interaction domain 3B	This gene encodes a member of the ARID (AT-rich interaction domain) family of DNA-binding proteins. The encoded protein is homologous with two proteins that bind to the retinoblastoma gene product, and also with the mouse Bright and Drosophila dead ringer proteins. A pseudogene on chromosome 1p31 exists for this gene. Members of the ARID family have roles in embryonic patterning, cell lineage gen…	BDP, DRIL2	15	74541219	74598130	15q24.1	No
51742	ARID4B	Yes	No	No	no driver gene	0	tumor	1	Apoptosis	AT-rich interaction domain 4B	This gene encodes a protein with sequence similarity to retinoblastoma-binding protein-1. The encoded protein is a subunit of the histone deacetylase-dependant SIN3A transcriptional corepressor complex, which functions in diverse cellular processes including proliferation, differentiation, apoptosis, oncogenesis, and cell fate determination. The gene product is recognized by IgG antibody isolated…	BCAA, BRCAA1, RBBP1L1, RBP1L1, SAP180	1	235328178	235166901	1q42.3	No
10865	ARID5A	Yes	No	No	no driver gene	0	cancer	1	Necrosis	AT-rich interaction domain 5A	Members of the ARID protein family, including ARID5A, have diverse functions but all appear to play important roles in development, tissue-specific gene expression, and regulation of cell growth (Patsialou et al., 2005 [PubMed 15640446]).[supplied by OMIM, Mar 2008]	MRF-1, MRF1, RP11-363D14	2	96536751	96552637	2q11.2	No
84159	ARID5B	Yes	No	No	driver gene	1	tumor	2	Apoptosis/Pyroptosis	AT-rich interaction domain 5B	This gene encodes a member of the AT-rich interaction domain (ARID) family of DNA binding proteins. The encoded protein forms a histone H3K9Me2 demethylase complex with PHD finger protein 2 and regulates the transcription of target genes involved in adipogenesis and liver development. This gene also plays a role in cell growth and differentiation of B-lymphocyte progenitors, and single nucleotide…	DESRT, MRF-2, MRF2	10	61901698	62096943	10q21.2	No
115761	ARL11	Yes	No	No	no driver gene	0	cancer	1	Apoptosis	ADP ribosylation factor like GTPase 11	This gene encodes a tumor suppressor related to the ADP-ribosylation factor (ARF) family of proteins. The encoded protein may play a role in apoptosis in a caspase-dependent manner. Polymorphisms in this gene have been associated with some familial cancers. [provided by RefSeq, May 2010]	ARLTS1	13	49628506	49633871	13q14.2	No
402	ARL2	Yes	No	No	no driver gene	0	cancer	1	Apoptosis	ADP ribosylation factor like GTPase 2	This gene encodes a small GTP-binding protein of the RAS superfamily which functions as an ADP-ribosylation factor (ARF). The encoded protein is one of a functionally distinct group of ARF-like genes. [provided by RefSeq, Jul 2008]	ARFL2, MRCS1	11	65014159	65022183	11q13.1	No
403	ARL3	Yes	No	No	no driver gene	0	cancer	1	Autophagy	ADP ribosylation factor like GTPase 3	Enables GDP binding activity; GTP binding activity; and microtubule binding activity. Involved in several processes, including cilium assembly; protein localization to cilium; and small GTPase mediated signal transduction. Acts upstream of or within post-Golgi vesicle-mediated transport. Located in several cellular components, including microtubule cytoskeleton; midbody; and photoreceptor connect…	ARFL3, JBTS35, RP83	10	102714396	102673730	10q24.32	No
10123	ARL4C	Yes	No	No	no driver gene	0	cancer	1	Autophagy	ADP ribosylation factor like GTPase 4C	ADP-ribosylation factor-like 4C is a member of the ADP-ribosylation factor family of GTP-binding proteins. ARL4C is closely similar to ARL4A and ARL4D and each has a nuclear localization signal and an unusually high guanine nucleotide exchange rate. This protein may play a role in cholesterol transport. [provided by RefSeq, Jul 2008]	ARL7, LAK	2	234497080	234493040	2q37.1	No
221079	ARL5B	Yes	No	No	no driver gene	0	tumor	1	Apoptosis	ADP ribosylation factor like GTPase 5B	ARL5B (ARL8) belongs to a family of proteins that are structurally similar to ADP-ribosylation factors (ARFs; see MIM 103180). ARLs and ARFs are part of the RAS superfamily of regulatory GTPases.[supplied by OMIM, Nov 2010]	ARL8	10	18659430	18681638	10p12.31	No
23204	ARL6IP1	Yes	No	No	no driver gene	0	cancer	1	Apoptosis	ADP ribosylation factor like GTPase 6 interacting protein 1	This gene belongs to the ARL6ip family and encodes a transmembrane protein that is predominantly localized to intracytoplasmic membranes. It is highly expressed in early myeloid progenitor cells and thought to be involved in protein transport, membrane trafficking, or cell signaling during hematopoietic maturation. Mutations in this gene are associated with spastic paraplegia 61 (SPG61). Alternat…	AIP1, ARL6IP, ARMER, SPG61	16	18801548	18791666	16p12.3	No
10550	ARL6IP5	Yes	No	Yes	no driver gene	0	cancer	1	Apoptosis	ADP ribosylation factor like GTPase 6 interacting protein 5	Expression of this gene is affected by vitamin A. The encoded protein of this gene may be associated with the cytoskeleton. A similar protein in rats may play a role in the regulation of cell differentiation. The rat protein binds and inhibits the cell membrane glutamate transporter EAAC1. The expression of the rat gene is upregulated by retinoic acid, which results in a specific reduction in EAA…	DERP11, GTRAP3-18, HSPC127, JWA, PRAF3, Yip6b, addicsin, hp22, jmx	3	69084936	69106091	3p14.1	Yes
51309	ARMCX1	Yes	No	No	no driver gene	0	tumor	1	Apoptosis	armadillo repeat containing X-linked 1	This gene encodes a member of the ALEX family of proteins and may play a role in tumor suppression. The encoded protein contains a potential N-terminal transmembrane domain and two Armadillo (arm) repeats. Other proteins containing the arm repeat are involved in development, maintenance of tissue integrity, and tumorigenesis. This gene is closely localized with other family members, including ALE…	ALEX1, GASP7	X	101550546	101554699	Xq22.1	No
405	ARNT	Yes	No	Yes	driver gene	2	cancer	1	Apoptosis	aryl hydrocarbon receptor nuclear translocator	This gene encodes a protein containing a basic helix-loop-helix domain and two characteristic PAS domains along with a PAC domain. The encoded protein binds to ligand-bound aryl hydrocarbon receptor and aids in the movement of this complex to the nucleus, where it promotes the expression of genes involved in xenobiotic metabolism. This protein is also a co-factor for transcriptional regulation by…	ARNT1, HIF-1-beta, HIF-1beta, HIF1-beta, HIF1B, HIF1BETA, TANGO, bHLHe2	1	150876598	150809712	1q21.3	Yes
10552	ARPC1A	Yes	No	No	no driver gene	0	cancer	1	Ferroptosis	actin related protein 2/3 complex subunit 1A	This gene encodes one of seven subunits of the human Arp2/3 protein complex. This subunit is a member of the SOP2 family of proteins and is most similar to the protein encoded by gene ARPC1B. The similarity between these two proteins suggests that they both may function as p41 subunit of the human Arp2/3 complex that has been implicated in the control of actin polymerization in cells. It is possi…	Arc40, HEL-68, HEL-S-307, SOP2Hs, SOP2L	7	99325897	99366261	7q22.1	No
408	ARRB1	Yes	No	No	no driver gene	0	cancer	2	Apoptosis/Autophagy	arrestin beta 1	Members of arrestin/beta-arrestin protein family are thought to participate in agonist-mediated desensitization of G-protein-coupled receptors and cause specific dampening of cellular responses to stimuli such as hormones, neurotransmitters, or sensory signals. Arrestin beta 1 is a cytosolic protein and acts as a cofactor in the beta-adrenergic receptor kinase (BARK) mediated desensitization of b…	ARB1, ARR1	11	75351660	75260121	11q13.4	No
409	ARRB2	Yes	No	Yes	no driver gene	0	tumor	3	Apoptosis/Autophagy/Necrosis	arrestin beta 2	Members of arrestin/beta-arrestin protein family are thought to participate in agonist-mediated desensitization of G-protein-coupled receptors and cause specific dampening of cellular responses to stimuli such as hormones, neurotransmitters, or sensory signals. Arrestin beta 2, like arrestin beta 1, was shown to inhibit beta-adrenergic receptor function in vitro. It is expressed at high levels in…	ARB2, ARR2, BARR2	17	4710631	4721496	17p13.2	Yes
57561	ARRDC3	Yes	No	No	no driver gene	0	cancer	1	Apoptosis	arrestin domain containing 3	This gene encodes a member of the arrestin family of proteins, which regulate G protein-mediated signaling. The encoded protein is thought to act as a regulator of breast cancer growth and progression by binding to a phosphorylated form of integrin beta4, a tumor-related antigen, targeting the integrin for internalization and degradation. [provided by RefSeq, Jul 2016]	TLIMP	5	91383316	91368630	5q14.3	No
411	ARSB	Yes	No	Yes	no driver gene	0	cancer	1	Autophagy	arylsulfatase B	Arylsulfatase B encoded by this gene belongs to the sulfatase family. The arylsulfatase B homodimer hydrolyzes sulfate groups of N-Acetyl-D-galactosamine, chondriotin sulfate, and dermatan sulfate. The protein is targeted to the lysozyme. Mucopolysaccharidosis type VI is an autosomal recessive lysosomal storage disorder resulting from a deficiency of arylsulfatase B. Two alternatively spliced tra…	ASB, G4S, MPS6	5	78985957	78777208	5q14.1	Yes
427	ASAH1	Yes	No	Yes	no driver gene	0	tumor	2	Apoptosis/Necrosis	N-acylsphingosine amidohydrolase 1	This gene encodes a member of the acid ceramidase family of proteins. Alternative splicing results in multiple transcript variants, at least one of which encodes a preproprotein that is proteolytically processed. Processing of this preproprotein generates alpha and beta subunits that heterodimerize to form the mature lysosomal enzyme, which catalyzes the degradation of ceramide into sphingosine a…	AC, ACDase, ASAH, PHP, PHP32, SMAPME	8	18084960	18055991	8p22	Yes
56624	ASAH2	Yes	No	Yes	no driver gene	0	tumor	2	Apoptosis/Ferroptosis	N-acylsphingosine amidohydrolase 2	Ceramidases (EC 3.5.1.23), such as ASAH2, catalyze hydrolysis of the N-acyl linkage of ceramide, a second messenger in a variety of cellular events, to produce sphingosine. Sphingosine exerts both mitogenic and apoptosis-inducing activities, and its phosphorylated form functions as an intra- and intercellular second messenger (see MIM 603730) (Mitsutake et al., 2001 [PubMed 11328816]).[supplied b…	BCDase, HNAC1, LCDase, N-CDase, NCDase	10	50251515	50184860	10q11.23	Yes
50807	ASAP1	Yes	No	No	no driver gene	0	cancer	1	Autophagy	ArfGAP with SH3 domain, ankyrin repeat and PH domain 1	This gene encodes an ADP-ribosylation factor (ARF) GTPase-activating protein. The GTPase-activating activity is stimulated by phosphatidylinositol 4,5-biphosphate (PIP2), and is greater towards ARF1 and ARF5, and lesser for ARF6. This gene maybe involved in regulation of membrane trafficking and cytoskeleton remodeling. Alternatively spliced transcript variants encoding different isoforms have be…	AMAP1, CENTB4, DDEF1, PAG2, PAP, ZG14P	8	130443673	130052103	8q24.21-q24.22	No
140462	ASB9	Yes	No	No	no driver gene	0	cancer	1	Apoptosis	ankyrin repeat and SOCS box containing 9	This gene encodes a member of the ankyrin repeat and suppressor of cytokine signaling (SOCS) box protein family. Members of this family can interact with the elongin B-C adapter complex via their SOCS box domain and further complex with the cullin and ring box proteins to form E3 ubiquitin ligase complexes. They may function to mediate the substrate-recognition of the E3 ubiquitin ligases. A tran…		X	15270466	15243986	Xp22.2	No
429	ASCL1	Yes	No	No	no driver gene	0	cancer	1	Apoptosis	achaete-scute family bHLH transcription factor 1	This gene encodes a member of the basic helix-loop-helix (BHLH) family of transcription factors. The protein activates transcription by binding to the E box (5'-CANNTG-3'). Dimerization with other BHLH proteins is required for efficient DNA binding. This protein plays a role in the neuronal commitment and differentiation and in the generation of olfactory and autonomic neurons. Mutations in this …	ASH1, HASH1, MASH1, bHLHa46	12	102957673	102960512	12q23.2	No
25842	ASF1A	Yes	No	No	no driver gene	0	tumor	1	Autophagy	anti-silencing function 1A histone chaperone	This gene encodes a member of the H3/H4 family of histone chaperone proteins and is similar to the anti-silencing function-1 gene in yeast. The protein is a key component of a histone donor complex that functions in nucleosome assembly. It interacts with histones H3 and H4, and functions together with a chromatin assembly factor during DNA replication and repair. [provided by RefSeq, Jul 2008]	CGI-98, CIA, HSPC146	6	118894151	118909170	6q22.31	No
9070	ASH2L	Yes	No	No	no driver gene	0	tumor	1	Necrosis	ASH2 like, histone lysine methyltransferase complex subunit	Enables beta-catenin binding activity and transcription cis-regulatory region binding activity. Contributes to histone methyltransferase activity (H3-K4 specific). Involved in histone H3-K4 methylation; positive regulation of cell population proliferation; and response to estrogen. Acts upstream of or within cellular response to DNA damage stimulus. Located in nucleus. Part of MLL3/4 complex and …	ASH2, ASH2L1, ASH2L2, Bre2	8	38105492	38140079	8p11.23	No
41	ASIC1	Yes	No	No	no driver gene	0	cancer	3	Apoptosis/Autophagy/Cellular senescence	acid sensing ion channel subunit 1	This gene encodes a member of the acid-sensing ion channel (ASIC) family of proteins, which are part of the degenerin/epithelial sodium channel (DEG/ENaC) superfamily. Members of the ASIC family are sensitive to amiloride and function in neurotransmission. The encoded proteins function in learning, pain transduction, touch sensation, and development of memory and fear. Alternatively spliced trans…	ACCN2, ASIC, BNaC2	12	50057595	50083621	12q13.12	No
434	ASIP	Yes	No	No	no driver gene	0	cancer	1	Apoptosis	agouti signaling protein	In mice, the agouti gene encodes a paracrine signaling molecule that causes hair follicle melanocytes to synthesize pheomelanin, a yellow pigment, instead of the black or brown pigment, eumelanin. Pleiotropic effects of constitutive expression of the mouse gene include adult-onset obesity, increased tumor susceptibility, and premature infertility. This gene is highly similar to the mouse gene and…	AGTIL	20	34194569	34269344	q11.22	No
80161	ASMTL-AS1	No	No	Yes	no driver gene	0	tumor	1	Ferroptosis	ASMTL antisense RNA 1	This gene serves as the antisense to the acetylserotonin O-methyltransferase-like gene. Multiple non-coding transcript variants have been found for this gene. [provided by RefSeq, Oct 2011]	ASMTL-AS, ASMTLAS, CXYorf2, NCRNA00105	X, Y	1400530	1415420	X;Y	Yes
54829	ASPN	Yes	No	No	no driver gene	0	tumor	1	Necrosis	asporin	This gene encodes a cartilage extracellular protein that is member of the small leucine-rich proteoglycan family. The encoded protein may regulate chondrogenesis by inhibiting transforming growth factor-beta 1-induced gene expression in cartilage. This protein also binds collagen and calcium and may induce collagen mineralization. Polymorphisms in the aspartic acid repeat region of this gene are …	OS3, PLAP-1, PLAP1, SLRR1C	9	92482505	92456204	9q22.31	No
79058	ASPSCR1	Yes	No	No	driver gene	1	cancer	1	Cellular senescence	ASPSCR1 tether for SLC2A4, UBX domain containing	The protein encoded by this gene contains a UBX domain and interacts with glucose transporter type 4 (GLUT4). This protein is a tether, which sequesters the GLUT4 in intracellular vesicles in muscle and fat cells in the absence of insulin, and redistributes the GLUT4 to the plasma membrane within minutes of insulin stimulation. Translocation t(X;17)(p11;q25) of this gene with transcription factor…	ASPCR1, ASPL, ASPS, RCC17, TUG, UBXD9, UBXN9	17	81977628	82017405	17q25.3	No
80150	ASRGL1	Yes	No	No	no driver gene	0	tumor	1	Apoptosis	asparaginase and isoaspartyl peptidase 1	Enables asparaginase activity and beta-aspartyl-peptidase activity. Involved in asparagine catabolic process via L-aspartate. Located in cytoplasm. [provided by Alliance of Genome Resources, Apr 2022]	ALP, ALP1, CRASH	11	62337447	62401430	11q12.3	No
445	ASS1	Yes	No	No	no driver gene	0	cancer	2	Cellular senescence/Necrosis	argininosuccinate synthase 1	The protein encoded by this gene catalyzes the penultimate step of the arginine biosynthetic pathway. There are approximately 10 to 14 copies of this gene including the pseudogenes scattered across the human genome, among which the one located on chromosome 9 appears to be the only functional gene for argininosuccinate synthetase. Mutations in the chromosome 9 copy of this gene cause citrullinemi…	ASS, CTLN1	9	130444706	130501273	9q34.11	No
84896	ATAD1	Yes	No	No	no driver gene	0	tumor	1	Apoptosis	ATPase family AAA domain containing 1	Predicted to enable ATP binding activity and transmembrane protein dislocase activity. Involved in extraction of mislocalized protein from mitochondrial outer membrane. Located in mitochondrial outer membrane and peroxisomal membrane. Implicated in hyperekplexia 4. [provided by Alliance of Genome Resources, Apr 2022]	AFDC1, FNP001, HKPX4, Msp1, THORASE, hATAD1	10	87841360	87751511	10q23.31	No
29028	ATAD2	Yes	No	No	no driver gene	0	tumor	1	Apoptosis	ATPase family AAA domain containing 2	A large family of ATPases has been described, whose key feature is that they share a conserved region of about 220 amino acids that contains an ATP-binding site. The proteins that belong to this family either contain one or two AAA (ATPases Associated with diverse cellular Activities) domains. AAA family proteins often perform chaperone-like functions that assist in the assembly, operation, or di…	ANCCA, CT137, PRO2000	8	123416349	123319849	8q24.13	No
79915	ATAD5	Yes	No	No	no driver gene	0	cancer	1	Apoptosis	ATPase family AAA domain containing 5	Enables DNA clamp unloader activity. Involved in DNA clamp unloading; positive regulation of DNA replication; and positive regulation of cell cycle G2/M phase transition. Part of Elg1 RFC-like complex. Biomarker of neurilemmoma. [provided by Alliance of Genome Resources, Apr 2022]	C17orf41, ELG1, FRAG1	17	30831965	30895868	17q11.2	No
1386	ATF2	Yes	No	Yes	no driver gene	0	cancer	5	Anoikis/Apoptosis/Autophagy/Cellular senescence/Ferroptosis	activating transcription factor 2	This gene encodes a transcription factor that is a member of the leucine zipper family of DNA binding proteins. The encoded protein has been identified as a moonlighting protein based on its ability to perform mechanistically distinct functions This protein binds to the cAMP-responsive element (CRE), an octameric palindrome. It forms a homodimer or a heterodimer with c-Jun and stimulates CRE-depe…	CRE-BP1	2	175072250	175168382	q31.1	Yes
467	ATF3	Yes	No	Yes	no driver gene	0	tumor	4	Apoptosis/Autophagy/Ferroptosis/Necrosis	activating transcription factor 3	This gene encodes a member of the mammalian activation transcription factor/cAMP responsive element-binding (CREB) protein family of transcription factors. This gene is induced by a variety of signals, including many of those encountered by cancer cells, and is involved in the complex process of cellular stress response. Multiple transcript variants encoding different isoforms have been found for…		1	212565406	212620776	1q32.3	Yes
468	ATF4	Yes	No	Yes	no driver gene	0	cancer	4	Anoikis/Apoptosis/Autophagy/Ferroptosis	activating transcription factor 4	This gene encodes a transcription factor that was originally identified as a widely expressed mammalian DNA binding protein that could bind a tax-responsive enhancer element in the LTR of HTLV-1. The encoded protein was also isolated and characterized as the cAMP-response element binding protein 2 (CREB-2). The protein encoded by this gene belongs to a family of DNA-binding proteins that includes…	CREB-2, CREB2, TAXREB67, TXREB	22	39520558	39522685	22q13.1	Yes
22809	ATF5	Yes	No	No	no driver gene	0	tumor	2	Anoikis/Apoptosis	activating transcription factor 5	Enables several functions, including DNA-binding transcription activator activity, RNA polymerase II-specific; RNA polymerase II transcription regulatory region sequence-specific DNA binding activity; and tubulin binding activity. Involved in several processes, including fat cell differentiation; regulation of cell cycle process; and regulation of transcription, DNA-templated. Located in centroso…	ATFX, HMFN0395	19	49928905	49933934	19q13.33	No
22926	ATF6	Yes	No	Yes	no driver gene	0	cancer	5	Apoptosis/Autophagy/Cellular senescence/Ferroptosis/Pyroptosis	activating transcription factor 6	This gene encodes a transcription factor that activates target genes for the unfolded protein response (UPR) during endoplasmic reticulum (ER) stress. Although it is a transcription factor, this protein is unusual in that it is synthesized as a transmembrane protein that is embedded in the ER. It functions as an ER stress sensor/transducer, and following ER stress-induced proteolysis, it function…	ACHM7, ATF6A, ATP6alpha	1	161766319	161964069	1q23.3	Yes
11016	ATF7	Yes	No	No	no driver gene	0	cancer	1	Apoptosis	activating transcription factor 7	Enables several functions, including DNA-binding transcription repressor activity, RNA polymerase II-specific; mitogen-activated protein kinase binding activity; and transcription coactivator binding activity. Involved in negative regulation of transcription by RNA polymerase II and positive regulation of transcription by RNA polymerase II. Located in nucleoplasm. Biomarker of colorectal cancer. …	ATFA	12	53626381	53507855	12q13.13	No
55729	ATF7IP	Yes	No	No	no driver gene	0	cancer	1	Cellular senescence	activating transcription factor 7 interacting protein	ATF7IP is a multifunctional nuclear protein that associates with heterochromatin. It can act as a transcriptional coactivator or corepressor depending upon its binding partners (summary by Liu et al., 2009 [PubMed 19106100]).[supplied by OMIM, Nov 2010]	AM, ATF-IP, ATF7IP1, MCAF, MCAF1, p621	12	14365681	14502929	12p13.1	No
83734	ATG10	Yes	No	Yes	no driver gene	0	tumor	1	Autophagy	autophagy related 10	Autophagy is a process for the bulk degradation of cytosolic compartments by lysosomes. ATG10 is an E2-like enzyme involved in 2 ubiquitin-like modifications essential for autophagosome formation: ATG12 (MIM 609608)-ATG5 (MIM 604261) conjugation and modification of a soluble form of MAP-LC3 (MAP1LC3A; MIM 601242), a homolog of yeast Apg8, to a membrane-bound form (Nemoto et al., 2003 [PubMed 1289…	APG10, APG10L, pp12616	5	81972022	82256132	5q14.1-q14.2	Yes
60673	ATG101	Yes	No	Yes	no driver gene	0	tumor	1	Autophagy	autophagy related 101	Enables identical protein binding activity. Involved in autophagosome assembly. Located in phagophore assembly site. [provided by Alliance of Genome Resources, Apr 2022]	C12orf44	12	52065299	52077494	12q13.13	Yes
9140	ATG12	Yes	No	Yes	no driver gene	0	tumor	2	Apoptosis/Autophagy	autophagy related 12	Autophagy is a process of bulk protein degradation in which cytoplasmic components, including organelles, are enclosed in double-membrane structures called autophagosomes and delivered to lysosomes or vacuoles for degradation. ATG12 is the human homolog of a yeast protein involved in autophagy (Mizushima et al., 1998 [PubMed 9852036]).[supplied by OMIM, Mar 2008]	APG12, APG12L, FBR93, HAPG12	5	115841564	115828199	5q22.3	Yes
9776	ATG13	Yes	No	Yes	no driver gene	0	tumor	1	Autophagy	autophagy related 13	The protein encoded by this gene is an autophagy factor and a target of the TOR kinase signaling pathway. The encoded protein is essential for autophagosome formation and mitophagy. [provided by RefSeq, Oct 2016]	KIAA0652, PARATARG8	11	46617552	46674517	11p11.2	Yes
22863	ATG14	Yes	No	Yes	no driver gene	0	tumor	2	Apoptosis/Autophagy	autophagy related 14	Enables GTPase binding activity. Involved in several processes, including macroautophagy; regulation of phosphorylation; and response to mitochondrial depolarisation. Acts upstream of or within endosome to lysosome transport. Located in autophagosome and phagophore assembly site membrane. Is extrinsic component of omegasome membrane and extrinsic component of phagophore assembly site membrane. [p…	ATG14L, BARKOR, KIAA0831	14	55411829	55366390	14q22.3	Yes
55054	ATG16L1	Yes	No	Yes	no driver gene	0	tumor	1	Autophagy	autophagy related 16 like 1	The protein encoded by this gene is part of a large protein complex that is necessary for autophagy, the major process by which intracellular components are targeted to lysosomes for degradation. Defects in this gene are a cause of susceptibility to inflammatory bowel disease type 10 (IBD10). Several transcript variants encoding different isoforms have been found for this gene.[provided by RefSeq…	APG16L, ATG16A, ATG16L, IBD10, WDR30	2	233251672	233295668	2q37.1	Yes
89849	ATG16L2	Yes	No	Yes	no driver gene	0	tumor	1	Autophagy	autophagy related 16 like 2	Predicted to be involved in autophagosome assembly and negative stranded viral RNA replication. Located in nucleoplasm. [provided by Alliance of Genome Resources, Apr 2022]	ATG16B, WDR80	11	72814410	72843739	11q13.4	Yes
55102	ATG2B	Yes	No	Yes	no driver gene	0	cancer	1	Autophagy	autophagy related 2B	This gene encodes a protein required for autophagy. The encoded protein is involved in autophagosome formation. A germline duplication of a region that includes this gene is associated with predisposition to myeloid malignancies. [provided by RefSeq, Jul 2016]	BLTP4B, C14orf103	14	96363340	96279194	14q32.2	Yes
64422	ATG3	Yes	No	Yes	no driver gene	0	cancer	2	Apoptosis/Autophagy	autophagy related 3	This gene encodes a ubiquitin-like-conjugating enzyme and is a component of ubiquitination-like systems involved in autophagy, the process of degradation, turnover and recycling of cytoplasmic constituents in eukaryotic cells. This protein is known to play a role in regulation of autophagy during cell death. A pseudogene of this gene is located on chromosome 20. Alternative splicing results in mu…	APG3, APG3-LIKE, APG3L, PC3-96, hApg3	3	112561961	112532509	3q13.2	Yes
115201	ATG4A	Yes	No	Yes	no driver gene	0	tumor	2	Apoptosis/Autophagy	autophagy related 4A cysteine peptidase	Autophagy is the process by which endogenous proteins and damaged organelles are destroyed intracellularly. Autophagy is postulated to be essential for cell homeostasis and cell remodeling during differentiation, metamorphosis, non-apoptotic cell death, and aging. Reduced levels of autophagy have been described in some malignant tumors, and a role for autophagy in controlling the unregulated cell…	APG4A, AUTL2, HsAPG4A	X	108088828	108154670	Xq22.3	Yes
23192	ATG4B	Yes	No	Yes	no driver gene	0	cancer	2	Apoptosis/Autophagy	autophagy related 4B cysteine peptidase	Autophagy is the process by which endogenous proteins and damaged organelles are destroyed intracellularly. Autophagy is postulated to be essential for cell homeostasis and cell remodeling during differentiation, metamorphosis, non-apoptotic cell death, and aging. Reduced levels of autophagy have been described in some malignant tumors, and a role for autophagy in controlling the unregulated cell…	APG4B, AUTL1, HsAPG4B	2	241637692	241673856	2q37.3	Yes
84938	ATG4C	Yes	No	Yes	no driver gene	0	tumor	2	Apoptosis/Autophagy	autophagy related 4C cysteine peptidase	Autophagy is the process by which endogenous proteins and damaged organelles are destroyed intracellularly. Autophagy is postulated to be essential for cell homeostasis and cell remodeling during differentiation, metamorphosis, non-apoptotic cell death, and aging. Reduced levels of autophagy have been described in some malignant tumors, and a role for autophagy in controlling the unregulated cell…	APG4-C, APG4C, AUTL1, AUTL3, HsAPG4C	1	62784131	62865515	1p31.3	Yes
84971	ATG4D	Yes	No	Yes	no driver gene	0	cancer	2	Apoptosis/Autophagy	autophagy related 4D cysteine peptidase	Autophagy is the process by which endogenous proteins and damaged organelles are destroyed intracellularly. Autophagy is postulated to be essential for cell homeostasis and cell remodeling during differentiation, metamorphosis, non-apoptotic cell death, and aging. Reduced levels of autophagy have been described in some malignant tumors, and a role for autophagy in controlling the unregulated cell…	APG4-D, APG4D, AUTL4, HsAPG4D	19	10543903	10553417	19p13.2	Yes
9474	ATG5	Yes	No	Yes	no driver gene	0	tumor	6	Apoptosis/Autophagy/Ferroptosis/Mitotic catastrophe/Pyroptosis/Autosis	autophagy related 5	The protein encoded by this gene, in combination with autophagy protein 12, functions as an E1-like activating enzyme in a ubiquitin-like conjugating system. The encoded protein is involved in several cellular processes, including autophagic vesicle formation, mitochondrial quality control after oxidative damage, negative regulation of the innate antiviral immune response, lymphocyte development …	APG5, APG5-LIKE, APG5L, ASP, SCAR25, hAPG5	6	106325759	106184475	6q21	Yes
10533	ATG7	Yes	No	Yes	no driver gene	0	cancer	3	Apoptosis/Autophagy/Ferroptosis	autophagy related 7	This gene encodes an E1-like activating enzyme that is essential for autophagy and cytoplasmic to vacuole transport. The encoded protein is also thought to modulate p53-dependent cell cycle pathways during prolonged metabolic stress. It has been associated with multiple functions, including axon membrane trafficking, axonal homeostasis, mitophagy, adipose differentiation, and hematopoietic stem c…	APG7-LIKE, APG7L, GSA7, SCAR31	3	11272396	11576352	3p25.3	Yes
79065	ATG9A	Yes	No	Yes	no driver gene	0	tumor	1	Autophagy	autophagy related 9A	Acts upstream of or within autophagosome assembly. Located in endosome; phagophore assembly site; and trans-Golgi network. [provided by Alliance of Genome Resources, Apr 2022]	APG9L1, MGD3208, mATG9	2	219229635	219219379	2q35	Yes
285973	ATG9B	Yes	No	Yes	no driver gene	0	cancer	1	Autophagy	autophagy related 9B	This gene functions in the regulation of autophagy, a lysosomal degradation pathway. This gene also functions as an antisense transcript in the posttranscriptional regulation of the endothelial nitric oxide synthase 3 gene, which has 3' overlap with this gene on the opposite strand. Mutations in this gene and disruption of the autophagy process have been associated with multiple cancers. Alternat…	APG9L2, NOS3AS, SONE	7	151024498	151012208	7q36.1	Yes
471	ATIC	Yes	No	Yes	driver gene	1	cancer	1	Autophagy	5-aminoimidazole-4-carboxamide ribonucleotide formyltransferase/IMP cyclohydrolase	This gene encodes a bifunctional protein that catalyzes the last two steps of the de novo purine biosynthetic pathway. The N-terminal domain has phosphoribosylaminoimidazolecarboxamide formyltransferase activity, and the C-terminal domain has IMP cyclohydrolase activity. A mutation in this gene results in AICA-ribosiduria. [provided by RefSeq, Sep 2009]	AICAR, AICARFT, HEL-S-70p, IMPCHASE, PURH	2	215312058	215368591	2q35	Yes
51062	ATL1	Yes	No	No	no driver gene	0	tumor	1	Ferroptosis	atlastin GTPase 1	The protein encoded by this gene is a GTPase and a Golgi body transmembrane protein. The encoded protein can form a homotetramer and has been shown to interact with spastin and with mitogen-activated protein kinase kinase kinase kinase 4. This protein may be involved in axonal maintenance as evidenced by the fact that defects in this gene are a cause of spastic paraplegia type 3. Three transcript…	AD-FSP, FSP1, GBP3, HSN1D, SPG3, SPG3A, atlastin1	14	50533081	50633067	14q22.1	No
472	ATM	Yes	No	Yes	driver gene	1	tumor	5	Apoptosis/Autophagy/Cellular senescence/Ferroptosis/Mitotic catastrophe	ATM serine/threonine kinase	The protein encoded by this gene belongs to the PI3/PI4-kinase family. This protein is an important cell cycle checkpoint kinase that phosphorylates; thus, it functions as a regulator of a wide variety of downstream proteins, including tumor suppressor proteins p53 and BRCA1, checkpoint kinase CHK2, checkpoint proteins RAD17 and RAD9, and DNA repair protein NBS1. This protein and the closely rela…	AT1, ATA, ATC, ATD, ATDC, ATE, TEL1, TELO1	11	108223066	108369101	11q22.3	Yes
474	ATOH1	Yes	No	No	no driver gene	0	tumor	1	Apoptosis	atonal bHLH transcription factor 1	Enables sequence-specific double-stranded DNA binding activity. Predicted to be involved in neuron differentiation; positive regulation of neuron differentiation; and regulation of transcription by RNA polymerase II. Predicted to act upstream of or within several processes, including generation of neurons; inner ear morphogenesis; and positive regulation of inner ear auditory receptor cell differ…	ATH1, DFNA89, HATH1, MATH-1, bHLHa14	4	93828752	93830963	4q22.2	No
84913	ATOH8	Yes	No	No	no driver gene	0	cancer	1	Cellular senescence	atonal bHLH transcription factor 8	Enables DNA-binding transcription factor activity and E-box binding activity. Involved in several processes, including SMAD protein signal transduction; positive regulation of endothelial cell differentiation; and regulation of gene expression. Located in nucleoplasm. [provided by Alliance of Genome Resources, Apr 2022]	HATH6, bHLHa21	2	85753990	85791382	2p11.2	No
475	ATOX1	Yes	No	No	no driver gene	0	cancer	3	Apoptosis/Autophagy/Cuproptosis	antioxidant 1 copper chaperone	This gene encodes a copper chaperone that plays a role in copper homeostasis by binding and transporting cytosolic copper to ATPase proteins in the trans-Golgi network for later incorporation to the ceruloplasmin. This protein also functions as an antioxidant against superoxide and hydrogen peroxide, and therefore, may play a significant role in cancer carcinogenesis. Because of its cytogenetic l…	ATX1, HAH1	5	151758630	151742821	5q33.1	No
23400	ATP13A2	Yes	No	Yes	no driver gene	0	tumor	2	Apoptosis/Autophagy	ATPase cation transporting 13A2	This gene encodes a member of the P5 subfamily of ATPases which transports inorganic cations as well as other substrates. Mutations in this gene are associated with Kufor-Rakeb syndrome (KRS), also referred to as Parkinson disease 9. Multiple transcript variants encoding different isoforms have been found for this gene.[provided by RefSeq, Nov 2008]	CLN12, HSA9947, KRPPD, PARK9, SPG78	1	17011927	16985957	1p36.13	Yes
476	ATP1A1	Yes	No	No	driver gene	1	tumor	2	Autophagy/Apoptosis	ATPase Na+/K+ transporting subunit alpha 1	The protein encoded by this gene belongs to the family of P-type cation transport ATPases, and to the subfamily of Na+/K+ -ATPases. Na+/K+ -ATPase is an integral membrane protein responsible for establishing and maintaining the electrochemical gradients of Na and K ions across the plasma membrane. These gradients are essential for osmoregulation, for sodium-coupled transport of a variety of organ…	CMT2DD, HOMGSMR2	1	116373243	116404773	1p13.1	No
481	ATP1B1	Yes	No	No	no driver gene	0	cancer	1	Apoptosis	ATPase Na+/K+ transporting subunit beta 1	The protein encoded by this gene belongs to the family of Na+/K+ and H+/K+ ATPases beta chain proteins, and to the subfamily of Na+/K+ -ATPases. Na+/K+ -ATPase is an integral membrane protein responsible for establishing and maintaining the electrochemical gradients of Na and K ions across the plasma membrane. These gradients are essential for osmoregulation, for sodium-coupled transport of a var…	ATP1B	1	169106689	169132718	1q24.2	No
488	ATP2A2	Yes	No	No	no driver gene	0	tumor	1	Apoptosis	ATPase sarcoplasmic/endoplasmic reticulum Ca2+ transporting 2	This gene encodes one of the SERCA Ca(2+)-ATPases, which are intracellular pumps located in the sarcoplasmic or endoplasmic reticula of the skeletal muscle. This enzyme catalyzes the hydrolysis of ATP coupled with the translocation of calcium from the cytosol into the sarcoplasmic reticulum lumen, and is involved in regulation of the contraction/relaxation cycle. Mutations in this gene cause Dari…	ATP2B, DAR, DD, SERCA2	12	110280615	110351092	12q24.11	No
490	ATP2B1	Yes	No	No	no driver gene	0	cancer	1	Apoptosis	ATPase plasma membrane Ca2+ transporting 1	The protein encoded by this gene belongs to the family of P-type primary ion transport ATPases characterized by the formation of an aspartyl phosphate intermediate during the reaction cycle. These enzymes remove bivalent calcium ions from eukaryotic cells against very large concentration gradients and play a critical role in intracellular calcium homeostasis. The mammalian plasma membrane calcium…	MRD66, PMCA1, PMCA1kb	12	89709365	89588048	12q21.33	No
493	ATP2B4	Yes	No	No	no driver gene	0	tumor	1	Apoptosis	ATPase plasma membrane Ca2+ transporting 4	The protein encoded by this gene belongs to the family of P-type primary ion transport ATPases characterized by the formation of an aspartyl phosphate intermediate during the reaction cycle. These enzymes remove bivalent calcium ions from eukaryotic cells against very large concentration gradients and play a critical role in intracellular calcium homeostasis. The mammalian plasma membrane calcium…	ATP2B2, MXRA1, PMCA4, PMCA4b, PMCA4x	1	203626831	203744080	1q32.1	No
496	ATP4B	Yes	No	No	no driver gene	0	tumor	1	Apoptosis	ATPase H+/K+ transporting subunit beta	The protein encoded by this gene belongs to a family of P-type cation-transporting ATPases. The gastric H+, K+-ATPase is a heterodimer consisting of a high molecular weight catalytic alpha subunit and a smaller but heavily glycosylated beta subunit. This enzyme is a proton pump that catalyzes the hydrolysis of ATP coupled with the exchange of H(+) and K(+) ions across the plasma membrane. It is a…	ATP6B	13	113658197	113648803	13q34	No
498	ATP5F1A	Yes	No	Yes	no driver gene	0	cancer	1	Mitochondrial permeability transition	ATP synthase F1 subunit alpha	This gene encodes a subunit of mitochondrial ATP synthase. Mitochondrial ATP synthase catalyzes ATP synthesis, using an electrochemical gradient of protons across the inner membrane during oxidative phosphorylation. ATP synthase is composed of two linked multi-subunit complexes: the soluble catalytic core, F1, and the membrane-spanning component, Fo, comprising the proton channel. The catalytic p…	ATP5A, ATP5A1, ATP5AL2, ATPM, COXPD22, HEL-S-123m, MC5DN4, MC5DN4A, MC5DN4B, MOM2, OMR, ORM, hATP1	18	46104226	46080247	18q21.1	Yes
93974	ATP5IF1	Yes	No	Yes	no driver gene	0	cancer	2	Apoptosis/Autophagy	ATP synthase inhibitory factor subunit 1	Enables several functions, including ATPase binding activity; angiostatin binding activity; and mitochondrial proton-transporting ATP synthase complex binding activity. Involved in several processes, including mitochondrial depolarization; negative regulation of ATPase activity; and regulation of protein targeting to mitochondrion. Located in cell surface and mitochondrion. [provided by Alliance …	ATPI, ATPIF1, ATPIP, IP	1	28236123	28238099	1p35.3	Yes
4508	ATP6	No	No	No	no driver gene	0	cancer	2	Apoptosis/Necrosis	ATP synthase F0 subunit 6	Contributes to proton-transporting ATP synthase activity, rotational mechanism. Involved in mitochondrial ATP synthesis coupled proton transport. Part of mitochondrial proton-transporting ATP synthase complex. Implicated in Leber hereditary optic neuropathy; NARP syndrome; Parkinson's disease; multiple sclerosis; and systemic lupus erythematosus. [provided by Alliance of Genome Resources, Apr 202…	ATPase6, MTATP6	MT	8526	9206		No
537	ATP6AP1	Yes	No	No	no driver gene	0	cancer	1	Pyroptosis	ATPase H+ transporting accessory protein 1	This gene encodes a component of a multisubunit enzyme that mediates acidification of eukaryotic intracellular organelles. Vacuolar ATPase (V-ATPase) is comprised of a cytosolic V1 (site of the ATP catalytic site) and a transmembrane V0 domain. V-ATPase dependent organelle acidification is necessary for such intracellular processes as protein sorting, zymogen activation, and receptor-mediated end…	16A, ATP6IP1, ATP6S1, Ac45, CF2, VATPS1, XAP-3, XAP3	X	154428676	154436515	Xq28	No
10159	ATP6AP2	Yes	No	No	no driver gene	0	tumor	1	Autophagy	ATPase H+ transporting accessory protein 2	This gene encodes a protein that is associated with adenosine triphosphatases (ATPases). Proton-translocating ATPases have fundamental roles in energy conservation, secondary active transport, acidification of intracellular compartments, and cellular pH homeostasis. There are three classes of ATPases- F, P, and V. The vacuolar (V-type) ATPases have a transmembrane proton-conducting sector and an …	APT6M8-9, ATP6IP2, ATP6M8-9, CDG2R, ELDF10, HT028, M8-9, MRXE, MRXSH, MSTP009, PRR, RENR, XMRE, XPDS	X	40580969	40606847	Xp11.4	No
23545	ATP6V0A2	Yes	No	Yes	no driver gene	0	tumor	2	Apoptosis/Cellular senescence	ATPase H+ transporting V0 subunit a2	The protein encoded by this gene is a subunit of the vacuolar ATPase (v-ATPase), an heteromultimeric enzyme that is present in intracellular vesicles and in the plasma membrane of specialized cells, and which is essential for the acidification of diverse cellular components. V-ATPase is comprised of a membrane peripheral V(1) domain for ATP hydrolysis, and an integral membrane V(0) domain for pro…	A2, ARCL, ARCL2A, ATP6A2, ATP6N1D, J6B7, RTF, STV1, TJ6, TJ6M, TJ6S, VPH1, WSS, a2V	12	123712352	123761754	12q24.31	Yes
527	ATP6V0C	Yes	No	Yes	no driver gene	0	tumor	1	Autophagy	ATPase H+ transporting V0 subunit c	This gene encodes a component of vacuolar ATPase (V-ATPase), a multisubunit enzyme that mediates acidification of eukaryotic intracellular organelles. V-ATPase dependent organelle acidification is necessary for such intracellular processes as protein sorting, zymogen activation, receptor-mediated endocytosis, and synaptic vesicle proton gradient generation. V-ATPase is composed of a cytosolic V1 …	ATP6C, ATP6L, ATPL, EPEO3, VATL, VPPC, Vma3	16	2513725	2520217	16p13.3	Yes
9114	ATP6V0D1	Yes	No	Yes	no driver gene	0	cancer	1	Alkaliptosis	ATPase H+ transporting V0 subunit d1	This gene encodes a component of vacuolar ATPase (V-ATPase), a multisubunit enzyme that mediates acidification of eukaryotic intracellular organelles. V-ATPase dependent organelle acidification is necessary for such intracellular processes as protein sorting, zymogen activation, receptor-mediated endocytosis, and synaptic vesicle proton gradient generation. V-ATPase is composed of a cytosolic V1 …	ATP6D, ATP6DV, P39, VATX, VMA6, VPATPD	16	67481156	67438018	16q22.1	Yes
528	ATP6V1C1	Yes	No	Yes	no driver gene	0	cancer	1	Autophagy	ATPase H+ transporting V1 subunit C1	This gene encodes a component of vacuolar ATPase (V-ATPase), a multisubunit enzyme that mediates acidification of intracellular compartments of eukaryotic cells. V-ATPase dependent acidification is necessary for such intracellular processes as protein sorting, zymogen activation, receptor-mediated endocytosis, and synaptic vesicle proton gradient generation. V-ATPase is composed of a cytosolic V1…	ATP6C, ATP6D, VATC, Vma5	8	103021082	103073050	8q22.3	Yes
538	ATP7A	Yes	No	Yes	no driver gene	0	tumor	1	Cuproptosis	ATPase copper transporting alpha	This gene encodes a transmembrane protein that functions in copper transport across membranes. This protein is localized to the trans Golgi network, where it is predicted to supply copper to copper-dependent enzymes in the secretory pathway. It relocalizes to the plasma membrane under conditions of elevated extracellular copper, and functions in the efflux of copper from cells. Mutations in this …	DSMAX, HMNX, MK, MNK, SMAX3	X	77910692	78050394	Xq21.1	Yes
540	ATP7B	Yes	No	Yes	no driver gene	0	tumor	3	Apoptosis/Autophagy/Cuproptosis	ATPase copper transporting beta	This gene is a member of the P-type cation transport ATPase family and encodes a protein with several membrane-spanning domains, an ATPase consensus sequence, a hinge domain, a phosphorylation site, and at least 2 putative copper-binding sites. This protein is a monomer, and functions as a copper-transporting ATPase which exports copper out of the cells, such as the efflux of hepatic copper into …	PWD, WC1, WD, WND	13	52012131	51932668	13q14.3	Yes
10396	ATP8A1	Yes	No	No	no driver gene	0	tumor	1	Apoptosis	ATPase phospholipid transporting 8A1	The P-type adenosinetriphosphatases (P-type ATPases) are a family of proteins which use the free energy of ATP hydrolysis to drive uphill transport of ions across membranes. Several subfamilies of P-type ATPases have been identified. One subfamily catalyzes transport of heavy metal ions. Another subfamily transports non-heavy metal ions (NMHI). The protein encoded by this gene is a member of the …	ATPASEII, ATPIA, ATPP2	4	42657104	42408372	4p13	No
545	ATR	Yes	No	No	driver gene	2	cancer	2	Apoptosis/Autophagy	ATR serine/threonine kinase	The protein encoded by this gene is a serine/threonine kinase and DNA damage sensor, activating cell cycle checkpoint signaling upon DNA stress. The encoded protein can phosphorylate and activate several proteins involved in the inhibition of DNA replication and mitosis, and can promote DNA repair, recombination, and apoptosis. This protein is also important for fragile site stability and centros…	FCTCS, FRP1, MEC1, SCKL, SCKL1	3	142578732	142449234	3q23	No
6311	ATXN2	Yes	No	No	no driver gene	0	tumor	2	Apoptosis/Autophagy	ataxin 2	This gene belongs to a group of genes that is associated with microsatellite-expansion diseases, a class of neurological and neuromuscular disorders caused by expansion of short stretches of repetitive DNA. The protein encoded by this gene has two globular domains near the N-terminus, one of which contains a clathrin-mediated trans-Golgi signal and an endoplasmic reticulum exit signal. The encode…	ATX2, SCA2, TNRC13	12	111599672	111452213	12q24.12	No
4287	ATXN3	Yes	No	No	no driver gene	0	cancer	2	Apoptosis/Autophagy	ataxin 3	Machado-Joseph disease, also known as spinocerebellar ataxia-3, is an autosomal dominant neurologic disorder. The protein encoded by this gene contains (CAG)n repeats in the coding region, and the expansion of these repeats from the normal 12-44 to 52-86 is one cause of Machado-Joseph disease. There is a negative correlation between the age of onset and CAG repeat numbers. Alternatively spliced t…	AT3, ATX3, JOS, MJD, MJD1, SCA3	14	92106581	92044774	14q32.12	No
6314	ATXN7	Yes	No	No	no driver gene	0	cancer	1	Autophagy	ataxin 7	The autosomal dominant cerebellar ataxias (ADCA) are a heterogeneous group of neurodegenerative disorders characterized by progressive degeneration of the cerebellum, brain stem and spinal cord. Clinically, ADCA has been divided into three groups: ADCA types I-III. ADCAI is genetically heterogeneous, with five genetic loci, designated spinocerebellar ataxia (SCA) 1, 2, 3, 4 and 6, being assigned …	ADCAII, OPCA3, SCA7, SGF73	3	63863143	64003461	3p14.1	No
6315	ATXN8OS	Yes	No	Yes	no driver gene	0	tumor	1	Ferroptosis	ATXN8 opposite strand lncRNA	This gene is an antisense transcript to the KLHL1 gene (homolog to the Drosophila KELCH gene); it does not itself appear to be protein coding. A TAC/TGC trinucleotide repeat expansion that is incorporated into this gene transcript, but not the KLHL1 transcript, causes spinocerebellar ataxia type 8. Presumably the expansion interferes with normal antisense function of this transcript. [provided by…	KLHL1AS, NCRNA00003, SCA8	13	70107420	70171737	13q21.33	Yes
6790	AURKA	Yes	No	Yes	no driver gene	0	cancer	6	Apoptosis/Autophagy/Entosis/Ferroptosis/Mitotic catastrophe/Necrosis	aurora kinase A	The protein encoded by this gene is a cell cycle-regulated kinase that appears to be involved in microtubule formation and/or stabilization at the spindle pole during chromosome segregation. The encoded protein is found at the centrosome in interphase cells and at the spindle poles in mitosis. This gene may play a role in tumor development and progression. A processed pseudogene of this gene has …	AIK, ARK1, AURA, BTAK, PPP1R47, STK15, STK6, STK7	20	56392214	56369389	20q13.2	Yes
9212	AURKB	Yes	No	No	no driver gene	0	tumor	4	Apoptosis/Autophagy/Cellular senescence/Mitotic catastrophe	aurora kinase B	This gene encodes a member of the aurora kinase subfamily of serine/threonine kinases. The genes encoding the other two members of this subfamily are located on chromosomes 19 and 20. These kinases participate in the regulation of alignment and segregation of chromosomes during mitosis and meiosis through association with microtubules. A pseudogene of this gene is located on chromosome 8. Alterna…	AIK2, AIM-1, AIM1, ARK-2, ARK2, AurB, IPL1, PPP1R48, STK-1, STK12, STK5, aurkb-sv1, aurkb-sv2	17	8210574	8204730	17p13.1	No
6795	AURKC	Yes	No	No	no driver gene	0	tumor	2	Mitotic catastrophe/Necroptosis	aurora kinase C	This gene encodes a member of the Aurora subfamily of serine/threonine protein kinases. The encoded protein is a chromosomal passenger protein that forms complexes with Aurora-B and inner centromere proteins and may play a role in organizing microtubules in relation to centrosome/spindle function during mitosis. This gene is overexpressed in several cancer cell lines, suggesting an involvement in…	AIE2, AIK3, ARK3, AurC, HEL-S-90, SPGF5, STK13, aurora-C	19	57231022	57235547	19q13.43	No
57099	AVEN	Yes	No	Yes	no driver gene	0	cancer	1	Apoptosis	apoptosis and caspase activation inhibitor	Involved in negative regulation of apoptotic process. Located in membrane. [provided by Alliance of Genome Resources, Apr 2022]	PDCD12	15	34075324	33851780	15q14	Yes
551	AVP	Yes	No	Yes	no driver gene	0	tumor	2	Autophagy/Ferroptosis	arginine vasopressin	This gene encodes a member of the vasopressin/oxytocin family and preproprotein that is proteolytically processed to generate multiple protein products. These products include the neuropeptide hormone arginine vasopressin, and two other peptides, neurophysin 2 and copeptin. Arginine vasopressin is a posterior pituitary hormone that is synthesized in the supraoptic nucleus and paraventricular nucl…	ADH	20	3082556	3084724	p13	Yes
8312	AXIN1	Yes	No	No	driver gene	1	tumor	1	Apoptosis	axin 1	This gene encodes a cytoplasmic protein which contains a regulation of G-protein signaling (RGS) domain and a dishevelled and axin (DIX) domain. The encoded protein interacts with adenomatosis polyposis coli, catenin beta-1, glycogen synthase kinase 3 beta, protein phosphate 2, and itself. This protein functions as a negative regulator of the wingless-type MMTV integration site family, member 1 (…	AXIN, CMDOH, PPP1R49	16	352722	287439	16p13.3	No
8313	AXIN2	Yes	No	No	driver gene	1	tumor	1	Apoptosis	axin 2	The Axin-related protein, Axin2, presumably plays an important role in the regulation of the stability of beta-catenin in the Wnt signaling pathway, like its rodent homologs, mouse conductin/rat axil. In mouse, conductin organizes a multiprotein complex of APC (adenomatous polyposis of the colon), beta-catenin, glycogen synthase kinase 3-beta, and conductin, which leads to the degradation of beta…	AXIL, ODCRCS	17	65561647	65528562	17q24.1	No
558	AXL	Yes	Yes	No	no driver gene	0	cancer	4	Apoptosis/Efferocytosis/Necroptosis/Necrosis	AXL receptor tyrosine kinase	The protein encoded by this gene is a member of the Tyro3-Axl-Mer (TAM) receptor tyrosine kinase subfamily. The encoded protein possesses an extracellular domain which is composed of two immunoglobulin-like motifs at the N-terminal, followed by two fibronectin type-III motifs. It transduces signals from the extracellular matrix into the cytoplasm by binding to the vitamin K-dependent protein grow…	ARK, AXL3, JTK11, Tyro7, UFO	19	41219222	41261765	19q13.2	No
563	AZGP1	Yes	No	No	no driver gene	0	tumor	1	Apoptosis	alpha-2-glycoprotein 1, zinc-binding	Involved in cell adhesion and detection of chemical stimulus involved in sensory perception of bitter taste. Located in extracellular space. [provided by Alliance of Genome Resources, Apr 2022]	ZA2G, ZAG	7	99976030	99966729	7q22.1	No
64343	AZI2	Yes	No	No	no driver gene	0	cancer	2	Apoptosis/Autophagy	5-azacytidine induced 2	AZI2, or NAP1, contributes to the activation of NFKB (see MIM 164011)-dependent gene expression by activating IKK-related kinases, such as NAK (TBK1; MIM 604834) (Fujita et al., 2003 [PubMed 14560022]).[supplied by OMIM, Mar 2008]	AZ2	3	28315003	28349050	p24.1	No
566	AZU1	Yes	No	No	no driver gene	0	tumor	1	Necrosis	azurocidin 1	Azurophil granules, specialized lysosomes of the neutrophil, contain at least 10 proteins implicated in the killing of microorganisms. This gene encodes a preproprotein that is proteolytically processed to generate a mature azurophil granule antibiotic protein, with monocyte chemotactic and antimicrobial activity. It is also an important multifunctional inflammatory mediator. This encoded protein…	AZAMP, AZU, CAP37, HBP, HUMAZUR, NAZC, hHBP	19	827836	832017	19p13.3	No
567	B2M	Yes	No	No	driver gene	1	tumor	3	Apoptosis/Cellular senescence/Necrosis	beta-2-microglobulin	This gene encodes a serum protein found in association with the major histocompatibility complex (MHC) class I heavy chain on the surface of nearly all nucleated cells. The protein has a predominantly beta-pleated sheet structure that can form amyloid fibrils in some pathological conditions. The encoded antimicrobial protein displays antibacterial activity in amniotic fluid. A mutation in this ge…	AMYLD6, IMD43, MHC1D4	15	44711516	44718144	15q21.1	No
27087	B3GAT1	Yes	No	No	no driver gene	0	cancer	1	Apoptosis	beta-1,3-glucuronyltransferase 1	The protein encoded by this gene is a member of the glucuronyltransferase gene family. These enzymes exhibit strict acceptor specificity, recognizing nonreducing terminal sugars and their anomeric linkages. This gene product functions as the key enzyme in a glucuronyl transfer reaction during the biosynthesis of the carbohydrate epitope HNK-1 (human natural killer-1, also known as CD57 and LEU7).…	CD57, GLCATP, GLCUATP, HNK1, LEU7, NK-1, NK1	11	134412241	134378503	11q25	No
2683	B4GALT1	Yes	No	No	no driver gene	0	cancer	2	Apoptosis/Autophagy	beta-1,4-galactosyltransferase 1	This gene is one of seven beta-1,4-galactosyltransferase (beta4GalT) genes. They encode type II membrane-bound glycoproteins that appear to have exclusive specificity for the donor substrate UDP-galactose; all transfer galactose in a beta1,4 linkage to similar acceptor sugars: GlcNAc, Glc, and Xyl. Each beta4GalT has a distinct function in the biosynthesis of different glycoconjugates and sacchar…	B4GAL-T1, CDG2D, CLDLFIB, GGTB2, GT1, GTB, beta4Gal-T1	9	33185088	33104076	9p21.1	No
8704	B4GALT2	Yes	No	No	no driver gene	0	cancer	1	Apoptosis	beta-1,4-galactosyltransferase 2	This gene is one of seven beta-1,4-galactosyltransferase (beta4GalT) genes. They encode type II membrane-bound glycoproteins that appear to have exclusive specificity for the donor substrate UDP-galactose; all transfer galactose in a beta1,4 linkage to similar acceptor sugars: GlcNAc, Glc, and Xyl. Each beta4GalT has a distinct function in the biosynthesis of different glycoconjugates and sacchar…	B4Gal-T2, B4Gal-T3, beta4Gal-T2	1	43979209	43991170	1p34.1	No
9577	BABAM2	Yes	No	No	no driver gene	0	cancer	2	Apoptosis/Necrosis	BRISC and BRCA1 A complex member 2	This gene encodes an anti-apoptotic, death receptor-associated protein that interacts with tumor necrosis factor-receptor-1. The encoded protein acts as an adapter in several protein complexes, including the BRCA1-A complex and the BRISC complex. The BRCA1-A complex possesses ubiquitinase activity and targets sites of double strand DNA breaks, while the BRISC complex exhibits deubiquitinase activ…	BRCC4, BRCC45, BRE	2	27888708	28338900	2p23.2	No
100302650	BABAM2-AS1	No	No	No	no driver gene	0	cancer	1	Apoptosis	BABAM2 antisense RNA 1	no summary available	BRE-AS1	2	27891113	27889455	2p23.2	No
23621	BACE1	Yes	No	No	no driver gene	0	tumor	2	Apoptosis/Autophagy	beta-secretase 1	This gene encodes a member of the peptidase A1 family of aspartic proteases. Alternative splicing results in multiple transcript variants, at least one of which encodes a preproprotein that is proteolytically processed to generate the mature protease. This transmembrane protease catalyzes the first step in the formation of amyloid beta peptide from amyloid precursor protein. Amyloid beta peptides…	ASP2, BACE, HSPC104	11	117316255	117285697	11q23.3	No
571	BACH1	Yes	No	Yes	no driver gene	0	cancer	4	Apoptosis/Autophagy/Cellular senescence/Ferroptosis	BTB domain and CNC homolog 1	This gene encodes a transcription factor that belongs to the cap'n'collar type of basic region leucine zipper factor family (CNC-bZip). The encoded protein contains broad complex, tramtrack, bric-a-brac/poxvirus and zinc finger (BTB/POZ) domains, which is atypical of CNC-bZip family members. These BTB/POZ domains facilitate protein-protein interactions and formation of homo- and/or hetero-oligome…	BACH-1	21	29194071	29630751	q21.3	Yes
572	BAD	Yes	No	Yes	no driver gene	0	cancer	2	Apoptosis/Autophagy	BCL2 associated agonist of cell death	The protein encoded by this gene is a member of the BCL-2 family. BCL-2 family members are known to be regulators of programmed cell death. This protein positively regulates cell apoptosis by forming heterodimers with BCL-xL (B-cell lymphoma-extra large) and BCL-2, and reversing their death repressor activity. Proapoptotic activity of this protein is regulated through its phosphorylation. Protein…	BBC2, BCL2L8	11	64284703	64269827	11q13.1	Yes
573	BAG1	Yes	No	Yes	no driver gene	0	tumor	2	Apoptosis/Autophagy	BAG cochaperone 1	The oncogene BCL2 is a membrane protein that blocks a step in a pathway leading to apoptosis or programmed cell death. The protein encoded by this gene binds to BCL2 and is referred to as BCL2-associated athanogene. It enhances the anti-apoptotic effects of BCL2 and represents a link between growth factor receptors and anti-apoptotic mechanisms. Multiple protein isoforms are encoded by this mRNA …	BAG-1, HAP, RAP46	9	33264707	33252470	9p13.3	Yes
9532	BAG2	Yes	No	No	no driver gene	0	cancer	1	Apoptosis	BAG cochaperone 2	BAG proteins compete with Hip for binding to the Hsc70/Hsp70 ATPase domain and promote substrate release. All the BAG proteins have an approximately 45-amino acid BAG domain near the C terminus but differ markedly in their N-terminal regions. The predicted BAG2 protein contains 211 amino acids. The BAG domains of BAG1, BAG2, and BAG3 interact specifically with the Hsc70 ATPase domain in vitro and…	BAG-2, dJ417I1.2	6	57172325	57189832	6p12.1	No
9531	BAG3	Yes	No	Yes	no driver gene	0	cancer	3	Apoptosis/Autophagy/Cellular senescence	BAG cochaperone 3	BAG proteins compete with Hip for binding to the Hsc70/Hsp70 ATPase domain and promote substrate release. All the BAG proteins have an approximately 45-amino acid BAG domain near the C terminus but differ markedly in their N-terminal regions. The protein encoded by this gene contains a WW domain in the N-terminal region and a BAG domain in the C-terminal region. The BAG domains of BAG1, BAG2, and…	BAG-3, BIS, CAIR-1, MFM6	10	119651379	119677818	10q26.11	Yes
9530	BAG4	Yes	No	No	no driver gene	0	cancer	2	Apoptosis/Necrosis	BAG cochaperone 4	The protein encoded by this gene is a member of the BAG1-related protein family. BAG1 is an anti-apoptotic protein that functions through interactions with a variety of cell apoptosis and growth related proteins including BCL-2, Raf-protein kinase, steroid hormone receptors, growth factor receptors and members of the heat shock protein 70 kDa family. This protein contains a BAG domain near the C-…	BAG-4, SODD	8	38176854	38213300	8p11.23	No
9529	BAG5	Yes	No	Yes	no driver gene	0	tumor	2	Apoptosis/Autophagy	BAG cochaperone 5	The protein encoded by this gene is a member of the BAG1-related protein family. BAG1 is an anti-apoptotic protein that functions through interactions with a variety of cell apoptosis and growth related proteins including BCL-2, Raf-protein kinase, steroid hormone receptors, growth factor receptors and members of the heat shock protein 70 kDa family. This protein contains a BAG domain near the C-…	BAG-5, CMD2F	14	103562656	103556550	14q32.33	Yes
7917	BAG6	Yes	No	Yes	no driver gene	0	cancer	1	Apoptosis	BAG cochaperone 6	This gene was first characterized as part of a cluster of genes located within the human major histocompatibility complex class III region. This gene encodes a nuclear protein that is cleaved by caspase 3 and is implicated in the control of apoptosis. In addition, the protein forms a complex with E1A binding protein p300 and is required for the acetylation of p53 in response to DNA damage. Multip…	BAG-6, BAT3, D6S52E, G3	6	31652660	31639027	6p21.33	Yes
80115	BAIAP2L2	Yes	No	No	no driver gene	0	tumor	1	Apoptosis	BAR/IMD domain containing adaptor protein 2 like 2	The protein encoded by this gene binds phosphoinositides and promotes the formation of planar or curved membrane structures. The encoded protein is found in RAB13-positive vesicles and at intercellular contacts with the plasma membrane. [provided by RefSeq, Dec 2012]		22	38110966	38084899	22q13.1	No
578	BAK1	Yes	No	Yes	no driver gene	0	cancer	3	Apoptosis/Autophagy/Necrosis	BCL2 antagonist/killer 1	The protein encoded by this gene belongs to the BCL2 protein family. BCL2 family members form oligomers or heterodimers and act as anti- or pro-apoptotic regulators that are involved in a wide variety of cellular activities. This protein localizes to mitochondria, and functions to induce apoptosis. It interacts with and accelerates the opening of the mitochondrial voltage-dependent anion channel,…	BAK, BAK-LIKE, BCL2L7, CDN1	6	33580275	33572551	6p21.31	Yes
25805	BAMBI	Yes	No	No	no driver gene	0	tumor	2	Apoptosis/Autophagy	BMP and activin membrane bound inhibitor	This gene encodes a transmembrane glycoprotein related to the type I receptors of the transforming growth factor-beta (TGF-beta) family, whose members play important roles in signal transduction in many developmental and pathological processes. The encoded protein however is a pseudoreceptor, lacking an intracellular serine/threonine kinase domain required for signaling. Similar proteins in frog,…	NMA	10	28677520	28682931	10p12.1	No
100885775	BANCR	Yes	No	No	no driver gene	0	tumor	1	Apoptosis	BRAF-activated non-protein coding RNA	This gene produces a long non-coding RNA that plays a role in tumor progression and epithelial to mesenchymal transition. This transcript acts through the MAP kinase signaling pathway. [provided by RefSeq, Dec 2017]	LINC00586	9	69307055	69296680	9q21.11-q21.12	No
8815	BANF1	Yes	No	No	no driver gene	0	tumor	1	Autophagy	BAF nuclear assembly factor 1	The protein encoded by this gene was first identified by its ability to protect retroviruses from intramolecular integration and therefore promote intermolecular integration into the host cell genome. The protein forms a homodimer which localizes to both the nucleus and cytoplasm and is specifically associated with chromosomes during mitosis. This protein binds to double stranded DNA in a non-spe…	BAF, BCRP1, D14S1460, NGPS	11	66002078	66004148	11q13.1	No
54971	BANP	Yes	No	No	no driver gene	0	tumor	1	Apoptosis	BTG3 associated nuclear protein	This gene encodes a protein that binds to matrix attachment regions. The protein forms a complex with p53 and negatively regulates p53 transcription, and functions as a tumor suppressor and cell cycle regulator. Multiple transcript variants encoding different isoforms have been found for this gene. [provided by RefSeq, Mar 2010]	BEND1, SMAR1, SMARBP1	16	87949237	88077317	16q24.2	No
8314	BAP1	Yes	No	Yes	driver gene	1	cancer	5	Apoptosis/Autophagy/Cellular senescence/Ferroptosis/Necrosis	BRCA1 associated protein 1	This gene belongs to the ubiquitin C-terminal hydrolase subfamily of deubiquitinating enzymes that are involved in the removal of ubiquitin from proteins. The encoded enzyme binds to the breast cancer type 1 susceptibility protein (BRCA1) via the RING finger domain of the latter and acts as a tumor suppressor. In addition, the enzyme may be involved in regulation of transcription, regulation of c…	HUCEP-13, KURIS, TPDS1, UBM2, UCHL2, UVM2, hucep-6	3	52410007	52401007	3p21.1	Yes
580	BARD1	Yes	No	No	driver gene	1	tumor	1	Apoptosis	BRCA1 associated RING domain 1	This gene encodes a protein which interacts with the N-terminal region of BRCA1. In addition to its ability to bind BRCA1 in vivo and in vitro, it shares homology with the 2 most conserved regions of BRCA1: the N-terminal RING motif and the C-terminal BRCT domain. The RING motif is a cysteine-rich sequence found in a variety of proteins that regulate cell growth, including the products of tumor s…		2	214809682	214725645	2q35	No
10409	BASP1	Yes	No	No	no driver gene	0	cancer	1	Apoptosis	brain abundant membrane attached signal protein 1	This gene encodes a membrane bound protein with several transient phosphorylation sites and PEST motifs. Conservation of proteins with PEST sequences among different species supports their functional significance. PEST sequences typically occur in proteins with high turnover rates. Immunological characteristics of this protein are species specific. This protein also undergoes N-terminal myristoyl…	CAP-23, CAP23, NAP-22, NAP22	5	17216822	17276833	5p15.1	No
116071	BATF2	Yes	No	No	no driver gene	0	cancer	1	Apoptosis	basic leucine zipper ATF-like transcription factor 2	Predicted to enable DNA-binding transcription factor activity, RNA polymerase II-specific and RNA polymerase II cis-regulatory region sequence-specific DNA binding activity. Predicted to be involved in defense response to protozoan; myeloid dendritic cell differentiation; and regulation of transcription by RNA polymerase II. Predicted to be part of chromatin. Predicted to be active in nucleus. [p…	SARI	11	64996970	64987944	11q13.1	No
55509	BATF3	Yes	No	No	no driver gene	0	cancer	1	Apoptosis	basic leucine zipper ATF-like transcription factor 3	This gene encodes a member of the basic leucine zipper protein family. The encoded protein functions as a transcriptional repressor when heterodimerizing with JUN. The protein may play a role in repression of interleukin-2 and matrix metalloproteinase-1 transcription.[provided by RefSeq, Feb 2009]	JDP1, JUNDM1, SNFT	1	212699839	212686416	1q32.3	No
581	BAX	Yes	No	Yes	driver gene	1	cancer	6	Anoikis/Apoptosis/Autophagy/Mitochondrial permeability transition/Necrosis/Erebosis	BCL2 associated X, apoptosis regulator	The protein encoded by this gene belongs to the BCL2 protein family. BCL2 family members form hetero- or homodimers and act as anti- or pro-apoptotic regulators that are involved in a wide variety of cellular activities. This protein forms a heterodimer with BCL2, and functions as an apoptotic activator. The association and the ratio of BAX to BCL2 also determines survival or death of a cell foll…	BCL2L4	19	48954874	48961797	19q13.33	Yes
11177	BAZ1A	Yes	No	No	no driver gene	0	cancer	1	Cellular senescence	bromodomain adjacent to zinc finger domain 1A	The BAZ1A gene encodes the accessory subunit of the ATP-dependent chromatin assembly factor (ACF), a member of the ISWI ('imitation switch') family of chromatin remodeling complexes (summarized by Racki et al., 2009 [PubMed 20033039]).[supplied by OMIM, Apr 2010]	ACF1, WALp1, WCRF180, hACF1	14	34875359	34752730	14q13.1-q13.2	No
29994	BAZ2B	Yes	No	No	no driver gene	0	tumor	1	Apoptosis	bromodomain adjacent to zinc finger domain 2B	This gene belongs to the bromodomain gene family. Members of this gene family encode proteins that are integral components of chromatin remodeling complexes. The encoded protein showed strong preference for the activating H3K14Ac mark in a histone peptide screen, suggesting a potential role in transcriptional activation. This gene may be associated with susceptibility to sudden cardiac death (SCD…	WALp4	2	159712441	159315311	2q24.2	No
27113	BBC3	Yes	No	Yes	no driver gene	0	cancer	2	Apoptosis/Autophagy	BCL2 binding component 3	This gene encodes a member of the BCL-2 family of proteins. This family member belongs to the BH3-only pro-apoptotic subclass. The protein cooperates with direct activator proteins to induce mitochondrial outer membrane permeabilization and apoptosis. It can bind to anti-apoptotic Bcl-2 family members to induce mitochondrial dysfunction and caspase activation. Because of its pro-apoptotic role, t…	JFY-1, JFY1, PUMA	19	47232859	47220823	19q13.32	Yes
103695435	BBOX1-AS1	Yes	No	Yes	no driver gene	0	cancer	2	Apoptosis/Ferroptosis	BBOX1 antisense RNA 1	no summary available		11	27220112	27047185	11p14.2-p14.1	Yes
10134	BCAP31	Yes	No	Yes	no driver gene	0	tumor	3	Apoptosis/Ferroptosis/Necrosis	B cell receptor associated protein 31	This gene encodes a member of the B-cell receptor associated protein 31 superfamily. The encoded protein is a multi-pass transmembrane protein of the endoplasmic reticulum that is involved in the anterograde transport of membrane proteins from the endoplasmic reticulum to the Golgi and in caspase 8-mediated apoptosis. Microdeletions in this gene are associated with contiguous ABCD1/DXS1375E delet…	6C6-AG, BAP31, CDM, DDCH, DELXQ28, DXS1357E, MICRODELXq28	X	153724386	153700491	Xq28	Yes
9564	BCAR1	Yes	No	No	no driver gene	0	cancer	2	Anoikis/Apoptosis	BCAR1 scaffold protein, Cas family member	The protein encoded by this gene is a member of the Crk-associated substrate (CAS) family of scaffold proteins, characterized by the presence of multiple protein-protein interaction domains and many serine and tyrosine phosphorylation sites. The encoded protein contains a Src-homology 3 (SH3) domain, a proline-rich domain, a substrate domain which contains 15 repeat of the YxxP consensus phosphor…	CAS, CAS1, CASS1, CRKAS, P130Cas	16	75268006	75228180	16q23.1	No
8412	BCAR3	Yes	No	No	no driver gene	0	cancer	1	Ferroptosis	BCAR3 adaptor protein, NSP family member	Breast tumors are initially dependent on estrogens for growth and progression and can be inhibited by anti-estrogens such as tamoxifen. However, breast cancers progress to become anti-estrogen resistant. Breast cancer anti-estrogen resistance gene 3 was identified in the search for genes involved in the development of estrogen resistance. The gene encodes a component of intracellular signal trans…	AND-34, MIG7, NSP2, SH2D3B	1	93848150	93561740	1p22.1	No
400500	BCAR4	Yes	No	No	no driver gene	0	tumor	1	Apoptosis	breast cancer anti-estrogen resistance 4	This gene produces a spliced long non-coding RNA (lncRNA) that has been implicated in breast cancer metastasis. It was originally identified in a screen for genes responsible for the development of resistance to anti-estrogens in breast cancer cells. It is thought that release of CCL21 enables this lncRNA to bind to the SNIP1 and PNUTS transcription factors, thereby activating a non-canonical GLI…		16	11828831	11819829	16p13.13	No
54828	BCAS3	Yes	No	No	no driver gene	0	cancer	1	Autophagy	BCAS3 microtubule associated cell migration factor	Enables several functions, including acetyltransferase activator activity; beta-tubulin binding activity; and histone acetyltransferase binding activity. Involved in cellular response to estrogen stimulus; positive regulation of catalytic activity; and positive regulation of transcription by RNA polymerase II. Located in nucleus; phagophore assembly site; and transcriptionally active chromatin. B…	GAOB1, HEMARS, MAAB, PHAF2	17	60677850	61392830	17q23.2	No
586	BCAT1	Yes	No	No	no driver gene	0	cancer	1	Autophagy	branched chain amino acid transaminase 1	This gene encodes the cytosolic form of the enzyme branched-chain amino acid transaminase. This enzyme catalyzes the reversible transamination of branched-chain alpha-keto acids to branched-chain L-amino acids essential for cell growth. Two different clinical disorders have been attributed to a defect of branched-chain amino acid transamination: hypervalinemia and hyperleucine-isoleucinemia. As t…	BCATC, BCT1, ECA39, MECA39, PNAS121, PP18	12	24949339	24810023	12p12.1	No
8915	BCL10	Yes	No	Yes	driver gene	1	cancer	1	Apoptosis	BCL10 immune signaling adaptor	This gene was identified by its translocation in a case of mucosa-associated lymphoid tissue (MALT) lymphoma. The protein encoded by this gene contains a caspase recruitment domain (CARD), and has been shown to induce apoptosis and to activate NF-kappaB. This protein is reported to interact with other CARD domain containing proteins including CARD9, 10, 11 and 14, which are thought to function as…	CARMEN, CIPER, CLAP, IMD37, c-E10, mE10	1	85276631	85265775	1p22.3	Yes
53335	BCL11A	Yes	No	No	driver gene	1	tumor	1	Apoptosis	BCL11 transcription factor A	This gene encodes a C2H2 type zinc-finger protein by its similarity to the mouse Bcl11a/Evi9 protein. The corresponding mouse gene is a common site of retroviral integration in myeloid leukemia, and may function as a leukemia disease gene, in part, through its interaction with BCL6. During hematopoietic cell differentiation, this gene is down-regulated. It is possibly involved in lymphoma pathoge…	CTIP1, DILOS, EVI9, HBFQTL5, SMARCM1, ZNF856	2	60553923	60450519	2p16.1	No
64919	BCL11B	Yes	No	No	driver gene	1	tumor	1	Apoptosis	BCL11 transcription factor B	This gene encodes a C2H2-type zinc finger protein and is closely related to BCL11A, a gene whose translocation may be associated with B-cell malignancies. Although the specific function of this gene has not been determined, the encoded protein is known to be a transcriptional repressor, and is regulated by the NURD nucleosome remodeling and histone deacetylase complex. Four alternatively spliced …	ATL1, ATL1-alpha, ATL1-beta, ATL1-delta, ATL1-gamma, CTIP-2, CTIP2, IDDFSTA, IMD49, RIT1, SMARCM2, ZNF856B, hRIT1-alpha	14	99272196	99169286	14q32.2	No
596	BCL2	Yes	No	Yes	driver gene	1	tumor	5	Anoikis/Apoptosis/Autophagy/Mitochondrial permeability transition/Necrosis	BCL2 apoptosis regulator	This gene encodes an integral outer mitochondrial membrane protein that blocks the apoptotic death of some cells such as lymphocytes. Constitutive expression of BCL2, such as in the case of translocation of BCL2 to Ig heavy chain locus, is thought to be the cause of follicular lymphoma. Alternative splicing results in multiple transcript variants. [provided by RefSeq, Feb 2016]	Bcl-2, PPP1R50	18	63320089	63123345	18q21.33	Yes
597	BCL2A1	Yes	No	Yes	no driver gene	0	cancer	3	Apoptosis/Autophagy/Necrosis	BCL2 related protein A1	This gene encodes a member of the BCL-2 protein family. The proteins of this family form hetero- or homodimers and act as anti- and pro-apoptotic regulators that are involved in a wide variety of cellular activities such as embryonic development, homeostasis and tumorigenesis. The protein encoded by this gene is able to reduce the release of pro-apoptotic cytochrome c from mitochondria and block …	ACC-1, ACC-2, ACC1, ACC2, BCL2L5, BFL1, GRS, HBPA1	15	79971195	79960891	15q25.1	Yes
598	BCL2L1	Yes	No	Yes	no driver gene	0	tumor	6	Apoptosis/Autophagy/Mitochondrial permeability transition/Mitotic catastrophe/Necrosis/Mitoptosis	BCL2 like 1	The protein encoded by this gene belongs to the BCL-2 protein family. BCL-2 family members form hetero- or homodimers and act as anti- or pro-apoptotic regulators that are involved in a wide variety of cellular activities. The proteins encoded by this gene are located at the outer mitochondrial membrane, and have been shown to regulate outer mitochondrial membrane channel (VDAC) opening. VDAC reg…	BCL-XL/S, BCL2L, BCLX, Bcl-X, PPP1R52	20	31723962	31664451	20q11.21	Yes
10017	BCL2L10	Yes	No	Yes	no driver gene	0	cancer	2	Apoptosis/Autophagy	BCL2 like 10	The protein encoded by this gene belongs to the BCL-2 protein family. BCL-2 family members form hetero- or homodimers and act as anti- or pro-apoptotic regulators that are involved in a wide variety of cellular activities. The protein encoded by this gene contains conserved BH4, BH1 and BH2 domains. This protein can interact with other members of BCL-2 protein family including BCL2, BCL2L1/BCL-X(…	BCL-B, Boo, Diva, bcl2-L-10	15	52112774	52109262	15q21.2	Yes
10018	BCL2L11	Yes	No	Yes	no driver gene	0	cancer	4	Anoikis/Apoptosis/Autophagy/Necrosis	BCL2 like 11	The protein encoded by this gene belongs to the BCL-2 protein family. BCL-2 family members form hetero- or homodimers and act as anti- or pro-apoptotic regulators that are involved in a wide variety of cellular activities. The protein encoded by this gene contains a Bcl-2 homology domain 3 (BH3). It has been shown to interact with other members of the BCL-2 protein family and to act as an apoptot…	BAM, BIM, BOD	2	111120913	111168444	2q13	Yes
83596	BCL2L12	Yes	No	Yes	no driver gene	0	tumor	1	Apoptosis	BCL2 like 12	This gene encodes a member of a family of proteins containing a Bcl-2 homology domain 2 (BH2). The encoded protein is an anti-apoptotic factor that acts as an inhibitor of caspases 3 and 7 in the cytoplasm. In the nucleus, it binds to the p53 tumor suppressor protein, preventing its association with target genes. Overexpression of this gene has been detected in a number of different cancers. Ther…		19	49665141	49673915	19q13.33	Yes
79370	BCL2L14	Yes	No	Yes	no driver gene	0	tumor	1	Apoptosis	BCL2 like 14	The protein encoded by this gene belongs to the BCL2 protein family. BCL2 family members form hetero- or homodimers and act as anti- or pro-apoptotic regulators that are involved in a wide variety of cellular activities. Overexpression of this gene has been shown to induce apoptosis in cells. Three alternatively spliced transcript variants encoding two distinct isoforms have been reported for thi…	BCLG	12	12049860	12099694	12p13.2	Yes
599	BCL2L2	Yes	No	Yes	no driver gene	0	tumor	1	Apoptosis	BCL2 like 2	This gene encodes a member of the BCL-2 protein family. The proteins of this family form hetero- or homodimers and act as anti- and pro-apoptotic regulators. Expression of this gene in cells has been shown to contribute to reduced cell apoptosis under cytotoxic conditions. Studies of the related gene in mice indicated a role in the survival of NGF- and BDNF-dependent neurons. Mutation and knockou…	BCL-W, BCL2-L-2, BCLW, PPP1R51	14	23306832	23311750	14q11.2	Yes
602	BCL3	Yes	No	Yes	driver gene	1	cancer	2	Apoptosis/Necrosis	BCL3 transcription coactivator	This gene is a proto-oncogene candidate. It is identified by its translocation into the immunoglobulin alpha-locus in some cases of B-cell leukemia. The protein encoded by this gene contains seven ankyrin repeats, which are most closely related to those found in I kappa B proteins. This protein functions as a transcriptional co-activator that activates through its association with NF-kappa B homo…	BCL4, D19S37	19	44747704	44760043	19q13.32	Yes
604	BCL6	Yes	No	No	driver gene	1	cancer	2	Apoptosis/Cellular senescence	BCL6 transcription repressor	The protein encoded by this gene is a zinc finger transcription factor and contains an N-terminal POZ domain. This protein acts as a sequence-specific repressor of transcription, and has been shown to modulate the transcription of STAT-dependent IL-4 responses of B cells. This protein can interact with a variety of POZ-containing proteins that function as transcription corepressors. This gene is …	BCL5, BCL6A, LAZ3, ZBTB27, ZNF51	3	187745467	187721376	3q27.3	No
255877	BCL6B	Yes	No	No	no driver gene	0	cancer	2	Apoptosis/Autophagy	BCL6B transcription repressor	Enables sequence-specific double-stranded DNA binding activity. Predicted to be involved in several processes, including regulation of gene expression; regulation of inflammatory response; and type 2 immune response. Predicted to be located in nucleus. Predicted to be active in nucleoplasm. [provided by Alliance of Genome Resources, Apr 2022]	BAZF, ZBTB28, ZNF62	17	7023049	7029643	17p13.1	No
9275	BCL7B	Yes	No	No	no driver gene	0	tumor	1	Apoptosis	BAF chromatin remodeling complex subunit BCL7B	This gene encodes a member of the BCL7 family including BCL7A, BCL7B and BCL7C proteins. This member is BCL7B, which contains a region that is highly similar to the N-terminal segment of BCL7A or BCL7C proteins. The BCL7A protein is encoded by the gene known to be directly involved in a three-way gene translocation in a Burkitt lymphoma cell line. This gene is located at a chromosomal region comm…	SMARCJ2	7	73557689	73536355	7q11.23	No
9774	BCLAF1	Yes	No	Yes	no driver gene	0	tumor	2	Apoptosis/Autophagy	BCL2 associated transcription factor 1	This gene encodes a transcriptional repressor that interacts with several members of the BCL2 family of proteins. Overexpression of this protein induces apoptosis, which can be suppressed by co-expression of BCL2 proteins. The protein localizes to dot-like structures throughout the nucleus, and redistributes to a zone near the nuclear envelope in cells undergoing apoptosis. Multiple transcript va…	BTF, bK211L9.1	6	136289845	136256626	6q23.3	Yes
54880	BCOR	Yes	No	No	driver gene	1	tumor	1	Apoptosis	BCL6 corepressor	The protein encoded by this gene was identified as an interacting corepressor of BCL6, a POZ/zinc finger transcription repressor that is required for germinal center formation and may influence apoptosis. This protein selectively interacts with the POZ domain of BCL6, but not with eight other POZ proteins. Specific class I and II histone deacetylases (HDACs) have been shown to interact with this …	ANOP2, MAA2, MCOPS2	X	40177328	40051245	Xp11.4	No
613	BCR	Yes	No	No	driver gene	1	cancer	1	Apoptosis	BCR activator of RhoGEF and GTPase	A reciprocal translocation between chromosomes 22 and 9 produces the Philadelphia chromosome, which is often found in patients with chronic myelogenous leukemia. The chromosome 22 breakpoint for this translocation is located within the BCR gene. The translocation produces a fusion protein which is encoded by sequence from both BCR and ABL, the gene at the chromosome 9 breakpoint. Although the BCR…	ALL, BCR1, CML, D22S11, D22S662, PHL	22	23180508	23318036	22q11.23	No
618	BCYRN1	Yes	No	No	no driver gene	0	tumor	2	Apoptosis/Autophagy	brain cytoplasmic RNA 1	This gene, which encodes a neural small non-messenger RNA, is a member of the family of interspersed repetitive DNA, and its product represents an example of a primate tissue-specific RNA polymerase III transcript. The RNA sequence is divided into three domains: a 5' portion homologous to the Alu Lm, a central adenosine-rich region, and the terminal 43-nt nonrepetitive domain. It is believed that…	BC200, BC200a, LINC00004, NCRNA00004	2	47335314	47335513	2p21	No
56898	BDH2	Yes	No	No	no driver gene	0	cancer	2	Apoptosis/Autophagy	3-hydroxybutyrate dehydrogenase 2	Enables 3-hydroxybutyrate dehydrogenase activity and NAD binding activity. Involved in epithelial cell differentiation and fatty acid beta-oxidation. Located in cytosol. [provided by Alliance of Genome Resources, Apr 2022]	DHRS6, EFA6R, PRO20933, SDR15C1, UCPA-OR, UNQ6308	4	103099833	103077591	4q24	No
623	BDKRB1	Yes	No	No	no driver gene	0	cancer	1	Apoptosis	bradykinin receptor B1	Bradykinin, a 9 aa peptide, is generated in pathophysiologic conditions such as inflammation, trauma, burns, shock, and allergy. The protein encoded by this gene belongs to the G-protein coupled receptor 1 family. Two types of G-protein coupled receptors have been found which bind bradykinin and mediate responses to these pathophysiologic conditions. The protein encoded by this gene is one of the…	B1BKR, B1R, BKB1R, BKR1, BRADYB1	14	96256209	96264762	14q32.2	No
627	BDNF	Yes	No	Yes	no driver gene	0	cancer	4	Anoikis/Apoptosis/Autophagy/Necrosis	brain derived neurotrophic factor	This gene encodes a member of the nerve growth factor family of proteins. Alternative splicing results in multiple transcript variants, at least one of which encodes a preproprotein that is proteolytically processed to generate the mature protein. Binding of this protein to its cognate receptor promotes neuronal survival in the adult brain. Expression of this gene is reduced in Alzheimer's, Parki…	ANON2, BULN2	11	27722029	27654892	11p14.1	Yes
497258	BDNF-AS	Yes	No	Yes	no driver gene	0	cancer	1	Apoptosis	BDNF antisense RNA	no summary available	ANTI-BDNF, BDNF, BDNF-AS1, BDNFAS, BDNFOS, NCRNA00049	11	27506851	27698170	11p14.1	Yes
8678	BECN1	Yes	No	Yes	no driver gene	0	cancer	6	Apoptosis/Autophagy/Cellular senescence/Ferroptosis/Necroptosis/Autosis	beclin 1	This gene encodes a protein that regulates autophagy, a catabolic process of degradation induced by starvation. The encoded protein is a component of the phosphatidylinositol-3-kinase (PI3K) complex which mediates vesicle-trafficking processes. This protein is thought to play a role in multiple cellular processes, including tumorigenesis, neurodegeneration and apoptosis. Alternative splicing resu…	ATG6, VPS30, beclin1	17	42824281	42810131	17q21.31	Yes
441925	BECN2	Yes	No	Yes	no driver gene	0	cancer	1	Autophagy	beclin 2	Acts upstream of or within G protein-coupled receptor catabolic process; autophagy; and endosome to lysosome transport. Predicted to be part of phosphatidylinositol 3-kinase complex, class III, type I and phosphatidylinositol 3-kinase complex, class III, type II. Predicted to be active in phagophore assembly site. [provided by Alliance of Genome Resources, Apr 2022]	BECN1L1, BECN1P1	1	241957766	241959061	1q43	Yes
55859	BEX1	Yes	No	Yes	no driver gene	0	tumor	1	Ferroptosis	brain expressed X-linked 1	Enables RNA polymerase II-specific DNA-binding transcription factor binding activity. Involved in positive regulation of DNA-binding transcription factor activity and positive regulation of transcription by RNA polymerase II. Part of transcription regulator complex. [provided by Alliance of Genome Resources, Apr 2022]		X	103062651	103064171	q22.1	Yes
84707	BEX2	Yes	No	No	no driver gene	0	tumor	1	Apoptosis	brain expressed X-linked 2	This gene belongs to the brain expressed X-linked gene family. The encoded protein interacts with the transcription factor LIM domain only 2 in a DNA-binding complex that recognizes the E-box element and promotes transcription. This gene has been found to be a tumor suppressor that is silenced in human glioma. In breast cancer cells, this gene product modulates apoptosis in response to estrogen a…	BEX1, DJ79P11.1	X	103310989	103309345	Xq22.2	No
51283	BFAR	Yes	No	No	no driver gene	0	tumor	1	Apoptosis	bifunctional apoptosis regulator	Enables caspase binding activity; protein-macromolecule adaptor activity; and ubiquitin protein ligase activity. Involved in negative regulation of IRE1-mediated unfolded protein response; proteasome-mediated ubiquitin-dependent protein catabolic process; and protein ubiquitination. Acts upstream of or within negative regulation of apoptotic process. Located in endoplasmic reticulum and membrane.…	BAR, RNF47	16	14632950	14669235	16p13.12	No
632	BGLAP	Yes	No	No	no driver gene	0	tumor	1	Apoptosis	bone gamma-carboxyglutamate protein	This gene encodes a highly abundant bone protein secreted by osteoblasts that regulates bone remodeling and energy metabolism. The encoded protein contains a Gla (gamma carboxyglutamate) domain, which functions in binding to calcium and hydroxyapatite, the mineral component of bone. Serum osteocalcin levels may be negatively correlated with metabolic syndrome. Read-through transcription exists be…	BGP, OC, OCN	1	156242183	156243316	1q22	No
633	BGN	Yes	No	No	no driver gene	0	tumor	3	Apoptosis/Autophagy/Ferroptosis	biglycan	This gene encodes a member of the small leucine-rich proteoglycan (SLRP) family of proteins. The encoded preproprotein is proteolytically processed to generate the mature protein, which plays a role in bone growth, muscle development and regeneration, and collagen fibril assembly in multiple tissues. This protein may also regulate inflammation and innate immunity. Additionally, the encoded protei…	DSPG1, MRLS, PG-S1, PGI, SEMDX, SLRR1A	X	153494979	153509545	Xq28	No
8553	BHLHE40	Yes	No	No	no driver gene	0	tumor	2	Apoptosis/Autophagy	basic helix-loop-helix family member e40	This gene encodes a basic helix-loop-helix protein expressed in various tissues. The encoded protein can interact with ARNTL or compete for E-box binding sites in the promoter of PER1 and repress CLOCK/ARNTL's transactivation of PER1. This gene is believed to be involved in the control of circadian rhythm and cell differentiation. [provided by RefSeq, Feb 2014]	BHLHB2, Clast5, DEC1, HLHB2, SHARP-2, SHARP2, STRA13, Stra14	3	4979436	4985322	3p26.1	No
79365	BHLHE41	Yes	No	No	no driver gene	0	cancer	1	Apoptosis	basic helix-loop-helix family member e41	This gene encodes a basic helix-loop-helix protein expressed in various tissues. The encoded protein can interact with ARNTL or compete for E-box binding sites in the promoter of PER1 and repress CLOCK/ARNTL's transactivation of PER1. This gene is believed to be involved in the control of circadian rhythm and cell differentiation. Defects in this gene are associated with the short sleep phenotype…	BHLHB3, DEC2, FNSS1, SHARP1, hDEC2	12	26125036	26120029	12p12.1	No
80114	BICC1	Yes	No	No	no driver gene	0	tumor	1	Apoptosis	BicC family RNA binding protein 1	This gene encodes an RNA-binding protein that is active in regulating gene expression by modulating protein translation during embryonic development. Mouse studies identified the corresponding protein to be under strict control during cell differentiation and to be a maternally provided gene product. [provided by RefSeq, Apr 2009]	BICC, CYSRD	10	58512219	58831434	10q21.1	No
637	BID	Yes	No	Yes	no driver gene	0	tumor	3	Apoptosis/Autophagy/Necrosis	BH3 interacting domain death agonist	This gene encodes a death agonist that heterodimerizes with either agonist BAX or antagonist BCL2, and thus regulate apoptosis. The encoded protein is a member of the BCL-2 family of cell death regulators. It is a mediator of mitochondrial damage induced by caspase-8 (CASP8); CASP8 cleaves this encoded protein, and the COOH-terminal part translocates to mitochondria where it triggers cytochrome c…	FP497	22	17774664	17734137	22q11.21	Yes
638	BIK	Yes	No	Yes	no driver gene	0	tumor	2	Apoptosis/Autophagy	BCL2 interacting killer	The protein encoded by this gene shares a critical BH3 domain with other death-promoting proteins, such as BID, BAK, BAD and BAX, that is required for its pro-apoptotic activity, and for interaction with anti-apoptotic members of the BCL2 family, and viral survival-promoting proteins. Since the activity of this protein is suppressed in the presence of survival-promoting proteins, it is suggested …	BIP1, BP4, NBK	22	43110749	43129711	22q13.2	Yes
274	BIN1	Yes	No	No	no driver gene	0	tumor	1	Apoptosis	bridging integrator 1	This gene encodes several isoforms of a nucleocytoplasmic adaptor protein, one of which was initially identified as a MYC-interacting protein with features of a tumor suppressor. Isoforms that are expressed in the central nervous system may be involved in synaptic vesicle endocytosis and may interact with dynamin, synaptojanin, endophilin, and clathrin. Isoforms that are expressed in muscle and u…	AMPH2, AMPHL, CNM2, SH3P9	2	127107153	127048022	2q14.3	No
329	BIRC2	Yes	No	Yes	no driver gene	0	cancer	3	Apoptosis/Autophagy/Necrosis	baculoviral IAP repeat containing 2	The protein encoded by this gene is a member of a family of proteins that inhibits apoptosis by binding to tumor necrosis factor receptor-associated factors TRAF1 and TRAF2, probably by interfering with activation of ICE-like proteases. This encoded protein inhibits apoptosis induced by serum deprivation and menadione, a potent inducer of free radicals. Alternatively spliced transcript variants e…	API1, HIAP2, Hiap-2, MIHB, RNF48, c-IAP1, cIAP1	11	102347213	102378669	11q22.2	Yes
330	BIRC3	Yes	No	Yes	driver gene	1	cancer	4	Anoikis/Apoptosis/Necroptosis/Necrosis	baculoviral IAP repeat containing 3	This gene encodes a member of the IAP family of proteins that inhibit apoptosis by binding to tumor necrosis factor receptor-associated factors TRAF1 and TRAF2, probably by interfering with activation of ICE-like proteases. The encoded protein inhibits apoptosis induced by serum deprivation but does not affect apoptosis resulting from exposure to menadione, a potent inducer of free radicals. It c…	AIP1, API2, CIAP2, HAIP1, HIAP1, IAP-1, MALT2, MIHC, RNF49, c-IAP2	11	102317483	102339402	11q22.2	Yes
332	BIRC5	Yes	No	Yes	no driver gene	0	tumor	4	Anoikis/Apoptosis/Autophagy/Cellular senescence	baculoviral IAP repeat containing 5	This gene is a member of the inhibitor of apoptosis (IAP) gene family, which encode negative regulatory proteins that prevent apoptotic cell death. IAP family members usually contain multiple baculovirus IAP repeat (BIR) domains, but this gene encodes proteins with only a single BIR domain. The encoded proteins also lack a C-terminus RING finger domain. Gene expression is high during fetal develo…	API4, EPR-1	17	78214252	78225634	17q25.3	Yes
57448	BIRC6	Yes	No	Yes	driver gene	1	cancer	2	Apoptosis/Autophagy	baculoviral IAP repeat containing 6	This gene encodes a protein with a BIR (baculoviral inhibition of apoptosis protein repeat) domain and a UBCc (ubiquitin-conjugating enzyme E2, catalytic) domain. This protein inhibits apoptosis by facilitating the degradation of apoptotic proteins by ubiquitination. [provided by RefSeq, Jul 2008]	APOLLON, BRUCE	2	32357022	32618877	2p22.3	Yes
79444	BIRC7	Yes	No	No	no driver gene	0	cancer	3	Apoptosis/Autophagy/Necrosis	baculoviral IAP repeat containing 7	This gene encodes a member of the inhibitor of apoptosis protein (IAP) family, and contains a single copy of a baculovirus IAP repeat (BIR) as well as a RING-type zinc finger domain. The BIR domain is essential for inhibitory activity and interacts with caspases, while the RING finger domain sometimes enhances antiapoptotic activity but does not inhibit apoptosis alone. Elevated levels of the enc…	KIAP, LIVIN, ML-IAP, MLIAP, RNF50	20	63235904	63240494	20q13.33	No
112401	BIRC8	Yes	No	No	no driver gene	0	cancer	1	Apoptosis	baculoviral IAP repeat containing 8	Predicted to enable cysteine-type endopeptidase inhibitor activity involved in apoptotic process and ubiquitin protein ligase activity. Predicted to be involved in several processes, including negative regulation of apoptotic process; positive regulation of canonical Wnt signaling pathway; and positive regulation of protein ubiquitination. Predicted to be active in cytoplasm; nucleus; and spindle…	ILP-2, ILP2, RNF136, hILP2	19	53291433	53289600	19q13.42	No
101669762	BLACAT1	Yes	No	No	no driver gene	0	tumor	2	Apoptosis/Autophagy	BLACAT1 overlapping LEMD1 locus	no summary available	LINC00912, linc-UBC1, onco-lncRNA-30	1	205456044	205434885	1q32.1	No
10904	BLCAP	Yes	No	No	no driver gene	0	cancer	1	Apoptosis	BLCAP apoptosis inducing factor	This gene encodes a protein that reduces cell growth by stimulating apoptosis. Alternative splicing and the use of alternative promoters result in multiple transcript variants encoding the same protein. This gene is imprinted in brain where different transcript variants are expressed from each parental allele. Transcript variants initiating from the upstream promoter are expressed preferentially …	BC10	20	37527875	37517416	20q11.23	No
414899	BLID	Yes	No	No	no driver gene	0	cancer	1	Apoptosis	BH3-like motif containing, cell death inducer	This gene encodes a BH3-like motif containing protein involved in cell death. The encoded protein may induce apoptosis in a caspase-dependent manner. The protein is localized in both the cytoplasm and the mitochondrion. [provided by RefSeq, Aug 2011]	BRCC2	11	122116214	122115339	11q24.1	No
641	BLM	Yes	No	No	driver gene	1	cancer	1	Apoptosis	BLM RecQ like helicase	The Bloom syndrome is an autosomal recessive disorder characterized by growth deficiency, microcephaly and immunodeficiency among others. It is caused by homozygous or compound heterozygous mutation in the gene encoding DNA helicase RecQ protein on chromosome 15q26. This Bloom-associated helicase unwinds a variety of DNA substrates including Holliday junction, and is involved in several pathways …	BS, MGRISCE1, RECQ2, RECQL2, RECQL3	15	90717345	90816165	15q26.1	No
406	BMAL1	Yes	No	Yes	no driver gene	0	cancer	4	Apoptosis/Autophagy/Cellular senescence/Ferroptosis	basic helix-loop-helix ARNT like 1	The protein encoded by this gene is a basic helix-loop-helix protein that forms a heterodimer with CLOCK. This heterodimer binds E-box enhancer elements upstream of Period (PER1, PER2, PER3) and Cryptochrome (CRY1, CRY2) genes and activates transcription of these genes. PER and CRY proteins heterodimerize and repress their own transcription by interacting in a feedback loop with CLOCK/ARNTL compl…	ARNTL, ARNTL1, BMAL1c, JAP3, MOP3, PASD3, TIC, bHLHe5	11	13276651	13387265	11p15.3	Yes
90427	BMF	Yes	No	Yes	no driver gene	0	tumor	3	Anoikis/Apoptosis/Autophagy	Bcl2 modifying factor	The protein encoded by this gene belongs to the BCL2 protein family. BCL2 family members form hetero- or homodimers and act as anti- or pro-apoptotic regulators that are involved in a wide variety of cellular activities. This protein contains a single BCL2 homology domain 3 (BH3), and has been shown to bind BCL2 proteins and function as an apoptotic activator. This protein is found to be sequeste…		15	40108878	40087889	15q15.1	Yes
648	BMI1	Yes	No	No	no driver gene	0	tumor	3	Apoptosis/Autophagy/Cellular senescence	BMI1 proto-oncogene, polycomb ring finger	This gene encodes a ring finger protein that is major component of the polycomb group complex 1 (PRC1). This complex functions through chromatin remodeling as an essential epigenetic repressor of multiple regulatory genes involved in embryonic development and self-renewal in somatic stem cells. This protein also plays a central role in DNA damage repair. This gene is an oncogene and aberrant expr…	FLVI2/BMI1, PCGF4, RNF51, flvi-2/bmi-1	10	22321098	22331483	10p12.2	No
27302	BMP10	Yes	No	No	no driver gene	0	cancer	1	Necrosis	bone morphogenetic protein 10	This gene encodes a secreted ligand of the TGF-beta (transforming growth factor-beta) superfamily of proteins. Ligands of this family bind various TGF-beta receptors leading to recruitment and activation of SMAD family transcription factors that regulate gene expression. The encoded preproprotein is proteolytically processed to generate the mature protein, which binds to the activin receptor-like…		2	68871396	68860908	2p13.3	No
650	BMP2	Yes	No	No	no driver gene	0	cancer	2	Apoptosis/Necrosis	bone morphogenetic protein 2	This gene encodes a secreted ligand of the TGF-beta (transforming growth factor-beta) superfamily of proteins. Ligands of this family bind various TGF-beta receptors leading to recruitment and activation of SMAD family transcription factors that regulate gene expression. The encoded preproprotein is proteolytically processed to generate each subunit of the disulfide-linked homodimer, which plays …	BDA2, BMP2A, SSFSC, SSFSC1	20	6767685	6780245	20p12.3	No
652	BMP4	Yes	No	Yes	no driver gene	0	tumor	2	Apoptosis/Autophagy	bone morphogenetic protein 4	This gene encodes a secreted ligand of the TGF-beta (transforming growth factor-beta) superfamily of proteins. Ligands of this family bind various TGF-beta receptors leading to recruitment and activation of SMAD family transcription factors that regulate gene expression. The encoded preproprotein is proteolytically processed to generate each subunit of the disulfide-linked homodimer. This protein…	BMP2B, BMP2B1, MCOPS6, OFC11, ZYME	14	53956890	53949735	14q22.2	Yes
654	BMP6	Yes	No	No	no driver gene	0	tumor	2	Apoptosis/Necrosis	bone morphogenetic protein 6	This gene encodes a secreted ligand of the TGF-beta (transforming growth factor-beta) superfamily of proteins. Ligands of this family bind various TGF-beta receptors leading to recruitment and activation of SMAD family transcription factors that regulate gene expression. The encoded preproprotein is proteolytically processed to generate each subunit of the disulfide-linked homodimer. This protein…	IO, VGR, VGR1	6	7726098	7881727	6p24.3	No
655	BMP7	Yes	No	No	no driver gene	0	tumor	1	Apoptosis	bone morphogenetic protein 7	This gene encodes a secreted ligand of the TGF-beta (transforming growth factor-beta) superfamily of proteins. Ligands of this family bind various TGF-beta receptors leading to recruitment and activation of SMAD family transcription factors that regulate gene expression. The encoded preproprotein is proteolytically processed to generate each subunit of the disulfide-linked homodimer, which plays …	OP-1	20	57266640	57168752	20q13.31	No
353500	BMP8A	Yes	No	No	no driver gene	0	tumor	1	Apoptosis	bone morphogenetic protein 8a	This gene encodes a secreted ligand of the TGF-beta (transforming growth factor-beta) superfamily of proteins. Ligands of this family bind various TGF-beta receptors leading to recruitment and activation of SMAD family transcription factors that regulate gene expression. The encoded preproprotein is proteolytically processed to generate each subunit of the disulfide-linked homodimer. This protein…	OP-2, Op2	1	39491635	39529868	1p34.3	No
657	BMPR1A	Yes	No	No	driver gene	1	cancer	1	Cellular senescence	bone morphogenetic protein receptor type 1A	The bone morphogenetic protein (BMP) receptors are a family of transmembrane serine/threonine kinases that include the type I receptors BMPR1A and BMPR1B and the type II receptor BMPR2. These receptors are also closely related to the activin receptors, ACVR1 and ACVR2. The ligands of these receptors are members of the TGF-beta superfamily. TGF-betas and activins transduce their signals through th…	10q23del, ACVRLK3, ALK-3, ALK3, BMPR-1A, CD292, SKR5	10	86755762	86932843	10q23.2	No
658	BMPR1B	Yes	No	Yes	no driver gene	0	tumor	2	Apoptosis/Autophagy	bone morphogenetic protein receptor type 1B	This gene encodes a member of the bone morphogenetic protein (BMP) receptor family of transmembrane serine/threonine kinases. The ligands of this receptor are BMPs, which are members of the TGF-beta superfamily. BMPs are involved in endochondral bone formation and embryogenesis. These proteins transduce their signals through the formation of heteromeric complexes of 2 different types of serine (t…	ALK-6, ALK6, AMD3, AMDD, BDA1D, BDA2, CDw293	4	94757954	95158449	4q22.3	Yes
659	BMPR2	Yes	No	No	no driver gene	0	tumor	3	Apoptosis/Autophagy/Necrosis	bone morphogenetic protein receptor type 2	This gene encodes a member of the bone morphogenetic protein (BMP) receptor family of transmembrane serine/threonine kinases. The ligands of this receptor are members of the TGF-beta superfamily. BMPs are involved in endochondral bone formation and embryogenesis. These proteins transduce their signals through the formation of heteromeric complexes of two different types of serine (threonine) kina…	BMPR-II, BMPR3, BMR2, BRK-3, POVD1, PPH1, T-ALK	2	202376326	202567748	2q33.1-q33.2	No
660	BMX	Yes	No	No	no driver gene	0	cancer	2	Apoptosis/Autophagy	BMX non-receptor tyrosine kinase	This gene encodes a non-receptor tyrosine kinase belonging to the Tec kinase family. The protein contains a PH-like domain, which mediates membrane targeting by binding to phosphatidylinositol 3,4,5-triphosphate (PIP3), and a SH2 domain that binds to tyrosine-phosphorylated proteins and functions in signal transduction. The protein is implicated in several signal transduction pathways including t…	ETK, PSCTK2, PSCTK3	X	15500806	15556518	Xp22.2	No
663	BNIP2	Yes	No	No	no driver gene	0	tumor	1	Apoptosis	BCL2 interacting protein 2	This gene is a member of the BCL2/adenovirus E1B 19 kd-interacting protein (BNIP) family. It interacts with the E1B 19 kDa protein, which protects cells from virally-induced cell death. The encoded protein also interacts with E1B 19 kDa-like sequences of BCL2, another apoptotic protector. Alternate splicing results in multiple transcript variants. [provided by RefSeq, Mar 2016]	BNIP-2, NIP2	15	59689319	59659145	15q22.2	No
664	BNIP3	Yes	No	Yes	no driver gene	0	tumor	5	Anoikis/Apoptosis/Autophagy/Necroptosis/Mitoptosis	BCL2 interacting protein 3	This gene is encodes a mitochondrial protein that contains a BH3 domain and acts as a pro-apoptotic factor. The encoded protein interacts with anti-apoptotic proteins, including the E1B 19 kDa protein and Bcl2. This gene is silenced in tumors by DNA methylation. [provided by RefSeq, Dec 2014]	HABON, NIP3	10	131981922	131967683	10q26.3	Yes
665	BNIP3L	Yes	No	Yes	no driver gene	0	tumor	4	Anoikis/Apoptosis/Autophagy/Necroptosis	BCL2 interacting protein 3 like	This gene encodes a protein that belongs to the pro-apoptotic subfamily within the Bcl-2 family of proteins. The encoded protein binds to Bcl-2 and possesses the BH3 domain. The protein directly targets mitochondria and causes apoptotic changes, including loss of membrane potential and the release of cytochrome c. [provided by RefSeq, Feb 2015]	BNIP3a, NIP3L, NIX	8	26383053	26413126	8p21.2	Yes
149428	BNIPL	Yes	No	No	no driver gene	0	cancer	1	Apoptosis	BCL2 interacting protein like	The protein encoded by this gene interacts with several other proteins, such as BCL2, ARHGAP1, MIF and GFER. It may function as a bridge molecule between BCL2 and ARHGAP1/CDC42 in promoting cell death. Alternatively spliced transcript variants encoding different isoforms have been described for this gene. [provided by RefSeq, Aug 2011]	BNIP-S, BNIP-Salpha, BNIP-Sbeta, BNIPL-1, BNIPL-2, BNIPL1, BNIPL2, BNIPS, PP753	1	151036585	151047719	1q21.3	No
666	BOK	Yes	No	Yes	no driver gene	0	cancer	2	Apoptosis/Autophagy	BCL2 family apoptosis regulator BOK	The protein encoded by this gene belongs to the BCL2 family, members of which form homo- or heterodimers, and act as anti- or proapoptotic regulators that are involved in a wide variety of cellular processes. Studies in rat show that this protein has restricted expression in reproductive tissues, interacts strongly with some antiapoptotic BCL2 proteins, not at all with proapoptotic BCL2 proteins,…	BCL2L9, BOKL	2	241551392	241574130	2q37.3	Yes
118426	BORCS5	Yes	No	No	no driver gene	0	tumor	1	Autophagy	BLOC-1 related complex subunit 5	Involved in lysosome localization and organelle transport along microtubule. Located in cytoplasmic side of lysosomal membrane and plasma membrane. Is intrinsic component of membrane. Part of BORC complex. Colocalizes with plus-end kinesin complex. [provided by Alliance of Genome Resources, Apr 2022]	LOH12CR1, LOH1CR12	12	12357077	12471232	12p13.2	No
119032	BORCS7	Yes	No	No	no driver gene	0	cancer	1	Autophagy	BLOC-1 related complex subunit 7	Part of BORC complex. [provided by Alliance of Genome Resources, Apr 2022]	C10orf32	10	102854258	102864960	10q24.32	No
671	BPI	Yes	No	No	no driver gene	0	tumor	1	Necrosis	bactericidal permeability increasing protein	This gene encodes a lipopolysaccharide binding protein. It is associated with human neutrophil granules and has antimicrobial activity against gram-negative organisms. [provided by RefSeq, Nov 2014]	BPIFD1, rBPI	20	38304155	38337504	20q11.23	No
51297	BPIFA1	Yes	No	No	no driver gene	0	cancer	1	Apoptosis	BPI fold containing family A member 1	This gene is the human homolog of murine plunc, and like the mouse gene, is specifically expressed in the upper airways and nasopharyngeal regions. The encoded antimicrobial protein displays antibacterial activity against Gram-negative bacteria. It is thought to be involved in inflammatory responses to irritants in the upper airways and may also serve as a potential molecular marker for detection…	LUNX, NASG, PLUNC, SPLUNC1, SPURT, bA49G10.5	20	33235995	33243305	20q11.21	No
2186	BPTF	Yes	No	No	no driver gene	0	cancer	1	Apoptosis	bromodomain PHD finger transcription factor	This gene was identified by the reactivity of its encoded protein to a monoclonal antibody prepared against brain homogenates from patients with Alzheimer's disease. Analysis of the original protein (fetal Alz-50 reactive clone 1, or FAC1), identified as an 810 aa protein containing a DNA-binding domain and a zinc finger motif, suggested it might play a role in the regulation of transcription. Hi…	FAC1, FALZ, NEDDFL, NURF301	17	67825502	67984377	17q24.2	No
673	BRAF	Yes	No	No	driver gene	1	tumor	4	Anoikis/Apoptosis/Autophagy/Cellular senescence	B-Raf proto-oncogene, serine/threonine kinase	This gene encodes a protein belonging to the RAF family of serine/threonine protein kinases. This protein plays a role in regulating the MAP kinase/ERK signaling pathway, which affects cell division, differentiation, and secretion. Mutations in this gene, most commonly the V600E mutation, are the most frequently identified cancer-causing mutations in melanoma, and have been identified in various …	B-RAF1, B-raf, BRAF-1, BRAF1, NS7, RAFB1	7	140924928	140713327	7q34	No
672	BRCA1	Yes	No	Yes	driver gene	1	cancer	5	Anoikis/Apoptosis/Autophagy/Cellular senescence/Necrosis	BRCA1 DNA repair associated	This gene encodes a 190 kD nuclear phosphoprotein that plays a role in maintaining genomic stability, and it also acts as a tumor suppressor. The BRCA1 gene contains 22 exons spanning about 110 kb of DNA. The encoded protein combines with other tumor suppressors, DNA damage sensors, and signal transducers to form a large multi-subunit protein complex known as the BRCA1-associated genome surveilla…	BRCAI, BRCC1, BROVCA1, FANCS, IRIS, PNCA4, PPP1R53, PSCP, RNF53	17	43170326	43044294	17q21.31	Yes
675	BRCA2	Yes	No	Yes	driver gene	1	cancer	3	Anoikis/Apoptosis/Cellular senescence	BRCA2 DNA repair associated	Inherited mutations in BRCA1 and this gene, BRCA2, confer increased lifetime risk of developing breast or ovarian cancer. Both BRCA1 and BRCA2 are involved in maintenance of genome stability, specifically the homologous recombination pathway for double-strand DNA repair. The largest exon in both genes is exon 11, which harbors the most important and frequent mutations in breast cancer patients. T…	BRCC2, BROVCA2, FACD, FAD, FAD1, FANCD, FANCD1, GLM3, PNCA2, XRCC11	13	32315507	32400267	13q13.1	Yes
79184	BRCC3	Yes	No	No	no driver gene	0	tumor	1	Pyroptosis	BRCA1/BRCA2-containing complex subunit 3	This gene encodes a subunit of the BRCA1-BRCA2-containing complex (BRCC), which is an E3 ubiquitin ligase. This complex plays a role in the DNA damage response, where it is responsible for the stable accumulation of BRCA1 at DNA break sites. The component encoded by this gene can specifically cleave Lys 63-linked polyubiquitin chains, and it regulates the abundance of these polyubiquitin chains i…	BRCC36, C6.1A, CXorf53	X	155071507	155123076	Xq28	No
6046	BRD2	Yes	No	Yes	no driver gene	0	cancer	1	Apoptosis	bromodomain containing 2	This gene encodes a transcriptional regulator that belongs to the BET (bromodomains and extra terminal domain) family of proteins. This protein associates with transcription complexes and with acetylated chromatin during mitosis, and it selectively binds to the acetylated lysine-12 residue of histone H4 via its two bromodomains. The gene maps to the major histocompatability complex (MHC) class II…	BRD2-IT1, D6S113E, FSH, FSHRG1, FSRG1, NAT, O27.1.1, RING3, RNF3	6	32968593	32981504	6p21.32	Yes
23476	BRD4	Yes	No	Yes	driver gene	2	cancer	4	Apoptosis/Autophagy/Necroptosis/Pyroptosis	bromodomain containing 4	The protein encoded by this gene is homologous to the murine protein MCAP, which associates with chromosomes during mitosis, and to the human RING3 protein, a serine/threonine kinase. Each of these proteins contains two bromodomains, a conserved sequence motif which may be involved in chromatin targeting. This gene has been implicated as the chromosome 19 target of translocation t(15;19)(q13;p13.…	CAP, CDLS6, FSHRG4, HUNK1, HUNKI, MCAP	19	15332538	15235518	19p13.12	Yes
29117	BRD7	Yes	No	Yes	no driver gene	0	tumor	1	Apoptosis	bromodomain containing 7	This gene encodes a protein which is a member of the bromodomain-containing protein family. The product of this gene has been identified as a component of one form of the SWI/SNF chromatin remodeling complex, and as a protein which interacts with p53 and is required for p53-dependent oncogene-induced senescence which prevents tumor growth. Pseudogenes have been described on chromosomes 2, 3, 6, 1…	BP75, CELTIX1, NAG4, SMARCI1	16	50368987	50315956	16q12.1	Yes
10902	BRD8	Yes	No	No	no driver gene	0	cancer	1	Apoptosis	bromodomain containing 8	The protein encoded by this gene interacts with thyroid hormone receptor in a ligand-dependent manner and enhances thyroid hormone-dependent activation from thyroid response elements. This protein contains a bromodomain and is thought to be a nuclear receptor coactivator. Multiple alternatively spliced transcript variants that encode distinct isoforms have been identified. [provided by RefSeq, Ju…	SMAP, SMAP2, p120	5	138178629	138139769	5q31.2	No
65980	BRD9	Yes	No	No	no driver gene	0	tumor	1	Apoptosis	bromodomain containing 9	Enables lysine-acetylated histone binding activity. Predicted to be involved in regulation of transcription by RNA polymerase II. Located in nucleoplasm. Part of SWI/SNF complex. [provided by Alliance of Genome Resources, Apr 2022]	LAVS3040, PRO9856, SMARCI2	5	892800	863740	5p15.33	No
140707	BRI3BP	Yes	No	No	no driver gene	0	tumor	1	Apoptosis	BRI3 binding protein	Located in mitochondrion. [provided by Alliance of Genome Resources, Apr 2022]	BNAS1, HCCR-1, HCCR-2, HCCRBP-1, HCCRBP-3, KG19	12	124993644	125051166	12q24.31	No
25855	BRMS1	Yes	No	No	no driver gene	0	tumor	2	Anoikis/Apoptosis	BRMS1 transcriptional repressor and anoikis regulator	This gene reduces the metastatic potential, but not the tumorogenicity, of human breast cancer and melanoma cell lines. The protein encoded by this gene localizes primarily to the nucleus and is a component of the mSin3a family of histone deacetylase complexes (HDAC). The protein contains two coiled-coil motifs and several imperfect leucine zipper motifs. Alternative splicing results in two trans…		11	66345103	66337338	11q13.2	No
9024	BRSK2	Yes	No	Yes	no driver gene	0	cancer	1	Apoptosis	BR serine/threonine kinase 2	Enables several functions, including ATP binding activity; ATPase binding activity; and protein kinase activity. Involved in several processes, including cellular protein metabolic process; intrinsic apoptotic signaling pathway in response to endoplasmic reticulum stress; and regulation of insulin secretion involved in cellular response to glucose stimulus. Located in centrosome and endoplasmic r…	C11orf7, PEN11B, SAD-A, SAD1, SADA, STK29	11	1389933	1462688	11p15.5	Yes
682	BSG	Yes	Yes	No	no driver gene	0	tumor	6	Anoikis/Apoptosis/Autophagy/Ferroptosis/Pyroptosis/Necrosis	basigin (Ok blood group)	The protein encoded by this gene, basigin, is a plasma membrane protein that is important in spermatogenesis, embryo implantation, neural network formation, and tumor progression. Basigin is also a member of the immunoglobulin superfamily, ubiquitously expressed in various tissues. Multiple transcript variants encoding different isoforms have been found for this gene. [provided by RefSeq, May 202…	5F7, CD147, EMMPRIN, EMPRIN, HAb18G, OK, TCSF	19	571282	583492	19p13.3	No
55727	BTBD7	Yes	No	No	no driver gene	0	tumor	1	Apoptosis	BTB domain containing 7	Predicted to be involved in regulation of branching involved in salivary gland morphogenesis. Predicted to be located in nucleus. [provided by Alliance of Genome Resources, Apr 2022]	FUP1	14	93333035	93237549	14q32.12	No
689	BTF3	Yes	No	No	no driver gene	0	tumor	1	Apoptosis	basic transcription factor 3	This gene encodes the basic transcription factor 3. This protein forms a stable complex with RNA polymerase IIB and is required for transcriptional initiation. Alternative splicing results in multiple transcript variants encoding different isoforms. This gene has multiple pseudogenes. [provided by RefSeq, Jul 2008]	BETA-NAC, BTF3a, BTF3b, NACB	5	73498441	73505666	5q13.2	No
694	BTG1	Yes	No	No	driver gene	1	cancer	1	Apoptosis	BTG anti-proliferation factor 1	This gene is a member of an anti-proliferative gene family that regulates cell growth and differentiation. Expression of this gene is highest in the G0/G1 phases of the cell cycle and downregulated when cells progressed through G1. The encoded protein interacts with several nuclear receptors, and functions as a coactivator of cell differentiation. This locus has been shown to be involved in a t(8…	APRO2	12	92140278	92145846	q21.33	No
7832	BTG2	Yes	No	No	no driver gene	0	cancer	1	Apoptosis	BTG anti-proliferation factor 2	The protein encoded by this gene is a member of the BTG/Tob family. This family has structurally related proteins that appear to have antiproliferative properties. This encoded protein is involved in the regulation of the G1/S transition of the cell cycle. [provided by RefSeq, Jul 2008]	APRO1, PC3, TIS21	1	203305518	203309601	1q32.1	No
10950	BTG3	Yes	No	No	no driver gene	0	cancer	2	Apoptosis/Cellular senescence	BTG anti-proliferation factor 3	The protein encoded by this gene is a member of the BTG/Tob family. This family has structurally related proteins that appear to have antiproliferative properties. This encoded protein might play a role in neurogenesis in the central nervous system. Two transcript variants encoding different isoforms have been found for this gene. [provided by RefSeq, Aug 2008]	ANA, ANA/BTG3, APRO4, TOB5, TOB55, TOFA	21	17612900	17593652	21q21.1	No
54766	BTG4	Yes	No	No	no driver gene	0	tumor	1	Apoptosis	BTG anti-proliferation factor 4	The protein encoded by this gene is a member of the BTG/Tob family. This family has structurally related proteins that appear to have antiproliferative properties. This encoded protein can induce G1 arrest in the cell cycle. [provided by RefSeq, Jul 2008]	APRO3, OOMD8, OZEMA8, PC3B	11	111514724	111383825	11q23.1	No
695	BTK	Yes	No	Yes	driver gene	1	cancer	3	Apoptosis/Autophagy/Necrosis	Bruton tyrosine kinase	The protein encoded by this gene plays a crucial role in B-cell development. Mutations in this gene cause X-linked agammaglobulinemia type 1, which is an immunodeficiency characterized by the failure to produce mature B lymphocytes, and associated with a failure of Ig heavy chain rearrangement. Alternative splicing results in multiple transcript variants encoding different isoforms. [provided by …	AGMX1, AT, ATK, BPK, IGHD3, IMD1, PSCTK1, XLA	X	101390795	101349449	Xq22.1	Yes
151888	BTLA	Yes	No	No	no driver gene	0	tumor	1	Autophagy	B and T lymphocyte associated	This gene encodes a member of the immunoglobulin superfamily. The encoded protein contains a single immunoglobulin (Ig) domain and is a receptor that relays inhibitory signals to suppress the immune response. Alternative splicing results in multiple transcript variants. Polymorphisms in this gene have been associated with an increased risk of rheumatoid arthritis. [provided by RefSeq, Aug 2011]	BTLA1, CD272	3	112499623	112463965	3q13.2	No
11119	BTN3A1	Yes	No	No	no driver gene	0	tumor	1	Autophagy	butyrophilin subfamily 3 member A1	The butyrophilin (BTN) genes are a group of major histocompatibility complex (MHC)-associated genes that encode type I membrane proteins with 2 extracellular immunoglobulin (Ig) domains and an intracellular B30.2 (PRYSPRY) domain. Three subfamilies of human BTN genes are located in the MHC class I region: the single-copy BTN1A1 gene (MIM 601610) and the BTN2 (e.g., BTN2A1; MIM 613590) and BTN3 (e…	BT3.1, BTF5, BTN3.1, CD277	6	26402274	26415207	6p22.2	No
8945	BTRC	Yes	No	No	no driver gene	0	cancer	2	Apoptosis/Autophagy	beta-transducin repeat containing E3 ubiquitin protein ligase	This gene encodes a member of the F-box protein family which is characterized by an approximately 40 amino acid motif, the F-box. The F-box proteins constitute one of the four subunits of ubiquitin protein ligase complex called SCFs (SKP1-cullin-F-box), which function in phosphorylation-dependent ubiquitination. The F-box proteins are divided into 3 classes: Fbws containing WD-40 domains, Fbls co…	BETA-TRCP, FBW1A, FBXW1, FBXW1A, FWD1, bTrCP, bTrCP1, betaTrCP	10	101354047	101557312	10q24.32	No
699	BUB1	Yes	No	No	no driver gene	0	tumor	2	Apoptosis/Necrosis	BUB1 mitotic checkpoint serine/threonine kinase	This gene encodes a serine/threonine-protein kinase that play a central role in mitosis. The encoded protein functions in part by phosphorylating members of the mitotic checkpoint complex and activating the spindle checkpoint. This protein also plays a role in inhibiting the activation of the anaphase promoting complex/cyclosome. This protein may also function in the DNA damage response. Mutation…	BUB1A, BUB1L, MCPH30, hBUB1	2	110678062	110637527	2q13	No
701	BUB1B	Yes	No	No	driver gene	1	tumor	1	Apoptosis	BUB1 mitotic checkpoint serine/threonine kinase B	This gene encodes a kinase involved in spindle checkpoint function. The protein has been localized to the kinetochore and plays a role in the inhibition of the anaphase-promoting complex/cyclosome (APC/C), delaying the onset of anaphase and ensuring proper chromosome segregation. Impaired spindle checkpoint function has been found in many forms of cancer. [provided by RefSeq, Jul 2008]	BUB1beta, BUBR1, Bub1A, MAD3L, MVA1, SSK1, hBUBR1	15	40161068	40221122	15q15.1	No
9689	BZW1	Yes	No	No	no driver gene	0	cancer	1	Apoptosis	basic leucine zipper and W2 domains 1	Enables RNA binding activity and cadherin binding activity. Located in cytoplasm. [provided by Alliance of Genome Resources, Apr 2022]	5MP2, BZAP45, Nbla10236	2	200811588	200827337	2q33.1	No
28969	BZW2	Yes	No	No	no driver gene	0	cancer	1	Apoptosis	basic leucine zipper and W2 domains 2	Enables cadherin binding activity. Predicted to be involved in cell differentiation and nervous system development. Located in cytoplasm. [provided by Alliance of Genome Resources, Apr 2022]	5MP1, HSPC028, MST017, MSTP017	7	16646180	16706516	7p21.1	No
64073	C19orf33	Yes	No	No	no driver gene	0	cancer	1	Apoptosis	chromosome 19 open reading frame 33	The protein encoded by this gene has been shown to be upregulated in SV40-immortalized fibroblasts as well as in endometrial carcinoma cells. The encoded protein is found primarily in the nucleus. This protein may play a role in placental development and diseases such as pre-eclampsia. Two transcript variants encoding different isoforms have been found for this gene. [provided by RefSeq, Dec 2015]	H2RSP, IMUP, IMUP-1, IMUP-2	19	38304250	38305005	19q13.2	No
29071	C1GALT1C1	Yes	No	No	no driver gene	0	tumor	1	Apoptosis	C1GALT1 specific chaperone 1	This gene encodes a type II transmembrane protein that is similar to the core 1 beta1,3-galactosyltransferase 1, which catalyzes the synthesis of the core-1 structure, also known as Thomsen-Friedenreich antigen, on O-linked glycans. This gene product lacks the galactosyltransferase activity itself, but instead acts as a molecular chaperone required for the folding, stability and full activity of …	AHUS8, C1GALT2, C38H2-L1, COSMC, HSPC067, MST143, TNPS	X	120630053	120625673	Xq24	No
708	C1QBP	Yes	No	No	no driver gene	0	cancer	2	Apoptosis/Autophagy	complement C1q binding protein	The human complement subcomponent C1q associates with C1r and C1s in order to yield the first component of the serum complement system. The protein encoded by this gene is known to bind to the globular heads of C1q molecules and inhibit C1 activation. This protein has also been identified as the p32 subunit of pre-mRNA splicing factor SF2, as well as a hyaluronic acid-binding protein. [provided b…	COXPD33, GC1QBP, HABP1, SF2AP32, SF2p32, gC1Q-R, gC1qR, p32	17	5439154	5432776	17p13.2	No
10882	C1QL1	Yes	No	No	no driver gene	0	tumor	1	Necrosis	complement C1q like 1	Predicted to enable signaling receptor binding activity. Predicted to act upstream of or within maintenance of synapse structure; motor learning; and neuron remodeling. Predicted to be located in several cellular components, including climbing fiber; presynapse; and synaptic cleft. Predicted to be part of collagen trimer. [provided by Alliance of Genome Resources, Apr 2022]	C1QRF, C1QTNF14, CRF, CTRP14	17	44968302	44959692	17q21.31	No
165257	C1QL2	Yes	No	No	no driver gene	0	cancer	1	Necrosis	complement C1q like 2	Predicted to enable identical protein binding activity. Predicted to be located in extracellular region. Predicted to be part of protein-containing complex. [provided by Alliance of Genome Resources, Apr 2022]	C1QTNF10, CTRP10	2	119158750	119156242	2q14.2	No
389941	C1QL3	Yes	No	No	no driver gene	0	tumor	3	Apoptosis/Ferroptosis/Necrosis	complement C1q like 3	Predicted to enable identical protein binding activity. Predicted to act upstream of or within regulation of synapse organization. Predicted to be located in extracellular region. Predicted to be part of collagen trimer. [provided by Alliance of Genome Resources, Apr 2022]	C1QTNF13, C1ql, CTRP13, K100	10	16521878	16513733	10p13	No
338761	C1QL4	Yes	No	No	no driver gene	0	tumor	1	Necrosis	complement C1q like 4	Predicted to enable identical protein binding activity. Predicted to act upstream of or within negative regulation of ERK1 and ERK2 cascade; negative regulation of fat cell differentiation; and negative regulation of fibroblast proliferation. Predicted to be located in extracellular space. Predicted to be part of collagen trimer. [provided by Alliance of Genome Resources, Apr 2022]	C1QTNF11, CTRP11	12	49337187	49332408	12q13.12	No
114897	C1QTNF1	Yes	No	No	no driver gene	0	cancer	2	Autophagy/Necrosis	C1q and TNF related 1	Enables collagen binding activity. Involved in several processes, including negative regulation of platelet aggregation; positive regulation of aldosterone secretion; and positive regulation of cytosolic calcium ion concentration. Located in extracellular space. Is integral component of plasma membrane. [provided by Alliance of Genome Resources, Apr 2022]	CTRP1, GIP, ZSIG37	17	79022933	79049787	17q25.3	No
388581	C1QTNF12	Yes	No	No	no driver gene	0	cancer	1	Necrosis	C1q and TNF related 12	Predicted to enable hormone activity. Predicted to be involved in negative regulation of gluconeogenesis; positive regulation of glucose import; and positive regulation of insulin receptor signaling pathway. Predicted to act upstream of or within negative regulation of inflammatory response; positive regulation of cell communication; and regulation of glucose metabolic process. Predicted to be lo…	C1QDC2, CTRP12, FAM132A	1	1247279	1242452	1p36.33	No
114898	C1QTNF2	Yes	No	No	no driver gene	0	cancer	1	Necrosis	C1q and TNF related 2	Predicted to enable identical protein binding activity and signaling receptor binding activity. Predicted to be involved in regulation of lipid metabolic process. Predicted to act upstream of or within positive regulation of MAPK cascade; positive regulation of glucose import; and positive regulation of small molecule metabolic process. Predicted to be located in extracellular space. Predicted to…	CTRP2, zacrp2	5	160370625	160347753	5q33.3	No
114899	C1QTNF3	Yes	No	No	no driver gene	0	tumor	2	Apoptosis/Necrosis	C1q and TNF related 3	Enables identical protein binding activity. Involved in several processes, including cellular triglyceride homeostasis; negative regulation of NIK/NF-kappaB signaling; and regulation of cytokine production. Acts upstream of or within negative regulation of gluconeogenesis. Located in extracellular exosome and membrane. [provided by Alliance of Genome Resources, Apr 2022]	C1ATNF3, CORCS, CORS, CORS-26, CORS26, CTRP3	5	34244723	34017857	5p13.2	No
100534612	C1QTNF3-AMACR	No	No	No	no driver gene	0	cancer	1	Necrosis	C1QTNF3-AMACR readthrough (NMD candidate)	This locus represents naturally occurring read-through transcription between the neighboring C1q and tumor necrosis factor related protein 3 (C1QTNF3) and alpha-methylacyl-CoA racemase (AMACR) genes on chromosome 5. The read-through transcript is a candidate for nonsense-mediated mRNA decay (NMD), and is thus not likely to produce a protein product. [provided by RefSeq, Mar 2011]		5	34124527	33986985	5p13.2	No
114900	C1QTNF4	Yes	No	No	no driver gene	0	tumor	1	Necrosis	C1q and TNF related 4	Predicted to enable cytokine activity. Involved in positive regulation of cytokine production and positive regulation of signal transduction. Located in extracellular space. [provided by Alliance of Genome Resources, Apr 2022]	CTRP4, ZACRP4	11	47595303	47589666	11p11.2	No
114902	C1QTNF5	Yes	No	No	no driver gene	0	cancer	1	Necrosis	C1q and TNF related 5	This gene encodes a member of a family of proteins that function as components of basement membranes and may play a role in cell adhesion. Mutations in this gene have been associated with late-onset retinal degeneration. The protein may be encoded by either a bicistronic transcript including sequence from the upstream membrane frizzled-related protein gene (MFRP), or by a monocistronic transcript…	CTRP5, MFRP	11	119346704	119338941	11q23.3	No
114904	C1QTNF6	Yes	No	No	no driver gene	0	cancer	3	Apoptosis/Ferroptosis/Necrosis	C1q and TNF related 6	Predicted to enable identical protein binding activity. Predicted to be located in extracellular space. Predicted to be integral component of membrane. Predicted to be part of protein-containing complex. [provided by Alliance of Genome Resources, Apr 2022]	CTFP6, CTRP6, ZACRP6	22	37199422	37180165	22q12.3	No
114905	C1QTNF7	Yes	No	No	no driver gene	0	tumor	1	Necrosis	C1q and TNF related 7	Predicted to enable identical protein binding activity. Predicted to be located in extracellular space. Predicted to be part of collagen trimer. [provided by Alliance of Genome Resources, Apr 2022]	CTRP7, ZACRP7	4	15339785	15446166	4p15.32	No
390664	C1QTNF8	Yes	No	No	no driver gene	0	cancer	1	Necrosis	C1q and TNF related 8	Involved in positive regulation of cell motility. Predicted to be located in extracellular region. Predicted to be part of collagen trimer. [provided by Alliance of Genome Resources, Apr 2022]	CTRP8, UNQ5829	16	1096305	1088225	16p13.3	No
338872	C1QTNF9	Yes	No	No	no driver gene	0	tumor	3	Apoptosis/Autophagy/Necrosis	C1q and TNF related 9	Enables identical protein binding activity. Predicted to be involved in signal transduction. Predicted to be located in extracellular region. Predicted to be part of collagen trimer. [provided by Alliance of Genome Resources, Apr 2022]	AQL1, C1QTNF9A, CTRP9	13	24307165	24322530	13q12.12	No
387911	C1QTNF9B	Yes	No	No	no driver gene	0	cancer	1	Necrosis	C1q and TNF related 9B	Predicted to enable hormone activity and identical protein binding activity. Predicted to act upstream of or within several processes, including energy homeostasis; negative regulation of cell size; and positive regulation of protein serine/threonine kinase activity. Predicted to be located in extracellular space. Predicted to be part of collagen trimer. [provided by Alliance of Genome Resources,…	CTRP9B	13	23897501	23891098	13q12.12	No
718	C3	Yes	No	No	no driver gene	0	cancer	2	Apoptosis/Autophagy	complement C3	Complement component C3 plays a central role in the activation of complement system. Its activation is required for both classical and alternative complement activation pathways. The encoded preproprotein is proteolytically processed to generate alpha and beta subunits that form the mature protein, which is then further processed to generate numerous peptide products. The C3a peptide, also known …	AHUS5, ARMD9, ASP, C3a, C3b, CPAMD1, HEL-S-62p	19	6720649	6677703	19p13.3	No
727	C5	Yes	No	No	no driver gene	0	cancer	2	Apoptosis/Necroptosis	complement C5	This gene encodes a component of the complement system, a part of the innate immune system that plays an important role in inflammation, host homeostasis, and host defense against pathogens. The encoded preproprotein is proteolytically processed to generate multiple protein products, including the C5 alpha chain, C5 beta chain, C5a anaphylatoxin and C5b. The C5 protein is comprised of the C5 alph…	C5D, C5a, C5b, CPAMD4, ECLZB	9	121074864	120952334	9q33.2	No
728	C5AR1	Yes	No	No	no driver gene	0	tumor	1	Apoptosis	complement C5a receptor 1	Enables G protein-coupled receptor activity and complement component C5a receptor activity. Involved in several processes, including complement component C5a signaling pathway; mRNA transcription by RNA polymerase II; and positive regulation of ERK1 and ERK2 cascade. Located in apical part of cell and basolateral plasma membrane. Biomarker of Alzheimer's disease; asthma; chronic obstructive pulmo…	C5A, C5AR, C5R1, CD88	19	47307476	47322065	19q13.32	No
27202	C5AR2	Yes	No	No	no driver gene	0	tumor	1	Necrosis	complement C5a receptor 2	This gene encodes a G-protein coupled receptor 1 family member involved in the complement system of the innate immune response. Unlike classical G-protein coupled receptors, the encoded protein does not associate with intracellular G-proteins. It may instead modulate signal transduction through the beta-arrestin pathway, and may alternatively act as a decoy receptor. This gene may be involved in …	C5L2, GPF77, GPR77	19	47332174	47347328	19q13.32	No
730	C7	Yes	No	No	no driver gene	0	cancer	2	Apoptosis/Necroptosis	complement C7	This gene encodes a serum glycoprotein that forms a membrane attack complex together with complement components C5b, C6, C8, and C9 as part of the terminal complement pathway of the innate immune system. The protein encoded by this gene contains a cholesterol-dependent cytolysin/membrane attack complex/perforin-like (CDC/MACPF) domain and belongs to a large family of structurally related molecule…		5	40909492	41020216	p13.1	No
735	C9	Yes	No	No	no driver gene	0	tumor	2	Apoptosis/Necroptosis	complement C9	This gene encodes the final component of the complement system. It participates in the formation of the Membrane Attack Complex (MAC). The MAC assembles on bacterial membranes to form a pore, permitting disruption of bacterial membrane organization. Mutations in this gene cause component C9 deficiency. [provided by RefSeq, Feb 2009]		5	39284140	39371324	p13.1	No
203228	C9orf72	Yes	No	Yes	no driver gene	0	cancer	1	Autophagy	C9orf72-SMCR8 complex subunit	The protein encoded by this gene plays an important role in the regulation of endosomal trafficking, and has been shown to interact with Rab proteins that are involved in autophagy and endocytic transport. Expansion of a GGGGCC repeat from 2-22 copies to 700-1600 copies in the intronic sequence between alternate 5' exons in transcripts from this gene is associated with 9p-linked ALS (amyotrophic …	ALSFTD, DENND9, DENNL72, FTDALS, FTDALS1	9	27573865	27546545	9p21.2	Yes
759	CA1	Yes	No	No	no driver gene	0	cancer	1	Apoptosis	carbonic anhydrase 1	Carbonic anhydrases (CAs) are a large family of zinc metalloenzymes that catalyze the reversible hydration of carbon dioxide. They participate in a variety of biological processes, including respiration, calcification, acid-base balance, bone resorption, and the formation of aqueous humor, cerebrospinal fluid, saliva and gastric acid. They show extensive diversity in tissue distribution and in th…	CA-I, CAB, Car1, HEL-S-11	8	85378112	85327607	8q21.2	No
762	CA4	Yes	No	No	no driver gene	0	cancer	1	Apoptosis	carbonic anhydrase 4	Carbonic anhydrases (CAs) are a large family of zinc metalloenzymes that catalyze the reversible hydration of carbon dioxide. They participate in a variety of biological processes, including respiration, calcification, acid-base balance, bone resorption, and the formation of aqueous humor, cerebrospinal fluid, saliva, and gastric acid. They show extensive diversity in tissue distribution and in t…	CAIV, Car4, RP17	17	60149972	60179020	17q23.1	No
766	CA7	Yes	No	No	no driver gene	0	cancer	1	Apoptosis	carbonic anhydrase 7	Carbonic anhydrases are a large family of zinc metalloenzymes that catalyze the reversible hydration of carbon dioxide. They participate in a variety of biological processes, including respiration, calcification, acid-base balance, bone resorption, and the formation of aqueous humor, cerebrospinal fluid, saliva, and gastric acid. They show extensive diversity in tissue distribution and in their s…	CA-VII, CAVII	16	66844413	66854146	16q22.1	No
768	CA9	Yes	Yes	Yes	no driver gene	0	tumor	5	Apoptosis/Autophagy/Ferroptosis/Pyroptosis/Necrosis	carbonic anhydrase 9	Carbonic anhydrases (CAs) are a large family of zinc metalloenzymes that catalyze the reversible hydration of carbon dioxide. They participate in a variety of biological processes, including respiration, calcification, acid-base balance, bone resorption, and the formation of aqueous humor, cerebrospinal fluid, saliva, and gastric acid. They show extensive diversity in tissue distribution and in t…	CAIX, MN	9	35673927	35681158	9p13.3	Yes
79886	CAAP1	Yes	No	Yes	no driver gene	0	cancer	2	Apoptosis/Autophagy	caspase activity and apoptosis inhibitor 1	Involved in negative regulation of cysteine-type endopeptidase activity involved in apoptotic signaling pathway. [provided by Alliance of Genome Resources, Apr 2022]	C9orf82, CAAP	9	26892801	26840684	9p21.2	Yes
51719	CAB39	Yes	No	No	no driver gene	0	tumor	1	Autophagy	calcium binding protein 39	Enables kinase binding activity and protein serine/threonine kinase activator activity. Involved in intracellular signal transduction; peptidyl-serine phosphorylation; and positive regulation of protein phosphorylation. Located in extracellular exosome. Implicated in hepatocellular carcinoma. Biomarker of hepatocellular carcinoma and pancreatic cancer. [provided by Alliance of Genome Resources, A…	CGI-66, MO25	2	230712841	230821074	2q37.1	No
81617	CAB39L	Yes	No	No	no driver gene	0	tumor	1	Apoptosis	calcium binding protein 39 like	Predicted to enable protein serine/threonine kinase activator activity. Predicted to be involved in intracellular signal transduction. Predicted to be located in cytosol. [provided by Alliance of Genome Resources, Apr 2022]	MLAA-34, MO25-BETA, MO2L, bA103J18.3	13	49444063	49308649	13q14.2	No
91768	CABLES1	Yes	No	No	no driver gene	0	cancer	1	Apoptosis	Cdk5 and Abl enzyme substrate 1	This gene encodes a protein involved in regulation of the cell cycle through interactions with several cyclin-dependent kinases. One study (PMID: 16177568) reported aberrant splicing of transcripts from this gene which results in removal of the cyclin binding domain only in human cancer cells, and reduction in gene expression was shown in colorectal cancers (PMID: 17982127).Multiple transcript va…	CABL1, CABLES, HsT2563, IK3-1	18	23134563	23260469	18q11.2	No
26256	CABYR	Yes	No	No	no driver gene	0	cancer	1	Apoptosis	calcium binding tyrosine phosphorylation regulated	To reach fertilization competence, spermatozoa undergo a series of morphological and molecular maturational processes, termed capacitation, involving protein tyrosine phosphorylation and increased intracellular calcium. The protein encoded by this gene localizes to the principal piece of the sperm flagellum in association with the fibrous sheath and exhibits calcium-binding when phosphorylated du…	CABYRa, CABYRc, CABYRc/d, CABYRe, CBP86, CT88, FSP-2, FSP2	18	24139061	24161599	18q11.2	No
775	CACNA1C	Yes	No	No	no driver gene	0	cancer	1	Necrosis	calcium voltage-gated channel subunit alpha1 C	This gene encodes an alpha-1 subunit of a voltage-dependent calcium channel. Calcium channels mediate the influx of calcium ions into the cell upon membrane polarization. The alpha-1 subunit consists of 24 transmembrane segments and forms the pore through which ions pass into the cell. The calcium channel consists of a complex of alpha-1, alpha-2/delta, beta, and gamma subunits in a 1:1:1:1 ratio…	CACH2, CACN2, CACNA1C-IT2, CACNL1A1, CCHL1A1, CaV1.2, LQT8, NEDHLSS, TS, TS. LQT8	12	1970779	2697949	12p13.33	No
8913	CACNA1G	Yes	No	No	no driver gene	0	tumor	1	Apoptosis	calcium voltage-gated channel subunit alpha1 G	Voltage-sensitive calcium channels mediate the entry of calcium ions into excitable cells, and are also involved in a variety of calcium-dependent processes, including muscle contraction, hormone or neurotransmitter release, gene expression, cell motility, cell division, and cell death. This gene encodes a T-type, low-voltage activated calcium channel. The T-type channels generate currents that a…	Ca(V)T.1, Cav3.1, NBR13, SCA42, SCA42ND	17	50560714	50627473	17q21.33	No
253962	CACNA1G-AS1	Yes	No	No	no driver gene	0	cancer	2	Apoptosis/Ferroptosis	CACNA1G antisense RNA 1	no summary available	CAS1	17	50562107	50556206	17q21.33	No
8912	CACNA1H	Yes	No	No	no driver gene	0	tumor	1	Apoptosis	calcium voltage-gated channel subunit alpha1 H	This gene encodes a T-type member of the alpha-1 subunit family, a protein in the voltage-dependent calcium channel complex. Calcium channels mediate the influx of calcium ions into the cell upon membrane polarization and consist of a complex of alpha-1, alpha-2/delta, beta, and gamma subunits in a 1:1:1:1 ratio. The alpha-1 subunit has 24 transmembrane segments and forms the pore through which i…	CACNA1HB, Cav3.2, ECA6, EIG6, HALD4	16	1153105	1221767	16p13.3	No
9254	CACNA2D2	Yes	No	No	no driver gene	0	tumor	1	Apoptosis	calcium voltage-gated channel auxiliary subunit alpha2delta 2	Calcium channels mediate the entry of calcium ions into the cell upon membrane polarization. This gene encodes the alpha-2/delta subunit of the voltage-dependent calcium channel complex. The complex consists of the main channel-forming subunit alpha-1, and auxiliary subunits alpha-2/delta, beta, and gamma. The auxiliary subunits function in the assembly and membrane localization of the complex, a…	CACNA2D, CASVDD	3	50504243	50362612	3p21.31	No
55799	CACNA2D3	Yes	No	No	no driver gene	0	tumor	1	Apoptosis	calcium voltage-gated channel auxiliary subunit alpha2delta 3	This gene encodes a member of the alpha-2/delta subunit family, a protein in the voltage-dependent calcium channel complex. Calcium channels mediate the influx of calcium ions into the cell upon membrane polarization and consist of a complex of alpha-1, alpha-2/delta, beta, and gamma subunits in a 1:1:1:1 ratio. Various versions of each of these subunits exist, either expressed from similar genes…	HSA272268	3	54122551	55074556	3p21.1-p14.3	No
58509	CACTIN	Yes	No	No	no driver gene	0	tumor	1	Necrosis	cactin, spliceosome C complex subunit	Enables RNA binding activity. Involved in several processes, including cellular response to cytokine stimulus; negative regulation of cytokine production; and negative regulation of signal transduction. Located in cytosol and nuclear speck. Part of catalytic step 2 spliceosome. [provided by Alliance of Genome Resources, Apr 2022]	C19orf29, NY-REN-24, fSAPc	19	3626789	3610644	19p13.3	No
143384	CACUL1	Yes	No	No	no driver gene	0	cancer	1	Apoptosis	CDK2 associated cullin domain 1	Enables protein kinase binding activity. Involved in G1/S transition of mitotic cell cycle; positive regulation of cell population proliferation; and positive regulation of protein kinase activity. [provided by Alliance of Genome Resources, Apr 2022]	C10orf46, CAC1	10	118754969	118676410	10q26.11	No
27101	CACYBP	Yes	No	No	no driver gene	0	cancer	2	Apoptosis/Autophagy	calcyclin binding protein	The protein encoded by this gene is a calcyclin binding protein. It may be involved in calcium-dependent ubiquitination and subsequent proteosomal degradation of target proteins. It probably serves as a molecular bridge in ubiquitin E3 complexes and participates in the ubiquitin-mediated degradation of beta-catenin. Two alternatively spliced transcript variants encoding different isoforms have be…	GIG5, PNAS-107, S100A6BP, SIP	1	174999434	175012026	1q25.1	No
23705	CADM1	Yes	No	No	no driver gene	0	cancer	1	Apoptosis	cell adhesion molecule 1	Enables signaling receptor binding activity. Involved in several processes, including cell recognition; positive regulation of cytokine production; and susceptibility to natural killer cell mediated cytotoxicity. Located in plasma membrane. Implicated in breast carcinoma and prostate cancer. Biomarker of cervix uteri carcinoma in situ. [provided by Alliance of Genome Resources, Apr 2022]	BL2, IGSF4, IGSF4A, NECL2, Necl-2, RA175, ST17, SYNCAM, TSLC1, sTSLC-1, sgIGSF, synCAM1	11	115504414	115169235	11q23.3	No
57863	CADM3	Yes	No	No	no driver gene	0	tumor	1	Apoptosis	cell adhesion molecule 3	The protein encoded by this gene is a calcium-independent cell-cell adhesion protein that can form homodimers or heterodimers with other nectin proteins. The encoded protein has both homophilic and heterophilic cell-cell adhesion activity. This gene is reported to be a tumor suppressor gene. [provided by RefSeq, Oct 2016]	BIgR, CMT2FF, IGSF4B, NECL1, Necl-1, TSLL1, synCAM3	1	159171614	159203312	1q23.2	No
793	CALB1	Yes	No	No	no driver gene	0	tumor	1	Apoptosis	calbindin 1	The protein encoded by this gene is a member of the calcium-binding protein superfamily that includes calmodulin and troponin C. Originally described as a 27 kDa protein, it is now known to be a 28 kDa protein. It contains four active calcium-binding domains, and has two modified domains that are thought to have lost their calcium binding capability. This protein is thought to buffer entry of cal…	CALB, D-28K	8	90082878	90058607	8q21.3	No
794	CALB2	Yes	No	No	no driver gene	0	cancer	1	Apoptosis	calbindin 2	This gene encodes an intracellular calcium-binding protein belonging to the troponin C superfamily. Members of this protein family have six EF-hand domains which bind calcium. This protein plays a role in diverse cellular functions, including message targeting and intracellular calcium buffering. It also functions as a modulator of neuronal excitability, and is a diagnostic marker for some human …	CAB29, CAL2, CR	16	71358722	71390432	16q22.2	No
796	CALCA	Yes	No	No	no driver gene	0	cancer	2	Apoptosis/Necrosis	calcitonin related polypeptide alpha	This gene encodes the peptide hormones calcitonin, calcitonin gene-related peptide and katacalcin by tissue-specific alternative RNA splicing of the gene transcripts and cleavage of inactive precursor proteins. Calcitonin is involved in calcium regulation and acts to regulate phosphorus metabolism. Calcitonin gene-related peptide functions as a vasodilator and as an antimicrobial peptide while ka…	CALC1, CGRP, CGRP-I, CGRP-alpha, CGRP1, CT, KC, PCT	11	14972350	14966667	11p15.2	No
10241	CALCOCO2	Yes	No	Yes	no driver gene	0	cancer	2	Apoptosis/Autophagy	calcium binding and coiled-coil domain 2	This gene encodes a coiled-coil domain-containing protein. The encoded protein functions as a receptor for ubiquitin-coated bacteria and plays an important role in innate immunity by mediating macroautophagy. Alternatively spliced transcript variants encoding multiple isoforms have been observed for this gene. [provided by RefSeq, May 2012]	NDP52	17	48831034	48865244	17q21.32	Yes
10203	CALCRL	Yes	No	No	no driver gene	0	cancer	1	Apoptosis	calcitonin receptor like receptor	Enables adrenomedullin binding activity; adrenomedullin receptor activity; and calcitonin gene-related peptide receptor activity. Involved in several processes, including G protein-coupled receptor signaling pathway; cellular response to sucrose stimulus; and receptor internalization. Located in endoplasmic reticulum; endosome; and lysosome. Part of CGRP receptor complex and adrenomedullin recept…	CGRPR, CRLR, LMPHM8	2	187448251	187341963	2q32.1	No
801	CALM1	Yes	No	No	no driver gene	0	tumor	1	Apoptosis	calmodulin 1	This gene encodes one of three calmodulin proteins which are members of the EF-hand calcium-binding protein family. Calcium-induced activation of calmodulin regulates and modulates the function of cardiac ion channels. Two pseudogenes have been identified on chromosome 7 and X. Multiple transcript variants encoding different isoforms have been found for this gene.A missense mutation in the CALM1 …	CALML2, CAM2, CAM3, CAMB, CAMC, CAMI, CAMIII, CPVT4, DD132, LQT14, PHKD, PHKD1, caM	14	90396501	90408267	14q32.11	No
805	CALM2	Yes	No	No	no driver gene	0	tumor	1	Apoptosis	calmodulin 2	This gene is a member of the calmodulin gene family. There are three distinct calmodulin genes dispersed throughout the genome that encode the identical protein, but differ at the nucleotide level. Calmodulin is a calcium binding protein that plays a role in signaling pathways, cell cycle progression and proliferation. Several infants with severe forms of long-QT syndrome (LQTS) who displayed lif…	CALM, CALML2, CAM1, CAM3, CAMC, CAMII, CAMIII, LQT15, PHKD, PHKD2, caM	2	47176935	47160081	2p21	No
810	CALML3	Yes	No	No	no driver gene	0	tumor	1	Apoptosis	calmodulin like 3	Predicted to enable calcium ion binding activity and enzyme regulator activity. Predicted to be involved in regulation of catalytic activity. Located in extracellular exosome. [provided by Alliance of Genome Resources, Apr 2022]	CLP	10	5524960	5526770	10p15.1	No
100132159	CALML3-AS1	Yes	No	No	no driver gene	0	tumor	1	Apoptosis	CALML3 antisense RNA 1	no summary available		10	5526245	5514243	10p15.1	No
811	CALR	Yes	No	Yes	driver gene	1	cancer	5	Anoikis/Apoptosis/Autophagy/Cellular senescence/Immunogenic cell death	calreticulin	Calreticulin is a highly conserved chaperone protein which resides primarily in the endoplasmic reticulum, and is involved in a variety of cellular processes, among them, cell adhesion. Additionally, it functions in protein folding quality control and calcium homeostasis. Calreticulin is also found in the nucleus, suggesting that it may have a role in transcription regulation. Systemic lupus eryt…	CALR1, CRT, HEL-S-99n, RO, SSA, cC1qR	19	12938608	12944488	19p13.13	Yes
57118	CAMK1D	Yes	No	No	no driver gene	0	tumor	1	Apoptosis	calcium/calmodulin dependent protein kinase ID	This gene is a member of the calcium/calmodulin-dependent protein kinase 1 family, a subfamily of the serine/threonine kinases. The encoded protein is a component of the calcium-regulated calmodulin-dependent protein kinase cascade. It has been associated with multiple processes including regulation of granulocyte function, activation of CREB-dependent gene transcription, aldosterone synthesis, d…	CKLiK, CaM-K1, CaMKID	10	12349546	12835544	10p13	No
815	CAMK2A	Yes	No	Yes	no driver gene	0	cancer	3	Apoptosis/Autophagy/Necrosis	calcium/calmodulin dependent protein kinase II alpha	The product of this gene belongs to the serine/threonine protein kinases family, and to the Ca(2+)/calmodulin-dependent protein kinases subfamily. Calcium signaling is crucial for several aspects of plasticity at glutamatergic synapses. This calcium calmodulin-dependent protein kinase is composed of four different chains: alpha, beta, gamma, and delta. The alpha chain encoded by this gene is requ…	CAMKA, CaMKIINalpha, CaMKIIalpha, MRD53, MRT63	5	150290129	150219490	5q32	Yes
817	CAMK2D	Yes	No	No	no driver gene	0	tumor	2	Apoptosis/Autophagy	calcium/calmodulin dependent protein kinase II delta	The product of this gene belongs to the serine/threonine protein kinase family and to the Ca(2+)/calmodulin-dependent protein kinase subfamily. Calcium signaling is crucial for several aspects of plasticity at glutamatergic synapses. In mammalian cells, the enzyme is composed of four different chains: alpha, beta, gamma, and delta. The product of this gene is a delta chain. Alternative splicing r…	CAMKD	4	113761737	113451031	4q26	No
818	CAMK2G	Yes	No	No	no driver gene	0	tumor	2	Apoptosis/Autophagy	calcium/calmodulin dependent protein kinase II gamma	The product of this gene is one of the four subunits of an enzyme which belongs to the serine/threonine protein kinase family, and to the Ca(2+)/calmodulin-dependent protein kinase subfamily. Calcium signaling is crucial for several aspects of plasticity at glutamatergic synapses. In mammalian cells the enzyme is composed of four different chains: alpha, beta, gamma, and delta. The product of thi…	CAMK, CAMK-II, CAMKG, MRD59	10	73874554	73812500	10q22.2	No
814	CAMK4	Yes	No	Yes	no driver gene	0	cancer	1	Apoptosis	calcium/calmodulin dependent protein kinase IV	The product of this gene belongs to the serine/threonine protein kinase family, and to the Ca(2+)/calmodulin-dependent protein kinase subfamily. This enzyme is a multifunctional serine/threonine protein kinase with limited tissue distribution, that has been implicated in transcriptional regulation in lymphocytes, neurons and male germ cells. [provided by RefSeq, Jul 2008]	CaMK IV, CaMK-GR, CaMKIV, caMK	5	111223582	111494885	5q22.1	Yes
10645	CAMKK2	Yes	No	Yes	no driver gene	0	cancer	1	Autophagy	calcium/calmodulin dependent protein kinase kinase 2	The product of this gene belongs to the Serine/Threonine protein kinase family, and to the Ca(2+)/calmodulin-dependent protein kinase subfamily. The major isoform of this gene plays a role in the calcium/calmodulin-dependent (CaM) kinase cascade by phosphorylating the downstream kinases CaMK1 and CaMK4. Protein products of this gene also phosphorylate AMP-activated protein kinase (AMPK). This gen…	CAMKK, CAMKKB	12	121297818	121237691	12q24.31	Yes
819	CAMLG	Yes	No	No	no driver gene	0	tumor	1	Apoptosis	calcium modulating ligand	The immunosuppressant drug cyclosporin A blocks a calcium-dependent signal from the T-cell receptor (TCR) that normally leads to T-cell activation. When bound to cyclophilin B, cyclosporin A binds and inactivates the key signaling intermediate calcineurin. The protein encoded by this gene functions similarly to cyclosporin A, binding to cyclophilin B and acting downstream of the TCR and upstream …	CAML, CDG2Z, GET2	5	134738547	134752156	5q31.1	No
820	CAMP	Yes	No	Yes	no driver gene	0	cancer	4	Apoptosis/Autophagy/Pyroptosis/Necrosis	cathelicidin antimicrobial peptide	This gene encodes a member of an antimicrobial peptide family, characterized by a highly conserved N-terminal signal peptide containing a cathelin domain and a structurally variable cationic antimicrobial peptide, which is produced by extracellular proteolysis from the C-terminus. The protein plays an important role in innate immunity defense against viruses. In addition to its antibacterial, ant…	CAP-18, CAP18, CRAMP, FALL-39, FALL39, HSD26, LL37	3	48223494	48225484	3p21.31	Yes
23271	CAMSAP2	Yes	No	No	no driver gene	0	cancer	1	Autophagy	calmodulin regulated spectrin associated protein family member 2	Enables microtubule minus-end binding activity. Involved in several processes, including axon development; regulation of dendrite development; and regulation of organelle organization. Located in cytosol and microtubule end. Colocalizes with Golgi apparatus; centrosome; and microtubule minus-end. [provided by Alliance of Genome Resources, Apr 2022]	CAMSAP1L1	1	200738892	200860703	1q32.1	No
124583	CANT1	Yes	No	No	driver gene	1	tumor	1	Apoptosis	calcium activated nucleotidase 1	This protein encoded by this gene belongs to the apyrase family. It functions as a calcium-dependent nucleotidase with a preference for UDP. Mutations in this gene are associated with Desbuquois dysplasia with hand anomalies. Alternatively spliced transcript variants have been noted for this gene.[provided by RefSeq, Mar 2010]	DBQD, DBQD1, EDM7, SCAN-1, SCAN1, SHAPY	17	79009763	78991715	17q25.3	No
821	CANX	Yes	No	Yes	no driver gene	0	tumor	2	Apoptosis/Autophagy	calnexin	This gene encodes a member of the calnexin family of molecular chaperones. The encoded protein is a calcium-binding, endoplasmic reticulum (ER)-associated protein that interacts transiently with newly synthesized N-linked glycoproteins, facilitating protein folding and assembly. It may also play a central role in the quality control of protein folding by retaining incorrectly folded protein subun…	CNX, IP90, P90	5	179678655	179731640	5q35.3	Yes
822	CAPG	Yes	No	No	no driver gene	0	cancer	2	Apoptosis/Ferroptosis	capping actin protein, gelsolin like	This gene encodes a member of the gelsolin/villin family of actin-regulatory proteins. The encoded protein reversibly blocks the barbed ends of F-actin filaments in a Ca2+ and phosphoinositide-regulated manner, but does not sever preformed actin filaments. By capping the barbed ends of actin filaments, the encoded protein contributes to the control of actin-based motility in non-muscle cells. Alt…	AFCP, HEL-S-66, MCP	2	85419539	85391601	2p11.2	No
823	CAPN1	Yes	No	Yes	no driver gene	0	tumor	3	Apoptosis/Autophagy/Pyroptosis	calpain 1	The calpains, calcium-activated neutral proteases, are nonlysosomal, intracellular cysteine proteases. The mammalian calpains include ubiquitous, stomach-specific, and muscle-specific proteins. The ubiquitous enzymes consist of heterodimers with distinct large, catalytic subunits associated with a common small, regulatory subunit. This gene encodes the large subunit of the ubiquitous enzyme, calp…	CANP, CANP1, CANPL1, SPG76, muCANP, muCL	11	65181372	65212005	11q13.1	Yes
11132	CAPN10	Yes	No	Yes	no driver gene	0	tumor	1	Apoptosis	calpain 10	Calpains represent a ubiquitous, well-conserved family of calcium-dependent cysteine proteases. The calpain proteins are heterodimers consisting of an invariant small subunit and variable large subunits. The large catalytic subunit has four domains: domain I, the N-terminal regulatory domain that is processed upon calpain activation; domain II, the protease domain; domain III, a linker domain of …	CANP10, NIDDM1	2	240586733	240599103	2q37.3	Yes
92291	CAPN13	Yes	No	No	no driver gene	0	tumor	1	Apoptosis	calpain 13	The calpains, calcium-activated neutral proteases, are nonlysosomal, intracellular cysteine proteases. The mammalian calpains include ubiquitous, stomach-specific, and muscle-specific proteins. The ubiquitous enzymes consist of heterodimers with distinct large, catalytic subunits associated with a common small, regulatory subunit. This gene encodes a member of the calpain large subunit family. [p…		2	30807445	30722770	2p23.1	No
824	CAPN2	Yes	No	Yes	no driver gene	0	tumor	2	Apoptosis/Autophagy	calpain 2	The calpains, calcium-activated neutral proteases, are nonlysosomal, intracellular cysteine proteases. The mammalian calpains include ubiquitous, stomach-specific, and muscle-specific proteins. The ubiquitous enzymes consist of heterodimers with distinct large, catalytic subunits associated with a common small, regulatory subunit. This gene encodes the large subunit of the ubiquitous enzyme, calp…	CANP2, CANPL2, CANPml, mCANP	1	223701596	223776017	1q41	Yes
726	CAPN5	Yes	No	No	no driver gene	0	tumor	1	Apoptosis	calpain 5	Calpains are calcium-dependent cysteine proteases involved in signal transduction in a variety of cellular processes. A functional calpain protein consists of an invariant small subunit and 1 of a family of large subunits. CAPN5 is one of the large subunits. Unlike some of the calpains, CAPN5 and CAPN6 lack a calmodulin-like domain IV. Because of the significant similarity to Caenorhabditis elega…	ADNIV, HTRA3, VRNI, nCL-3	11	77066970	77126154	11q13.5	No
827	CAPN6	Yes	No	No	no driver gene	0	cancer	1	Apoptosis	calpain 6	Calpains are ubiquitous, well-conserved family of calcium-dependent, cysteine proteases. The calpain proteins are heterodimers consisting of an invariant small subunit and variable large subunits. The large subunit possesses a cysteine protease domain, and both subunits possess calcium-binding domains. Calpains have been implicated in neurodegenerative processes, as their activation can be trigge…	CANPX, CAPNX, CalpM, DJ914P14.1	X	111270482	111245098	Xq23	No
10753	CAPN9	Yes	No	No	no driver gene	0	cancer	1	Apoptosis	calpain 9	Calpains are ubiquitous, well-conserved family of calcium-dependent, cysteine proteases. The calpain proteins are heterodimers consisting of an invariant small subunit and variable large subunits. The large subunit possesses a cysteine protease domain, and both subunits possess calcium-binding domains. Calpains have been implicated in neurodegenerative processes, as their activation can be trigge…	GC36, nCL-4	1	230747387	230801988	1q42.2	No
826	CAPNS1	Yes	No	Yes	no driver gene	0	cancer	2	Apoptosis/Autophagy	calpain small subunit 1	This gene is a member of the calpain small subunit family. Calpains are calcium-dependent cysteine proteinases that are widely distributed in mammalian cells. Calpains operate as heterodimers, comprising a specific large catalytic subunit (calpain 1 subunit in Calpain I, and calpain 2 subunit in Calpain II), and a common small regulatory subunit encoded by this gene. This encoded protein is essen…	CALPAIN4, CANP, CANPS, CAPN4, CDPS, CSS1, PPH6	19	36140065	36150352	19q13.12	Yes
4076	CAPRIN1	Yes	No	No	no driver gene	0	tumor	1	Autophagy	cell cycle associated protein 1	Enables RNA binding activity. Predicted to be involved in negative regulation of translation and positive regulation of dendritic spine morphogenesis. Located in cell leading edge and cytosol. [provided by Alliance of Genome Resources, Apr 2022]	CONDCAC, GPIAP1, GPIP137, GRIP137, M11S1, NEDLAAD, RNG105, p137GPI	11	34051730	34102609	11p13	No
29775	CARD10	Yes	No	No	no driver gene	0	tumor	1	Apoptosis	caspase recruitment domain family member 10	The caspase recruitment domain (CARD) is a protein module that consists of 6 or 7 antiparallel alpha helices. It participates in apoptosis signaling through highly specific protein-protein homophilic interactions. Like several other CARD proteins, CARD10 belongs to the membrane-associated guanylate kinase (MAGUK) family and activates NF-kappa-B (NFKB; see MIM 164011) through BCL10 (MIM 603517) (W…	BIMP1, CARMA3, IMD89	22	37519414	37490361	22q13.1	No
84433	CARD11	Yes	No	No	driver gene	1	cancer	2	Apoptosis/Necrosis	caspase recruitment domain family member 11	The protein encoded by this gene belongs to the membrane-associated guanylate kinase (MAGUK) family, a class of proteins that functions as molecular scaffolds for the assembly of multiprotein complexes at specialized regions of the plasma membrane. This protein is also a member of the CARD protein family, which is defined by carrying a characteristic caspase-associated recruitment domain (CARD). …	BENTA, BIMP3, CARMA1, IMD11, IMD11A, PPBL	7	3043866	2906141	7p22.2	No
79092	CARD14	Yes	No	No	no driver gene	0	cancer	2	Apoptosis/Necrosis	caspase recruitment domain family member 14	This gene encodes a caspase recruitment domain-containing protein that is a member of the membrane-associated guanylate kinase (MAGUK) family of proteins. Members of this protein family are scaffold proteins that are involved in a diverse array of cellular processes including cellular adhesion, signal transduction and cell polarity control. This protein has been shown to specifically interact wit…	BIMP2, CARMA2, PRP, PSORS2, PSS1	17	80170029	80209330	17q25.3	No
114769	CARD16	Yes	No	No	no driver gene	0	cancer	1	Necrosis	caspase recruitment domain family member 16	Enables several functions, including CARD domain binding activity; cysteine-type endopeptidase inhibitor activity; and enzyme binding activity. Involved in several processes, including negative regulation of cysteine-type endopeptidase activity; regulation of gene expression; and regulation of signal transduction. Part of protease inhibitor complex. [provided by Alliance of Genome Resources, Apr …	COP, COP1, LLID-114769, PSEUDO-ICE	11	105045334	105041562	11q22.3	No
22900	CARD8	Yes	No	No	no driver gene	0	cancer	3	Apoptosis/Pyroptosis/Necrosis	caspase recruitment domain family member 8	The protein encoded by this gene belongs to the caspase recruitment domain (CARD)-containing family of proteins, which are involved in pathways leading to activation of caspases or nuclear factor kappa-B (NFKB). This protein may be a component of the inflammasome, a protein complex that plays a role in the activation of proinflammatory caspases. It is thought that this protein acts as an adaptor …	CARDINAL, DACAR, DAKAR, NDPP, NDPP1, TUCAN	19	48255945	48179824	19q13.33	No
64170	CARD9	Yes	No	No	no driver gene	0	cancer	2	Apoptosis/Necrosis	caspase recruitment domain family member 9	The protein encoded by this gene is a member of the CARD protein family, which is defined by the presence of a characteristic caspase-associated recruitment domain (CARD). CARD is a protein interaction domain known to participate in activation or suppression of CARD containing members of the caspase family, and thus plays an important regulatory role in cell apoptosis. This protein was identified…	CANDF2, IMD103, hCARD9	9	136373668	136363955	9q34.3	No
10498	CARM1	Yes	No	No	no driver gene	0	cancer	2	Apoptosis/Autophagy	coactivator associated arginine methyltransferase 1	This gene belongs to the protein arginine methyltransferase (PRMT) family. The encoded enzyme catalyzes the methylation of guanidino nitrogens of arginyl residues of proteins. The enzyme acts specifically on histones and other chromatin-associated proteins and is involved in regulation of gene expression. The enzyme may act in association with other proteins or within multi-protein complexes and …	PRMT4	19	10871552	10923074	19p13.2	No
833	CARS1	Yes	No	Yes	no driver gene	0	tumor	1	Ferroptosis	cysteinyl-tRNA synthetase 1	This gene encodes a class 1 aminoacyl-tRNA synthetase, cysteinyl-tRNA synthetase. Each of the twenty aminoacyl-tRNA synthetases catalyzes the aminoacylation of a specific tRNA or tRNA isoaccepting family with the cognate amino acid. This gene is one of several located near the imprinted gene domain on chromosome 11p15.5, an important tumor-suppressor gene region. Alterations in this region have b…	CARS, CYSRS, MCDDBH, MDBH, MGC:11246	11	3057422	3000928	11p15.4	Yes
100270680	CASC11	Yes	No	No	no driver gene	0	cancer	1	Apoptosis	cancer susceptibility 11	no summary available	CARLO7, CARLo-7, LINC00990, MYMLR, TCONS_00014535	8	127733966	127700607	8q24.21	No
401237	CASC15	Yes	No	No	no driver gene	0	tumor	1	Apoptosis	cancer susceptibility 15	This gene produces a long non-coding RNA that may regulate cell proliferation. This RNA is upregulated in hepatocellular carcinoma, where it is thought to function as an oncogene. However, some splice variants of this gene may function as a tumor suppressor in neuroblastoma and other tumor types. Circular RNA variants were observed at this gene. [provided by RefSeq, Dec 2017]	CANT, LINC00340, lnc-SOX4-1	6	21666412	22195819	6p22.3	No
103021165	CASC19	Yes	No	No	no driver gene	0	cancer	2	Apoptosis/Autophagy	cancer susceptibility 19	no summary available	CARLO6, CARLo-6, LINC01245	8	127197626	127187784	8q24.21	No
255082	CASC2	Yes	No	No	no driver gene	0	tumor	3	Apoptosis/Autophagy/Ferroptosis	cancer susceptibility 2	Involved in defense response to tumor cell; negative regulation of MAPK cascade; and positive regulation of cysteine-type endopeptidase activity involved in apoptotic process. [provided by Alliance of Genome Resources, Apr 2022]	C10orf5	10	118046820	118210152	10q26.11	No
101805492	CASC9	Yes	No	No	no driver gene	0	tumor	2	Apoptosis/Autophagy	cancer susceptibility 9	no summary available	ESCCAL-1, ESSCAL1, LINC00981, linc-JPH1	8	75278888	75223116	8q21.13	No
834	CASP1	Yes	No	Yes	no driver gene	0	cancer	4	Apoptosis/Autophagy/Pyroptosis/Necrosis	caspase 1	This gene encodes a protein which is a member of the cysteine-aspartic acid protease (caspase) family. Sequential activation of caspases plays a central role in the execution-phase of cell apoptosis. Caspases exist as inactive proenzymes which undergo proteolytic processing at conserved aspartic residues to produce 2 subunits, large and small, that dimerize to form the active enzyme. This gene wa…	ICE, IL1BC, P45	11	105036685	105025442	11q22.3	Yes
843	CASP10	Yes	No	Yes	no driver gene	0	cancer	3	Apoptosis/Autophagy/Necrosis	caspase 10	This gene encodes a protein which is a member of the cysteine-aspartic acid protease (caspase) family. Sequential activation of caspases plays a central role in the execution-phase of cell apoptosis. Caspases exist as inactive proenzymes which undergo proteolytic processing at conserved aspartic residues to produce two subunits, large and small, that dimerize to form the active enzyme. This prote…	ALPS2, FLICE-2, FLICE2, MCH4	2	201183140	201229405	2q33.1	Yes
100506742	CASP12	Yes	No	Yes	no driver gene	0	cancer	1	Apoptosis	caspase 12 (gene/pseudogene)	Caspases are cysteine proteases that cleave C-terminal aspartic acid residues on their substrate molecules. This gene is most highly related to members of the ICE subfamily of caspases that process inflammatory cytokines. In rodents, the homolog of this gene mediates apoptosis in response to endoplasmic reticulum stress. However, in humans this gene contains a polymorphism for the presence or abs…	CASP-12, CASP12P1	11	104898459	104883285	11q22.3	Yes
23581	CASP14	Yes	No	No	no driver gene	0	tumor	1	Apoptosis	caspase 14	This gene encodes a member of the cysteine-aspartic acid protease (caspase) family. Sequential activation of caspases plays a central role in the execution-phase of cell apoptosis. Caspases exist as inactive proenzymes which undergo proteolytic processing at conserved aspartic residues to produce two subunits, large and small, that dimerize to form the active enzyme. This caspase has been shown t…	ARCI12, caspase-14	19	15049479	15058292	19p13.12	No
835	CASP2	Yes	No	Yes	no driver gene	0	tumor	3	Anoikis/Apoptosis/Necrosis	caspase 2	This gene encodes a member of the cysteine-aspartic acid protease (caspase) family. Caspases mediate cellular apoptosis through the proteolytic cleavage of specific protein substrates. The encoded protein may function in stress-induced cell death pathways, cell cycle maintenance, and the suppression of tumorigenesis. Increased expression of this gene may play a role in neurodegenerative disorders…	CASP-2, ICH1, MRT80, NEDD-2, NEDD2, PPP1R57	7	143288350	143307695	7q34	Yes
836	CASP3	Yes	No	Yes	no driver gene	0	cancer	6	Anoikis/Apoptosis/Autophagy/Pyroptosis/Necrosis/Erebosis	caspase 3	The protein encoded by this gene is a cysteine-aspartic acid protease that plays a central role in the execution-phase of cell apoptosis. The encoded protein cleaves and inactivates poly(ADP-ribose) polymerase while it cleaves and activates sterol regulatory element binding proteins as well as caspases 6, 7, and 9. This protein itself is processed by caspases 8, 9, and 10. It is the predominant c…	CPP32, CPP32B, SCA-1	4	184649446	184627695	4q35.1	Yes
837	CASP4	Yes	No	Yes	no driver gene	0	tumor	5	Apoptosis/Autophagy/Cellular senescence/Pyroptosis/Necrosis	caspase 4	This gene encodes a protein that is a member of the cysteine-aspartic acid protease (caspase) family. Sequential activation of caspases plays a central role in the execution-phase of cell apoptosis. Caspases exist as inactive proenzymes composed of a prodomain and a large and small protease subunit. Activation of caspases requires proteolytic processing at conserved internal aspartic residues to …	ICE(rel)II, ICEREL-II, ICH-2, Mih1, Mih1/TX, TX	11	104968573	104942865	11q22.3	Yes
838	CASP5	Yes	No	Yes	no driver gene	0	cancer	2	Apoptosis/Pyroptosis	caspase 5	This gene encodes a member of the cysteine-aspartic acid protease (caspase) family. Sequential activation of caspases plays a central role in the execution-phase of cell apoptosis. Caspases exist as inactive proenzymes which undergo proteolytic processing at conserved aspartic residues to produce two subunits, large and small, that dimerize to form the active enzyme. Overexpression of the active …	ICE(rel)III, ICEREL-III, ICH-3	11	105023167	104994242	11q22.3	Yes
839	CASP6	Yes	No	Yes	no driver gene	0	cancer	3	Apoptosis/Mitotic catastrophe/Pyroptosis	caspase 6	This gene encodes a member of the cysteine-aspartic acid protease (caspase) family of enzymes. Sequential activation of caspases plays a central role in the execution-phase of cell apoptosis. Caspases exist as inactive proenzymes which undergo proteolytic processing at conserved aspartic acid residues to produce two subunits, large and small, that dimerize to form the active enzyme. This protein …	CSP-6, MCH2, caspase-6	4	109709766	109664387	4q25	Yes
840	CASP7	Yes	No	Yes	no driver gene	0	tumor	2	Apoptosis/Autophagy	caspase 7	This gene encodes a member of the cysteine-aspartic acid protease (caspase) family. Sequential activation of caspases plays a central role in the execution-phase of cell apoptosis. Caspases exist as inactive proenzymes which undergo proteolytic processing at conserved aspartic residues to produce two subunits, large and small, that dimerize to form the active enzyme. The precursor of the encoded …	CASP-7, CMH-1, ICE-LAP3, LICE2, MCH3	10	113679193	113730908	10q25.3	Yes
841	CASP8	Yes	No	Yes	driver gene	1	tumor	7	Anoikis/Apoptosis/Autophagy/Lysosome-dependent cell death/Necroptosis/Pyroptosis/Necrosis	caspase 8	This gene encodes a member of the cysteine-aspartic acid protease (caspase) family. Sequential activation of caspases plays a central role in the execution-phase of cell apoptosis. Caspases exist as inactive proenzymes composed of a prodomain, a large protease subunit, and a small protease subunit. Activation of caspases requires proteolytic processing at conserved internal aspartic residues to g…	ALPS2B, CAP4, Casp-8, FLICE, MACH, MCH5	2	201233462	201287710	2q33.1	Yes
9994	CASP8AP2	Yes	No	Yes	no driver gene	0	cancer	2	Apoptosis/Necrosis	caspase 8 associated protein 2	This protein is highly similar to FLASH, a mouse apoptotic protein identified by its interaction with the death-effector domain (DED) of caspase 8. Studies of FLASH protein suggested that this protein may be a component of the death-inducing signaling complex that includes Fas receptor, Fas-binding adapter FADD, and caspase 8, and plays a regulatory role in Fas-mediated apoptosis. Alternative spl…	CED-4, FLASH, RIP25	6	89829879	89874435	6q15	Yes
842	CASP9	Yes	No	Yes	no driver gene	0	cancer	2	Apoptosis/Autophagy	caspase 9	This gene encodes a member of the cysteine-aspartic acid protease (caspase) family. Sequential activation of caspases plays a central role in the execution-phase of cell apoptosis. Caspases exist as inactive proenzymes which undergo proteolytic processing at conserved aspartic residues to produce two subunits, large and small, that dimerize to form the active enzyme. This protein can undergo auto…	APAF-3, APAF3, ICE-LAP6, MCH6, PPP1R56	1	15524911	15491400	1p36.21	Yes
846	CASR	Yes	No	No	no driver gene	0	cancer	2	Apoptosis/Autophagy	calcium sensing receptor	The protein encoded by this gene is a plasma membrane G protein-coupled receptor that senses small changes in circulating calcium concentration. The encoded protein couples this information to intracellular signaling pathways that modify parathyroid hormone secretion or renal cation handling, and thus this protein plays an essential role in maintaining mineral ion homeostasis. Mutations in this g…	CAR, EIG8, FHH, FIH, GPRC2A, HHC, HHC1, HYPOC1, NSHPT, PCAR1, hCasR	3	122183667	122291628	3q13.33-q21.1	No
831	CAST	Yes	No	Yes	no driver gene	0	cancer	1	Apoptosis	calpastatin	The protein encoded by this gene is an endogenous calpain (calcium-dependent cysteine protease) inhibitor. It consists of an N-terminal domain L and four repetitive calpain-inhibition domains (domains 1-4), and it is involved in the proteolysis of amyloid precursor protein. The calpain/calpastatin system is involved in numerous membrane fusion events, such as neural vesicle exocytosis and platele…	BS-17, MIR583HG, PLACK	5	95961428	96774682	5q15	Yes
54897	CASZ1	Yes	No	No	driver gene	1	tumor	1	Apoptosis	castor zinc finger 1	The protein encoded by this gene is a zinc finger transcription factor. The encoded protein may function as a tumor suppressor, and single nucleotide polymorphisms in this gene are associated with blood pressure variation. Alternative splicing results in multiple transcript variants that encode different protein isoforms. [provided by RefSeq, Jul 2012]	CAS11, CST, SRG, ZNF693, dJ734G22.1	1	10796645	10636603	1p36.22	No
847	CAT	Yes	No	Yes	no driver gene	0	tumor	1	Apoptosis	catalase	This gene encodes catalase, a key antioxidant enzyme in the bodies defense against oxidative stress. Catalase is a heme enzyme that is present in the peroxisome of nearly all aerobic cells. Catalase converts the reactive oxygen species hydrogen peroxide to water and oxygen and thereby mitigates the toxic effects of hydrogen peroxide. Oxidative stress is hypothesized to play a role in the developm…		11	34438933	34472059	11p13	Yes
857	CAV1	Yes	No	Yes	no driver gene	0	tumor	5	Anoikis/Apoptosis/Autophagy/Cellular senescence/Ferroptosis	caveolin 1	The scaffolding protein encoded by this gene is the main component of the caveolae plasma membranes found in most cell types. The protein links integrin subunits to the tyrosine kinase FYN, an initiating step in coupling integrins to the Ras-ERK pathway and promoting cell cycle progression. The gene is a tumor suppressor gene candidate and a negative regulator of the Ras-p42/44 mitogen-activated …	BSCL3, CGL3, LCCNS, MSTP085, PPH3, VIP21	7	116525008	116561184	7q31.2	Yes
858	CAV2	Yes	No	No	no driver gene	0	cancer	1	Apoptosis	caveolin 2	The protein encoded by this gene is a major component of the inner surface of caveolae, small invaginations of the plasma membrane, and is involved in essential cellular functions, including signal transduction, lipid metabolism, cellular growth control and apoptosis. This protein may function as a tumor suppressor. This gene and related family member (CAV1) are located next to each other on chro…	CAV	7	116499737	116508540	7q31.2	No
284119	CAVIN1	Yes	No	No	no driver gene	0	tumor	3	Apoptosis/Autophagy/Cellular senescence	caveolae associated protein 1	This gene encodes a protein that enables the dissociation of paused ternary polymerase I transcription complexes from the 3' end of pre-rRNA transcripts. This protein regulates rRNA transcription by promoting the dissociation of transcription complexes and the reinitiation of polymerase I on nascent rRNA transcripts. This protein also localizes to caveolae at the plasma membrane and is thought to…	CAVIN, CGL4, FKSG13, PTRF, cavin-1	17	42423255	42402448	17q21.2	No
8436	CAVIN2	Yes	No	No	no driver gene	0	tumor	1	Apoptosis	caveolae associated protein 2	This gene encodes a calcium-independent phospholipid-binding protein whose expression increases in serum-starved cells. This protein is a substrate for protein kinase C (PKC) phosphorylation and recruits polymerase I and transcript release factor (PTRF) to caveolae. Removal of this protein causes caveolae loss and its over-expression results in caveolae deformation and membrane tubulation.[provid…	PS-p68, SDPR, SDR, cavin-2	2	191847087	191834309	2q32.3	No
112464	CAVIN3	Yes	No	No	no driver gene	0	tumor	2	Apoptosis/Autophagy	caveolae associated protein 3	The protein encoded by this gene was identified as a binding protein of the protein kinase C, delta (PRKCD). The expression of this gene in cultured cell lines is strongly induced by serum starvation. The expression of this protein was found to be down-regulated in various cancer cell lines, suggesting the possible tumor suppressor function of this protein. [provided by RefSeq, Jul 2008]	HSRBC, PRKCDBP, SRBC, cavin-3	11	6320500	6318945	11p15.4	No
865	CBFB	Yes	No	No	driver gene	1	tumor	1	Apoptosis	core-binding factor subunit beta	The protein encoded by this gene is the beta subunit of a heterodimeric core-binding transcription factor belonging to the PEBP2/CBF transcription factor family which master-regulates a host of genes specific to hematopoiesis (e.g., RUNX1) and osteogenesis (e.g., RUNX2). The beta subunit is a non-DNA binding regulatory subunit; it allosterically enhances DNA binding by alpha subunit as the comple…	CLCD2, PEBP2B	16	67029148	67101057	16q22.1	No
867	CBL	Yes	No	No	driver gene	1	cancer	1	Apoptosis	Cbl proto-oncogene	This gene is a proto-oncogene that encodes a RING finger E3 ubiquitin ligase. The encoded protein is one of the enzymes required for targeting substrates for degradation by the proteasome. This protein mediates the transfer of ubiquitin from ubiquitin conjugating enzymes (E2) to specific substrates. This protein also contains an N-terminal phosphotyrosine binding domain that allows it to interact…	C-CBL, CBL2, FRA11B, NSLL, RNF55	11	119206338	119308148	11q23.3	No
868	CBLB	Yes	No	No	driver gene	1	tumor	1	Apoptosis	Cbl proto-oncogene B	This gene encodes an E3 ubiquitin-protein ligase which promotes proteosome-mediated protein degradation by transferring ubiquitin from an E2 ubiquitin-conjugating enzyme to a substrate. The encoded protein is involved in the regulation of immune response by limiting T-cell receptor, B-cell receptor, and high affinity immunoglobulin epsilon receptor activation. Studies in mouse suggest that this g…	ADMIO3, Cbl-b, Nbla00127, RNF56	3	105869448	105655460	3q13.11	No
873	CBR1	Yes	No	No	no driver gene	0	cancer	1	Apoptosis	carbonyl reductase 1	The protein encoded by this gene belongs to the short-chain dehydrogenases/reductases (SDR) family, which function as NADPH-dependent oxidoreductases having wide specificity for carbonyl compounds, such as quinones, prostaglandins, and various xenobiotics. Alternatively spliced transcript variants have been found for this gene. [provided by RefSeq, Nov 2013]	CBR, PG-9-KR, SDR21C1, hCBR1	21	36070023	36073163	21q22.12	No
100506428	CBR3-AS1	Yes	No	No	no driver gene	0	tumor	1	Apoptosis	CBR3 antisense RNA 1	no summary available	PlncRNA-1, PlncRNA1	21	36156307	36131766	21q22.12	No
875	CBS	Yes	No	Yes	no driver gene	0	cancer	2	Apoptosis/Ferroptosis	cystathionine beta-synthase	The protein encoded by this gene acts as a homotetramer to catalyze the conversion of homocysteine to cystathionine, the first step in the transsulfuration pathway. The encoded protein is allosterically activated by adenosyl-methionine and uses pyridoxal phosphate as a cofactor. Defects in this gene can cause cystathionine beta-synthase deficiency (CBSD), which can lead to homocystinuria. This ge…	CBSL, HIP4	21	43076872	43053190	21q22.3	Yes
84733	CBX2	Yes	No	No	no driver gene	0	cancer	1	Cuproptosis	chromobox 2	This gene encodes a component of the polycomb multiprotein complex, which is required to maintain the transcriptionally repressive state of many genes throughout development via chromatin remodeling and modification of histones. Disruption of this gene in mice results in male-to-female gonadal sex reversal. Mutations in this gene are also associated with gonadal dysgenesis in humans. Alternativel…	CDCA6, M33, SRXY5	17	79777310	79787982	17q25.3	No
23468	CBX5	Yes	No	No	no driver gene	0	tumor	2	Apoptosis/Autophagy	chromobox 5	This gene encodes a highly conserved nonhistone protein, which is a member of the heterochromatin protein family. The protein is enriched in the heterochromatin and associated with centromeres. The protein has a single N-terminal chromodomain which can bind to histone proteins via methylated lysine residues, and a C-terminal chromo shadow-domain (CSD) which is responsible for the homodimerization…	HEL25, HP1, HP1A, HP1alpha	12	54280121	54230941	12q13.13	No
57332	CBX8	Yes	No	No	no driver gene	0	tumor	1	Apoptosis	chromobox 8	Enables methylated histone binding activity. Involved in negative regulation of transcription by RNA polymerase II. Located in chromatin and nucleoplasm. Part of PRC1 complex. Biomarker of esophagus squamous cell carcinoma and glioblastoma. [provided by Alliance of Genome Resources, Apr 2022]	PC3, RC1	17	79797076	79792131	17q25.3	No
54862	CC2D1A	Yes	No	No	no driver gene	0	tumor	1	Autophagy	coiled-coil and C2 domain containing 1A	This gene encodes a transcriptional repressor that binds to a conserved 14-bp 5'-repressor element and regulates expression of the 5-hydroxytryptamine (serotonin) receptor 1A gene in neuronal cells. The DNA binding and transcriptional repressor activities of the protein are inhibited by calcium. A mutation in this gene results in a nonsyndromic form of cognitive disability (MRT3). [provided by Re…	Aki-1, FREUD-1, Freud-1/Aki1, Lgd2, MRT3, TAPE	19	13906200	13930878	19p13.12	No
55749	CCAR1	Yes	No	No	no driver gene	0	cancer	1	Apoptosis	cell division cycle and apoptosis regulator 1	Enables RNA polymerase II cis-regulatory region sequence-specific DNA binding activity; nuclear receptor coactivator activity; and transcription corepressor activity. Involved in positive regulation of cell migration and positive regulation of cell population proliferation. Acts upstream of or within positive regulation of apoptotic process. Located in nuclear envelope lumen. [provided by Allianc…		10	68721238	68792376	10q21.3	No
57805	CCAR2	Yes	No	Yes	no driver gene	0	tumor	3	Anoikis/Apoptosis/Autophagy	cell cycle and apoptosis regulator 2	Enables RNA polymerase II complex binding activity and enzyme inhibitor activity. Involved in several processes, including regulation of cellular protein metabolic process; regulation of signal transduction; and regulation of transcription, DNA-templated. Located in several cellular components, including mitochondrial matrix; nucleoplasm; and spindle. Part of DBIRD complex. [provided by Alliance …	DBC-1, DBC1, KIAA1967, NET35, p30 DBC, p30DBC	8	22604756	22621513	8p21.3	Yes
100507056	CCAT1	Yes	No	No	no driver gene	0	tumor	2	Apoptosis/Autophagy	colon cancer associated transcript 1	This gene produces a long non-coding RNA that promotes tumor formation and is upregulated in colon cancer and other cancer cell types. This transcript may regulate long range chromosomal interactions, including at the Myc oncoprotein locus. This RNA may also function as a molecular sponge for microRNAs. [provided by RefSeq, Dec 2017]	CARLO5, CARLo-5, onco-lncRNA-40	8	127219267	127207381	8q24.21	No
101805488	CCAT2	Yes	No	No	no driver gene	0	cancer	1	Apoptosis	colon cancer associated transcript 2	This gene produces a long non-coding RNA that is upregulated in colon cancer and other cancers. This transcript promotes cell proliferation and suppresses apoptosis. It negatively regulates the biogenesis of microRNA 145. [provided by RefSeq, Dec 2017]	LINC00873, NCCP1	8	127400398	127402149	8q24.21	No
80129	CCDC170	Yes	No	No	no driver gene	0	cancer	1	Apoptosis	coiled-coil domain containing 170	The function of this gene and its encoded protein is not known. Several genome-wide association studies have implicated the region around this gene to be involved in breast cancer and bone mineral density, but no link to this specific gene has been found. [provided by RefSeq, May 2010]	C6orf97, bA282P11.1	6	151494016	151621192	6q25.1	No
374864	CCDC178	Yes	No	No	no driver gene	0	cancer	1	Anoikis	coiled-coil domain containing 178	Located in ciliary basal body. [provided by Alliance of Genome Resources, Apr 2022]	C18orf34	18	33441039	32937405	18q12.1	No
137196	CCDC26	Yes	No	No	no driver gene	0	cancer	1	Apoptosis	CCDC26 long non-coding RNA	no summary available	GLM7, RAM	8	129680238	129351693	8q24.21	No
83643	CCDC3	Yes	No	No	no driver gene	0	tumor	1	Necrosis	coiled-coil domain containing 3	Involved in negative regulation of gene expression; negative regulation of lipid metabolic process; and negative regulation of tumor necrosis factor-mediated signaling pathway. Located in endoplasmic reticulum and extracellular region. [provided by Alliance of Genome Resources, Apr 2022]		10	13099988	12896624	10p13	No
91057	CCDC34	Yes	No	No	no driver gene	0	tumor	1	Apoptosis	coiled-coil domain containing 34	no summary available	L15, NY-REN-41, RAMA3, SPGF76	11	27363214	27338511	11p14.1	No
83987	CCDC8	Yes	No	No	no driver gene	0	tumor	1	Apoptosis	coiled-coil domain containing 8	This gene encodes a coiled-coil domain-containing protein. The encoded protein functions as a cofactor required for p53-mediated apoptosis following DNA damage, and may also play a role in growth through interactions with the cytoskeletal adaptor protein obscurin-like 1. Mutations in this gene are a cause of 3M syndrome-3 (3M3). [provided by RefSeq, Dec 2011]	3M3, PPP1R20, p90	19	46413563	46410328	19q13.32	No
151887	CCDC80	Yes	No	No	no driver gene	0	cancer	1	Apoptosis	coiled-coil domain containing 80	Predicted to enable glycosaminoglycan binding activity. Predicted to act upstream of or within extracellular matrix organization; positive regulation of cell-substrate adhesion; and response to bacterium. Predicted to be located in extracellular matrix. [provided by Alliance of Genome Resources, Apr 2022]	CL2, DRO1, LINC01279, SSG1, URB, okuribin	3	112641142	112596796	3q13.2	No
55704	CCDC88A	Yes	No	No	no driver gene	0	tumor	3	Apoptosis/Autophagy/Necrosis	coiled-coil domain containing 88A	This gene encodes a member of the Girdin family of coiled-coil domain containing proteins. The encoded protein is an actin-binding protein that is activated by the serine/threonine kinase Akt and plays a role in cytoskeleton remodeling and cell migration. The encoded protein also enhances Akt signaling by mediating phosphoinositide 3-kinase (PI3K)-dependent activation of Akt by growth factor rece…	APE, GIRDIN, GIV, GRDN, HkRP1, KIAA1212, PEHO, PEHOL	2	55419855	55287841	2p16.1	No
339400	CCDST	Yes	No	No	no driver gene	0	cancer	1	Apoptosis	cervical cancer associated DHX9 suppressive transcript	no summary available	FLG-AS1, LINC02962, lnc-CCDST	1	152189302	152366691	1q21.3	No
887	CCKBR	Yes	No	No	no driver gene	0	cancer	1	Apoptosis	cholecystokinin B receptor	This gene encodes a G-protein coupled receptor for gastrin and cholecystokinin (CCK), regulatory peptides of the brain and gastrointestinal tract. This protein is a type B gastrin receptor, which has a high affinity for both sulfated and nonsulfated CCK analogs and is found principally in the central nervous system and the gastrointestinal tract. Alternative splicing results in multiple transcrip…	CCK-2R, CCK-B, CCK2R, GASR	11	6259837	6272126	11p15.4	No
6356	CCL11	Yes	No	No	no driver gene	0	cancer	2	Apoptosis/Cellular senescence	C-C motif chemokine ligand 11	This antimicrobial gene is one of several chemokine genes clustered on the q-arm of chromosome 17. Chemokines form a superfamily of secreted proteins involved in immunoregulatory and inflammatory processes. The superfamily is divided into four subfamilies based on the arrangement of the N-terminal cysteine residues of the mature peptide. This chemokine, a member of the CC subfamily, displays chem…	SCYA11	17	34285741	34288333	17q12	No
6362	CCL18	Yes	No	No	no driver gene	0	cancer	1	Apoptosis	C-C motif chemokine ligand 18	This antimicrobial gene is one of several Cys-Cys (CC) cytokine genes clustered on the q arm of chromosome 17. Cytokines are a family of secreted proteins involved in immunoregulatory and inflammatory processes. The CC cytokines are proteins characterized by two adjacent cysteines. The cytokine encoded by this gene displays chemotactic activity for naive T cells, CD4+ and CD8+ T cells and nonacti…	AMAC-1, AMAC1, CKb7, DC-CK1, DCCK1, MIP-4, PARC, SCYA18	17	36064271	36072031	17q12	No
6363	CCL19	Yes	No	No	no driver gene	0	cancer	2	Apoptosis/Necrosis	C-C motif chemokine ligand 19	This antimicrobial gene is one of several CC cytokine genes clustered on the p-arm of chromosome 9. Cytokines are a family of secreted proteins involved in immunoregulatory and inflammatory processes. The CC cytokines are proteins characterized by two adjacent cysteines. The cytokine encoded by this gene may play a role in normal lymphocyte recirculation and homing. It also plays an important rol…	CKb11, ELC, MIP-3b, MIP3B, SCYA19	9	34691275	34689569	9p13.3	No
6347	CCL2	Yes	No	Yes	no driver gene	0	cancer	4	Apoptosis/Autophagy/Necroptosis/Necrosis	C-C motif chemokine ligand 2	This gene is one of several cytokine genes clustered on the q-arm of chromosome 17. Chemokines are a superfamily of secreted proteins involved in immunoregulatory and inflammatory processes. The superfamily is divided into four subfamilies based on the arrangement of N-terminal cysteine residues of the mature peptide. This chemokine is a member of the CC subfamily which is characterized by two ad…	GDCF-2, HC11, HSMCR30, MCAF, MCP-1, MCP1, SCYA2, SMC-CF	17	34255284	34257202	17q12	Yes
6364	CCL20	Yes	No	No	no driver gene	0	cancer	2	Apoptosis/Necrosis	C-C motif chemokine ligand 20	This antimicrobial gene belongs to the subfamily of small cytokine CC genes. Cytokines are a family of secreted proteins involved in immunoregulatory and inflammatory processes. The CC cytokines are proteins characterized by two adjacent cysteines. The protein encoded by this gene displays chemotactic activity for lymphocytes and can repress proliferation of myeloid progenitors. Two transcript va…	CKb4, Exodus, LARC, MIP-3-alpha, MIP-3a, MIP3A, SCYA20, ST38	2	227813841	227817555	2q36.3	No
6366	CCL21	Yes	No	No	no driver gene	0	tumor	1	Apoptosis	C-C motif chemokine ligand 21	This antimicrobial gene is one of several CC cytokine genes clustered on the p-arm of chromosome 9. Cytokines are a family of secreted proteins involved in immunoregulatory and inflammatory processes. The CC cytokines are proteins characterized by two adjacent cysteines. Similar to other chemokines the protein encoded by this gene inhibits hemopoiesis and stimulates chemotaxis. This protein is ch…	6Ckine, CKb9, ECL, SCYA21, SLC, TCA4	9	34710135	34709004	9p13.3	No
6367	CCL22	Yes	No	No	no driver gene	0	tumor	1	Apoptosis	C-C motif chemokine ligand 22	This antimicrobial gene is one of several Cys-Cys (CC) cytokine genes clustered on the q arm of chromosome 16. Cytokines are a family of secreted proteins involved in immunoregulatory and inflammatory processes. The CC cytokines are proteins characterized by two adjacent cysteines. The cytokine encoded by this gene displays chemotactic activity for monocytes, dendritic cells, natural killer cells…	A-152E5.1, ABCD-1, DC/B-CK, MDC, SCYA22, STCP-1	16	57357908	57366188	16q21	No
6370	CCL25	Yes	No	No	no driver gene	0	cancer	1	Apoptosis	C-C motif chemokine ligand 25	This antimicrobial gene belongs to the subfamily of small cytokine CC genes. Cytokines are a family of secreted proteins involved in immunoregulatory and inflammatory processes. The CC cytokines are proteins characterized by two adjacent cysteines. The cytokine encoded by this gene displays chemotactic activity for dendritic cells, thymocytes, and activated macrophages but is inactive on peripher…	Ck beta-15, Ckb15, SCYA25, TECK, TECKvar	19	8052340	8062649	19p13.2	No
6348	CCL3	Yes	No	No	no driver gene	0	tumor	2	Apoptosis/Necrosis	C-C motif chemokine ligand 3	This locus represents a small inducible cytokine. The encoded protein, also known as macrophage inflammatory protein 1 alpha, plays a role in inflammatory responses through binding to the receptors CCR1, CCR4 and CCR5. Polymorphisms at this locus may be associated with both resistance and susceptibility to infection by human immunodeficiency virus type 1.[provided by RefSeq, Sep 2010]	G0S19-1, LD78, LD78ALPHA, MIP-1-alpha, MIP1A, SCI, SCYA3	17	36090142	36088255	17q12	No
6351	CCL4	Yes	No	No	no driver gene	0	tumor	1	Necrosis	C-C motif chemokine ligand 4	The protein encoded by this gene is a mitogen-inducible monokine and is one of the major HIV-suppressive factors produced by CD8+ T-cells. The encoded protein is secreted and has chemokinetic and inflammatory functions. [provided by RefSeq, Dec 2012]	ACT2, AT744.1, G-26, HC21, LAG-1, LAG1, MIP-1-beta, MIP1B, MIP1B1, SCYA2, SCYA4	17	36103826	36105613	17q12	No
6352	CCL5	Yes	No	No	no driver gene	0	tumor	4	Apoptosis/Autophagy/Ferroptosis/Necrosis	C-C motif chemokine ligand 5	This gene is one of several chemokine genes clustered on the q-arm of chromosome 17. Chemokines form a superfamily of secreted proteins involved in immunoregulatory and inflammatory processes. The superfamily is divided into four subfamilies based on the arrangement of the N-terminal cysteine residues of the mature peptide. This chemokine, a member of the CC subfamily, functions as a chemoattract…	D17S136E, RANTES, SCYA5, SIS-delta, SISd, TCP228, eoCP	17	35880359	35871490	17q12	No
3491	CCN1	Yes	No	No	no driver gene	0	tumor	3	Anoikis/Apoptosis/Autophagy	cellular communication network factor 1	The secreted protein encoded by this gene is growth factor-inducible and promotes the adhesion of endothelial cells. The encoded protein interacts with several integrins and with heparan sulfate proteoglycan. This protein also plays a role in cell proliferation, differentiation, angiogenesis, apoptosis, and extracellular matrix formation. [provided by RefSeq, Sep 2011]	CYR61, GIG1, IGFBP10	1	85580760	85583949	1p22.3	No
1490	CCN2	Yes	No	No	no driver gene	0	tumor	4	Anoikis/Apoptosis/Autophagy/Necrosis	cellular communication network factor 2	The protein encoded by this gene is a mitogen that is secreted by vascular endothelial cells. The encoded protein plays a role in chondrocyte proliferation and differentiation, cell adhesion in many cell types, and is related to platelet-derived growth factor. Certain polymorphisms in this gene have been linked with a higher incidence of systemic sclerosis. [provided by RefSeq, Nov 2009]	CTGF, HCS24, IBP-8, IGFBP8, NOV2	6	131951371	131948175	6q23.2	No
4856	CCN3	Yes	No	No	no driver gene	0	tumor	1	Apoptosis	cellular communication network factor 3	The protein encoded by this gene is a small secreted cysteine-rich protein and a member of the CCN family of regulatory proteins. CNN family proteins associate with the extracellular matrix and play an important role in cardiovascular and skeletal development, fibrosis and cancer development. [provided by RefSeq, Feb 2009]	IBP-9, IGFBP-9, IGFBP9, NOV, NOVh	8	119416445	119424433	8q24.12	No
8840	CCN4	Yes	No	No	no driver gene	0	cancer	1	Apoptosis	cellular communication network factor 4	This gene encodes a member of the WNT1 inducible signaling pathway (WISP) protein subfamily, which belongs to the connective tissue growth factor (CTGF) family. WNT1 is a member of a family of cysteine-rich, glycosylated signaling proteins that mediate diverse developmental processes. The CTGF family members are characterized by four conserved cysteine-rich domains: insulin-like growth factor-bin…	WISP1, WISP1-OT1, WISP1-UT1, WISP1c, WISP1i, WISP1tc	8	133191038	133231689	8q24.22	No
8839	CCN5	Yes	No	No	no driver gene	0	cancer	1	Apoptosis	cellular communication network factor 5	This gene encodes a member of the WNT1 inducible signaling pathway (WISP) protein subfamily, which belongs to the connective tissue growth factor (CTGF) family. WNT1 is a member of a family of cysteine-rich, glycosylated signaling proteins that mediate diverse developmental processes. The CTGF family members are characterized by four conserved cysteine-rich domains: insulin-like growth factor-bin…	CT58, CTGF-L, WISP2	20	44714860	44727810	20q13.12	No
8838	CCN6	Yes	No	No	no driver gene	0	cancer	2	Anoikis/Apoptosis	cellular communication network factor 6	This gene encodes a member of the WNT1 inducible signaling pathway (WISP) protein subfamily, which belongs to the connective tissue growth factor (CTGF) family. WNT1 is a member of a family of cysteine-rich, glycosylated signaling proteins that mediate diverse developmental processes. The CTGF family members are characterized by four conserved cysteine-rich domains: insulin-like growth factor-bin…	LIBC, PPAC, PPD, PPRD, WISP-3, WISP3	6	112052812	112069685	6q21	No
8900	CCNA1	Yes	No	No	no driver gene	0	cancer	1	Apoptosis	cyclin A1	The protein encoded by this gene belongs to the highly conserved cyclin family, whose members are characterized by a dramatic periodicity in protein abundance through the cell cycle. Cyclins function as regulators of CDK kinases. Different cyclins exhibit distinct expression and degradation patterns which contribute to the temporal coordination of each mitotic event. The cyclin encoded by this ge…	CT146	13	36431516	36442869	13q13.3	No
890	CCNA2	Yes	No	No	no driver gene	0	tumor	1	Apoptosis	cyclin A2	The protein encoded by this gene belongs to the highly conserved cyclin family, whose members function as regulators of the cell cycle. This protein binds and activates cyclin-dependent kinase 2 and thus promotes transition through G1/S and G2/M. [provided by RefSeq, Aug 2016]	CCN1, CCNA	4	121823882	121816443	4q27	No
891	CCNB1	Yes	No	No	no driver gene	0	tumor	3	Apoptosis/Cellular senescence/Mitotic catastrophe	cyclin B1	The protein encoded by this gene is a regulatory protein involved in mitosis. The gene product complexes with p34(cdc2) to form the maturation-promoting factor (MPF). The encoded protein is necessary for proper control of the G2/M transition phase of the cell cycle. [provided by RefSeq, Aug 2017]	CCNB	5	69167149	69178244	5q13.2	No
9133	CCNB2	Yes	No	No	no driver gene	0	tumor	1	Autophagy	cyclin B2	Cyclin B2 is a member of the cyclin family, specifically the B-type cyclins. The B-type cyclins, B1 and B2, associate with p34cdc2 and are essential components of the cell cycle regulatory machinery. B1 and B2 differ in their subcellular localization. Cyclin B1 co-localizes with microtubules, whereas cyclin B2 is primarily associated with the Golgi region. Cyclin B2 also binds to transforming gro…	HsT17299	15	59105145	59125044	15q22.2	No
595	CCND1	Yes	No	Yes	driver gene	1	tumor	5	Anoikis/Apoptosis/Autophagy/Cellular senescence/Necrosis	cyclin D1	The protein encoded by this gene belongs to the highly conserved cyclin family, whose members are characterized by a dramatic periodicity in protein abundance throughout the cell cycle. Cyclins function as regulators of CDK kinases. Different cyclins exhibit distinct expression and degradation patterns which contribute to the temporal coordination of each mitotic event. This cyclin forms a comple…	BCL1, D11S287E, PRAD1, U21B31	11	69641155	69654473	11q13.3	Yes
894	CCND2	Yes	No	No	driver gene	1	cancer	1	Apoptosis	cyclin D2	The protein encoded by this gene belongs to the highly conserved cyclin family, whose members are characterized by a dramatic periodicity in protein abundance through the cell cycle. Cyclins function as regulators of CDK kinases. Different cyclins exhibit distinct expression and degradation patterns which contribute to the temporal coordination of each mitotic event. This cyclin forms a complex w…	KIAK0002, MPPH3	12	4273761	4305352	12p13.32	No
896	CCND3	Yes	No	No	driver gene	1	tumor	2	Apoptosis/Necrosis	cyclin D3	The protein encoded by this gene belongs to the highly conserved cyclin family, whose members are characterized by a dramatic periodicity in protein abundance through the cell cycle. Cyclins function as regulators of CDK kinases. Different cyclins exhibit distinct expression and degradation patterns which contribute to the temporal coordination of each mitotic event. This cyclin forms a complex w…		6	42050034	41934932	6p21.1	No
23582	CCNDBP1	Yes	No	No	no driver gene	0	cancer	1	Apoptosis	cyclin D1 binding protein 1	This gene was identified by the interaction of its gene product with Grap2, a leukocyte-specific adaptor protein important for immune cell signaling. The protein encoded by this gene was shown to interact with cyclin D. Transfection of this gene in cells was reported to reduce the phosphorylation of Rb gene product by cyclin D-dependent protein kinase, and inhibit E2F1-mediated transcription acti…	DIP1, GCIP, HHM	15	43185402	43197176	15q15.2	No
898	CCNE1	Yes	No	No	driver gene	1	tumor	2	Apoptosis/Autophagy	cyclin E1	The protein encoded by this gene belongs to the highly conserved cyclin family, whose members are characterized by a dramatic periodicity in protein abundance through the cell cycle. Cyclins function as regulators of CDK kinases. Different cyclins exhibit distinct expression and degradation patterns which contribute to the temporal coordination of each mitotic event. This cyclin forms a complex w…	CCNE, pCCNE1	19	29811990	29824311	19q12	No
9134	CCNE2	Yes	No	No	no driver gene	0	tumor	2	Apoptosis/Cellular senescence	cyclin E2	The protein encoded by this gene belongs to the highly conserved cyclin family, whose members are characterized by a dramatic periodicity in protein abundance through the cell cycle. Cyclins function as regulators of CDK kinases. Different cyclins exhibit distinct expression and degradation patterns which contribute to the temporal coordination of each mitotic event. This cyclin forms a complex w…	CYCE2	8	94896692	94880223	8q22.1	No
899	CCNF	Yes	No	No	no driver gene	0	cancer	2	Apoptosis/Autophagy	cyclin F	This gene encodes a member of the cyclin family. Cyclins are important regulators of cell cycle transitions through their ability to bind and activate cyclin-dependent protein kinases. This member also belongs to the F-box protein family which is characterized by an approximately 40 amino acid motif, the F-box. The F-box proteins constitute one of the four subunits of the ubiquitin protein ligase…	FBX1, FBXO1, FTDALS5	16	2429446	2458853	16p13.3	No
900	CCNG1	Yes	No	No	no driver gene	0	cancer	2	Apoptosis/Autophagy	cyclin G1	The eukaryotic cell cycle is governed by cyclin-dependent protein kinases (CDKs) whose activities are regulated by cyclins and CDK inhibitors. The protein encoded by this gene is a member of the cyclin family and contains the cyclin box. The encoded protein lacks the protein destabilizing (PEST) sequence that is present in other family members. Transcriptional activation of this gene can be induc…	CCNG	5	163437570	163457639	5q34	No
8812	CCNK	Yes	No	No	no driver gene	0	tumor	1	Apoptosis	cyclin K	The protein encoded by this gene is a member of the transcription cyclin family. These cyclins may regulate transcription through their association with and activation of cyclin-dependent kinases (CDK) that phosphorylate the C-terminal domain (CTD) of the large subunit of RNA polymerase II. This gene product may play a dual role in regulating CDK and RNA polymerase II activities. [provided by Ref…	CPR4, IDDHDF	14	99481408	99512439	14q32.2	No
81669	CCNL2	Yes	No	No	no driver gene	0	tumor	1	Apoptosis	cyclin L2	The protein encoded by this gene belongs to the cyclin family. Through its interaction with several proteins, such as RNA polymerase II, splicing factors, and cyclin-dependent kinases, this protein functions as a regulator of the pre-mRNA splicing process, as well as in inducing apoptosis by modulating the expression of apoptotic and antiapoptotic proteins. Alternatively spliced transcript varian…	ANIA-6B, CCNM, CCNS, HCLA-ISO, HLA-ISO, PCEE, SB138	1	1399334	1385710	1p36.33	No
219771	CCNY	Yes	No	No	no driver gene	0	cancer	1	Autophagy	cyclin Y	Cyclins, such as CCNY, control cell division cycles and regulate cyclin-dependent kinases (e.g., CDC2; MIM 116940) (Li et al., 2009 [PubMed 18060517]).[supplied by OMIM, May 2009]	C10orf9, CBCP1, CCNX, CFP1	10	35247024	35572666	10p11.21	No
1230	CCR1	Yes	No	No	no driver gene	0	cancer	1	Apoptosis	C-C motif chemokine receptor 1	This gene encodes a member of the beta chemokine receptor family, which is predicted to be a seven transmembrane protein similar to G protein-coupled receptors. The ligands of this receptor include macrophage inflammatory protein 1 alpha (MIP-1 alpha), regulated on activation normal T expressed and secreted protein (RANTES), monocyte chemoattractant protein 3 (MCP-3), and myeloid progenitor inhib…	CD191, CKR-1, CKR1, CMKBR1, HM145, MIP1aR, SCYAR1	3	46208312	46201710	3p21.31	No
729230	CCR2	Yes	No	Yes	no driver gene	0	tumor	1	Necrosis	C-C motif chemokine receptor 2	The protein encoded by this gene is a receptor for monocyte chemoattractant protein-1, a chemokine which specifically mediates monocyte chemotaxis. Monocyte chemoattractant protein-1 is involved in monocyte infiltration in inflammatory diseases such as rheumatoid arthritis as well as in the inflammatory response against tumors. The encoded protein mediates agonist-dependent calcium mobilization a…	CC-CKR-2, CCR-2, CCR2A, CCR2B, CD192, CKR2, CKR2A, CKR2B, CMKBR2, MCP-1-R, PCLUD	3	46354110	46360939	3p21.31	Yes
1232	CCR3	Yes	No	No	no driver gene	0	cancer	1	Apoptosis	C-C motif chemokine receptor 3	The protein encoded by this gene is a receptor for C-C type chemokines. It belongs to family 1 of the G protein-coupled receptors. This receptor binds and responds to a variety of chemokines, including eotaxin (CCL11), eotaxin-3 (CCL26), MCP-3 (CCL7), MCP-4 (CCL13), and RANTES (CCL5). It is highly expressed in eosinophils and basophils, and is also detected in TH1 and TH2 cells, as well as in air…	C C CKR3, CC-CKR-3, CD193, CKR 3, CKR3, CMKBR3	3	46210695	46266705	3p21.31	No
1234	CCR5	Yes	No	No	no driver gene	0	tumor	2	Apoptosis/Autophagy	C-C motif chemokine receptor 5	This gene encodes a member of the beta chemokine receptor family, which is predicted to be a seven transmembrane protein similar to G protein-coupled receptors. This protein is expressed by T cells and macrophages, and is known to be an important co-receptor for macrophage-tropic virus, including HIV, to enter host cells. Defective alleles of this gene have been associated with the HIV infection …	CC-CKR-5, CCCKR5, CCR-5, CD195, CKR-5, CKR5, CMKBR5, IDDM22	3	46370141	46376205	3p21.31	No
1235	CCR6	Yes	No	No	no driver gene	0	cancer	1	Necrosis	C-C motif chemokine receptor 6	This gene encodes a member of the beta chemokine receptor family, which is predicted to be a seven transmembrane protein similar to G protein-coupled receptors. The gene is preferentially expressed by immature dendritic cells and memory T cells. The ligand of this receptor is macrophage inflammatory protein 3 alpha (MIP-3 alpha). This receptor has been shown to be important for B-lineage maturati…	BN-1, C-C CKR-6, CC-CKR-6, CCR-6, CD196, CKR-L3, CKRL3, CMKBR6, DCR2, DRY6, GPR29, GPRCY4, STRL22	6	167111794	167139140	6q27	No
1236	CCR7	Yes	No	No	no driver gene	0	tumor	2	Anoikis/Apoptosis	C-C motif chemokine receptor 7	The protein encoded by this gene is a member of the G protein-coupled receptor family. This receptor was identified as a gene induced by the Epstein-Barr virus (EBV), and is thought to be a mediator of EBV effects on B lymphocytes. This receptor is expressed in various lymphoid tissues and activates B and T lymphocytes. It has been shown to control the migration of memory T cells to inflamed tiss…	BLR2, CC-CKR-7, CCR-7, CD197, CDw197, CMKBR7, EBI1	17	40565471	40553768	17q21.2	No
1237	CCR8	Yes	No	No	no driver gene	0	tumor	1	Apoptosis	C-C motif chemokine receptor 8	This gene encodes a member of the beta chemokine receptor family, which is predicted to be a seven transmembrane protein similar to G protein-coupled receptors. Chemokines and their receptors are important for the migration of various cell types into the inflammatory sites. This receptor protein preferentially expresses in the thymus. I-309, thymus activation-regulated cytokine (TARC) and macroph…	CC-CKR-8, CCR-8, CDw198, CKRL1, CMKBR8, CMKBRL2, CY6, GPRCY6, TER1	3	39329708	39333679	3p22.1	No
10803	CCR9	Yes	No	No	no driver gene	0	cancer	1	Apoptosis	C-C motif chemokine receptor 9	The protein encoded by this gene is a G protein-coupled receptor with seven transmembrane domains that belongs to the beta chemokine receptor family. Chemokines and their receptors are key regulators of thymocyte migration and maturation in normal and inflammation conditions. This gene is differentially expressed in T lymphocytes of the small intestine and colon, and its interaction with chemokin…	CC-CKR-9, CDw199, GPR-9-6, GPR28	3	45886063	45903173	3p21.31	No
9973	CCS	Yes	No	No	no driver gene	0	tumor	1	Apoptosis	copper chaperone for superoxide dismutase	Copper chaperone for superoxide dismutase specifically delivers Cu to copper/zinc superoxide dismutase and may activate copper/zinc superoxide dismutase through direct insertion of the Cu cofactor. [provided by RefSeq, Jul 2008]		11	66593184	66606018	11q13.2	No
7203	CCT3	Yes	No	No	no driver gene	0	tumor	1	Ferroptosis	chaperonin containing TCP1 subunit 3	The protein encoded by this gene is a molecular chaperone that is a member of the chaperonin containing TCP1 complex (CCT), also known as the TCP1 ring complex (TRiC). This complex consists of two identical stacked rings, each containing eight different proteins. Unfolded polypeptides enter the central cavity of the complex and are folded in an ATP-dependent manner. The complex folds various prot…	CCT-gamma, CCTG, PIG48, TCP-1-gamma, TRIC5	1	156338291	156308967	1q22	No
929	CD14	Yes	No	Yes	no driver gene	0	cancer	2	Apoptosis/Necrosis	CD14 molecule	The protein encoded by this gene is a surface antigen that is preferentially expressed on monocytes/macrophages. It cooperates with other proteins to mediate the innate immune response to bacterial lipopolysaccharide, and to viruses. This gene has been identified as a target candidate in the treatment of SARS-CoV-2-infected patients to potentially lessen or inhibit a severe inflammatory response.…		5	140633700	140631731	5q31.3	Yes
977	CD151	Yes	No	No	no driver gene	0	tumor	1	Apoptosis	CD151 molecule (Raph blood group)	The protein encoded by this gene is a member of the transmembrane 4 superfamily, also known as the tetraspanin family. Most of these members are cell-surface proteins that are characterized by the presence of four hydrophobic domains. The proteins mediate signal transduction events that play a role in the regulation of cell development, activation, growth and motility. This encoded protein is a c…	EBS7, GP27, MER2, PETA-3, RAPH, SFA1, TSPAN24	11	832951	838830	11p15.5	No
11126	CD160	Yes	No	No	no driver gene	0	cancer	1	Apoptosis	CD160 molecule	CD160 is an 27 kDa glycoprotein which was initially identified with the monoclonal antibody BY55. Its expression is tightly associated with peripheral blood NK cells and CD8 T lymphocytes with cytolytic effector activity. The cDNA sequence of CD160 predicts a cysteine-rich, glycosylphosphatidylinositol-anchored protein of 181 amino acids with a single Ig-like domain weakly homologous to KIR2DL4 m…	BY55, NK1, NK28	1	145719498	145739287	1q21.1	No
9332	CD163	Yes	No	No	no driver gene	0	cancer	2	Apoptosis/Necrosis	CD163 molecule	The protein encoded by this gene is a member of the scavenger receptor cysteine-rich (SRCR) superfamily, and is exclusively expressed in monocytes and macrophages. It functions as an acute phase-regulated receptor involved in the clearance and endocytosis of hemoglobin/haptoglobin complexes by macrophages, and may thereby protect tissues from free hemoglobin-mediated oxidative damage. This protei…	M130, MM130, SCARI1	12	7503776	7470810	12p13.31	No
8763	CD164	Yes	No	No	no driver gene	0	cancer	1	Apoptosis	CD164 molecule	This gene encodes a transmembrane sialomucin and cell adhesion molecule that regulates the proliferation, adhesion and migration of hematopoietic progenitor cells. The encoded protein also interacts with the C-X-C chemokine receptor type 4 and may regulate muscle development. Elevated expression of this gene has been observed in human patients with Sezary syndrome, a type of blood cancer, and a m…	DFNA66, MGC-24, MGC-24v, MUC-24, endolyn	6	109382466	109366513	6q21	No
914	CD2	Yes	No	No	no driver gene	0	cancer	2	Apoptosis/Necrosis	CD2 molecule	The protein encoded by this gene is a surface antigen found on all peripheral blood T-cells. The encoded protein interacts with LFA3 (CD58) on antigen presenting cells to optimize immune recognition. A locus control region (LCR) has been found in the 3' flanking sequence of this gene. [provided by RefSeq, Jun 2016]	LFA-2, SRBC, T11	1	116754429	116769228	1p13.1	No
131450	CD200R1	Yes	No	No	no driver gene	0	cancer	1	Apoptosis	CD200 receptor 1	This gene encodes a receptor for the OX-2 membrane glycoprotein. Both the receptor and substrate are cell surface glycoproteins containing two immunoglobulin-like domains. This receptor is restricted to the surfaces of myeloid lineage cells and the receptor-substrate interaction may function as a myeloid downregulatory signal. Mouse studies of a related gene suggest that this interaction may cont…	CD200R, HCRTR2, MOX2R, OX2R	3	112975102	112921204	3q13.2	No
30835	CD209	Yes	No	No	no driver gene	0	tumor	3	Apoptosis/Autophagy/Necrosis	CD209 molecule	This gene encodes a C-type lectin that functions in cell adhesion and pathogen recognition. This receptor recognizes a wide range of evolutionarily divergent pathogens with a large impact on public health, including leprosy and tuberculosis mycobacteria, the Ebola, hepatitis C, HIV-1 and Dengue viruses, and the SARS-CoV acute respiratory syndrome coronavirus. The protein is organized into four di…	CDSIGN, CLEC4L, DC-SIGN, DC-SIGN1, hDC-SIGN	19	7747533	7739992	19p13.2	No
933	CD22	Yes	No	No	no driver gene	0	tumor	1	Apoptosis	CD22 molecule	Predicted to enable CD4 receptor binding activity; protein phosphatase binding activity; and sialic acid binding activity. Involved in B cell activation; negative regulation of B cell receptor signaling pathway; and regulation of endocytosis. Located in early endosome and recycling endosome. [provided by Alliance of Genome Resources, Apr 2022]	SIGLEC-2, SIGLEC2	19	35329186	35347360	19q13.12	No
10666	CD226	Yes	No	No	no driver gene	0	cancer	2	Apoptosis/Necrosis	CD226 molecule	This gene encodes a glycoprotein expressed on the surface of NK cells, platelets, monocytes and a subset of T cells. It is a member of the Ig-superfamily containing 2 Ig-like domains of the V-set. The protein mediates cellular adhesion of platelets and megakaryocytic cells to vascular endothelial cells. The protein also plays a role in megakaryocytic cell maturation. Alternative splicing results …	DNAM-1, DNAM1, PTA1, TLiSA1	18	69961772	69853273	18q22.2	No
100133941	CD24	Yes	No	Yes	no driver gene	0	tumor	3	Anoikis/Apoptosis/Autophagy	CD24 molecule	This gene encodes a sialoglycoprotein that is expressed on mature granulocytes and B cells and modulates growth and differentiation signals to these cells. The precursor protein is cleaved to a short 32 amino acid mature peptide which is anchored via a glycosyl phosphatidylinositol (GPI) link to the cell surface. This gene was missing from previous genome assemblies, but is properly located on ch…	CD24A	6	106976854	106969830	6q21	Yes
51744	CD244	Yes	No	No	no driver gene	0	tumor	1	Apoptosis	CD244 molecule	This gene encodes a cell surface receptor expressed on natural killer (NK) cells (and some T cells) that mediate non-major histocompatibility complex (MHC) restricted killing. The interaction between NK-cell and target cells via this receptor is thought to modulate NK-cell cytolytic activity. Alternatively spliced transcript variants encoding different isoforms have been found for this gene.[prov…	2B4, NAIL, NKR2B4, Nmrk, SLAMF4	1	160862886	160830159	1q23.3	No
919	CD247	Yes	No	No	no driver gene	0	tumor	1	Apoptosis	CD247 molecule	The protein encoded by this gene is T-cell receptor zeta, which together with T-cell receptor alpha/beta and gamma/delta heterodimers, and with CD3-gamma, -delta and -epsilon, forms the T-cell receptor-CD3 complex. The zeta chain plays an important role in coupling antigen recognition to several intracellular signal-transduction pathways. Low expression of the antigen results in impaired immune r…	CD3-ZETA, CD3H, CD3Q, CD3Z, CD3ZETA, IMD25, T3Z, TCRZ	1	167518528	167430639	1q24.2	No
939	CD27	Yes	No	Yes	no driver gene	0	tumor	2	Apoptosis/Necrosis	CD27 molecule	The protein encoded by this gene is a member of the TNF-receptor superfamily. This receptor is required for generation and long-term maintenance of T cell immunity. It binds to ligand CD70, and plays a key role in regulating B-cell activation and immunoglobulin synthesis. This receptor transduces signals that lead to the activation of NF-kappaB and MAPK8/JNK. Adaptor proteins TRAF2 and TRAF5 have…	S152, S152. LPFS2, T14, TNFRSF7, Tp55	12	6443891	6451712	12p13.31	Yes
29126	CD274	Yes	Yes	No	driver gene	1	tumor	8	Apoptosis/Autophagy/Cuproptosis/Efferocytosis/Ferroptosis/Necroptosis/Pyroptosis/Necrosis	CD274 molecule	This gene encodes an immune inhibitory receptor ligand that is expressed by hematopoietic and non-hematopoietic cells, such as T cells and B cells and various types of tumor cells. The encoded protein is a type I transmembrane protein that has immunoglobulin V-like and C-like domains. Interaction of this ligand with its receptor inhibits T-cell activation and cytokine production. During infection…	B7-H, B7H1, PD-L1, PDCD1L1, PDCD1LG1, PDL1, hPD-L1	9	5450541	5470553	9p24.1	No
80381	CD276	Yes	No	No	no driver gene	0	tumor	2	Apoptosis/Ferroptosis	CD276 molecule	The protein encoded by this gene belongs to the immunoglobulin superfamily, and thought to participate in the regulation of T-cell-mediated immune response. Studies show that while the transcript of this gene is ubiquitously expressed in normal tissues and solid tumors, the protein is preferentially expressed only in tumor tissues. Additionally, it was observed that the 3' UTR of this transcript …	4Ig-B7-H3, B7-H3, B7H3, B7RP-2	15	73683943	73714513	15q24.1	No
940	CD28	Yes	No	Yes	no driver gene	0	tumor	1	Apoptosis	CD28 molecule	The protein encoded by this gene is essential for T-cell proliferation and survival, cytokine production, and T-helper type-2 development. Several alternatively spliced transcript variants encoding different isoforms have been found for this gene.[provided by RefSeq, Jul 2011]	Tp44	2	203706481	203738911	2q33.2	Yes
23607	CD2AP	Yes	No	Yes	no driver gene	0	cancer	1	Apoptosis	CD2 associated protein	This gene encodes a scaffolding molecule that regulates the actin cytoskeleton. The protein directly interacts with filamentous actin and a variety of cell membrane proteins through multiple actin binding sites, SH3 domains, and a proline-rich region containing binding sites for SH3 domains. The cytoplasmic protein localizes to membrane ruffles, lipid rafts, and the leading edges of cells. It is …	CMS	6	47477788	47627262	6p12.3	Yes
100131439	CD300LD	Yes	No	No	no driver gene	0	cancer	1	Necrosis	CD300 molecule like family member d	Predicted to enable transmembrane signaling receptor activity and virus receptor activity. Predicted to be involved in immune system process. Predicted to act upstream of or within regulation of interleukin-6 production and regulation of tumor necrosis factor production. Predicted to be integral component of membrane. Predicted to be active in plasma membrane. [provided by Alliance of Genome Reso…	CD300D, CLM-4, CLM-5, CMRF35-A4, CMRF35A4	17	74592282	74578642	17q25.1	No
945	CD33	Yes	No	No	no driver gene	0	cancer	1	Necrosis	CD33 molecule	Enables protein phosphatase binding activity and sialic acid binding activity. Involved in several processes, including negative regulation of cytokine production; negative regulation of monocyte activation; and positive regulation of protein tyrosine phosphatase activity. Located in several cellular components, including Golgi apparatus; external side of plasma membrane; and peroxisome. [provide…	CD33rSiglec, SIGLEC-3, SIGLEC3, p67	19	51211075	51240015	19q13.41	No
947	CD34	Yes	No	No	no driver gene	0	tumor	2	Apoptosis/Autophagy	CD34 molecule	The protein encoded by this gene may play a role in the attachment of stem cells to the bone marrow extracellular matrix or to stromal cells. This single-pass membrane protein is highly glycosylated and phosphorylated by protein kinase C. Two transcript variants encoding different isoforms have been found for this gene. [provided by RefSeq, Aug 2011]		1	207911124	207880971	1q32.2	No
948	CD36	Yes	No	No	no driver gene	0	cancer	4	Apoptosis/Autophagy/Ferroptosis/Necrosis	CD36 molecule (CD36 blood group)	The protein encoded by this gene is the fourth major glycoprotein of the platelet surface and serves as a receptor for thrombospondin in platelets and various cell lines. Since thrombospondins are widely distributed proteins involved in a variety of adhesive processes, this protein may have important functions as a cell adhesion molecule. It binds to collagen, thrombospondin, anionic phospholipid…	BDPLT10, CHDS7, FAT, GP3B, GP4, GPIV, PASIV, SCARB3	7	80602206	80679273	7q21.11	No
952	CD38	Yes	No	Yes	no driver gene	0	cancer	2	Apoptosis/Cellular senescence	CD38 molecule	The protein encoded by this gene is a non-lineage-restricted, type II transmembrane glycoprotein that synthesizes and hydrolyzes cyclic adenosine 5'-diphosphate-ribose, an intracellular calcium ion mobilizing messenger. The release of soluble protein and the ability of membrane-bound protein to become internalized indicate both extracellular and intracellular functions for the protein. This prote…	ADPRC 1, ADPRC1, cADPR1	4	15778327	15853231	4p15.32	Yes
920	CD4	Yes	No	Yes	no driver gene	0	tumor	2	Apoptosis/Autophagy	CD4 molecule	This gene encodes the CD4 membrane glycoprotein of T lymphocytes. The CD4 antigen acts as a coreceptor with the T-cell receptor on the T lymphocyte to recognize antigens displayed by an antigen presenting cell in the context of class II MHC molecules. The CD4 antigen is also a primary receptor for entry of the human immunodeficiency virus through interactions with the HIV Env gp120 subunit. This …	CD4mut, IMD79, Leu-3, OKT4D, T4	12	6789527	6820798	12p13.31	Yes
958	CD40	Yes	No	No	no driver gene	0	tumor	3	Apoptosis/Autophagy/Necrosis	CD40 molecule	This gene is a member of the TNF-receptor superfamily. The encoded protein is a receptor on antigen-presenting cells of the immune system and is essential for mediating a broad variety of immune and inflammatory responses including T cell-dependent immunoglobulin class switching, memory B cell development, and germinal center formation. AT-hook transcription factor AKNA is reported to coordinatel…	Bp50, CDW40, TNFRSF5, p50	20	46118313	46129857	20q13.12	No
959	CD40LG	Yes	No	No	no driver gene	0	tumor	4	Apoptosis/Autophagy/Necroptosis/Necrosis	CD40 ligand	The protein encoded by this gene is expressed on the surface of T cells. It regulates B cell function by engaging CD40 on the B cell surface. A defect in this gene results in an inability to undergo immunoglobulin class switch and is associated with hyper-IgM syndrome. [provided by RefSeq, Jul 2008]	CD154, CD40L, HIGM1, IGM, IMD3, T-BAM, TNFSF5, TRAP, gp39, hCD40L	X	136648157	136660389	Xq26.3	No
960	CD44	Yes	No	Yes	no driver gene	0	cancer	4	Anoikis/Apoptosis/Autophagy/Necrosis	CD44 molecule (IN blood group)	The protein encoded by this gene is a cell-surface glycoprotein involved in cell-cell interactions, cell adhesion and migration. It is a receptor for hyaluronic acid (HA) and can also interact with other ligands, such as osteopontin, collagens, and matrix metalloproteinases (MMPs). This protein participates in a wide variety of cellular functions including lymphocyte activation, recirculation and…	CDW44, CSPG8, ECM-III, ECMR-III, H-CAM, HCELL, HUTCH-1, HUTCH-I, Hermes-1, IN, LHR, MC56, MDU2, MDU3, MIC4, Pgp1	11	35139170	35232401	11p13	Yes
4179	CD46	Yes	No	Yes	no driver gene	0	tumor	2	Apoptosis/Autophagy	CD46 molecule	The protein encoded by this gene is a type I membrane protein and is a regulatory part of the complement system. The encoded protein has cofactor activity for inactivation of complement components C3b and C4b by serum factor I, which protects the host cell from damage by complement. In addition, the encoded protein can act as a receptor for the Edmonston strain of measles virus, human herpesvirus…	AHUS2, MCP, MIC10, TLX, TRA2.10	1	207752037	207795515	1q32.2	Yes
961	CD47	Yes	No	Yes	no driver gene	0	cancer	4	Apoptosis/Autophagy/Efferocytosis/Necrosis	CD47 molecule	This gene encodes a membrane protein, which is involved in the increase in intracellular calcium concentration that occurs upon cell adhesion to extracellular matrix. The encoded protein is also a receptor for the C-terminal cell binding domain of thrombospondin, and it may play a role in membrane transport and signal transduction. This gene has broad tissue distribution, and is reduced in expres…	IAP, MER6, OA3	3	108091030	108043090	3q13.12	Yes
962	CD48	Yes	No	No	no driver gene	0	cancer	1	Apoptosis	CD48 molecule	This gene encodes a member of the CD2 subfamily of immunoglobulin-like receptors which includes SLAM (signaling lymphocyte activation molecules) proteins. The encoded protein is found on the surface of lymphocytes and other immune cells, dendritic cells and endothelial cells, and participates in activation and differentiation pathways in these cells. The encoded protein does not have a transmembr…	BCM1, BLAST, BLAST1, MEM-102, SLAMF2, hCD48, mCD48	1	160711821	160678745	1q23.3	No
963	CD53	Yes	No	No	no driver gene	0	tumor	1	Apoptosis	CD53 molecule	The protein encoded by this gene is a member of the transmembrane 4 superfamily, also known as the tetraspanin family. Most of these members are cell-surface proteins that are characterized by the presence of four hydrophobic domains. The proteins mediate signal transduction events that play a role in the regulation of cell development, activation, growth and motility. This encoded protein is a c…	MOX44, TSPAN25	1	110871209	110899921	1p13.3	No
965	CD58	Yes	No	No	no driver gene	0	tumor	2	Apoptosis/Necrosis	CD58 molecule	This gene encodes a member of the immunoglobulin superfamily. The encoded protein is a ligand of the T lymphocyte CD2 protein, and functions in adhesion and activation of T lymphocytes. The protein is localized to the plasma membrane. Alternatively spliced transcript variants have been described. [provided by RefSeq, Jan 2009]	LFA-3, LFA3, ag3	1	116571025	116514533	1p13.1	No
966	CD59	Yes	No	No	no driver gene	0	tumor	1	Apoptosis	CD59 molecule (CD59 blood group)	This gene encodes a cell surface glycoprotein that regulates complement-mediated cell lysis, and it is involved in lymphocyte signal transduction. This protein is a potent inhibitor of the complement membrane attack complex, whereby it binds complement C8 and/or C9 during the assembly of this complex, thereby inhibiting the incorporation of multiple copies of C9 into the complex, which is necessa…	16.3A5, 1F5, EJ16, EJ30, EL32, G344, HRF-20, HRF20, MAC-IP, MACIF, MEM43, MIC11, MIN1, MIN2, MIN3, MIRL, MSK21, p18-20	11	33736478	33703009	11p13	No
922	CD5L	Yes	No	No	no driver gene	0	cancer	2	Apoptosis/Autophagy	CD5 molecule like	Predicted to enable serine-type endopeptidase activity. Predicted to be involved in zymogen activation. Predicted to act upstream of or within positive regulation of complement-dependent cytotoxicity and regulation of complement activation. Located in cell surface. [provided by Alliance of Genome Resources, Apr 2022]	AIM, API6, CT-2, PRO229, SP-ALPHA, Spalpha, hAIM	1	157841807	157827067	1q23.1	No
923	CD6	Yes	No	No	no driver gene	0	tumor	1	Apoptosis	CD6 molecule	This gene encodes a protein found on the outer membrane of T-lymphocytes as well as some other immune cells. The encoded protein contains three scavenger receptor cysteine-rich (SRCR) domains and a binding site for an activated leukocyte cell adhesion molecule. The gene product is important for continuation of T cell activation. This gene may be associated with susceptibility to multiple sclerosi…	TP120	11	60971679	61020376	11q12.2	No
[truncated: 5,178 more rows]

## Sheet: Dataset S1C
Gene_Symbol	TCGA-RPPA-pancan-clean.xena (protein composite element REF)	RCD-related
[truncated: 258 more rows]

[truncated: 24 more sheets: Dataset S1D, Dataset S1E, Dataset S1F, Dataset S1G, Dataset S1H, Dataset S1I, Dataset S1J, Dataset S1K, Dataset S1L, Dataset S1M, Dataset S1N, Dataset S1O, Dataset S1P, Dataset S1Q, Dataset S1R, Dataset S1S, Dataset S1T, Dataset S1U, Dataset S1V, Dataset S1W …]
